# Supplementary material for: A stereodivergent multicomponent approach for the synthesis of C–N atropisomeric peptide analogues
Source: Chem Sci. 2024 Sep 16;15(40):16743–51. doi: 10.1039/d4sc04700a (PMC11418089; doi:10.1039/d4sc04700a)
Supplement: SC-015-D4SC04700A-s001 [file SC-015-D4SC04700A-s001.zip › CompData/_3_3a/IminiumBzOate4freq.out]

                                 *****************
                                 * O   R   C   A *
                                 *****************

                                            #,                                       
                                            ###                                      
                                            ####                                     
                                            #####                                    
                                            ######                                   
                                           ########,                                 
                                     ,,################,,,,,                         
                               ,,#################################,,                 
                          ,,##########################################,,             
                       ,#########################################, ''#####,          
                    ,#############################################,,   '####,        
                  ,##################################################,,,,####,       
                ,###########''''           ''''###############################       
              ,#####''   ,,,,##########,,,,          '''####'''          '####       
            ,##' ,,,,###########################,,,                        '##       
           ' ,,###''''                  '''############,,,                           
         ,,##''                                '''############,,,,        ,,,,,,###''
      ,#''                                            '''#######################'''  
     '                                                          ''''####''''         
             ,#######,   #######,   ,#######,      ##                                
            ,#'     '#,  ##    ##  ,#'     '#,    #''#        ######   ,####,        
            ##       ##  ##   ,#'  ##            #'  '#       #        #'  '#        
            ##       ##  #######   ##           ,######,      #####,   #    #        
            '#,     ,#'  ##    ##  '#,     ,#' ,#      #,         ##   #,  ,#        
             '#######'   ##     ##  '#######'  #'      '#     #####' # '####'        


                  #######################################################
                  #                        -***-                        #
                  #          Department of theory and spectroscopy      #
                  #    Directorship and core code : Frank Neese         #
                  #        Max Planck Institute fuer Kohlenforschung    #
                  #                Kaiser Wilhelm Platz 1               #
                  #                 D-45470 Muelheim/Ruhr               #
                  #                      Germany                        #
                  #                                                     #
                  #                  All rights reserved                #
                  #                        -***-                        #
                  #######################################################


                         Program Version 5.0.2 -  RELEASE  -


 With contributions from (in alphabetic order):
   Daniel Aravena         : Magnetic Suceptibility
   Michael Atanasov       : Ab Initio Ligand Field Theory (pilot matlab implementation)
   Alexander A. Auer      : GIAO ZORA, VPT2 properties, NMR spectrum
   Ute Becker             : Parallelization
   Giovanni Bistoni       : ED, misc. LED, open-shell LED, HFLD
   Martin Brehm           : Molecular dynamics
   Dmytro Bykov           : SCF Hessian
   Vijay G. Chilkuri      : MRCI spin determinant printing, contributions to CSF-ICE
   Dipayan Datta          : RHF DLPNO-CCSD density
   Achintya Kumar Dutta   : EOM-CC, STEOM-CC
   Dmitry Ganyushin       : Spin-Orbit,Spin-Spin,Magnetic field MRCI
   Miquel Garcia          : C-PCM and meta-GGA Hessian, CC/C-PCM, Gaussian charge scheme
   Yang Guo               : DLPNO-NEVPT2, F12-NEVPT2, CIM, IAO-localization
   Andreas Hansen         : Spin unrestricted coupled pair/coupled cluster methods
   Benjamin Helmich-Paris : MC-RPA, TRAH-SCF, COSX integrals
   Lee Huntington         : MR-EOM, pCC
   Robert Izsak           : Overlap fitted RIJCOSX, COSX-SCS-MP3, EOM
   Marcus Kettner         : VPT2
   Christian Kollmar      : KDIIS, OOCD, Brueckner-CCSD(T), CCSD density, CASPT2, CASPT2-K
   Simone Kossmann        : Meta GGA functionals, TD-DFT gradient, OOMP2, MP2 Hessian
   Martin Krupicka        : Initial AUTO-CI
   Lucas Lang             : DCDCAS
   Marvin Lechner         : AUTO-CI (C++ implementation), FIC-MRCC
   Dagmar Lenk            : GEPOL surface, SMD
   Dimitrios Liakos       : Extrapolation schemes; Compound Job, initial MDCI parallelization
   Dimitrios Manganas     : Further ROCIS development; embedding schemes
   Dimitrios Pantazis     : SARC Basis sets
   Anastasios Papadopoulos: AUTO-CI, single reference methods and gradients
   Taras Petrenko         : DFT Hessian,TD-DFT gradient, ASA, ECA, R-Raman, ABS, FL, XAS/XES, NRVS
   Peter Pinski           : DLPNO-MP2, DLPNO-MP2 Gradient
   Christoph Reimann      : Effective Core Potentials
   Marius Retegan         : Local ZFS, SOC
   Christoph Riplinger    : Optimizer, TS searches, QM/MM, DLPNO-CCSD(T), (RO)-DLPNO pert. Triples
   Tobias Risthaus        : Range-separated hybrids, TD-DFT gradient, RPA, STAB
   Michael Roemelt        : Original ROCIS implementation
   Masaaki Saitow         : Open-shell DLPNO-CCSD energy and density
   Barbara Sandhoefer     : DKH picture change effects
   Avijit Sen             : IP-ROCIS
   Kantharuban Sivalingam : CASSCF convergence, NEVPT2, FIC-MRCI
   Bernardo de Souza      : ESD, SOC TD-DFT
   Georgi Stoychev        : AutoAux, RI-MP2 NMR, DLPNO-MP2 response
   Willem Van den Heuvel  : Paramagnetic NMR
   Boris Wezisla          : Elementary symmetry handling
   Frank Wennmohs         : Technical directorship


 We gratefully acknowledge several colleagues who have allowed us to
 interface, adapt or use parts of their codes:
   Stefan Grimme, W. Hujo, H. Kruse, P. Pracht,  : VdW corrections, initial TS optimization,
                  C. Bannwarth, S. Ehlert          DFT functionals, gCP, sTDA/sTD-DF
   Ed Valeev, F. Pavosevic, A. Kumar             : LibInt (2-el integral package), F12 methods
   Garnet Chan, S. Sharma, J. Yang, R. Olivares  : DMRG
   Ulf Ekstrom                                   : XCFun DFT Library
   Mihaly Kallay                                 : mrcc  (arbitrary order and MRCC methods)
   Jiri Pittner, Ondrej Demel                    : Mk-CCSD
   Frank Weinhold                                : gennbo (NPA and NBO analysis)
   Christopher J. Cramer and Donald G. Truhlar   : smd solvation model
   Lars Goerigk                                  : TD-DFT with DH, B97 family of functionals
   V. Asgeirsson, H. Jonsson                     : NEB implementation
   FAccTs GmbH                                   : IRC, NEB, NEB-TS, DLPNO-Multilevel, CI-OPT
                                                   MM, QMMM, 2- and 3-layer-ONIOM, Crystal-QMMM,
                                                   LR-CPCM, SF, NACMEs, symmetry and pop. for TD-DFT,
                                                   nearIR, NL-DFT gradient (VV10), updates on ESD,
                                                   ML-optimized integration grids
   S Lehtola, MJT Oliveira, MAL Marques          : LibXC Library
   Liviu Ungur et al                             : ANISO software


 Your calculation uses the libint2 library for the computation of 2-el integrals
 For citations please refer to: http://libint.valeyev.net

 Your ORCA version has been built with support for libXC version: 5.1.0
 For citations please refer to: https://tddft.org/programs/libxc/

 This ORCA versions uses:
   CBLAS   interface :  Fast vector & matrix operations
   LAPACKE interface :  Fast linear algebra routines
   SCALAPACK package :  Parallel linear algebra routines
   Shared memory     :  Shared parallel matrices
   BLAS/LAPACK       :  OpenBLAS 0.3.15  USE64BITINT DYNAMIC_ARCH NO_AFFINITY Zen SINGLE_THREADED
        Core in use  :  Zen
   Copyright (c) 2011-2014, The OpenBLAS Project


Your calculation utilizes the atom-pairwise dispersion correction
with the Becke-Johnson damping scheme (D3BJ)
Cite in your paper:
S.Grimme, S.Ehrlich, L.Goerigk, J Comput Chem, (2011), 32, 1456–1465 
S.Grimme, J.Antony, S.Ehrlich and H.Krieg, J.Chem.Phys., 132, (2010), 154104 
   

Your calculation utilizes the SMD solvation module
Please cite in your paper:
A.V. Marenich, C.J. Cramer, D.G. Truhlar J. Phys. Chem. B, 113, (2009), 6378 

================================================================================

----- Orbital basis set information -----
Your calculation utilizes the basis: def2-TZVP
   F. Weigend and R. Ahlrichs, Phys. Chem. Chem. Phys. 7, 3297 (2005).

----- AuxJ basis set information -----
Your calculation utilizes the auxiliary basis: def2/J
   F. Weigend, Phys. Chem. Chem. Phys. 8, 1057 (2006).

================================================================================
                                        WARNINGS
                       Please study these warnings very carefully!
================================================================================

WARNING: Gradients needed for Numerical Frequencies
  ===> : Setting RunTyp to EnGrad

WARNING: The environment variable RSH_COMMAND is not set!
  ===> : All Displacements for the Numerical Hessian or Gradient calculation
         will be started on localhost

INFO   : the flag for use of the SHARK integral package has been found!

================================================================================
                                       INPUT FILE
================================================================================
NAME = IminiumBzOate4freq.inp
|  1> ! PBE0 D3 def2-tzvp NumFreq
|  2> %maxcore 2660
|  3> %pal nprocs 30
|  4> end
|  5> %CPCM SMD TRUE
|  6>    SMDSOLVENT "2,2,2-TRIFLUOROETHANOL"
|  7> end
|  8> 
|  9> *xyz 0 1
| 10> O  6.307972  5.702749  1.839563
| 11> O  6.964822  5.772463  -0.310111
| 12> N  8.410307  5.054303  2.245587
| 13> N  6.674019  7.282167  4.097418
| 14> C  7.540883  5.976704  2.325046
| 15> C  7.589871  7.329531  2.984069
| 16> H  8.594641  7.505523  3.351490
| 17> C  7.258206  8.371941  1.933173
| 18> C  5.974427  8.889143  1.818995
| 19> H  5.206166  8.587653  2.521443
| 20> C  5.675633  9.795764  0.811807
| 21> H  4.671428  10.196879  0.730950
| 22> C  6.655689  10.185105  -0.090264
| 23> H  6.420234  10.892524  -0.877522
| 24> C  7.939104  9.666788  0.019815
| 25> H  8.710671  9.969547  -0.679187
| 26> C  8.238081  8.760228  1.025244
| 27> H  9.239477  8.352219  1.105718
| 28> C  9.791958  4.973228  2.792434
| 29> C  9.715093  4.936471  4.313199
| 30> H  9.382233  5.886284  4.734448
| 31> H  10.709649  4.722231  4.709362
| 32> H  9.034659  4.148411  4.642814
| 33> C  10.663067  6.113843  2.288906
| 34> H  10.613231  6.191660  1.201186
| 35> H  11.696348  5.899743  2.568411
| 36> H  10.402206  7.076822  2.726719
| 37> C  10.345688  3.651160  2.275837
| 38> H  11.365488  3.527905  2.641792
| 39> H  10.366122  3.631957  1.183732
| 40> H  9.747843  2.809126  2.630464
| 41> C  7.083060  7.386226  5.419122
| 42> C  6.393879  6.735382  6.472456
| 43> C  6.883259  6.939816  7.761718
| 44> H  6.386414  6.456463  8.591459
| 45> C  7.992640  7.724401  8.043363
| 46> H  8.331450  7.837045  9.066847
| 47> C  8.645201  8.361474  7.003035
| 48> H  9.504707  8.996025  7.189355
| 49> C  8.183857  8.200352  5.710207
| 50> H  8.676864  8.736070  4.907714
| 51> C  5.173806  5.831947  6.251482
| 52> C  4.642148  5.267073  7.569250
| 53> H  5.384069  4.649885  8.081461
| 54> H  3.778372  4.633474  7.353579
| 55> H  4.312931  6.053052  8.253251
| 56> C  4.006226  6.613509  5.630356
| 57> H  3.727087  7.453916  6.271437
| 58> H  3.136881  5.956619  5.538883
| 59> H  4.198525  7.020082  4.636018
| 60> C  5.545018  4.616416  5.391086
| 61> H  5.926838  4.865459  4.402978
| 62> H  4.663654  3.985214  5.248722
| 63> H  6.308967  4.018078  5.893400
| 64> C  6.097360  5.554331  0.487119
| 65> C  4.720974  5.138184  0.207678
| 66> C  4.333811  5.031201  -1.126908
| 67> H  5.038826  5.287096  -1.908747
| 68> C  3.059709  4.594030  -1.438638
| 69> H  2.756200  4.507516  -2.475288
| 70> C  2.174424  4.257928  -0.421660
| 71> H  1.178976  3.905610  -0.667811
| 72> C  2.559309  4.365104  0.908476
| 73> H  1.868524  4.095985  1.698709
| 74> C  3.830824  4.807374  1.228441
| 75> H  4.135503  4.881244  2.264342
| 76> H  5.834580  6.759564  3.926321
| 77> O  7.309582  2.977613  1.154077
| 78> C  6.594443  2.395371  2.030084
| 79> C  5.351415  1.707719  1.538443
| 80> C  5.087238  1.602310  0.175450
| 81> H  5.804274  1.994644  -0.535396
| 82> C  3.913121  1.014290  -0.267874
| 83> H  3.713959  0.939791  -1.331199
| 84> C  2.986917  0.533676  0.649060
| 85> H  2.063466  0.082621  0.302599
| 86> C  3.244292  0.633990  2.010153
| 87> H  2.522331  0.261523  2.728555
| 88> C  4.423423  1.214354  2.451314
| 89> H  4.629911  1.300768  3.511670
| 90> O  6.846797  2.386079  3.247868
| 91> H  8.032246  4.133740  1.784439
| 92> *
| 93> 
| 94>                          ****END OF INPUT****
================================================================================

                     *******************************
                     * Energy+Gradient Calculation *
                     *******************************

---------------------------------
CARTESIAN COORDINATES (ANGSTROEM)
---------------------------------
  O      6.307972    5.702749    1.839563
  O      6.964822    5.772463   -0.310111
  N      8.410307    5.054303    2.245587
  N      6.674019    7.282167    4.097418
  C      7.540883    5.976704    2.325046
  C      7.589871    7.329531    2.984069
  H      8.594641    7.505523    3.351490
  C      7.258206    8.371941    1.933173
  C      5.974427    8.889143    1.818995
  H      5.206166    8.587653    2.521443
  C      5.675633    9.795764    0.811807
  H      4.671428   10.196879    0.730950
  C      6.655689   10.185105   -0.090264
  H      6.420234   10.892524   -0.877522
  C      7.939104    9.666788    0.019815
  H      8.710671    9.969547   -0.679187
  C      8.238081    8.760228    1.025244
  H      9.239477    8.352219    1.105718
  C      9.791958    4.973228    2.792434
  C      9.715093    4.936471    4.313199
  H      9.382233    5.886284    4.734448
  H     10.709649    4.722231    4.709362
  H      9.034659    4.148411    4.642814
  C     10.663067    6.113843    2.288906
  H     10.613231    6.191660    1.201186
  H     11.696348    5.899743    2.568411
  H     10.402206    7.076822    2.726719
  C     10.345688    3.651160    2.275837
  H     11.365488    3.527905    2.641792
  H     10.366122    3.631957    1.183732
  H      9.747843    2.809126    2.630464
  C      7.083060    7.386226    5.419122
  C      6.393879    6.735382    6.472456
  C      6.883259    6.939816    7.761718
  H      6.386414    6.456463    8.591459
  C      7.992640    7.724401    8.043363
  H      8.331450    7.837045    9.066847
  C      8.645201    8.361474    7.003035
  H      9.504707    8.996025    7.189355
  C      8.183857    8.200352    5.710207
  H      8.676864    8.736070    4.907714
  C      5.173806    5.831947    6.251482
  C      4.642148    5.267073    7.569250
  H      5.384069    4.649885    8.081461
  H      3.778372    4.633474    7.353579
  H      4.312931    6.053052    8.253251
  C      4.006226    6.613509    5.630356
  H      3.727087    7.453916    6.271437
  H      3.136881    5.956619    5.538883
  H      4.198525    7.020082    4.636018
  C      5.545018    4.616416    5.391086
  H      5.926838    4.865459    4.402978
  H      4.663654    3.985214    5.248722
  H      6.308967    4.018078    5.893400
  C      6.097360    5.554331    0.487119
  C      4.720974    5.138184    0.207678
  C      4.333811    5.031201   -1.126908
  H      5.038826    5.287096   -1.908747
  C      3.059709    4.594030   -1.438638
  H      2.756200    4.507516   -2.475288
  C      2.174424    4.257928   -0.421660
  H      1.178976    3.905610   -0.667811
  C      2.559309    4.365104    0.908476
  H      1.868524    4.095985    1.698709
  C      3.830824    4.807374    1.228441
  H      4.135503    4.881244    2.264342
  H      5.834580    6.759564    3.926321
  O      7.309582    2.977613    1.154077
  C      6.594443    2.395371    2.030084
  C      5.351415    1.707719    1.538443
  C      5.087238    1.602310    0.175450
  H      5.804274    1.994644   -0.535396
  C      3.913121    1.014290   -0.267874
  H      3.713959    0.939791   -1.331199
  C      2.986917    0.533676    0.649060
  H      2.063466    0.082621    0.302599
  C      3.244292    0.633990    2.010153
  H      2.522331    0.261523    2.728555
  C      4.423423    1.214354    2.451314
  H      4.629911    1.300768    3.511670
  O      6.846797    2.386079    3.247868
  H      8.032246    4.133740    1.784439

----------------------------
CARTESIAN COORDINATES (A.U.)
----------------------------
  NO LB      ZA    FRAG     MASS         X           Y           Z
   0 O     8.0000    0    15.999   11.920340   10.776634    3.476270
   1 O     8.0000    0    15.999   13.161606   10.908374   -0.586025
   2 N     7.0000    0    14.007   15.893177    9.551248    4.243544
   3 N     7.0000    0    14.007   12.612068   13.761301    7.742998
   4 C     6.0000    0    12.011   14.250204   11.294334    4.393700
   5 C     6.0000    0    12.011   14.342778   13.850806    5.639073
   6 H     1.0000    0     1.008   16.241518   14.183383    6.333398
   7 C     6.0000    0    12.011   13.716022   15.820676    3.653168
   8 C     6.0000    0    12.011   11.290031   16.798046    3.437402
   9 H     1.0000    0     1.008    9.838228   16.228312    4.764837
  10 C     6.0000    0    12.011   10.725392   18.511311    1.534093
  11 H     1.0000    0     1.008    8.827720   19.269309    1.381295
  12 C     6.0000    0    12.011   12.577429   19.247059   -0.170574
  13 H     1.0000    0     1.008   12.132484   20.583887   -1.658276
  14 C     6.0000    0    12.011   15.002732   18.267582    0.037445
  15 H     1.0000    0     1.008   16.460783   18.839714   -1.283477
  16 C     6.0000    0    12.011   15.567717   16.554432    1.937430
  17 H     1.0000    0     1.008   17.460081   15.783407    2.089504
  18 C     6.0000    0    12.011   18.504119    9.398039    5.276936
  19 C     6.0000    0    12.011   18.358865    9.328578    8.150765
  20 H     1.0000    0     1.008   17.729851   11.123465    8.946810
  21 H     1.0000    0     1.008   20.238304    8.923723    8.899404
  22 H     1.0000    0     1.008   17.073031    7.839361    8.773647
  23 C     6.0000    0    12.011   20.150276   11.553489    4.325405
  24 H     1.0000    0     1.008   20.056100   11.700542    2.269913
  25 H     1.0000    0     1.008   22.102894   11.148899    4.853593
  26 H     1.0000    0     1.008   19.657321   13.373255    5.152752
  27 C     6.0000    0    12.011   19.550517    6.899692    4.300709
  28 H     1.0000    0     1.008   21.477660    6.666774    4.992263
  29 H     1.0000    0     1.008   19.589132    6.863404    2.236929
  30 H     1.0000    0     1.008   18.420754    5.308479    4.970857
  31 C     6.0000    0    12.011   13.385044   13.957944   10.240656
  32 C     6.0000    0    12.011   12.082680   12.728027   12.231169
  33 C     6.0000    0    12.011   13.007474   13.114352   14.667521
  34 H     1.0000    0     1.008   12.068573   12.200947   16.235505
  35 C     6.0000    0    12.011   15.103901   14.597002   15.199753
  36 H     1.0000    0     1.008   15.744159   14.809869   17.133858
  37 C     6.0000    0    12.011   16.337062   15.800896   13.233818
  38 H     1.0000    0     1.008   17.961293   17.000024   13.585912
  39 C     6.0000    0    12.011   15.465248   15.496419   10.790727
  40 H     1.0000    0     1.008   16.396897   16.508780    9.274235
  41 C     6.0000    0    12.011    9.777076   11.020783   11.813589
  42 C     6.0000    0    12.011    8.772388    9.953325   14.303810
  43 H     1.0000    0     1.008   10.174416    8.787009   15.271748
  44 H     1.0000    0     1.008    7.140088    8.755997   13.896250
  45 H     1.0000    0     1.008    8.150258   11.438611   15.596384
  46 C     6.0000    0    12.011    7.570670   12.497721   10.639831
  47 H     1.0000    0     1.008    7.043174   14.085860   11.851298
  48 H     1.0000    0     1.008    5.927846   11.256379   10.466972
  49 H     1.0000    0     1.008    7.934062   13.266032    8.760804
  50 C     6.0000    0    12.011   10.478565    8.723762   10.187676
  51 H     1.0000    0     1.008   11.200101    9.194385    8.320423
  52 H     1.0000    0     1.008    8.813029    7.530963    9.918647
  53 H     1.0000    0     1.008   11.922220    7.593067   11.136912
  54 C     6.0000    0    12.011   11.522341   10.496164    0.920522
  55 C     6.0000    0    12.011    8.921348    9.709761    0.392455
  56 C     6.0000    0    12.011    8.189716    9.507592   -2.129547
  57 H     1.0000    0     1.008    9.522001    9.991163   -3.607009
  58 C     6.0000    0    12.011    5.782012    8.681459   -2.718632
  59 H     1.0000    0     1.008    5.208463    8.517971   -4.677616
  60 C     6.0000    0    12.011    4.109066    8.046318   -0.796822
  61 H     1.0000    0     1.008    2.227942    7.380533   -1.261980
  62 C     6.0000    0    12.011    4.836393    8.248851    1.716771
  63 H     1.0000    0     1.008    3.530999    7.740290    3.210095
  64 C     6.0000    0    12.011    7.239208    9.084620    2.321417
  65 H     1.0000    0     1.008    7.814968    9.224214    4.278986
  66 H     1.0000    0     1.008   11.025758   12.773725    7.419671
  67 O     8.0000    0    15.999   13.813108    5.626873    2.180889
  68 C     6.0000    0    12.011   12.461691    4.526595    3.836303
  69 C     6.0000    0    12.011   10.112709    3.227121    2.907236
  70 C     6.0000    0    12.011    9.613487    3.027927    0.331552
  71 H     1.0000    0     1.008   10.968488    3.769331   -1.011752
  72 C     6.0000    0    12.011    7.394727    1.916730   -0.506208
  73 H     1.0000    0     1.008    7.018365    1.775948   -2.515602
  74 C     6.0000    0    12.011    5.644455    1.008501    1.226546
  75 H     1.0000    0     1.008    3.899386    0.156131    0.571829
  76 C     6.0000    0    12.011    6.130823    1.198067    3.798639
  77 H     1.0000    0     1.008    4.766515    0.494207    5.156222
  78 C     6.0000    0    12.011    8.359058    2.294796    4.632312
  79 H     1.0000    0     1.008    8.749264    2.458095    6.636095
  80 O     8.0000    0    15.999   12.938571    4.509036    6.137581
  81 H     1.0000    0     1.008   15.178745    7.811637    3.372101

--------------------------------
INTERNAL COORDINATES (ANGSTROEM)
--------------------------------
 O      0   0   0     0.000000000000     0.00000000     0.00000000
 O      1   0   0     2.248868664589     0.00000000     0.00000000
 N      1   2   0     2.237219290932    84.72106992     0.00000000
 N      1   2   3     2.779651205809   136.08534096    75.51472668
 C      3   1   2     1.270053317486    32.60181388   107.32040495
 C      4   1   2     1.442419574951    58.35222295   337.70702975
 H      6   4   1     1.084220516410   109.40083138   214.23540004
 C      6   4   1     1.516905627632   114.73838419    91.37180423
 C      8   6   4     1.388748733691   120.99780103   338.99279156
 H      9   8   6     1.083768599344   119.89459622     3.31395710
 C      9   8   6     1.387684099290   120.13460101   182.99168901
 H     11   9   8     1.084370222617   119.68246247   180.15279636
 C     11   9   8     1.387742146963   120.20053185     0.32392581
 H     13  11   9     1.084276651575   120.10921420   179.91341140
 C     13  11   9     1.388497015105   119.76951884   359.83929785
 H     15  13  11     1.084242797336   120.15992328   180.23754660
 C     15  13  11     1.386407499320   120.06058576     0.20680091
 H     17  15  13     1.084316078260   119.93567618   179.63498890
 C      3   1   2     1.488144577262   162.73524356   125.02874868
 C     19   3   1     1.523149858188   108.74490026    53.77107756
 H     20  19   3     1.091050518798   112.32611764   290.78686774
 H     20  19   3     1.091780901695   108.72681133   171.34617442
 H     20  19   3     1.092096625845   110.49966483    52.43345696
 C     19   3   1     1.520977946878   111.66847356   289.45014242
 H     24  19   3     1.091638177596   110.92702217   308.83297489
 H     24  19   3     1.091618742962   108.07572537   190.37287498
 H     24  19   3     1.089521564142   113.12037370    71.74229190
 C     19   3   1     1.523598756213   105.07638475   171.08144328
 H     28  19   3     1.090461781563   108.91564558   179.93246609
 H     28  19   3     1.092464935176   111.16177427    60.53561139
 H     28  19   3     1.091879210494   111.10356872   299.28537689
 C      4   1   2     1.387459649423   148.78431556   235.01981803
 C     32   4   1     1.417067704329   122.02334159   293.43150035
 C     33  32   4     1.394088429548   116.70194234   181.39255903
 H     34  33  32     1.081182317519   118.87220271   180.25244347
 C     34  33  32     1.387668451544   123.45308958   359.49000638
 H     36  34  33     1.083974347064   120.01798280   180.63418487
 C     36  34  33     1.383466737451   119.00134204     1.09632050
 H     38  36  34     1.084490976466   120.93588567   178.91810752
 C     38  36  34     1.382100872876   119.48984881   359.77228562
 H     40  38  36     1.083533429398   118.89925281   177.49882606
 C     33  32   4     1.534145505886   123.37943224     1.92943462
 C     42  33  32     1.529135496503   111.71054347   179.91904500
 H     43  42  33     1.092578558322   112.12229751   298.76833340
 H     43  42  33     1.092735398538   108.59893838   180.05096983
 H     43  42  33     1.092704987419   112.23980012    61.21038132
 C     42  33  32     1.536190002610   111.28973833   297.92142486
 H     47  42  33     1.093246246520   110.36911783   301.81398824
 H     47  42  33     1.093449820913   109.41805618   183.18793448
 H     47  42  33     1.091324226788   115.08808594    63.06571184
 C     42  33  32     1.534794851998   110.78017397    62.06256369
 H     51  42  33     1.088194076400   114.37109360   300.28056843
 H     51  42  33     1.093382812100   109.58676100   179.81951654
 H     51  42  33     1.092678265292   110.18611686    61.24124400
 C      2   1   3     1.198185112480    31.44734176   145.53571496
 C     55   2   1     1.464822180023   127.23319874   178.81338729
 C     56  55   2     1.393721759267   117.74261113   357.01343515
 H     57  56  55     1.083420796907   119.48020924   357.94694071
 C     57  56  55     1.382617077337   119.74604431   177.60762155
 H     59  57  56     1.083626138378   119.93633283   180.14097485
 C     59  57  56     1.389582073184   119.90448519   359.70302146
 H     61  59  57     1.084267037509   119.82454652   180.62237072
 C     61  59  57     1.388843020898   120.37810236     0.33930848
 H     63  61  59     1.083548405322   120.17434308   180.39959052
 C     63  61  59     1.383737962676   120.05121618   359.93981515
 H     65  63  61     1.082301691647   120.12003347   180.65432140
 H      4   1   2     1.003516773023    57.00577214   147.34434296
 O      3   1   2     2.591453445815    75.91776851   286.61069176
 C     68   3   1     1.271934668108   108.39464264   282.16133512
 C     69  68   3     1.503228111355   116.68441106   147.34879480
 C     70  69  68     1.392354287766   120.77604591     6.55399952
 H     71  70  69     1.083221412532   119.29990688     1.92749906
 C     71  70  69     1.385948923686   120.39639606   182.59390701
 H     73  71  70     1.084378005527   119.89430002   179.77153075
 C     73  71  70     1.389104613400   120.03332663     0.43366906
 H     75  73  71     1.084549485707   120.04959800   179.37611513
 C     75  73  71     1.388840863407   119.89086291   359.49614056
 H     77  75  73     1.084463362781   120.06855091   179.87767802
 C     77  75  73     1.386288323394   119.98253463     0.06796540
 H     79  77  75     1.083724836052   120.45189257   179.71072690
 O     69  68   3     1.243690778785   124.31276697   328.81355536
 H      3   1   2     1.096824431983    80.97049568   287.12894041

---------------------------
INTERNAL COORDINATES (A.U.)
---------------------------
 O      0   0   0     0.000000000000     0.00000000     0.00000000
 O      1   0   0     4.249745887231     0.00000000     0.00000000
 N      1   2   0     4.227731761386    84.72106992     0.00000000
 N      1   2   3     5.252779526804   136.08534096    75.51472668
 C      3   1   2     2.400052945527    32.60181388   107.32040495
 C      4   1   2     2.725777966864    58.35222295   337.70702975
 H      6   4   1     2.048879844794   109.40083138   214.23540004
 C      6   4   1     2.866536207228   114.73838419    91.37180423
 C      8   6   4     2.624354775506   120.99780103   338.99279156
 H      9   8   6     2.048025845304   119.89459622     3.31395710
 C      9   8   6     2.622342908054   120.13460101   182.99168901
 H     11   9   8     2.049162748526   119.68246247   180.15279636
 C     11   9   8     2.622452602260   120.20053185     0.32392581
 H     13  11   9     2.048985924881   120.10921420   179.91341140
 C     13  11   9     2.623879096315   119.76951884   359.83929785
 H     15  13  11     2.048921949641   120.15992328   180.23754660
 C     15  13  11     2.619930483729   120.06058576     0.20680091
 H     17  15  13     2.049060430519   119.93567618   179.63498890
 C      3   1   2     2.812185698706   162.73524356   125.02874868
 C     19   3   1     2.878336092897   108.74490026    53.77107756
 H     20  19   3     2.061786678801   112.32611764   290.78686774
 H     20  19   3     2.063166902448   108.72681133   171.34617442
 H     20  19   3     2.063763534626   110.49966483    52.43345696
 C     19   3   1     2.874231775334   111.66847356   289.45014242
 H     24  19   3     2.062897192989   110.92702217   308.83297489
 H     24  19   3     2.062860466854   108.07572537   190.37287498
 H     24  19   3     2.058897373230   113.12037370    71.74229190
 C     19   3   1     2.879184387225   105.07638475   171.08144328
 H     28  19   3     2.060674126662   108.91564558   179.93246609
 H     28  19   3     2.064459538395   111.16177427    60.53561139
 H     28  19   3     2.063352679157   111.10356872   299.28537689
 C      4   1   2     2.621918759277   148.78431556   235.01981803
 C     32   4   1     2.677869874407   122.02334159   293.43150035
 C     33  32   4     2.634445338314   116.70194234   181.39255903
 H     34  33  32     2.043138480949   118.87220271   180.25244347
 C     34  33  32     2.622313338101   123.45308958   359.49000638
 H     36  34  33     2.048414652146   120.01798280   180.63418487
 C     36  34  33     2.614373249172   119.00134204     1.09632050
 H     38  36  34     2.049390940230   120.93588567   178.91810752
 C     38  36  34     2.611792139189   119.48984881   359.77228562
 H     40  38  36     2.047581438510   118.89925281   177.49882606
 C     33  32   4     2.899114855710   123.37943224     1.92943462
 C     42  33  32     2.889647310047   111.71054347   179.91904500
 H     43  42  33     2.064674255024   112.12229751   298.76833340
 H     43  42  33     2.064970640078   108.59893838   180.05096983
 H     43  42  33     2.064913171392   112.23980012    61.21038132
 C     42  33  32     2.902978394601   111.28973833   297.92142486
 H     47  42  33     2.065936002861   110.36911783   301.81398824
 H     47  42  33     2.066320702710   109.41805618   183.18793448
 H     47  42  33     2.062303911942   115.08808594    63.06571184
 C     42  33  32     2.900341942029   110.78017397    62.06256369
 H     51  42  33     2.056388784952   114.37109360   300.28056843
 H     51  42  33     2.066194074406   109.58676100   179.81951654
 H     51  42  33     2.064862673890   110.18611686    61.24124400
 C      2   1   3     2.264241720328    31.44734176   145.53571496
 C     55   2   1     2.768112755136   127.23319874   178.81338729
 C     56  55   2     2.633752431901   117.74261113   357.01343515
 H     57  56  55     2.047368593949   119.48020924   357.94694071
 C     57  56  55     2.612767624250   119.74604431   177.60762155
 H     59  57  56     2.047756633094   119.93633283   180.14097485
 C     59  57  56     2.625929558923   119.90448519   359.70302146
 H     61  59  57     2.048967756931   119.82454652   180.62237072
 C     61  59  57     2.624532952505   120.37810236     0.33930848
 H     63  61  59     2.047609738905   120.17434308   180.39959052
 C     63  61  59     2.614885790567   120.05121618   359.93981515
 H     65  63  61     2.045253791493   120.12003347   180.65432140
 H      4   1   2     1.896371871810    57.00577214   147.34434296
 O      3   1   2     4.897137301396    75.91776851   286.61069176
 C     68   3   1     2.403608182963   108.39464264   282.16133512
 C     69  68   3     2.840689447273   116.68441106   147.34879480
 C     70  69  68     2.631168285268   120.77604591     6.55399952
 H     71  70  69     2.046991812085   119.29990688     1.92749906
 C     71  70  69     2.619063901369   120.39639606   182.59390701
 H     73  71  70     2.049177456093   119.89430002   179.77153075
 C     73  71  70     2.625027290692   120.03332663     0.43366906
 H     75  73  71     2.049501506671   120.04959800   179.37611513
 C     75  73  71     2.624528875439   119.89086291   359.49614056
 H     77  75  73     2.049338757927   120.06855091   179.87767802
 C     77  75  73     2.619705273867   119.98253463     0.06796540
 H     79  77  75     2.047943144667   120.45189257   179.71072690
 O     69  68   3     2.350234967188   124.31276697   328.81355536
 H      3   1   2     2.072697793441    80.97049568   287.12894041

---------------------
BASIS SET INFORMATION
---------------------
There are 4 groups of distinct atoms

 Group   1 Type O   : 11s6p2d1f contracted to 5s3p2d1f pattern {62111/411/11/1}
 Group   2 Type N   : 11s6p2d1f contracted to 5s3p2d1f pattern {62111/411/11/1}
 Group   3 Type C   : 11s6p2d1f contracted to 5s3p2d1f pattern {62111/411/11/1}
 Group   4 Type H   : 5s1p contracted to 3s1p pattern {311/1}

Atom   0O    basis set group =>   1
Atom   1O    basis set group =>   1
Atom   2N    basis set group =>   2
Atom   3N    basis set group =>   2
Atom   4C    basis set group =>   3
Atom   5C    basis set group =>   3
Atom   6H    basis set group =>   4
Atom   7C    basis set group =>   3
Atom   8C    basis set group =>   3
Atom   9H    basis set group =>   4
Atom  10C    basis set group =>   3
Atom  11H    basis set group =>   4
Atom  12C    basis set group =>   3
Atom  13H    basis set group =>   4
Atom  14C    basis set group =>   3
Atom  15H    basis set group =>   4
Atom  16C    basis set group =>   3
Atom  17H    basis set group =>   4
Atom  18C    basis set group =>   3
Atom  19C    basis set group =>   3
Atom  20H    basis set group =>   4
Atom  21H    basis set group =>   4
Atom  22H    basis set group =>   4
Atom  23C    basis set group =>   3
Atom  24H    basis set group =>   4
Atom  25H    basis set group =>   4
Atom  26H    basis set group =>   4
Atom  27C    basis set group =>   3
Atom  28H    basis set group =>   4
Atom  29H    basis set group =>   4
Atom  30H    basis set group =>   4
Atom  31C    basis set group =>   3
Atom  32C    basis set group =>   3
Atom  33C    basis set group =>   3
Atom  34H    basis set group =>   4
Atom  35C    basis set group =>   3
Atom  36H    basis set group =>   4
Atom  37C    basis set group =>   3
Atom  38H    basis set group =>   4
Atom  39C    basis set group =>   3
Atom  40H    basis set group =>   4
Atom  41C    basis set group =>   3
Atom  42C    basis set group =>   3
Atom  43H    basis set group =>   4
Atom  44H    basis set group =>   4
Atom  45H    basis set group =>   4
Atom  46C    basis set group =>   3
Atom  47H    basis set group =>   4
Atom  48H    basis set group =>   4
Atom  49H    basis set group =>   4
Atom  50C    basis set group =>   3
Atom  51H    basis set group =>   4
Atom  52H    basis set group =>   4
Atom  53H    basis set group =>   4
Atom  54C    basis set group =>   3
Atom  55C    basis set group =>   3
Atom  56C    basis set group =>   3
Atom  57H    basis set group =>   4
Atom  58C    basis set group =>   3
Atom  59H    basis set group =>   4
Atom  60C    basis set group =>   3
Atom  61H    basis set group =>   4
Atom  62C    basis set group =>   3
Atom  63H    basis set group =>   4
Atom  64C    basis set group =>   3
Atom  65H    basis set group =>   4
Atom  66H    basis set group =>   4
Atom  67O    basis set group =>   1
Atom  68C    basis set group =>   3
Atom  69C    basis set group =>   3
Atom  70C    basis set group =>   3
Atom  71H    basis set group =>   4
Atom  72C    basis set group =>   3
Atom  73H    basis set group =>   4
Atom  74C    basis set group =>   3
Atom  75H    basis set group =>   4
Atom  76C    basis set group =>   3
Atom  77H    basis set group =>   4
Atom  78C    basis set group =>   3
Atom  79H    basis set group =>   4
Atom  80O    basis set group =>   1
Atom  81H    basis set group =>   4
---------------------------------
AUXILIARY/J BASIS SET INFORMATION
---------------------------------
There are 4 groups of distinct atoms

 Group   1 Type O   : 12s5p4d2f1g contracted to 6s4p3d1f1g pattern {711111/2111/211/2/1}
 Group   2 Type N   : 12s5p4d2f1g contracted to 6s4p3d1f1g pattern {711111/2111/211/2/1}
 Group   3 Type C   : 12s5p4d2f1g contracted to 6s4p3d1f1g pattern {711111/2111/211/2/1}
 Group   4 Type H   : 5s2p1d contracted to 3s1p1d pattern {311/2/1}

Atom   0O    basis set group =>   1
Atom   1O    basis set group =>   1
Atom   2N    basis set group =>   2
Atom   3N    basis set group =>   2
Atom   4C    basis set group =>   3
Atom   5C    basis set group =>   3
Atom   6H    basis set group =>   4
Atom   7C    basis set group =>   3
Atom   8C    basis set group =>   3
Atom   9H    basis set group =>   4
Atom  10C    basis set group =>   3
Atom  11H    basis set group =>   4
Atom  12C    basis set group =>   3
Atom  13H    basis set group =>   4
Atom  14C    basis set group =>   3
Atom  15H    basis set group =>   4
Atom  16C    basis set group =>   3
Atom  17H    basis set group =>   4
Atom  18C    basis set group =>   3
Atom  19C    basis set group =>   3
Atom  20H    basis set group =>   4
Atom  21H    basis set group =>   4
Atom  22H    basis set group =>   4
Atom  23C    basis set group =>   3
Atom  24H    basis set group =>   4
Atom  25H    basis set group =>   4
Atom  26H    basis set group =>   4
Atom  27C    basis set group =>   3
Atom  28H    basis set group =>   4
Atom  29H    basis set group =>   4
Atom  30H    basis set group =>   4
Atom  31C    basis set group =>   3
Atom  32C    basis set group =>   3
Atom  33C    basis set group =>   3
Atom  34H    basis set group =>   4
Atom  35C    basis set group =>   3
Atom  36H    basis set group =>   4
Atom  37C    basis set group =>   3
Atom  38H    basis set group =>   4
Atom  39C    basis set group =>   3
Atom  40H    basis set group =>   4
Atom  41C    basis set group =>   3
Atom  42C    basis set group =>   3
Atom  43H    basis set group =>   4
Atom  44H    basis set group =>   4
Atom  45H    basis set group =>   4
Atom  46C    basis set group =>   3
Atom  47H    basis set group =>   4
Atom  48H    basis set group =>   4
Atom  49H    basis set group =>   4
Atom  50C    basis set group =>   3
Atom  51H    basis set group =>   4
Atom  52H    basis set group =>   4
Atom  53H    basis set group =>   4
Atom  54C    basis set group =>   3
Atom  55C    basis set group =>   3
Atom  56C    basis set group =>   3
Atom  57H    basis set group =>   4
Atom  58C    basis set group =>   3
Atom  59H    basis set group =>   4
Atom  60C    basis set group =>   3
Atom  61H    basis set group =>   4
Atom  62C    basis set group =>   3
Atom  63H    basis set group =>   4
Atom  64C    basis set group =>   3
Atom  65H    basis set group =>   4
Atom  66H    basis set group =>   4
Atom  67O    basis set group =>   1
Atom  68C    basis set group =>   3
Atom  69C    basis set group =>   3
Atom  70C    basis set group =>   3
Atom  71H    basis set group =>   4
Atom  72C    basis set group =>   3
Atom  73H    basis set group =>   4
Atom  74C    basis set group =>   3
Atom  75H    basis set group =>   4
Atom  76C    basis set group =>   3
Atom  77H    basis set group =>   4
Atom  78C    basis set group =>   3
Atom  79H    basis set group =>   4
Atom  80O    basis set group =>   1
Atom  81H    basis set group =>   4


           ************************************************************
           *        Program running with 30 parallel MPI-processes    *
           *              working on a common directory               *
           ************************************************************
------------------------------------------------------------------------------
                           ORCA GTO INTEGRAL CALCULATION
                           -- RI-GTO INTEGRALS CHOSEN --
------------------------------------------------------------------------------
------------------------------------------------------------------------------
                   ___                                                        
                  /   \      - P O W E R E D   B Y -                         
                 /     \                                                     
                 |  |  |   _    _      __       _____    __    __             
                 |  |  |  | |  | |    /  \     |  _  \  |  |  /  |          
                  \  \/   | |  | |   /    \    | | | |  |  | /  /          
                 / \  \   | |__| |  /  /\  \   | |_| |  |  |/  /          
                |  |  |   |  __  | /  /__\  \  |    /   |      \           
                |  |  |   | |  | | |   __   |  |    \   |  |\   \          
                \     /   | |  | | |  |  |  |  | |\  \  |  | \   \       
                 \___/    |_|  |_| |__|  |__|  |_| \__\ |__|  \__/        
                                                                              
                      - O R C A' S   B I G   F R I E N D -                    
                                      &                                       
                       - I N T E G R A L  F E E D E R -                       
                                                                              
 v1 FN, 2020, v2 2021                                                         
------------------------------------------------------------------------------


Reading SHARK input file IminiumBzOate4freq.SHARKINP.tmp ... ok
----------------------
SHARK INTEGRAL PACKAGE
----------------------

Number of atoms                             ...     82
Number of basis functions                   ...   1542
Number of shells                            ...    622
Maximum angular momentum                    ...      3
Integral batch strategy                     ... SHARK/LIBINT Hybrid
RI-J (if used) integral strategy            ... SPLIT-RIJ (Revised 2003 algorithm where possible)
Printlevel                                  ...      1
Contraction scheme used                     ... SEGMENTED contraction
Coulomb Range Separation                    ... NOT USED
Exchange Range Separation                   ... NOT USED
Finite Nucleus Model                        ... NOT USED
Auxiliary Coulomb fitting basis             ... AVAILABLE
   # of basis functions in Aux-J            ...   2498
   # of shells in Aux-J                     ...    830
   Maximum angular momentum in Aux-J        ...      4
Auxiliary J/K fitting basis                 ... NOT available
Auxiliary Correlation fitting basis         ... NOT available
Auxiliary 'external' fitting basis          ... NOT available
Integral threshold                          ...     2.500000e-11
Primitive cut-off                           ...     2.500000e-12
Primitive pair pre-selection threshold      ...     2.500000e-12

Calculating pre-screening integrals         ... done (  0.1 sec) Dimension = 622
Organizing shell pair data                  ... done (  1.1 sec)
Shell pair information
Total number of shell pairs                 ...    193753
Shell pairs after pre-screening             ...    116014
Total number of primitive shell pairs       ...    584784
Primitive shell pairs kept                  ...    217454
          la=0 lb=0:  32194 shell pairs
          la=1 lb=0:  34815 shell pairs
          la=1 lb=1:   9500 shell pairs
          la=2 lb=0:  15653 shell pairs
          la=2 lb=1:   8663 shell pairs
          la=2 lb=2:   1956 shell pairs
          la=3 lb=0:   7126 shell pairs
          la=3 lb=1:   4000 shell pairs
          la=3 lb=2:   1713 shell pairs
          la=3 lb=3:    394 shell pairs

Calculating one electron integrals          ... done (  0.2 sec)
Calculating RI/J V-Matrix + Cholesky decomp.... done (  1.1 sec)
Calculating Nuclear repulsion               ... done (  0.0 sec) ENN=   5288.492307728753 Eh

SHARK setup successfully completed in   4.9 seconds

Maximum memory used throughout the entire GTOINT-calculation: 168.0 MB
[1712132388.341727] [node050:1916912:0]          mpool.c:43   UCX  WARN  object 0xb2fd8c0 was not returned to mpool ucp_requests
[1712132388.341746] [node050:1916912:0]          mpool.c:43   UCX  WARN  object 0xb2fda80 was not returned to mpool ucp_requests
[1712132388.341749] [node050:1916912:0]          mpool.c:43   UCX  WARN  object 0xb2fdc40 was not returned to mpool ucp_requests
[1712132388.341753] [node050:1916912:0]          mpool.c:43   UCX  WARN  object 0xb2fde00 was not returned to mpool ucp_requests
[1712132388.341757] [node050:1916912:0]          mpool.c:43   UCX  WARN  object 0xb2fdfc0 was not returned to mpool ucp_requests
[1712132388.344230] [node050:1916916:0]          mpool.c:43   UCX  WARN  object 0xae1e7c0 was not returned to mpool ucp_requests
[1712132388.344248] [node050:1916916:0]          mpool.c:43   UCX  WARN  object 0xae1e980 was not returned to mpool ucp_requests
[1712132388.344253] [node050:1916916:0]          mpool.c:43   UCX  WARN  object 0xae1eb40 was not returned to mpool ucp_requests
[1712132388.344256] [node050:1916916:0]          mpool.c:43   UCX  WARN  object 0xae1ed00 was not returned to mpool ucp_requests
[1712132388.344259] [node050:1916916:0]          mpool.c:43   UCX  WARN  object 0xae1eec0 was not returned to mpool ucp_requests
[1712132388.351192] [node050:1916908:0]          mpool.c:43   UCX  WARN  object 0xba429c0 was not returned to mpool ucp_requests
[1712132388.351210] [node050:1916908:0]          mpool.c:43   UCX  WARN  object 0xba42b80 was not returned to mpool ucp_requests
[1712132388.351216] [node050:1916908:0]          mpool.c:43   UCX  WARN  object 0xba42d40 was not returned to mpool ucp_requests
[1712132388.351219] [node050:1916908:0]          mpool.c:43   UCX  WARN  object 0xba42f00 was not returned to mpool ucp_requests
[1712132388.351223] [node050:1916908:0]          mpool.c:43   UCX  WARN  object 0xba430c0 was not returned to mpool ucp_requests
[1712132388.373306] [node050:1916913:0]          mpool.c:43   UCX  WARN  object 0xb8df800 was not returned to mpool ucp_requests
[1712132388.373325] [node050:1916913:0]          mpool.c:43   UCX  WARN  object 0xb8df9c0 was not returned to mpool ucp_requests
[1712132388.373330] [node050:1916913:0]          mpool.c:43   UCX  WARN  object 0xb8dfb80 was not returned to mpool ucp_requests
[1712132388.373333] [node050:1916913:0]          mpool.c:43   UCX  WARN  object 0xb8dfd40 was not returned to mpool ucp_requests
[1712132388.373336] [node050:1916913:0]          mpool.c:43   UCX  WARN  object 0xb8dff00 was not returned to mpool ucp_requests
[1712132388.387272] [node050:1916911:0]          mpool.c:43   UCX  WARN  object 0xc4cd7c0 was not returned to mpool ucp_requests
[1712132388.387285] [node050:1916911:0]          mpool.c:43   UCX  WARN  object 0xc4cd980 was not returned to mpool ucp_requests
[1712132388.387290] [node050:1916911:0]          mpool.c:43   UCX  WARN  object 0xc4cdb40 was not returned to mpool ucp_requests
[1712132388.387293] [node050:1916911:0]          mpool.c:43   UCX  WARN  object 0xc4cdd00 was not returned to mpool ucp_requests
[1712132388.387297] [node050:1916911:0]          mpool.c:43   UCX  WARN  object 0xc4cdec0 was not returned to mpool ucp_requests
[1712132388.423130] [node050:1916919:0]          mpool.c:43   UCX  WARN  object 0xb791800 was not returned to mpool ucp_requests
[1712132388.423145] [node050:1916919:0]          mpool.c:43   UCX  WARN  object 0xb7919c0 was not returned to mpool ucp_requests
[1712132388.423149] [node050:1916919:0]          mpool.c:43   UCX  WARN  object 0xb791b80 was not returned to mpool ucp_requests
[1712132388.423152] [node050:1916919:0]          mpool.c:43   UCX  WARN  object 0xb791d40 was not returned to mpool ucp_requests
[1712132388.423156] [node050:1916919:0]          mpool.c:43   UCX  WARN  object 0xb791f00 was not returned to mpool ucp_requests
[1712132388.452725] [node050:1916914:0]          mpool.c:43   UCX  WARN  object 0xb417840 was not returned to mpool ucp_requests
[1712132388.452738] [node050:1916914:0]          mpool.c:43   UCX  WARN  object 0xb417a00 was not returned to mpool ucp_requests
[1712132388.452743] [node050:1916914:0]          mpool.c:43   UCX  WARN  object 0xb417bc0 was not returned to mpool ucp_requests
[1712132388.452747] [node050:1916914:0]          mpool.c:43   UCX  WARN  object 0xb417d80 was not returned to mpool ucp_requests
[1712132388.452751] [node050:1916914:0]          mpool.c:43   UCX  WARN  object 0xb417f40 was not returned to mpool ucp_requests
[1712132388.455068] [node050:1916926:0]          mpool.c:43   UCX  WARN  object 0xc396a00 was not returned to mpool ucp_requests
[1712132388.455079] [node050:1916926:0]          mpool.c:43   UCX  WARN  object 0xc396bc0 was not returned to mpool ucp_requests
[1712132388.455083] [node050:1916926:0]          mpool.c:43   UCX  WARN  object 0xc396d80 was not returned to mpool ucp_requests
[1712132388.455087] [node050:1916926:0]          mpool.c:43   UCX  WARN  object 0xc396f40 was not returned to mpool ucp_requests
[1712132388.455090] [node050:1916926:0]          mpool.c:43   UCX  WARN  object 0xc397100 was not returned to mpool ucp_requests
[1712132388.462287] [node050:1916902:0]          mpool.c:43   UCX  WARN  object 0xb2b89c0 was not returned to mpool ucp_requests
[1712132388.462299] [node050:1916902:0]          mpool.c:43   UCX  WARN  object 0xb2b8b80 was not returned to mpool ucp_requests
[1712132388.462302] [node050:1916902:0]          mpool.c:43   UCX  WARN  object 0xb2b8d40 was not returned to mpool ucp_requests
[1712132388.462305] [node050:1916902:0]          mpool.c:43   UCX  WARN  object 0xb2b8f00 was not returned to mpool ucp_requests
[1712132388.462308] [node050:1916902:0]          mpool.c:43   UCX  WARN  object 0xb2b90c0 was not returned to mpool ucp_requests
[1712132388.462310] [node050:1916902:0]          mpool.c:43   UCX  WARN  object 0xb2b9280 was not returned to mpool ucp_requests
[1712132388.475516] [node050:1916906:0]          mpool.c:43   UCX  WARN  object 0xb273bc0 was not returned to mpool ucp_requests
[1712132388.475534] [node050:1916906:0]          mpool.c:43   UCX  WARN  object 0xb273d80 was not returned to mpool ucp_requests
[1712132388.475539] [node050:1916906:0]          mpool.c:43   UCX  WARN  object 0xb273f40 was not returned to mpool ucp_requests
[1712132388.475542] [node050:1916906:0]          mpool.c:43   UCX  WARN  object 0xb274100 was not returned to mpool ucp_requests
[1712132388.475546] [node050:1916906:0]          mpool.c:43   UCX  WARN  object 0xb2742c0 was not returned to mpool ucp_requests
[1712132388.485109] [node050:1916927:0]          mpool.c:43   UCX  WARN  object 0xb711b00 was not returned to mpool ucp_requests
[1712132388.485124] [node050:1916927:0]          mpool.c:43   UCX  WARN  object 0xb711cc0 was not returned to mpool ucp_requests
[1712132388.485128] [node050:1916927:0]          mpool.c:43   UCX  WARN  object 0xb711e80 was not returned to mpool ucp_requests
[1712132388.485131] [node050:1916927:0]          mpool.c:43   UCX  WARN  object 0xb712040 was not returned to mpool ucp_requests
[1712132388.485134] [node050:1916927:0]          mpool.c:43   UCX  WARN  object 0xb712200 was not returned to mpool ucp_requests
[1712132388.486325] [node050:1916901:0]          mpool.c:43   UCX  WARN  object 0xac59bc0 was not returned to mpool ucp_requests
[1712132388.486343] [node050:1916901:0]          mpool.c:43   UCX  WARN  object 0xac59d80 was not returned to mpool ucp_requests
[1712132388.486348] [node050:1916901:0]          mpool.c:43   UCX  WARN  object 0xac59f40 was not returned to mpool ucp_requests
[1712132388.486352] [node050:1916901:0]          mpool.c:43   UCX  WARN  object 0xac5a100 was not returned to mpool ucp_requests
[1712132388.509392] [node050:1916909:0]          mpool.c:43   UCX  WARN  object 0xc064880 was not returned to mpool ucp_requests
[1712132388.509405] [node050:1916909:0]          mpool.c:43   UCX  WARN  object 0xc064a40 was not returned to mpool ucp_requests
[1712132388.509408] [node050:1916909:0]          mpool.c:43   UCX  WARN  object 0xc064c00 was not returned to mpool ucp_requests
[1712132388.509410] [node050:1916909:0]          mpool.c:43   UCX  WARN  object 0xc064dc0 was not returned to mpool ucp_requests
[1712132388.509413] [node050:1916909:0]          mpool.c:43   UCX  WARN  object 0xc064f80 was not returned to mpool ucp_requests
[1712132388.513560] [node050:1916904:0]          mpool.c:43   UCX  WARN  object 0xaa95bc0 was not returned to mpool ucp_requests
[1712132388.513576] [node050:1916904:0]          mpool.c:43   UCX  WARN  object 0xaa95d80 was not returned to mpool ucp_requests
[1712132388.513581] [node050:1916904:0]          mpool.c:43   UCX  WARN  object 0xaa95f40 was not returned to mpool ucp_requests
[1712132388.513583] [node050:1916904:0]          mpool.c:43   UCX  WARN  object 0xaa96100 was not returned to mpool ucp_requests
[1712132388.513586] [node050:1916904:0]          mpool.c:43   UCX  WARN  object 0xaa962c0 was not returned to mpool ucp_requests
[1712132388.513589] [node050:1916904:0]          mpool.c:43   UCX  WARN  object 0xaa96480 was not returned to mpool ucp_requests
[1712132388.521949] [node050:1916905:0]          mpool.c:43   UCX  WARN  object 0xbf9fb80 was not returned to mpool ucp_requests
[1712132388.521966] [node050:1916905:0]          mpool.c:43   UCX  WARN  object 0xbf9fd40 was not returned to mpool ucp_requests
[1712132388.521971] [node050:1916905:0]          mpool.c:43   UCX  WARN  object 0xbf9ff00 was not returned to mpool ucp_requests
[1712132388.521974] [node050:1916905:0]          mpool.c:43   UCX  WARN  object 0xbfa00c0 was not returned to mpool ucp_requests
[1712132388.521978] [node050:1916905:0]          mpool.c:43   UCX  WARN  object 0xbfa0280 was not returned to mpool ucp_requests
[1712132388.521980] [node050:1916905:0]          mpool.c:43   UCX  WARN  object 0xbfa0440 was not returned to mpool ucp_requests
[1712132388.566309] [node050:1916899:0]          mpool.c:43   UCX  WARN  object 0xa863980 was not returned to mpool ucp_requests
[1712132388.566321] [node050:1916899:0]          mpool.c:43   UCX  WARN  object 0xa863b40 was not returned to mpool ucp_requests
[1712132388.566326] [node050:1916899:0]          mpool.c:43   UCX  WARN  object 0xa863d00 was not returned to mpool ucp_requests
[1712132388.566330] [node050:1916899:0]          mpool.c:43   UCX  WARN  object 0xa863ec0 was not returned to mpool ucp_requests
[1712132388.566332] [node050:1916899:0]          mpool.c:43   UCX  WARN  object 0xa864080 was not returned to mpool ucp_requests
[1712132388.567680] [node050:1916923:0]          mpool.c:43   UCX  WARN  object 0xc5e28c0 was not returned to mpool ucp_requests
[1712132388.567698] [node050:1916923:0]          mpool.c:43   UCX  WARN  object 0xc5e2a80 was not returned to mpool ucp_requests
[1712132388.567702] [node050:1916923:0]          mpool.c:43   UCX  WARN  object 0xc5e2c40 was not returned to mpool ucp_requests
[1712132388.567706] [node050:1916923:0]          mpool.c:43   UCX  WARN  object 0xc5e2e00 was not returned to mpool ucp_requests
[1712132388.567709] [node050:1916923:0]          mpool.c:43   UCX  WARN  object 0xc5e2fc0 was not returned to mpool ucp_requests
[1712132388.573889] [node050:1916917:0]          mpool.c:43   UCX  WARN  object 0xc4b79c0 was not returned to mpool ucp_requests
[1712132388.573903] [node050:1916917:0]          mpool.c:43   UCX  WARN  object 0xc4b7b80 was not returned to mpool ucp_requests
[1712132388.573908] [node050:1916917:0]          mpool.c:43   UCX  WARN  object 0xc4b7d40 was not returned to mpool ucp_requests
[1712132388.573910] [node050:1916917:0]          mpool.c:43   UCX  WARN  object 0xc4b7f00 was not returned to mpool ucp_requests
[1712132388.573914] [node050:1916917:0]          mpool.c:43   UCX  WARN  object 0xc4b80c0 was not returned to mpool ucp_requests
[1712132388.573973] [node050:1916900:0]          mpool.c:43   UCX  WARN  object 0xc6b49c0 was not returned to mpool ucp_requests
[1712132388.573990] [node050:1916900:0]          mpool.c:43   UCX  WARN  object 0xc6b4b80 was not returned to mpool ucp_requests
[1712132388.573993] [node050:1916900:0]          mpool.c:43   UCX  WARN  object 0xc6b4d40 was not returned to mpool ucp_requests
[1712132388.573996] [node050:1916900:0]          mpool.c:43   UCX  WARN  object 0xc6b4f00 was not returned to mpool ucp_requests
[1712132388.573998] [node050:1916900:0]          mpool.c:43   UCX  WARN  object 0xc6b50c0 was not returned to mpool ucp_requests
[1712132388.574211] [node050:1916920:0]          mpool.c:43   UCX  WARN  object 0xb72d800 was not returned to mpool ucp_requests
[1712132388.574226] [node050:1916920:0]          mpool.c:43   UCX  WARN  object 0xb72d9c0 was not returned to mpool ucp_requests
[1712132388.574230] [node050:1916920:0]          mpool.c:43   UCX  WARN  object 0xb72db80 was not returned to mpool ucp_requests
[1712132388.574233] [node050:1916920:0]          mpool.c:43   UCX  WARN  object 0xb72dd40 was not returned to mpool ucp_requests
[1712132388.574236] [node050:1916920:0]          mpool.c:43   UCX  WARN  object 0xb72df00 was not returned to mpool ucp_requests
[1712132388.576391] [node050:1916925:0]          mpool.c:43   UCX  WARN  object 0xc3248c0 was not returned to mpool ucp_requests
[1712132388.576403] [node050:1916925:0]          mpool.c:43   UCX  WARN  object 0xc324a80 was not returned to mpool ucp_requests
[1712132388.576406] [node050:1916925:0]          mpool.c:43   UCX  WARN  object 0xc324c40 was not returned to mpool ucp_requests
[1712132388.576409] [node050:1916925:0]          mpool.c:43   UCX  WARN  object 0xc324e00 was not returned to mpool ucp_requests
[1712132388.576412] [node050:1916925:0]          mpool.c:43   UCX  WARN  object 0xc324fc0 was not returned to mpool ucp_requests
[1712132388.576537] [node050:1916915:0]          mpool.c:43   UCX  WARN  object 0xb905840 was not returned to mpool ucp_requests
[1712132388.576548] [node050:1916915:0]          mpool.c:43   UCX  WARN  object 0xb905a00 was not returned to mpool ucp_requests
[1712132388.576552] [node050:1916915:0]          mpool.c:43   UCX  WARN  object 0xb905bc0 was not returned to mpool ucp_requests
[1712132388.576555] [node050:1916915:0]          mpool.c:43   UCX  WARN  object 0xb905d80 was not returned to mpool ucp_requests
[1712132388.576558] [node050:1916915:0]          mpool.c:43   UCX  WARN  object 0xb905f40 was not returned to mpool ucp_requests
[1712132388.576732] [node050:1916903:0]          mpool.c:43   UCX  WARN  object 0xc207940 was not returned to mpool ucp_requests
[1712132388.576744] [node050:1916903:0]          mpool.c:43   UCX  WARN  object 0xc207b00 was not returned to mpool ucp_requests
[1712132388.576749] [node050:1916903:0]          mpool.c:43   UCX  WARN  object 0xc207cc0 was not returned to mpool ucp_requests
[1712132388.576753] [node050:1916903:0]          mpool.c:43   UCX  WARN  object 0xc207e80 was not returned to mpool ucp_requests
[1712132388.576756] [node050:1916903:0]          mpool.c:43   UCX  WARN  object 0xc208040 was not returned to mpool ucp_requests
[1712132388.576760] [node050:1916903:0]          mpool.c:43   UCX  WARN  object 0xc208200 was not returned to mpool ucp_requests
[1712132388.576748] [node050:1916910:0]          mpool.c:43   UCX  WARN  object 0xb66fb80 was not returned to mpool ucp_requests
[1712132388.576766] [node050:1916910:0]          mpool.c:43   UCX  WARN  object 0xb66fd40 was not returned to mpool ucp_requests
[1712132388.576769] [node050:1916910:0]          mpool.c:43   UCX  WARN  object 0xb66ff00 was not returned to mpool ucp_requests
[1712132388.576774] [node050:1916910:0]          mpool.c:43   UCX  WARN  object 0xb6700c0 was not returned to mpool ucp_requests
[1712132388.576778] [node050:1916910:0]          mpool.c:43   UCX  WARN  object 0xb670280 was not returned to mpool ucp_requests
[1712132388.578117] [node050:1916907:0]          mpool.c:43   UCX  WARN  object 0xb634bc0 was not returned to mpool ucp_requests
[1712132388.578129] [node050:1916907:0]          mpool.c:43   UCX  WARN  object 0xb634d80 was not returned to mpool ucp_requests
[1712132388.578134] [node050:1916907:0]          mpool.c:43   UCX  WARN  object 0xb634f40 was not returned to mpool ucp_requests
[1712132388.578137] [node050:1916907:0]          mpool.c:43   UCX  WARN  object 0xb635100 was not returned to mpool ucp_requests
[1712132388.578141] [node050:1916907:0]          mpool.c:43   UCX  WARN  object 0xb6352c0 was not returned to mpool ucp_requests
[1712132388.587642] [node050:1916918:0]          mpool.c:43   UCX  WARN  object 0xb7ed800 was not returned to mpool ucp_requests
[1712132388.587654] [node050:1916918:0]          mpool.c:43   UCX  WARN  object 0xb7ed9c0 was not returned to mpool ucp_requests
[1712132388.587658] [node050:1916918:0]          mpool.c:43   UCX  WARN  object 0xb7edb80 was not returned to mpool ucp_requests
[1712132388.587661] [node050:1916918:0]          mpool.c:43   UCX  WARN  object 0xb7edd40 was not returned to mpool ucp_requests
[1712132388.587665] [node050:1916918:0]          mpool.c:43   UCX  WARN  object 0xb7edf00 was not returned to mpool ucp_requests
[1712132388.596479] [node050:1916922:0]          mpool.c:43   UCX  WARN  object 0xbdc3840 was not returned to mpool ucp_requests
[1712132388.596491] [node050:1916922:0]          mpool.c:43   UCX  WARN  object 0xbdc3a00 was not returned to mpool ucp_requests
[1712132388.596495] [node050:1916922:0]          mpool.c:43   UCX  WARN  object 0xbdc3bc0 was not returned to mpool ucp_requests
[1712132388.596498] [node050:1916922:0]          mpool.c:43   UCX  WARN  object 0xbdc3d80 was not returned to mpool ucp_requests
[1712132388.596501] [node050:1916922:0]          mpool.c:43   UCX  WARN  object 0xbdc3f40 was not returned to mpool ucp_requests
[1712132388.599580] [node050:1916924:0]          mpool.c:43   UCX  WARN  object 0xaa9f940 was not returned to mpool ucp_requests
[1712132388.599592] [node050:1916924:0]          mpool.c:43   UCX  WARN  object 0xaa9fb00 was not returned to mpool ucp_requests
[1712132388.599596] [node050:1916924:0]          mpool.c:43   UCX  WARN  object 0xaa9fcc0 was not returned to mpool ucp_requests
[1712132388.599598] [node050:1916924:0]          mpool.c:43   UCX  WARN  object 0xaa9fe80 was not returned to mpool ucp_requests
[1712132388.599601] [node050:1916924:0]          mpool.c:43   UCX  WARN  object 0xaaa0040 was not returned to mpool ucp_requests
[1712132388.599920] [node050:1916921:0]          mpool.c:43   UCX  WARN  object 0xb8eeb40 was not returned to mpool ucp_requests
[1712132388.599931] [node050:1916921:0]          mpool.c:43   UCX  WARN  object 0xb8eed00 was not returned to mpool ucp_requests
[1712132388.599935] [node050:1916921:0]          mpool.c:43   UCX  WARN  object 0xb8eeec0 was not returned to mpool ucp_requests
[1712132388.599938] [node050:1916921:0]          mpool.c:43   UCX  WARN  object 0xb8ef080 was not returned to mpool ucp_requests
[1712132388.599942] [node050:1916921:0]          mpool.c:43   UCX  WARN  object 0xb8ef240 was not returned to mpool ucp_requests


           ************************************************************
           *        Program running with 30 parallel MPI-processes    *
           *              working on a common directory               *
           ************************************************************
-------------------------------------------------------------------------------
                                 ORCA SCF
-------------------------------------------------------------------------------

------------
SCF SETTINGS
------------
Hamiltonian:
 Density Functional     Method          .... DFT(GTOs)
 Exchange Functional    Exchange        .... PBE
   PBE kappa parameter   XKappa         ....  0.804000
   PBE mue parameter    XMuePBE         ....  0.219520
 Correlation Functional Correlation     .... PBE
   PBE beta parameter  CBetaPBE         ....  0.066725
 LDA part of GGA corr.  LDAOpt          .... PW91-LDA
 Gradients option       PostSCFGGA      .... off
 Hybrid DFT is turned on
   Fraction HF Exchange ScalHFX         ....  0.250000
   Scaling of DF-GGA-X  ScalDFX         ....  0.750000
   Scaling of DF-GGA-C  ScalDFC         ....  1.000000
   Scaling of DF-LDA-C  ScalLDAC        ....  1.000000
   Perturbative correction              ....  0.000000
   Density functional embedding theory  .... OFF
   NL short-range parameter             ....  6.900000
 RI-approximation to the Coulomb term is turned on
   Number of AuxJ basis functions       .... 2498
   RIJ-COSX (HFX calculated with COS-X)).... on


General Settings:
 Integral files         IntName         .... IminiumBzOate4freq
 Hartree-Fock type      HFTyp           .... RHF
 Total Charge           Charge          ....    0
 Multiplicity           Mult            ....    1
 Number of Electrons    NEL             ....  302
 Basis Dimension        Dim             .... 1542
 Nuclear Repulsion      ENuc            ....   5288.4923077288 Eh

Convergence Acceleration:
 DIIS                   CNVDIIS         .... on
   Start iteration      DIISMaxIt       ....    12
   Startup error        DIISStart       ....  0.200000
   # of expansion vecs  DIISMaxEq       ....     5
   Bias factor          DIISBfac        ....   1.050
   Max. coefficient     DIISMaxC        ....  10.000
 Trust-Rad. Augm. Hess. CNVTRAH         .... auto
   Auto Start mean grad. ratio tolernc. ....  1.125000
   Auto Start start iteration           ....    20
   Auto Start num. interpolation iter.  ....    10
   Max. Number of Micro iterations      ....    16
   Max. Number of Macro iterations      .... Maxiter - #DIIS iter
   Number of Davidson start vectors     ....     2
   Converg. threshold I  (grad. norm)   ....   1.000e-05
   Converg. threshold II (energy diff.) ....   1.000e-08
   Grad. Scal. Fac. for Micro threshold ....   0.100
   Minimum threshold for Micro iter.    ....   0.010
   NR start threshold (gradient norm)   ....   0.001
   Initial trust radius                 ....   0.400
   Minimum AH scaling param. (alpha)    ....   1.000
   Maximum AH scaling param. (alpha)    .... 1000.000
   Orbital update algorithm             .... Taylor
   White noise on init. David. guess    .... on
   Maximum white noise                  ....   0.010
   Quad. conv. algorithm                .... NR
 SOSCF                  CNVSOSCF        .... on
   Start iteration      SOSCFMaxIt      ....   150
   Startup grad/error   SOSCFStart      ....  0.003300
 Level Shifting         CNVShift        .... on
   Level shift para.    LevelShift      ....    0.2500
   Turn off err/grad.   ShiftErr        ....    0.0010
 Zerner damping         CNVZerner       .... off
 Static damping         CNVDamp         .... on
   Fraction old density DampFac         ....    0.7000
   Max. Damping (<1)    DampMax         ....    0.9800
   Min. Damping (>=0)   DampMin         ....    0.0000
   Turn off err/grad.   DampErr         ....    0.1000
 Fernandez-Rico         CNVRico         .... off

SCF Procedure:
 Maximum # iterations   MaxIter         ....   125
 SCF integral mode      SCFMode         .... Direct
   Integral package                     .... SHARK and LIBINT hybrid scheme
 Reset frequency        DirectResetFreq ....    20
 Integral Threshold     Thresh          ....  2.500e-11 Eh
 Primitive CutOff       TCut            ....  2.500e-12 Eh

Convergence Tolerance:
 Convergence Check Mode ConvCheckMode   .... Total+1el-Energy
 Convergence forced     ConvForced      .... 0
 Energy Change          TolE            ....  1.000e-08 Eh
 1-El. energy change                    ....  1.000e-05 Eh
 Orbital Gradient       TolG            ....  1.000e-05
 Orbital Rotation angle TolX            ....  1.000e-05
 DIIS Error             TolErr          ....  5.000e-07


Diagonalization of the overlap matrix:
Smallest eigenvalue                        ... 4.469e-06
Time for diagonalization                   ...    2.048 sec
Threshold for overlap eigenvalues          ... 1.000e-08
Number of eigenvalues below threshold      ... 0
Time for construction of square roots      ...    0.996 sec
Total time needed                          ...    3.242 sec

Time for model grid setup =    1.681 sec

------------------------------
INITIAL GUESS: MODEL POTENTIAL
------------------------------
Loading Hartree-Fock densities                     ... done
Calculating cut-offs                               ... done
Initializing the effective Hamiltonian             ... done
Setting up the integral package (SHARK)            ... done
Starting the Coulomb interaction                   ... done (   1.1 sec)
Reading the grid                                   ... done
Mapping shells                                     ... done
Starting the XC term evaluation                    ... done (   1.2 sec)
  promolecular density results
     # of electrons  =    301.995464663
     EX              =   -241.788346430
     EC              =    -10.138929941
     EX+EC           =   -251.927276371
Transforming the Hamiltonian                       ... done (   0.4 sec)
Diagonalizing the Hamiltonian                      ... done (   1.1 sec)
Back transforming the eigenvectors                 ... done (   0.1 sec)
Now organizing SCF variables                       ... done
                      ------------------
                      INITIAL GUESS DONE (   6.0 sec)
                      ------------------
-------------------
DFT GRID GENERATION
-------------------

General Integration Accuracy     IntAcc      ... 4.388
Radial Grid Type                 RadialGrid  ... OptM3 with GC (2021)
Angular Grid (max. ang.)         AngularGrid ... 4 (Lebedev-302)
Angular grid pruning method      GridPruning ... 4 (adaptive)
Weight generation scheme         WeightScheme... Becke
Basis function cutoff            BFCut       ... 1.0000e-11
Integration weight cutoff        WCut        ... 1.0000e-14
Angular grids for H and He will be reduced by one unit
Partially contracted basis set               ... off
Rotationally invariant grid construction     ... off

Total number of grid points                  ...   373989
Total number of batches                      ...     5885
Average number of points per batch           ...       63
Average number of grid points per atom       ...     4561
Time for grid setup =    3.104 sec

--------------------
COSX GRID GENERATION
--------------------

GRIDX 1
-------
General Integration Accuracy     IntAcc      ... 3.816
Radial Grid Type                 RadialGrid  ... OptM3 with GC (2021)
Angular Grid (max. ang.)         AngularGrid ... 1 (Lebedev-50)
Angular grid pruning method      GridPruning ... 4 (adaptive)
Weight generation scheme         WeightScheme... Becke
Basis function cutoff            BFCut       ... 1.0000e-11
Integration weight cutoff        WCut        ... 1.0000e-14
Angular grids for H and He will be reduced by one unit
Partially contracted basis set               ... on
Rotationally invariant grid construction     ... off

Total number of grid points                  ...    47376
Total number of batches                      ...      774
Average number of points per batch           ...       61
Average number of grid points per atom       ...      578
UseSFitting                                  ... on

GRIDX 2
-------
General Integration Accuracy     IntAcc      ... 4.020
Radial Grid Type                 RadialGrid  ... OptM3 with GC (2021)
Angular Grid (max. ang.)         AngularGrid ... 2 (Lebedev-110)
Angular grid pruning method      GridPruning ... 4 (adaptive)
Weight generation scheme         WeightScheme... Becke
Basis function cutoff            BFCut       ... 1.0000e-11
Integration weight cutoff        WCut        ... 1.0000e-14
Angular grids for H and He will be reduced by one unit
Partially contracted basis set               ... on
Rotationally invariant grid construction     ... off

Total number of grid points                  ...   100330
Total number of batches                      ...     1604
Average number of points per batch           ...       62
Average number of grid points per atom       ...     1224
UseSFitting                                  ... on

GRIDX 3
-------
General Integration Accuracy     IntAcc      ... 4.338
Radial Grid Type                 RadialGrid  ... OptM3 with GC (2021)
Angular Grid (max. ang.)         AngularGrid ... 3 (Lebedev-194)
Angular grid pruning method      GridPruning ... 4 (adaptive)
Weight generation scheme         WeightScheme... Becke
Basis function cutoff            BFCut       ... 1.0000e-11
Integration weight cutoff        WCut        ... 1.0000e-14
Angular grids for H and He will be reduced by one unit
Partially contracted basis set               ... on
Rotationally invariant grid construction     ... off

Total number of grid points                  ...   217669
Total number of batches                      ...     3446
Average number of points per batch           ...       63
Average number of grid points per atom       ...     2654
UseSFitting                                  ... on

Time for X-Grid setup             =   10.682 sec


--------------------
CPCM SOLVATION MODEL
--------------------
CPCM parameters:
  Epsilon                                         ...      26.7260
  Refrac                                          ...       1.2907
  Rsolv                                           ...       1.3000
  Surface type                                    ... GAUSSIAN VDW
  Epsilon function type                           ...         CPCM
Solvent:                                     ... 2,2,2-TRIFLUOROETHANOL
SMD-CDS solvent descriptors:
  Soln                                       ...    1.2907
  Soln25                                     ... Unavailable
  Sola                                       ...    0.5700
  Solb                                       ...    0.2500
  Solg                                       ...   42.0200
  Solc                                       ...    0.0000
  Solh                                       ...    0.5000
Radii:
 Radius for O  used is    2.8724 Bohr (=   1.5200 Ang.)
 Radius for N  used is    3.5716 Bohr (=   1.8900 Ang.)
 Radius for C  used is    3.4960 Bohr (=   1.8500 Ang.)
 Radius for H  used is    2.2677 Bohr (=   1.2000 Ang.)
Calculating surface                               ...        done! (  0.0s)
GEPOL surface points                              ...         4686
GEPOL Volume                                      ...    3964.5470
GEPOL Surface-area                                ...    2176.9425
Calculating surface distance matrix               ...        done! (  0.2s)
Performing Cholesky decomposition & store         ...        done! (  1.8s)
Overall time for CPCM initialization              ...                 2.0s
--------------
SCF ITERATIONS
--------------
ITER       Energy         Delta-E        Max-DP      RMS-DP      [F,P]     Damp
               ***  Starting incremental Fock matrix formation  ***
  0  -1803.8304864417   0.000000000000 0.07236435  0.00050598  0.2967811 0.7000
  1  -1804.3265287313  -0.496042289560 0.07915375  0.00040452  0.1314907 0.7000
                               ***Turning on DIIS***
  2  -1804.5367106360  -0.210181904795 0.09118639  0.00074340  0.0382243 0.0000
  3  -1804.8541287979  -0.317418161866 0.09311239  0.00030290  0.0674652 0.0000
  4  -1804.9261910740  -0.072062276132 0.02415153  0.00011069  0.0131830 0.0000
  5  -1804.9294951707  -0.003304096698 0.01020357  0.00004926  0.0106384 0.0000
                      *** Initiating the SOSCF procedure ***
                           *** Shutting down DIIS ***
                      *** Re-Reading the Fockian *** 
                      *** Removing any level shift *** 
ITER      Energy       Delta-E        Grad      Rot      Max-DP    RMS-DP
  6  -1804.92987334  -0.0003781708  0.000315  0.000315  0.003581  0.000019
               *** Restarting incremental Fock matrix formation ***
  7  -1804.92983319   0.0000401566  0.000137  0.000919  0.004605  0.000050
  8  -1804.92983282   0.0000003668  0.000223  0.000354  0.000954  0.000011
  9  -1804.92983967  -0.0000068486  0.000032  0.000069  0.000995  0.000011
 10  -1804.92983958   0.0000000860  0.000041  0.000062  0.000111  0.000001
 11  -1804.92983986  -0.0000002766  0.000008  0.000025  0.000157  0.000002
 12  -1804.92983986  -0.0000000018  0.000008  0.000012  0.000193  0.000001
                  ***Gradient check signals convergence***
              ***Rediagonalizing the Fockian in SOSCF/NRSCF***

               *****************************************************
               *                     SUCCESS                       *
               *           SCF CONVERGED AFTER  13 CYCLES          *
               *****************************************************

Old exchange energy                            =    -61.836454808 Eh
New exchange energy                            =    -61.836430964 Eh
Exchange energy change after final integration =      0.000023844 Eh
Total energy after final integration           =  -1804.929815884 Eh
Final COS-X integration done in                =    37.445 sec

SMD CDS free energy correction energy :                 2.63946     Kcal/mol
Total Energy after SMD CDS correction =             -1804.925609636 Eh

----------------
TOTAL SCF ENERGY
----------------

Total Energy       :        -1804.92560964 Eh          -49114.52277 eV

Components:
Nuclear Repulsion  :         5288.49230773 Eh          143907.19179 eV
Electronic Energy  :        -7093.41791737 Eh         -193021.71457 eV
One Electron Energy:       -12983.90693825 Eh         -353310.06973 eV
Two Electron Energy:         5890.48902089 Eh          160288.35516 eV
Max COSX asymmetry :            0.00000316 Eh               0.00009 eV
CPCM Dielectric    :           -0.07251654 Eh              -1.97328 eV
SMD CDS (Gcds)     :            0.00420625 Eh               0.11446 eV

Virial components:
Potential Energy   :        -3601.44000304 Eh          -98000.16471 eV
Kinetic Energy     :         1796.51439340 Eh           48885.64194 eV
Virial Ratio       :            2.00468196


DFT components:
N(Alpha)           :      151.000590532983 electrons
N(Beta)            :      151.000590532983 electrons
N(Total)           :      302.001181065966 electrons
E(X)               :     -184.941567734655 Eh       
E(C)               :      -10.118120723019 Eh       
E(XC)              :     -195.059688457674 Eh       
DFET-embed. en.    :        0.000000000000 Eh       
CPCM Solvation Model Properties:
Surface-charge          :           -0.08467910
Charge-correction       :           -0.00082033 Eh              -0.02232 eV
Free-energy (cav+disp)  :            0.00420625 Eh               0.11446 eV

---------------
SCF CONVERGENCE
---------------

  Last Energy change         ...    1.3174e-07  Tolerance :   1.0000e-08
  Last MAX-Density change    ...    2.8866e-15  Tolerance :   1.0000e-07
  Last RMS-Density change    ...    1.1039e-17  Tolerance :   5.0000e-09
  Last Orbital Gradient      ...    1.1385e-06  Tolerance :   1.0000e-05
  Last Orbital Rotation      ...    3.8322e-06  Tolerance :   1.0000e-05

             **** THE GBW FILE WAS UPDATED (IminiumBzOate4freq.gbw) ****
             **** DENSITY IminiumBzOate4freq.scfp WAS UPDATED ****
             **** ENERGY FILE WAS UPDATED (IminiumBzOate4freq.en.tmp) ****
             **** THE GBW FILE WAS UPDATED (IminiumBzOate4freq.gbw) ****
             **** DENSITY IminiumBzOate4freq.scfp WAS UPDATED ****
----------------
ORBITAL ENERGIES
----------------

  NO   OCC          E(Eh)            E(eV) 
   0   2.0000     -19.292236      -524.9684 
   1   2.0000     -19.221249      -523.0368 
   2   2.0000     -19.170611      -521.6589 
   3   2.0000     -19.162100      -521.4273 
   4   2.0000     -14.454327      -393.3222 
   5   2.0000     -14.404926      -391.9780 
   6   2.0000     -10.384425      -282.5746 
   7   2.0000     -10.381725      -282.5011 
   8   2.0000     -10.321932      -280.8740 
   9   2.0000     -10.295979      -280.1678 
  10   2.0000     -10.290027      -280.0059 
  11   2.0000     -10.270500      -279.4745 
  12   2.0000     -10.252594      -278.9873 
  13   2.0000     -10.244226      -278.7596 
  14   2.0000     -10.241819      -278.6941 
  15   2.0000     -10.241030      -278.6726 
  16   2.0000     -10.240241      -278.6511 
  17   2.0000     -10.238581      -278.6060 
  18   2.0000     -10.233394      -278.4648 
  19   2.0000     -10.233261      -278.4612 
  20   2.0000     -10.231380      -278.4100 
  21   2.0000     -10.230109      -278.3754 
  22   2.0000     -10.229354      -278.3549 
  23   2.0000     -10.229115      -278.3484 
  24   2.0000     -10.228374      -278.3282 
  25   2.0000     -10.228070      -278.3199 
  26   2.0000     -10.227434      -278.3026 
  27   2.0000     -10.226640      -278.2810 
  28   2.0000     -10.224800      -278.2310 
  29   2.0000     -10.224726      -278.2290 
  30   2.0000     -10.223963      -278.2082 
  31   2.0000     -10.223849      -278.2051 
  32   2.0000     -10.220262      -278.1075 
  33   2.0000     -10.217810      -278.0407 
  34   2.0000     -10.217655      -278.0365 
  35   2.0000     -10.212279      -277.8902 
  36   2.0000     -10.211953      -277.8814 
  37   2.0000     -10.210461      -277.8408 
  38   2.0000     -10.208500      -277.7874 
  39   2.0000     -10.203785      -277.6591 
  40   2.0000     -10.200221      -277.5621 
  41   2.0000     -10.199042      -277.5300 
  42   2.0000      -1.191072       -32.4107 
  43   2.0000      -1.096773       -29.8447 
  44   2.0000      -1.081478       -29.4285 
  45   2.0000      -1.015486       -27.6328 
  46   2.0000      -0.987427       -26.8693 
  47   2.0000      -0.983672       -26.7671 
  48   2.0000      -0.903627       -24.5889 
  49   2.0000      -0.897628       -24.4257 
  50   2.0000      -0.885213       -24.0879 
  51   2.0000      -0.879580       -23.9346 
  52   2.0000      -0.853392       -23.2220 
  53   2.0000      -0.840969       -22.8839 
  54   2.0000      -0.819823       -22.3085 
  55   2.0000      -0.806511       -21.9463 
  56   2.0000      -0.784185       -21.3387 
  57   2.0000      -0.778759       -21.1911 
  58   2.0000      -0.775717       -21.1083 
  59   2.0000      -0.769976       -20.9521 
  60   2.0000      -0.763948       -20.7881 
  61   2.0000      -0.759824       -20.6759 
  62   2.0000      -0.742680       -20.2093 
  63   2.0000      -0.721892       -19.6437 
  64   2.0000      -0.717462       -19.5231 
  65   2.0000      -0.712219       -19.3805 
  66   2.0000      -0.703932       -19.1550 
  67   2.0000      -0.698040       -18.9946 
  68   2.0000      -0.658524       -17.9193 
  69   2.0000      -0.647260       -17.6128 
  70   2.0000      -0.645681       -17.5699 
  71   2.0000      -0.638101       -17.3636 
  72   2.0000      -0.632878       -17.2215 
  73   2.0000      -0.626962       -17.0605 
  74   2.0000      -0.622995       -16.9525 
  75   2.0000      -0.621065       -16.9000 
  76   2.0000      -0.614443       -16.7198 
  77   2.0000      -0.593921       -16.1614 
  78   2.0000      -0.578959       -15.7543 
  79   2.0000      -0.571498       -15.5512 
  80   2.0000      -0.561132       -15.2692 
  81   2.0000      -0.550326       -14.9751 
  82   2.0000      -0.541557       -14.7365 
  83   2.0000      -0.536320       -14.5940 
  84   2.0000      -0.533492       -14.5171 
  85   2.0000      -0.518880       -14.1194 
  86   2.0000      -0.515303       -14.0221 
  87   2.0000      -0.507394       -13.8069 
  88   2.0000      -0.497716       -13.5435 
  89   2.0000      -0.490940       -13.3592 
  90   2.0000      -0.483821       -13.1654 
  91   2.0000      -0.483590       -13.1591 
  92   2.0000      -0.477325       -12.9887 
  93   2.0000      -0.473539       -12.8856 
  94   2.0000      -0.469929       -12.7874 
  95   2.0000      -0.469325       -12.7710 
  96   2.0000      -0.467996       -12.7348 
  97   2.0000      -0.467026       -12.7084 
  98   2.0000      -0.458276       -12.4703 
  99   2.0000      -0.455385       -12.3916 
 100   2.0000      -0.454663       -12.3720 
 101   2.0000      -0.453536       -12.3413 
 102   2.0000      -0.448647       -12.2083 
 103   2.0000      -0.447613       -12.1802 
 104   2.0000      -0.442394       -12.0382 
 105   2.0000      -0.440744       -11.9932 
 106   2.0000      -0.439401       -11.9567 
 107   2.0000      -0.436134       -11.8678 
 108   2.0000      -0.434160       -11.8141 
 109   2.0000      -0.431603       -11.7445 
 110   2.0000      -0.429912       -11.6985 
 111   2.0000      -0.420201       -11.4342 
 112   2.0000      -0.416935       -11.3454 
 113   2.0000      -0.410074       -11.1587 
 114   2.0000      -0.403769       -10.9871 
 115   2.0000      -0.398231       -10.8364 
 116   2.0000      -0.394099       -10.7240 
 117   2.0000      -0.390736       -10.6325 
 118   2.0000      -0.386550       -10.5186 
 119   2.0000      -0.384427       -10.4608 
 120   2.0000      -0.380570       -10.3558 
 121   2.0000      -0.378519       -10.3000 
 122   2.0000      -0.377566       -10.2741 
 123   2.0000      -0.376374       -10.2417 
 124   2.0000      -0.374390       -10.1877 
 125   2.0000      -0.368902       -10.0383 
 126   2.0000      -0.367999       -10.0138 
 127   2.0000      -0.364644        -9.9225 
 128   2.0000      -0.363463        -9.8903 
 129   2.0000      -0.362767        -9.8714 
 130   2.0000      -0.361096        -9.8259 
 131   2.0000      -0.356237        -9.6937 
 132   2.0000      -0.349550        -9.5118 
 133   2.0000      -0.348700        -9.4886 
 134   2.0000      -0.340927        -9.2771 
 135   2.0000      -0.336264        -9.1502 
 136   2.0000      -0.329391        -8.9632 
 137   2.0000      -0.328144        -8.9293 
 138   2.0000      -0.327363        -8.9080 
 139   2.0000      -0.316476        -8.6118 
 140   2.0000      -0.294030        -8.0010 
 141   2.0000      -0.288944        -7.8626 
 142   2.0000      -0.284456        -7.7404 
 143   2.0000      -0.280910        -7.6440 
 144   2.0000      -0.273741        -7.4489 
 145   2.0000      -0.272760        -7.4222 
 146   2.0000      -0.270938        -7.3726 
 147   2.0000      -0.268204        -7.2982 
 148   2.0000      -0.264371        -7.1939 
 149   2.0000      -0.261163        -7.1066 
 150   2.0000      -0.218599        -5.9484 
 151   0.0000      -0.069926        -1.9028 
 152   0.0000      -0.055142        -1.5005 
 153   0.0000      -0.034378        -0.9355 
 154   0.0000      -0.017560        -0.4778 
 155   0.0000      -0.016410        -0.4465 
 156   0.0000      -0.007704        -0.2096 
 157   0.0000      -0.005567        -0.1515 
 158   0.0000      -0.002436        -0.0663 
 159   0.0000       0.009022         0.2455 
 160   0.0000       0.039300         1.0694 
 161   0.0000       0.042753         1.1634 
 162   0.0000       0.052330         1.4240 
 163   0.0000       0.061745         1.6802 
 164   0.0000       0.066157         1.8002 
 165   0.0000       0.069930         1.9029 
 166   0.0000       0.071543         1.9468 
 167   0.0000       0.077721         2.1149 
 168   0.0000       0.078932         2.1479 
 169   0.0000       0.084575         2.3014 
 170   0.0000       0.085785         2.3343 
 171   0.0000       0.086654         2.3580 
 172   0.0000       0.094040         2.5589 
 173   0.0000       0.095473         2.5980 
 174   0.0000       0.096143         2.6162 
 175   0.0000       0.100315         2.7297 
 176   0.0000       0.103549         2.8177 
 177   0.0000       0.106528         2.8988 
 178   0.0000       0.108687         2.9575 
 179   0.0000       0.111467         3.0332 
 180   0.0000       0.113792         3.0964 
 181   0.0000       0.116610         3.1731 
 182   0.0000       0.117552         3.1987 
 183   0.0000       0.120386         3.2759 
 184   0.0000       0.122431         3.3315 
 185   0.0000       0.123387         3.3575 
 186   0.0000       0.126881         3.4526 
 187   0.0000       0.129299         3.5184 
 188   0.0000       0.132424         3.6034 
 189   0.0000       0.134681         3.6648 
 190   0.0000       0.138217         3.7611 
 191   0.0000       0.140293         3.8176 
 192   0.0000       0.143278         3.8988 
 193   0.0000       0.145736         3.9657 
 194   0.0000       0.148570         4.0428 
 195   0.0000       0.149084         4.0568 
 196   0.0000       0.153461         4.1759 
 197   0.0000       0.155500         4.2314 
 198   0.0000       0.156695         4.2639 
 199   0.0000       0.160564         4.3692 
 200   0.0000       0.162356         4.4179 
 201   0.0000       0.166845         4.5401 
 202   0.0000       0.167376         4.5545 
 203   0.0000       0.169444         4.6108 
 204   0.0000       0.173032         4.7084 
 205   0.0000       0.175098         4.7646 
 206   0.0000       0.177407         4.8275 
 207   0.0000       0.180106         4.9009 
 208   0.0000       0.181478         4.9383 
 209   0.0000       0.183266         4.9869 
 210   0.0000       0.185835         5.0568 
 211   0.0000       0.189928         5.1682 
 212   0.0000       0.191485         5.2106 
 213   0.0000       0.193058         5.2534 
 214   0.0000       0.199204         5.4206 
 215   0.0000       0.200757         5.4629 
 216   0.0000       0.202140         5.5005 
 217   0.0000       0.203459         5.5364 
 218   0.0000       0.206709         5.6248 
 219   0.0000       0.209138         5.6909 
 220   0.0000       0.212034         5.7697 
 221   0.0000       0.215922         5.8755 
 222   0.0000       0.218794         5.9537 
 223   0.0000       0.219442         5.9713 
 224   0.0000       0.222597         6.0572 
 225   0.0000       0.225050         6.1239 
 226   0.0000       0.226448         6.1620 
 227   0.0000       0.228939         6.2298 
 228   0.0000       0.230428         6.2703 
 229   0.0000       0.233087         6.3426 
 230   0.0000       0.234315         6.3760 
 231   0.0000       0.236198         6.4273 
 232   0.0000       0.238000         6.4763 
 233   0.0000       0.239427         6.5151 
 234   0.0000       0.242972         6.6116 
 235   0.0000       0.244993         6.6666 
 236   0.0000       0.246711         6.7134 
 237   0.0000       0.250852         6.8260 
 238   0.0000       0.252608         6.8738 
 239   0.0000       0.255181         6.9438 
 240   0.0000       0.256672         6.9844 
 241   0.0000       0.259059         7.0494 
 242   0.0000       0.264666         7.2019 
 243   0.0000       0.265264         7.2182 
 244   0.0000       0.265869         7.2347 
 245   0.0000       0.270006         7.3472 
 246   0.0000       0.271420         7.3857 
 247   0.0000       0.273229         7.4349 
 248   0.0000       0.276636         7.5276 
 249   0.0000       0.277559         7.5528 
 250   0.0000       0.284798         7.7498 
 251   0.0000       0.287226         7.8158 
 252   0.0000       0.287625         7.8267 
 253   0.0000       0.290230         7.8976 
 254   0.0000       0.291816         7.9407 
 255   0.0000       0.293523         7.9872 
 256   0.0000       0.298791         8.1305 
 257   0.0000       0.300881         8.1874 
 258   0.0000       0.301853         8.2138 
 259   0.0000       0.304645         8.2898 
 260   0.0000       0.310106         8.4384 
 261   0.0000       0.313234         8.5235 
 262   0.0000       0.315574         8.5872 
 263   0.0000       0.317339         8.6352 
 264   0.0000       0.320364         8.7175 
 265   0.0000       0.321208         8.7405 
 266   0.0000       0.324999         8.8437 
 267   0.0000       0.327272         8.9055 
 268   0.0000       0.331779         9.0282 
 269   0.0000       0.332851         9.0573 
 270   0.0000       0.336114         9.1461 
 271   0.0000       0.339039         9.2257 
 272   0.0000       0.340648         9.2695 
 273   0.0000       0.342554         9.3214 
 274   0.0000       0.346809         9.4371 
 275   0.0000       0.347118         9.4456 
 276   0.0000       0.348765         9.4904 
 277   0.0000       0.351267         9.5585 
 278   0.0000       0.353216         9.6115 
 279   0.0000       0.355733         9.6800 
 280   0.0000       0.357467         9.7272 
 281   0.0000       0.360502         9.8097 
 282   0.0000       0.363125         9.8811 
 283   0.0000       0.366860         9.9828 
 284   0.0000       0.370953        10.0942 
 285   0.0000       0.373360        10.1597 
 286   0.0000       0.375846        10.2273 
 287   0.0000       0.378062        10.2876 
 288   0.0000       0.381678        10.3860 
 289   0.0000       0.383761        10.4427 
 290   0.0000       0.385227        10.4826 
 291   0.0000       0.388317        10.5667 
 292   0.0000       0.391858        10.6630 
 293   0.0000       0.394463        10.7339 
 294   0.0000       0.396219        10.7817 
 295   0.0000       0.401697        10.9307 
 296   0.0000       0.403449        10.9784 
 297   0.0000       0.406909        11.0726 
 298   0.0000       0.408490        11.1156 
 299   0.0000       0.411104        11.1867 
 300   0.0000       0.413892        11.2626 
 301   0.0000       0.416145        11.3239 
 302   0.0000       0.416513        11.3339 
 303   0.0000       0.420243        11.4354 
 304   0.0000       0.421701        11.4751 
 305   0.0000       0.423731        11.5303 
 306   0.0000       0.425906        11.5895 
 307   0.0000       0.426762        11.6128 
 308   0.0000       0.428107        11.6494 
 309   0.0000       0.430316        11.7095 
 310   0.0000       0.432748        11.7757 
 311   0.0000       0.435943        11.8626 
 312   0.0000       0.437386        11.9019 
 313   0.0000       0.439161        11.9502 
 314   0.0000       0.441042        12.0014 
 315   0.0000       0.442894        12.0517 
 316   0.0000       0.444932        12.1072 
 317   0.0000       0.446863        12.1597 
 318   0.0000       0.447949        12.1893 
 319   0.0000       0.450481        12.2582 
 320   0.0000       0.450663        12.2632 
 321   0.0000       0.452915        12.3245 
 322   0.0000       0.454788        12.3754 
 323   0.0000       0.457417        12.4469 
 324   0.0000       0.458336        12.4720 
 325   0.0000       0.462558        12.5868 
 326   0.0000       0.463705        12.6181 
 327   0.0000       0.465438        12.6652 
 328   0.0000       0.467460        12.7202 
 329   0.0000       0.471777        12.8377 
 330   0.0000       0.473500        12.8846 
 331   0.0000       0.475954        12.9514 
 332   0.0000       0.479424        13.0458 
 333   0.0000       0.480213        13.0673 
 334   0.0000       0.480926        13.0867 
 335   0.0000       0.484802        13.1921 
 336   0.0000       0.485849        13.2206 
 337   0.0000       0.489239        13.3129 
 338   0.0000       0.491489        13.3741 
 339   0.0000       0.493199        13.4206 
 340   0.0000       0.493434        13.4270 
 341   0.0000       0.494845        13.4654 
 342   0.0000       0.496469        13.5096 
 343   0.0000       0.498264        13.5584 
 344   0.0000       0.499967        13.6048 
 345   0.0000       0.502557        13.6753 
 346   0.0000       0.505357        13.7514 
 347   0.0000       0.505870        13.7654 
 348   0.0000       0.509974        13.8771 
 349   0.0000       0.513550        13.9744 
 350   0.0000       0.514529        14.0010 
 351   0.0000       0.517174        14.0730 
 352   0.0000       0.518426        14.1071 
 353   0.0000       0.523185        14.2366 
 354   0.0000       0.524157        14.2630 
 355   0.0000       0.525553        14.3010 
 356   0.0000       0.527823        14.3628 
 357   0.0000       0.528606        14.3841 
 358   0.0000       0.533382        14.5141 
 359   0.0000       0.535469        14.5709 
 360   0.0000       0.538685        14.6584 
 361   0.0000       0.538998        14.6669 
 362   0.0000       0.544846        14.8260 
 363   0.0000       0.546487        14.8707 
 364   0.0000       0.549485        14.9522 
 365   0.0000       0.551828        15.0160 
 366   0.0000       0.554292        15.0830 
 367   0.0000       0.555726        15.1221 
 368   0.0000       0.558688        15.2027 
 369   0.0000       0.562321        15.3015 
 370   0.0000       0.569308        15.4917 
 371   0.0000       0.571664        15.5558 
 372   0.0000       0.573468        15.6049 
 373   0.0000       0.576859        15.6971 
 374   0.0000       0.577237        15.7074 
 375   0.0000       0.580851        15.8058 
 376   0.0000       0.586121        15.9492 
 377   0.0000       0.589272        16.0349 
 378   0.0000       0.591249        16.0887 
 379   0.0000       0.594341        16.1728 
 380   0.0000       0.599020        16.3002 
 381   0.0000       0.603001        16.4085 
 382   0.0000       0.607396        16.5281 
 383   0.0000       0.609364        16.5816 
 384   0.0000       0.614459        16.7203 
 385   0.0000       0.615190        16.7402 
 386   0.0000       0.616901        16.7867 
 387   0.0000       0.623652        16.9704 
 388   0.0000       0.625797        17.0288 
 389   0.0000       0.628942        17.1144 
 390   0.0000       0.632838        17.2204 
 391   0.0000       0.638261        17.3680 
 392   0.0000       0.639269        17.3954 
 393   0.0000       0.646774        17.5996 
 394   0.0000       0.649193        17.6654 
 395   0.0000       0.652431        17.7536 
 396   0.0000       0.659051        17.9337 
 397   0.0000       0.662043        18.0151 
 398   0.0000       0.667369        18.1600 
 399   0.0000       0.668341        18.1865 
 400   0.0000       0.672044        18.2873 
 401   0.0000       0.674750        18.3609 
 402   0.0000       0.676414        18.4062 
 403   0.0000       0.680787        18.5252 
 404   0.0000       0.683464        18.5980 
 405   0.0000       0.689969        18.7750 
 406   0.0000       0.693465        18.8701 
 407   0.0000       0.695597        18.9281 
 408   0.0000       0.698768        19.0145 
 409   0.0000       0.701594        19.0913 
 410   0.0000       0.705034        19.1850 
 411   0.0000       0.708906        19.2903 
 412   0.0000       0.710552        19.3351 
 413   0.0000       0.711949        19.3731 
 414   0.0000       0.713783        19.4230 
 415   0.0000       0.717696        19.5295 
 416   0.0000       0.720636        19.6095 
 417   0.0000       0.721966        19.6457 
 418   0.0000       0.724874        19.7248 
 419   0.0000       0.727209        19.7884 
 420   0.0000       0.728234        19.8163 
 421   0.0000       0.732188        19.9238 
 422   0.0000       0.735343        20.0097 
 423   0.0000       0.741079        20.1658 
 424   0.0000       0.743649        20.2357 
 425   0.0000       0.745811        20.2945 
 426   0.0000       0.747253        20.3338 
 427   0.0000       0.750179        20.4134 
 428   0.0000       0.756938        20.5973 
 429   0.0000       0.761833        20.7305 
 430   0.0000       0.763132        20.7659 
 431   0.0000       0.765612        20.8334 
 432   0.0000       0.767758        20.8918 
 433   0.0000       0.771270        20.9873 
 434   0.0000       0.775283        21.0965 
 435   0.0000       0.778129        21.1740 
 436   0.0000       0.780586        21.2408 
 437   0.0000       0.784063        21.3354 
 438   0.0000       0.786434        21.4000 
 439   0.0000       0.789980        21.4964 
 440   0.0000       0.794926        21.6310 
 441   0.0000       0.796772        21.6813 
 442   0.0000       0.803791        21.8723 
 443   0.0000       0.805294        21.9132 
 444   0.0000       0.807024        21.9602 
 445   0.0000       0.810585        22.0571 
 446   0.0000       0.811230        22.0747 
 447   0.0000       0.814088        22.1525 
 448   0.0000       0.820397        22.3241 
 449   0.0000       0.823040        22.3960 
 450   0.0000       0.823470        22.4078 
 451   0.0000       0.826804        22.4985 
 452   0.0000       0.830835        22.6082 
 453   0.0000       0.832994        22.6669 
 454   0.0000       0.837369        22.7860 
 455   0.0000       0.840036        22.8585 
 456   0.0000       0.844146        22.9704 
 457   0.0000       0.845434        23.0054 
 458   0.0000       0.846938        23.0464 
 459   0.0000       0.852271        23.1915 
 460   0.0000       0.856166        23.2975 
 461   0.0000       0.858212        23.3531 
 462   0.0000       0.864145        23.5146 
 463   0.0000       0.866563        23.5804 
 464   0.0000       0.869895        23.6710 
 465   0.0000       0.874831        23.8054 
 466   0.0000       0.877875        23.8882 
 467   0.0000       0.885769        24.1030 
 468   0.0000       0.886765        24.1301 
 469   0.0000       0.887943        24.1622 
 470   0.0000       0.889132        24.1945 
 471   0.0000       0.891197        24.2507 
 472   0.0000       0.898939        24.4614 
 473   0.0000       0.901451        24.5297 
 474   0.0000       0.902540        24.5594 
 475   0.0000       0.905293        24.6343 
 476   0.0000       0.907711        24.7001 
 477   0.0000       0.911828        24.8121 
 478   0.0000       0.917150        24.9569 
 479   0.0000       0.920200        25.0399 
 480   0.0000       0.925323        25.1793 
 481   0.0000       0.929550        25.2943 
 482   0.0000       0.933078        25.3903 
 483   0.0000       0.936429        25.4815 
 484   0.0000       0.937380        25.5074 
 485   0.0000       0.941684        25.6245 
 486   0.0000       0.945014        25.7151 
 487   0.0000       0.947185        25.7742 
 488   0.0000       0.952752        25.9257 
 489   0.0000       0.959982        26.1224 
 490   0.0000       0.962145        26.1813 
 491   0.0000       0.964835        26.2545 
 492   0.0000       0.969856        26.3911 
 493   0.0000       0.975431        26.5428 
 494   0.0000       0.977886        26.6096 
 495   0.0000       0.981019        26.6949 
 496   0.0000       0.987083        26.8599 
 497   0.0000       0.994182        27.0531 
 498   0.0000       0.995093        27.0779 
 499   0.0000       0.996800        27.1243 
 500   0.0000       1.004623        27.3372 
 501   0.0000       1.009385        27.4668 
 502   0.0000       1.012896        27.5623 
 503   0.0000       1.017495        27.6875 
 504   0.0000       1.022032        27.8109 
 505   0.0000       1.028932        27.9987 
 506   0.0000       1.032196        28.0875 
 507   0.0000       1.035688        28.1825 
 508   0.0000       1.041477        28.3400 
 509   0.0000       1.045460        28.4484 
 510   0.0000       1.046812        28.4852 
 511   0.0000       1.050180        28.5768 
 512   0.0000       1.053122        28.6569 
 513   0.0000       1.056067        28.7371 
 514   0.0000       1.063896        28.9501 
 515   0.0000       1.065894        29.0044 
 516   0.0000       1.067733        29.0545 
 517   0.0000       1.073092        29.2003 
 518   0.0000       1.079658        29.3790 
 519   0.0000       1.083058        29.4715 
 520   0.0000       1.087182        29.5837 
 521   0.0000       1.093951        29.7679 
 522   0.0000       1.096854        29.8469 
 523   0.0000       1.102038        29.9880 
 524   0.0000       1.105226        30.0747 
 525   0.0000       1.112696        30.2780 
 526   0.0000       1.115788        30.3621 
 527   0.0000       1.116063        30.3696 
 528   0.0000       1.124390        30.5962 
 529   0.0000       1.124999        30.6128 
 530   0.0000       1.127614        30.6839 
 531   0.0000       1.130127        30.7523 
 532   0.0000       1.132891        30.8275 
 533   0.0000       1.138120        30.9698 
 534   0.0000       1.145267        31.1643 
 535   0.0000       1.148015        31.2391 
 536   0.0000       1.149137        31.2696 
 537   0.0000       1.150655        31.3109 
 538   0.0000       1.153810        31.3968 
 539   0.0000       1.156975        31.4829 
 540   0.0000       1.164015        31.6745 
 541   0.0000       1.165183        31.7062 
 542   0.0000       1.167095        31.7583 
 543   0.0000       1.170420        31.8487 
 544   0.0000       1.175345        31.9828 
 545   0.0000       1.178260        32.0621 
 546   0.0000       1.182030        32.1647 
 547   0.0000       1.185574        32.2611 
 548   0.0000       1.188676        32.3455 
 549   0.0000       1.193794        32.4848 
 550   0.0000       1.196155        32.5490 
 551   0.0000       1.199492        32.6398 
 552   0.0000       1.203316        32.7439 
 553   0.0000       1.211392        32.9636 
 554   0.0000       1.214432        33.0464 
 555   0.0000       1.216786        33.1104 
 556   0.0000       1.221012        33.2254 
 557   0.0000       1.224035        33.3077 
 558   0.0000       1.231063        33.4989 
 559   0.0000       1.232989        33.5513 
 560   0.0000       1.239890        33.7391 
 561   0.0000       1.243904        33.8484 
 562   0.0000       1.245620        33.8951 
 563   0.0000       1.252185        34.0737 
 564   0.0000       1.254343        34.1324 
 565   0.0000       1.258080        34.2341 
 566   0.0000       1.261127        34.3170 
 567   0.0000       1.261618        34.3304 
 568   0.0000       1.265427        34.4340 
 569   0.0000       1.265894        34.4467 
 570   0.0000       1.267666        34.4950 
 571   0.0000       1.275541        34.7092 
 572   0.0000       1.279492        34.8167 
 573   0.0000       1.282829        34.9076 
 574   0.0000       1.287176        35.0258 
 575   0.0000       1.289271        35.0829 
 576   0.0000       1.289962        35.1016 
 577   0.0000       1.296629        35.2831 
 578   0.0000       1.299418        35.3590 
 579   0.0000       1.301576        35.4177 
 580   0.0000       1.304886        35.5078 
 581   0.0000       1.305034        35.5118 
 582   0.0000       1.309947        35.6455 
 583   0.0000       1.311123        35.6775 
 584   0.0000       1.317901        35.8619 
 585   0.0000       1.324730        36.0477 
 586   0.0000       1.327226        36.1157 
 587   0.0000       1.333219        36.2787 
 588   0.0000       1.336297        36.3625 
 589   0.0000       1.340700        36.4823 
 590   0.0000       1.343449        36.5571 
 591   0.0000       1.353877        36.8409 
 592   0.0000       1.356365        36.9086 
 593   0.0000       1.360865        37.0310 
 594   0.0000       1.364495        37.1298 
 595   0.0000       1.368978        37.2518 
 596   0.0000       1.372666        37.3522 
 597   0.0000       1.375766        37.4365 
 598   0.0000       1.384369        37.6706 
 599   0.0000       1.385101        37.6905 
 600   0.0000       1.389029        37.7974 
 601   0.0000       1.391598        37.8673 
 602   0.0000       1.399776        38.0899 
 603   0.0000       1.404499        38.2183 
 604   0.0000       1.411073        38.3973 
 605   0.0000       1.415514        38.5181 
 606   0.0000       1.418739        38.6059 
 607   0.0000       1.424667        38.7672 
 608   0.0000       1.429347        38.8945 
 609   0.0000       1.433010        38.9942 
 610   0.0000       1.439346        39.1666 
 611   0.0000       1.442329        39.2478 
 612   0.0000       1.446417        39.3590 
 613   0.0000       1.453931        39.5635 
 614   0.0000       1.456830        39.6424 
 615   0.0000       1.465343        39.8740 
 616   0.0000       1.469996        40.0006 
 617   0.0000       1.471422        40.0394 
 618   0.0000       1.478400        40.2293 
 619   0.0000       1.482479        40.3403 
 620   0.0000       1.484845        40.4047 
 621   0.0000       1.490630        40.5621 
 622   0.0000       1.493986        40.6534 
 623   0.0000       1.498963        40.7889 
 624   0.0000       1.502571        40.8870 
 625   0.0000       1.505425        40.9647 
 626   0.0000       1.509122        41.0653 
 627   0.0000       1.512782        41.1649 
 628   0.0000       1.515834        41.2479 
 629   0.0000       1.521034        41.3894 
 630   0.0000       1.528933        41.6044 
 631   0.0000       1.533546        41.7299 
 632   0.0000       1.536301        41.8049 
 633   0.0000       1.542544        41.9748 
 634   0.0000       1.544413        42.0256 
 635   0.0000       1.546137        42.0725 
 636   0.0000       1.550979        42.2043 
 637   0.0000       1.557811        42.3902 
 638   0.0000       1.561360        42.4868 
 639   0.0000       1.564743        42.5788 
 640   0.0000       1.568959        42.6936 
 641   0.0000       1.573576        42.8192 
 642   0.0000       1.574353        42.8403 
 643   0.0000       1.580737        43.0140 
 644   0.0000       1.582811        43.0705 
 645   0.0000       1.585291        43.1380 
 646   0.0000       1.592814        43.3427 
 647   0.0000       1.595523        43.4164 
 648   0.0000       1.598687        43.5025 
 649   0.0000       1.603247        43.6266 
 650   0.0000       1.606485        43.7147 
 651   0.0000       1.608415        43.7672 
 652   0.0000       1.610771        43.8313 
 653   0.0000       1.613502        43.9056 
 654   0.0000       1.616581        43.9894 
 655   0.0000       1.618942        44.0536 
 656   0.0000       1.623089        44.1665 
 657   0.0000       1.624801        44.2131 
 658   0.0000       1.628812        44.3222 
 659   0.0000       1.631025        44.3825 
 660   0.0000       1.633344        44.4456 
 661   0.0000       1.635551        44.5056 
 662   0.0000       1.636842        44.5407 
 663   0.0000       1.639521        44.6136 
 664   0.0000       1.640115        44.6298 
 665   0.0000       1.643580        44.7241 
 666   0.0000       1.645703        44.7818 
 667   0.0000       1.646958        44.8160 
 668   0.0000       1.650779        44.9200 
 669   0.0000       1.654282        45.0153 
 670   0.0000       1.655364        45.0447 
 671   0.0000       1.657557        45.1044 
 672   0.0000       1.660291        45.1788 
 673   0.0000       1.664036        45.2807 
 674   0.0000       1.665095        45.3095 
 675   0.0000       1.667597        45.3776 
 676   0.0000       1.673195        45.5300 
 677   0.0000       1.677310        45.6419 
 678   0.0000       1.681671        45.7606 
 679   0.0000       1.685903        45.8758 
 680   0.0000       1.688064        45.9346 
 681   0.0000       1.688542        45.9476 
 682   0.0000       1.697057        46.1793 
 683   0.0000       1.699280        46.2397 
 684   0.0000       1.702625        46.3308 
 685   0.0000       1.705584        46.4113 
 686   0.0000       1.706941        46.4482 
 687   0.0000       1.707878        46.4737 
 688   0.0000       1.715118        46.6707 
 689   0.0000       1.720085        46.8059 
 690   0.0000       1.722124        46.8614 
 691   0.0000       1.723271        46.8926 
 692   0.0000       1.725071        46.9416 
 693   0.0000       1.728566        47.0367 
 694   0.0000       1.732099        47.1328 
 695   0.0000       1.734464        47.1972 
 696   0.0000       1.739774        47.3417 
 697   0.0000       1.740619        47.3646 
 698   0.0000       1.743438        47.4414 
 699   0.0000       1.747893        47.5626 
 700   0.0000       1.750809        47.6419 
 701   0.0000       1.754257        47.7357 
 702   0.0000       1.756179        47.7881 
 703   0.0000       1.764370        48.0110 
 704   0.0000       1.765286        48.0359 
 705   0.0000       1.771599        48.2077 
 706   0.0000       1.775977        48.3268 
 707   0.0000       1.778911        48.4066 
 708   0.0000       1.781465        48.4761 
 709   0.0000       1.786302        48.6077 
 710   0.0000       1.788800        48.6757 
 711   0.0000       1.793101        48.7928 
 712   0.0000       1.799137        48.9570 
 713   0.0000       1.802564        49.0503 
 714   0.0000       1.807746        49.1913 
 715   0.0000       1.812207        49.3127 
 716   0.0000       1.816546        49.4307 
 717   0.0000       1.821318        49.5606 
 718   0.0000       1.830378        49.8071 
 719   0.0000       1.838758        50.0352 
 720   0.0000       1.842240        50.1299 
 721   0.0000       1.849934        50.3393 
 722   0.0000       1.854901        50.4744 
 723   0.0000       1.857887        50.5557 
 724   0.0000       1.863147        50.6988 
 725   0.0000       1.868914        50.8557 
 726   0.0000       1.873538        50.9815 
 727   0.0000       1.883281        51.2467 
 728   0.0000       1.887317        51.3565 
 729   0.0000       1.890916        51.4544 
 730   0.0000       1.892366        51.4939 
 731   0.0000       1.899354        51.6841 
 732   0.0000       1.904325        51.8193 
 733   0.0000       1.906403        51.8759 
 734   0.0000       1.912898        52.0526 
 735   0.0000       1.916900        52.1615 
 736   0.0000       1.923018        52.3280 
 737   0.0000       1.924347        52.3642 
 738   0.0000       1.931328        52.5541 
 739   0.0000       1.936394        52.6920 
 740   0.0000       1.937643        52.7259 
 741   0.0000       1.942395        52.8552 
 742   0.0000       1.945173        52.9308 
 743   0.0000       1.955404        53.2092 
 744   0.0000       1.960840        53.3572 
 745   0.0000       1.963961        53.4421 
 746   0.0000       1.969350        53.5887 
 747   0.0000       1.977345        53.8063 
 748   0.0000       1.981861        53.9292 
 749   0.0000       1.983323        53.9690 
 750   0.0000       1.985685        54.0332 
 751   0.0000       1.993020        54.2328 
 752   0.0000       1.998950        54.3942 
 753   0.0000       2.000672        54.4411 
 754   0.0000       2.004024        54.5323 
 755   0.0000       2.007358        54.6230 
 756   0.0000       2.011121        54.7254 
 757   0.0000       2.015702        54.8500 
 758   0.0000       2.021925        55.0194 
 759   0.0000       2.024915        55.1007 
 760   0.0000       2.033936        55.3462 
 761   0.0000       2.037249        55.4364 
 762   0.0000       2.042887        55.5898 
 763   0.0000       2.049037        55.7571 
 764   0.0000       2.051330        55.8195 
 765   0.0000       2.054549        55.9071 
 766   0.0000       2.057359        55.9836 
 767   0.0000       2.059651        56.0460 
 768   0.0000       2.065865        56.2151 
 769   0.0000       2.071254        56.3617 
 770   0.0000       2.076695        56.5097 
 771   0.0000       2.079109        56.5754 
 772   0.0000       2.086206        56.7686 
 773   0.0000       2.090544        56.8866 
 774   0.0000       2.097385        57.0727 
 775   0.0000       2.100865        57.1675 
 776   0.0000       2.104791        57.2743 
 777   0.0000       2.107984        57.3612 
 778   0.0000       2.109686        57.4075 
 779   0.0000       2.116170        57.5839 
 780   0.0000       2.119593        57.6771 
 781   0.0000       2.122398        57.7534 
 782   0.0000       2.127647        57.8962 
 783   0.0000       2.130415        57.9715 
 784   0.0000       2.133642        58.0594 
 785   0.0000       2.137177        58.1556 
 786   0.0000       2.139418        58.2165 
 787   0.0000       2.150214        58.5103 
 788   0.0000       2.158367        58.7321 
 789   0.0000       2.160625        58.7936 
 790   0.0000       2.161574        58.8194 
 791   0.0000       2.168055        58.9958 
 792   0.0000       2.172953        59.1291 
 793   0.0000       2.178621        59.2833 
 794   0.0000       2.179950        59.3195 
 795   0.0000       2.184422        59.4411 
 796   0.0000       2.190201        59.5984 
 797   0.0000       2.193333        59.6836 
 798   0.0000       2.195957        59.7550 
 799   0.0000       2.198381        59.8210 
 800   0.0000       2.206753        60.0488 
 801   0.0000       2.208210        60.0885 
 802   0.0000       2.212162        60.1960 
 803   0.0000       2.217639        60.3450 
 804   0.0000       2.223562        60.5062 
 805   0.0000       2.232882        60.7598 
 806   0.0000       2.234327        60.7991 
 807   0.0000       2.237398        60.8827 
 808   0.0000       2.237655        60.8897 
 809   0.0000       2.247585        61.1599 
 810   0.0000       2.255857        61.3850 
 811   0.0000       2.258538        61.4579 
 812   0.0000       2.261313        61.5335 
 813   0.0000       2.267669        61.7064 
 814   0.0000       2.268997        61.7425 
 815   0.0000       2.272957        61.8503 
 816   0.0000       2.275394        61.9166 
 817   0.0000       2.284253        62.1577 
 818   0.0000       2.288079        62.2618 
 819   0.0000       2.290886        62.3382 
 820   0.0000       2.300106        62.5891 
 821   0.0000       2.303621        62.6847 
 822   0.0000       2.315446        63.0065 
 823   0.0000       2.318390        63.0866 
 824   0.0000       2.321536        63.1722 
 825   0.0000       2.322854        63.2081 
 826   0.0000       2.331180        63.4346 
 827   0.0000       2.338335        63.6293 
 828   0.0000       2.342787        63.7505 
 829   0.0000       2.349603        63.9360 
 830   0.0000       2.352444        64.0133 
 831   0.0000       2.356783        64.1313 
 832   0.0000       2.361533        64.2606 
 833   0.0000       2.366760        64.4028 
 834   0.0000       2.373446        64.5847 
 835   0.0000       2.377209        64.6872 
 836   0.0000       2.378898        64.7331 
 837   0.0000       2.382561        64.8328 
 838   0.0000       2.386853        64.9496 
 839   0.0000       2.390035        65.0362 
 840   0.0000       2.391536        65.0770 
 841   0.0000       2.400587        65.3233 
 842   0.0000       2.405177        65.4482 
 843   0.0000       2.412434        65.6457 
 844   0.0000       2.414286        65.6961 
 845   0.0000       2.415908        65.7402 
 846   0.0000       2.417672        65.7882 
 847   0.0000       2.427558        66.0572 
 848   0.0000       2.429946        66.1222 
 849   0.0000       2.436506        66.3007 
 850   0.0000       2.438882        66.3653 
 851   0.0000       2.446064        66.5608 
 852   0.0000       2.447135        66.5899 
 853   0.0000       2.449202        66.6462 
 854   0.0000       2.457646        66.8760 
 855   0.0000       2.465530        67.0905 
 856   0.0000       2.470555        67.2272 
 857   0.0000       2.473251        67.3006 
 858   0.0000       2.479763        67.4778 
 859   0.0000       2.482007        67.5388 
 860   0.0000       2.485300        67.6284 
 861   0.0000       2.488647        67.7195 
 862   0.0000       2.491805        67.8055 
 863   0.0000       2.499153        68.0054 
 864   0.0000       2.505182        68.1695 
 865   0.0000       2.512325        68.3638 
 866   0.0000       2.516645        68.4814 
 867   0.0000       2.521322        68.6087 
 868   0.0000       2.522150        68.6312 
 869   0.0000       2.527982        68.7899 
 870   0.0000       2.532948        68.9250 
 871   0.0000       2.535764        69.0016 
 872   0.0000       2.538793        69.0841 
 873   0.0000       2.543310        69.2070 
 874   0.0000       2.549318        69.3705 
 875   0.0000       2.551581        69.4320 
 876   0.0000       2.554518        69.5120 
 877   0.0000       2.558360        69.6165 
 878   0.0000       2.560682        69.6797 
 879   0.0000       2.565191        69.8024 
 880   0.0000       2.569714        69.9255 
 881   0.0000       2.574732        70.0620 
 882   0.0000       2.579824        70.2006 
 883   0.0000       2.583625        70.3040 
 884   0.0000       2.587546        70.4107 
 885   0.0000       2.596280        70.6484 
 886   0.0000       2.597083        70.6702 
 887   0.0000       2.598573        70.7108 
 888   0.0000       2.601892        70.8011 
 889   0.0000       2.606118        70.9161 
 890   0.0000       2.611373        71.0591 
 891   0.0000       2.612797        71.0978 
 892   0.0000       2.616004        71.1851 
 893   0.0000       2.620288        71.3017 
 894   0.0000       2.625331        71.4389 
 895   0.0000       2.626991        71.4840 
 896   0.0000       2.632108        71.6233 
 897   0.0000       2.633189        71.6527 
 898   0.0000       2.636033        71.7301 
 899   0.0000       2.640173        71.8428 
 900   0.0000       2.642918        71.9175 
 901   0.0000       2.645909        71.9988 
 902   0.0000       2.647374        72.0387 
 903   0.0000       2.651334        72.1465 
 904   0.0000       2.652447        72.1767 
 905   0.0000       2.656474        72.2863 
 906   0.0000       2.658655        72.3457 
 907   0.0000       2.663583        72.4798 
 908   0.0000       2.666891        72.5698 
 909   0.0000       2.668371        72.6101 
 910   0.0000       2.671981        72.7083 
 911   0.0000       2.674055        72.7647 
 912   0.0000       2.676133        72.8213 
 913   0.0000       2.681796        72.9754 
 914   0.0000       2.685194        73.0678 
 915   0.0000       2.687357        73.1267 
 916   0.0000       2.688201        73.1497 
 917   0.0000       2.690939        73.2242 
 918   0.0000       2.692563        73.2684 
 919   0.0000       2.694444        73.3195 
 920   0.0000       2.695971        73.3611 
 921   0.0000       2.698794        73.4379 
 922   0.0000       2.700523        73.4850 
 923   0.0000       2.708788        73.7099 
 924   0.0000       2.710105        73.7457 
 925   0.0000       2.711527        73.7844 
 926   0.0000       2.712990        73.8242 
 927   0.0000       2.715688        73.8976 
 928   0.0000       2.718787        73.9820 
 929   0.0000       2.721785        74.0635 
 930   0.0000       2.723359        74.1064 
 931   0.0000       2.730933        74.3125 
 932   0.0000       2.731661        74.3323 
 933   0.0000       2.734529        74.4103 
 934   0.0000       2.739449        74.5442 
 935   0.0000       2.741864        74.6099 
 936   0.0000       2.742798        74.6353 
 937   0.0000       2.743699        74.6598 
 938   0.0000       2.747251        74.7565 
 939   0.0000       2.753265        74.9201 
 940   0.0000       2.753971        74.9394 
 941   0.0000       2.755721        74.9870 
 942   0.0000       2.758191        75.0542 
 943   0.0000       2.763015        75.1855 
 944   0.0000       2.764793        75.2338 
 945   0.0000       2.769319        75.3570 
 946   0.0000       2.770741        75.3957 
 947   0.0000       2.776153        75.5430 
 948   0.0000       2.779675        75.6388 
 949   0.0000       2.785126        75.7871 
 950   0.0000       2.790716        75.9393 
 951   0.0000       2.797052        76.1116 
 952   0.0000       2.799414        76.1759 
 953   0.0000       2.804330        76.3097 
 954   0.0000       2.808470        76.4224 
 955   0.0000       2.811518        76.5053 
 956   0.0000       2.813732        76.5655 
 957   0.0000       2.819555        76.7240 
 958   0.0000       2.820437        76.7480 
 959   0.0000       2.821907        76.7880 
 960   0.0000       2.826586        76.9153 
 961   0.0000       2.831027        77.0362 
 962   0.0000       2.835233        77.1506 
 963   0.0000       2.837318        77.2074 
 964   0.0000       2.840985        77.3071 
 965   0.0000       2.848813        77.5201 
 966   0.0000       2.854724        77.6810 
 967   0.0000       2.857471        77.7557 
 968   0.0000       2.863740        77.9263 
 969   0.0000       2.865883        77.9846 
 970   0.0000       2.869199        78.0749 
 971   0.0000       2.871117        78.1271 
 972   0.0000       2.872103        78.1539 
 973   0.0000       2.876330        78.2689 
 974   0.0000       2.877288        78.2950 
 975   0.0000       2.880757        78.3894 
 976   0.0000       2.882865        78.4467 
 977   0.0000       2.885758        78.5255 
 978   0.0000       2.889714        78.6331 
 979   0.0000       2.891236        78.6745 
 980   0.0000       2.894649        78.7674 
 981   0.0000       2.899062        78.8875 
 982   0.0000       2.899630        78.9030 
 983   0.0000       2.904589        79.0379 
 984   0.0000       2.907373        79.1136 
 985   0.0000       2.909064        79.1596 
 986   0.0000       2.911916        79.2373 
 987   0.0000       2.916229        79.3546 
 988   0.0000       2.920785        79.4786 
 989   0.0000       2.923815        79.5611 
 990   0.0000       2.929271        79.7095 
 991   0.0000       2.931567        79.7720 
 992   0.0000       2.936394        79.9033 
 993   0.0000       2.940711        80.0208 
 994   0.0000       2.941662        80.0467 
 995   0.0000       2.946219        80.1707 
 996   0.0000       2.948214        80.2250 
 997   0.0000       2.953755        80.3758 
 998   0.0000       2.957966        80.4903 
 999   0.0000       2.959165        80.5230 
 1000   0.0000       2.968655        80.7812 
 1001   0.0000       2.972146        80.8762 
 1002   0.0000       2.977351        81.0178 
 1003   0.0000       2.981457        81.1296 
 1004   0.0000       2.983386        81.1821 
 1005   0.0000       2.989949        81.3606 
 1006   0.0000       2.993457        81.4561 
 1007   0.0000       3.001518        81.6755 
 1008   0.0000       3.004191        81.7482 
 1009   0.0000       3.006833        81.8201 
 1010   0.0000       3.017336        82.1059 
 1011   0.0000       3.019313        82.1597 
 1012   0.0000       3.024638        82.3046 
 1013   0.0000       3.025898        82.3389 
 1014   0.0000       3.034182        82.5643 
 1015   0.0000       3.043632        82.8214 
 1016   0.0000       3.044684        82.8501 
 1017   0.0000       3.047374        82.9233 
 1018   0.0000       3.052095        83.0517 
 1019   0.0000       3.058592        83.2285 
 1020   0.0000       3.063878        83.3724 
 1021   0.0000       3.067386        83.4678 
 1022   0.0000       3.069079        83.5139 
 1023   0.0000       3.073454        83.6329 
 1024   0.0000       3.074815        83.6700 
 1025   0.0000       3.081512        83.8522 
 1026   0.0000       3.084279        83.9275 
 1027   0.0000       3.091911        84.1352 
 1028   0.0000       3.094348        84.2015 
 1029   0.0000       3.102013        84.4101 
 1030   0.0000       3.108534        84.5875 
 1031   0.0000       3.112802        84.7037 
 1032   0.0000       3.116758        84.8113 
 1033   0.0000       3.125013        85.0359 
 1034   0.0000       3.127033        85.0909 
 1035   0.0000       3.130636        85.1889 
 1036   0.0000       3.136668        85.3531 
 1037   0.0000       3.138591        85.4054 
 1038   0.0000       3.140584        85.4596 
 1039   0.0000       3.142525        85.5124 
 1040   0.0000       3.149674        85.7070 
 1041   0.0000       3.151118        85.7463 
 1042   0.0000       3.153900        85.8220 
 1043   0.0000       3.158224        85.9396 
 1044   0.0000       3.164272        86.1042 
 1045   0.0000       3.167875        86.2023 
 1046   0.0000       3.169892        86.2571 
 1047   0.0000       3.173365        86.3517 
 1048   0.0000       3.176345        86.4328 
 1049   0.0000       3.180903        86.5568 
 1050   0.0000       3.185236        86.6747 
 1051   0.0000       3.187772        86.7437 
 1052   0.0000       3.189414        86.7884 
 1053   0.0000       3.194729        86.9330 
 1054   0.0000       3.195328        86.9493 
 1055   0.0000       3.198036        87.0230 
 1056   0.0000       3.201160        87.1080 
 1057   0.0000       3.203273        87.1655 
 1058   0.0000       3.207037        87.2679 
 1059   0.0000       3.209374        87.3315 
 1060   0.0000       3.211224        87.3819 
 1061   0.0000       3.215150        87.4887 
 1062   0.0000       3.218117        87.5694 
 1063   0.0000       3.218438        87.5782 
 1064   0.0000       3.221141        87.6517 
 1065   0.0000       3.226077        87.7860 
 1066   0.0000       3.228780        87.8596 
 1067   0.0000       3.234511        88.0155 
 1068   0.0000       3.234807        88.0236 
 1069   0.0000       3.236282        88.0637 
 1070   0.0000       3.240898        88.1893 
 1071   0.0000       3.243929        88.2718 
 1072   0.0000       3.248290        88.3905 
 1073   0.0000       3.251363        88.4741 
 1074   0.0000       3.254883        88.5699 
 1075   0.0000       3.256456        88.6127 
 1076   0.0000       3.261884        88.7604 
 1077   0.0000       3.267455        88.9120 
 1078   0.0000       3.271861        89.0319 
 1079   0.0000       3.274305        89.0984 
 1080   0.0000       3.275198        89.1227 
 1081   0.0000       3.276816        89.1667 
 1082   0.0000       3.284341        89.3715 
 1083   0.0000       3.287899        89.4683 
 1084   0.0000       3.290312        89.5340 
 1085   0.0000       3.293756        89.6277 
 1086   0.0000       3.296209        89.6944 
 1087   0.0000       3.298710        89.7625 
 1088   0.0000       3.301618        89.8416 
 1089   0.0000       3.305251        89.9405 
 1090   0.0000       3.306437        89.9727 
 1091   0.0000       3.311168        90.1015 
 1092   0.0000       3.313774        90.1724 
 1093   0.0000       3.318559        90.3026 
 1094   0.0000       3.323583        90.4393 
 1095   0.0000       3.325917        90.5028 
 1096   0.0000       3.327297        90.5403 
 1097   0.0000       3.328206        90.5651 
 1098   0.0000       3.337252        90.8112 
 1099   0.0000       3.339865        90.8823 
 1100   0.0000       3.342526        90.9548 
 1101   0.0000       3.343399        90.9785 
 1102   0.0000       3.348330        91.1127 
 1103   0.0000       3.350523        91.1724 
 1104   0.0000       3.354630        91.2841 
 1105   0.0000       3.357668        91.3668 
 1106   0.0000       3.360841        91.4531 
 1107   0.0000       3.361958        91.4835 
 1108   0.0000       3.365449        91.5785 
 1109   0.0000       3.369472        91.6880 
 1110   0.0000       3.374433        91.8230 
 1111   0.0000       3.377358        91.9026 
 1112   0.0000       3.378522        91.9343 
 1113   0.0000       3.382371        92.0390 
 1114   0.0000       3.384836        92.1061 
 1115   0.0000       3.387676        92.1833 
 1116   0.0000       3.388485        92.2054 
 1117   0.0000       3.392462        92.3136 
 1118   0.0000       3.394189        92.3606 
 1119   0.0000       3.397392        92.4477 
 1120   0.0000       3.399856        92.5148 
 1121   0.0000       3.403423        92.6118 
 1122   0.0000       3.404495        92.6410 
 1123   0.0000       3.407766        92.7300 
 1124   0.0000       3.408588        92.7524 
 1125   0.0000       3.411380        92.8284 
 1126   0.0000       3.414893        92.9239 
 1127   0.0000       3.415644        92.9444 
 1128   0.0000       3.418779        93.0297 
 1129   0.0000       3.422353        93.1270 
 1130   0.0000       3.423304        93.1528 
 1131   0.0000       3.427125        93.2568 
 1132   0.0000       3.428842        93.3035 
 1133   0.0000       3.434237        93.4503 
 1134   0.0000       3.435264        93.4783 
 1135   0.0000       3.436985        93.5251 
 1136   0.0000       3.439807        93.6019 
 1137   0.0000       3.446026        93.7711 
 1138   0.0000       3.447092        93.8001 
 1139   0.0000       3.451138        93.9103 
 1140   0.0000       3.453303        93.9692 
 1141   0.0000       3.457357        94.0795 
 1142   0.0000       3.458424        94.1085 
 1143   0.0000       3.464291        94.2682 
 1144   0.0000       3.469455        94.4087 
 1145   0.0000       3.471146        94.4547 
 1146   0.0000       3.474769        94.5533 
 1147   0.0000       3.475997        94.5867 
 1148   0.0000       3.480588        94.7116 
 1149   0.0000       3.482067        94.7519 
 1150   0.0000       3.483814        94.7994 
 1151   0.0000       3.486314        94.8674 
 1152   0.0000       3.489358        94.9503 
 1153   0.0000       3.492380        95.0325 
 1154   0.0000       3.497241        95.1648 
 1155   0.0000       3.502971        95.3207 
 1156   0.0000       3.505541        95.3906 
 1157   0.0000       3.508532        95.4720 
 1158   0.0000       3.513032        95.5945 
 1159   0.0000       3.513730        95.6135 
 1160   0.0000       3.523522        95.8799 
 1161   0.0000       3.525283        95.9278 
 1162   0.0000       3.531305        96.0917 
 1163   0.0000       3.532850        96.1337 
 1164   0.0000       3.535486        96.2055 
 1165   0.0000       3.536335        96.2286 
 1166   0.0000       3.544825        96.4596 
 1167   0.0000       3.546398        96.5024 
 1168   0.0000       3.550603        96.6168 
 1169   0.0000       3.554101        96.7120 
 1170   0.0000       3.555362        96.7463 
 1171   0.0000       3.558431        96.8298 
 1172   0.0000       3.559966        96.8716 
 1173   0.0000       3.566863        97.0593 
 1174   0.0000       3.568734        97.1102 
 1175   0.0000       3.575457        97.2931 
 1176   0.0000       3.579180        97.3944 
 1177   0.0000       3.585546        97.5677 
 1178   0.0000       3.587564        97.6226 
 1179   0.0000       3.593961        97.7967 
 1180   0.0000       3.597913        97.9042 
 1181   0.0000       3.599825        97.9562 
 1182   0.0000       3.605864        98.1206 
 1183   0.0000       3.608136        98.1824 
 1184   0.0000       3.610616        98.2498 
 1185   0.0000       3.614891        98.3662 
 1186   0.0000       3.622104        98.5625 
 1187   0.0000       3.626617        98.6853 
 1188   0.0000       3.632551        98.8467 
 1189   0.0000       3.640982        99.0762 
 1190   0.0000       3.644974        99.1848 
 1191   0.0000       3.646953        99.2386 
 1192   0.0000       3.651067        99.3506 
 1193   0.0000       3.655642        99.4751 
 1194   0.0000       3.659832        99.5891 
 1195   0.0000       3.662539        99.6628 
 1196   0.0000       3.667952        99.8101 
 1197   0.0000       3.668916        99.8363 
 1198   0.0000       3.679524       100.1249 
 1199   0.0000       3.688105       100.3584 
 1200   0.0000       3.690377       100.4203 
 1201   0.0000       3.693687       100.5103 
 1202   0.0000       3.695339       100.5553 
 1203   0.0000       3.698649       100.6454 
 1204   0.0000       3.702747       100.7569 
 1205   0.0000       3.712199       101.0141 
 1206   0.0000       3.717746       101.1650 
 1207   0.0000       3.719221       101.2052 
 1208   0.0000       3.728073       101.4460 
 1209   0.0000       3.729438       101.4832 
 1210   0.0000       3.736703       101.6809 
 1211   0.0000       3.740770       101.7915 
 1212   0.0000       3.746937       101.9593 
 1213   0.0000       3.752347       102.1066 
 1214   0.0000       3.754749       102.1719 
 1215   0.0000       3.760442       102.3268 
 1216   0.0000       3.768519       102.5466 
 1217   0.0000       3.777142       102.7813 
 1218   0.0000       3.787064       103.0513 
 1219   0.0000       3.792121       103.1889 
 1220   0.0000       3.794465       103.2527 
 1221   0.0000       3.805553       103.5544 
 1222   0.0000       3.808697       103.6399 
 1223   0.0000       3.814434       103.7960 
 1224   0.0000       3.817779       103.8871 
 1225   0.0000       3.834255       104.3354 
 1226   0.0000       3.837755       104.4306 
 1227   0.0000       3.846208       104.6606 
 1228   0.0000       3.854620       104.8895 
 1229   0.0000       3.863487       105.1308 
 1230   0.0000       3.865099       105.1747 
 1231   0.0000       3.868785       105.2750 
 1232   0.0000       3.874207       105.4225 
 1233   0.0000       3.879005       105.5531 
 1234   0.0000       3.883278       105.6694 
 1235   0.0000       3.891027       105.8802 
 1236   0.0000       3.901470       106.1644 
 1237   0.0000       3.908225       106.3482 
 1238   0.0000       3.913460       106.4907 
 1239   0.0000       3.921947       106.7216 
 1240   0.0000       3.926987       106.8588 
 1241   0.0000       3.927322       106.8679 
 1242   0.0000       3.931362       106.9778 
 1243   0.0000       3.950225       107.4911 
 1244   0.0000       3.956574       107.6639 
 1245   0.0000       3.962760       107.8322 
 1246   0.0000       3.966676       107.9387 
 1247   0.0000       3.980388       108.3119 
 1248   0.0000       3.988480       108.5321 
 1249   0.0000       3.992005       108.6280 
 1250   0.0000       3.999169       108.8229 
 1251   0.0000       4.002707       108.9192 
 1252   0.0000       4.012823       109.1945 
 1253   0.0000       4.026387       109.5636 
 1254   0.0000       4.034787       109.7921 
 1255   0.0000       4.042910       110.0132 
 1256   0.0000       4.048442       110.1637 
 1257   0.0000       4.056839       110.3922 
 1258   0.0000       4.060208       110.4839 
 1259   0.0000       4.068552       110.7109 
 1260   0.0000       4.075868       110.9100 
 1261   0.0000       4.079631       111.0124 
 1262   0.0000       4.082752       111.0973 
 1263   0.0000       4.086713       111.2051 
 1264   0.0000       4.094130       111.4069 
 1265   0.0000       4.100214       111.5725 
 1266   0.0000       4.108491       111.7977 
 1267   0.0000       4.110162       111.8432 
 1268   0.0000       4.127657       112.3193 
 1269   0.0000       4.129441       112.3678 
 1270   0.0000       4.134398       112.5027 
 1271   0.0000       4.139712       112.6473 
 1272   0.0000       4.144646       112.7816 
 1273   0.0000       4.146108       112.8213 
 1274   0.0000       4.149114       112.9031 
 1275   0.0000       4.153660       113.0268 
 1276   0.0000       4.162601       113.2701 
 1277   0.0000       4.164011       113.3085 
 1278   0.0000       4.167581       113.4057 
 1279   0.0000       4.175035       113.6085 
 1280   0.0000       4.178606       113.7057 
 1281   0.0000       4.182155       113.8022 
 1282   0.0000       4.185788       113.9011 
 1283   0.0000       4.189040       113.9896 
 1284   0.0000       4.196421       114.1904 
 1285   0.0000       4.198711       114.2527 
 1286   0.0000       4.203401       114.3804 
 1287   0.0000       4.211575       114.6028 
 1288   0.0000       4.216730       114.7431 
 1289   0.0000       4.221273       114.8667 
 1290   0.0000       4.224110       114.9439 
 1291   0.0000       4.227998       115.0497 
 1292   0.0000       4.230902       115.1287 
 1293   0.0000       4.235416       115.2515 
 1294   0.0000       4.238344       115.3312 
 1295   0.0000       4.239839       115.3719 
 1296   0.0000       4.240699       115.3953 
 1297   0.0000       4.242220       115.4367 
 1298   0.0000       4.245338       115.5215 
 1299   0.0000       4.249827       115.6437 
 1300   0.0000       4.253688       115.7487 
 1301   0.0000       4.257367       115.8488 
 1302   0.0000       4.260141       115.9243 
 1303   0.0000       4.262204       115.9805 
 1304   0.0000       4.267548       116.1259 
 1305   0.0000       4.269558       116.1806 
 1306   0.0000       4.272990       116.2740 
 1307   0.0000       4.275662       116.3467 
 1308   0.0000       4.279390       116.4481 
 1309   0.0000       4.285847       116.6238 
 1310   0.0000       4.289269       116.7170 
 1311   0.0000       4.293301       116.8267 
 1312   0.0000       4.303239       117.0971 
 1313   0.0000       4.306930       117.1975 
 1314   0.0000       4.313950       117.3885 
 1315   0.0000       4.320749       117.5736 
 1316   0.0000       4.335705       117.9805 
 1317   0.0000       4.336880       118.0125 
 1318   0.0000       4.349169       118.3469 
 1319   0.0000       4.354002       118.4784 
 1320   0.0000       4.356405       118.5438 
 1321   0.0000       4.360717       118.6611 
 1322   0.0000       4.364126       118.7539 
 1323   0.0000       4.372281       118.9758 
 1324   0.0000       4.379964       119.1849 
 1325   0.0000       4.385512       119.3358 
 1326   0.0000       4.386867       119.3727 
 1327   0.0000       4.394271       119.5742 
 1328   0.0000       4.397003       119.6485 
 1329   0.0000       4.406046       119.8946 
 1330   0.0000       4.411087       120.0318 
 1331   0.0000       4.414767       120.1319 
 1332   0.0000       4.425874       120.4342 
 1333   0.0000       4.441512       120.8597 
 1334   0.0000       4.445488       120.9679 
 1335   0.0000       4.450688       121.1094 
 1336   0.0000       4.456467       121.2666 
 1337   0.0000       4.461828       121.4125 
 1338   0.0000       4.467658       121.5712 
 1339   0.0000       4.477254       121.8323 
 1340   0.0000       4.486254       122.0772 
 1341   0.0000       4.488003       122.1248 
 1342   0.0000       4.495603       122.3316 
 1343   0.0000       4.503366       122.5428 
 1344   0.0000       4.509986       122.7230 
 1345   0.0000       4.516267       122.8939 
 1346   0.0000       4.527343       123.1953 
 1347   0.0000       4.546993       123.7300 
 1348   0.0000       4.550609       123.8284 
 1349   0.0000       4.568723       124.3213 
 1350   0.0000       4.575204       124.4976 
 1351   0.0000       4.581991       124.6823 
 1352   0.0000       4.588939       124.8714 
 1353   0.0000       4.603561       125.2693 
 1354   0.0000       4.615844       125.6035 
 1355   0.0000       4.618943       125.6878 
 1356   0.0000       4.631150       126.0200 
 1357   0.0000       4.637839       126.2020 
 1358   0.0000       4.651300       126.5683 
 1359   0.0000       4.657875       126.7472 
 1360   0.0000       4.661662       126.8503 
 1361   0.0000       4.666935       126.9938 
 1362   0.0000       4.670478       127.0902 
 1363   0.0000       4.685500       127.4989 
 1364   0.0000       4.691736       127.6686 
 1365   0.0000       4.699064       127.8680 
 1366   0.0000       4.701744       127.9410 
 1367   0.0000       4.717808       128.3781 
 1368   0.0000       4.727669       128.6464 
 1369   0.0000       4.743148       129.0676 
 1370   0.0000       4.752128       129.3120 
 1371   0.0000       4.762827       129.6031 
 1372   0.0000       4.772576       129.8684 
 1373   0.0000       4.774546       129.9220 
 1374   0.0000       4.778530       130.0304 
 1375   0.0000       4.783693       130.1709 
 1376   0.0000       4.793344       130.4335 
 1377   0.0000       4.806635       130.7952 
 1378   0.0000       4.815557       131.0380 
 1379   0.0000       4.824360       131.2775 
 1380   0.0000       4.840373       131.7132 
 1381   0.0000       4.857800       132.1875 
 1382   0.0000       4.876390       132.6933 
 1383   0.0000       4.884966       132.9267 
 1384   0.0000       4.894519       133.1866 
 1385   0.0000       4.899466       133.3212 
 1386   0.0000       4.908041       133.5546 
 1387   0.0000       4.913172       133.6942 
 1388   0.0000       4.917321       133.8071 
 1389   0.0000       4.921811       133.9293 
 1390   0.0000       4.926881       134.0672 
 1391   0.0000       4.933899       134.2582 
 1392   0.0000       4.936531       134.3298 
 1393   0.0000       4.950901       134.7209 
 1394   0.0000       4.975765       135.3974 
 1395   0.0000       4.983722       135.6140 
 1396   0.0000       4.987223       135.7092 
 1397   0.0000       4.990713       135.8042 
 1398   0.0000       5.013582       136.4265 
 1399   0.0000       5.021260       136.6354 
 1400   0.0000       5.021970       136.6548 
 1401   0.0000       5.035519       137.0235 
 1402   0.0000       5.053678       137.5176 
 1403   0.0000       5.059931       137.6877 
 1404   0.0000       5.073810       138.0654 
 1405   0.0000       5.097465       138.7091 
 1406   0.0000       5.106060       138.9430 
 1407   0.0000       5.122111       139.3797 
 1408   0.0000       5.132710       139.6681 
 1409   0.0000       5.158788       140.3778 
 1410   0.0000       5.164897       140.5440 
 1411   0.0000       5.170187       140.6879 
 1412   0.0000       5.180155       140.9592 
 1413   0.0000       5.202584       141.5695 
 1414   0.0000       5.217198       141.9672 
 1415   0.0000       5.220032       142.0443 
 1416   0.0000       5.236589       142.4948 
 1417   0.0000       5.239186       142.5655 
 1418   0.0000       5.249859       142.8559 
 1419   0.0000       5.253704       142.9606 
 1420   0.0000       5.256409       143.0342 
 1421   0.0000       5.258356       143.0871 
 1422   0.0000       5.264173       143.2454 
 1423   0.0000       5.270894       143.4283 
 1424   0.0000       5.285844       143.8351 
 1425   0.0000       5.304021       144.3297 
 1426   0.0000       5.315950       144.6544 
 1427   0.0000       5.328587       144.9982 
 1428   0.0000       5.331237       145.0703 
 1429   0.0000       5.338142       145.2582 
 1430   0.0000       5.348307       145.5348 
 1431   0.0000       5.357635       145.7887 
 1432   0.0000       5.364922       145.9869 
 1433   0.0000       5.375829       146.2837 
 1434   0.0000       5.382860       146.4751 
 1435   0.0000       5.391491       146.7099 
 1436   0.0000       5.399894       146.9386 
 1437   0.0000       5.407651       147.1497 
 1438   0.0000       5.440976       148.0565 
 1439   0.0000       5.455627       148.4552 
 1440   0.0000       5.464186       148.6880 
 1441   0.0000       5.473920       148.9529 
 1442   0.0000       5.501155       149.6940 
 1443   0.0000       5.512248       149.9959 
 1444   0.0000       5.527187       150.4024 
 1445   0.0000       5.534357       150.5975 
 1446   0.0000       5.547613       150.9582 
 1447   0.0000       5.548821       150.9911 
 1448   0.0000       5.579384       151.8228 
 1449   0.0000       5.590060       152.1133 
 1450   0.0000       5.614332       152.7737 
 1451   0.0000       5.632864       153.2780 
 1452   0.0000       5.642126       153.5301 
 1453   0.0000       5.660652       154.0342 
 1454   0.0000       5.700490       155.1182 
 1455   0.0000       5.710129       155.3805 
 1456   0.0000       5.711893       155.4285 
 1457   0.0000       5.747977       156.4104 
 1458   0.0000       5.774210       157.1242 
 1459   0.0000       5.802401       157.8914 
 1460   0.0000       5.851838       159.2366 
 1461   0.0000       5.881927       160.0554 
 1462   0.0000       5.909676       160.8105 
 1463   0.0000       5.910668       160.8374 
 1464   0.0000       5.984361       162.8427 
 1465   0.0000       6.008741       163.5062 
 1466   0.0000       6.029195       164.0627 
 1467   0.0000       6.079597       165.4342 
 1468   0.0000       6.099368       165.9722 
 1469   0.0000       6.194319       168.5560 
 1470   0.0000       6.211177       169.0147 
 1471   0.0000       6.228326       169.4814 
 1472   0.0000       6.268556       170.5761 
 1473   0.0000       6.318198       171.9269 
 1474   0.0000       6.385107       173.7476 
 1475   0.0000       6.413557       174.5218 
 1476   0.0000       6.427051       174.8890 
 1477   0.0000       6.461773       175.8338 
 1478   0.0000       6.467402       175.9870 
 1479   0.0000       6.532295       177.7528 
 1480   0.0000       6.543719       178.0636 
 1481   0.0000       6.611552       179.9095 
 1482   0.0000       6.618049       180.0863 
 1483   0.0000       6.731636       183.1771 
 1484   0.0000       6.791934       184.8179 
 1485   0.0000       6.841826       186.1755 
 1486   0.0000       6.863856       186.7750 
 1487   0.0000       6.872365       187.0066 
 1488   0.0000       6.930991       188.6018 
 1489   0.0000       6.957062       189.3113 
 1490   0.0000       6.992968       190.2883 
 1491   0.0000       7.063513       192.2080 
 1492   0.0000       7.124251       193.8607 
 1493   0.0000       7.164587       194.9583 
 1494   0.0000       7.214717       196.3224 
 1495   0.0000       7.226664       196.6475 
 1496   0.0000       7.305562       198.7944 
 1497   0.0000       7.406165       201.5320 
 1498   0.0000       7.450996       202.7519 
 1499   0.0000       7.555401       205.5929 
 1500   0.0000      22.210391       604.3755 
 1501   0.0000      22.290952       606.5676 
 1502   0.0000      22.421542       610.1212 
 1503   0.0000      22.451832       610.9454 
 1504   0.0000      22.543509       613.4401 
 1505   0.0000      22.552293       613.6791 
 1506   0.0000      22.570097       614.1636 
 1507   0.0000      22.586249       614.6031 
 1508   0.0000      22.604364       615.0960 
 1509   0.0000      22.638846       616.0343 
 1510   0.0000      22.683332       617.2448 
 1511   0.0000      22.693790       617.5294 
 1512   0.0000      22.713417       618.0635 
 1513   0.0000      22.725378       618.3890 
 1514   0.0000      22.734633       618.6408 
 1515   0.0000      22.736395       618.6888 
 1516   0.0000      22.766469       619.5071 
 1517   0.0000      22.829507       621.2225 
 1518   0.0000      22.840779       621.5292 
 1519   0.0000      22.880617       622.6132 
 1520   0.0000      22.892654       622.9408 
 1521   0.0000      22.905317       623.2854 
 1522   0.0000      22.930093       623.9596 
 1523   0.0000      22.938372       624.1848 
 1524   0.0000      22.956899       624.6890 
 1525   0.0000      22.962566       624.8432 
 1526   0.0000      23.005463       626.0105 
 1527   0.0000      23.033318       626.7684 
 1528   0.0000      23.115279       628.9987 
 1529   0.0000      23.299785       634.0194 
 1530   0.0000      23.314348       634.4157 
 1531   0.0000      23.353855       635.4907 
 1532   0.0000      23.468641       638.6142 
 1533   0.0000      23.502631       639.5391 
 1534   0.0000      23.590970       641.9429 
 1535   0.0000      23.729283       645.7066 
 1536   0.0000      32.992201       897.7634 
 1537   0.0000      33.037677       899.0009 
 1538   0.0000      44.085996      1199.6409 
 1539   0.0000      44.227328      1203.4868 
 1540   0.0000      44.301689      1205.5102 
 1541   0.0000      44.700625      1216.3658 

                    ********************************
                    * MULLIKEN POPULATION ANALYSIS *
                    ********************************

-----------------------
MULLIKEN ATOMIC CHARGES
-----------------------
   0 O :   -0.213760
   1 O :   -0.380947
   2 N :    0.021817
   3 N :   -0.318528
   4 C :    0.095155
   5 C :    0.189368
   6 H :    0.178848
   7 C :    0.212540
   8 C :   -0.271263
   9 H :    0.164643
  10 C :   -0.147908
  11 H :    0.157651
  12 C :   -0.160238
  13 H :    0.159065
  14 C :   -0.137905
  15 H :    0.158646
  16 C :   -0.298873
  17 H :    0.162321
  18 C :    0.065463
  19 C :   -0.387662
  20 H :    0.150608
  21 H :    0.156488
  22 H :    0.142700
  23 C :   -0.407942
  24 H :    0.152783
  25 H :    0.160159
  26 H :    0.153032
  27 C :   -0.418006
  28 H :    0.155738
  29 H :    0.155200
  30 H :    0.150654
  31 C :    0.138367
  32 C :    0.036705
  33 C :   -0.196701
  34 H :    0.156242
  35 C :   -0.232834
  36 H :    0.150440
  37 C :   -0.151858
  38 H :    0.152837
  39 C :   -0.301356
  40 H :    0.151560
  41 C :    0.099155
  42 C :   -0.460127
  43 H :    0.147819
  44 H :    0.148629
  45 H :    0.148228
  46 C :   -0.427931
  47 H :    0.144197
  48 H :    0.141599
  49 H :    0.144624
  50 C :   -0.447335
  51 H :    0.124072
  52 H :    0.139622
  53 H :    0.145207
  54 C :    0.380981
  55 C :    0.096200
  56 C :   -0.221392
  57 H :    0.160433
  58 C :   -0.135360
  59 H :    0.163064
  60 C :   -0.131091
  61 H :    0.163013
  62 C :   -0.132616
  63 H :    0.157254
  64 C :   -0.215615
  65 H :    0.207459
  66 H :    0.256366
  67 O :   -0.609591
  68 C :    0.365305
  69 C :    0.155806
  70 C :   -0.203410
  71 H :    0.146573
  72 C :   -0.143416
  73 H :    0.152526
  74 C :   -0.150858
  75 H :    0.156613
  76 C :   -0.155798
  77 H :    0.155479
  78 C :   -0.229834
  79 H :    0.153233
  80 O :   -0.588381
  81 H :    0.296051
Sum of atomic charges:   -0.0000000

--------------------------------
MULLIKEN REDUCED ORBITAL CHARGES
--------------------------------
  0 O s       :     3.752520  s :     3.752520
      pz      :     1.320026  p :     4.418332
      px      :     1.381834
      py      :     1.716472
      dz2     :     0.012478  d :     0.040605
      dxz     :     0.009340
      dyz     :     0.005643
      dx2y2   :     0.007465
      dxy     :     0.005679
      f0      :     0.000483  f :     0.002303
      f+1     :     0.000467
      f-1     :     0.000303
      f+2     :     0.000288
      f-2     :     0.000164
      f+3     :     0.000305
      f-3     :     0.000294
  1 O s       :     3.821629  s :     3.821629
      pz      :     1.573320  p :     4.526741
      px      :     1.514209
      py      :     1.439211
      dz2     :     0.006709  d :     0.030639
      dxz     :     0.008086
      dyz     :     0.005255
      dx2y2   :     0.004803
      dxy     :     0.005785
      f0      :     0.000268  f :     0.001938
      f+1     :     0.000508
      f-1     :     0.000090
      f+2     :     0.000362
      f-2     :     0.000439
      f+3     :     0.000133
      f-3     :     0.000138
  2 N s       :     3.415735  s :     3.415735
      pz      :     1.279025  p :     3.491750
      px      :     1.070373
      py      :     1.142351
      dz2     :     0.006445  d :     0.066468
      dxz     :     0.014319
      dyz     :     0.009013
      dx2y2   :     0.020350
      dxy     :     0.016340
      f0      :     0.000720  f :     0.004231
      f+1     :     0.000530
      f-1     :     0.000254
      f+2     :     0.000393
      f-2     :     0.000761
      f+3     :     0.000725
      f-3     :     0.000848
  3 N s       :     3.457242  s :     3.457242
      pz      :     1.046710  p :     3.794053
      px      :     1.152221
      py      :     1.595122
      dz2     :     0.018554  d :     0.063249
      dxz     :     0.018194
      dyz     :     0.014161
      dx2y2   :     0.004905
      dxy     :     0.007435
      f0      :     0.000834  f :     0.003984
      f+1     :     0.000851
      f-1     :     0.000574
      f+2     :     0.000510
      f-2     :     0.000431
      f+3     :     0.000246
      f-3     :     0.000538
  4 C s       :     3.225308  s :     3.225308
      pz      :     0.805347  p :     2.422488
      px      :     0.714110
      py      :     0.903031
      dz2     :     0.021435  d :     0.235548
      dxz     :     0.043252
      dyz     :     0.039176
      dx2y2   :     0.068059
      dxy     :     0.063626
      f0      :     0.002016  f :     0.021501
      f+1     :     0.002483
      f-1     :     0.001507
      f+2     :     0.001946
      f-2     :     0.003846
      f+3     :     0.004589
      f-3     :     0.005114
  5 C s       :     2.934729  s :     2.934729
      pz      :     0.855719  p :     2.700230
      px      :     0.989430
      py      :     0.855080
      dz2     :     0.036219  d :     0.165412
      dxz     :     0.023032
      dyz     :     0.050900
      dx2y2   :     0.032008
      dxy     :     0.023253
      f0      :     0.001445  f :     0.010261
      f+1     :     0.001300
      f-1     :     0.001293
      f+2     :     0.002149
      f-2     :     0.002214
      f+3     :     0.000864
      f-3     :     0.000996
  6 H s       :     0.796219  s :     0.796219
      pz      :     0.005712  p :     0.024933
      px      :     0.014636
      py      :     0.004585
  7 C s       :     3.177915  s :     3.177915
      pz      :     0.810686  p :     2.458810
      px      :     0.788900
      py      :     0.859224
      dz2     :     0.025127  d :     0.140864
      dxz     :     0.037564
      dyz     :     0.018143
      dx2y2   :     0.032263
      dxy     :     0.027767
      f0      :     0.001250  f :     0.009871
      f+1     :     0.001279
      f-1     :     0.001195
      f+2     :     0.001682
      f-2     :     0.001692
      f+3     :     0.001660
      f-3     :     0.001113
  8 C s       :     3.246342  s :     3.246342
      pz      :     0.993372  p :     2.919303
      px      :     0.970458
      py      :     0.955473
      dz2     :     0.016406  d :     0.098259
      dxz     :     0.030074
      dyz     :     0.011298
      dx2y2   :     0.018661
      dxy     :     0.021819
      f0      :     0.001179  f :     0.007359
      f+1     :     0.000540
      f-1     :     0.000958
      f+2     :     0.001307
      f-2     :     0.001315
      f+3     :     0.001256
      f-3     :     0.000804
  9 H s       :     0.812544  s :     0.812544
      pz      :     0.008853  p :     0.022813
      px      :     0.008868
      py      :     0.005093
 10 C s       :     3.191716  s :     3.191716
      pz      :     0.934920  p :     2.854850
      px      :     0.972216
      py      :     0.947714
      dz2     :     0.027266  d :     0.094125
      dxz     :     0.017682
      dyz     :     0.014123
      dx2y2   :     0.017089
      dxy     :     0.017966
      f0      :     0.000957  f :     0.007217
      f+1     :     0.001153
      f-1     :     0.000992
      f+2     :     0.001246
      f-2     :     0.001370
      f+3     :     0.000676
      f-3     :     0.000824
 11 H s       :     0.820324  s :     0.820324
      pz      :     0.004002  p :     0.022024
      px      :     0.012456
      py      :     0.005567
 12 C s       :     3.192816  s :     3.192816
      pz      :     0.969118  p :     2.866304
      px      :     0.928735
      py      :     0.968451
      dz2     :     0.014935  d :     0.093949
      dxz     :     0.023357
      dyz     :     0.013388
      dx2y2   :     0.022355
      dxy     :     0.019915
      f0      :     0.000862  f :     0.007169
      f+1     :     0.000933
      f-1     :     0.000752
      f+2     :     0.001282
      f-2     :     0.001171
      f+3     :     0.001431
      f-3     :     0.000738
 13 H s       :     0.818923  s :     0.818923
      pz      :     0.009353  p :     0.022012
      px      :     0.004146
      py      :     0.008514
 14 C s       :     3.177047  s :     3.177047
      pz      :     0.959468  p :     2.859085
      px      :     0.955685
      py      :     0.943932
      dz2     :     0.015416  d :     0.094544
      dxz     :     0.029264
      dyz     :     0.009743
      dx2y2   :     0.018989
      dxy     :     0.021132
      f0      :     0.001148  f :     0.007229
      f+1     :     0.000525
      f-1     :     0.000939
      f+2     :     0.001287
      f-2     :     0.001275
      f+3     :     0.001255
      f-3     :     0.000800
 15 H s       :     0.819321  s :     0.819321
      pz      :     0.008225  p :     0.022032
      px      :     0.008841
      py      :     0.004966
 16 C s       :     3.285509  s :     3.285509
      pz      :     0.968343  p :     2.909065
      px      :     0.988760
      py      :     0.951962
      dz2     :     0.028617  d :     0.096997
      dxz     :     0.017600
      dyz     :     0.015100
      dx2y2   :     0.016565
      dxy     :     0.019115
      f0      :     0.000972  f :     0.007302
      f+1     :     0.001147
      f-1     :     0.001055
      f+2     :     0.001279
      f-2     :     0.001359
      f+3     :     0.000655
      f-3     :     0.000835
 17 H s       :     0.815245  s :     0.815245
      pz      :     0.004040  p :     0.022435
      px      :     0.012641
      py      :     0.005754
 18 C s       :     3.098481  s :     3.098481
      pz      :     0.894039  p :     2.611952
      px      :     0.748776
      py      :     0.969137
      dz2     :     0.043854  d :     0.211195
      dxz     :     0.042911
      dyz     :     0.041592
      dx2y2   :     0.046399
      dxy     :     0.036438
      f0      :     0.001455  f :     0.012909
      f+1     :     0.002487
      f-1     :     0.002130
      f+2     :     0.001523
      f-2     :     0.001153
      f+3     :     0.001744
      f-3     :     0.002418
 19 C s       :     3.242046  s :     3.242046
      pz      :     0.908951  p :     3.087040
      px      :     1.086283
      py      :     1.091807
      dz2     :     0.009747  d :     0.055163
      dxz     :     0.014556
      dyz     :     0.016723
      dx2y2   :     0.006531
      dxy     :     0.007606
      f0      :     0.001121  f :     0.003412
      f+1     :     0.000745
      f-1     :     0.000866
      f+2     :    -0.000005
      f-2     :    -0.000027
      f+3     :     0.000492
      f-3     :     0.000221
 20 H s       :     0.827096  s :     0.827096
      pz      :     0.005949  p :     0.022297
      px      :     0.005346
      py      :     0.011001
 21 H s       :     0.822124  s :     0.822124
      pz      :     0.005567  p :     0.021387
      px      :     0.011012
      py      :     0.004808
 22 H s       :     0.835939  s :     0.835939
      pz      :     0.005138  p :     0.021361
      px      :     0.007539
      py      :     0.008684
 23 C s       :     3.264926  s :     3.264926
      pz      :     1.069057  p :     3.084037
      px      :     1.029614
      py      :     0.985365
      dz2     :     0.016178  d :     0.055579
      dxz     :     0.005143
      dyz     :     0.008578
      dx2y2   :     0.018885
      dxy     :     0.006796
      f0      :     0.000939  f :     0.003400
      f+1     :     0.000235
      f-1     :     0.000350
      f+2     :     0.000152
      f-2     :     0.000278
      f+3     :     0.000679
      f-3     :     0.000767
 24 H s       :     0.825969  s :     0.825969
      pz      :     0.012633  p :     0.021248
      px      :     0.004290
      py      :     0.004325
 25 H s       :     0.818344  s :     0.818344
      pz      :     0.004904  p :     0.021497
      px      :     0.012051
      py      :     0.004542
 26 H s       :     0.824745  s :     0.824745
      pz      :     0.005682  p :     0.022223
      px      :     0.004982
      py      :     0.011559
 27 C s       :     3.259455  s :     3.259455
      pz      :     1.072865  p :     3.098484
      px      :     1.076662
      py      :     0.948956
      dz2     :     0.017494  d :     0.056514
      dxz     :     0.004746
      dyz     :     0.008697
      dx2y2   :     0.013005
      dxy     :     0.012572
      f0      :     0.000987  f :     0.003553
      f+1     :     0.000116
      f-1     :     0.000450
      f+2     :     0.000207
      f-2     :     0.000274
      f+3     :     0.000889
      f-3     :     0.000631
 28 H s       :     0.822868  s :     0.822868
      pz      :     0.005264  p :     0.021394
      px      :     0.011706
      py      :     0.004423
 29 H s       :     0.823810  s :     0.823810
      pz      :     0.012491  p :     0.020990
      px      :     0.004267
      py      :     0.004231
 30 H s       :     0.828092  s :     0.828092
      pz      :     0.005110  p :     0.021254
      px      :     0.006729
      py      :     0.009415
 31 C s       :     3.027392  s :     3.027392
      pz      :     0.819430  p :     2.651420
      px      :     0.966187
      py      :     0.865802
      dz2     :     0.040306  d :     0.169526
      dxz     :     0.034132
      dyz     :     0.049481
      dx2y2   :     0.024430
      dxy     :     0.021176
      f0      :     0.003010  f :     0.013295
      f+1     :     0.002253
      f-1     :     0.002703
      f+2     :     0.001260
      f-2     :     0.001690
      f+3     :     0.001514
      f-3     :     0.000865
 32 C s       :     3.298714  s :     3.298714
      pz      :     0.729977  p :     2.527851
      px      :     0.904453
      py      :     0.893421
      dz2     :     0.029024  d :     0.127353
      dxz     :     0.033923
      dyz     :     0.027734
      dx2y2   :     0.021132
      dxy     :     0.015541
      f0      :     0.002029  f :     0.009377
      f+1     :     0.001362
      f-1     :     0.001452
      f+2     :     0.001115
      f-2     :     0.001383
      f+3     :     0.001084
      f-3     :     0.000952
 33 C s       :     3.207899  s :     3.207899
      pz      :     0.920776  p :     2.882765
      px      :     0.982596
      py      :     0.979393
      dz2     :     0.017766  d :     0.098574
      dxz     :     0.028523
      dyz     :     0.023238
      dx2y2   :     0.017486
      dxy     :     0.011560
      f0      :     0.001331  f :     0.007463
      f+1     :     0.001193
      f-1     :     0.001288
      f+2     :     0.000382
      f-2     :     0.001232
      f+3     :     0.001372
      f-3     :     0.000665
 34 H s       :     0.820142  s :     0.820142
      pz      :     0.009794  p :     0.023616
      px      :     0.006938
      py      :     0.006884
 35 C s       :     3.221901  s :     3.221901
      pz      :     0.965234  p :     2.910072
      px      :     0.961302
      py      :     0.983537
      dz2     :     0.023466  d :     0.093655
      dxz     :     0.023057
      dyz     :     0.013931
      dx2y2   :     0.020125
      dxy     :     0.013077
      f0      :     0.001353  f :     0.007206
      f+1     :     0.001002
      f-1     :     0.000696
      f+2     :     0.000887
      f-2     :     0.001098
      f+3     :     0.001430
      f-3     :     0.000741
 36 H s       :     0.827444  s :     0.827444
      pz      :     0.012451  p :     0.022116
      px      :     0.005049
      py      :     0.004616
 37 C s       :     3.184696  s :     3.184696
      pz      :     0.930510  p :     2.863333
      px      :     0.975925
      py      :     0.956898
      dz2     :     0.029005  d :     0.096487
      dxz     :     0.023726
      dyz     :     0.025947
      dx2y2   :     0.006860
      dxy     :     0.010949
      f0      :     0.001561  f :     0.007342
      f+1     :     0.001137
      f-1     :     0.001344
      f+2     :     0.001145
      f-2     :     0.000880
      f+3     :     0.000543
      f-3     :     0.000732
 38 H s       :     0.825244  s :     0.825244
      pz      :     0.003912  p :     0.021919
      px      :     0.010330
      py      :     0.007676
 39 C s       :     3.314725  s :     3.314725
      pz      :     0.914863  p :     2.886955
      px      :     0.980771
      py      :     0.991320
      dz2     :     0.020816  d :     0.092185
      dxz     :     0.024639
      dyz     :     0.021258
      dx2y2   :     0.015073
      dxy     :     0.010399
      f0      :     0.001237  f :     0.007492
      f+1     :     0.001211
      f-1     :     0.001362
      f+2     :     0.000378
      f-2     :     0.001263
      f+3     :     0.001319
      f-3     :     0.000722
 40 H s       :     0.825615  s :     0.825615
      pz      :     0.009371  p :     0.022825
      px      :     0.006243
      py      :     0.007211
 41 C s       :     2.960945  s :     2.960945
      pz      :     0.963358  p :     2.745047
      px      :     0.891940
      py      :     0.889750
      dz2     :     0.037251  d :     0.184839
      dxz     :     0.032244
      dyz     :     0.034627
      dx2y2   :     0.036504
      dxy     :     0.044213
      f0      :     0.001282  f :     0.010015
      f+1     :     0.001255
      f-1     :     0.001605
      f+2     :     0.001174
      f-2     :     0.001824
      f+3     :     0.001679
      f-3     :     0.001196
 42 C s       :     3.298666  s :     3.298666
      pz      :     0.970552  p :     3.096305
      px      :     1.067251
      py      :     1.058502
      dz2     :     0.010836  d :     0.061560
      dxz     :     0.013560
      dyz     :     0.018134
      dx2y2   :     0.003952
      dxy     :     0.015078
      f0      :     0.000727  f :     0.003596
      f+1     :     0.000390
      f-1     :     0.000546
      f+2     :     0.000480
      f-2     :     0.001036
      f+3     :     0.000078
      f-3     :     0.000338
 43 H s       :     0.831162  s :     0.831162
      pz      :     0.006258  p :     0.021019
      px      :     0.007883
      py      :     0.006878
 44 H s       :     0.829982  s :     0.829982
      pz      :     0.004624  p :     0.021389
      px      :     0.009521
      py      :     0.007244
 45 H s       :     0.830783  s :     0.830783
      pz      :     0.007690  p :     0.020989
      px      :     0.005097
      py      :     0.008202
 46 C s       :     3.261293  s :     3.261293
      pz      :     1.059119  p :     3.104563
      px      :     1.000686
      py      :     1.044758
      dz2     :     0.011464  d :     0.058749
      dxz     :     0.007195
      dyz     :     0.013673
      dx2y2   :     0.012152
      dxy     :     0.014265
      f0      :     0.000302  f :     0.003326
      f+1     :     0.000419
      f-1     :     0.000583
      f+2     :     0.000307
      f-2     :     0.000560
      f+3     :     0.000560
      f-3     :     0.000594
 47 H s       :     0.834541  s :     0.834541
      pz      :     0.006936  p :     0.021262
      px      :     0.005107
      py      :     0.009219
 48 H s       :     0.836984  s :     0.836984
      pz      :     0.004580  p :     0.021417
      px      :     0.009858
      py      :     0.006979
 49 H s       :     0.833080  s :     0.833080
      pz      :     0.011389  p :     0.022296
      px      :     0.004872
      py      :     0.006035
 50 C s       :     3.248378  s :     3.248378
      pz      :     1.041869  p :     3.135298
      px      :     1.080129
      py      :     1.013300
      dz2     :     0.015519  d :     0.060327
      dxz     :     0.009856
      dyz     :     0.009317
      dx2y2   :     0.005506
      dxy     :     0.020130
      f0      :     0.000335  f :     0.003332
      f+1     :     0.000248
      f-1     :     0.000749
      f+2     :     0.000300
      f-2     :     0.000777
      f+3     :     0.000248
      f-3     :     0.000676
 51 H s       :     0.853094  s :     0.853094
      pz      :     0.011883  p :     0.022834
      px      :     0.005848
      py      :     0.005102
 52 H s       :     0.838995  s :     0.838995
      pz      :     0.004650  p :     0.021382
      px      :     0.009296
      py      :     0.007436
 53 H s       :     0.833528  s :     0.833528
      pz      :     0.005869  p :     0.021265
      px      :     0.008309
      py      :     0.007087
 54 C s       :     3.097452  s :     3.097452
      pz      :     0.677202  p :     2.226122
      px      :     0.818621
      py      :     0.730299
      dz2     :     0.086700  d :     0.270320
      dxz     :     0.051783
      dyz     :     0.055297
      dx2y2   :     0.035192
      dxy     :     0.041348
      f0      :     0.004503  f :     0.025125
      f+1     :     0.007330
      f-1     :     0.003550
      f+2     :     0.002771
      f-2     :     0.002985
      f+3     :     0.002015
      f-3     :     0.001971
 55 C s       :     3.256341  s :     3.256341
      pz      :     0.795827  p :     2.507922
      px      :     0.741191
      py      :     0.970904
      dz2     :     0.038990  d :     0.129513
      dxz     :     0.033735
      dyz     :     0.025675
      dx2y2   :     0.016220
      dxy     :     0.014894
      f0      :     0.001939  f :     0.010024
      f+1     :     0.001993
      f-1     :     0.001313
      f+2     :     0.001357
      f-2     :     0.001089
      f+3     :     0.001210
      f-3     :     0.001123
 56 C s       :     3.269968  s :     3.269968
      pz      :     0.949294  p :     2.847275
      px      :     0.971550
      py      :     0.926432
      dz2     :     0.017305  d :     0.096804
      dxz     :     0.036905
      dyz     :     0.017441
      dx2y2   :     0.011580
      dxy     :     0.013573
      f0      :     0.001188  f :     0.007346
      f+1     :     0.001440
      f-1     :     0.001240
      f+2     :     0.000845
      f-2     :     0.000630
      f+3     :     0.001166
      f-3     :     0.000838
 57 H s       :     0.817057  s :     0.817057
      pz      :     0.009145  p :     0.022510
      px      :     0.008546
      py      :     0.004819
 58 C s       :     3.179118  s :     3.179118
      pz      :     0.972356  p :     2.855784
      px      :     0.929781
      py      :     0.953647
      dz2     :     0.025111  d :     0.093211
      dxz     :     0.026357
      dyz     :     0.009462
      dx2y2   :     0.015603
      dxy     :     0.016678
      f0      :     0.001306  f :     0.007248
      f+1     :     0.001243
      f-1     :     0.000493
      f+2     :     0.001029
      f-2     :     0.000878
      f+3     :     0.001345
      f-3     :     0.000955
 59 H s       :     0.814786  s :     0.814786
      pz      :     0.013145  p :     0.022150
      px      :     0.004489
      py      :     0.004517
 60 C s       :     3.195453  s :     3.195453
      pz      :     0.928311  p :     2.832966
      px      :     0.987572
      py      :     0.917083
      dz2     :     0.030873  d :     0.095491
      dxz     :     0.025069
      dyz     :     0.021642
      dx2y2   :     0.009670
      dxy     :     0.008238
      f0      :     0.001488  f :     0.007181
      f+1     :     0.001433
      f-1     :     0.001307
      f+2     :     0.000852
      f-2     :     0.000845
      f+3     :     0.000614
      f-3     :     0.000643
 61 H s       :     0.814978  s :     0.814978
      pz      :     0.004150  p :     0.022009
      px      :     0.012549
      py      :     0.005309
 62 C s       :     3.192833  s :     3.192833
      pz      :     0.934098  p :     2.840410
      px      :     0.945697
      py      :     0.960615
      dz2     :     0.018266  d :     0.092120
      dxz     :     0.036209
      dyz     :     0.015571
      dx2y2   :     0.010227
      dxy     :     0.011847
      f0      :     0.001180  f :     0.007253
      f+1     :     0.001497
      f-1     :     0.001207
      f+2     :     0.000768
      f-2     :     0.000601
      f+3     :     0.001164
      f-3     :     0.000837
 63 H s       :     0.820532  s :     0.820532
      pz      :     0.009163  p :     0.022215
      px      :     0.007944
      py      :     0.005109
 64 C s       :     3.223118  s :     3.223118
      pz      :     1.024332  p :     2.882777
      px      :     0.933474
      py      :     0.924971
      dz2     :     0.025272  d :     0.102323
      dxz     :     0.029279
      dyz     :     0.009926
      dx2y2   :     0.017770
      dxy     :     0.020076
      f0      :     0.001283  f :     0.007396
      f+1     :     0.001322
      f-1     :     0.000464
      f+2     :     0.001059
      f-2     :     0.000960
      f+3     :     0.001346
      f-3     :     0.000962
 65 H s       :     0.769630  s :     0.769630
      pz      :     0.013792  p :     0.022911
      px      :     0.004805
      py      :     0.004314
 66 H s       :     0.699929  s :     0.699929
      pz      :     0.006708  p :     0.043705
      px      :     0.020778
      py      :     0.016220
 67 O s       :     3.855751  s :     3.855751
      pz      :     1.612493  p :     4.725474
      px      :     1.591469
      py      :     1.521512
      dz2     :     0.005798  d :     0.026791
      dxz     :     0.007168
      dyz     :     0.006514
      dx2y2   :     0.003554
      dxy     :     0.003756
      f0      :     0.000225  f :     0.001575
      f+1     :     0.000287
      f-1     :     0.000174
      f+2     :     0.000288
      f-2     :     0.000333
      f+3     :     0.000159
      f-3     :     0.000110
 68 C s       :     3.056882  s :     3.056882
      pz      :     0.751222  p :     2.286283
      px      :     0.779663
      py      :     0.755398
      dz2     :     0.067282  d :     0.265875
      dxz     :     0.075402
      dyz     :     0.068322
      dx2y2   :     0.032276
      dxy     :     0.022593
      f0      :     0.005132  f :     0.025655
      f+1     :     0.006740
      f-1     :     0.005477
      f+2     :     0.003291
      f-2     :     0.002360
      f+3     :     0.001522
      f-3     :     0.001133
 69 C s       :     3.186865  s :     3.186865
      pz      :     0.783627  p :     2.516566
      px      :     0.827893
      py      :     0.905046
      dz2     :     0.036886  d :     0.130779
      dxz     :     0.036470
      dyz     :     0.026447
      dx2y2   :     0.015249
      dxy     :     0.015726
      f0      :     0.001543  f :     0.009984
      f+1     :     0.002495
      f-1     :     0.001644
      f+2     :     0.001017
      f-2     :     0.001163
      f+3     :     0.001168
      f-3     :     0.000953
 70 C s       :     3.216023  s :     3.216023
      pz      :     0.951732  p :     2.880481
      px      :     0.982436
      py      :     0.946313
      dz2     :     0.019082  d :     0.099579
      dxz     :     0.036275
      dyz     :     0.020911
      dx2y2   :     0.012220
      dxy     :     0.011091
      f0      :     0.001019  f :     0.007327
      f+1     :     0.001731
      f-1     :     0.001398
      f+2     :     0.000500
      f-2     :     0.000786
      f+3     :     0.001261
      f-3     :     0.000631
 71 H s       :     0.830676  s :     0.830676
      pz      :     0.007995  p :     0.022751
      px      :     0.008924
      py      :     0.005831
 72 C s       :     3.177255  s :     3.177255
      pz      :     0.972748  p :     2.864789
      px      :     0.933715
      py      :     0.958326
      dz2     :     0.027115  d :     0.094141
      dxz     :     0.021479
      dyz     :     0.009959
      dx2y2   :     0.018810
      dxy     :     0.016778
      f0      :     0.001088  f :     0.007231
      f+1     :     0.001398
      f-1     :     0.000538
      f+2     :     0.000963
      f-2     :     0.000940
      f+3     :     0.001558
      f-3     :     0.000747
 73 H s       :     0.825382  s :     0.825382
      pz      :     0.013445  p :     0.022091
      px      :     0.004158
      py      :     0.004488
 74 C s       :     3.193373  s :     3.193373
      pz      :     0.927590  p :     2.856115
      px      :     0.975537
      py      :     0.952987
      dz2     :     0.027963  d :     0.094201
      dxz     :     0.026626
      dyz     :     0.022093
      dx2y2   :     0.008478
      dxy     :     0.009042
      f0      :     0.001205  f :     0.007169
      f+1     :     0.001674
      f-1     :     0.001423
      f+2     :     0.000766
      f-2     :     0.000722
      f+3     :     0.000693
      f-3     :     0.000686
 75 H s       :     0.821409  s :     0.821409
      pz      :     0.004669  p :     0.021978
      px      :     0.011188
      py      :     0.006121
 76 C s       :     3.188045  s :     3.188045
      pz      :     0.943381  p :     2.866292
      px      :     0.953197
      py      :     0.969714
      dz2     :     0.018314  d :     0.094248
      dxz     :     0.034514
      dyz     :     0.019473
      dx2y2   :     0.011198
      dxy     :     0.010749
      f0      :     0.000979  f :     0.007214
      f+1     :     0.001738
      f-1     :     0.001406
      f+2     :     0.000489
      f-2     :     0.000716
      f+3     :     0.001241
      f-3     :     0.000645
 77 H s       :     0.822479  s :     0.822479
      pz      :     0.008075  p :     0.022042
      px      :     0.008327
      py      :     0.005640
 78 C s       :     3.229985  s :     3.229985
      pz      :     0.990183  p :     2.893619
      px      :     0.958352
      py      :     0.945084
      dz2     :     0.029229  d :     0.098947
      dxz     :     0.022807
      dyz     :     0.010147
      dx2y2   :     0.019770
      dxy     :     0.016994
      f0      :     0.001054  f :     0.007284
      f+1     :     0.001450
      f-1     :     0.000538
      f+2     :     0.000997
      f-2     :     0.000941
      f+3     :     0.001532
      f-3     :     0.000772
 79 H s       :     0.824061  s :     0.824061
      pz      :     0.013712  p :     0.022707
      px      :     0.004579
      py      :     0.004415
 80 O s       :     3.846134  s :     3.846134
      pz      :     1.365516  p :     4.713926
      px      :     1.729860
      py      :     1.618550
      dz2     :     0.010289  d :     0.026619
      dxz     :     0.007539
      dyz     :     0.007760
      dx2y2   :     0.000467
      dxy     :     0.000564
      f0      :     0.000594  f :     0.001702
      f+1     :     0.000500
      f-1     :     0.000483
      f+2     :     0.000055
      f-2     :     0.000062
      f+3     :     0.000003
      f-3     :     0.000004
 81 H s       :     0.643161  s :     0.643161
      pz      :     0.013765  p :     0.060788
      px      :     0.012423
      py      :     0.034600


                     *******************************
                     * LOEWDIN POPULATION ANALYSIS *
                     *******************************

----------------------
LOEWDIN ATOMIC CHARGES
----------------------
   0 O :    0.368513
   1 O :    0.114650
   2 N :    0.311694
   3 N :    0.173270
   4 C :   -0.230233
   5 C :   -0.208298
   6 H :    0.183031
   7 C :   -0.128249
   8 C :   -0.110465
   9 H :    0.160001
  10 C :   -0.142241
  11 H :    0.156706
  12 C :   -0.143016
  13 H :    0.155975
  14 C :   -0.142548
  15 H :    0.156718
  16 C :   -0.105814
  17 H :    0.163482
  18 C :   -0.365218
  19 C :   -0.247806
  20 H :    0.133338
  21 H :    0.142070
  22 H :    0.133826
  23 C :   -0.252742
  24 H :    0.136815
  25 H :    0.143459
  26 H :    0.129851
  27 C :   -0.261642
  28 H :    0.139506
  29 H :    0.134687
  30 H :    0.131281
  31 C :   -0.187996
  32 C :   -0.079794
  33 C :   -0.122928
  34 H :    0.162317
  35 C :   -0.180865
  36 H :    0.151133
  37 C :   -0.163699
  38 H :    0.154323
  39 C :   -0.142469
  40 H :    0.160780
  41 C :   -0.315926
  42 C :   -0.269860
  43 H :    0.129235
  44 H :    0.132544
  45 H :    0.129013
  46 C :   -0.262248
  47 H :    0.132466
  48 H :    0.132962
  49 H :    0.121685
  50 C :   -0.271529
  51 H :    0.118436
  52 H :    0.132178
  53 H :    0.131405
  54 C :   -0.406717
  55 C :   -0.139843
  56 C :   -0.076200
  57 H :    0.165062
  58 C :   -0.132819
  59 H :    0.159660
  60 C :   -0.113924
  61 H :    0.160254
  62 C :   -0.130422
  63 H :    0.159926
  64 C :   -0.079644
  65 H :    0.165086
  66 H :    0.185389
  67 O :   -0.056980
  68 C :   -0.592933
  69 C :   -0.140817
  70 C :   -0.105697
  71 H :    0.156658
  72 C :   -0.147678
  73 H :    0.155130
  74 C :   -0.142194
  75 H :    0.155283
  76 C :   -0.150345
  77 H :    0.154942
  78 C :   -0.108751
  79 H :    0.155836
  80 O :   -0.074491
  81 H :    0.204465

-------------------------------
LOEWDIN REDUCED ORBITAL CHARGES
-------------------------------
  0 O s       :     3.201122  s :     3.201122
      pz      :     1.361608  p :     4.315217
      px      :     1.403368
      py      :     1.550242
      dz2     :     0.033934  d :     0.108183
      dxz     :     0.029097
      dyz     :     0.013224
      dx2y2   :     0.016971
      dxy     :     0.014956
      f0      :     0.001510  f :     0.006965
      f+1     :     0.001762
      f-1     :     0.000776
      f+2     :     0.000706
      f-2     :     0.000496
      f+3     :     0.000817
      f-3     :     0.000897
  1 O s       :     3.384836  s :     3.384836
      pz      :     1.553962  p :     4.426929
      px      :     1.524675
      py      :     1.348293
      dz2     :     0.015352  d :     0.067262
      dxz     :     0.024231
      dyz     :     0.007755
      dx2y2   :     0.010899
      dxy     :     0.009024
      f0      :     0.000872  f :     0.006323
      f+1     :     0.001948
      f-1     :     0.000268
      f+2     :     0.001381
      f-2     :     0.001025
      f+3     :     0.000414
      f-3     :     0.000415
  2 N s       :     2.935178  s :     2.935178
      pz      :     1.166300  p :     3.513623
      px      :     1.152474
      py      :     1.194850
      dz2     :     0.022794  d :     0.223671
      dxz     :     0.040679
      dyz     :     0.024782
      dx2y2   :     0.065196
      dxy     :     0.070219
      f0      :     0.001643  f :     0.015834
      f+1     :     0.002360
      f-1     :     0.000958
      f+2     :     0.001242
      f-2     :     0.002387
      f+3     :     0.003081
      f-3     :     0.004163
  3 N s       :     2.911713  s :     2.911713
      pz      :     1.113170  p :     3.681530
      px      :     1.171476
      py      :     1.396884
      dz2     :     0.069298  d :     0.218354
      dxz     :     0.066172
      dyz     :     0.039243
      dx2y2   :     0.016292
      dxy     :     0.027350
      f0      :     0.003406  f :     0.015133
      f+1     :     0.002940
      f-1     :     0.002707
      f+2     :     0.002305
      f-2     :     0.002020
      f+3     :     0.000437
      f-3     :     0.001318
  4 C s       :     2.728412  s :     2.728412
      pz      :     0.783813  p :     2.607145
      px      :     0.845647
      py      :     0.977684
      dz2     :     0.082743  d :     0.771379
      dxz     :     0.134573
      dyz     :     0.111366
      dx2y2   :     0.241330
      dxy     :     0.201366
      f0      :     0.010137  f :     0.123297
      f+1     :     0.015645
      f-1     :     0.006961
      f+2     :     0.011602
      f-2     :     0.020188
      f+3     :     0.028758
      f-3     :     0.030006
  5 C s       :     2.708899  s :     2.708899
      pz      :     0.920095  p :     2.853724
      px      :     0.972171
      py      :     0.961458
      dz2     :     0.105924  d :     0.577336
      dxz     :     0.112736
      dyz     :     0.163243
      dx2y2   :     0.126955
      dxy     :     0.068478
      f0      :     0.011533  f :     0.068339
      f+1     :     0.008621
      f-1     :     0.009068
      f+2     :     0.010497
      f-2     :     0.013906
      f+3     :     0.007096
      f-3     :     0.007619
  6 H s       :     0.753309  s :     0.753309
      pz      :     0.014035  p :     0.063660
      px      :     0.036764
      py      :     0.012861
  7 C s       :     2.702870  s :     2.702870
      pz      :     0.927702  p :     2.849823
      px      :     1.040379
      py      :     0.881742
      dz2     :     0.088528  d :     0.518305
      dxz     :     0.128741
      dyz     :     0.078030
      dx2y2   :     0.117419
      dxy     :     0.105587
      f0      :     0.007909  f :     0.057252
      f+1     :     0.008412
      f-1     :     0.005758
      f+2     :     0.008618
      f-2     :     0.009441
      f+3     :     0.010210
      f-3     :     0.006903
  8 C s       :     2.755477  s :     2.755477
      pz      :     0.969655  p :     2.922970
      px      :     1.005677
      py      :     0.947638
      dz2     :     0.059808  d :     0.388548
      dxz     :     0.117926
      dyz     :     0.047949
      dx2y2   :     0.079011
      dxy     :     0.083853
      f0      :     0.007135  f :     0.043470
      f+1     :     0.004218
      f-1     :     0.005516
      f+2     :     0.006079
      f-2     :     0.007105
      f+3     :     0.007407
      f-3     :     0.006011
  9 H s       :     0.777844  s :     0.777844
      pz      :     0.023686  p :     0.062155
      px      :     0.023815
      py      :     0.014653
 10 C s       :     2.764502  s :     2.764502
      pz      :     0.998974  p :     2.942869
      px      :     0.994782
      py      :     0.949113
      dz2     :     0.105387  d :     0.391546
      dxz     :     0.075468
      dyz     :     0.068265
      dx2y2   :     0.071940
      dxy     :     0.070486
      f0      :     0.005048  f :     0.043323
      f+1     :     0.007472
      f-1     :     0.006088
      f+2     :     0.007210
      f-2     :     0.008207
      f+3     :     0.004738
      f-3     :     0.004560
 11 H s       :     0.783011  s :     0.783011
      pz      :     0.011700  p :     0.060282
      px      :     0.033015
      py      :     0.015567
 12 C s       :     2.765564  s :     2.765564
      pz      :     0.960429  p :     2.943122
      px      :     1.055463
      py      :     0.927230
      dz2     :     0.057226  d :     0.391004
      dxz     :     0.100578
      dyz     :     0.058572
      dx2y2   :     0.091852
      dxy     :     0.082776
      f0      :     0.005727  f :     0.043325
      f+1     :     0.006915
      f-1     :     0.003399
      f+2     :     0.006284
      f-2     :     0.007001
      f+3     :     0.008855
      f-3     :     0.005144
 13 H s       :     0.783710  s :     0.783710
      pz      :     0.025170  p :     0.060315
      px      :     0.012129
      py      :     0.023016
 14 C s       :     2.764376  s :     2.764376
      pz      :     0.967042  p :     2.943609
      px      :     1.021197
      py      :     0.955370
      dz2     :     0.057861  d :     0.391195
      dxz     :     0.119780
      dyz     :     0.047674
      dx2y2   :     0.080037
      dxy     :     0.085844
      f0      :     0.007001  f :     0.043367
      f+1     :     0.004191
      f-1     :     0.005465
      f+2     :     0.006149
      f-2     :     0.007115
      f+3     :     0.007470
      f-3     :     0.005976
 15 H s       :     0.782958  s :     0.782958
      pz      :     0.022257  p :     0.060325
      px      :     0.023981
      py      :     0.014086
 16 C s       :     2.755266  s :     2.755266
      pz      :     0.988646  p :     2.919411
      px      :     0.987355
      py      :     0.943410
      dz2     :     0.104534  d :     0.387883
      dxz     :     0.075608
      dyz     :     0.066948
      dx2y2   :     0.069102
      dxy     :     0.071690
      f0      :     0.004990  f :     0.043255
      f+1     :     0.007637
      f-1     :     0.006011
      f+2     :     0.007183
      f-2     :     0.008199
      f+3     :     0.004582
      f-3     :     0.004652
 17 H s       :     0.775008  s :     0.775008
      pz      :     0.011729  p :     0.061510
      px      :     0.033627
      py      :     0.016153
 18 C s       :     2.702472  s :     2.702472
      pz      :     1.001803  p :     2.871028
      px      :     0.842404
      py      :     1.026821
      dz2     :     0.154929  d :     0.707707
      dxz     :     0.140064
      dyz     :     0.124709
      dx2y2   :     0.158286
      dxy     :     0.129719
      f0      :     0.008057  f :     0.084011
      f+1     :     0.014797
      f-1     :     0.013368
      f+2     :     0.012914
      f-2     :     0.009632
      f+3     :     0.010984
      f-3     :     0.014259
 19 C s       :     2.824107  s :     2.824107
      pz      :     0.998123  p :     3.146120
      px      :     1.075211
      py      :     1.072786
      dz2     :     0.059751  d :     0.253399
      dxz     :     0.059115
      dyz     :     0.073215
      dx2y2   :     0.028181
      dxy     :     0.033137
      f0      :     0.005610  f :     0.024180
      f+1     :     0.004944
      f-1     :     0.006215
      f+2     :     0.002489
      f-2     :     0.002006
      f+3     :     0.001995
      f-3     :     0.000921
 20 H s       :     0.801360  s :     0.801360
      pz      :     0.016329  p :     0.065301
      px      :     0.016139
      py      :     0.032833
 21 H s       :     0.795144  s :     0.795144
      pz      :     0.015138  p :     0.062786
      px      :     0.032950
      py      :     0.014697
 22 H s       :     0.802832  s :     0.802832
      pz      :     0.014277  p :     0.063342
      px      :     0.022844
      py      :     0.026221
 23 C s       :     2.823751  s :     2.823751
      pz      :     1.066390  p :     3.150461
      px      :     1.051444
      py      :     1.032627
      dz2     :     0.070379  d :     0.254301
      dxz     :     0.022492
      dyz     :     0.040676
      dx2y2   :     0.082302
      dxy     :     0.038452
      f0      :     0.003778  f :     0.024228
      f+1     :     0.002058
      f-1     :     0.002232
      f+2     :     0.003584
      f-2     :     0.004457
      f+3     :     0.003995
      f-3     :     0.004124
 24 H s       :     0.800115  s :     0.800115
      pz      :     0.036974  p :     0.063070
      px      :     0.013285
      py      :     0.012811
 25 H s       :     0.793775  s :     0.793775
      pz      :     0.015098  p :     0.062766
      px      :     0.033762
      py      :     0.013905
 26 H s       :     0.805567  s :     0.805567
      pz      :     0.017488  p :     0.064583
      px      :     0.015465
      py      :     0.031630
 27 C s       :     2.826289  s :     2.826289
      pz      :     1.066348  p :     3.154645
      px      :     1.069380
      py      :     1.018917
      dz2     :     0.074482  d :     0.256351
      dxz     :     0.020389
      dyz     :     0.041305
      dx2y2   :     0.064355
      dxy     :     0.055821
      f0      :     0.003806  f :     0.024356
      f+1     :     0.000954
      f-1     :     0.003198
      f+2     :     0.004003
      f-2     :     0.004278
      f+3     :     0.004425
      f-3     :     0.003691
 28 H s       :     0.797742  s :     0.797742
      pz      :     0.016187  p :     0.062752
      px      :     0.033758
      py      :     0.012807
 29 H s       :     0.802285  s :     0.802285
      pz      :     0.036915  p :     0.063028
      px      :     0.013521
      py      :     0.012592
 30 H s       :     0.804941  s :     0.804941
      pz      :     0.015979  p :     0.063778
      px      :     0.020955
      py      :     0.026843
 31 C s       :     2.695896  s :     2.695896
      pz      :     0.898239  p :     2.785290
      px      :     0.968793
      py      :     0.918257
      dz2     :     0.160356  d :     0.630221
      dxz     :     0.151889
      dyz     :     0.163355
      dx2y2   :     0.079987
      dxy     :     0.074635
      f0      :     0.017102  f :     0.076590
      f+1     :     0.014064
      f-1     :     0.015787
      f+2     :     0.008583
      f-2     :     0.010727
      f+3     :     0.005474
      f-3     :     0.004853
 32 C s       :     2.703019  s :     2.703019
      pz      :     1.019044  p :     2.833598
      px      :     0.923867
      py      :     0.890687
      dz2     :     0.124166  d :     0.490240
      dxz     :     0.126267
      dyz     :     0.105946
      dx2y2   :     0.067463
      dxy     :     0.066397
      f0      :     0.012679  f :     0.052938
      f+1     :     0.008085
      f-1     :     0.007356
      f+2     :     0.007356
      f-2     :     0.008886
      f+3     :     0.004480
      f-3     :     0.004096
 33 C s       :     2.752248  s :     2.752248
      pz      :     1.007069  p :     2.925275
      px      :     0.983680
      py      :     0.934526
      dz2     :     0.082560  d :     0.402456
      dxz     :     0.120252
      dyz     :     0.090387
      dx2y2   :     0.057254
      dxy     :     0.052004
      f0      :     0.009436  f :     0.042950
      f+1     :     0.007762
      f-1     :     0.006970
      f+2     :     0.002455
      f-2     :     0.006842
      f+3     :     0.005143
      f-3     :     0.004342
 34 H s       :     0.774770  s :     0.774770
      pz      :     0.025570  p :     0.062913
      px      :     0.018614
      py      :     0.018729
 35 C s       :     2.761760  s :     2.761760
      pz      :     0.999777  p :     2.980594
      px      :     1.006904
      py      :     0.973913
      dz2     :     0.108720  d :     0.394693
      dxz     :     0.093432
      dyz     :     0.055594
      dx2y2   :     0.072370
      dxy     :     0.064577
      f0      :     0.008549  f :     0.043819
      f+1     :     0.006670
      f-1     :     0.005132
      f+2     :     0.005923
      f-2     :     0.007752
      f+3     :     0.004919
      f-3     :     0.004874
 36 H s       :     0.788169  s :     0.788169
      pz      :     0.032869  p :     0.060698
      px      :     0.014442
      py      :     0.013387
 37 C s       :     2.762508  s :     2.762508
      pz      :     1.067677  p :     2.949312
      px      :     0.954069
      py      :     0.927565
      dz2     :     0.137215  d :     0.407146
      dxz     :     0.101825
      dyz     :     0.097887
      dx2y2   :     0.019812
      dxy     :     0.050408
      f0      :     0.010970  f :     0.044732
      f+1     :     0.007618
      f-1     :     0.007287
      f+2     :     0.007884
      f-2     :     0.006907
      f+3     :     0.001315
      f-3     :     0.002751
 38 H s       :     0.785754  s :     0.785754
      pz      :     0.011553  p :     0.059924
      px      :     0.027429
      py      :     0.020942
 39 C s       :     2.754373  s :     2.754373
      pz      :     1.024144  p :     2.964591
      px      :     0.985576
      py      :     0.954871
      dz2     :     0.085442  d :     0.380809
      dxz     :     0.107959
      dyz     :     0.088438
      dx2y2   :     0.049833
      dxy     :     0.049137
      f0      :     0.009437  f :     0.042696
      f+1     :     0.007833
      f-1     :     0.007228
      f+2     :     0.002307
      f-2     :     0.006539
      f+3     :     0.004924
      f-3     :     0.004429
 40 H s       :     0.776805  s :     0.776805
      pz      :     0.024918  p :     0.062415
      px      :     0.017908
      py      :     0.019589
 41 C s       :     2.686002  s :     2.686002
      pz      :     0.988849  p :     2.926277
      px      :     0.962274
      py      :     0.975155
      dz2     :     0.122037  d :     0.635404
      dxz     :     0.115817
      dyz     :     0.132143
      dx2y2   :     0.113110
      dxy     :     0.152297
      f0      :     0.009112  f :     0.068244
      f+1     :     0.009494
      f-1     :     0.010326
      f+2     :     0.009668
      f-2     :     0.010108
      f+3     :     0.011063
      f-3     :     0.008472
 42 C s       :     2.824070  s :     2.824070
      pz      :     1.025581  p :     3.146242
      px      :     1.061342
      py      :     1.059319
      dz2     :     0.053906  d :     0.274992
      dxz     :     0.059817
      dyz     :     0.081684
      dx2y2   :     0.013990
      dxy     :     0.065594
      f0      :     0.006034  f :     0.024555
      f+1     :     0.003733
      f-1     :     0.003333
      f+2     :     0.004138
      f-2     :     0.003393
      f+3     :     0.001481
      f-3     :     0.002445
 43 H s       :     0.808060  s :     0.808060
      pz      :     0.017529  p :     0.062705
      px      :     0.024474
      py      :     0.020702
 44 H s       :     0.805310  s :     0.805310
      pz      :     0.013908  p :     0.062145
      px      :     0.027382
      py      :     0.020855
 45 H s       :     0.808301  s :     0.808301
      pz      :     0.021476  p :     0.062686
      px      :     0.015547
      py      :     0.025663
 46 C s       :     2.824312  s :     2.824312
      pz      :     1.057151  p :     3.146671
      px      :     1.031815
      py      :     1.057705
      dz2     :     0.057097  d :     0.267390
      dxz     :     0.034512
      dyz     :     0.061801
      dx2y2   :     0.046425
      dxy     :     0.067555
      f0      :     0.002128  f :     0.023875
      f+1     :     0.004310
      f-1     :     0.002838
      f+2     :     0.003857
      f-2     :     0.002854
      f+3     :     0.003941
      f-3     :     0.003947
 47 H s       :     0.805084  s :     0.805084
      pz      :     0.021449  p :     0.062449
      px      :     0.014428
      py      :     0.026572
 48 H s       :     0.804641  s :     0.804641
      pz      :     0.013549  p :     0.062398
      px      :     0.027155
      py      :     0.021694
 49 H s       :     0.813859  s :     0.813859
      pz      :     0.032514  p :     0.064456
      px      :     0.014757
      py      :     0.017185
 50 C s       :     2.822271  s :     2.822271
      pz      :     1.053099  p :     3.156481
      px      :     1.070299
      py      :     1.033083
      dz2     :     0.069970  d :     0.268713
      dxz     :     0.041868
      dyz     :     0.048608
      dx2y2   :     0.025163
      dxy     :     0.083104
      f0      :     0.002617  f :     0.024064
      f+1     :     0.002437
      f-1     :     0.005144
      f+2     :     0.003245
      f-2     :     0.003883
      f+3     :     0.002146
      f-3     :     0.004591
 51 H s       :     0.815677  s :     0.815677
      pz      :     0.033032  p :     0.065887
      px      :     0.017245
      py      :     0.015610
 52 H s       :     0.805398  s :     0.805398
      pz      :     0.013757  p :     0.062424
      px      :     0.028279
      py      :     0.020388
 53 H s       :     0.806089  s :     0.806089
      pz      :     0.018272  p :     0.062506
      px      :     0.024593
      py      :     0.019641
 54 C s       :     2.739841  s :     2.739841
      pz      :     0.845312  p :     2.587772
      px      :     0.994107
      py      :     0.748352
      dz2     :     0.316949  d :     0.927184
      dxz     :     0.219512
      dyz     :     0.156019
      dx2y2   :     0.116970
      dxy     :     0.117735
      f0      :     0.030777  f :     0.151920
      f+1     :     0.045415
      f-1     :     0.017747
      f+2     :     0.019064
      f-2     :     0.020795
      f+3     :     0.008995
      f-3     :     0.009127
 55 C s       :     2.699568  s :     2.699568
      pz      :     1.043786  p :     2.884556
      px      :     0.951243
      py      :     0.889526
      dz2     :     0.149434  d :     0.498897
      dxz     :     0.142783
      dyz     :     0.086747
      dx2y2   :     0.065590
      dxy     :     0.054343
      f0      :     0.013057  f :     0.056821
      f+1     :     0.012969
      f-1     :     0.005376
      f+2     :     0.008272
      f-2     :     0.007259
      f+3     :     0.004844
      f-3     :     0.005045
 56 C s       :     2.756198  s :     2.756198
      pz      :     1.012069  p :     2.889774
      px      :     1.016374
      py      :     0.861332
      dz2     :     0.082539  d :     0.386601
      dxz     :     0.150370
      dyz     :     0.058321
      dx2y2   :     0.046981
      dxy     :     0.048390
      f0      :     0.009642  f :     0.043626
      f+1     :     0.009691
      f-1     :     0.006605
      f+2     :     0.004823
      f-2     :     0.003459
      f+3     :     0.004791
      f-3     :     0.004615
 57 H s       :     0.773270  s :     0.773270
      pz      :     0.024716  p :     0.061668
      px      :     0.023136
      py      :     0.013815
 58 C s       :     2.763261  s :     2.763261
      pz      :     1.003554  p :     2.941258
      px      :     1.041093
      py      :     0.896611
      dz2     :     0.110679  d :     0.384974
      dxz     :     0.113963
      dyz     :     0.029281
      dx2y2   :     0.065499
      dxy     :     0.065552
      f0      :     0.008022  f :     0.043325
      f+1     :     0.009376
      f-1     :     0.002594
      f+2     :     0.007129
      f-2     :     0.006264
      f+3     :     0.004809
      f-3     :     0.005131
 59 H s       :     0.779801  s :     0.779801
      pz      :     0.034789  p :     0.060540
      px      :     0.012874
      py      :     0.012878
 60 C s       :     2.767643  s :     2.767643
      pz      :     1.069408  p :     2.911966
      px      :     0.984919
      py      :     0.857638
      dz2     :     0.133180  d :     0.391074
      dxz     :     0.112099
      dyz     :     0.079469
      dx2y2   :     0.037201
      dxy     :     0.029124
      f0      :     0.010624  f :     0.043242
      f+1     :     0.010541
      f-1     :     0.005264
      f+2     :     0.006423
      f-2     :     0.006335
      f+3     :     0.001651
      f-3     :     0.002404
 61 H s       :     0.779499  s :     0.779499
      pz      :     0.012107  p :     0.060247
      px      :     0.033288
      py      :     0.014853
 62 C s       :     2.763235  s :     2.763235
      pz      :     1.032095  p :     2.939186
      px      :     1.016243
      py      :     0.890849
      dz2     :     0.084947  d :     0.384669
      dxz     :     0.155584
      dyz     :     0.055073
      dx2y2   :     0.044694
      dxy     :     0.044371
      f0      :     0.009759  f :     0.043331
      f+1     :     0.010072
      f-1     :     0.006043
      f+2     :     0.004740
      f-2     :     0.003490
      f+3     :     0.004639
      f-3     :     0.004587
 63 H s       :     0.779463  s :     0.779463
      pz      :     0.024730  p :     0.060611
      px      :     0.021496
      py      :     0.014385
 64 C s       :     2.757315  s :     2.757315
      pz      :     1.000841  p :     2.891942
      px      :     1.029053
      py      :     0.862048
      dz2     :     0.104670  d :     0.386735
      dxz     :     0.115340
      dyz     :     0.030537
      dx2y2   :     0.066678
      dxy     :     0.069511
      f0      :     0.007621  f :     0.043652
      f+1     :     0.009360
      f-1     :     0.002620
      f+2     :     0.007440
      f-2     :     0.006842
      f+3     :     0.004793
      f-3     :     0.004974
 65 H s       :     0.772595  s :     0.772595
      pz      :     0.036226  p :     0.062319
      px      :     0.013580
      py      :     0.012513
 66 H s       :     0.697164  s :     0.697164
      pz      :     0.017941  p :     0.117447
      px      :     0.053111
      py      :     0.046395
 67 O s       :     3.407144  s :     3.407144
      pz      :     1.593641  p :     4.580622
      px      :     1.528422
      py      :     1.458559
      dz2     :     0.015223  d :     0.064002
      dxz     :     0.016290
      dyz     :     0.013733
      dx2y2   :     0.006920
      dxy     :     0.011837
      f0      :     0.000850  f :     0.005212
      f+1     :     0.000997
      f-1     :     0.000742
      f+2     :     0.000676
      f-2     :     0.001275
      f+3     :     0.000317
      f-3     :     0.000355
 68 C s       :     2.752450  s :     2.752450
      pz      :     0.969731  p :     2.668454
      px      :     0.903484
      py      :     0.795239
      dz2     :     0.291023  d :     1.009436
      dxz     :     0.285151
      dyz     :     0.238526
      dx2y2   :     0.100304
      dxy     :     0.094431
      f0      :     0.032913  f :     0.162593
      f+1     :     0.041039
      f-1     :     0.032339
      f+2     :     0.022295
      f-2     :     0.018264
      f+3     :     0.007686
      f-3     :     0.008057
 69 C s       :     2.714017  s :     2.714017
      pz      :     1.042577  p :     2.877049
      px      :     0.952922
      py      :     0.881551
      dz2     :     0.139064  d :     0.494480
      dxz     :     0.142505
      dyz     :     0.095385
      dx2y2   :     0.054184
      dxy     :     0.063343
      f0      :     0.010272  f :     0.055270
      f+1     :     0.014574
      f-1     :     0.007657
      f+2     :     0.006644
      f-2     :     0.007144
      f+3     :     0.004124
      f-3     :     0.004855
 70 C s       :     2.758632  s :     2.758632
      pz      :     1.025845  p :     2.914666
      px      :     0.996345
      py      :     0.892476
      dz2     :     0.086595  d :     0.389110
      dxz     :     0.141123
      dyz     :     0.073342
      dx2y2   :     0.042860
      dxy     :     0.045189
      f0      :     0.008434  f :     0.043289
      f+1     :     0.011286
      f-1     :     0.007490
      f+2     :     0.002967
      f-2     :     0.004242
      f+3     :     0.004521
      f-3     :     0.004350
 71 H s       :     0.781544  s :     0.781544
      pz      :     0.021635  p :     0.061798
      px      :     0.023817
      py      :     0.016346
 72 C s       :     2.764935  s :     2.764935
      pz      :     0.999307  p :     2.949053
      px      :     1.030699
      py      :     0.919046
      dz2     :     0.118622  d :     0.390424
      dxz     :     0.094952
      dyz     :     0.034789
      dx2y2   :     0.071482
      dxy     :     0.070579
      f0      :     0.006175  f :     0.043266
      f+1     :     0.010175
      f-1     :     0.003237
      f+2     :     0.006871
      f-2     :     0.007047
      f+3     :     0.004407
      f-3     :     0.005353
 73 H s       :     0.784587  s :     0.784587
      pz      :     0.035326  p :     0.060283
      px      :     0.012095
      py      :     0.012862
 74 C s       :     2.766845  s :     2.766845
      pz      :     1.065714  p :     2.939077
      px      :     0.977543
      py      :     0.895820
      dz2     :     0.123550  d :     0.392981
      dxz     :     0.117287
      dyz     :     0.083995
      dx2y2   :     0.030528
      dxy     :     0.037620
      f0      :     0.009051  f :     0.043291
      f+1     :     0.011650
      f-1     :     0.006679
      f+2     :     0.005447
      f-2     :     0.005437
      f+3     :     0.001863
      f-3     :     0.003163
 75 H s       :     0.784510  s :     0.784510
      pz      :     0.013447  p :     0.060207
      px      :     0.029827
      py      :     0.016933
 76 C s       :     2.764714  s :     2.764714
      pz      :     1.038191  p :     2.951756
      px      :     1.000667
      py      :     0.912897
      dz2     :     0.087158  d :     0.390647
      dxz     :     0.146188
      dyz     :     0.072831
      dx2y2   :     0.041195
      dxy     :     0.043275
      f0      :     0.008548  f :     0.043229
      f+1     :     0.011462
      f-1     :     0.007356
      f+2     :     0.003026
      f-2     :     0.004127
      f+3     :     0.004378
      f-3     :     0.004332
 77 H s       :     0.784811  s :     0.784811
      pz      :     0.021995  p :     0.060247
      px      :     0.022517
      py      :     0.015735
 78 C s       :     2.758526  s :     2.758526
      pz      :     1.000444  p :     2.917897
      px      :     1.017972
      py      :     0.899482
      dz2     :     0.115469  d :     0.389126
      dxz     :     0.095945
      dyz     :     0.035019
      dx2y2   :     0.072485
      dxy     :     0.070209
      f0      :     0.006026  f :     0.043202
      f+1     :     0.010038
      f-1     :     0.003228
      f+2     :     0.007137
      f-2     :     0.007141
      f+3     :     0.004442
      f-3     :     0.005190
 79 H s       :     0.782372  s :     0.782372
      pz      :     0.036140  p :     0.061792
      px      :     0.012898
      py      :     0.012754
 80 O s       :     3.417253  s :     3.417253
      pz      :     1.496833  p :     4.590054
      px      :     1.593266
      py      :     1.499955
      dz2     :     0.028224  d :     0.061759
      dxz     :     0.018125
      dyz     :     0.013903
      dx2y2   :     0.000787
      dxy     :     0.000720
      f0      :     0.002269  f :     0.005425
      f+1     :     0.001651
      f-1     :     0.001208
      f+2     :     0.000161
      f-2     :     0.000122
      f+3     :     0.000006
      f-3     :     0.000008
 81 H s       :     0.619818  s :     0.619818
      pz      :     0.039752  p :     0.175717
      px      :     0.034137
      py      :     0.101828


                      *****************************
                      * MAYER POPULATION ANALYSIS *
                      *****************************

  NA   - Mulliken gross atomic population
  ZA   - Total nuclear charge
  QA   - Mulliken gross atomic charge
  VA   - Mayer's total valence
  BVA  - Mayer's bonded valence
  FA   - Mayer's free valence

  ATOM       NA         ZA         QA         VA         BVA        FA
  0 O      8.2138     8.0000    -0.2138     2.1723     2.1723     0.0000
  1 O      8.3809     8.0000    -0.3809     2.1273     2.1273    -0.0000
  2 N      6.9782     7.0000     0.0218     3.3201     3.3201     0.0000
  3 N      7.3185     7.0000    -0.3185     3.1790     3.1790    -0.0000
  4 C      5.9048     6.0000     0.0952     4.2349     4.2349     0.0000
  5 C      5.8106     6.0000     0.1894     3.7471     3.7471     0.0000
  6 H      0.8212     1.0000     0.1788     0.9723     0.9723     0.0000
  7 C      5.7875     6.0000     0.2125     3.6857     3.6857     0.0000
  8 C      6.2713     6.0000    -0.2713     3.9698     3.9698     0.0000
  9 H      0.8354     1.0000     0.1646     0.9751     0.9751     0.0000
 10 C      6.1479     6.0000    -0.1479     3.8901     3.8901    -0.0000
 11 H      0.8423     1.0000     0.1577     0.9622     0.9622    -0.0000
 12 C      6.1602     6.0000    -0.1602     3.8885     3.8885    -0.0000
 13 H      0.8409     1.0000     0.1591     0.9600     0.9600    -0.0000
 14 C      6.1379     6.0000    -0.1379     3.8786     3.8786    -0.0000
 15 H      0.8414     1.0000     0.1586     0.9608     0.9608    -0.0000
 16 C      6.2989     6.0000    -0.2989     3.9679     3.9679    -0.0000
 17 H      0.8377     1.0000     0.1623     0.9665     0.9665     0.0000
 18 C      5.9345     6.0000     0.0655     3.9901     3.9901     0.0000
 19 C      6.3877     6.0000    -0.3877     3.8706     3.8706    -0.0000
 20 H      0.8494     1.0000     0.1506     0.9761     0.9761    -0.0000
 21 H      0.8435     1.0000     0.1565     0.9696     0.9696    -0.0000
 22 H      0.8573     1.0000     0.1427     0.9923     0.9923    -0.0000
 23 C      6.4079     6.0000    -0.4079     3.8831     3.8831     0.0000
 24 H      0.8472     1.0000     0.1528     0.9742     0.9742    -0.0000
 25 H      0.8398     1.0000     0.1602     0.9680     0.9680    -0.0000
 26 H      0.8470     1.0000     0.1530     0.9706     0.9706    -0.0000
 27 C      6.4180     6.0000    -0.4180     3.8186     3.8186     0.0000
 28 H      0.8443     1.0000     0.1557     0.9726     0.9726     0.0000
 29 H      0.8448     1.0000     0.1552     0.9722     0.9722     0.0000
 30 H      0.8493     1.0000     0.1507     0.9947     0.9947    -0.0000
 31 C      5.8616     6.0000     0.1384     3.9104     3.9104     0.0000
 32 C      5.9633     6.0000     0.0367     3.6353     3.6353     0.0000
 33 C      6.1967     6.0000    -0.1967     3.8321     3.8321     0.0000
 34 H      0.8438     1.0000     0.1562     0.9619     0.9619     0.0000
 35 C      6.2328     6.0000    -0.2328     3.9189     3.9189    -0.0000
 36 H      0.8496     1.0000     0.1504     0.9636     0.9636     0.0000
 37 C      6.1519     6.0000    -0.1519     3.8513     3.8513     0.0000
 38 H      0.8472     1.0000     0.1528     0.9608     0.9608     0.0000
 39 C      6.3014     6.0000    -0.3014     3.9191     3.9191    -0.0000
 40 H      0.8484     1.0000     0.1516     0.9788     0.9788    -0.0000
 41 C      5.9008     6.0000     0.0992     3.9389     3.9389     0.0000
 42 C      6.4601     6.0000    -0.4601     3.8670     3.8670     0.0000
 43 H      0.8522     1.0000     0.1478     0.9688     0.9688    -0.0000
 44 H      0.8514     1.0000     0.1486     0.9720     0.9720     0.0000
 45 H      0.8518     1.0000     0.1482     0.9667     0.9667     0.0000
 46 C      6.4279     6.0000    -0.4279     3.8570     3.8570     0.0000
 47 H      0.8558     1.0000     0.1442     0.9709     0.9709     0.0000
 48 H      0.8584     1.0000     0.1416     0.9732     0.9732     0.0000
 49 H      0.8554     1.0000     0.1446     0.9837     0.9837     0.0000
 50 C      6.4473     6.0000    -0.4473     3.9031     3.9031     0.0000
 51 H      0.8759     1.0000     0.1241     0.9956     0.9956     0.0000
 52 H      0.8604     1.0000     0.1396     0.9758     0.9758     0.0000
 53 H      0.8548     1.0000     0.1452     0.9727     0.9727     0.0000
 54 C      5.6190     6.0000     0.3810     4.0317     4.0317    -0.0000
 55 C      5.9038     6.0000     0.0962     3.6571     3.6571    -0.0000
 56 C      6.2214     6.0000    -0.2214     3.9249     3.9249    -0.0000
 57 H      0.8396     1.0000     0.1604     0.9798     0.9798    -0.0000
 58 C      6.1354     6.0000    -0.1354     3.8595     3.8595    -0.0000
 59 H      0.8369     1.0000     0.1631     0.9608     0.9608    -0.0000
 60 C      6.1311     6.0000    -0.1311     3.8772     3.8772     0.0000
 61 H      0.8370     1.0000     0.1630     0.9601     0.9601     0.0000
 62 C      6.1326     6.0000    -0.1326     3.8880     3.8880     0.0000
 63 H      0.8427     1.0000     0.1573     0.9671     0.9671     0.0000
 64 C      6.2156     6.0000    -0.2156     3.9591     3.9591     0.0000
 65 H      0.7925     1.0000     0.2075     0.9355     0.9355     0.0000
 66 H      0.7436     1.0000     0.2564     0.9498     0.9498    -0.0000
 67 O      8.6096     8.0000    -0.6096     1.8519     1.8519    -0.0000
 68 C      5.6347     6.0000     0.3653     4.2381     4.2381    -0.0000
 69 C      5.8442     6.0000     0.1558     3.5249     3.5249    -0.0000
 70 C      6.2034     6.0000    -0.2034     3.9836     3.9836     0.0000
 71 H      0.8534     1.0000     0.1466     0.9929     0.9929    -0.0000
 72 C      6.1434     6.0000    -0.1434     3.8895     3.8895     0.0000
 73 H      0.8475     1.0000     0.1525     0.9649     0.9649     0.0000
 74 C      6.1509     6.0000    -0.1509     3.8897     3.8897     0.0000
 75 H      0.8434     1.0000     0.1566     0.9606     0.9606    -0.0000
 76 C      6.1558     6.0000    -0.1558     3.8917     3.8917    -0.0000
 77 H      0.8445     1.0000     0.1555     0.9623     0.9623    -0.0000
 78 C      6.2298     6.0000    -0.2298     3.9650     3.9650    -0.0000
 79 H      0.8468     1.0000     0.1532     0.9880     0.9880    -0.0000
 80 O      8.5884     8.0000    -0.5884     1.8808     1.8808    -0.0000
 81 H      0.7039     1.0000     0.2961     0.9833     0.9833     0.0000

  Mayer bond orders larger than 0.100000
B(  0-O ,  4-C ) :   1.0176 B(  0-O , 54-C ) :   0.9917 B(  1-O , 54-C ) :   1.9517 
B(  2-N ,  4-C ) :   1.7532 B(  2-N , 18-C ) :   0.8293 B(  2-N , 81-H ) :   0.6725 
B(  3-N ,  4-C ) :   0.1185 B(  3-N ,  5-C ) :   0.8355 B(  3-N , 31-C ) :   1.1258 
B(  3-N , 66-H ) :   0.8924 B(  4-C ,  5-C ) :   0.9731 B(  4-C ,  7-C ) :   0.1185 
B(  5-C ,  6-H ) :   0.9399 B(  5-C ,  7-C ) :   0.8622 B(  7-C ,  8-C ) :   1.3526 
B(  7-C , 16-C ) :   1.3283 B(  8-C ,  9-H ) :   0.9592 B(  8-C , 10-C ) :   1.4184 
B( 10-C , 11-H ) :   0.9767 B( 10-C , 12-C ) :   1.3842 B( 12-C , 13-H ) :   0.9727 
B( 12-C , 14-C ) :   1.3767 B( 14-C , 15-H ) :   0.9758 B( 14-C , 16-C ) :   1.4174 
B( 16-C , 17-H ) :   0.9786 B( 18-C , 19-C ) :   1.0066 B( 18-C , 23-C ) :   1.0073 
B( 18-C , 27-C ) :   0.9651 B( 19-C , 20-H ) :   0.9555 B( 19-C , 21-H ) :   0.9574 
B( 19-C , 22-H ) :   0.9536 B( 23-C , 24-H ) :   0.9640 B( 23-C , 25-H ) :   0.9534 
B( 23-C , 26-H ) :   0.9439 B( 27-C , 28-H ) :   0.9571 B( 27-C , 29-H ) :   0.9633 
B( 27-C , 30-H ) :   0.9590 B( 31-C , 32-C ) :   1.3113 B( 31-C , 39-C ) :   1.3536 
B( 32-C , 33-C ) :   1.3296 B( 32-C , 41-C ) :   0.9594 B( 33-C , 34-H ) :   0.9672 
B( 33-C , 35-C ) :   1.4043 B( 35-C , 36-H ) :   0.9881 B( 35-C , 37-C ) :   1.3785 
B( 37-C , 38-H ) :   0.9806 B( 37-C , 39-C ) :   1.3837 B( 39-C , 40-H ) :   0.9868 
B( 41-C , 42-C ) :   0.9429 B( 41-C , 46-C ) :   0.9614 B( 41-C , 50-C ) :   0.9983 
B( 42-C , 43-H ) :   0.9660 B( 42-C , 44-H ) :   0.9669 B( 42-C , 45-H ) :   0.9658 
B( 46-C , 47-H ) :   0.9649 B( 46-C , 48-H ) :   0.9608 B( 46-C , 49-H ) :   0.9551 
B( 50-C , 51-H ) :   0.9607 B( 50-C , 52-H ) :   0.9586 B( 50-C , 53-H ) :   0.9628 
B( 54-C , 55-C ) :   1.0020 B( 55-C , 56-C ) :   1.2924 B( 55-C , 64-C ) :   1.3442 
B( 56-C , 57-H ) :   0.9749 B( 56-C , 58-C ) :   1.4126 B( 58-C , 59-H ) :   0.9765 
B( 58-C , 60-C ) :   1.3609 B( 60-C , 61-H ) :   0.9729 B( 60-C , 62-C ) :   1.3637 
B( 62-C , 63-H ) :   0.9773 B( 62-C , 64-C ) :   1.4334 B( 64-C , 65-H ) :   0.9285 
B( 67-O , 68-C ) :   1.5181 B( 67-O , 69-C ) :  -0.1146 B( 67-O , 81-H ) :   0.2421 
B( 68-C , 69-C ) :   0.9656 B( 68-C , 80-O ) :   1.7351 B( 69-C , 70-C ) :   1.3508 
B( 69-C , 78-C ) :   1.3512 B( 69-C , 80-O ) :  -0.1068 B( 70-C , 71-H ) :   0.9518 
B( 70-C , 72-C ) :   1.4307 B( 72-C , 73-H ) :   0.9743 B( 72-C , 74-C ) :   1.3805 
B( 74-C , 75-H ) :   0.9741 B( 74-C , 76-C ) :   1.3830 B( 76-C , 77-H ) :   0.9767 
B( 76-C , 78-C ) :   1.4185 B( 78-C , 79-H ) :   0.9595 

-------
TIMINGS
-------

Total SCF time: 0 days 0 hours 7 min 36 sec 

Total time                  ....     456.909 sec
Sum of individual times     ....     434.430 sec  ( 95.1%)

Fock matrix formation       ....     387.967 sec  ( 84.9%)
  Split-RI-J                ....      39.402 sec  ( 10.2% of F)
  Chain of spheres X        ....     210.490 sec  ( 54.3% of F)
  XC integration            ....      50.821 sec  ( 13.1% of F)
    Basis function eval.    ....       2.308 sec  (  4.5% of XC)
    Density eval.           ....       6.354 sec  ( 12.5% of XC)
    XC-Functional eval.     ....       0.471 sec  (  0.9% of XC)
    XC-Potential eval.      ....       3.229 sec  (  6.4% of XC)
Diagonalization             ....       6.585 sec  (  1.4%)
Density matrix formation    ....       1.630 sec  (  0.4%)
Population analysis         ....       2.107 sec  (  0.5%)
Initial guess               ....       4.360 sec  (  1.0%)
Orbital Transformation      ....       0.000 sec  (  0.0%)
Orbital Orthonormalization  ....       0.000 sec  (  0.0%)
DIIS solution               ....       9.781 sec  (  2.1%)
SOSCF solution              ....       6.532 sec  (  1.4%)
Grid generation             ....      15.468 sec  (  3.4%)

Maximum memory used throughout the entire SCF-calculation: 584.3 MB
[1712132857.764179] [node050:1917208:0]          mpool.c:43   UCX  WARN  object 0x14996840 was not returned to mpool ucp_requests
[1712132857.764197] [node050:1917208:0]          mpool.c:43   UCX  WARN  object 0x14996a00 was not returned to mpool ucp_requests
[1712132857.764202] [node050:1917208:0]          mpool.c:43   UCX  WARN  object 0x14996bc0 was not returned to mpool ucp_requests
[1712132857.764205] [node050:1917208:0]          mpool.c:43   UCX  WARN  object 0x14996d80 was not returned to mpool ucp_requests
[1712132857.768655] [node050:1917227:0]          mpool.c:43   UCX  WARN  object 0x13779300 was not returned to mpool ucp_requests
[1712132857.768673] [node050:1917227:0]          mpool.c:43   UCX  WARN  object 0x13779bc0 was not returned to mpool ucp_requests
[1712132857.768677] [node050:1917227:0]          mpool.c:43   UCX  WARN  object 0x13779d80 was not returned to mpool ucp_requests
[1712132857.771266] [node050:1917222:0]          mpool.c:43   UCX  WARN  object 0x13307b80 was not returned to mpool ucp_requests
[1712132857.771282] [node050:1917222:0]          mpool.c:43   UCX  WARN  object 0x13307d40 was not returned to mpool ucp_requests
[1712132857.771286] [node050:1917222:0]          mpool.c:43   UCX  WARN  object 0x13307f00 was not returned to mpool ucp_requests
[1712132857.773892] [node050:1917239:0]          mpool.c:43   UCX  WARN  object 0x148d2b80 was not returned to mpool ucp_requests
[1712132857.773903] [node050:1917239:0]          mpool.c:43   UCX  WARN  object 0x148d2f00 was not returned to mpool ucp_requests
[1712132857.773909] [node050:1917239:0]          mpool.c:43   UCX  WARN  object 0x148d3280 was not returned to mpool ucp_requests
[1712132857.780355] [node050:1917199:0]          mpool.c:43   UCX  WARN  object 0x13bbd7c0 was not returned to mpool ucp_requests
[1712132857.780372] [node050:1917199:0]          mpool.c:43   UCX  WARN  object 0x13bbd980 was not returned to mpool ucp_requests
[1712132857.780376] [node050:1917199:0]          mpool.c:43   UCX  WARN  object 0x13bbdb40 was not returned to mpool ucp_requests
[1712132857.780380] [node050:1917199:0]          mpool.c:43   UCX  WARN  object 0x13bbdd00 was not returned to mpool ucp_requests
[1712132857.786901] [node050:1917282:0]          mpool.c:43   UCX  WARN  object 0x130c69c0 was not returned to mpool ucp_requests
[1712132857.786918] [node050:1917282:0]          mpool.c:43   UCX  WARN  object 0x130c6b80 was not returned to mpool ucp_requests
[1712132857.786923] [node050:1917282:0]          mpool.c:43   UCX  WARN  object 0x130c6d40 was not returned to mpool ucp_requests
[1712132857.828738] [node050:1917197:0]          mpool.c:43   UCX  WARN  object 0x12d1b8c0 was not returned to mpool ucp_requests
[1712132857.828750] [node050:1917197:0]          mpool.c:43   UCX  WARN  object 0x12d1bc40 was not returned to mpool ucp_requests
[1712132857.828754] [node050:1917197:0]          mpool.c:43   UCX  WARN  object 0x12d1be00 was not returned to mpool ucp_requests
[1712132857.828758] [node050:1917197:0]          mpool.c:43   UCX  WARN  object 0x12d1bfc0 was not returned to mpool ucp_requests
[1712132857.829701] [node050:1917256:0]          mpool.c:43   UCX  WARN  object 0x1381bec0 was not returned to mpool ucp_requests
[1712132857.829713] [node050:1917256:0]          mpool.c:43   UCX  WARN  object 0x1381c080 was not returned to mpool ucp_requests
[1712132857.829719] [node050:1917256:0]          mpool.c:43   UCX  WARN  object 0x1381c240 was not returned to mpool ucp_requests
[1712132857.830989] [node050:1917302:0]          mpool.c:43   UCX  WARN  object 0x1323b580 was not returned to mpool ucp_requests
[1712132857.831012] [node050:1917302:0]          mpool.c:43   UCX  WARN  object 0x1323b900 was not returned to mpool ucp_requests
[1712132857.831016] [node050:1917302:0]          mpool.c:43   UCX  WARN  object 0x1323c1c0 was not returned to mpool ucp_requests
[1712132857.831097] [node050:1917231:0]          mpool.c:43   UCX  WARN  object 0x13d23780 was not returned to mpool ucp_requests
[1712132857.831108] [node050:1917231:0]          mpool.c:43   UCX  WARN  object 0x13d23b00 was not returned to mpool ucp_requests
[1712132857.831112] [node050:1917231:0]          mpool.c:43   UCX  WARN  object 0x13d23e80 was not returned to mpool ucp_requests
[1712132857.831139] [node050:1917211:0]          mpool.c:43   UCX  WARN  object 0x13e10bc0 was not returned to mpool ucp_requests
[1712132857.831151] [node050:1917211:0]          mpool.c:43   UCX  WARN  object 0x13e10d80 was not returned to mpool ucp_requests
[1712132857.831154] [node050:1917211:0]          mpool.c:43   UCX  WARN  object 0x13e10f40 was not returned to mpool ucp_requests
[1712132857.831157] [node050:1917211:0]          mpool.c:43   UCX  WARN  object 0x13e11100 was not returned to mpool ucp_requests
[1712132857.831159] [node050:1917211:0]          mpool.c:43   UCX  WARN  object 0x13e11640 was not returned to mpool ucp_requests
[1712132857.849615] [node050:1917235:0]          mpool.c:43   UCX  WARN  object 0x14570b40 was not returned to mpool ucp_requests
[1712132857.849627] [node050:1917235:0]          mpool.c:43   UCX  WARN  object 0x14571080 was not returned to mpool ucp_requests
[1712132857.849631] [node050:1917235:0]          mpool.c:43   UCX  WARN  object 0x14571240 was not returned to mpool ucp_requests
[1712132857.844305] [node050:1917244:0]          mpool.c:43   UCX  WARN  object 0x1402b800 was not returned to mpool ucp_requests
[1712132857.844316] [node050:1917244:0]          mpool.c:43   UCX  WARN  object 0x1402bb80 was not returned to mpool ucp_requests
[1712132857.844321] [node050:1917244:0]          mpool.c:43   UCX  WARN  object 0x1402bf00 was not returned to mpool ucp_requests
[1712132857.841874] [node050:1917263:0]          mpool.c:43   UCX  WARN  object 0x13510d00 was not returned to mpool ucp_requests
[1712132857.841886] [node050:1917263:0]          mpool.c:43   UCX  WARN  object 0x13510ec0 was not returned to mpool ucp_requests
[1712132857.841889] [node050:1917263:0]          mpool.c:43   UCX  WARN  object 0x13511240 was not returned to mpool ucp_requests
[1712132857.844857] [node050:1917271:0]          mpool.c:43   UCX  WARN  object 0x13da9940 was not returned to mpool ucp_requests
[1712132857.844869] [node050:1917271:0]          mpool.c:43   UCX  WARN  object 0x13da9e80 was not returned to mpool ucp_requests
[1712132857.844872] [node050:1917271:0]          mpool.c:43   UCX  WARN  object 0x13daa200 was not returned to mpool ucp_requests
[1712132857.880380] [node050:1917267:0]          mpool.c:43   UCX  WARN  object 0x13537840 was not returned to mpool ucp_requests
[1712132857.880394] [node050:1917267:0]          mpool.c:43   UCX  WARN  object 0x13537a00 was not returned to mpool ucp_requests
[1712132857.880399] [node050:1917267:0]          mpool.c:43   UCX  WARN  object 0x13537d80 was not returned to mpool ucp_requests
[1712132857.930248] [node050:1917205:0]          mpool.c:43   UCX  WARN  object 0x1333d7c0 was not returned to mpool ucp_requests
[1712132857.930267] [node050:1917205:0]          mpool.c:43   UCX  WARN  object 0x1333d980 was not returned to mpool ucp_requests
[1712132857.930273] [node050:1917205:0]          mpool.c:43   UCX  WARN  object 0x1333db40 was not returned to mpool ucp_requests
[1712132857.930276] [node050:1917205:0]          mpool.c:43   UCX  WARN  object 0x1333dd00 was not returned to mpool ucp_requests
[1712132857.936730] [node050:1917252:0]          mpool.c:43   UCX  WARN  object 0x12fbd7c0 was not returned to mpool ucp_requests
[1712132857.936745] [node050:1917252:0]          mpool.c:43   UCX  WARN  object 0x12fbdd00 was not returned to mpool ucp_requests
[1712132857.936751] [node050:1917252:0]          mpool.c:43   UCX  WARN  object 0x12fbdec0 was not returned to mpool ucp_requests
[1712132857.936799] [node050:1917202:0]          mpool.c:43   UCX  WARN  object 0x13a64800 was not returned to mpool ucp_requests
[1712132857.936817] [node050:1917202:0]          mpool.c:43   UCX  WARN  object 0x13a649c0 was not returned to mpool ucp_requests
[1712132857.936824] [node050:1917202:0]          mpool.c:43   UCX  WARN  object 0x13a64b80 was not returned to mpool ucp_requests
[1712132857.936828] [node050:1917202:0]          mpool.c:43   UCX  WARN  object 0x13a64d40 was not returned to mpool ucp_requests
[1712132857.936866] [node050:1917260:0]          mpool.c:43   UCX  WARN  object 0x12ad4940 was not returned to mpool ucp_requests
[1712132857.936879] [node050:1917260:0]          mpool.c:43   UCX  WARN  object 0x12ad4b00 was not returned to mpool ucp_requests
[1712132857.936883] [node050:1917260:0]          mpool.c:43   UCX  WARN  object 0x12ad4e80 was not returned to mpool ucp_requests
[1712132857.938821] [node050:1917290:0]          mpool.c:43   UCX  WARN  object 0x139a1d80 was not returned to mpool ucp_requests
[1712132857.938832] [node050:1917290:0]          mpool.c:43   UCX  WARN  object 0x139a1f40 was not returned to mpool ucp_requests
[1712132857.938837] [node050:1917290:0]          mpool.c:43   UCX  WARN  object 0x139a2100 was not returned to mpool ucp_requests
[1712132857.948022] [node050:1917215:0]          mpool.c:43   UCX  WARN  object 0x135ffb80 was not returned to mpool ucp_requests
[1712132857.948037] [node050:1917215:0]          mpool.c:43   UCX  WARN  object 0x135ffd40 was not returned to mpool ucp_requests
[1712132857.948041] [node050:1917215:0]          mpool.c:43   UCX  WARN  object 0x135fff00 was not returned to mpool ucp_requests
[1712132857.948045] [node050:1917215:0]          mpool.c:43   UCX  WARN  object 0x136000c0 was not returned to mpool ucp_requests
[1712132857.948048] [node050:1917215:0]          mpool.c:43   UCX  WARN  object 0x13600600 was not returned to mpool ucp_requests
[1712132857.948328] [node050:1917292:0]          mpool.c:43   UCX  WARN  object 0x13f407c0 was not returned to mpool ucp_requests
[1712132857.948340] [node050:1917292:0]          mpool.c:43   UCX  WARN  object 0x13f40980 was not returned to mpool ucp_requests
[1712132857.948344] [node050:1917292:0]          mpool.c:43   UCX  WARN  object 0x13f40b40 was not returned to mpool ucp_requests
[1712132857.948359] [node050:1917219:0]          mpool.c:43   UCX  WARN  object 0x134c7d00 was not returned to mpool ucp_requests
[1712132857.948373] [node050:1917219:0]          mpool.c:43   UCX  WARN  object 0x134c7ec0 was not returned to mpool ucp_requests
[1712132857.948378] [node050:1917219:0]          mpool.c:43   UCX  WARN  object 0x134c8080 was not returned to mpool ucp_requests
[1712132857.948429] [node050:1917279:0]          mpool.c:43   UCX  WARN  object 0x13099ac0 was not returned to mpool ucp_requests
[1712132857.948440] [node050:1917279:0]          mpool.c:43   UCX  WARN  object 0x13099c80 was not returned to mpool ucp_requests
[1712132857.948444] [node050:1917279:0]          mpool.c:43   UCX  WARN  object 0x13099e40 was not returned to mpool ucp_requests
[1712132857.948803] [node050:1917297:0]          mpool.c:43   UCX  WARN  object 0x13538bc0 was not returned to mpool ucp_requests
[1712132857.948815] [node050:1917297:0]          mpool.c:43   UCX  WARN  object 0x13538d80 was not returned to mpool ucp_requests
[1712132857.948819] [node050:1917297:0]          mpool.c:43   UCX  WARN  object 0x13538f40 was not returned to mpool ucp_requests
[1712132857.948872] [node050:1917248:0]          mpool.c:43   UCX  WARN  object 0x14875600 was not returned to mpool ucp_requests
[1712132857.948892] [node050:1917248:0]          mpool.c:43   UCX  WARN  object 0x14875b40 was not returned to mpool ucp_requests
[1712132857.948895] [node050:1917248:0]          mpool.c:43   UCX  WARN  object 0x14875d00 was not returned to mpool ucp_requests
[1712132857.948772] [node050:1917275:0]          mpool.c:43   UCX  WARN  object 0x138f6840 was not returned to mpool ucp_requests
[1712132857.948782] [node050:1917275:0]          mpool.c:43   UCX  WARN  object 0x138f6bc0 was not returned to mpool ucp_requests
[1712132857.948786] [node050:1917275:0]          mpool.c:43   UCX  WARN  object 0x138f6d80 was not returned to mpool ucp_requests
[1712132857.950290] [node050:1917286:0]          mpool.c:43   UCX  WARN  object 0x12f17800 was not returned to mpool ucp_requests
[1712132857.950300] [node050:1917286:0]          mpool.c:43   UCX  WARN  object 0x12f17b80 was not returned to mpool ucp_requests
[1712132857.950305] [node050:1917286:0]          mpool.c:43   UCX  WARN  object 0x12f17d40 was not returned to mpool ucp_requests


-------------------------------------------------------------------------------
                          DFT DISPERSION CORRECTION                            
                                                                               
                              DFTD3 V3.1  Rev 1                                
                          USING Becke-Johnson damping                          
-------------------------------------------------------------------------------
The PBE0 functional is recognized
Active option DFTDOPT                   ...         4   

molecular C6(AA) [au] = 70430.764795 


            DFT-D V3
 parameters
 s6 scaling factor         :     1.0000 
 a1 scaling factor         :     0.4145 
 s8 scaling factor         :     1.2177 
 a2 scaling factor         :     4.8593 
 ad hoc parameters k1-k3   :    16.0000     1.3333    -4.0000 

 Edisp/kcal,au: -73.074736488707  -0.116451992702 
 E6   /kcal   : -47.217389427 
 E8   /kcal   : -25.857347062 
 % E8         :  35.384796859 

-------------------------   ----------------
Dispersion correction           -0.116451993
-------------------------   ----------------


-------------------------   --------------------
FINAL SINGLE POINT ENERGY     -1805.042061629109
-------------------------   --------------------


           ************************************************************
           *        Program running with 30 parallel MPI-processes    *
           *              working on a common directory               *
           ************************************************************
------------------------------------------------------------------------------
                         ORCA SCF GRADIENT CALCULATION
------------------------------------------------------------------------------

 ... reading COSX grid (gridx3)
Gradient of the Kohn-Sham DFT energy:
Kohn-Sham wavefunction type      ... RKS
Hartree-Fock exchange scaling    ...    0.250
Number of operators              ...    1
Number of atoms                  ...   82
Basis set dimensions             ... 1542
Integral neglect threshold       ... 2.5e-11
Integral primitive cutoff        ... 2.5e-12
SHARK Integral package           ... ON

Nuc. rep. gradient       (SHARK) ... done (  0.3 sec)
HCore & Overlap gradient (SHARK) ... done (  1.5 sec)
RI-J gradient            (SHARK) ... done (  6.5 sec)
COSX-gradient                    ... done ( 49.4 sec)
Exchange-correlation gradient    ... done
Dispersion correction            ... done

------------------
CARTESIAN GRADIENT
------------------

   1   O   :   -0.000012715    0.000008458    0.000008717
   2   O   :   -0.000003173   -0.000005207   -0.000012290
   3   N   :    0.000025848    0.000006577    0.000001319
   4   N   :   -0.000010596   -0.000011684    0.000003917
   5   C   :   -0.000008325   -0.000010841   -0.000003523
   6   C   :   -0.000015102    0.000000917   -0.000005623
   7   H   :   -0.000004462   -0.000008654    0.000000589
   8   C   :   -0.000001709   -0.000000772   -0.000005420
   9   C   :   -0.000007256   -0.000000417   -0.000003245
  10   H   :   -0.000002604   -0.000003790   -0.000001696
  11   C   :   -0.000004463   -0.000001129   -0.000001985
  12   H   :   -0.000006481   -0.000002064   -0.000001537
  13   C   :   -0.000007145    0.000000939   -0.000002392
  14   H   :   -0.000007602   -0.000000138   -0.000002157
  15   C   :   -0.000006446    0.000001079   -0.000004272
  16   H   :   -0.000007031    0.000001962   -0.000003590
  17   C   :   -0.000005086   -0.000000165   -0.000005649
  18   H   :   -0.000004211    0.000001987   -0.000005098
  19   C   :   -0.000005119    0.000002774   -0.000003672
  20   C   :   -0.000003769    0.000000504   -0.000009533
  21   H   :   -0.000006740    0.000009905   -0.000005679
  22   H   :    0.000001219    0.000000109   -0.000008713
  23   H   :   -0.000071233    0.000016365   -0.000010853
  24   C   :   -0.000001413    0.000005403   -0.000004652
  25   H   :   -0.000001933    0.000002267   -0.000006395
  26   H   :    0.000000103    0.000004003   -0.000006742
  27   H   :    0.000000543   -0.000001909   -0.000007452
  28   C   :   -0.000001548    0.000002177   -0.000009760
  29   H   :    0.000000446    0.000002677   -0.000008434
  30   H   :   -0.000000876    0.000002312   -0.000008286
  31   H   :    0.000001147    0.000001192   -0.000007442
  32   C   :    0.000002904    0.000001576   -0.000011980
  33   C   :    0.000000511   -0.000003022   -0.000005930
  34   C   :   -0.000000065    0.000001201   -0.000004033
  35   H   :    0.000002253   -0.000004227   -0.000003768
  36   C   :   -0.000001945   -0.000002386   -0.000002357
  37   H   :    0.000000989   -0.000003297   -0.000003571
  38   C   :    0.000002300   -0.000003077   -0.000004603
  39   H   :   -0.000001324   -0.000000188   -0.000004866
  40   C   :   -0.000001094   -0.000004852   -0.000007949
  41   H   :   -0.000001572   -0.000000287   -0.000005609
  42   C   :    0.000002136   -0.000006933   -0.000003913
  43   C   :    0.000001030   -0.000008483   -0.000002757
  44   H   :    0.000003318   -0.000003894   -0.000003345
  45   H   :    0.000002977   -0.000005342   -0.000003145
  46   H   :    0.000000216   -0.000005662   -0.000003401
  47   C   :    0.000004286    0.000004042   -0.000001767
  48   H   :   -0.000000205   -0.000003549   -0.000003111
  49   H   :   -0.000000773   -0.000005344   -0.000001889
  50   H   :    0.000006831   -0.000013798   -0.000013862
  51   C   :   -0.000001102   -0.000009333   -0.000005458
  52   H   :    0.000074797   -0.000018941    0.000000629
  53   H   :    0.000001103   -0.000019387   -0.000020517
  54   H   :    0.000001910   -0.000005339   -0.000005197
  55   C   :   -0.000010783    0.000050462   -0.000016391
  56   C   :    0.000004427   -0.000016371   -0.000000223
  57   C   :   -0.000000059   -0.000003648   -0.000003795
  58   H   :   -0.000003613   -0.000001992   -0.000002769
  59   C   :   -0.000004238   -0.000001234   -0.000004299
  60   H   :   -0.000003241   -0.000001297   -0.000002444
  61   C   :   -0.000002407   -0.000003985   -0.000003151
  62   H   :   -0.000001087   -0.000004382   -0.000002028
  63   C   :    0.000000235   -0.000001007   -0.000001046
  64   H   :   -0.000001339   -0.000002651   -0.000002022
  65   C   :    0.000001564   -0.000006674   -0.000007947
  66   H   :    0.000000504    0.000002184    0.000011716
  67   H   :   -0.000002934    0.000000110   -0.000001889
  68   O   :    0.000006051   -0.000030094   -0.000011869
  69   C   :   -0.000028219    0.000039508    0.000008012
  70   C   :    0.000008886   -0.000006632   -0.000008161
  71   C   :    0.000004177   -0.000005336   -0.000005568
  72   H   :    0.000000041   -0.000000789   -0.000005517
  73   C   :    0.000001621   -0.000003547   -0.000007064
  74   H   :    0.000000524   -0.000001496   -0.000004179
  75   C   :    0.000001011   -0.000003595   -0.000005373
  76   H   :    0.000002848   -0.000004631   -0.000004528
  77   C   :   -0.000001350   -0.000001363   -0.000005312
  78   H   :    0.000004060   -0.000005818   -0.000004674
  79   C   :    0.000003403   -0.000000331   -0.000000835
  80   H   :    0.000004257    0.000011069    0.000003310
  81   O   :    0.000011974   -0.000015279   -0.000005465
  82   H   :    0.000006548   -0.000008806   -0.000005382

Difference to translation invariance:
           :   -0.0000753936   -0.0001233109   -0.0003628411

Difference to rotation invariance:
           :   -0.0024505403    0.0048567643    0.0007583472

Norm of the cartesian gradient     ...    0.0001601617
RMS gradient                       ...    0.0000102115
MAX gradient                       ...    0.0000747969

-------
TIMINGS
-------

Total SCF gradient time            ...       88.260 sec

One electron gradient       ....       1.487 sec  (  1.7%)
RI-J Coulomb gradient       ....       6.500 sec  (  7.4%)
COSX gradient               ....      49.397 sec  ( 56.0%)
XC gradient                 ....       8.735 sec  (  9.9%)
CPCM gradient               ....       2.798 sec  (  3.2%)
   A-Matrix (El+Nuc)        ....       0.830 sec  (  0.9%)
   Potential                ....       1.968 sec  (  2.2%)

Maximum memory used throughout the entire SCFGRAD-calculation: 367.1 MB

                            ***************************************
                            *     ORCA property calculations      *
                            ***************************************

                                    ---------------------
                                    Active property flags
                                    ---------------------
   (+) Dipole Moment


------------------------------------------------------------------------------
                       ORCA ELECTRIC PROPERTIES CALCULATION
------------------------------------------------------------------------------

Dipole Moment Calculation                       ... on
Quadrupole Moment Calculation                   ... off
Polarizability Calculation                      ... off
GBWName                                         ... IminiumBzOate4freq.gbw
Electron density                                ... IminiumBzOate4freq.scfp
The origin for moment calculation is the CENTER OF MASS  = (11.900872, 10.221069  4.912082)

-------------
DIPOLE MOMENT
-------------
                                X             Y             Z
Electronic contribution:     -6.50932       1.34292     -22.50438
Nuclear contribution   :      5.83455       1.68216      22.41019
                        -----------------------------------------
Total Dipole Moment    :     -0.67477       3.02508      -0.09419
                        -----------------------------------------
Magnitude (a.u.)       :      3.10086
Magnitude (Debye)      :      7.88175


--------------------
Rotational spectrum 
--------------------
 
Rotational constants in cm-1:     0.003631     0.002370     0.002055 
Rotational constants in MHz :   108.845580    71.046617    61.614969 

 Dipole components along the rotational axes: 
x,y,z [a.u.] :     1.580671    -1.774993     1.991530 
x,y,z [Debye]:     4.017746    -4.511673     5.062066 

 

----------------------------------------------------------------------------
                           ORCA NUMERICAL FREQUENCIES
                              (30-process run)
----------------------------------------------------------------------------

Number of atoms                ... 82
Central differences            ... used
Number of displacements        ... 492
Numerical increment            ... 5.000e-03 bohr
IR-spectrum generation         ... on
Raman-spectrum generation      ... off
Surface Crossing Hessian       ... off

The output will be reduced. Please look at the following files:
SCF program output             ... >IminiumBzOate4freq.lastscf
Integral program output        ... >IminiumBzOate4freq.lastint
Gradient program output        ... >IminiumBzOate4freq.lastgrad
Dipole moment program output   ... >IminiumBzOate4freq.lastmom
AutoCI program output          ... >IminiumBzOate4freq.lastautoci

	<< Calculating on displaced geometry  12 (of 492) >>
	<< Calculating on displaced geometry   5 (of 492) >>
	<< Calculating on displaced geometry  28 (of 492) >>
	<< Calculating on displaced geometry   2 (of 492) >>
	<< Calculating on displaced geometry  19 (of 492) >>
	<< Calculating on displaced geometry   6 (of 492) >>
	<< Calculating on displaced geometry  29 (of 492) >>
	<< Calculating on displaced geometry  11 (of 492) >>
	<< Calculating on displaced geometry  10 (of 492) >>
	<< Calculating on displaced geometry   9 (of 492) >>
	<< Calculating on displaced geometry   4 (of 492) >>
	<< Calculating on displaced geometry   7 (of 492) >>
	<< Calculating on displaced geometry  13 (of 492) >>
	<< Calculating on displaced geometry   1 (of 492) >>
	<< Calculating on displaced geometry  21 (of 492) >>
	<< Calculating on displaced geometry   8 (of 492) >>
	<< Calculating on displaced geometry   3 (of 492) >>
	<< Calculating on displaced geometry  18 (of 492) >>
	<< Calculating on displaced geometry  27 (of 492) >>
	<< Calculating on displaced geometry  15 (of 492) >>
	<< Calculating on displaced geometry  30 (of 492) >>
	<< Calculating on displaced geometry  17 (of 492) >>
	<< Calculating on displaced geometry  16 (of 492) >>
	<< Calculating on displaced geometry  22 (of 492) >>
	<< Calculating on displaced geometry  14 (of 492) >>
	<< Calculating on displaced geometry  24 (of 492) >>
	<< Calculating on displaced geometry  20 (of 492) >>
	<< Calculating on displaced geometry  26 (of 492) >>
	<< Calculating on displaced geometry  23 (of 492) >>
	<< Calculating on displaced geometry  25 (of 492) >>
	<< Calculating on displaced geometry  31 (of 492) >>
	<< Calculating on displaced geometry  32 (of 492) >>
	<< Calculating on displaced geometry  33 (of 492) >>
	<< Calculating on displaced geometry  34 (of 492) >>
	<< Calculating on displaced geometry  35 (of 492) >>
	<< Calculating on displaced geometry  36 (of 492) >>
	<< Calculating on displaced geometry  37 (of 492) >>
	<< Calculating on displaced geometry  38 (of 492) >>
	<< Calculating on displaced geometry  39 (of 492) >>
	<< Calculating on displaced geometry  40 (of 492) >>
	<< Calculating on displaced geometry  41 (of 492) >>
	<< Calculating on displaced geometry  42 (of 492) >>
	<< Calculating on displaced geometry  43 (of 492) >>
	<< Calculating on displaced geometry  44 (of 492) >>
	<< Calculating on displaced geometry  45 (of 492) >>
	<< Calculating on displaced geometry  46 (of 492) >>
	<< Calculating on displaced geometry  47 (of 492) >>
	<< Calculating on displaced geometry  48 (of 492) >>
	<< Calculating on displaced geometry  49 (of 492) >>
	<< Calculating on displaced geometry  50 (of 492) >>
	<< Calculating on displaced geometry  51 (of 492) >>
	<< Calculating on displaced geometry  52 (of 492) >>
	<< Calculating on displaced geometry  53 (of 492) >>
	<< Calculating on displaced geometry  54 (of 492) >>
	<< Calculating on displaced geometry  55 (of 492) >>
	<< Calculating on displaced geometry  56 (of 492) >>
	<< Calculating on displaced geometry  57 (of 492) >>
	<< Calculating on displaced geometry  58 (of 492) >>
	<< Calculating on displaced geometry  59 (of 492) >>
	<< Calculating on displaced geometry  60 (of 492) >>
	<< Calculating on displaced geometry  61 (of 492) >>
	<< Calculating on displaced geometry  62 (of 492) >>
	<< Calculating on displaced geometry  63 (of 492) >>
	<< Calculating on displaced geometry  64 (of 492) >>
	<< Calculating on displaced geometry  65 (of 492) >>
	<< Calculating on displaced geometry  66 (of 492) >>
	<< Calculating on displaced geometry  67 (of 492) >>
	<< Calculating on displaced geometry  68 (of 492) >>
	<< Calculating on displaced geometry  69 (of 492) >>
	<< Calculating on displaced geometry  70 (of 492) >>
	<< Calculating on displaced geometry  72 (of 492) >>
	<< Calculating on displaced geometry  71 (of 492) >>
	<< Calculating on displaced geometry  73 (of 492) >>
	<< Calculating on displaced geometry  74 (of 492) >>
	<< Calculating on displaced geometry  75 (of 492) >>
	<< Calculating on displaced geometry  76 (of 492) >>
	<< Calculating on displaced geometry  77 (of 492) >>
	<< Calculating on displaced geometry  78 (of 492) >>
	<< Calculating on displaced geometry  79 (of 492) >>
	<< Calculating on displaced geometry  80 (of 492) >>
	<< Calculating on displaced geometry  81 (of 492) >>
	<< Calculating on displaced geometry  82 (of 492) >>
	<< Calculating on displaced geometry  83 (of 492) >>
	<< Calculating on displaced geometry  84 (of 492) >>
	<< Calculating on displaced geometry  85 (of 492) >>
	<< Calculating on displaced geometry  86 (of 492) >>
	<< Calculating on displaced geometry  87 (of 492) >>
	<< Calculating on displaced geometry  88 (of 492) >>
	<< Calculating on displaced geometry  89 (of 492) >>
	<< Calculating on displaced geometry  90 (of 492) >>
	<< Calculating on displaced geometry  91 (of 492) >>
	<< Calculating on displaced geometry  92 (of 492) >>
	<< Calculating on displaced geometry  93 (of 492) >>
	<< Calculating on displaced geometry  94 (of 492) >>
	<< Calculating on displaced geometry  95 (of 492) >>
	<< Calculating on displaced geometry  96 (of 492) >>
	<< Calculating on displaced geometry  97 (of 492) >>
	<< Calculating on displaced geometry  98 (of 492) >>
	<< Calculating on displaced geometry  99 (of 492) >>
	<< Calculating on displaced geometry 100 (of 492) >>
	<< Calculating on displaced geometry 101 (of 492) >>
	<< Calculating on displaced geometry 102 (of 492) >>
	<< Calculating on displaced geometry 103 (of 492) >>
	<< Calculating on displaced geometry 104 (of 492) >>
	<< Calculating on displaced geometry 105 (of 492) >>
	<< Calculating on displaced geometry 106 (of 492) >>
	<< Calculating on displaced geometry 107 (of 492) >>
	<< Calculating on displaced geometry 108 (of 492) >>
	<< Calculating on displaced geometry 109 (of 492) >>
	<< Calculating on displaced geometry 110 (of 492) >>
	<< Calculating on displaced geometry 112 (of 492) >>
	<< Calculating on displaced geometry 111 (of 492) >>
	<< Calculating on displaced geometry 113 (of 492) >>
	<< Calculating on displaced geometry 114 (of 492) >>
	<< Calculating on displaced geometry 115 (of 492) >>
	<< Calculating on displaced geometry 116 (of 492) >>
	<< Calculating on displaced geometry 117 (of 492) >>
	<< Calculating on displaced geometry 118 (of 492) >>
	<< Calculating on displaced geometry 119 (of 492) >>
	<< Calculating on displaced geometry 120 (of 492) >>
	<< Calculating on displaced geometry 121 (of 492) >>
	<< Calculating on displaced geometry 122 (of 492) >>
	<< Calculating on displaced geometry 123 (of 492) >>
	<< Calculating on displaced geometry 124 (of 492) >>
	<< Calculating on displaced geometry 125 (of 492) >>
	<< Calculating on displaced geometry 126 (of 492) >>
	<< Calculating on displaced geometry 127 (of 492) >>
	<< Calculating on displaced geometry 128 (of 492) >>
	<< Calculating on displaced geometry 129 (of 492) >>
	<< Calculating on displaced geometry 130 (of 492) >>
	<< Calculating on displaced geometry 131 (of 492) >>
	<< Calculating on displaced geometry 132 (of 492) >>
	<< Calculating on displaced geometry 133 (of 492) >>
	<< Calculating on displaced geometry 134 (of 492) >>
	<< Calculating on displaced geometry 135 (of 492) >>
	<< Calculating on displaced geometry 136 (of 492) >>
	<< Calculating on displaced geometry 137 (of 492) >>
	<< Calculating on displaced geometry 138 (of 492) >>
	<< Calculating on displaced geometry 139 (of 492) >>
	<< Calculating on displaced geometry 140 (of 492) >>
	<< Calculating on displaced geometry 141 (of 492) >>
	<< Calculating on displaced geometry 142 (of 492) >>
	<< Calculating on displaced geometry 143 (of 492) >>
	<< Calculating on displaced geometry 144 (of 492) >>
	<< Calculating on displaced geometry 145 (of 492) >>
	<< Calculating on displaced geometry 146 (of 492) >>
	<< Calculating on displaced geometry 147 (of 492) >>
	<< Calculating on displaced geometry 148 (of 492) >>
	<< Calculating on displaced geometry 149 (of 492) >>
	<< Calculating on displaced geometry 150 (of 492) >>
	<< Calculating on displaced geometry 151 (of 492) >>
	<< Calculating on displaced geometry 152 (of 492) >>
	<< Calculating on displaced geometry 153 (of 492) >>
	<< Calculating on displaced geometry 154 (of 492) >>
	<< Calculating on displaced geometry 155 (of 492) >>
	<< Calculating on displaced geometry 156 (of 492) >>
	<< Calculating on displaced geometry 157 (of 492) >>
	<< Calculating on displaced geometry 158 (of 492) >>
	<< Calculating on displaced geometry 159 (of 492) >>
	<< Calculating on displaced geometry 160 (of 492) >>
	<< Calculating on displaced geometry 162 (of 492) >>
	<< Calculating on displaced geometry 161 (of 492) >>
	<< Calculating on displaced geometry 163 (of 492) >>
	<< Calculating on displaced geometry 164 (of 492) >>
	<< Calculating on displaced geometry 165 (of 492) >>
	<< Calculating on displaced geometry 166 (of 492) >>
	<< Calculating on displaced geometry 167 (of 492) >>
	<< Calculating on displaced geometry 168 (of 492) >>
	<< Calculating on displaced geometry 169 (of 492) >>
	<< Calculating on displaced geometry 170 (of 492) >>
	<< Calculating on displaced geometry 171 (of 492) >>
	<< Calculating on displaced geometry 172 (of 492) >>
	<< Calculating on displaced geometry 173 (of 492) >>
	<< Calculating on displaced geometry 174 (of 492) >>
	<< Calculating on displaced geometry 175 (of 492) >>
	<< Calculating on displaced geometry 176 (of 492) >>
	<< Calculating on displaced geometry 177 (of 492) >>
	<< Calculating on displaced geometry 178 (of 492) >>
	<< Calculating on displaced geometry 179 (of 492) >>
	<< Calculating on displaced geometry 180 (of 492) >>
	<< Calculating on displaced geometry 181 (of 492) >>
	<< Calculating on displaced geometry 182 (of 492) >>
	<< Calculating on displaced geometry 183 (of 492) >>
	<< Calculating on displaced geometry 184 (of 492) >>
	<< Calculating on displaced geometry 185 (of 492) >>
	<< Calculating on displaced geometry 186 (of 492) >>
	<< Calculating on displaced geometry 187 (of 492) >>
	<< Calculating on displaced geometry 188 (of 492) >>
	<< Calculating on displaced geometry 189 (of 492) >>
	<< Calculating on displaced geometry 190 (of 492) >>
	<< Calculating on displaced geometry 191 (of 492) >>
	<< Calculating on displaced geometry 193 (of 492) >>
	<< Calculating on displaced geometry 192 (of 492) >>
	<< Calculating on displaced geometry 194 (of 492) >>
	<< Calculating on displaced geometry 195 (of 492) >>
	<< Calculating on displaced geometry 196 (of 492) >>
	<< Calculating on displaced geometry 197 (of 492) >>
	<< Calculating on displaced geometry 198 (of 492) >>
	<< Calculating on displaced geometry 199 (of 492) >>
	<< Calculating on displaced geometry 200 (of 492) >>
	<< Calculating on displaced geometry 201 (of 492) >>
	<< Calculating on displaced geometry 202 (of 492) >>
	<< Calculating on displaced geometry 203 (of 492) >>
	<< Calculating on displaced geometry 204 (of 492) >>
	<< Calculating on displaced geometry 205 (of 492) >>
	<< Calculating on displaced geometry 206 (of 492) >>
	<< Calculating on displaced geometry 207 (of 492) >>
	<< Calculating on displaced geometry 208 (of 492) >>
	<< Calculating on displaced geometry 209 (of 492) >>
	<< Calculating on displaced geometry 210 (of 492) >>
	<< Calculating on displaced geometry 211 (of 492) >>
	<< Calculating on displaced geometry 212 (of 492) >>
	<< Calculating on displaced geometry 213 (of 492) >>
	<< Calculating on displaced geometry 214 (of 492) >>
	<< Calculating on displaced geometry 215 (of 492) >>
	<< Calculating on displaced geometry 216 (of 492) >>
	<< Calculating on displaced geometry 217 (of 492) >>
	<< Calculating on displaced geometry 218 (of 492) >>
	<< Calculating on displaced geometry 219 (of 492) >>
	<< Calculating on displaced geometry 220 (of 492) >>
	<< Calculating on displaced geometry 221 (of 492) >>
	<< Calculating on displaced geometry 222 (of 492) >>
	<< Calculating on displaced geometry 223 (of 492) >>
	<< Calculating on displaced geometry 224 (of 492) >>
	<< Calculating on displaced geometry 225 (of 492) >>
	<< Calculating on displaced geometry 226 (of 492) >>
	<< Calculating on displaced geometry 227 (of 492) >>
	<< Calculating on displaced geometry 228 (of 492) >>
	<< Calculating on displaced geometry 229 (of 492) >>
	<< Calculating on displaced geometry 230 (of 492) >>
	<< Calculating on displaced geometry 231 (of 492) >>
	<< Calculating on displaced geometry 232 (of 492) >>
	<< Calculating on displaced geometry 233 (of 492) >>
	<< Calculating on displaced geometry 234 (of 492) >>
	<< Calculating on displaced geometry 235 (of 492) >>
	<< Calculating on displaced geometry 236 (of 492) >>
	<< Calculating on displaced geometry 237 (of 492) >>
	<< Calculating on displaced geometry 238 (of 492) >>
	<< Calculating on displaced geometry 239 (of 492) >>
	<< Calculating on displaced geometry 240 (of 492) >>
	<< Calculating on displaced geometry 241 (of 492) >>
	<< Calculating on displaced geometry 242 (of 492) >>
	<< Calculating on displaced geometry 243 (of 492) >>
	<< Calculating on displaced geometry 244 (of 492) >>
	<< Calculating on displaced geometry 245 (of 492) >>
	<< Calculating on displaced geometry 246 (of 492) >>
	<< Calculating on displaced geometry 247 (of 492) >>
	<< Calculating on displaced geometry 248 (of 492) >>
	<< Calculating on displaced geometry 249 (of 492) >>
	<< Calculating on displaced geometry 250 (of 492) >>
	<< Calculating on displaced geometry 251 (of 492) >>
	<< Calculating on displaced geometry 252 (of 492) >>
	<< Calculating on displaced geometry 253 (of 492) >>
	<< Calculating on displaced geometry 254 (of 492) >>
	<< Calculating on displaced geometry 255 (of 492) >>
	<< Calculating on displaced geometry 256 (of 492) >>
	<< Calculating on displaced geometry 257 (of 492) >>
	<< Calculating on displaced geometry 258 (of 492) >>
	<< Calculating on displaced geometry 259 (of 492) >>
	<< Calculating on displaced geometry 260 (of 492) >>
	<< Calculating on displaced geometry 261 (of 492) >>
	<< Calculating on displaced geometry 262 (of 492) >>
	<< Calculating on displaced geometry 263 (of 492) >>
	<< Calculating on displaced geometry 264 (of 492) >>
	<< Calculating on displaced geometry 265 (of 492) >>
	<< Calculating on displaced geometry 266 (of 492) >>
	<< Calculating on displaced geometry 267 (of 492) >>
	<< Calculating on displaced geometry 268 (of 492) >>
	<< Calculating on displaced geometry 269 (of 492) >>
	<< Calculating on displaced geometry 270 (of 492) >>
	<< Calculating on displaced geometry 271 (of 492) >>
	<< Calculating on displaced geometry 272 (of 492) >>
	<< Calculating on displaced geometry 273 (of 492) >>
	<< Calculating on displaced geometry 274 (of 492) >>
	<< Calculating on displaced geometry 275 (of 492) >>
	<< Calculating on displaced geometry 276 (of 492) >>
	<< Calculating on displaced geometry 277 (of 492) >>
	<< Calculating on displaced geometry 278 (of 492) >>
	<< Calculating on displaced geometry 279 (of 492) >>
	<< Calculating on displaced geometry 280 (of 492) >>
	<< Calculating on displaced geometry 282 (of 492) >>
	<< Calculating on displaced geometry 281 (of 492) >>
	<< Calculating on displaced geometry 283 (of 492) >>
	<< Calculating on displaced geometry 284 (of 492) >>
	<< Calculating on displaced geometry 285 (of 492) >>
	<< Calculating on displaced geometry 286 (of 492) >>
	<< Calculating on displaced geometry 287 (of 492) >>
	<< Calculating on displaced geometry 288 (of 492) >>
	<< Calculating on displaced geometry 289 (of 492) >>
	<< Calculating on displaced geometry 290 (of 492) >>
	<< Calculating on displaced geometry 291 (of 492) >>
	<< Calculating on displaced geometry 292 (of 492) >>
	<< Calculating on displaced geometry 293 (of 492) >>
	<< Calculating on displaced geometry 294 (of 492) >>
	<< Calculating on displaced geometry 295 (of 492) >>
	<< Calculating on displaced geometry 296 (of 492) >>
	<< Calculating on displaced geometry 297 (of 492) >>
	<< Calculating on displaced geometry 298 (of 492) >>
	<< Calculating on displaced geometry 299 (of 492) >>
	<< Calculating on displaced geometry 300 (of 492) >>
	<< Calculating on displaced geometry 301 (of 492) >>
	<< Calculating on displaced geometry 302 (of 492) >>
	<< Calculating on displaced geometry 303 (of 492) >>
	<< Calculating on displaced geometry 304 (of 492) >>
	<< Calculating on displaced geometry 305 (of 492) >>
	<< Calculating on displaced geometry 306 (of 492) >>
	<< Calculating on displaced geometry 307 (of 492) >>
	<< Calculating on displaced geometry 308 (of 492) >>
	<< Calculating on displaced geometry 309 (of 492) >>
	<< Calculating on displaced geometry 310 (of 492) >>
	<< Calculating on displaced geometry 311 (of 492) >>
	<< Calculating on displaced geometry 312 (of 492) >>
	<< Calculating on displaced geometry 313 (of 492) >>
	<< Calculating on displaced geometry 314 (of 492) >>
	<< Calculating on displaced geometry 315 (of 492) >>
	<< Calculating on displaced geometry 316 (of 492) >>
	<< Calculating on displaced geometry 317 (of 492) >>
	<< Calculating on displaced geometry 318 (of 492) >>
	<< Calculating on displaced geometry 319 (of 492) >>
	<< Calculating on displaced geometry 320 (of 492) >>
	<< Calculating on displaced geometry 321 (of 492) >>
	<< Calculating on displaced geometry 322 (of 492) >>
	<< Calculating on displaced geometry 323 (of 492) >>
	<< Calculating on displaced geometry 324 (of 492) >>
	<< Calculating on displaced geometry 325 (of 492) >>
	<< Calculating on displaced geometry 326 (of 492) >>
	<< Calculating on displaced geometry 327 (of 492) >>
	<< Calculating on displaced geometry 328 (of 492) >>
	<< Calculating on displaced geometry 329 (of 492) >>
	<< Calculating on displaced geometry 330 (of 492) >>
	<< Calculating on displaced geometry 331 (of 492) >>
	<< Calculating on displaced geometry 332 (of 492) >>
	<< Calculating on displaced geometry 333 (of 492) >>
	<< Calculating on displaced geometry 334 (of 492) >>
	<< Calculating on displaced geometry 335 (of 492) >>
	<< Calculating on displaced geometry 336 (of 492) >>
	<< Calculating on displaced geometry 337 (of 492) >>
	<< Calculating on displaced geometry 338 (of 492) >>
	<< Calculating on displaced geometry 339 (of 492) >>
	<< Calculating on displaced geometry 340 (of 492) >>
	<< Calculating on displaced geometry 341 (of 492) >>
	<< Calculating on displaced geometry 342 (of 492) >>
	<< Calculating on displaced geometry 344 (of 492) >>
	<< Calculating on displaced geometry 343 (of 492) >>
	<< Calculating on displaced geometry 345 (of 492) >>
	<< Calculating on displaced geometry 346 (of 492) >>
	<< Calculating on displaced geometry 347 (of 492) >>
	<< Calculating on displaced geometry 348 (of 492) >>
	<< Calculating on displaced geometry 349 (of 492) >>
	<< Calculating on displaced geometry 350 (of 492) >>
	<< Calculating on displaced geometry 351 (of 492) >>
	<< Calculating on displaced geometry 352 (of 492) >>
	<< Calculating on displaced geometry 353 (of 492) >>
	<< Calculating on displaced geometry 354 (of 492) >>
	<< Calculating on displaced geometry 355 (of 492) >>
	<< Calculating on displaced geometry 356 (of 492) >>
	<< Calculating on displaced geometry 357 (of 492) >>
	<< Calculating on displaced geometry 358 (of 492) >>
	<< Calculating on displaced geometry 359 (of 492) >>
	<< Calculating on displaced geometry 360 (of 492) >>
	<< Calculating on displaced geometry 361 (of 492) >>
	<< Calculating on displaced geometry 362 (of 492) >>
	<< Calculating on displaced geometry 363 (of 492) >>
	<< Calculating on displaced geometry 364 (of 492) >>
	<< Calculating on displaced geometry 365 (of 492) >>
	<< Calculating on displaced geometry 366 (of 492) >>
	<< Calculating on displaced geometry 367 (of 492) >>
	<< Calculating on displaced geometry 368 (of 492) >>
	<< Calculating on displaced geometry 369 (of 492) >>
	<< Calculating on displaced geometry 370 (of 492) >>
	<< Calculating on displaced geometry 371 (of 492) >>
	<< Calculating on displaced geometry 372 (of 492) >>
	<< Calculating on displaced geometry 373 (of 492) >>
	<< Calculating on displaced geometry 374 (of 492) >>
	<< Calculating on displaced geometry 375 (of 492) >>
	<< Calculating on displaced geometry 376 (of 492) >>
	<< Calculating on displaced geometry 377 (of 492) >>
	<< Calculating on displaced geometry 378 (of 492) >>
	<< Calculating on displaced geometry 379 (of 492) >>
	<< Calculating on displaced geometry 380 (of 492) >>
	<< Calculating on displaced geometry 381 (of 492) >>
	<< Calculating on displaced geometry 382 (of 492) >>
	<< Calculating on displaced geometry 383 (of 492) >>
	<< Calculating on displaced geometry 384 (of 492) >>
	<< Calculating on displaced geometry 385 (of 492) >>
	<< Calculating on displaced geometry 386 (of 492) >>
	<< Calculating on displaced geometry 387 (of 492) >>
	<< Calculating on displaced geometry 388 (of 492) >>
	<< Calculating on displaced geometry 389 (of 492) >>
	<< Calculating on displaced geometry 390 (of 492) >>
	<< Calculating on displaced geometry 391 (of 492) >>
	<< Calculating on displaced geometry 392 (of 492) >>
	<< Calculating on displaced geometry 393 (of 492) >>
	<< Calculating on displaced geometry 394 (of 492) >>
	<< Calculating on displaced geometry 395 (of 492) >>
	<< Calculating on displaced geometry 396 (of 492) >>
	<< Calculating on displaced geometry 397 (of 492) >>
	<< Calculating on displaced geometry 398 (of 492) >>
	<< Calculating on displaced geometry 399 (of 492) >>
	<< Calculating on displaced geometry 400 (of 492) >>
	<< Calculating on displaced geometry 401 (of 492) >>
	<< Calculating on displaced geometry 402 (of 492) >>
	<< Calculating on displaced geometry 403 (of 492) >>
	<< Calculating on displaced geometry 404 (of 492) >>
	<< Calculating on displaced geometry 405 (of 492) >>
	<< Calculating on displaced geometry 406 (of 492) >>
	<< Calculating on displaced geometry 407 (of 492) >>
	<< Calculating on displaced geometry 408 (of 492) >>
	<< Calculating on displaced geometry 409 (of 492) >>
	<< Calculating on displaced geometry 410 (of 492) >>
	<< Calculating on displaced geometry 411 (of 492) >>
	<< Calculating on displaced geometry 412 (of 492) >>
	<< Calculating on displaced geometry 413 (of 492) >>
	<< Calculating on displaced geometry 414 (of 492) >>
	<< Calculating on displaced geometry 415 (of 492) >>
	<< Calculating on displaced geometry 416 (of 492) >>
	<< Calculating on displaced geometry 417 (of 492) >>
	<< Calculating on displaced geometry 418 (of 492) >>
	<< Calculating on displaced geometry 419 (of 492) >>
	<< Calculating on displaced geometry 420 (of 492) >>
	<< Calculating on displaced geometry 421 (of 492) >>
	<< Calculating on displaced geometry 422 (of 492) >>
	<< Calculating on displaced geometry 423 (of 492) >>
	<< Calculating on displaced geometry 424 (of 492) >>
	<< Calculating on displaced geometry 425 (of 492) >>
	<< Calculating on displaced geometry 426 (of 492) >>
	<< Calculating on displaced geometry 427 (of 492) >>
	<< Calculating on displaced geometry 428 (of 492) >>
	<< Calculating on displaced geometry 429 (of 492) >>
	<< Calculating on displaced geometry 430 (of 492) >>
	<< Calculating on displaced geometry 431 (of 492) >>
	<< Calculating on displaced geometry 432 (of 492) >>
	<< Calculating on displaced geometry 433 (of 492) >>
	<< Calculating on displaced geometry 434 (of 492) >>
	<< Calculating on displaced geometry 435 (of 492) >>
	<< Calculating on displaced geometry 436 (of 492) >>
	<< Calculating on displaced geometry 437 (of 492) >>
	<< Calculating on displaced geometry 438 (of 492) >>
	<< Calculating on displaced geometry 439 (of 492) >>
	<< Calculating on displaced geometry 440 (of 492) >>
	<< Calculating on displaced geometry 441 (of 492) >>
	<< Calculating on displaced geometry 442 (of 492) >>
	<< Calculating on displaced geometry 443 (of 492) >>
	<< Calculating on displaced geometry 444 (of 492) >>
	<< Calculating on displaced geometry 445 (of 492) >>
	<< Calculating on displaced geometry 446 (of 492) >>
	<< Calculating on displaced geometry 447 (of 492) >>
	<< Calculating on displaced geometry 448 (of 492) >>
	<< Calculating on displaced geometry 449 (of 492) >>
	<< Calculating on displaced geometry 450 (of 492) >>
	<< Calculating on displaced geometry 451 (of 492) >>
	<< Calculating on displaced geometry 452 (of 492) >>
	<< Calculating on displaced geometry 453 (of 492) >>
	<< Calculating on displaced geometry 454 (of 492) >>
	<< Calculating on displaced geometry 455 (of 492) >>
	<< Calculating on displaced geometry 456 (of 492) >>
	<< Calculating on displaced geometry 457 (of 492) >>
	<< Calculating on displaced geometry 458 (of 492) >>
	<< Calculating on displaced geometry 459 (of 492) >>
	<< Calculating on displaced geometry 460 (of 492) >>
	<< Calculating on displaced geometry 461 (of 492) >>
	<< Calculating on displaced geometry 462 (of 492) >>
	<< Calculating on displaced geometry 463 (of 492) >>
	<< Calculating on displaced geometry 464 (of 492) >>
	<< Calculating on displaced geometry 465 (of 492) >>
	<< Calculating on displaced geometry 466 (of 492) >>
	<< Calculating on displaced geometry 467 (of 492) >>
	<< Calculating on displaced geometry 468 (of 492) >>
	<< Calculating on displaced geometry 469 (of 492) >>
	<< Calculating on displaced geometry 470 (of 492) >>
	<< Calculating on displaced geometry 471 (of 492) >>
	<< Calculating on displaced geometry 472 (of 492) >>
	<< Calculating on displaced geometry 473 (of 492) >>
	<< Calculating on displaced geometry 474 (of 492) >>
	<< Calculating on displaced geometry 475 (of 492) >>
	<< Calculating on displaced geometry 476 (of 492) >>
	<< Calculating on displaced geometry 477 (of 492) >>
	<< Calculating on displaced geometry 478 (of 492) >>
	<< Calculating on displaced geometry 479 (of 492) >>
	<< Calculating on displaced geometry 480 (of 492) >>
	<< Calculating on displaced geometry 481 (of 492) >>
	<< Calculating on displaced geometry 482 (of 492) >>
	<< Calculating on displaced geometry 483 (of 492) >>
	<< Calculating on displaced geometry 484 (of 492) >>
	<< Calculating on displaced geometry 485 (of 492) >>
	<< Calculating on displaced geometry 486 (of 492) >>
	<< Calculating on displaced geometry 487 (of 492) >>
	<< Calculating on displaced geometry 488 (of 492) >>
	<< Calculating on displaced geometry 489 (of 492) >>
	<< Calculating on displaced geometry 490 (of 492) >>
	<< Calculating on displaced geometry 491 (of 492) >>
	<< Calculating on displaced geometry 492 (of 492) >>

-----------------------
VIBRATIONAL FREQUENCIES
-----------------------

Scaling factor for frequencies =  1.000000000 (already applied!)

   0:         0.00 cm**-1
   1:         0.00 cm**-1
   2:         0.00 cm**-1
   3:         0.00 cm**-1
   4:         0.00 cm**-1
   5:         0.00 cm**-1
   6:        12.21 cm**-1
   7:        15.75 cm**-1
   8:        22.83 cm**-1
   9:        27.54 cm**-1
  10:        31.31 cm**-1
  11:        40.53 cm**-1
  12:        44.50 cm**-1
  13:        46.88 cm**-1
  14:        52.16 cm**-1
  15:        53.08 cm**-1
  16:        60.15 cm**-1
  17:        69.24 cm**-1
  18:        70.49 cm**-1
  19:        81.10 cm**-1
  20:        86.95 cm**-1
  21:        96.14 cm**-1
  22:       106.64 cm**-1
  23:       110.50 cm**-1
  24:       115.81 cm**-1
  25:       134.14 cm**-1
  26:       141.41 cm**-1
  27:       163.17 cm**-1
  28:       165.67 cm**-1
  29:       169.85 cm**-1
  30:       180.82 cm**-1
  31:       188.06 cm**-1
  32:       194.80 cm**-1
  33:       199.99 cm**-1
  34:       208.83 cm**-1
  35:       234.93 cm**-1
  36:       251.62 cm**-1
  37:       257.10 cm**-1
  38:       265.89 cm**-1
  39:       275.91 cm**-1
  40:       281.06 cm**-1
  41:       295.27 cm**-1
  42:       308.69 cm**-1
  43:       326.90 cm**-1
  44:       336.57 cm**-1
  45:       339.34 cm**-1
  46:       367.62 cm**-1
  47:       370.67 cm**-1
  48:       376.94 cm**-1
  49:       384.23 cm**-1
  50:       403.63 cm**-1
  51:       406.37 cm**-1
  52:       409.23 cm**-1
  53:       410.41 cm**-1
  54:       413.21 cm**-1
  55:       416.03 cm**-1
  56:       431.04 cm**-1
  57:       439.13 cm**-1
  58:       447.67 cm**-1
  59:       464.44 cm**-1
  60:       476.85 cm**-1
  61:       484.32 cm**-1
  62:       498.95 cm**-1
  63:       504.73 cm**-1
  64:       516.11 cm**-1
  65:       530.01 cm**-1
  66:       536.64 cm**-1
  67:       555.24 cm**-1
  68:       564.78 cm**-1
  69:       580.41 cm**-1
  70:       585.21 cm**-1
  71:       620.53 cm**-1
  72:       625.53 cm**-1
  73:       627.48 cm**-1
  74:       631.81 cm**-1
  75:       668.01 cm**-1
  76:       674.45 cm**-1
  77:       683.42 cm**-1
  78:       700.73 cm**-1
  79:       705.83 cm**-1
  80:       710.26 cm**-1
  81:       711.29 cm**-1
  82:       716.71 cm**-1
  83:       729.23 cm**-1
  84:       735.24 cm**-1
  85:       759.88 cm**-1
  86:       767.02 cm**-1
  87:       779.41 cm**-1
  88:       807.31 cm**-1
  89:       813.34 cm**-1
  90:       836.19 cm**-1
  91:       841.54 cm**-1
  92:       849.35 cm**-1
  93:       858.62 cm**-1
  94:       863.96 cm**-1
  95:       864.45 cm**-1
  96:       869.50 cm**-1
  97:       871.50 cm**-1
  98:       875.78 cm**-1
  99:       895.02 cm**-1
 100:       914.99 cm**-1
 101:       946.30 cm**-1
 102:       947.96 cm**-1
 103:       950.82 cm**-1
 104:       953.83 cm**-1
 105:       956.29 cm**-1
 106:       960.10 cm**-1
 107:       966.07 cm**-1
 108:       968.89 cm**-1
 109:       971.37 cm**-1
 110:       971.86 cm**-1
 111:       983.38 cm**-1
 112:       986.10 cm**-1
 113:       995.15 cm**-1
 114:      1003.05 cm**-1
 115:      1004.32 cm**-1
 116:      1015.18 cm**-1
 117:      1018.54 cm**-1
 118:      1022.65 cm**-1
 119:      1023.49 cm**-1
 120:      1023.93 cm**-1
 121:      1026.16 cm**-1
 122:      1041.02 cm**-1
 123:      1046.32 cm**-1
 124:      1052.01 cm**-1
 125:      1054.41 cm**-1
 126:      1056.30 cm**-1
 127:      1058.07 cm**-1
 128:      1060.41 cm**-1
 129:      1075.94 cm**-1
 130:      1083.51 cm**-1
 131:      1095.50 cm**-1
 132:      1100.15 cm**-1
 133:      1110.84 cm**-1
 134:      1112.59 cm**-1
 135:      1138.75 cm**-1
 136:      1159.07 cm**-1
 137:      1164.57 cm**-1
 138:      1167.41 cm**-1
 139:      1170.58 cm**-1
 140:      1170.92 cm**-1
 141:      1179.01 cm**-1
 142:      1182.79 cm**-1
 143:      1185.73 cm**-1
 144:      1192.54 cm**-1
 145:      1204.88 cm**-1
 146:      1220.65 cm**-1
 147:      1228.65 cm**-1
 148:      1230.69 cm**-1
 149:      1231.54 cm**-1
 150:      1235.60 cm**-1
 151:      1264.15 cm**-1
 152:      1270.64 cm**-1
 153:      1274.26 cm**-1
 154:      1292.60 cm**-1
 155:      1299.54 cm**-1
 156:      1306.11 cm**-1
 157:      1323.63 cm**-1
 158:      1330.80 cm**-1
 159:      1342.25 cm**-1
 160:      1345.01 cm**-1
 161:      1353.52 cm**-1
 162:      1362.61 cm**-1
 163:      1370.35 cm**-1
 164:      1373.67 cm**-1
 165:      1379.73 cm**-1
 166:      1390.20 cm**-1
 167:      1393.58 cm**-1
 168:      1394.93 cm**-1
 169:      1395.68 cm**-1
 170:      1401.75 cm**-1
 171:      1415.54 cm**-1
 172:      1415.94 cm**-1
 173:      1453.57 cm**-1
 174:      1458.04 cm**-1
 175:      1459.71 cm**-1
 176:      1463.46 cm**-1
 177:      1466.74 cm**-1
 178:      1470.32 cm**-1
 179:      1474.35 cm**-1
 180:      1479.53 cm**-1
 181:      1481.35 cm**-1
 182:      1482.11 cm**-1
 183:      1485.92 cm**-1
 184:      1487.91 cm**-1
 185:      1488.18 cm**-1
 186:      1490.00 cm**-1
 187:      1491.69 cm**-1
 188:      1520.89 cm**-1
 189:      1524.44 cm**-1
 190:      1529.65 cm**-1
 191:      1532.34 cm**-1
 192:      1553.76 cm**-1
 193:      1564.81 cm**-1
 194:      1573.16 cm**-1
 195:      1626.80 cm**-1
 196:      1639.31 cm**-1
 197:      1646.13 cm**-1
 198:      1651.35 cm**-1
 199:      1651.55 cm**-1
 200:      1662.57 cm**-1
 201:      1663.54 cm**-1
 202:      1663.80 cm**-1
 203:      1666.50 cm**-1
 204:      1749.28 cm**-1
 205:      1798.38 cm**-1
 206:      2154.06 cm**-1
 207:      3048.10 cm**-1
 208:      3053.36 cm**-1
 209:      3059.67 cm**-1
 210:      3061.30 cm**-1
 211:      3067.85 cm**-1
 212:      3071.16 cm**-1
 213:      3123.03 cm**-1
 214:      3124.64 cm**-1
 215:      3128.19 cm**-1
 216:      3131.28 cm**-1
 217:      3135.28 cm**-1
 218:      3139.68 cm**-1
 219:      3146.41 cm**-1
 220:      3148.58 cm**-1
 221:      3155.49 cm**-1
 222:      3156.42 cm**-1
 223:      3162.15 cm**-1
 224:      3183.91 cm**-1
 225:      3188.65 cm**-1
 226:      3189.70 cm**-1
 227:      3190.93 cm**-1
 228:      3195.33 cm**-1
 229:      3197.47 cm**-1
 230:      3198.31 cm**-1
 231:      3198.67 cm**-1
 232:      3203.18 cm**-1
 233:      3205.34 cm**-1
 234:      3206.36 cm**-1
 235:      3209.00 cm**-1
 236:      3211.30 cm**-1
 237:      3211.58 cm**-1
 238:      3214.01 cm**-1
 239:      3215.04 cm**-1
 240:      3215.99 cm**-1
 241:      3218.26 cm**-1
 242:      3222.71 cm**-1
 243:      3231.11 cm**-1
 244:      3234.08 cm**-1
 245:      3674.67 cm**-1


------------
NORMAL MODES
------------

These modes are the cartesian displacements weighted by the diagonal matrix
M(i,i)=1/sqrt(m[i]) where m[i] is the mass of the displaced atom
Thus, these vectors are normalized but *not* orthogonal

                  0          1          2          3          4          5    
      0       0.000000   0.000000   0.000000   0.000000   0.000000   0.000000
      1       0.000000   0.000000   0.000000   0.000000   0.000000   0.000000
      2       0.000000   0.000000   0.000000   0.000000   0.000000   0.000000
      3       0.000000   0.000000   0.000000   0.000000   0.000000   0.000000
      4       0.000000   0.000000   0.000000   0.000000   0.000000   0.000000
      5       0.000000   0.000000   0.000000   0.000000   0.000000   0.000000
      6       0.000000   0.000000   0.000000   0.000000   0.000000   0.000000
      7       0.000000   0.000000   0.000000   0.000000   0.000000   0.000000
      8       0.000000   0.000000   0.000000   0.000000   0.000000   0.000000
      9       0.000000   0.000000   0.000000   0.000000   0.000000   0.000000
     10       0.000000   0.000000   0.000000   0.000000   0.000000   0.000000
     11       0.000000   0.000000   0.000000   0.000000   0.000000   0.000000
     12       0.000000   0.000000   0.000000   0.000000   0.000000   0.000000
     13       0.000000   0.000000   0.000000   0.000000   0.000000   0.000000
     14       0.000000   0.000000   0.000000   0.000000   0.000000   0.000000
     15       0.000000   0.000000   0.000000   0.000000   0.000000   0.000000
     16       0.000000   0.000000   0.000000   0.000000   0.000000   0.000000
     17       0.000000   0.000000   0.000000   0.000000   0.000000   0.000000
     18       0.000000   0.000000   0.000000   0.000000   0.000000   0.000000
     19       0.000000   0.000000   0.000000   0.000000   0.000000   0.000000
     20       0.000000   0.000000   0.000000   0.000000   0.000000   0.000000
     21       0.000000   0.000000   0.000000   0.000000   0.000000   0.000000
     22       0.000000   0.000000   0.000000   0.000000   0.000000   0.000000
     23       0.000000   0.000000   0.000000   0.000000   0.000000   0.000000
     24       0.000000   0.000000   0.000000   0.000000   0.000000   0.000000
     25       0.000000   0.000000   0.000000   0.000000   0.000000   0.000000
     26       0.000000   0.000000   0.000000   0.000000   0.000000   0.000000
     27       0.000000   0.000000   0.000000   0.000000   0.000000   0.000000
     28       0.000000   0.000000   0.000000   0.000000   0.000000   0.000000
     29       0.000000   0.000000   0.000000   0.000000   0.000000   0.000000
     30       0.000000   0.000000   0.000000   0.000000   0.000000   0.000000
     31       0.000000   0.000000   0.000000   0.000000   0.000000   0.000000
     32       0.000000   0.000000   0.000000   0.000000   0.000000   0.000000
     33       0.000000   0.000000   0.000000   0.000000   0.000000   0.000000
     34       0.000000   0.000000   0.000000   0.000000   0.000000   0.000000
     35       0.000000   0.000000   0.000000   0.000000   0.000000   0.000000
     36       0.000000   0.000000   0.000000   0.000000   0.000000   0.000000
     37       0.000000   0.000000   0.000000   0.000000   0.000000   0.000000
     38       0.000000   0.000000   0.000000   0.000000   0.000000   0.000000
     39       0.000000   0.000000   0.000000   0.000000   0.000000   0.000000
     40       0.000000   0.000000   0.000000   0.000000   0.000000   0.000000
     41       0.000000   0.000000   0.000000   0.000000   0.000000   0.000000
     42       0.000000   0.000000   0.000000   0.000000   0.000000   0.000000
     43       0.000000   0.000000   0.000000   0.000000   0.000000   0.000000
     44       0.000000   0.000000   0.000000   0.000000   0.000000   0.000000
     45       0.000000   0.000000   0.000000   0.000000   0.000000   0.000000
     46       0.000000   0.000000   0.000000   0.000000   0.000000   0.000000
     47       0.000000   0.000000   0.000000   0.000000   0.000000   0.000000
     48       0.000000   0.000000   0.000000   0.000000   0.000000   0.000000
     49       0.000000   0.000000   0.000000   0.000000   0.000000   0.000000
     50       0.000000   0.000000   0.000000   0.000000   0.000000   0.000000
     51       0.000000   0.000000   0.000000   0.000000   0.000000   0.000000
     52       0.000000   0.000000   0.000000   0.000000   0.000000   0.000000
     53       0.000000   0.000000   0.000000   0.000000   0.000000   0.000000
     54       0.000000   0.000000   0.000000   0.000000   0.000000   0.000000
     55       0.000000   0.000000   0.000000   0.000000   0.000000   0.000000
     56       0.000000   0.000000   0.000000   0.000000   0.000000   0.000000
     57       0.000000   0.000000   0.000000   0.000000   0.000000   0.000000
     58       0.000000   0.000000   0.000000   0.000000   0.000000   0.000000
     59       0.000000   0.000000   0.000000   0.000000   0.000000   0.000000
     60       0.000000   0.000000   0.000000   0.000000   0.000000   0.000000
     61       0.000000   0.000000   0.000000   0.000000   0.000000   0.000000
     62       0.000000   0.000000   0.000000   0.000000   0.000000   0.000000
     63       0.000000   0.000000   0.000000   0.000000   0.000000   0.000000
     64       0.000000   0.000000   0.000000   0.000000   0.000000   0.000000
     65       0.000000   0.000000   0.000000   0.000000   0.000000   0.000000
     66       0.000000   0.000000   0.000000   0.000000   0.000000   0.000000
     67       0.000000   0.000000   0.000000   0.000000   0.000000   0.000000
     68       0.000000   0.000000   0.000000   0.000000   0.000000   0.000000
     69       0.000000   0.000000   0.000000   0.000000   0.000000   0.000000
     70       0.000000   0.000000   0.000000   0.000000   0.000000   0.000000
     71       0.000000   0.000000   0.000000   0.000000   0.000000   0.000000
     72       0.000000   0.000000   0.000000   0.000000   0.000000   0.000000
     73       0.000000   0.000000   0.000000   0.000000   0.000000   0.000000
     74       0.000000   0.000000   0.000000   0.000000   0.000000   0.000000
     75       0.000000   0.000000   0.000000   0.000000   0.000000   0.000000
     76       0.000000   0.000000   0.000000   0.000000   0.000000   0.000000
     77       0.000000   0.000000   0.000000   0.000000   0.000000   0.000000
     78       0.000000   0.000000   0.000000   0.000000   0.000000   0.000000
     79       0.000000   0.000000   0.000000   0.000000   0.000000   0.000000
     80       0.000000   0.000000   0.000000   0.000000   0.000000   0.000000
     81       0.000000   0.000000   0.000000   0.000000   0.000000   0.000000
     82       0.000000   0.000000   0.000000   0.000000   0.000000   0.000000
     83       0.000000   0.000000   0.000000   0.000000   0.000000   0.000000
     84       0.000000   0.000000   0.000000   0.000000   0.000000   0.000000
     85       0.000000   0.000000   0.000000   0.000000   0.000000   0.000000
     86       0.000000   0.000000   0.000000   0.000000   0.000000   0.000000
     87       0.000000   0.000000   0.000000   0.000000   0.000000   0.000000
     88       0.000000   0.000000   0.000000   0.000000   0.000000   0.000000
     89       0.000000   0.000000   0.000000   0.000000   0.000000   0.000000
     90       0.000000   0.000000   0.000000   0.000000   0.000000   0.000000
     91       0.000000   0.000000   0.000000   0.000000   0.000000   0.000000
     92       0.000000   0.000000   0.000000   0.000000   0.000000   0.000000
     93       0.000000   0.000000   0.000000   0.000000   0.000000   0.000000
     94       0.000000   0.000000   0.000000   0.000000   0.000000   0.000000
     95       0.000000   0.000000   0.000000   0.000000   0.000000   0.000000
     96       0.000000   0.000000   0.000000   0.000000   0.000000   0.000000
     97       0.000000   0.000000   0.000000   0.000000   0.000000   0.000000
     98       0.000000   0.000000   0.000000   0.000000   0.000000   0.000000
     99       0.000000   0.000000   0.000000   0.000000   0.000000   0.000000
    100       0.000000   0.000000   0.000000   0.000000   0.000000   0.000000
    101       0.000000   0.000000   0.000000   0.000000   0.000000   0.000000
    102       0.000000   0.000000   0.000000   0.000000   0.000000   0.000000
    103       0.000000   0.000000   0.000000   0.000000   0.000000   0.000000
    104       0.000000   0.000000   0.000000   0.000000   0.000000   0.000000
    105       0.000000   0.000000   0.000000   0.000000   0.000000   0.000000
    106       0.000000   0.000000   0.000000   0.000000   0.000000   0.000000
    107       0.000000   0.000000   0.000000   0.000000   0.000000   0.000000
    108       0.000000   0.000000   0.000000   0.000000   0.000000   0.000000
    109       0.000000   0.000000   0.000000   0.000000   0.000000   0.000000
    110       0.000000   0.000000   0.000000   0.000000   0.000000   0.000000
    111       0.000000   0.000000   0.000000   0.000000   0.000000   0.000000
    112       0.000000   0.000000   0.000000   0.000000   0.000000   0.000000
    113       0.000000   0.000000   0.000000   0.000000   0.000000   0.000000
    114       0.000000   0.000000   0.000000   0.000000   0.000000   0.000000
    115       0.000000   0.000000   0.000000   0.000000   0.000000   0.000000
    116       0.000000   0.000000   0.000000   0.000000   0.000000   0.000000
    117       0.000000   0.000000   0.000000   0.000000   0.000000   0.000000
    118       0.000000   0.000000   0.000000   0.000000   0.000000   0.000000
    119       0.000000   0.000000   0.000000   0.000000   0.000000   0.000000
    120       0.000000   0.000000   0.000000   0.000000   0.000000   0.000000
    121       0.000000   0.000000   0.000000   0.000000   0.000000   0.000000
    122       0.000000   0.000000   0.000000   0.000000   0.000000   0.000000
    123       0.000000   0.000000   0.000000   0.000000   0.000000   0.000000
    124       0.000000   0.000000   0.000000   0.000000   0.000000   0.000000
    125       0.000000   0.000000   0.000000   0.000000   0.000000   0.000000
    126       0.000000   0.000000   0.000000   0.000000   0.000000   0.000000
    127       0.000000   0.000000   0.000000   0.000000   0.000000   0.000000
    128       0.000000   0.000000   0.000000   0.000000   0.000000   0.000000
    129       0.000000   0.000000   0.000000   0.000000   0.000000   0.000000
    130       0.000000   0.000000   0.000000   0.000000   0.000000   0.000000
    131       0.000000   0.000000   0.000000   0.000000   0.000000   0.000000
    132       0.000000   0.000000   0.000000   0.000000   0.000000   0.000000
    133       0.000000   0.000000   0.000000   0.000000   0.000000   0.000000
    134       0.000000   0.000000   0.000000   0.000000   0.000000   0.000000
    135       0.000000   0.000000   0.000000   0.000000   0.000000   0.000000
    136       0.000000   0.000000   0.000000   0.000000   0.000000   0.000000
    137       0.000000   0.000000   0.000000   0.000000   0.000000   0.000000
    138       0.000000   0.000000   0.000000   0.000000   0.000000   0.000000
    139       0.000000   0.000000   0.000000   0.000000   0.000000   0.000000
    140       0.000000   0.000000   0.000000   0.000000   0.000000   0.000000
    141       0.000000   0.000000   0.000000   0.000000   0.000000   0.000000
    142       0.000000   0.000000   0.000000   0.000000   0.000000   0.000000
    143       0.000000   0.000000   0.000000   0.000000   0.000000   0.000000
    144       0.000000   0.000000   0.000000   0.000000   0.000000   0.000000
    145       0.000000   0.000000   0.000000   0.000000   0.000000   0.000000
    146       0.000000   0.000000   0.000000   0.000000   0.000000   0.000000
    147       0.000000   0.000000   0.000000   0.000000   0.000000   0.000000
    148       0.000000   0.000000   0.000000   0.000000   0.000000   0.000000
    149       0.000000   0.000000   0.000000   0.000000   0.000000   0.000000
    150       0.000000   0.000000   0.000000   0.000000   0.000000   0.000000
    151       0.000000   0.000000   0.000000   0.000000   0.000000   0.000000
    152       0.000000   0.000000   0.000000   0.000000   0.000000   0.000000
    153       0.000000   0.000000   0.000000   0.000000   0.000000   0.000000
    154       0.000000   0.000000   0.000000   0.000000   0.000000   0.000000
    155       0.000000   0.000000   0.000000   0.000000   0.000000   0.000000
    156       0.000000   0.000000   0.000000   0.000000   0.000000   0.000000
    157       0.000000   0.000000   0.000000   0.000000   0.000000   0.000000
    158       0.000000   0.000000   0.000000   0.000000   0.000000   0.000000
    159       0.000000   0.000000   0.000000   0.000000   0.000000   0.000000
    160       0.000000   0.000000   0.000000   0.000000   0.000000   0.000000
    161       0.000000   0.000000   0.000000   0.000000   0.000000   0.000000
    162       0.000000   0.000000   0.000000   0.000000   0.000000   0.000000
    163       0.000000   0.000000   0.000000   0.000000   0.000000   0.000000
    164       0.000000   0.000000   0.000000   0.000000   0.000000   0.000000
    165       0.000000   0.000000   0.000000   0.000000   0.000000   0.000000
    166       0.000000   0.000000   0.000000   0.000000   0.000000   0.000000
    167       0.000000   0.000000   0.000000   0.000000   0.000000   0.000000
    168       0.000000   0.000000   0.000000   0.000000   0.000000   0.000000
    169       0.000000   0.000000   0.000000   0.000000   0.000000   0.000000
    170       0.000000   0.000000   0.000000   0.000000   0.000000   0.000000
    171       0.000000   0.000000   0.000000   0.000000   0.000000   0.000000
    172       0.000000   0.000000   0.000000   0.000000   0.000000   0.000000
    173       0.000000   0.000000   0.000000   0.000000   0.000000   0.000000
    174       0.000000   0.000000   0.000000   0.000000   0.000000   0.000000
    175       0.000000   0.000000   0.000000   0.000000   0.000000   0.000000
    176       0.000000   0.000000   0.000000   0.000000   0.000000   0.000000
    177       0.000000   0.000000   0.000000   0.000000   0.000000   0.000000
    178       0.000000   0.000000   0.000000   0.000000   0.000000   0.000000
    179       0.000000   0.000000   0.000000   0.000000   0.000000   0.000000
    180       0.000000   0.000000   0.000000   0.000000   0.000000   0.000000
    181       0.000000   0.000000   0.000000   0.000000   0.000000   0.000000
    182       0.000000   0.000000   0.000000   0.000000   0.000000   0.000000
    183       0.000000   0.000000   0.000000   0.000000   0.000000   0.000000
    184       0.000000   0.000000   0.000000   0.000000   0.000000   0.000000
    185       0.000000   0.000000   0.000000   0.000000   0.000000   0.000000
    186       0.000000   0.000000   0.000000   0.000000   0.000000   0.000000
    187       0.000000   0.000000   0.000000   0.000000   0.000000   0.000000
    188       0.000000   0.000000   0.000000   0.000000   0.000000   0.000000
    189       0.000000   0.000000   0.000000   0.000000   0.000000   0.000000
    190       0.000000   0.000000   0.000000   0.000000   0.000000   0.000000
    191       0.000000   0.000000   0.000000   0.000000   0.000000   0.000000
    192       0.000000   0.000000   0.000000   0.000000   0.000000   0.000000
    193       0.000000   0.000000   0.000000   0.000000   0.000000   0.000000
    194       0.000000   0.000000   0.000000   0.000000   0.000000   0.000000
    195       0.000000   0.000000   0.000000   0.000000   0.000000   0.000000
    196       0.000000   0.000000   0.000000   0.000000   0.000000   0.000000
    197       0.000000   0.000000   0.000000   0.000000   0.000000   0.000000
    198       0.000000   0.000000   0.000000   0.000000   0.000000   0.000000
    199       0.000000   0.000000   0.000000   0.000000   0.000000   0.000000
    200       0.000000   0.000000   0.000000   0.000000   0.000000   0.000000
    201       0.000000   0.000000   0.000000   0.000000   0.000000   0.000000
    202       0.000000   0.000000   0.000000   0.000000   0.000000   0.000000
    203       0.000000   0.000000   0.000000   0.000000   0.000000   0.000000
    204       0.000000   0.000000   0.000000   0.000000   0.000000   0.000000
    205       0.000000   0.000000   0.000000   0.000000   0.000000   0.000000
    206       0.000000   0.000000   0.000000   0.000000   0.000000   0.000000
    207       0.000000   0.000000   0.000000   0.000000   0.000000   0.000000
    208       0.000000   0.000000   0.000000   0.000000   0.000000   0.000000
    209       0.000000   0.000000   0.000000   0.000000   0.000000   0.000000
    210       0.000000   0.000000   0.000000   0.000000   0.000000   0.000000
    211       0.000000   0.000000   0.000000   0.000000   0.000000   0.000000
    212       0.000000   0.000000   0.000000   0.000000   0.000000   0.000000
    213       0.000000   0.000000   0.000000   0.000000   0.000000   0.000000
    214       0.000000   0.000000   0.000000   0.000000   0.000000   0.000000
    215       0.000000   0.000000   0.000000   0.000000   0.000000   0.000000
    216       0.000000   0.000000   0.000000   0.000000   0.000000   0.000000
    217       0.000000   0.000000   0.000000   0.000000   0.000000   0.000000
    218       0.000000   0.000000   0.000000   0.000000   0.000000   0.000000
    219       0.000000   0.000000   0.000000   0.000000   0.000000   0.000000
    220       0.000000   0.000000   0.000000   0.000000   0.000000   0.000000
    221       0.000000   0.000000   0.000000   0.000000   0.000000   0.000000
    222       0.000000   0.000000   0.000000   0.000000   0.000000   0.000000
    223       0.000000   0.000000   0.000000   0.000000   0.000000   0.000000
    224       0.000000   0.000000   0.000000   0.000000   0.000000   0.000000
    225       0.000000   0.000000   0.000000   0.000000   0.000000   0.000000
    226       0.000000   0.000000   0.000000   0.000000   0.000000   0.000000
    227       0.000000   0.000000   0.000000   0.000000   0.000000   0.000000
    228       0.000000   0.000000   0.000000   0.000000   0.000000   0.000000
    229       0.000000   0.000000   0.000000   0.000000   0.000000   0.000000
    230       0.000000   0.000000   0.000000   0.000000   0.000000   0.000000
    231       0.000000   0.000000   0.000000   0.000000   0.000000   0.000000
    232       0.000000   0.000000   0.000000   0.000000   0.000000   0.000000
    233       0.000000   0.000000   0.000000   0.000000   0.000000   0.000000
    234       0.000000   0.000000   0.000000   0.000000   0.000000   0.000000
    235       0.000000   0.000000   0.000000   0.000000   0.000000   0.000000
    236       0.000000   0.000000   0.000000   0.000000   0.000000   0.000000
    237       0.000000   0.000000   0.000000   0.000000   0.000000   0.000000
    238       0.000000   0.000000   0.000000   0.000000   0.000000   0.000000
    239       0.000000   0.000000   0.000000   0.000000   0.000000   0.000000
    240       0.000000   0.000000   0.000000   0.000000   0.000000   0.000000
    241       0.000000   0.000000   0.000000   0.000000   0.000000   0.000000
    242       0.000000   0.000000   0.000000   0.000000   0.000000   0.000000
    243       0.000000   0.000000   0.000000   0.000000   0.000000   0.000000
    244       0.000000   0.000000   0.000000   0.000000   0.000000   0.000000
    245       0.000000   0.000000   0.000000   0.000000   0.000000   0.000000
                  6          7          8          9         10         11    
      0       0.013462  -0.029322   0.023247   0.025552  -0.004277   0.037616
      1      -0.073191   0.005304  -0.010836  -0.057804  -0.017119  -0.020095
      2       0.035842   0.042362   0.010858  -0.012884  -0.000541   0.010363
      3       0.012336  -0.041013  -0.068905   0.029897  -0.024133   0.009588
      4      -0.003436   0.040134   0.004424  -0.051663   0.077534   0.014202
      5       0.038440   0.040574  -0.016966  -0.011970  -0.002377   0.002802
      6       0.026004  -0.035271   0.034648   0.030063   0.000544   0.042978
      7      -0.018937  -0.009467  -0.005544  -0.053176  -0.015286  -0.013132
      8       0.046496   0.039826  -0.029983  -0.022851  -0.036030  -0.022592
      9      -0.019639   0.004135   0.005209   0.030640   0.001999   0.067665
     10      -0.003926   0.043487  -0.016579  -0.107130  -0.038899  -0.038897
     11       0.000422   0.024248  -0.031019   0.002333   0.006331   0.016581
     12       0.009348  -0.024050   0.032069   0.025745  -0.000547   0.042917
     13      -0.034022   0.001085  -0.009680  -0.058330  -0.018873  -0.015180
     14       0.030289   0.035007  -0.014805  -0.014401  -0.008745  -0.005340
     15      -0.020746  -0.003016   0.032263   0.020691   0.007888   0.042491
     16      -0.016070   0.009762  -0.013835  -0.066061  -0.029314  -0.016006
     17      -0.003024   0.015932  -0.007966   0.000402   0.010322   0.000784
     18      -0.024744   0.002144   0.025364   0.022388   0.008482   0.049555
     19       0.019517  -0.000234  -0.022784  -0.062101  -0.043907   0.001300
     20      -0.010462   0.006493   0.015915  -0.002830   0.015830  -0.027202
     21      -0.047119   0.008329   0.061513  -0.003855   0.023620  -0.013171
     22      -0.058096  -0.001696  -0.008304  -0.044557  -0.011122  -0.021009
     23      -0.034840   0.001538  -0.013329   0.027452   0.024382   0.013535
     24      -0.084415   0.003579   0.072855   0.010782  -0.019926  -0.038086
     25      -0.167269  -0.020263   0.017419   0.010445  -0.143098  -0.076815
     26      -0.118801  -0.033323  -0.022847   0.122197  -0.100236   0.035696
     27      -0.101339  -0.009489   0.063383   0.047739  -0.073361  -0.015026
     28      -0.211911  -0.023966   0.034603   0.028084  -0.257681  -0.108700
     29      -0.156222  -0.049101  -0.025835   0.169899  -0.207343   0.047216
     30      -0.104233   0.014645   0.097465  -0.018710  -0.000084  -0.096423
     31      -0.221931  -0.035326   0.020497   0.045498  -0.129910  -0.091654
     32      -0.161718  -0.049994  -0.027663   0.162352  -0.093174   0.040401
     33      -0.133377   0.010827   0.105930  -0.006893  -0.034363  -0.115681
     34      -0.308784  -0.050693   0.040109   0.090940  -0.236169  -0.136276
     35      -0.229787  -0.078467  -0.035347   0.239636  -0.193799   0.057983
     36      -0.086684   0.030602   0.110646  -0.062368   0.064296  -0.129135
     37      -0.165441  -0.030719  -0.002390   0.023351   0.020937  -0.048884
     38      -0.118796  -0.030885  -0.022955   0.105808   0.040831   0.023167
     39      -0.102969   0.038945   0.129709  -0.084029   0.079442  -0.174139
     40      -0.209295  -0.042587  -0.000373   0.051595   0.033162  -0.060600
     41      -0.153172  -0.044059  -0.026938   0.137665   0.047334   0.026249
     42      -0.048701   0.035620   0.099471  -0.077362   0.108089  -0.104007
     43      -0.052466  -0.010346  -0.028178  -0.035250   0.157935   0.009086
     44      -0.031924   0.005325  -0.013339   0.008523   0.168166   0.002139
     45      -0.034991   0.048109   0.109982  -0.111583   0.158328  -0.129700
     46      -0.006382  -0.005873  -0.046643  -0.053848   0.277737   0.043626
     47       0.003118   0.021057  -0.009700  -0.037412   0.275717  -0.011294
     48      -0.029258   0.024363   0.074888  -0.047569   0.087211  -0.045987
     49       0.000227   0.003827  -0.031025  -0.068097   0.139764   0.022139
     50       0.009851   0.021469  -0.008831  -0.029943   0.158543  -0.002899
     51      -0.000374   0.028157   0.066114  -0.058747   0.122056  -0.027057
     52       0.084471   0.018973  -0.050559  -0.110664   0.245583   0.064205
     53       0.078349   0.050146  -0.002581  -0.106290   0.258418  -0.020689
     54       0.026786  -0.033649   0.031168   0.035598   0.005677   0.050797
     55       0.012692  -0.021400  -0.007399  -0.038792  -0.023382  -0.011391
     56       0.048664   0.032690  -0.020450  -0.034674  -0.050959  -0.045382
     57       0.022782  -0.024392   0.013558   0.061999   0.023755   0.077123
     58       0.025522  -0.010318  -0.019645   0.011289  -0.030888   0.019359
     59       0.048756   0.033411  -0.021246  -0.032309  -0.050301  -0.043127
     60       0.006655  -0.025537   0.006208   0.063317   0.018690   0.114682
     61       0.024767  -0.008862  -0.023520   0.021802  -0.036114   0.038000
     62       0.037621   0.029309  -0.017451  -0.054824  -0.041645  -0.056112
     63       0.024678  -0.020890   0.009102   0.071327   0.030889   0.076553
     64       0.043812  -0.003439  -0.020806   0.032920  -0.021441  -0.004996
     65       0.053926   0.028513  -0.010832  -0.044311  -0.063303  -0.055334
     66       0.033296  -0.018118   0.010681   0.076606   0.036568   0.055094
     67       0.018405  -0.011499  -0.023293   0.015597  -0.039559   0.048833
     68       0.053788   0.043641  -0.035849   0.007231  -0.045044  -0.016425
     69       0.004886  -0.023178   0.037265   0.025004   0.001095   0.042306
     70       0.025386  -0.034996  -0.003305  -0.053087  -0.021277  -0.023178
     71       0.039619   0.019628   0.000279  -0.085868  -0.054143  -0.086646
     72       0.000179  -0.036655   0.052009   0.007962  -0.028992   0.027750
     73       0.018207  -0.035403   0.006013  -0.088079  -0.000086  -0.051637
     74       0.039338   0.020225   0.000262  -0.087552  -0.051304  -0.088061
     75       0.009600  -0.022628   0.033520   0.030325   0.007436   0.046965
     76       0.046141  -0.049315  -0.006559  -0.039454  -0.033492  -0.011270
     77       0.037933   0.006332   0.011826  -0.094707  -0.086731  -0.094156
     78      -0.012088  -0.004065   0.032725   0.026637   0.018691   0.042298
     79       0.022684  -0.030727  -0.007038  -0.039588  -0.028328  -0.012318
     80       0.035173   0.021830   0.005697  -0.113860  -0.027989  -0.109934
     81       0.052272  -0.052032   0.038398   0.027225  -0.004018   0.033853
     82       0.018104  -0.031962  -0.002270  -0.056213  -0.021267  -0.024896
     83       0.062499   0.039862  -0.025554   0.001703  -0.066506  -0.028674
     84       0.051738  -0.052658   0.034391   0.030601  -0.001705   0.040546
     85       0.037546  -0.042909  -0.004159  -0.047631  -0.028833  -0.022641
     86       0.070491   0.037736  -0.014890  -0.004932  -0.075489  -0.046623
     87       0.060191  -0.055751   0.051387   0.015516  -0.012511   0.011221
     88       0.009778  -0.040011   0.007810  -0.091816  -0.011442  -0.049062
     89       0.062717   0.039985  -0.025487   0.002132  -0.066818  -0.028658
     90       0.063375  -0.062353   0.035756   0.028059  -0.004871   0.036199
     91       0.011127  -0.021590  -0.006385  -0.043032  -0.021892  -0.014070
     92       0.064853   0.047316  -0.040019   0.034983  -0.069307   0.001744
     93      -0.007213   0.025574  -0.036234  -0.002327  -0.008695   0.050600
     94      -0.002510   0.055048   0.001053  -0.002914  -0.004720  -0.039259
     95      -0.001879   0.017590  -0.020846  -0.000360   0.006107   0.018136
     96       0.013253   0.043080  -0.065893  -0.008488  -0.010261  -0.024910
     97      -0.013141   0.067467   0.007790   0.042441   0.010838   0.022627
     98       0.004604   0.036408  -0.035703   0.024671   0.015304   0.008604
     99       0.025352   0.066710  -0.114063  -0.057703  -0.028897  -0.057834
    100      -0.008979   0.080054   0.032273   0.152692   0.051445   0.015130
    101      -0.000424   0.025639  -0.021498   0.025076   0.015633   0.021280
    102       0.041403   0.080519  -0.138974  -0.066985  -0.032310  -0.119447
    103      -0.017304   0.089816   0.040199   0.193343   0.065853   0.063996
    104       0.004366   0.039720  -0.031910   0.043484   0.022071   0.012884
    105       0.017756   0.073823  -0.131480  -0.096323  -0.043626  -0.016067
    106       0.005471   0.079910   0.047219   0.215537   0.075037  -0.051386
    107      -0.011609  -0.002368   0.006054   0.004500   0.008613   0.044313
    108       0.028112   0.092373  -0.169697  -0.134372  -0.058191  -0.043999
    109       0.007806   0.089544   0.066956   0.303654   0.107744  -0.052319
    110      -0.015280  -0.009621   0.016521   0.007265   0.009786   0.053649
    111      -0.003461   0.057018  -0.098031  -0.083605  -0.038483   0.061310
    112       0.017427   0.067376   0.034309   0.160017   0.054296  -0.115916
    113      -0.017669  -0.020557   0.019080  -0.021417  -0.000747   0.053508
    114      -0.010584   0.061924  -0.108523  -0.110382  -0.048306   0.097952
    115       0.029599   0.067183   0.042477   0.201921   0.069604  -0.170547
    116      -0.026217  -0.042483   0.039700  -0.040132  -0.007430   0.070514
    117      -0.016332   0.032919  -0.050590  -0.035344  -0.020405   0.095894
    118       0.013389   0.055320   0.011104   0.050899   0.014305  -0.108467
    119      -0.012460  -0.010390   0.004911  -0.025503  -0.002460   0.039648
    120      -0.033504   0.019285  -0.025766  -0.026620  -0.017111   0.161305
    121       0.022242   0.046148   0.001817   0.009993  -0.000100  -0.156105
    122      -0.017084  -0.024912   0.013882  -0.047278  -0.009970   0.048448
    123       0.021627   0.038032  -0.045926   0.029988   0.006014  -0.066896
    124      -0.027847   0.066465  -0.012268  -0.014686  -0.012949   0.087921
    125       0.018232   0.068391  -0.065908   0.047272   0.023611  -0.023008
    126       0.037407   0.062873  -0.079964   0.032604   0.006219  -0.155022
    127      -0.027685   0.080667  -0.006591   0.023807   0.001318   0.145442
    128       0.024802   0.084511  -0.077177   0.064707   0.029744  -0.034448
    129       0.047011   0.072221  -0.087916   0.051938   0.013800  -0.208307
    130      -0.018728   0.085568   0.007889   0.080932   0.024353   0.122631
    131       0.021366   0.076607  -0.047648   0.105540   0.046503   0.016014
    132       0.041674   0.058167  -0.065172   0.063110   0.019126  -0.174693
    133      -0.036609   0.078910  -0.019459  -0.023287  -0.018053   0.180134
    134       0.033864   0.107591  -0.097808   0.080513   0.034775  -0.058665
    135       0.035225   0.076487  -0.111205  -0.012881  -0.013302  -0.149688
    136      -0.028013   0.087672  -0.003958   0.041217   0.007676   0.178028
    137       0.024309   0.082752  -0.095379   0.022616   0.013009  -0.069864
    138       0.008159   0.027623  -0.038520   0.011974  -0.001491  -0.003839
    139      -0.043296   0.060698  -0.036313  -0.081632  -0.041434   0.133601
    140       0.023802   0.081074  -0.109835  -0.003151   0.002051  -0.085561
    141       0.006330   0.047432  -0.085752  -0.040177  -0.024930   0.015144
    142      -0.041338   0.075299  -0.048470  -0.077405  -0.040762   0.160254
    143       0.020540   0.070218  -0.114088  -0.031086  -0.008863  -0.112419
    144       0.013638   0.021793  -0.019138   0.041910   0.011797  -0.033139
    145      -0.052206   0.063333  -0.055880  -0.120152  -0.058271   0.174292
    146       0.037191   0.115357  -0.152559  -0.009432  -0.002316  -0.102142
    147      -0.005315   0.006808  -0.006961   0.022516   0.004024   0.045759
    148      -0.048501   0.038482  -0.021863  -0.096076  -0.045953   0.105207
    149       0.019076   0.067975  -0.097872  -0.007288   0.001222  -0.087098
    150       0.029021   0.019847  -0.000527   0.081749   0.030644  -0.085238
    151      -0.028082   0.057065  -0.016278  -0.039823  -0.021718   0.051341
    152       0.021675   0.073317  -0.041149   0.103656   0.046415   0.019919
    153       0.031172  -0.011219   0.010056   0.089269   0.040853   0.027413
    154      -0.028465   0.047109  -0.022376  -0.070920  -0.032082   0.014307
    155       0.022542   0.058806  -0.038585   0.098577   0.047697   0.053555
    156       0.032169   0.018188   0.017334   0.101808   0.039447  -0.116629
    157      -0.032227   0.052009  -0.040202  -0.070701  -0.033621   0.111103
    158       0.019892   0.105906  -0.043778   0.114845   0.043801  -0.049215
    159       0.030285   0.036229   0.005975   0.091867   0.031655  -0.169955
    160      -0.023538   0.066077   0.010288   0.002854  -0.005821   0.002782
    161       0.025017   0.058904  -0.018949   0.139177   0.063889   0.092045
    162       0.007361  -0.034124  -0.033540   0.024675  -0.013974   0.020046
    163      -0.010064   0.017103  -0.000030  -0.041691   0.029289   0.001802
    164       0.031795   0.042040   0.020015  -0.014996  -0.004282   0.010990
    165      -0.004024  -0.026965  -0.049122   0.017026  -0.005887   0.018337
    166       0.036646  -0.006412   0.006313  -0.011800   0.006718  -0.000028
    167       0.016900   0.042500   0.083992  -0.021003  -0.008696   0.023750
    168      -0.003527  -0.041163  -0.127869   0.017671  -0.001292   0.009190
    169       0.086957   0.037655   0.043575   0.011612   0.008039  -0.014251
    170       0.012905   0.043051   0.104104  -0.023076  -0.010239   0.027571
    171       0.008164  -0.060059  -0.173676   0.025345  -0.004992   0.002728
    172       0.083522   0.094760   0.063830   0.004377   0.027519  -0.019791
    173       0.022402   0.044768   0.069317  -0.018496  -0.007159   0.019905
    174      -0.018623  -0.030645  -0.147916   0.008269   0.008926   0.009301
    175       0.142080   0.008844   0.055710   0.044801  -0.017646  -0.024193
    176      -0.003413   0.041304   0.168055  -0.030997  -0.015705   0.041441
    177      -0.018632  -0.041911  -0.210100   0.008440   0.013262   0.002371
    178       0.183334   0.044474   0.086549   0.064238  -0.018555  -0.037373
    179      -0.006840   0.041727   0.183935  -0.032672  -0.016901   0.044577
    180      -0.033933  -0.004908  -0.088593  -0.001570   0.013792   0.018514
    181       0.146579  -0.067170   0.029156   0.053988  -0.042302  -0.019125
    182      -0.015510   0.038708   0.210894  -0.036625  -0.019555   0.051233
    183      -0.046327   0.004312  -0.104232  -0.009374   0.021930   0.018945
    184       0.190683  -0.092110   0.038795   0.080367  -0.062350  -0.027883
    185      -0.028354   0.037036   0.259487  -0.042633  -0.023706   0.061828
    186      -0.034169   0.009442  -0.009358  -0.001802   0.008387   0.026948
    187       0.096567  -0.111646  -0.009819   0.029838  -0.041612  -0.002794
    188      -0.011233   0.037997   0.190998  -0.034510  -0.018073   0.047368
    189      -0.047581   0.030972   0.038036  -0.010126   0.012449   0.033946
    190       0.102195  -0.173199  -0.031185   0.037147  -0.061131   0.002467
    191      -0.020918   0.035626   0.225049  -0.039251  -0.021268   0.055246
    192      -0.019560  -0.002006   0.009901   0.007427  -0.001053   0.026946
    193       0.042086  -0.079894  -0.020075  -0.002745  -0.018372   0.006998
    194       0.005208   0.040134   0.127117  -0.026309  -0.012532   0.033377
    195      -0.021720   0.010532   0.071485   0.006334  -0.004793   0.033995
    196       0.006195  -0.116189  -0.049204  -0.021277  -0.019184   0.020420
    197       0.008401   0.039108   0.110773  -0.024471  -0.011331   0.030123
    198      -0.007719  -0.000571   0.010258   0.038950   0.013820   0.047424
    199      -0.027133   0.044600  -0.017462  -0.121457  -0.058618  -0.003405
    200       0.010685   0.043266  -0.051824   0.009000   0.009355   0.010312
    201       0.071291  -0.031303   0.040898   0.030009  -0.023108   0.028720
    202      -0.032208   0.008109   0.000201  -0.056747   0.003611  -0.012053
    203       0.039209   0.016735  -0.032232  -0.014211  -0.064804  -0.014228
    204       0.046932  -0.067793   0.052811   0.000508  -0.013626  -0.004849
    205      -0.027955  -0.003047  -0.015954  -0.022039   0.028087   0.035476
    206       0.022340  -0.020360  -0.032819  -0.014935  -0.040589  -0.009629
    207       0.028311  -0.021293   0.048143  -0.009209  -0.019536   0.003934
    208       0.021954  -0.037819  -0.009678   0.000280   0.012801   0.024133
    209      -0.000264  -0.089454  -0.029228  -0.021923  -0.003761  -0.015885
    210       0.015545   0.045188   0.013611  -0.006187  -0.028363   0.029263
    211       0.093906  -0.021520   0.046592   0.011090  -0.048931  -0.008943
    212      -0.003552  -0.103634  -0.026915  -0.023444   0.002845  -0.018233
    213       0.020099   0.065644  -0.007610   0.003961  -0.031710   0.042736
    214       0.109400   0.013979   0.081591   0.000251  -0.083494  -0.026653
    215       0.009874  -0.063199  -0.028794  -0.019101  -0.019975  -0.014450
    216      -0.004960   0.084446   0.004374  -0.017046  -0.031515   0.037220
    217       0.150210  -0.050046   0.061287   0.038239  -0.069747  -0.019296
    218      -0.023507  -0.169314  -0.021621  -0.030556   0.038026  -0.025751
    219      -0.016697   0.135911  -0.024339  -0.015403  -0.037423   0.056879
    220       0.212941  -0.036214   0.109871   0.049233  -0.122563  -0.045535
    221      -0.025721  -0.179986  -0.019637  -0.031640   0.042843  -0.027641
    222      -0.011123   0.057639   0.030982  -0.029847  -0.026191   0.020761
    223       0.130635  -0.097004   0.016647   0.052211  -0.026155   0.002169
    224      -0.039897  -0.221216  -0.018111  -0.036157   0.066291  -0.031299
    225      -0.027342   0.087854   0.023461  -0.038225  -0.028029   0.027474
    226       0.175324  -0.119977   0.028327   0.073537  -0.042797  -0.006822
    227      -0.054743  -0.271843  -0.013291  -0.041552   0.092833  -0.037437
    228       0.002527  -0.008133   0.066599  -0.032185  -0.017933  -0.004443
    229       0.056202  -0.114912  -0.041870   0.039712   0.037632   0.035126
    230      -0.037024  -0.207422  -0.020514  -0.034802   0.060014  -0.028960
    231      -0.002122  -0.029475   0.087295  -0.041933  -0.013688  -0.017557
    232       0.040784  -0.151436  -0.076430   0.050079   0.071600   0.051876
    233      -0.049654  -0.247972  -0.017766  -0.039148   0.081988  -0.033378
    234       0.021039  -0.047768   0.074457  -0.022585  -0.014070  -0.013217
    235       0.003981  -0.084581  -0.053418   0.014883   0.055912   0.046674
    236      -0.017411  -0.141516  -0.026239  -0.027672   0.025084  -0.021087
    237       0.030332  -0.101093   0.100677  -0.025379  -0.006206  -0.033291
    238      -0.051964  -0.095267  -0.095452   0.006550   0.103669   0.073338
    239      -0.014623  -0.130163  -0.027881  -0.026440   0.019561  -0.019389
    240       0.037513  -0.137228   0.067303  -0.020048   0.000866  -0.042919
    241      -0.057850   0.012366  -0.034347  -0.003043   0.063407   0.091860
    242       0.024248  -0.005794  -0.036000  -0.010393  -0.043356  -0.001348
    243       0.044044  -0.046588   0.034273   0.032482  -0.002351   0.036586
    244      -0.030112  -0.008859  -0.006362  -0.054763  -0.003441  -0.011387
    245       0.049732   0.039585  -0.033555  -0.023135  -0.053298  -0.021163
                 12         13         14         15         16         17    
      0       0.001132   0.018758   0.003385  -0.003169   0.014295   0.063547
      1      -0.005780   0.014764   0.011786  -0.050790   0.052669   0.044553
      2       0.011095  -0.010933   0.001211  -0.020115   0.037586  -0.059437
      3      -0.026177   0.023165   0.004201  -0.005427   0.037655   0.059407
      4       0.061069  -0.105847   0.015824  -0.063648   0.031674  -0.025017
      5       0.004368  -0.014346   0.002816  -0.021016   0.044773  -0.065015
      6       0.011409   0.012663  -0.006235   0.005538   0.006693   0.031594
      7       0.014913   0.012676  -0.003959  -0.018497   0.029432  -0.004196
      8      -0.005422   0.016944   0.019363  -0.001217   0.011955   0.008907
      9      -0.021036   0.004668   0.011783  -0.010980   0.035212   0.046959
     10       0.003897   0.012009   0.014002  -0.025000   0.038569  -0.009600
     11       0.012487  -0.021851  -0.018750  -0.031285   0.014248  -0.019484
     12      -0.001525   0.014694   0.006778  -0.005881   0.023216   0.050343
     13       0.001800   0.018341   0.010008  -0.027455   0.043919   0.019351
     14       0.011194  -0.010356  -0.002995  -0.023607   0.022832  -0.028822
     15      -0.011265   0.006339   0.013294  -0.020282   0.034922   0.038880
     16      -0.002619   0.024479   0.018442  -0.021874   0.047600   0.018485
     17       0.020045  -0.021892  -0.019411  -0.037230   0.015190  -0.022622
     18      -0.014607   0.003799   0.014640  -0.022201   0.034137   0.038071
     19      -0.000547   0.035167   0.026973  -0.020355   0.046140   0.037219
     20       0.028231  -0.019965  -0.024185  -0.036596   0.016376  -0.030033
     21       0.000646  -0.003820   0.003304  -0.023174   0.020558  -0.008275
     22      -0.015763   0.028695   0.019920  -0.006914   0.032986   0.015809
     23       0.002121  -0.013562  -0.015282  -0.019478   0.005169  -0.008974
     24       0.017399  -0.019162  -0.002048  -0.023595   0.013959  -0.032322
     25       0.027088  -0.012870   0.008040  -0.005111   0.016869  -0.037529
     26       0.015636  -0.035198  -0.010952  -0.007114   0.003537   0.013191
     27       0.027233  -0.030783  -0.001165  -0.030578   0.026508  -0.010375
     28       0.083889  -0.061701  -0.010212  -0.041663   0.037164  -0.075062
     29       0.050674  -0.068790  -0.017902  -0.030434   0.026021   0.020833
     30       0.023342  -0.020519  -0.009371  -0.013352  -0.012247  -0.086825
     31      -0.007583   0.012575   0.022664   0.052519  -0.032138  -0.043516
     32      -0.017908  -0.011539   0.004394   0.041705  -0.032830   0.025342
     33       0.036048  -0.032165  -0.013555  -0.012694  -0.018444  -0.105424
     34       0.026167  -0.019869   0.013179   0.056641  -0.048296  -0.086585
     35      -0.008402  -0.027567   0.009265   0.053773  -0.035805   0.042399
     36       0.011649  -0.006071  -0.010955  -0.002165  -0.031615  -0.114768
     37      -0.088179   0.082008   0.050745   0.108761  -0.063975   0.006485
     38      -0.065145   0.033865   0.014877   0.078148  -0.067498   0.016211
     39       0.014857  -0.006094  -0.015867   0.007832  -0.053146  -0.155087
     40      -0.118794   0.105055   0.063724   0.158645  -0.106446   0.003046
     41      -0.093654   0.054616   0.027997   0.119977  -0.099188   0.025259
     42      -0.004015   0.008091  -0.005976  -0.003563  -0.023037  -0.090632
     43      -0.129888   0.121696   0.062006   0.101165  -0.041324   0.061111
     44      -0.076624   0.053099   0.009225   0.061074  -0.061175  -0.005335
     45      -0.012928   0.019243  -0.006813   0.004380  -0.037370  -0.114157
     46      -0.192958   0.175650   0.083552   0.144115  -0.064447   0.102007
     47      -0.113902   0.088901   0.017678   0.088511  -0.087076  -0.013590
     48      -0.009419   0.009046   0.000956  -0.013932   0.003214  -0.036489
     49      -0.092648   0.094053   0.046698   0.042806   0.007607   0.063136
     50      -0.042104   0.028478  -0.006403   0.011944  -0.024758  -0.017993
     51      -0.023264   0.021763   0.005822  -0.013038   0.008324  -0.018640
     52      -0.128251   0.128215   0.057880   0.042147   0.020445   0.099688
     53      -0.053649   0.046263  -0.011073   0.004924  -0.024563  -0.032102
     54       0.004741   0.015443  -0.001194   0.001152   0.034123  -0.004319
     55       0.014070   0.029306   0.006456  -0.003458   0.020723  -0.047036
     56       0.015180   0.011479   0.005855   0.014229  -0.063214   0.094448
     57      -0.020925   0.027966   0.042814  -0.046953   0.091187  -0.106316
     58      -0.008534   0.065338   0.174214  -0.144104  -0.103801  -0.086405
     59       0.013381   0.012858   0.011845   0.008959  -0.063321   0.089227
     60      -0.033565   0.034282   0.118217  -0.113295   0.047046  -0.129125
     61      -0.016656   0.075616   0.237476  -0.196786  -0.151518  -0.096613
     62       0.021905  -0.006139  -0.074630   0.077670   0.014044   0.094066
     63      -0.025858   0.030741   0.042476  -0.050403   0.114508  -0.132365
     64      -0.007750   0.071595   0.154934  -0.129721  -0.081252  -0.100971
     65       0.026245   0.009277   0.002175   0.025637  -0.110054   0.147199
     66      -0.020812   0.028867   0.005312  -0.020395   0.140782  -0.127255
     67      -0.017732   0.074464   0.251163  -0.207555  -0.164735  -0.095000
     68      -0.009323   0.036939   0.118150  -0.086520  -0.103487   0.023069
     69       0.011260   0.005331   0.008790  -0.020640  -0.009790   0.052867
     70       0.024068   0.021234  -0.067636   0.069363   0.079310  -0.051288
     71       0.049609  -0.024231  -0.144865   0.141396  -0.006125   0.184816
     72       0.040310  -0.008385  -0.017238  -0.001906  -0.069856   0.160922
     73       0.034918  -0.002846  -0.186691   0.169862   0.173875  -0.046526
     74       0.049105  -0.025331  -0.152154   0.147649   0.003263   0.180186
     75       0.004612   0.009747   0.012817  -0.021204   0.008183   0.023004
     76       0.024831   0.032973  -0.048489   0.063932   0.065296  -0.060554
     77       0.074757  -0.031635  -0.144957   0.139036  -0.082845   0.287396
     78      -0.003488   0.004850   0.026191  -0.042925   0.006528   0.016407
     79       0.018224   0.029529  -0.015450   0.022800   0.037084  -0.049533
     80       0.053529  -0.042723  -0.247330   0.228253   0.095062   0.159111
     81       0.018495   0.014492  -0.053255   0.068266   0.038691   0.000055
     82       0.024243   0.017552  -0.068623   0.066204   0.078522  -0.046949
     83       0.004242   0.041218   0.143385  -0.093618  -0.207077   0.099874
     84       0.011216   0.017112  -0.045426   0.062780   0.058435  -0.031967
     85       0.020551   0.028143  -0.053583   0.072907   0.065590  -0.085866
     86       0.023362   0.037340   0.126219  -0.075697  -0.266130   0.175997
     87       0.041645   0.006386  -0.088696   0.101301  -0.012449   0.085200
     88       0.043414  -0.011235  -0.201020   0.171752   0.180801  -0.016422
     89       0.004303   0.041548   0.145075  -0.094907  -0.209874   0.100979
     90       0.013257   0.017517  -0.066004   0.092478   0.072038  -0.050672
     91       0.016701   0.026152  -0.009793   0.008483   0.033635  -0.040314
     92      -0.022596   0.067302   0.262086  -0.190483  -0.256431   0.030168
     93      -0.019208   0.002931   0.004375   0.003614   0.018142   0.031673
     94      -0.003120   0.004693  -0.000588  -0.009613   0.015319   0.007874
     95       0.014294  -0.020597  -0.015460  -0.038455   0.021310  -0.019455
     96      -0.002521   0.013885   0.004479   0.001549  -0.009079   0.026126
     97      -0.021433  -0.017370  -0.020973   0.018161   0.008544  -0.000231
     98       0.013876  -0.027359  -0.028300  -0.023164   0.000323  -0.029076
     99       0.005484   0.013598   0.002395   0.020733  -0.060780  -0.001215
    100      -0.026431  -0.024861  -0.040733   0.021088   0.023218   0.018517
    101       0.011993  -0.026038  -0.024337  -0.031191   0.017492  -0.021952
    102       0.019252   0.023182   0.004885   0.019601  -0.089387  -0.005359
    103      -0.041413  -0.042419  -0.058008   0.040925   0.026559   0.013953
    104       0.011437  -0.030549  -0.032991  -0.020175   0.002222  -0.027044
    105      -0.003503   0.001710  -0.002399   0.041883  -0.076379  -0.023264
    106      -0.013725  -0.010571  -0.039194  -0.000601   0.032221   0.045398
    107       0.010902  -0.019315  -0.009750  -0.053000   0.052863  -0.008232
    108       0.003145   0.002142  -0.003655   0.057208  -0.117923  -0.045060
    109      -0.019189  -0.017545  -0.056057   0.002421   0.046210   0.061427
    110       0.009332  -0.018687  -0.007431  -0.058435   0.065075  -0.002810
    111      -0.021366  -0.010737  -0.006524   0.042169  -0.032093  -0.014788
    112       0.006203   0.012878  -0.014340  -0.024737   0.015631   0.048468
    113       0.011912  -0.012826   0.002772  -0.067463   0.070166  -0.001288
    114      -0.029510  -0.020944  -0.011760   0.057662  -0.035629  -0.030165
    115       0.017510   0.024911  -0.010999  -0.040608   0.012686   0.065938
    116       0.010901  -0.006790   0.015412  -0.084483   0.096399   0.010194
    117      -0.029752  -0.010478  -0.004131   0.023405   0.016127   0.014215
    118       0.011232   0.020091   0.005043  -0.028109   0.005945   0.027676
    119       0.014376  -0.013669  -0.000373  -0.060290   0.053783  -0.009097
    120      -0.044676  -0.020904  -0.008006   0.026437   0.047275   0.020777
    121       0.026436   0.036452   0.021307  -0.045620  -0.002312   0.026475
    122       0.015224  -0.009213   0.007907  -0.069714   0.067285  -0.005885
    123       0.007125   0.025811   0.008149  -0.017304   0.023371   0.037149
    124      -0.036029  -0.031980  -0.022862   0.040123  -0.025905  -0.011658
    125       0.019125  -0.034622  -0.043889  -0.004286  -0.039384  -0.047735
    126       0.025897   0.034094   0.001172  -0.024072   0.005213   0.059433
    127      -0.051752  -0.050527  -0.034312   0.072689  -0.055526  -0.057120
    128       0.020187  -0.039203  -0.051546   0.006579  -0.059284  -0.058661
    129       0.036940   0.041419  -0.003199  -0.034806   0.014059   0.074900
    130      -0.048762  -0.047872  -0.042331   0.066388  -0.029597  -0.062357
    131       0.007627  -0.046797  -0.054842   0.014684  -0.040924  -0.087052
    132       0.029908   0.040393   0.000026  -0.037482   0.036486   0.064472
    133      -0.058237  -0.057243  -0.029124   0.085988  -0.087413  -0.060726
    134       0.023423  -0.044136  -0.061560   0.020542  -0.090100  -0.066946
    135       0.024926   0.027155   0.001306  -0.005840  -0.046557   0.058397
    136      -0.060620  -0.060661  -0.040013   0.090825  -0.072792  -0.082303
    137       0.030127  -0.030690  -0.044821  -0.005696  -0.064138  -0.030346
    138      -0.006884   0.015103   0.008629  -0.005119   0.010722   0.028177
    139      -0.046630  -0.042433  -0.023187   0.052155  -0.064936  -0.001261
    140       0.032745  -0.027617  -0.045251  -0.012445  -0.064936  -0.016950
    141      -0.012122   0.000909  -0.003641   0.012877  -0.041144   0.007456
    142      -0.052780  -0.054023  -0.033310   0.066576  -0.083506  -0.038591
    143       0.038608  -0.018457  -0.037188  -0.023573  -0.062884   0.022878
    144       0.000058   0.025338   0.014352  -0.017334   0.039311   0.039974
    145      -0.056091  -0.054431  -0.028316   0.066217  -0.097928  -0.011070
    146       0.035689  -0.037261  -0.061862   0.001300  -0.097514  -0.060463
    147      -0.017037   0.010920   0.013841  -0.002866   0.019007   0.036612
    148      -0.040400  -0.027870  -0.009056   0.034391  -0.044210   0.052656
    149       0.033211  -0.022535  -0.038419  -0.019038  -0.054936   0.006313
    150       0.014359   0.040233   0.016449  -0.039456   0.095022   0.025192
    151      -0.025082  -0.020252  -0.016281   0.019844  -0.006297   0.013194
    152       0.007806  -0.043944  -0.048798   0.013475  -0.034214  -0.087910
    153      -0.014779   0.030419  -0.002949  -0.024549   0.135391  -0.092491
    154      -0.012857  -0.008910  -0.010992  -0.000226   0.016330   0.032119
    155      -0.000218  -0.044440  -0.054464   0.013392  -0.012131  -0.127836
    156       0.024674   0.048994   0.024216  -0.051194   0.120376   0.041928
    157      -0.043651  -0.032494  -0.029974   0.035626  -0.031100  -0.028603
    158       0.025305  -0.043663  -0.035648   0.016799  -0.080218  -0.004833
    159       0.038100   0.051109   0.031452  -0.054384   0.089877   0.101237
    160      -0.010662  -0.012172  -0.004898   0.011203   0.011293   0.048144
    161      -0.011353  -0.051132  -0.058308   0.026231  -0.005369  -0.162760
    162      -0.010962   0.021452   0.004399  -0.005476   0.028585   0.062122
    163       0.019586  -0.060251   0.012220  -0.055067   0.037838   0.007662
    164       0.009117  -0.003842   0.002458  -0.018202   0.036998  -0.053845
    165      -0.001643   0.018741   0.005176  -0.010649   0.034602   0.050569
    166      -0.015254  -0.068757   0.010946  -0.041662   0.032918   0.022722
    167       0.017233   0.023804   0.000897  -0.015347   0.022216  -0.016063
    168      -0.023282   0.027787  -0.031142  -0.049842   0.043121  -0.002847
    169       0.025910  -0.204852   0.130982   0.071641   0.061939   0.027724
    170       0.020188   0.032142   0.002014  -0.012916   0.017561  -0.000207
    171      -0.050003   0.038518  -0.059952  -0.073715   0.042904  -0.031926
    172       0.090983  -0.301677   0.223270   0.140678   0.094430   0.020453
    173       0.017406   0.009859   0.006328  -0.011809   0.028088  -0.029092
    174      -0.010076   0.024604  -0.033270  -0.061507   0.051404  -0.022022
    175      -0.016703  -0.222051   0.140251   0.104857   0.051013   0.043941
    176       0.026462   0.069833  -0.002930  -0.012877   0.000121   0.053190
    177      -0.026938   0.032817  -0.064100  -0.094320   0.056758  -0.067087
    178       0.015747  -0.336161   0.242522   0.202118   0.075655   0.050083
    179       0.028784   0.076887  -0.002314  -0.011245  -0.003538   0.065930
    180       0.025949   0.010438   0.004579  -0.030970   0.053178   0.015562
    181      -0.103326  -0.097238   0.020563   0.016106   0.007898   0.052647
    182       0.029270   0.098801  -0.009519  -0.015732  -0.012433   0.089102
    183       0.037961   0.007670   0.004094  -0.039543   0.060430   0.000966
    184      -0.140506  -0.110357   0.025287   0.040776  -0.002943   0.066022
    185       0.033806   0.128280  -0.014243  -0.016333  -0.026117   0.128568
    186       0.047228   0.000748   0.042681   0.010375   0.044985   0.070982
    187      -0.143696   0.039710  -0.103282  -0.102583  -0.020614   0.044828
    188       0.026198   0.090351  -0.010514  -0.017981  -0.007780   0.073412
    189       0.077526  -0.010263   0.073990   0.035837   0.046353   0.101144
    190      -0.214643   0.137590  -0.200215  -0.175332  -0.054913   0.051227
    191       0.028104   0.114161  -0.016427  -0.020756  -0.018313   0.102005
    192       0.032821   0.006087   0.041304   0.018724   0.035555   0.087960
    193      -0.098449   0.051367  -0.103843  -0.127473  -0.006178   0.031914
    194       0.020248   0.051915  -0.004913  -0.017495   0.009868   0.019964
    195       0.050292  -0.000222   0.070446   0.049058   0.030442   0.131672
    196      -0.131145   0.154918  -0.196974  -0.214760  -0.027926   0.025834
    197       0.017182   0.046374  -0.007171  -0.020482   0.012805   0.007165
    198      -0.013933   0.010279   0.012291  -0.013622   0.023364   0.045198
    199      -0.007231   0.004109   0.015489  -0.024085   0.063497  -0.004986
    200       0.010228  -0.025525  -0.026208  -0.020448  -0.003225  -0.021592
    201       0.026027   0.003036  -0.016840   0.056303  -0.098297  -0.057664
    202       0.022206  -0.022787  -0.008814  -0.068628   0.028541   0.031235
    203      -0.066293   0.081934   0.061689   0.066870   0.103166  -0.058157
    204       0.012237  -0.027077  -0.010002   0.034879  -0.080560  -0.042893
    205       0.060732  -0.034801  -0.033385  -0.057471  -0.029107   0.025627
    206      -0.051859   0.048610   0.051311   0.057197   0.077637  -0.052529
    207      -0.002885  -0.039940  -0.007170   0.027200  -0.070476  -0.040230
    208       0.073744   0.021830  -0.028115  -0.027257  -0.028680  -0.000394
    209      -0.031213  -0.002266   0.036549   0.035167   0.044677  -0.029659
    210       0.052419   0.011253   0.025829   0.059938  -0.027771  -0.048057
    211      -0.071496   0.039999  -0.056146  -0.032779  -0.036568  -0.053179
    212      -0.030606  -0.013754   0.032279   0.029104   0.036877  -0.023959
    213       0.106950   0.057539   0.051325   0.095395  -0.007010  -0.060579
    214      -0.196178   0.012897  -0.086203  -0.070315  -0.036299  -0.064667
    215      -0.045284   0.018232   0.041081   0.044053   0.057800  -0.043518
    216       0.041090   0.004181   0.027754   0.046812  -0.007535  -0.037232
    217      -0.063242   0.094598  -0.047872   0.013048  -0.050220  -0.098741
    218      -0.012721  -0.066631   0.016314   0.004047   0.001170   0.005033
    219       0.087172   0.045578   0.055267   0.072230   0.029982  -0.040184
    220      -0.187331   0.110858  -0.073948   0.009223  -0.060988  -0.146960
    221      -0.012795  -0.075541   0.012936  -0.000503  -0.005120   0.008924
    222      -0.028666  -0.057630  -0.005266   0.000432  -0.034421  -0.019827
    223       0.101553   0.134956  -0.007404   0.065897  -0.051874  -0.089398
    224       0.003150  -0.108495   0.004421  -0.014880  -0.026879   0.027640
    225      -0.038423  -0.065414  -0.004536  -0.011388  -0.018916  -0.008983
    226       0.112669   0.182641   0.000927   0.105145  -0.062424  -0.128381
    227       0.014911  -0.149598  -0.008337  -0.034360  -0.054485   0.049323
    228      -0.086095  -0.110590  -0.038727  -0.031169  -0.079898  -0.014406
    229       0.252736   0.117935   0.021710   0.069046  -0.040565  -0.031849
    230       0.002609  -0.097343   0.008521  -0.009267  -0.019078   0.022414
    231      -0.141523  -0.159516  -0.064616  -0.067335  -0.100973  -0.000456
    232       0.382756   0.150547   0.053563   0.109546  -0.040704  -0.023199
    233       0.014877  -0.129338  -0.000896  -0.024463  -0.040329   0.040937
    234      -0.070949  -0.101429  -0.038444  -0.017044  -0.097015  -0.024769
    235       0.233809   0.059415   0.009079   0.021518  -0.031776   0.011130
    236      -0.014212  -0.044174   0.024739   0.016097   0.016647  -0.007036
    237      -0.112786  -0.143297  -0.064130  -0.042373  -0.132118  -0.019015
    238       0.346555   0.043492   0.030184   0.024957  -0.028212   0.051822
    239      -0.015406  -0.034619   0.028048   0.020793   0.023345  -0.011612
    240       0.009542  -0.047660  -0.006875   0.017665  -0.071730  -0.030834
    241       0.092333  -0.092388  -0.061824  -0.064871  -0.098320   0.029905
    242      -0.051090   0.052621   0.050209   0.060780   0.075528  -0.054146
    243       0.029428   0.009309  -0.018826   0.016962  -0.036495   0.021779
    244       0.026564   0.000044  -0.013442  -0.040076   0.024871   0.019040
    245      -0.032233   0.052864   0.039679   0.027019   0.059773  -0.003422
                 18         19         20         21         22         23    
      0       0.001596   0.034439   0.034985  -0.023574   0.046002   0.017239
      1      -0.021757   0.033877  -0.117266   0.074524   0.072215  -0.077539
      2      -0.011716  -0.056099   0.015364  -0.064181  -0.109185   0.053122
      3       0.009296   0.105182  -0.094628  -0.023313   0.034809  -0.000197
      4      -0.106173  -0.236961   0.332000  -0.033304   0.106777   0.032861
      5      -0.014122  -0.051758  -0.001361  -0.070709  -0.120218   0.055134
      6       0.012723   0.035309   0.052326  -0.044121   0.020660   0.039492
      7       0.002847   0.041780  -0.047243  -0.004279   0.026882  -0.019851
      8      -0.013815  -0.032464   0.013782  -0.059801  -0.073546  -0.001035
      9      -0.031703  -0.034219  -0.005882   0.038146  -0.036693  -0.006842
     10      -0.020023  -0.016029  -0.070995  -0.005931  -0.087750  -0.000018
     11      -0.014135   0.007166  -0.071267   0.021912  -0.001669  -0.007599
     12      -0.001807   0.012013   0.045057  -0.014515   0.024968   0.020875
     13      -0.011727   0.021068  -0.053886   0.017504   0.029875  -0.037895
     14      -0.010831  -0.018578  -0.021210  -0.040882  -0.056230   0.022204
     15      -0.019912  -0.018956   0.011401   0.016009  -0.006169   0.005185
     16      -0.014384   0.005112  -0.042010  -0.001037  -0.008696  -0.026429
     17      -0.006603   0.017483  -0.057121   0.006009   0.023096   0.002606
     18      -0.025252  -0.026259   0.001070   0.028086  -0.017140  -0.001985
     19      -0.011305   0.011383  -0.018716  -0.030866  -0.015814  -0.011306
     20       0.006464   0.034192  -0.040315  -0.010591   0.058898   0.016277
     21      -0.003401  -0.003386   0.001146   0.012986   0.007539   0.005390
     22      -0.010626   0.007308  -0.037343   0.015087   0.018998  -0.038846
     23      -0.008507   0.013785  -0.048138   0.024486   0.048637  -0.009853
     24       0.004227  -0.001288   0.009096   0.003965   0.006039   0.006804
     25       0.005113   0.004956  -0.010105  -0.008752   0.009499  -0.032162
     26      -0.019962  -0.018893  -0.002919   0.013613   0.032335   0.007111
     27      -0.007331  -0.015460   0.021322   0.006496   0.008841   0.009796
     28       0.007758   0.011048  -0.017355  -0.010771   0.021600  -0.039990
     29      -0.031363  -0.031571   0.007113   0.015666   0.040808   0.006542
     30       0.028590   0.019843   0.004922  -0.012958   0.000830   0.006302
     31       0.019471  -0.009004   0.034727  -0.039766  -0.034822  -0.004768
     32      -0.014828  -0.038034   0.037925  -0.008481  -0.005782   0.032556
     33       0.034742   0.021146   0.011911  -0.021336  -0.002365   0.008595
     34       0.033206  -0.011262   0.060190  -0.063213  -0.046829   0.004362
     35      -0.023081  -0.065232   0.077073  -0.021097  -0.025915   0.049556
     36       0.044315   0.037381  -0.006525  -0.019647  -0.002492   0.004970
     37       0.016809  -0.021682   0.049483  -0.043722  -0.070943   0.015009
     38       0.001135  -0.024928   0.032884  -0.018001  -0.025321   0.040150
     39       0.062920   0.051911  -0.007479  -0.034034  -0.010112   0.007046
     40       0.028903  -0.034214   0.087514  -0.071324  -0.114342   0.041386
     41       0.006403  -0.040530   0.067303  -0.038500  -0.062017   0.063253
     42       0.035836   0.035210  -0.015246  -0.008155   0.003961   0.001057
     43      -0.002090  -0.018862   0.015023  -0.011075  -0.048739   0.000078
     44       0.010239   0.008265  -0.017169  -0.000630   0.002749   0.016861
     45       0.048448   0.049642  -0.025311  -0.013128   0.001847  -0.001078
     46      -0.005667  -0.029359   0.024421  -0.011178  -0.072925   0.013296
     47       0.022621   0.019658  -0.024209  -0.006222  -0.010098   0.020257
     48       0.011606   0.014278  -0.010820   0.008016   0.009475   0.001547
     49      -0.015262  -0.004276  -0.027181   0.017079  -0.002891  -0.027972
     50       0.005200   0.027445  -0.057090   0.020489   0.041657  -0.008770
     51       0.006018   0.012805  -0.017156   0.014781   0.010651  -0.000109
     52      -0.026266  -0.001622  -0.051161   0.034515   0.003416  -0.034214
     53       0.013242   0.051998  -0.092308   0.030391   0.056337  -0.024743
     54       0.017389   0.033799   0.044163  -0.057758   0.006272   0.052088
     55       0.026904   0.066900  -0.026838  -0.076012   0.005469   0.009958
     56      -0.021306  -0.022589   0.040862  -0.051194  -0.045758  -0.024364
     57       0.029630   0.032407   0.010425  -0.073830  -0.024327   0.053398
     58       0.029732   0.076786  -0.036361  -0.093721   0.012093   0.013412
     59      -0.020796  -0.022833   0.039906  -0.052567  -0.047364  -0.023438
     60       0.020688   0.036285  -0.028273  -0.025360   0.013471   0.099728
     61       0.026775   0.080719  -0.048465  -0.081278   0.029333   0.033218
     62      -0.021217  -0.029216   0.036619  -0.041811  -0.055943  -0.029628
     63       0.035547   0.031611   0.009276  -0.091640  -0.043358   0.039408
     64       0.043853   0.077001  -0.007339  -0.157047  -0.034362  -0.039572
     65      -0.028047  -0.020852   0.058678  -0.041968  -0.024951  -0.017973
     66       0.041987   0.028705   0.030512  -0.123777  -0.070084   0.001359
     67       0.022466   0.082465  -0.060291  -0.059407   0.046648   0.054754
     68      -0.012756  -0.017043   0.022491  -0.074064  -0.059302  -0.026783
     69      -0.002672   0.018545   0.041739  -0.000818   0.029935   0.021963
     70       0.039234   0.078484  -0.011374  -0.113638  -0.006555   0.027550
     71      -0.028511  -0.024257   0.072648  -0.034937  -0.031705  -0.036843
     72      -0.017362   0.022778   0.078740   0.032427   0.080318   0.014068
     73       0.042884   0.074113  -0.009812  -0.121333  -0.030054   0.019025
     74      -0.027556  -0.024692   0.071051  -0.037228  -0.035764  -0.037070
     75       0.003537   0.020469   0.035358  -0.015988   0.017133   0.028631
     76       0.050015   0.094423   0.004391  -0.145703   0.000419   0.052448
     77      -0.042923  -0.018672   0.108274  -0.003236   0.021369  -0.041919
     78      -0.007661   0.002482   0.011644   0.016845   0.006887   0.003147
     79       0.033908   0.075160  -0.016085  -0.099433   0.002701   0.023746
     80      -0.019876  -0.026513   0.064885  -0.054340  -0.065112  -0.040345
     81       0.033893   0.051397   0.076008  -0.109024  -0.002365   0.072973
     82       0.034583   0.072856  -0.017841  -0.097159  -0.002633   0.022386
     83      -0.023023  -0.016615   0.052100  -0.059046  -0.034781  -0.032264
     84       0.036898   0.048047   0.062285  -0.103341  -0.004249   0.080638
     85       0.047719   0.078490  -0.013404  -0.123145  -0.009079   0.044294
     86      -0.026914  -0.005424   0.092004  -0.083328  -0.031470  -0.046414
     87       0.029673   0.063086   0.119868  -0.135830   0.000398   0.058256
     88       0.034681   0.074407  -0.010167  -0.103528  -0.009108   0.024400
     89      -0.023174  -0.016582   0.052763  -0.059246  -0.034641  -0.032622
     90       0.045820   0.051803   0.067956  -0.122117  -0.009936   0.095466
     91       0.026804   0.068630  -0.024977  -0.079322   0.004051   0.008969
     92      -0.020688  -0.024115   0.022612  -0.041551  -0.031748  -0.024937
     93      -0.028535  -0.035552  -0.015994   0.032588  -0.056820  -0.012992
     94      -0.020299  -0.017984  -0.042154  -0.014229  -0.032709   0.010341
     95      -0.013099   0.011368  -0.072731   0.023299   0.000252  -0.006761
     96      -0.006758  -0.013709   0.003718   0.006752  -0.003178   0.019163
     97      -0.032401  -0.030515  -0.045018  -0.001821  -0.054067  -0.031002
     98      -0.005480   0.019868  -0.061701   0.015607   0.024131  -0.013463
     99       0.016940   0.016451   0.029895  -0.049687   0.061542   0.022321
    100      -0.042164  -0.050266  -0.044467   0.041390  -0.071414  -0.039950
    101      -0.012781   0.011828  -0.072174   0.030068   0.002573  -0.013886
    102       0.036707   0.037584   0.053291  -0.082182   0.123390   0.053211
    103      -0.055770  -0.067626  -0.053404   0.063817  -0.111554  -0.083793
    104      -0.008893   0.014243  -0.063328   0.023682   0.016186  -0.020435
    105       0.014779   0.017551   0.025926  -0.066614   0.037404  -0.022506
    106      -0.035489  -0.049155  -0.031729   0.057100  -0.024922   0.021755
    107      -0.024418   0.001727  -0.091824   0.052321  -0.031695  -0.008730
    108       0.033986   0.041775   0.047083  -0.113787   0.086377  -0.020637
    109      -0.045348  -0.067609  -0.034841   0.097229  -0.040198   0.022564
    110      -0.029667  -0.004241  -0.098499   0.063514  -0.046271  -0.009420
    111      -0.015210  -0.017896  -0.010656  -0.013408  -0.066347  -0.073031
    112      -0.012559  -0.018568  -0.008401   0.008925   0.059777   0.089129
    113      -0.028930  -0.001227  -0.100073   0.055864  -0.044060  -0.000129
    114      -0.021217  -0.023298  -0.021609  -0.013794  -0.108518  -0.118564
    115      -0.001672  -0.008588   0.010561   0.005401   0.124188   0.148025
    116      -0.038230  -0.010380  -0.113895   0.069816  -0.069056   0.009117
    117      -0.037734  -0.045361  -0.033108   0.039567  -0.110890  -0.062381
    118      -0.004654  -0.002562  -0.012836  -0.029449   0.050339   0.074208
    119      -0.021586   0.006732  -0.090387   0.040935  -0.026032  -0.002055
    120      -0.060232  -0.069616  -0.060051   0.077496  -0.183319  -0.101701
    121       0.012507   0.020017   0.001409  -0.059656   0.101683   0.114810
    122      -0.023880   0.007038  -0.096965   0.043820  -0.035882   0.000235
    123      -0.004802  -0.018312   0.008666   0.015299  -0.046489  -0.012009
    124      -0.039030  -0.028654  -0.057749  -0.008038  -0.008657   0.018155
    125       0.014362   0.044252  -0.036342  -0.004976   0.081408  -0.023556
    126       0.006109  -0.010364  -0.003792   0.081008  -0.051708   0.052936
    127      -0.032309  -0.016710  -0.008714  -0.123691   0.066671  -0.098617
    128       0.021786   0.053052  -0.020815  -0.028113   0.112659  -0.048535
    129       0.010531  -0.011519  -0.013809   0.129903  -0.083041   0.081932
    130      -0.028196  -0.020240   0.000157  -0.122536   0.031347  -0.145028
    131       0.020054   0.050231   0.004235  -0.097218   0.115456  -0.146218
    132       0.006395  -0.016739  -0.007936   0.104271  -0.099611   0.041291
    133      -0.035953  -0.011899  -0.008341  -0.148675   0.117400  -0.078132
    134       0.030879   0.063564  -0.005559  -0.046554   0.153400  -0.062301
    135       0.008479   0.000815  -0.000609   0.063714   0.017631   0.088606
    136      -0.029438  -0.010647   0.016769  -0.189837   0.110852  -0.162461
    137       0.019969   0.051761  -0.048228   0.039444   0.095160   0.041991
    138      -0.012351  -0.020297   0.008051  -0.005975  -0.009081   0.002638
    139      -0.051441  -0.033162  -0.098991   0.037884   0.053853   0.168595
    140       0.013844   0.043887  -0.085763   0.095403   0.089441   0.135945
    141      -0.010361  -0.010860  -0.022256   0.001282   0.085026   0.122553
    142      -0.042988  -0.021167  -0.082368  -0.023796   0.108978   0.131232
    143       0.003841   0.032416  -0.120144   0.178948   0.057956   0.236217
    144      -0.010627  -0.023984   0.023160  -0.004512  -0.065740  -0.060525
    145      -0.055721  -0.030683  -0.119012   0.041899   0.119328   0.251356
    146       0.030148   0.062431  -0.081332   0.047060   0.156864   0.133848
    147      -0.020668  -0.024742   0.018928  -0.013506  -0.007690  -0.019471
    148      -0.065665  -0.051568  -0.128402   0.131063  -0.015238   0.244247
    149       0.006383   0.035514  -0.095444   0.130838   0.061708   0.161732
    150       0.000732  -0.020446   0.031157  -0.020959  -0.144692  -0.141663
    151      -0.039094  -0.030334  -0.081120   0.054587  -0.051161   0.076643
    152       0.021235   0.050758   0.013900  -0.107140   0.096108  -0.161639
    153       0.037283   0.015794   0.048111  -0.116913  -0.085232  -0.069558
    154      -0.035004  -0.026758  -0.100500   0.110221  -0.092066   0.125531
    155       0.036720   0.065097   0.016494  -0.128105   0.104466  -0.118695
    156      -0.002056  -0.025701   0.039274  -0.017551  -0.202020  -0.213171
    157      -0.028039  -0.016457  -0.091814   0.040536   0.033550   0.197349
    158      -0.011320   0.022336   0.010969  -0.062718   0.073349  -0.248784
    159      -0.020845  -0.042616   0.027372   0.034945  -0.215610  -0.230136
    160      -0.051168  -0.045018  -0.060562   0.045901  -0.123760  -0.072303
    161       0.039644   0.067140   0.043786  -0.203304   0.118443  -0.203744
    162      -0.001093   0.078635  -0.040233  -0.022115   0.048859   0.004433
    163      -0.043793  -0.125484   0.141485   0.011100   0.084956  -0.010251
    164      -0.008902  -0.052312   0.009081  -0.056531  -0.111340   0.048498
    165      -0.024153   0.066693  -0.023755  -0.026114   0.049393   0.008050
    166       0.022058  -0.094420   0.084213   0.004228   0.063444  -0.007224
    167       0.001582  -0.030332   0.006701  -0.042538  -0.071271   0.035072
    168      -0.026138   0.000242  -0.003146  -0.044984  -0.013954   0.027150
    169      -0.009350   0.013149   0.033470  -0.001205   0.025082   0.005010
    170       0.004473  -0.018876   0.004693  -0.037387  -0.049170   0.028991
    171      -0.005424  -0.035659  -0.009831  -0.060441  -0.060722   0.039948
    172      -0.091446   0.064013   0.058383   0.008264   0.020940   0.008494
    173      -0.003799  -0.034847   0.006971  -0.048296  -0.093184   0.041833
    174      -0.055722  -0.027911   0.034266  -0.043993  -0.021322   0.030912
    175       0.066424   0.071217  -0.071167  -0.018378  -0.014443   0.011433
    176       0.018095   0.013505  -0.000944  -0.019670   0.031608   0.007164
    177      -0.058310  -0.087156   0.057256  -0.057311  -0.074974   0.045676
    178       0.045035   0.169432  -0.128984  -0.021113  -0.050502   0.019730
    179       0.020655   0.022786  -0.002933  -0.015534   0.050346   0.002149
    180      -0.083756   0.018830   0.044524  -0.024815   0.039130   0.015556
    181       0.172366   0.005201  -0.107097  -0.033546  -0.009958   0.007152
    182       0.028918   0.032701  -0.003963  -0.007912   0.086320  -0.007737
    183      -0.109544  -0.001974   0.075922  -0.022530   0.035664   0.017915
    184       0.237575   0.047889  -0.192977  -0.049778  -0.041775   0.012354
    185       0.039749   0.055496  -0.008014   0.005940   0.145386  -0.024554
    186      -0.080846   0.091912   0.015153  -0.007029   0.102949  -0.003950
    187       0.201592  -0.117313  -0.033988  -0.027795   0.033893  -0.003048
    188       0.025813   0.021229  -0.001523  -0.013621   0.063648  -0.001160
    189      -0.105761   0.132271   0.021521   0.009462   0.151025  -0.017464
    190       0.291669  -0.178539  -0.055666  -0.040313   0.038796  -0.004601
    191       0.035104   0.035434  -0.003406  -0.003517   0.107253  -0.013532
    192      -0.051781   0.113608  -0.016557  -0.009195   0.108350  -0.006913
    193       0.128586  -0.159638   0.053599  -0.007771   0.069714  -0.010224
    194       0.012066  -0.010668   0.003433  -0.031647  -0.017456   0.020698
    195      -0.053112   0.170083  -0.035843   0.004517   0.160810  -0.021943
    196       0.156601  -0.248565   0.099153  -0.004376   0.100359  -0.013645
    197       0.010645  -0.021536   0.005998  -0.035983  -0.035837   0.024938
    198      -0.018736  -0.016438   0.020173   0.002974   0.011868  -0.023690
    199      -0.040700  -0.043114  -0.111197   0.051864  -0.163192   0.026431
    200      -0.016590  -0.000835  -0.077217   0.021408  -0.011408  -0.005504
    201       0.030503  -0.019585   0.038565   0.053185  -0.046727   0.028625
    202      -0.028882   0.008864  -0.044548   0.006778   0.024595  -0.066779
    203       0.044547  -0.009638   0.102860   0.089852   0.059261  -0.014528
    204      -0.025522  -0.085358  -0.066430   0.027305   0.000733  -0.007196
    205       0.046109   0.110054   0.077557   0.046894  -0.051261  -0.023561
    206       0.049571   0.002230   0.102960   0.103191   0.048267  -0.017038
    207       0.007000  -0.063925  -0.044287   0.053523  -0.004122  -0.014205
    208       0.005038   0.066630   0.066671   0.039584  -0.033950  -0.019851
    209       0.027390   0.001819   0.067793   0.073846   0.032141  -0.015491
    210       0.111782  -0.114778  -0.031254   0.096697   0.021710  -0.026990
    211      -0.131534   0.146412   0.126833   0.080753  -0.025071  -0.022820
    212       0.017829   0.005662   0.061268   0.063007   0.026246  -0.012998
    213       0.163201  -0.169298  -0.048237   0.116994   0.043024  -0.031468
    214      -0.195073   0.241470   0.203409   0.107133  -0.033366  -0.028857
    215       0.034154   0.003954   0.087315   0.099454   0.043291  -0.021260
    216       0.158255  -0.104617   0.002259   0.111062   0.024668  -0.035411
    217      -0.201242   0.121762   0.090968   0.097508  -0.008552  -0.016555
    218      -0.013924   0.012247   0.022431   0.010493  -0.002103  -0.001839
    219       0.246028  -0.151546   0.007967   0.137858   0.048890  -0.044841
    220      -0.324233   0.203456   0.148331   0.136528  -0.004674  -0.016171
    221      -0.021979   0.015441   0.017459   0.002771  -0.006926  -0.000100
    222       0.100181  -0.036054   0.029054   0.087965  -0.004004  -0.030694
    223      -0.131783  -0.004325  -0.019923   0.068096   0.005505  -0.011126
    224      -0.036367   0.015722  -0.009103  -0.028459  -0.023961   0.005753
    225       0.140764  -0.025986   0.058591   0.096353  -0.004356  -0.035912
    226      -0.195425  -0.029856  -0.057746   0.081039   0.022558  -0.006669
    227      -0.061713   0.021971  -0.038612  -0.067519  -0.045165   0.013821
    228      -0.009683   0.019924   0.015670   0.049134  -0.031325  -0.017509
    229       0.016276  -0.096456  -0.080080   0.022295  -0.003075  -0.011087
    230      -0.026287   0.011988  -0.001818  -0.017518  -0.018102   0.003207
    231      -0.058282   0.075872   0.035478   0.027821  -0.053737  -0.011867
    232       0.074175  -0.197550  -0.166252  -0.002339   0.007523  -0.007643
    233      -0.044986   0.015528  -0.026852  -0.051826  -0.035087   0.010692
    234      -0.055343   0.000673  -0.024808   0.033519  -0.029292  -0.011274
    235       0.083631  -0.051012  -0.027590   0.012699  -0.027256  -0.014723
    236       0.006625   0.004242   0.037386   0.036702   0.010631  -0.008622
    237      -0.138036   0.037425  -0.037165   0.002463  -0.050277  -0.002660
    238       0.194233  -0.108756  -0.068326  -0.013441  -0.040149  -0.014008
    239       0.013766   0.001839   0.043256   0.045183   0.015944  -0.010501
    240      -0.100463  -0.165992  -0.172276  -0.011471   0.048521  -0.039612
    241       0.145060   0.239587   0.197725   0.106928  -0.149372   0.013334
    242       0.064630   0.020098   0.123451   0.107476   0.037750  -0.008762
    243       0.020162   0.050012   0.039080  -0.076408  -0.005366   0.052236
    244      -0.010065   0.049453  -0.075699  -0.031985   0.019667  -0.015585
    245       0.000012  -0.029062   0.045664  -0.057343  -0.053797   0.008519
                 24         25         26         27         28         29    
      0       0.014179   0.014440  -0.021708   0.020617   0.003389   0.003901
      1      -0.024137  -0.034061   0.072062   0.001278   0.051187   0.007819
      2      -0.065110   0.020178  -0.032828   0.042831   0.035350   0.022821
      3      -0.045027   0.085486   0.036568  -0.056311   0.013119   0.017279
      4       0.078792   0.049560   0.054021   0.071098  -0.186385  -0.060294
      5      -0.084826   0.045060  -0.022269   0.032250   0.038504   0.026927
      6       0.033740  -0.018806  -0.069060   0.067273   0.018698   0.034245
      7       0.020645  -0.021158  -0.005213   0.080514   0.021633   0.026358
      8      -0.043714   0.076659   0.016224  -0.097079  -0.012528  -0.087709
      9       0.044009  -0.076742  -0.000968   0.020657   0.039929  -0.042107
     10      -0.050181   0.044701   0.069339   0.000836  -0.030678   0.022089
     11       0.018026  -0.034814   0.027998  -0.009508  -0.023283  -0.006727
     12      -0.000861  -0.003628  -0.041943   0.041413   0.029910   0.010814
     13      -0.007167  -0.002818   0.027882   0.054705   0.034831  -0.002441
     14      -0.051505   0.037765   0.008120  -0.028905  -0.016031  -0.000606
     15      -0.003423  -0.062350  -0.002301   0.020474   0.033680   0.002408
     16      -0.023612   0.029504   0.033826   0.049914   0.039497  -0.018456
     17      -0.013870  -0.029772   0.023526  -0.013587  -0.032870   0.031694
     18       0.005917  -0.073071   0.002176   0.021947   0.032930  -0.006798
     19      -0.023336   0.068234   0.013274   0.059295   0.052068  -0.028007
     20      -0.045437  -0.021296   0.021683  -0.017745  -0.037643   0.060845
     21      -0.003534  -0.068989   0.006779   0.005882   0.013554   0.024596
     22      -0.008364   0.002535   0.037755   0.060810   0.049917  -0.022636
     23       0.003644  -0.065172   0.020677  -0.011344  -0.030451   0.028489
     24       0.004529  -0.055532   0.004144   0.002682   0.009418   0.018122
     25       0.005835   0.037919   0.033168   0.054227   0.042190  -0.038407
     26      -0.011879  -0.079717   0.015650  -0.017897  -0.033966   0.042308
     27      -0.010744  -0.079470   0.008286   0.005282   0.011756   0.030320
     28       0.017467   0.047231   0.045207   0.061026   0.040512  -0.046487
     29      -0.022742  -0.101752   0.025240  -0.011628  -0.031408   0.050830
     30       0.031205  -0.012805  -0.007800  -0.009983  -0.005392  -0.001466
     31       0.005106   0.081859   0.003127   0.029905   0.030120  -0.044514
     32      -0.021876  -0.056682  -0.007351  -0.038588  -0.043360   0.046962
     33       0.037750   0.000070  -0.011515  -0.015073  -0.011448  -0.006351
     34       0.018156   0.114240  -0.007518   0.016309   0.015297  -0.055541
     35      -0.037657  -0.056112  -0.013602  -0.043066  -0.041666   0.053558
     36       0.046321   0.011535  -0.015997  -0.020200  -0.016907  -0.009823
     37      -0.013741   0.089177  -0.017171   0.017569   0.032792  -0.035251
     38      -0.013861  -0.026552  -0.025199  -0.054905  -0.054376   0.042212
     39       0.062891   0.047015  -0.026396  -0.032436  -0.029861  -0.022286
     40      -0.016615   0.130122  -0.046013  -0.008820   0.018477  -0.037753
     41      -0.021374  -0.000455  -0.047963  -0.075006  -0.063387   0.043764
     42       0.038756  -0.009189  -0.009931  -0.012614  -0.009902  -0.002487
     43      -0.028063   0.037138   0.002051   0.038314   0.050613  -0.019557
     44       0.003536  -0.028728  -0.010572  -0.040833  -0.048963   0.031471
     45       0.051342   0.011825  -0.014216  -0.016706  -0.014241  -0.013091
     46      -0.043382   0.033244  -0.008796   0.030765   0.052233  -0.008355
     47       0.010872  -0.007229  -0.019984  -0.048655  -0.053091   0.024681
     48       0.012493  -0.051973   0.002132  -0.000275   0.004644   0.017067
     49      -0.024009  -0.002051   0.030593   0.063098   0.062781  -0.019128
     50       0.013110  -0.050831   0.012489  -0.020370  -0.039675   0.025601
     51       0.005563  -0.062422   0.006203   0.004268   0.011355   0.019925
     52      -0.036618  -0.027777   0.042400   0.071907   0.076530  -0.013116
     53       0.026980  -0.046545   0.017041  -0.015792  -0.041653   0.016679
     54       0.020985   0.003270  -0.061599   0.048763   0.019005   0.019239
     55       0.100717  -0.059456  -0.001996   0.007232  -0.000208   0.011581
     56       0.019687   0.000791  -0.001253  -0.043893  -0.000216  -0.047370
     57      -0.038405   0.089289  -0.032246  -0.059952  -0.007411  -0.070540
     58       0.142044  -0.067519  -0.014929   0.003957  -0.005879   0.024475
     59       0.017267   0.004937  -0.001585  -0.048903  -0.001157  -0.052174
     60      -0.040334   0.136108  -0.093328   0.032109   0.028205  -0.034779
     61       0.151378  -0.054461  -0.043141   0.044484   0.006860   0.047325
     62      -0.011735   0.016039   0.014429  -0.067773  -0.002449  -0.075703
     63      -0.052914   0.102192  -0.007580  -0.116408  -0.022729  -0.110843
     64       0.146379  -0.103783   0.056541  -0.127037  -0.051908  -0.038736
     65       0.056389  -0.047644  -0.024725   0.021330   0.012294   0.014118
     66      -0.053390   0.074012   0.035949  -0.183716  -0.045652  -0.144906
     67       0.153799  -0.042948  -0.069866   0.089318   0.021807   0.071646
     68       0.013987   0.036429   0.006696  -0.103990  -0.015362  -0.093707
     69       0.005229  -0.022670  -0.095643   0.170688   0.053723   0.070250
     70       0.118922  -0.064337   0.013823  -0.050804  -0.015370  -0.010698
     71       0.026257  -0.047744  -0.024292   0.042964   0.028398  -0.008507
     72       0.024177  -0.063852  -0.190551   0.442952   0.136576   0.211765
     73       0.113637  -0.084717   0.058206  -0.158803  -0.045975  -0.075776
     74       0.025277  -0.047525  -0.016691   0.022745   0.022434  -0.019613
     75       0.003494  -0.009354  -0.072966   0.098082   0.031584   0.034930
     76       0.134734  -0.042004  -0.004637  -0.035722  -0.011044   0.011152
     77       0.044701  -0.079829  -0.123744   0.324498   0.113797   0.139635
     78      -0.008306  -0.031321  -0.049186   0.067711   0.022996   0.007458
     79       0.116881  -0.061593  -0.002787  -0.003600  -0.001836   0.014027
     80       0.020607  -0.056347   0.038469  -0.120315  -0.019656  -0.100293
     81       0.101077  -0.057648  -0.054090  -0.008592   0.004745   0.024160
     82       0.109892  -0.067741   0.010812  -0.028334  -0.008562  -0.000237
     83       0.090098  -0.048975  -0.022883  -0.016299   0.006011  -0.010997
     84       0.077896  -0.022609  -0.043847  -0.028182   0.001093   0.008027
     85       0.150985  -0.074588   0.029945  -0.083320  -0.017483  -0.006388
     86       0.168365  -0.149108  -0.045642   0.020100   0.013198   0.032282
     87       0.182323  -0.166260  -0.077719   0.028270   0.011583   0.069651
     88       0.084756  -0.072654   0.017762  -0.037682  -0.013463  -0.011560
     89       0.091824  -0.050768  -0.023297  -0.015201   0.006391  -0.009898
     90       0.101358  -0.030181  -0.030640  -0.067390  -0.006059   0.002066
     91       0.099213  -0.061204  -0.001201   0.008049  -0.000430   0.009140
     92       0.066842   0.012645  -0.014502  -0.029708   0.006293  -0.026469
     93       0.053773  -0.058512  -0.006085   0.001449   0.030210  -0.066437
     94      -0.061101  -0.013931   0.060189  -0.012868  -0.062872   0.062645
     95       0.016977  -0.032007   0.035127   0.000149  -0.016033  -0.007690
     96      -0.012258  -0.078394   0.006153  -0.006410   0.022878  -0.069783
     97       0.022928   0.040532   0.019874  -0.014882  -0.063958   0.084484
     98       0.028764  -0.006817   0.018043  -0.000543  -0.015487   0.000638
     99      -0.092221  -0.076541   0.028964  -0.011059  -0.015125  -0.007756
    100       0.118283   0.086929  -0.048456  -0.008721  -0.005489   0.030739
    101       0.044460  -0.012872   0.020086   0.001403  -0.009007  -0.014679
    102      -0.176099  -0.112853   0.050129  -0.013823  -0.028647   0.005665
    103       0.220346   0.161657  -0.100439  -0.006550   0.016221   0.031102
    104       0.053459   0.008232   0.002462  -0.000052  -0.005656  -0.005970
    105      -0.061592  -0.018872   0.026870  -0.017749  -0.054225   0.065373
    106       0.071947   0.011858  -0.052672  -0.005592   0.041667  -0.059344
    107       0.050054  -0.041372   0.040108   0.013205   0.005807  -0.046619
    108      -0.127335  -0.017841   0.050009  -0.029057  -0.102840   0.133916
    109       0.149479   0.034471  -0.108768  -0.003714   0.096736  -0.130224
    110       0.063229  -0.044242   0.038693   0.016725   0.015755  -0.061478
    111       0.071359   0.048825  -0.011276  -0.012304  -0.027182   0.043701
    112      -0.098744  -0.107595   0.024210  -0.005726   0.009382  -0.048196
    113       0.029630  -0.070886   0.062807   0.017811   0.004312  -0.053221
    114       0.126224   0.114844  -0.023469  -0.016485  -0.048408   0.090560
    115      -0.170763  -0.187190   0.034743  -0.001160   0.037099  -0.105938
    116       0.022062  -0.104213   0.082869   0.021419   0.007527  -0.072646
    117       0.126561   0.017848  -0.027109  -0.002689   0.020940  -0.039164
    118      -0.157610  -0.106850   0.079546  -0.011313  -0.053466   0.034185
    119       0.016650  -0.056742   0.059392   0.015249  -0.003684  -0.032296
    120       0.222374   0.057604  -0.048220   0.002063   0.035161  -0.055150
    121      -0.257405  -0.162691   0.120896  -0.008225  -0.065811   0.039652
    122       0.009610  -0.067894   0.072811   0.020442  -0.002626  -0.037961
    123       0.001115  -0.060498   0.019651  -0.013904  -0.002975  -0.039186
    124       0.004131  -0.002144   0.010919  -0.018794  -0.048094   0.043666
    125       0.031555   0.055536  -0.011300   0.031406   0.029836  -0.000827
    126       0.060659   0.047283  -0.021977   0.002664   0.007230   0.008152
    127      -0.068767  -0.061835   0.021544   0.011022   0.006325  -0.010624
    128       0.025379   0.076434  -0.024198   0.053742   0.060683  -0.005770
    129       0.117573   0.129084  -0.050128   0.002327   0.013612   0.027342
    130      -0.025397   0.006237   0.002054   0.009871   0.036810  -0.034242
    131      -0.004685   0.039088  -0.006968   0.052854   0.087694  -0.061563
    132       0.103806   0.099393  -0.032132  -0.008734   0.014064  -0.002900
    133      -0.125639  -0.142933   0.042156   0.018166  -0.012754   0.001535
    134       0.020434   0.105516  -0.044006   0.078680   0.089541   0.002461
    135       0.010495  -0.003614  -0.017265   0.022370  -0.002612   0.038797
    136      -0.114223  -0.101587   0.030164   0.026117   0.032391  -0.038521
    137       0.053238   0.097947  -0.031670   0.045678   0.026237   0.040491
    138      -0.028440  -0.130444   0.020204  -0.019085   0.016964  -0.095914
    139       0.003815  -0.057551  -0.024962  -0.034675  -0.016865  -0.037834
    140       0.090943   0.123711  -0.058880   0.025897   0.035073   0.005823
    141      -0.038589  -0.121693  -0.040520  -0.000243   0.201109  -0.349641
    142      -0.034552  -0.054741  -0.041481  -0.001983   0.143443  -0.239414
    143       0.136523   0.123879  -0.063492  -0.008667  -0.095047   0.159961
    144      -0.015686  -0.112475   0.049707  -0.026570  -0.075394   0.039934
    145      -0.010241  -0.090132  -0.057816  -0.031008   0.073412  -0.179177
    146       0.066498   0.186189  -0.100096   0.070797   0.265703  -0.272110
    147      -0.039828  -0.191987   0.036266  -0.027533  -0.050639  -0.015385
    148       0.057702  -0.074721  -0.006033  -0.087056  -0.244546   0.236700
    149       0.109334   0.102345  -0.047137   0.002052  -0.072453   0.133484
    150       0.001421  -0.033062   0.080184  -0.040058  -0.090470   0.047116
    151       0.038398   0.033040   0.013895  -0.034027  -0.079287   0.074195
    152      -0.019518   0.019389   0.015359   0.043094   0.039256  -0.011603
    153      -0.051594   0.028680   0.059307  -0.158260  -0.041402  -0.136245
    154       0.066243   0.081583   0.021545  -0.048310  -0.099520   0.090623
    155      -0.032235   0.055703   0.009878  -0.008471   0.050643  -0.077613
    156       0.011456  -0.028128   0.113370  -0.028140  -0.145264   0.129377
    157       0.018718   0.042508  -0.034799  -0.075712   0.003081  -0.072919
    158       0.006911  -0.052319   0.025704   0.152582   0.010442   0.132796
    159       0.037667  -0.060842   0.113992   0.035093  -0.158454   0.212109
    160       0.046245   0.007667   0.064010   0.015070  -0.155214   0.218562
    161      -0.065416   0.032233   0.022981  -0.013002   0.052856  -0.091485
    162      -0.018558   0.064105   0.014354  -0.012639  -0.030435  -0.001798
    163       0.029128   0.016564   0.066304  -0.026951   0.026826   0.009042
    164      -0.070954   0.014477  -0.045846   0.053752   0.049594   0.024305
    165      -0.020307   0.074964   0.023615   0.013986  -0.076971  -0.015973
    166       0.013089   0.013310   0.050295  -0.116278   0.177695   0.068515
    167      -0.050260   0.005418  -0.039551   0.055817   0.053789   0.023918
    168      -0.044078   0.054061  -0.003932   0.054061  -0.033188   0.003578
    169      -0.003573   0.008699   0.020247  -0.091369   0.162918   0.062648
    170      -0.043433   0.015300  -0.028911   0.042515   0.042232   0.019452
    171      -0.060616   0.040268  -0.028059   0.096270  -0.028719   0.007383
    172      -0.007613  -0.000286   0.016102  -0.119406   0.227212   0.084368
    173      -0.059774  -0.000491  -0.052387   0.071982   0.067952   0.030252
    174      -0.046203   0.042847  -0.005819   0.032167   0.037773   0.030109
    175      -0.018708   0.015464  -0.008702   0.015839  -0.004618   0.001285
    176      -0.016780   0.051250   0.017151  -0.010590  -0.004118   0.002714
    177      -0.061768   0.015002  -0.033617   0.061049   0.088834   0.048911
    178      -0.035135   0.008883  -0.038614   0.059260  -0.052539  -0.019200
    179      -0.010842   0.059989   0.027867  -0.022668  -0.015090  -0.001065
    180      -0.028027   0.063561   0.026777  -0.035238   0.061654   0.038331
    181      -0.012382   0.031519  -0.002035   0.095615  -0.157694  -0.051367
    182       0.001346   0.074918   0.048144  -0.044119  -0.034370  -0.007591
    183      -0.029455   0.054812   0.027279  -0.068516   0.138568   0.066568
    184      -0.022817   0.040134  -0.025767   0.214607  -0.351405  -0.122182
    185       0.021923   0.097825   0.080081  -0.079641  -0.067785  -0.020221
    186      -0.006482   0.090959   0.056541  -0.056589  -0.019609   0.005885
    187       0.007813   0.033312   0.031217   0.011680  -0.043673  -0.007164
    188      -0.006732   0.066418   0.036455  -0.029923  -0.019653  -0.001579
    189       0.008557   0.106368   0.081869  -0.105808  -0.014768   0.005897
    190       0.014811   0.043946   0.035941   0.052269  -0.128527  -0.035819
    191       0.008776   0.083441   0.060009  -0.058873  -0.044553  -0.011405
    192      -0.003223   0.099330   0.055872  -0.027927  -0.092203  -0.020783
    193       0.018027   0.024361   0.057186  -0.101844   0.137163   0.057043
    194      -0.033554   0.030304  -0.008353   0.023950   0.028255   0.016141
    195       0.012062   0.125470   0.083313  -0.054331  -0.140036  -0.037291
    196       0.031986   0.029354   0.080108  -0.144481   0.184192   0.073144
    197      -0.039041   0.021075  -0.018633   0.035973   0.040120   0.020268
    198      -0.018908  -0.128654  -0.001943   0.022251   0.036192  -0.042610
    199       0.051581   0.133247   0.070165   0.003232  -0.019104   0.026729
    200       0.017271  -0.060262   0.031203  -0.027190  -0.044750  -0.016073
    201       0.014781   0.009280   0.214282  -0.018829   0.059409   0.012530
    202      -0.072181   0.000463  -0.331049   0.004830  -0.068213  -0.029488
    203       0.011678  -0.017157  -0.035180   0.007714  -0.006899   0.004401
    204      -0.012390   0.013269   0.059081  -0.001793   0.016146   0.002215
    205      -0.049630  -0.003661  -0.135124  -0.017574  -0.022417  -0.013975
    206       0.001596  -0.017986  -0.036255   0.004023  -0.015614   0.005782
    207      -0.026315   0.017699   0.079357   0.033133  -0.002800  -0.011262
    208      -0.034677  -0.013161  -0.186092  -0.086484   0.005984   0.005318
    209      -0.003951  -0.012647  -0.043221  -0.003141  -0.017904   0.004745
    210      -0.032194   0.007205   0.023923   0.026753  -0.018190  -0.009083
    211      -0.035860  -0.014563  -0.163742  -0.079046   0.002439   0.007008
    212      -0.003131  -0.010522  -0.034859  -0.002903  -0.015002   0.004042
    213      -0.030891   0.005328   0.033837   0.040069  -0.026898  -0.008546
    214      -0.043903  -0.023320  -0.229216  -0.105198  -0.000270   0.010059
    215      -0.006800  -0.017430  -0.062720  -0.004285  -0.026067   0.006231
    216      -0.038247  -0.004921  -0.076426  -0.014660  -0.019136  -0.002403
    217      -0.028109   0.000458  -0.001369   0.001910  -0.010871  -0.003235
    218      -0.000967   0.001148   0.006527  -0.002068   0.000549  -0.000834
    219      -0.039080  -0.016017  -0.137848  -0.028062  -0.028825   0.003261
    220      -0.027784   0.001908   0.057404   0.032218  -0.018759  -0.005323
    221      -0.000845   0.003123   0.013942  -0.001717   0.002910  -0.001759
    222      -0.041277  -0.004474  -0.106315  -0.046104  -0.005654  -0.001015
    223      -0.021687   0.016753   0.110852   0.062485  -0.017119  -0.013649
    224      -0.000795   0.010253   0.035119  -0.001958   0.010782  -0.005127
    225      -0.044611  -0.015348  -0.193262  -0.088636  -0.002452   0.006206
    226      -0.015872   0.032375   0.266195   0.148697  -0.031616  -0.025664
    227       0.000486   0.018908   0.064712  -0.000820   0.021106  -0.008769
    228      -0.037038   0.010189  -0.016901  -0.016744   0.003582  -0.008855
    229      -0.022187   0.011648   0.017492   0.005190  -0.001161  -0.006399
    230      -0.001607   0.007802   0.024848  -0.003381   0.007693  -0.004124
    231      -0.036973   0.011685  -0.024714  -0.031715   0.013830  -0.008787
    232      -0.017483   0.021990   0.081902   0.036338  -0.001935  -0.011334
    233       0.000956   0.014686   0.050607  -0.002148   0.017636  -0.006585
    234      -0.031690   0.021681   0.069894   0.022507   0.003165  -0.014849
    235      -0.029579  -0.003778  -0.128092  -0.072076   0.010768   0.003092
    236      -0.004609  -0.003992  -0.018363  -0.004925  -0.008410   0.000733
    237      -0.030327   0.032249   0.119123   0.030570   0.014240  -0.019802
    238      -0.033400  -0.002992  -0.157047  -0.090561   0.015364   0.001958
    239      -0.004614  -0.006214  -0.026049  -0.004922  -0.011183   0.001853
    240      -0.032865   0.010492  -0.149241  -0.039448  -0.013347   0.002536
    241      -0.053577   0.010584   0.141631   0.033292  -0.009201  -0.026176
    242       0.007892  -0.016574   0.012619   0.013381  -0.007762   0.006141
    243       0.071801  -0.027911  -0.001464   0.044664   0.024844   0.033948
    244       0.011848  -0.006499   0.013092   0.084042   0.024829   0.025266
    245      -0.015354   0.062070   0.017756  -0.053980   0.011148  -0.077614
                 30         31         32         33         34         35    
      0      -0.020655   0.033812   0.045998  -0.007574  -0.013271   0.006569
      1       0.050050  -0.063733   0.021312   0.002004  -0.011005  -0.006724
      2       0.027947  -0.040855  -0.050667   0.013541   0.005794   0.007447
      3       0.019694  -0.012129  -0.077038   0.009789   0.014939  -0.002421
      4      -0.037393  -0.051924  -0.012724  -0.002537  -0.003885  -0.003791
      5       0.046619  -0.066983  -0.098312   0.024536   0.014991   0.008785
      6      -0.036231   0.053562   0.033271  -0.014010   0.007869   0.016567
      7      -0.027059   0.002556   0.005936  -0.000088   0.060441   0.009769
      8       0.029116   0.006533   0.113678   0.021313   0.006368  -0.042137
      9       0.000630  -0.013580  -0.005133   0.011276  -0.063099  -0.012103
     10      -0.073524   0.029155  -0.002575  -0.077058  -0.044331  -0.022466
     11      -0.037830   0.031421  -0.018707  -0.001214   0.037348   0.003799
     12       0.000049   0.015996   0.036851  -0.002365  -0.030382   0.010762
     13      -0.002510  -0.028615   0.029357   0.010888   0.026132   0.005837
     14       0.008107   0.000898  -0.004489  -0.004030   0.018009  -0.012389
     15       0.045150  -0.055063   0.030691  -0.010548  -0.088673  -0.018191
     16      -0.026780  -0.013335   0.034059   0.009569   0.006123   0.008224
     17       0.008797  -0.007635   0.011415  -0.013566   0.046014   0.002824
     18       0.033933  -0.049290   0.024176  -0.008994  -0.085819  -0.014481
     19      -0.071237   0.052184  -0.015936   0.020221   0.019061   0.019250
     20       0.051770  -0.048193   0.057047  -0.023414   0.033651  -0.008371
     21       0.083779  -0.103392   0.066425  -0.028038  -0.106537  -0.035331
     22       0.010485  -0.072816   0.086640   0.030223   0.020050   0.025468
     23       0.054463  -0.059373   0.056868   0.007456   0.093670   0.020589
     24       0.072586  -0.090119   0.058243  -0.020949  -0.088391  -0.028213
     25      -0.018877  -0.042614   0.070239   0.046165   0.057189   0.046559
     26       0.089817  -0.096201   0.075848  -0.011009   0.047776   0.005878
     27       0.106963  -0.132573   0.086508  -0.033119  -0.123543  -0.040852
     28      -0.025976  -0.050155   0.089007   0.060331   0.100949   0.068509
     29       0.123094  -0.144664   0.114090  -0.016713   0.029304   0.002268
     30       0.012054  -0.005214  -0.005133   0.000204  -0.008379  -0.006690
     31      -0.070000   0.047876  -0.017899   0.031998   0.022874   0.028458
     32       0.068030  -0.045162   0.017923  -0.034512  -0.010353  -0.020669
     33      -0.003151   0.017222  -0.022925   0.004842   0.011575  -0.001217
     34      -0.105965   0.102265  -0.063008   0.040028   0.059140   0.038425
     35       0.079315  -0.055036   0.015298  -0.052944  -0.078594  -0.039774
     36      -0.026285   0.052819  -0.049440   0.008996   0.042455   0.002214
     37      -0.086434   0.090178  -0.069300   0.000572  -0.066369  -0.010774
     38       0.020323   0.034756  -0.051441  -0.039053   0.003842  -0.028675
     39      -0.075438   0.124253  -0.104455   0.019277   0.091841   0.012644
     40      -0.140661   0.189395  -0.166557  -0.021217  -0.109675  -0.038630
     41      -0.013610   0.102461  -0.122359  -0.061763  -0.049806  -0.056817
     42       0.001558   0.011700  -0.014956   0.005815   0.028284   0.000436
     43      -0.019324  -0.014137   0.022260  -0.000697  -0.081883  -0.006660
     44       0.018003   0.015761  -0.015188  -0.008770   0.086746   0.007848
     45      -0.029162   0.050764  -0.041209   0.017762   0.067383   0.013310
     46      -0.011433  -0.013446   0.013615  -0.022182  -0.135023  -0.027307
     47      -0.012524   0.059268  -0.048057  -0.004909   0.107217   0.013173
     48       0.062945  -0.073923   0.048243  -0.014758  -0.050553  -0.020263
     49       0.026387  -0.097584   0.104455   0.021550  -0.033891   0.019065
     50       0.040688  -0.036496   0.043050   0.016232   0.142700   0.035580
     51       0.077178  -0.096769   0.067458  -0.017389  -0.069370  -0.022330
     52       0.060772  -0.152569   0.150867   0.019072  -0.063193   0.018261
     53       0.027666  -0.025791   0.050614   0.037790   0.222407   0.064635
     54      -0.040948   0.062744   0.072568  -0.011741   0.017055   0.006423
     55       0.026566  -0.015728  -0.023594   0.001794   0.018706  -0.013652
     56       0.019902   0.010772   0.071074   0.007090   0.000990  -0.018903
     57      -0.026455   0.096370   0.222372   0.001310   0.053678  -0.030023
     58       0.035664  -0.013018  -0.047218  -0.001709   0.015589  -0.008928
     59       0.022086   0.012481   0.080259   0.008424   0.002606  -0.023750
     60      -0.047958   0.078470   0.252520   0.057842   0.176053  -0.320708
     61       0.026542  -0.017552  -0.053806   0.016390   0.055338  -0.107134
     62       0.022824   0.011213   0.124068   0.012191   0.010842  -0.035124
     63      -0.017326   0.114544   0.272100  -0.007839   0.042795   0.026530
     64       0.067900   0.018998  -0.039799  -0.060215  -0.100232   0.299608
     65       0.017187  -0.015828  -0.040476  -0.000304  -0.032877   0.001627
     66      -0.003201   0.130733   0.269930  -0.042625  -0.023036   0.205087
     67       0.019795  -0.031889  -0.061491   0.036982   0.091836  -0.214256
     68       0.033399   0.037775   0.148130   0.010717   0.023612  -0.029230
     69      -0.097471   0.089128   0.063793  -0.023371   0.082427   0.021709
     70       0.059850  -0.026991  -0.029495   0.006643  -0.017371  -0.025893
     71      -0.011475   0.032511   0.043998  -0.000305   0.040166  -0.022244
     72      -0.264913   0.204203   0.019187  -0.046911   0.291861  -0.115678
     73       0.148699  -0.082944  -0.013643   0.015824  -0.118212   0.071827
     74       0.002552   0.023289   0.047150   0.001384   0.023406  -0.008873
     75      -0.055566   0.062849   0.072449  -0.016813   0.030077   0.045758
     76       0.028403   0.004895  -0.047527   0.007620   0.019835  -0.114707
     77      -0.191079   0.155426  -0.001439  -0.024030   0.263437  -0.179195
     78      -0.013816   0.020019   0.089622  -0.016685  -0.017169   0.128722
     79       0.027714  -0.010525  -0.032694   0.001905   0.017967  -0.047675
     80       0.107189  -0.042732   0.068924   0.013841  -0.095416   0.095637
     81       0.004081   0.040547   0.011350  -0.020889  -0.067204   0.017898
     82       0.045328  -0.022895  -0.028381   0.003229  -0.003674  -0.030946
     83       0.026931   0.000178   0.010370  -0.005726  -0.033415   0.036178
     84      -0.007493   0.039485   0.049094  -0.004999  -0.018233  -0.114407
     85       0.054581  -0.044636  -0.033476   0.013031  -0.010036  -0.173027
     86       0.062182  -0.003498  -0.097088  -0.047184  -0.173088   0.359320
     87       0.043268   0.037686  -0.104702  -0.066721  -0.222384   0.373275
     88       0.059721  -0.015951  -0.029685  -0.003845  -0.035519   0.057837
     89       0.027126   0.000046   0.008398  -0.006463  -0.035590   0.041319
     90       0.003153   0.026753   0.042854  -0.000981  -0.033723  -0.183500
     91       0.031242  -0.015329  -0.024197   0.001357   0.017061   0.005187
     92      -0.005785  -0.003096   0.074187   0.023592   0.072207  -0.221204
     93      -0.005260   0.005001  -0.047297   0.020041   0.005794  -0.016287
     94      -0.049127   0.025275   0.021437  -0.055995  -0.020748  -0.001591
     95      -0.054580   0.038376  -0.010338  -0.008001  -0.001922   0.002654
     96      -0.008624   0.012812  -0.045903   0.023165   0.023428  -0.006110
     97      -0.016823   0.010736   0.034997  -0.038322  -0.006548   0.004840
     98      -0.044262   0.038939   0.002608   0.006918  -0.000807   0.013637
     99      -0.010442   0.013500  -0.007838   0.014007   0.015733  -0.000316
    100       0.047288  -0.032839   0.009859  -0.006076   0.039916   0.009145
    101      -0.054608   0.045093  -0.008338   0.003762  -0.006224   0.009699
    102      -0.016722   0.017413   0.000550   0.015990   0.015505  -0.001993
    103       0.097913  -0.069136   0.009344  -0.000452   0.072458   0.015094
    104      -0.028227   0.026774  -0.003117   0.009385   0.014634   0.013404
    105       0.003361   0.002637   0.029469  -0.010363   0.019742   0.011564
    106       0.044998  -0.025762  -0.035958   0.034899   0.056404  -0.000205
    107      -0.094244   0.065070  -0.028770  -0.009391  -0.047695  -0.006426
    108      -0.000122   0.009331   0.071585  -0.024209   0.020059   0.026414
    109       0.089996  -0.049627  -0.074594   0.079040   0.103072   0.000701
    110      -0.098171   0.065585  -0.038481  -0.009751  -0.052967  -0.011460
    111       0.028689  -0.021267   0.005100  -0.014455   0.035022   0.004506
    112      -0.022095   0.018195  -0.021162   0.016680   0.004093  -0.008903
    113      -0.119277   0.076188  -0.034672  -0.023138  -0.072326  -0.016446
    114       0.046105  -0.035391   0.024075  -0.033114   0.045789   0.012967
    115      -0.037657   0.033146  -0.042625   0.044952  -0.003908  -0.017016
    116      -0.146741   0.090790  -0.049189  -0.033554  -0.094473  -0.027840
    117       0.017090  -0.012157  -0.043520   0.010536   0.026617  -0.012934
    118      -0.062730   0.038348   0.019839  -0.039590  -0.030723  -0.003038
    119      -0.104148   0.065456  -0.020512  -0.024547  -0.061805  -0.010682
    120       0.016945  -0.012297  -0.060420   0.011684   0.020214  -0.017764
    121      -0.095693   0.057312   0.031160  -0.053557  -0.055240  -0.005965
    122      -0.124273   0.076672  -0.022662  -0.032383  -0.080457  -0.015176
    123      -0.013102   0.019279  -0.033503   0.009626   0.029871   0.003029
    124      -0.019309   0.019510   0.017639  -0.013391   0.002516   0.003209
    125      -0.029036   0.012323   0.021611   0.006051  -0.062755   0.002793
    126       0.025424  -0.027911  -0.003005  -0.033719   0.003138  -0.015419
    127      -0.026857   0.003308  -0.028709   0.002423  -0.005533  -0.024568
    128      -0.018203  -0.014625   0.014698  -0.006207  -0.083406  -0.017741
    129       0.058894  -0.061005   0.023321  -0.089477   0.013526  -0.006887
    130       0.005553  -0.034320  -0.014147  -0.086162   0.032578   0.001014
    131      -0.027603  -0.011750  -0.006463  -0.030503  -0.052315   0.000406
    132       0.044741  -0.043279   0.017630  -0.100171   0.035282   0.016139
    133      -0.059817   0.036356  -0.055238   0.095189  -0.041525  -0.057191
    134       0.001820  -0.051836   0.007283  -0.016071  -0.102674  -0.049393
    135       0.009198  -0.019202  -0.026287   0.050649  -0.045130  -0.066750
    136      -0.034258  -0.002614  -0.056114   0.015290  -0.008356  -0.041403
    137      -0.017304  -0.003872   0.035306   0.018045  -0.102577  -0.022442
    138      -0.018647   0.034224  -0.060911   0.045651   0.048188   0.012981
    139      -0.013392   0.035811  -0.004238   0.037317   0.022915   0.021979
    140      -0.011288   0.003271   0.047196   0.003949  -0.082663   0.006037
    141       0.028750  -0.077753  -0.157063  -0.246196   0.212134   0.029169
    142       0.023878  -0.081372  -0.098836  -0.269156   0.176515   0.020119
    143      -0.039501   0.108197   0.129519   0.278845  -0.212923   0.015499
    144      -0.039302   0.081273  -0.008110   0.167791  -0.032273   0.001749
    145       0.005258  -0.001135  -0.057242  -0.057639   0.098401   0.037416
    146       0.050183  -0.179296  -0.074748  -0.480240   0.142173   0.002235
    147      -0.038900   0.100412  -0.027675   0.241539  -0.038577   0.014617
    148      -0.067805   0.211758   0.127838   0.492578  -0.192662   0.031351
    149      -0.038506   0.090089   0.106914   0.231616  -0.186906   0.010645
    150      -0.057557   0.071853   0.017768  -0.010222   0.022127   0.036048
    151      -0.021996   0.031901   0.046544  -0.031351   0.002206   0.017154
    152      -0.045364   0.019649   0.005094   0.018696  -0.071871  -0.001343
    153      -0.028576   0.144070   0.230692  -0.059903   0.000513   0.241198
    154      -0.028595   0.043783   0.086628  -0.063896  -0.012136   0.036600
    155      -0.034833   0.051751   0.098803  -0.009287  -0.081513   0.085195
    156      -0.088262   0.085703   0.002114  -0.006265   0.015099   0.007681
    157       0.025950   0.028377   0.113087  -0.050482   0.008489   0.099279
    158      -0.065742  -0.049647  -0.191767   0.081827  -0.055369  -0.189119
    159      -0.095117   0.040874  -0.111690   0.024133   0.024895  -0.103719
    160      -0.070390   0.031748  -0.035671  -0.001269  -0.003489  -0.074778
    161      -0.045728   0.066596   0.105356   0.002117  -0.083580   0.102428
    162      -0.000607  -0.004165  -0.027835   0.001407   0.002133   0.000280
    163       0.009468  -0.001644  -0.005895   0.000144  -0.000604  -0.004473
    164       0.039160  -0.045303  -0.043977   0.017095   0.001016   0.012106
    165      -0.001444  -0.040427  -0.048454   0.005491   0.001889   0.001809
    166       0.026883   0.080938  -0.016918  -0.001426   0.009828  -0.002149
    167       0.030947  -0.034791  -0.014997   0.012799  -0.005180   0.016741
    168       0.019473  -0.059658  -0.056565   0.014006  -0.002406   0.012275
    169       0.022082   0.064615  -0.017851   0.000474   0.009658   0.003778
    170       0.027343  -0.030676  -0.017964   0.011475  -0.003647   0.014709
    171       0.029572  -0.080912  -0.057859   0.019318  -0.006808   0.019449
    172       0.028109   0.084346  -0.016552   0.000738   0.011836   0.006511
    173       0.038548  -0.043503  -0.018502   0.016400  -0.007052   0.022302
    174       0.030902  -0.036308  -0.055189   0.015112  -0.001614   0.015096
    175       0.003385  -0.020509  -0.017044   0.003594   0.001304   0.006850
    176       0.010202  -0.015109  -0.032299   0.005268   0.003891   0.003983
    177       0.046618  -0.036146  -0.042235   0.019077  -0.006685   0.021331
    178      -0.004744  -0.055941  -0.010988   0.005129  -0.002204   0.011659
    179       0.006266  -0.012308  -0.036712   0.004000   0.005700   0.001784
    180       0.023907  -0.001609  -0.064988   0.010100   0.006269   0.009689
    181      -0.009672  -0.084284  -0.021957   0.005338  -0.006290   0.002607
    182      -0.000924  -0.006078  -0.042985   0.001382   0.008458  -0.002397
    183       0.034846   0.030441  -0.063824   0.010173   0.009080   0.011394
    184      -0.031458  -0.183797  -0.021708   0.008873  -0.017181   0.003359
    185      -0.013858   0.006583  -0.048238  -0.003904   0.012724  -0.010296
    186       0.000773  -0.006748  -0.065841   0.003440   0.008940  -0.000511
    187       0.004493  -0.007186  -0.022188   0.001150   0.001843  -0.002104
    188       0.005142  -0.011147  -0.042502   0.003801   0.006832   0.001275
    189      -0.007870   0.015904  -0.068621  -0.001234   0.014070  -0.007310
    190      -0.003458  -0.031683  -0.022628   0.000750  -0.000744  -0.004547
    191      -0.005110   0.000281  -0.044905  -0.000395   0.010357  -0.005501
    192      -0.010692  -0.031542  -0.064092   0.002543   0.006485  -0.003126
    193       0.024455   0.079088  -0.021557  -0.002113   0.011430  -0.002459
    194       0.022748  -0.027441  -0.029333   0.010163  -0.000499   0.012215
    195      -0.024022  -0.032091  -0.076617  -0.000390   0.009871  -0.009496
    196       0.030494   0.115154  -0.021921  -0.005509   0.016443  -0.001160
    197       0.026454  -0.029627  -0.024765   0.011134  -0.002085   0.013766
    198       0.016394  -0.008610  -0.035529   0.044657  -0.027368  -0.017980
    199      -0.091782   0.011585   0.060043  -0.131918  -0.108245  -0.009485
    200      -0.056844   0.059718  -0.062694   0.004335   0.069165  -0.005598
    201      -0.146627  -0.126058   0.029158   0.012072   0.028265  -0.001510
    202       0.162640   0.135719  -0.002819  -0.005722  -0.018381  -0.011298
    203      -0.009442   0.001226   0.010474  -0.000069   0.012413  -0.005806
    204      -0.022244  -0.020826   0.005799   0.002540   0.004877   0.001651
    205       0.028886   0.021622  -0.004604  -0.000310  -0.005446  -0.003578
    206       0.007080   0.009883  -0.014708  -0.004506  -0.002088   0.002109
    207       0.083248   0.052856   0.003364   0.000875   0.000914  -0.003628
    208      -0.150943  -0.113147   0.000815   0.005551   0.000645   0.000150
    209       0.007808   0.011017  -0.026362  -0.006849  -0.010974   0.008462
    210       0.089537   0.059981  -0.015078  -0.002819  -0.008191   0.000603
    211      -0.137107  -0.105304  -0.008976   0.003819  -0.002997   0.002823
    212       0.005315   0.008643  -0.022623  -0.006029  -0.009149   0.007644
    213       0.122338   0.086036  -0.025917  -0.006242  -0.013420   0.003617
    214      -0.185048  -0.140715  -0.015651   0.004370  -0.005507   0.004981
    215       0.011931   0.015159  -0.038220  -0.009315  -0.016361   0.012130
    216       0.013427   0.006275  -0.023280  -0.002171  -0.011721   0.004018
    217       0.022996   0.010490  -0.013894  -0.002136  -0.006082   0.002522
    218      -0.000638  -0.000112  -0.000372  -0.000776   0.000595   0.000594
    219      -0.008526  -0.005283  -0.037968  -0.005238  -0.018283   0.009273
    220       0.083203   0.054405  -0.023419  -0.005819  -0.009607   0.004783
    221      -0.000630  -0.000968   0.003000   0.000054   0.002018  -0.000542
    222      -0.056761  -0.049188  -0.012035   0.003017  -0.005972   0.001415
    223       0.153434   0.106765  -0.007520  -0.005121  -0.005853  -0.001540
    224      -0.003187  -0.005832   0.014841   0.003019   0.006740  -0.004426
    225      -0.145748  -0.114217  -0.015994   0.005007  -0.006679   0.004098
    226       0.338259   0.244103  -0.010949  -0.011869  -0.009321  -0.003505
    227      -0.006225  -0.011057   0.029797   0.006490   0.013044  -0.008983
    228      -0.004411  -0.012694   0.006066   0.005008   0.001902  -0.004819
    229       0.025240   0.010182   0.004224   0.001435  -0.000009  -0.002465
    230      -0.003653  -0.005647   0.010152   0.002096   0.004648  -0.003058
    231      -0.041131  -0.040688   0.017073   0.008366   0.007588  -0.007671
    232       0.085829   0.053026   0.010428   0.000900   0.001516  -0.004947
    233      -0.009118  -0.011471   0.024472   0.005180   0.011216  -0.007202
    234       0.072325   0.043079   0.012210   0.003670   0.003788  -0.007440
    235      -0.135580  -0.108080   0.007459   0.007288   0.003298  -0.001285
    236       0.003842   0.003986  -0.013487  -0.003323  -0.006088   0.004265
    237       0.087339   0.050763   0.027762   0.006913   0.010305  -0.013049
    238      -0.174911  -0.141544   0.015077   0.011159   0.006687  -0.003715
    239       0.004501   0.005606  -0.017521  -0.004370  -0.007847   0.005699
    240      -0.017891  -0.006744  -0.020717  -0.004157  -0.022718   0.009065
    241       0.112919   0.056253  -0.015763   0.001275  -0.005935  -0.002011
    242       0.003208   0.006566  -0.006785  -0.003066   0.005364   0.000720
    243      -0.081214   0.024582   0.046086  -0.014095   0.028864   0.009365
    244      -0.038718   0.009131   0.023169  -0.002489   0.070174   0.012252
    245       0.016854  -0.006644   0.109980   0.027950   0.010952  -0.036295
                 36         37         38         39         40         41    
      0       0.001807   0.033108   0.011055  -0.074098  -0.009091   0.005925
      1      -0.058991  -0.073403   0.004873  -0.241602  -0.021318  -0.063084
      2       0.010593  -0.006086  -0.005436   0.065855   0.006499   0.007595
      3       0.015071  -0.007277  -0.009541   0.140561   0.011834   0.007605
      4       0.001135  -0.008963  -0.000394   0.019017   0.001106  -0.000822
      5       0.019022  -0.016611  -0.015848   0.155649   0.017484   0.014999
      6      -0.003802   0.017165   0.017205  -0.006165   0.002256   0.020284
      7      -0.031726  -0.054485   0.034070   0.007739   0.020678   0.013056
      8       0.016200   0.014357   0.016467   0.007865  -0.000957  -0.040857
      9       0.012907   0.036923   0.010804  -0.015156  -0.029878   0.061357
     10      -0.024353  -0.078712   0.011413   0.083614  -0.040383  -0.079736
     11       0.003336   0.010076   0.006428  -0.002522  -0.028368   0.003102
     12      -0.010860   0.035520   0.001116  -0.080912  -0.010759   0.006703
     13      -0.022114  -0.032812   0.018756  -0.066353   0.002628  -0.008462
     14      -0.002048  -0.016295   0.004229   0.027615  -0.006507  -0.029189
     15      -0.009006  -0.010485   0.001313  -0.023704   0.005100   0.014684
     16       0.001446  -0.005112   0.008367  -0.028818  -0.012690  -0.014416
     17      -0.008249  -0.014709   0.003273  -0.023961  -0.011635  -0.023566
     18      -0.008392  -0.008899   0.011208  -0.001481   0.000963   0.029267
     19      -0.006213   0.019211   0.006540  -0.118150  -0.040872  -0.014814
     20      -0.006551  -0.026640  -0.016931  -0.033246   0.013869  -0.057504
     21      -0.003496  -0.045479  -0.017951   0.061410   0.046081  -0.010308
     22       0.050402   0.043264  -0.013567   0.039905  -0.003788   0.003902
     23       0.022034   0.028452  -0.000576   0.007531  -0.024273  -0.002505
     24       0.005868  -0.030036  -0.020726   0.070517   0.040282  -0.007994
     25       0.082459   0.090914  -0.022835   0.071050  -0.022261   0.010914
     26       0.023688   0.011935  -0.006515   0.056331  -0.009956  -0.004399
     27       0.004573  -0.049412  -0.026060   0.103928   0.057061  -0.014453
     28       0.115692   0.133270  -0.030152   0.097363  -0.042140   0.014789
     29       0.037422   0.010944  -0.015480   0.103249  -0.000740  -0.008629
     30      -0.001269  -0.003175  -0.004457   0.008052   0.004764   0.000419
     31       0.035216   0.054393  -0.005495   0.008821  -0.015733   0.012543
     32      -0.021315  -0.038089   0.005123   0.020942   0.009443  -0.008652
     33      -0.003001   0.003788   0.000312  -0.004382  -0.004586   0.002980
     34       0.028939   0.067192   0.005341  -0.017691  -0.034308   0.018562
     35      -0.031527  -0.063575   0.000294   0.043878   0.034319  -0.010903
     36      -0.017826  -0.000600   0.010642  -0.046271  -0.016381   0.001254
     37      -0.024943  -0.018755   0.005410  -0.050412   0.015159   0.001898
     38      -0.065158  -0.067853   0.025513  -0.061029   0.001718  -0.012706
     39      -0.034382   0.005743   0.025731  -0.103442  -0.037707   0.003280
     40      -0.094872  -0.081044   0.030261  -0.145395   0.025828  -0.003926
     41      -0.123081  -0.125838   0.043399  -0.129363   0.017666  -0.018567
     42      -0.003519   0.002302   0.001910  -0.008443  -0.008899   0.000619
     43       0.022887   0.005230  -0.019484   0.047847   0.023943   0.001204
     44      -0.009799   0.002907   0.011558  -0.019370  -0.028930  -0.005122
     45       0.000746   0.023457   0.005157  -0.030165  -0.027409   0.004273
     46       0.005294  -0.027021  -0.020046   0.059093   0.041728  -0.004345
     47      -0.012769   0.012197   0.015039  -0.038806  -0.041874  -0.003508
     48       0.003310  -0.024944  -0.012421   0.053671   0.027198  -0.006220
     49       0.073642   0.055240  -0.032463   0.102260   0.010871   0.007699
     50       0.035591   0.054516   0.001594   0.017795  -0.045779   0.002275
     51       0.011791  -0.022886  -0.018457   0.075020   0.034199  -0.006473
     52       0.098853   0.068636  -0.047813   0.152592   0.019979   0.006628
     53       0.056712   0.096764   0.011284   0.015433  -0.076824   0.013447
     54       0.011195   0.016994   0.022742   0.005105  -0.002595  -0.004179
     55      -0.014550  -0.040707   0.017281   0.025058   0.023790   0.019470
     56       0.015271  -0.004409   0.014386  -0.017540   0.005103  -0.008888
     57       0.026997  -0.034424   0.042538  -0.009678   0.009344  -0.051597
     58      -0.005526  -0.051678   0.021030   0.034931   0.035543   0.034996
[truncated: 704,828 more chars]
