# Supplementary material for: A stereodivergent multicomponent approach for the synthesis of C–N atropisomeric peptide analogues
Source: Chem Sci. 2024 Sep 16;15(40):16743–51. doi: 10.1039/d4sc04700a (PMC11418089; doi:10.1039/d4sc04700a)
Supplement: SC-015-D4SC04700A-s001 [file SC-015-D4SC04700A-s001.zip › CompData/_3_3a/IminiumBzOate4optb.out]

                                 *****************
                                 * O   R   C   A *
                                 *****************

                                            #,                                       
                                            ###                                      
                                            ####                                     
                                            #####                                    
                                            ######                                   
                                           ########,                                 
                                     ,,################,,,,,                         
                               ,,#################################,,                 
                          ,,##########################################,,             
                       ,#########################################, ''#####,          
                    ,#############################################,,   '####,        
                  ,##################################################,,,,####,       
                ,###########''''           ''''###############################       
              ,#####''   ,,,,##########,,,,          '''####'''          '####       
            ,##' ,,,,###########################,,,                        '##       
           ' ,,###''''                  '''############,,,                           
         ,,##''                                '''############,,,,        ,,,,,,###''
      ,#''                                            '''#######################'''  
     '                                                          ''''####''''         
             ,#######,   #######,   ,#######,      ##                                
            ,#'     '#,  ##    ##  ,#'     '#,    #''#        ######   ,####,        
            ##       ##  ##   ,#'  ##            #'  '#       #        #'  '#        
            ##       ##  #######   ##           ,######,      #####,   #    #        
            '#,     ,#'  ##    ##  '#,     ,#' ,#      #,         ##   #,  ,#        
             '#######'   ##     ##  '#######'  #'      '#     #####' # '####'        


                  #######################################################
                  #                        -***-                        #
                  #          Department of theory and spectroscopy      #
                  #    Directorship and core code : Frank Neese         #
                  #        Max Planck Institute fuer Kohlenforschung    #
                  #                Kaiser Wilhelm Platz 1               #
                  #                 D-45470 Muelheim/Ruhr               #
                  #                      Germany                        #
                  #                                                     #
                  #                  All rights reserved                #
                  #                        -***-                        #
                  #######################################################


                         Program Version 5.0.2 -  RELEASE  -


 With contributions from (in alphabetic order):
   Daniel Aravena         : Magnetic Suceptibility
   Michael Atanasov       : Ab Initio Ligand Field Theory (pilot matlab implementation)
   Alexander A. Auer      : GIAO ZORA, VPT2 properties, NMR spectrum
   Ute Becker             : Parallelization
   Giovanni Bistoni       : ED, misc. LED, open-shell LED, HFLD
   Martin Brehm           : Molecular dynamics
   Dmytro Bykov           : SCF Hessian
   Vijay G. Chilkuri      : MRCI spin determinant printing, contributions to CSF-ICE
   Dipayan Datta          : RHF DLPNO-CCSD density
   Achintya Kumar Dutta   : EOM-CC, STEOM-CC
   Dmitry Ganyushin       : Spin-Orbit,Spin-Spin,Magnetic field MRCI
   Miquel Garcia          : C-PCM and meta-GGA Hessian, CC/C-PCM, Gaussian charge scheme
   Yang Guo               : DLPNO-NEVPT2, F12-NEVPT2, CIM, IAO-localization
   Andreas Hansen         : Spin unrestricted coupled pair/coupled cluster methods
   Benjamin Helmich-Paris : MC-RPA, TRAH-SCF, COSX integrals
   Lee Huntington         : MR-EOM, pCC
   Robert Izsak           : Overlap fitted RIJCOSX, COSX-SCS-MP3, EOM
   Marcus Kettner         : VPT2
   Christian Kollmar      : KDIIS, OOCD, Brueckner-CCSD(T), CCSD density, CASPT2, CASPT2-K
   Simone Kossmann        : Meta GGA functionals, TD-DFT gradient, OOMP2, MP2 Hessian
   Martin Krupicka        : Initial AUTO-CI
   Lucas Lang             : DCDCAS
   Marvin Lechner         : AUTO-CI (C++ implementation), FIC-MRCC
   Dagmar Lenk            : GEPOL surface, SMD
   Dimitrios Liakos       : Extrapolation schemes; Compound Job, initial MDCI parallelization
   Dimitrios Manganas     : Further ROCIS development; embedding schemes
   Dimitrios Pantazis     : SARC Basis sets
   Anastasios Papadopoulos: AUTO-CI, single reference methods and gradients
   Taras Petrenko         : DFT Hessian,TD-DFT gradient, ASA, ECA, R-Raman, ABS, FL, XAS/XES, NRVS
   Peter Pinski           : DLPNO-MP2, DLPNO-MP2 Gradient
   Christoph Reimann      : Effective Core Potentials
   Marius Retegan         : Local ZFS, SOC
   Christoph Riplinger    : Optimizer, TS searches, QM/MM, DLPNO-CCSD(T), (RO)-DLPNO pert. Triples
   Tobias Risthaus        : Range-separated hybrids, TD-DFT gradient, RPA, STAB
   Michael Roemelt        : Original ROCIS implementation
   Masaaki Saitow         : Open-shell DLPNO-CCSD energy and density
   Barbara Sandhoefer     : DKH picture change effects
   Avijit Sen             : IP-ROCIS
   Kantharuban Sivalingam : CASSCF convergence, NEVPT2, FIC-MRCI
   Bernardo de Souza      : ESD, SOC TD-DFT
   Georgi Stoychev        : AutoAux, RI-MP2 NMR, DLPNO-MP2 response
   Willem Van den Heuvel  : Paramagnetic NMR
   Boris Wezisla          : Elementary symmetry handling
   Frank Wennmohs         : Technical directorship


 We gratefully acknowledge several colleagues who have allowed us to
 interface, adapt or use parts of their codes:
   Stefan Grimme, W. Hujo, H. Kruse, P. Pracht,  : VdW corrections, initial TS optimization,
                  C. Bannwarth, S. Ehlert          DFT functionals, gCP, sTDA/sTD-DF
   Ed Valeev, F. Pavosevic, A. Kumar             : LibInt (2-el integral package), F12 methods
   Garnet Chan, S. Sharma, J. Yang, R. Olivares  : DMRG
   Ulf Ekstrom                                   : XCFun DFT Library
   Mihaly Kallay                                 : mrcc  (arbitrary order and MRCC methods)
   Jiri Pittner, Ondrej Demel                    : Mk-CCSD
   Frank Weinhold                                : gennbo (NPA and NBO analysis)
   Christopher J. Cramer and Donald G. Truhlar   : smd solvation model
   Lars Goerigk                                  : TD-DFT with DH, B97 family of functionals
   V. Asgeirsson, H. Jonsson                     : NEB implementation
   FAccTs GmbH                                   : IRC, NEB, NEB-TS, DLPNO-Multilevel, CI-OPT
                                                   MM, QMMM, 2- and 3-layer-ONIOM, Crystal-QMMM,
                                                   LR-CPCM, SF, NACMEs, symmetry and pop. for TD-DFT,
                                                   nearIR, NL-DFT gradient (VV10), updates on ESD,
                                                   ML-optimized integration grids
   S Lehtola, MJT Oliveira, MAL Marques          : LibXC Library
   Liviu Ungur et al                             : ANISO software


 Your calculation uses the libint2 library for the computation of 2-el integrals
 For citations please refer to: http://libint.valeyev.net

 Your ORCA version has been built with support for libXC version: 5.1.0
 For citations please refer to: https://tddft.org/programs/libxc/

 This ORCA versions uses:
   CBLAS   interface :  Fast vector & matrix operations
   LAPACKE interface :  Fast linear algebra routines
   SCALAPACK package :  Parallel linear algebra routines
   Shared memory     :  Shared parallel matrices
   BLAS/LAPACK       :  OpenBLAS 0.3.15  USE64BITINT DYNAMIC_ARCH NO_AFFINITY Zen SINGLE_THREADED
        Core in use  :  Zen
   Copyright (c) 2011-2014, The OpenBLAS Project


Your calculation utilizes the atom-pairwise dispersion correction
with the Becke-Johnson damping scheme (D3BJ)
Cite in your paper:
S.Grimme, S.Ehrlich, L.Goerigk, J Comput Chem, (2011), 32, 1456–1465 
S.Grimme, J.Antony, S.Ehrlich and H.Krieg, J.Chem.Phys., 132, (2010), 154104 
   

Your calculation utilizes the SMD solvation module
Please cite in your paper:
A.V. Marenich, C.J. Cramer, D.G. Truhlar J. Phys. Chem. B, 113, (2009), 6378 

================================================================================

----- Orbital basis set information -----
Your calculation utilizes the basis: def2-TZVP
   F. Weigend and R. Ahlrichs, Phys. Chem. Chem. Phys. 7, 3297 (2005).

----- AuxJ basis set information -----
Your calculation utilizes the auxiliary basis: def2/J
   F. Weigend, Phys. Chem. Chem. Phys. 8, 1057 (2006).

================================================================================
                                        WARNINGS
                       Please study these warnings very carefully!
================================================================================


WARNING: Geometry Optimization
  ===> : Switching off AutoStart
         For restart on a previous wavefunction, please use MOREAD

INFO   : the flag for use of the SHARK integral package has been found!

================================================================================
                                       INPUT FILE
================================================================================
NAME = IminiumBzOate4optb.inp
|  1> ! PBE0 D3 def2-tzvp Opt
|  2> %maxcore 2660
|  3> %geom
|  4> maxiter 70
|  5> MaxStep 0.15
|  6> end
|  7> %pal nprocs 30
|  8> end
|  9> %CPCM SMD TRUE
| 10>    SMDSOLVENT "2,2,2-TRIFLUOROETHANOL"
| 11> end
| 12> 
| 13> *xyz 0 1
| 14> O  6.308298  5.702449  1.839327
| 15> O  6.965659  5.770103  -0.310216
| 16> N  8.410582  5.054186  2.245672
| 17> N  6.673733  7.282035  4.096959
| 18> C  7.541088  5.976530  2.324969
| 19> C  7.589915  7.329416  2.983861
| 20> H  8.594583  7.505504  3.351543
| 21> C  7.258493  8.371758  1.932802
| 22> C  5.974915  8.889473  1.818766
| 23> H  5.206688  8.588345  2.521404
| 24> C  5.676332  9.796119  0.811533
| 25> H  4.672282  10.197645  0.730803
| 26> C  6.656413  10.184956  -0.090724
| 27> H  6.421149  10.892410  -0.878006
| 28> C  7.939623  9.666095  0.019196
| 29> H  8.711192  9.968459  -0.679976
| 30> C  8.238389  8.759518  1.024672
| 31> H  9.239629  8.351102  1.105009
| 32> C  9.792108  4.973114  2.792894
| 33> C  9.714900  4.936566  4.313659
| 34> H  9.382515  5.886610  4.734741
| 35> H  10.709233  4.721785  4.710076
| 36> H  9.033900  4.148956  4.643179
| 37> C  10.663383  6.113592  2.289378
| 38> H  10.614199  6.190887  1.201590
| 39> H  11.696513  5.899763  2.569636
| 40> H  10.402099  7.076742  2.726569
| 41> C  10.345875  3.650932  2.276642
| 42> H  11.365642  3.527748  2.642715
| 43> H  10.366408  3.631489  1.184545
| 44> H  9.747991  2.808983  2.631405
| 45> C  7.082341  7.386783  5.418755
| 46> C  6.393417  6.735746  6.472126
| 47> C  6.882557  6.940687  7.761400
| 48> H  6.385956  6.457156  8.591182
| 49> C  7.991399  7.726035  8.043027
| 50> H  8.330016  7.839069  9.066531
| 51> C  8.643648  8.363374  7.002666
| 52> H  9.502723  8.998512  7.188971
| 53> C  8.182568  8.201695  5.709817
| 54> H  8.675327  8.737556  4.907267
| 55> C  5.174005  5.831413  6.251183
| 56> C  4.642887  5.266028  7.568954
| 57> H  5.385251  4.649185  8.080941
| 58> H  3.779426  4.631981  7.353346
| 59> H  4.313356  6.051718  8.253135
| 60> C  4.005748  6.612079  5.630224
| 61> H  3.725540  7.451756  6.271795
| 62> H  3.137131  5.954315  5.538115
| 63> H  4.197859  7.019540  4.636211
| 64> C  5.546169  4.616264  5.390666
| 65> H  5.927100  4.865742  4.402326
| 66> H  4.665482  3.983999  5.248832
| 67> H  6.311099  4.018863  5.892595
| 68> C  6.097991  5.552706  0.486988
| 69> C  4.721358  5.137384  0.207524
| 70> C  4.334281  5.030187  -1.127071
| 71> H  5.039527  5.285416  -1.908921
| 72> C  3.059964  4.593640  -1.438799
| 73> H  2.756526  4.506932  -2.475454
| 74> C  2.174379  4.258361  -0.421811
| 75> H  1.178764  3.906509  -0.667956
| 76> C  2.559176  4.365755  0.908331
| 77> H  1.868161  4.097245  1.698571
| 78> C  3.830891  4.807452  1.228292
| 79> H  4.135491  4.881497  2.264194
| 80> H  5.834540  6.759067  3.925726
| 81> O  7.309523  2.977567  1.154519
| 82> C  6.594450  2.395236  2.030485
| 83> C  5.351166  1.707976  1.538919
| 84> C  5.087092  1.602266  0.175932
| 85> H  5.804385  1.994053  -0.534957
| 86> C  3.912750  1.014657  -0.267344
| 87> H  3.713685  0.939896  -1.330670
| 88> C  2.986197  0.534807  0.649635
| 89> H  2.062554  0.084112  0.303214
| 90> C  3.243454  0.635453  2.010724
| 91> H  2.521193  0.263643  2.729167
| 92> C  4.422817  1.215373  2.451840
| 93> H  4.629204  1.302063  3.512198
| 94> O  6.846683  2.386076  3.248310
| 95> H  8.032567  4.133609  1.784723
| 96> *
| 97> 
| 98>                          ****END OF INPUT****
================================================================================

                       *****************************
                       * Geometry Optimization Run *
                       *****************************

Geometry optimization settings:
Update method            Update   .... BFGS
Choice of coordinates    CoordSys .... Z-matrix Internals
Initial Hessian          InHess   .... Almoef's Model

Convergence Tolerances:
Energy Change            TolE     ....  5.0000e-06 Eh
Max. Gradient            TolMAXG  ....  3.0000e-04 Eh/bohr
RMS Gradient             TolRMSG  ....  1.0000e-04 Eh/bohr
Max. Displacement        TolMAXD  ....  4.0000e-03 bohr
RMS Displacement         TolRMSD  ....  2.0000e-03 bohr
Strict Convergence                ....  False
------------------------------------------------------------------------------
                        ORCA OPTIMIZATION COORDINATE SETUP
------------------------------------------------------------------------------

The optimization will be done in new redundant internal coordinates
Making redundant internal coordinates   ...  (new redundants) done
Evaluating the initial hessian          ...  (Almloef) done
Evaluating the coordinates              ...  done
Calculating the B-matrix                .... done
Calculating the G-matrix                .... done
Diagonalizing the G-matrix              .... done
Small eigenvalue found = 7.057e-04
Small eigenvalue found = 2.025e-03
Small eigenvalue found = 2.452e-03
Small eigenvalue found = 3.631e-03
Small eigenvalue found = 4.656e-03
Small eigenvalue found = 6.097e-03
Small eigenvalue found = 6.556e-03
Small eigenvalue found = 8.851e-03
Small eigenvalue found = 1.089e-02
Small eigenvalue found = 1.097e-02
Small eigenvalue found = 1.428e-02
Small eigenvalue found = 1.846e-02
Small eigenvalue found = 2.268e-02
Small eigenvalue found = 2.607e-02
The first mode is                       ....  198
The number of degrees of freedom        ....  240

    -----------------------------------------------------------------
                    Redundant Internal Coordinates


    -----------------------------------------------------------------
         Definition                    Initial Value    Approx d2E/dq
    -----------------------------------------------------------------
      1. B(C   4,N   2)                  1.2700         0.869458   
      2. B(C   4,O   0)                  1.3530         0.640958   
      3. B(C   5,N   3)                  1.4424         0.461548   
      4. B(C   5,C   4)                  1.5056         0.408611   
      5. B(H   6,C   5)                  1.0842         0.367814   
      6. B(C   7,C   5)                  1.5169         0.391965   
      7. B(C   8,C   7)                  1.3887         0.627690   
      8. B(H   9,C   8)                  1.0838         0.368441   
      9. B(C  10,C   8)                  1.3877         0.630126   
     10. B(H  11,C  10)                  1.0844         0.367626   
     11. B(C  12,C  10)                  1.3877         0.630007   
     12. B(H  13,C  12)                  1.0843         0.367753   
     13. B(C  14,C  12)                  1.3885         0.628253   
     14. B(H  15,C  14)                  1.0842         0.367796   
     15. B(C  16,C   7)                  1.3911         0.622199   
     16. B(C  16,C  14)                  1.3864         0.633098   
     17. B(H  17,C  16)                  1.0843         0.367700   
     18. B(C  18,N   2)                  1.4882         0.390173   
     19. B(C  19,C  18)                  1.5232         0.383078   
     20. B(H  20,C  19)                  1.0910         0.358724   
     21. B(H  21,C  19)                  1.0918         0.357758   
     22. B(H  22,C  19)                  1.0921         0.357338   
     23. B(C  23,C  18)                  1.5210         0.386180   
     24. B(H  24,C  23)                  1.0916         0.357938   
     25. B(H  25,C  23)                  1.0916         0.357969   
     26. B(H  26,C  23)                  1.0895         0.360730   
     27. B(C  27,C  18)                  1.5236         0.382470   
     28. B(H  28,C  27)                  1.0905         0.359489   
     29. B(H  29,C  27)                  1.0925         0.356856   
     30. B(H  30,C  27)                  1.0919         0.357623   
     31. B(C  31,N   3)                  1.3875         0.564819   
     32. B(C  32,C  31)                  1.4171         0.565676   
     33. B(C  33,C  32)                  1.3941         0.615480   
     34. B(H  34,C  33)                  1.0812         0.371957   
     35. B(C  35,C  33)                  1.3877         0.630178   
     36. B(H  36,H  20)                  4.8666         0.000000   
     37. B(H  36,C  35)                  1.0840         0.368161   
     38. B(C  37,C  35)                  1.3835         0.639973   
     39. B(H  38,C  37)                  1.0845         0.367463   
     40. B(C  39,C  37)                  1.3821         0.643201   
     41. B(C  39,C  31)                  1.3997         0.602815   
     42. B(H  40,C  39)                  1.0835         0.368757   
     43. B(C  41,C  32)                  1.5341         0.367930   
     44. B(C  42,C  41)                  1.5291         0.374758   
     45. B(H  43,C  42)                  1.0926         0.356704   
     46. B(H  44,C  42)                  1.0927         0.356502   
     47. B(H  45,C  42)                  1.0927         0.356540   
     48. B(C  46,C  41)                  1.5362         0.365187   
     49. B(H  47,C  46)                  1.0932         0.355831   
     50. B(H  48,C  46)                  1.0935         0.355565   
     51. B(H  49,C  46)                  1.0913         0.358350   
     52. B(C  50,C  41)                  1.5348         0.367058   
     53. B(H  51,C  50)                  1.0882         0.362499   
     54. B(H  52,C  50)                  1.0934         0.355653   
     55. B(H  53,C  50)                  1.0927         0.356579   
     56. B(C  54,O   1)                  1.1982         1.132157   
     57. B(C  54,O   0)                  1.3768         0.587484   
     58. B(C  55,C  54)                  1.4648         0.474636   
     59. B(C  56,C  55)                  1.3937         0.616309   
     60. B(H  57,C  56)                  1.0834         0.368908   
     61. B(C  58,C  56)                  1.3826         0.641973   
     62. B(H  59,C  58)                  1.0836         0.368631   
     63. B(C  60,C  58)                  1.3896         0.625757   
     64. B(H  61,C  60)                  1.0843         0.367764   
     65. B(C  62,C  60)                  1.3888         0.627462   
     66. B(H  63,C  62)                  1.0835         0.368736   
     67. B(C  64,C  62)                  1.3837         0.639336   
     68. B(C  64,C  55)                  1.3942         0.615263   
     69. B(H  65,H  51)                  2.7896         0.000134   
     70. B(H  65,C  64)                  1.0823         0.370442   
     71. B(H  66,N   3)                  1.0035         0.443125   
     72. B(C  68,O  67)                  1.2719         0.863536   
     73. B(C  69,C  68)                  1.5032         0.412171   
     74. B(C  70,C  69)                  1.3924         0.619422   
     75. B(H  71,C  70)                  1.0832         0.369179   
     76. B(C  72,C  70)                  1.3859         0.634162   
     77. B(H  73,C  58)                  3.7133         0.000023   
     78. B(H  73,C  72)                  1.0844         0.367613   
     79. B(C  74,C  72)                  1.3891         0.626859   
     80. B(H  75,C  74)                  1.0846         0.367382   
     81. B(C  76,C  74)                  1.3888         0.627467   
     82. B(H  77,C  76)                  1.0845         0.367497   
     83. B(C  78,C  76)                  1.3863         0.633381   
     84. B(C  78,C  69)                  1.3921         0.620018   
     85. B(H  79,C  78)                  1.0837         0.368491   
     86. B(O  80,H  51)                  2.8855         0.000441   
     87. B(O  80,C  68)                  1.2437         0.957810   
     88. B(H  81,O  67)                  1.5021         0.070964   
     89. B(H  81,N   2)                  1.0967         0.314639   
     90. A(C   4,O   0,C  54)          120.9151         0.426830   
     91. A(C   4,N   2,C  18)          130.7047         0.418944   
     92. A(C  18,N   2,H  81)          115.3910         0.314936   
     93. A(C   4,N   2,H  81)          113.5690         0.359862   
     94. A(C   5,N   3,C  31)          123.0669         0.399851   
     95. A(C  31,N   3,H  66)          116.6264         0.354464   
     96. A(C   5,N   3,H  66)          114.6200         0.342605   
     97. A(O   0,C   4,N   2)          117.0165         0.458175   
     98. A(O   0,C   4,C   5)          111.6319         0.402759   
     99. A(N   2,C   4,C   5)          131.1238         0.425177   
    100. A(C   4,C   5,C   7)          107.8866         0.372037   
    101. A(N   3,C   5,C   4)          106.7140         0.380285   
    102. A(H   6,C   5,C   7)          109.0156         0.328036   
    103. A(C   4,C   5,H   6)          108.9288         0.330297   
    104. A(N   3,C   5,H   6)          109.4023         0.335002   
    105. A(N   3,C   5,C   7)          114.7392         0.377556   
    106. A(C   8,C   7,C  16)          119.5729         0.435307   
    107. A(C   5,C   7,C   8)          120.9974         0.400918   
    108. A(C   5,C   7,C  16)          119.3375         0.400298   
    109. A(C   7,C   8,H   9)          119.8910         0.355021   
    110. A(C   7,C   8,C  10)          120.1350         0.436301   
    111. A(H   9,C   8,C  10)          119.9733         0.355255   
    112. A(H  11,C  10,C  12)          120.1175         0.355110   
    113. A(C   8,C  10,H  11)          119.6824         0.355121   
    114. A(C   8,C  10,C  12)          120.1998         0.436591   
    115. A(H  13,C  12,C  14)          120.1207         0.354963   
    116. A(C  10,C  12,H  13)          120.1096         0.355131   
    117. A(C  10,C  12,C  14)          119.7697         0.436357   
    118. A(H  15,C  14,C  16)          119.7800         0.355433   
    119. A(C  12,C  14,H  15)          120.1589         0.354970   
    120. A(C  12,C  14,C  16)          120.0611         0.436742   
    121. A(C  14,C  16,H  17)          119.9350         0.355417   
    122. A(C   7,C  16,H  17)          119.8060         0.354372   
    123. A(C   7,C  16,C  14)          120.2589         0.435981   
    124. A(N   2,C  18,C  19)          108.7468         0.365351   
    125. A(C  19,C  18,C  27)          109.6276         0.366389   
    126. A(N   2,C  18,C  27)          105.0757         0.365252   
    127. A(C  23,C  18,C  27)          109.2891         0.366896   
    128. A(C  19,C  18,C  23)          112.1825         0.366996   
    129. A(N   2,C  18,C  23)          111.6670         0.365856   
    130. A(H  20,C  19,H  21)          107.9765         0.290367   
    131. A(C  18,C  19,H  21)          108.7281         0.325311   
    132. A(C  18,C  19,H  20)          112.3266         0.325455   
    133. A(H  20,C  19,H  22)          108.7577         0.290313   
    134. A(C  18,C  19,H  22)          110.4977         0.325248   
    135. A(H  21,C  19,H  22)          108.4503         0.290191   
    136. A(H  25,C  23,H  26)          107.2840         0.290648   
    137. A(H  24,C  23,H  26)          109.0537         0.290644   
    138. A(C  18,C  23,H  26)          113.1194         0.326187   
    139. A(H  24,C  23,H  25)          108.2004         0.290294   
    140. A(C  18,C  23,H  25)          108.0760         0.325775   
    141. A(C  18,C  23,H  24)          110.9262         0.325770   
    142. A(H  29,C  27,H  30)          108.7458         0.290112   
    143. A(H  28,C  27,H  30)          108.4147         0.290447   
    144. A(C  18,C  27,H  30)          111.1033         0.325206   
    145. A(H  28,C  27,H  29)          108.4215         0.290349   
    146. A(C  18,C  27,H  29)          111.1617         0.325092   
    147. A(C  18,C  27,H  28)          108.9159         0.325485   
    148. A(N   3,C  31,C  39)          118.2636         0.421957   
    149. A(N   3,C  31,C  32)          122.0260         0.417199   
    150. A(C  32,C  31,C  39)          119.6720         0.424835   
    151. A(C  31,C  32,C  33)          116.7015         0.426419   
    152. A(C  31,C  32,C  41)          123.3801         0.389327   
    153. A(C  33,C  32,C  41)          119.9161         0.395118   
    154. A(H  34,C  33,C  35)          117.6695         0.355833   
    155. A(C  32,C  33,C  35)          123.4533         0.434767   
    156. A(C  32,C  33,H  34)          118.8731         0.354411   
    157. A(H  36,C  35,C  37)          120.9794         0.356145   
    158. A(C  33,C  35,C  37)          119.0016         0.437834   
    159. A(C  33,C  35,H  36)          120.0173         0.355214   
    160. A(C  35,C  37,H  38)          120.9360         0.356030   
    161. A(H  38,C  37,C  39)          119.5692         0.356334   
    162. A(C  35,C  37,C  39)          119.4893         0.439453   
    163. A(C  37,C  39,H  40)          118.8999         0.356547   
    164. A(C  31,C  39,H  40)          119.4300         0.352649   
    165. A(C  31,C  39,C  37)          121.6573         0.434741   
    166. A(C  46,C  41,C  50)          111.1076         0.360860   
    167. A(C  42,C  41,C  50)          105.9417         0.362456   
    168. A(C  32,C  41,C  50)          110.7758         0.361321   
    169. A(C  42,C  41,C  46)          105.7894         0.362140   
    170. A(C  32,C  41,C  46)          111.2926         0.361006   
    171. A(C  32,C  41,C  42)          111.7105         0.362603   
    172. A(H  44,C  42,H  45)          107.6051         0.289929   
    173. A(H  43,C  42,H  45)          108.5085         0.289955   
    174. A(C  41,C  42,H  45)          112.2394         0.323958   
    175. A(H  43,C  42,H  44)          107.5640         0.289950   
    176. A(C  41,C  42,H  44)          108.5998         0.323953   
    177. A(C  41,C  42,H  43)          112.1219         0.323983   
    178. A(H  48,C  46,H  49)          106.7209         0.290039   
    179. A(H  47,C  46,H  49)          107.0301         0.290074   
    180. A(C  41,C  46,H  49)          115.0901         0.322854   
    181. A(H  47,C  46,H  48)          107.9299         0.289719   
    182. A(C  41,C  46,H  48)          109.4190         0.322442   
    183. A(C  41,C  46,H  47)          110.3662         0.322481   
    184. A(H  52,C  50,H  53)          107.8968         0.289825   
    185. A(H  51,C  50,H  53)          107.3070         0.290694   
    186. A(C  41,C  50,H  53)          110.1861         0.322863   
    187. A(H  51,C  50,H  52)          107.2605         0.290575   
    188. A(C  41,C  50,H  52)          109.5877         0.322725   
    189. A(C  41,C  50,H  51)          114.3681         0.323736   
    190. A(O   1,C  54,C  55)          127.2333         0.458184   
    191. A(O   0,C  54,C  55)          111.2105         0.407241   
    192. A(O   0,C  54,O   1)          121.5464         0.473256   
    193. A(C  56,C  55,C  64)          120.3653         0.433002   
    194. A(C  54,C  55,C  64)          121.8475         0.413255   
    195. A(C  54,C  55,C  56)          117.7429         0.413379   
    196. A(H  57,C  56,C  58)          120.7725         0.356456   
    197. A(C  55,C  56,C  58)          119.7460         0.436327   
    198. A(C  55,C  56,H  57)          119.4806         0.353998   
    199. A(H  59,C  58,C  60)          120.1574         0.354867   
    200. A(C  56,C  58,C  60)          119.9046         0.437525   
    201. A(C  56,C  58,H  59)          119.9365         0.356411   
    202. A(H  61,C  60,C  62)          119.7966         0.354889   
    203. A(C  58,C  60,C  62)          120.3781         0.435726   
    204. A(C  58,C  60,H  61)          119.8247         0.354725   
    205. A(H  63,C  62,C  64)          119.7732         0.356179   
    206. A(C  60,C  62,C  64)          120.0511         0.437415   
    207. A(C  60,C  62,H  63)          120.1741         0.355048   
    208. A(C  62,C  64,H  65)          120.1200         0.356458   
    209. A(C  55,C  64,H  65)          120.3202         0.354145   
    210. A(C  55,C  64,C  62)          119.5535         0.435870   
    211. A(C  68,O  67,H  81)          109.5137         0.282058   
    212. A(O  67,C  68,C  69)          116.6855         0.425317   
    213. A(C  69,C  68,O  80)          118.9843         0.433297   
    214. A(O  67,C  68,O  80)          124.3136         0.492687   
    215. A(C  68,C  69,C  70)          120.7759         0.403541   
    216. A(C  70,C  69,C  78)          119.2496         0.433995   
    217. A(C  68,C  69,C  78)          119.9263         0.403610   
    218. A(H  71,C  70,C  72)          120.3001         0.355761   
    219. A(C  69,C  70,C  72)          120.3966         0.435761   
    220. A(C  69,C  70,H  71)          119.3000         0.354344   
    221. A(H  73,C  72,C  74)          120.0691         0.354806   
    222. A(C  70,C  72,C  74)          120.0332         0.436699   
    223. A(C  70,C  72,H  73)          119.8944         0.355504   
    224. A(H  75,C  74,C  76)          120.0594         0.354827   
    225. A(C  72,C  74,C  76)          119.8908         0.435865   
    226. A(C  72,C  74,H  75)          120.0498         0.354768   
    227. A(H  77,C  76,C  78)          119.9482         0.355411   
    228. A(C  74,C  76,C  78)          119.9828         0.436678   
    229. A(C  74,C  76,H  77)          120.0687         0.354846   
    230. A(C  76,C  78,H  79)          120.4520         0.355574   
    231. A(C  69,C  78,H  79)          119.1005         0.354290   
    232. A(C  69,C  78,C  76)          120.4436         0.435740   
    233. A(N   2,H  81,O  67)          171.1989         0.221405   
    234. D(O   0,C   4,N   2,H  81)     -0.2179         0.065848   
    235. D(C   5,C   4,O   0,C  54)    115.4856         0.030294   
    236. D(N   2,C   4,O   0,C  54)    -69.3840         0.030294   
    237. D(C   5,C   4,N   2,C  18)      0.8370         0.065848   
    238. D(O   0,C   4,N   2,C  18)   -173.1500         0.065848   
    239. D(C   5,C   4,N   2,H  81)    173.7692         0.065848   
    240. D(N   3,C   5,C   4,O   0)     62.2593         0.012369   
    241. D(H   6,C   5,C   4,O   0)   -179.7286         0.012369   
    242. D(C   4,C   5,N   3,C  31)    114.8567         0.018187   
    243. D(H   6,C   5,C   4,N   2)      6.0332         0.012369   
    244. D(N   3,C   5,C   4,N   2)   -111.9790         0.012369   
    245. D(H   6,C   5,N   3,H  66)   -155.2962         0.018187   
    246. D(C   7,C   5,N   3,H  66)     81.8406         0.018187   
    247. D(C   7,C   5,C   4,N   2)    124.2380         0.012369   
    248. D(C   7,C   5,C   4,O   0)    -61.5238         0.012369   
    249. D(C   7,C   5,N   3,C  31)   -125.7074         0.018187   
    250. D(H   6,C   5,N   3,C  31)     -2.8441         0.018187   
    251. D(C   4,C   5,N   3,H  66)    -37.5953         0.018187   
    252. D(C  16,C   7,C   5,H   6)     39.4700         0.011424   
    253. D(C   8,C   7,C   5,N   3)    -20.9666         0.011424   
    254. D(C  16,C   7,C   5,C   4)    -78.6791         0.011424   
    255. D(C   8,C   7,C   5,C   4)     97.8133         0.011424   
    256. D(C   8,C   7,C   5,H   6)   -144.0376         0.011424   
    257. D(C  16,C   7,C   5,N   3)    162.5410         0.011424   
    258. D(C  10,C   8,C   7,C  16)     -0.5306         0.027305   
    259. D(H   9,C   8,C   7,C  16)    179.7930         0.027305   
    260. D(H   9,C   8,C   7,C   5)      3.3088         0.027305   
    261. D(C  10,C   8,C   7,C   5)   -177.0149         0.027305   
    262. D(H  11,C  10,C   8,H   9)     -0.1701         0.027531   
    263. D(C  12,C  10,C   8,C   7)      0.3243         0.027531   
    264. D(H  11,C  10,C   8,C   7)   -179.8463         0.027531   
    265. D(C  12,C  10,C   8,H   9)   -179.9996         0.027531   
    266. D(C  14,C  12,C  10,H  11)   -179.9881         0.027520   
    267. D(C  14,C  12,C  10,C   8)     -0.1595         0.027520   
    268. D(H  13,C  12,C  10,H  11)      0.0862         0.027520   
    269. D(H  13,C  12,C  10,C   8)    179.9149         0.027520   
    270. D(C  16,C  14,C  12,H  13)   -179.8692         0.027357   
    271. D(C  16,C  14,C  12,C  10)      0.2052         0.027357   
    272. D(H  15,C  14,C  12,H  13)      0.1620         0.027357   
    273. D(H  15,C  14,C  12,C  10)   -179.7636         0.027357   
    274. D(H  17,C  16,C  14,H  15)     -0.3957         0.027808   
    275. D(H  17,C  16,C   7,C   8)   -179.4742         0.026800   
    276. D(C   7,C  16,C  14,H  15)    179.5527         0.027808   
    277. D(H  17,C  16,C  14,C  12)    179.6354         0.027808   
    278. D(H  17,C  16,C   7,C   5)     -2.9312         0.026800   
    279. D(C  14,C  16,C   7,C   8)      0.5774         0.026800   
    280. D(C  14,C  16,C   7,C   5)    177.1204         0.026800   
    281. D(C   7,C  16,C  14,C  12)     -0.4162         0.027808   
    282. D(C  19,C  18,N   2,H  81)   -106.5867         0.013013   
    283. D(C  27,C  18,N   2,C   4)   -176.4491         0.013013   
    284. D(C  23,C  18,N   2,H  81)    129.0903         0.013013   
    285. D(C  27,C  18,N   2,H  81)     10.7223         0.013013   
    286. D(C  23,C  18,N   2,C   4)    -58.0812         0.013013   
    287. D(C  19,C  18,N   2,C   4)     66.2418         0.013013   
    288. D(H  22,C  19,C  18,C  23)    176.4180         0.011686   
    289. D(H  22,C  19,C  18,N   2)     52.4006         0.011686   
    290. D(H  21,C  19,C  18,C  27)     56.9440         0.011686   
    291. D(H  21,C  19,C  18,C  23)    -64.6674         0.011686   
    292. D(H  21,C  19,C  18,N   2)    171.3153         0.011686   
    293. D(H  20,C  19,C  18,C  27)    176.3846         0.011686   
    294. D(H  20,C  19,C  18,C  23)     54.7732         0.011686   
    295. D(H  22,C  19,C  18,C  27)    -61.9707         0.011686   
    296. D(H  20,C  19,C  18,N   2)    -69.2441         0.011686   
    297. D(H  26,C  23,C  18,C  27)   -172.4676         0.011867   
    298. D(H  26,C  23,C  18,N   2)     71.7117         0.011867   
    299. D(H  26,C  23,C  18,C  19)    -50.6627         0.011867   
    300. D(H  25,C  23,C  18,C  19)     67.9686         0.011867   
    301. D(H  25,C  23,C  18,C  27)    -53.8364         0.011867   
    302. D(H  25,C  23,C  18,N   2)   -169.6570         0.011867   
    303. D(H  24,C  23,C  18,C  27)     64.6250         0.011867   
    304. D(H  24,C  23,C  18,C  19)   -173.5700         0.011867   
    305. D(H  24,C  23,C  18,N   2)    -51.1957         0.011867   
    306. D(H  30,C  27,C  18,C  23)    179.3153         0.011651   
    307. D(H  30,C  27,C  18,C  19)     55.9824         0.011651   
    308. D(H  30,C  27,C  18,N   2)    -60.7253         0.011651   
    309. D(H  29,C  27,C  18,C  23)    -59.4344         0.011651   
    310. D(H  29,C  27,C  18,C  19)    177.2328         0.011651   
    311. D(H  29,C  27,C  18,N   2)     60.5251         0.011651   
    312. D(H  28,C  27,C  18,C  23)     59.9624         0.011651   
    313. D(H  28,C  27,C  18,C  19)    -63.3704         0.011651   
    314. D(H  28,C  27,C  18,N   2)    179.9219         0.011651   
    315. D(C  39,C  31,N   3,H  66)   -174.6634         0.025503   
    316. D(C  39,C  31,N   3,C   5)     33.3920         0.025503   
    317. D(C  32,C  31,N   3,H  66)      3.0759         0.025503   
    318. D(C  32,C  31,N   3,C   5)   -148.8686         0.025503   
    319. D(C  41,C  32,C  31,C  39)    179.6318         0.021937   
    320. D(C  41,C  32,C  31,N   3)      1.9234         0.021937   
    321. D(C  33,C  32,C  31,C  39)     -0.9151         0.021937   
    322. D(C  33,C  32,C  31,N   3)   -178.6235         0.021937   
    323. D(C  35,C  33,C  32,C  41)    178.9691         0.026190   
    324. D(C  35,C  33,C  32,C  31)     -0.5040         0.026190   
    325. D(H  34,C  33,C  32,C  41)     -0.2699         0.026190   
    326. D(H  34,C  33,C  32,C  31)   -179.7431         0.026190   
    327. D(C  37,C  35,C  33,H  34)   -179.6570         0.027536   
    328. D(C  37,C  35,C  33,C  32)      1.0955         0.027536   
    329. D(H  36,C  35,C  33,H  34)     -0.1205         0.027536   
    330. D(H  36,C  35,C  33,C  32)   -179.3681         0.027536   
    331. D(C  39,C  37,C  35,C  33)     -0.2310         0.028456   
    332. D(H  38,C  37,C  35,H  36)     -0.6137         0.028456   
    333. D(H  38,C  37,C  35,C  33)    178.9181         0.028456   
    334. D(C  39,C  37,C  35,H  36)   -179.7628         0.028456   
    335. D(H  40,C  39,C  37,H  38)     -1.6584         0.028763   
    336. D(H  40,C  39,C  37,C  35)    177.5024         0.028763   
    337. D(C  31,C  39,C  37,H  38)    179.6460         0.028763   
    338. D(C  31,C  39,C  37,C  35)     -1.1932         0.028763   
    339. D(H  40,C  39,C  31,C  32)   -176.9044         0.025064   
    340. D(H  40,C  39,C  31,N   3)      0.8897         0.025064   
    341. D(C  37,C  39,C  31,C  32)      1.7844         0.025064   
    342. D(C  37,C  39,C  31,N   3)    179.5786         0.025064   
    343. D(C  50,C  41,C  32,C  33)   -117.3984         0.010146   
    344. D(C  50,C  41,C  32,C  31)     62.0380         0.010146   
    345. D(C  46,C  41,C  32,C  33)    118.4598         0.010146   
    346. D(C  46,C  41,C  32,C  31)    -62.1039         0.010146   
    347. D(C  42,C  41,C  32,C  33)      0.4572         0.010146   
    348. D(C  42,C  41,C  32,C  31)    179.8936         0.010146   
    349. D(H  45,C  42,C  41,C  50)   -178.0858         0.011210   
    350. D(H  45,C  42,C  41,C  32)     61.1972         0.011210   
    351. D(H  44,C  42,C  41,C  50)    -59.2450         0.011210   
    352. D(H  44,C  42,C  41,C  46)     58.7881         0.011210   
    353. D(H  44,C  42,C  41,C  32)   -179.9620         0.011210   
    354. D(H  43,C  42,C  41,C  50)     59.4734         0.011210   
    355. D(H  45,C  42,C  41,C  46)    -60.0527         0.011210   
    356. D(H  43,C  42,C  41,C  46)    177.5065         0.011210   
    357. D(H  43,C  42,C  41,C  32)    -61.2436         0.011210   
    358. D(H  47,C  46,C  41,C  50)    177.8170         0.010679   
    359. D(H  47,C  46,C  41,C  42)     63.2906         0.010679   
    360. D(H  47,C  46,C  41,C  32)    -58.2291         0.010679   
    361. D(H  49,C  46,C  41,C  50)    -60.9332         0.010679   
    362. D(H  49,C  46,C  41,C  42)   -175.4596         0.010679   
    363. D(H  49,C  46,C  41,C  32)     63.0207         0.010679   
    364. D(H  48,C  46,C  41,C  50)     59.1932         0.010679   
    365. D(H  48,C  46,C  41,C  42)    -55.3332         0.010679   
    366. D(H  48,C  46,C  41,C  32)   -176.8529         0.010679   
    367. D(H  53,C  50,C  41,C  46)   -174.5487         0.010781   
    368. D(H  53,C  50,C  41,C  42)    -60.1174         0.010781   
    369. D(H  53,C  50,C  41,C  32)     61.2039         0.010781   
    370. D(H  52,C  50,C  41,C  46)    -55.9709         0.010781   
    371. D(H  52,C  50,C  41,C  42)     58.4604         0.010781   
    372. D(H  52,C  50,C  41,C  32)    179.7817         0.010781   
    373. D(H  51,C  50,C  41,C  46)     64.4882         0.010781   
    374. D(H  51,C  50,C  41,C  42)    178.9195         0.010781   
    375. D(H  51,C  50,C  41,C  32)    -59.7592         0.010781   
    376. D(C  55,C  54,O   0,C   4)    174.6269         0.025140   
    377. D(O   1,C  54,O   0,C   4)     -6.4365         0.025140   
    378. D(C  64,C  55,C  54,O   1)    174.6080         0.015339   
    379. D(C  64,C  55,C  54,O   0)     -6.5302         0.015339   
    380. D(C  56,C  55,C  54,O   1)     -2.9784         0.015339   
    381. D(C  56,C  55,C  54,O   0)    175.8833         0.015339   
    382. D(C  58,C  56,C  55,C  64)     -0.0223         0.026265   
    383. D(C  58,C  56,C  55,C  54)    177.6015         0.026265   
    384. D(H  57,C  56,C  55,C  64)   -179.6825         0.026265   
    385. D(H  57,C  56,C  55,C  54)     -2.0586         0.026265   
    386. D(C  60,C  58,C  56,H  57)    179.3581         0.031139   
    387. D(C  60,C  58,C  56,C  55)     -0.2976         0.031139   
    388. D(H  59,C  58,C  56,H  57)     -0.2016         0.031139   
    389. D(H  59,C  58,C  56,C  55)   -179.8572         0.031139   
    390. D(C  62,C  60,C  58,H  59)    179.8988         0.029480   
    391. D(C  62,C  60,C  58,C  56)      0.3401         0.029480   
    392. D(H  61,C  60,C  58,H  59)      0.1823         0.029480   
    393. D(H  61,C  60,C  58,C  56)   -179.3763         0.029480   
    394. D(C  64,C  62,C  60,H  61)    179.6579         0.027284   
    395. D(C  64,C  62,C  60,C  58)     -0.0586         0.027284   
    396. D(H  63,C  62,C  60,H  61)      0.1181         0.027284   
    397. D(H  63,C  62,C  60,C  58)   -179.5984         0.027284   
    398. D(H  65,C  64,C  62,H  63)      0.1954         0.028396   
    399. D(H  65,C  64,C  62,C  60)   -179.3462         0.028396   
    400. D(C  55,C  64,C  62,H  63)    179.2811         0.028396   
    401. D(C  55,C  64,C  62,C  60)     -0.2605         0.028396   
    402. D(H  65,C  64,C  55,C  56)    179.3858         0.026170   
    403. D(H  65,C  64,C  55,C  54)      1.8616         0.026170   
    404. D(C  62,C  64,C  55,C  56)      0.3020         0.026170   
    405. D(C  62,C  64,C  55,C  54)   -177.2223         0.026170   
    406. D(O  80,C  68,O  67,H  81)    -27.4190         0.058583   
    407. D(C  69,C  68,O  67,H  81)    151.0798         0.058583   
    408. D(C  78,C  69,C  68,O  80)      7.7200         0.011646   
    409. D(C  78,C  69,C  68,O  67)   -170.8626         0.011646   
    410. D(C  70,C  69,C  68,O  80)   -174.8229         0.011646   
    411. D(C  70,C  69,C  68,O  67)      6.5945         0.011646   
    412. D(C  72,C  70,C  69,C  78)      0.0696         0.026547   
    413. D(C  72,C  70,C  69,C  68)   -177.4045         0.026547   
    414. D(H  71,C  70,C  69,C  78)    179.4025         0.026547   
    415. D(H  71,C  70,C  69,C  68)      1.9284         0.026547   
    416. D(C  74,C  72,C  70,H  71)   -178.8901         0.027908   
    417. D(C  74,C  72,C  70,C  69)      0.4361         0.027908   
    418. D(H  73,C  72,C  70,H  71)      0.4470         0.027908   
    419. D(H  73,C  72,C  70,C  69)    179.7732         0.027908   
    420. D(C  76,C  74,C  72,H  73)   -179.8407         0.027228   
    421. D(C  76,C  74,C  72,C  70)     -0.5048         0.027228   
    422. D(H  75,C  74,C  72,H  73)      0.0376         0.027228   
    423. D(H  75,C  74,C  72,C  70)    179.3736         0.027228   
    424. D(C  78,C  76,C  74,H  75)   -179.8110         0.027284   
    425. D(C  78,C  76,C  74,C  72)      0.0674         0.027284   
    426. D(H  77,C  76,C  74,H  75)     -0.0048         0.027284   
    427. D(H  77,C  76,C  74,C  72)    179.8736         0.027284   
    428. D(H  79,C  78,C  76,H  77)     -0.0972         0.027835   
    429. D(H  79,C  78,C  76,C  74)    179.7092         0.027835   
    430. D(C  69,C  78,C  76,H  77)   -179.3642         0.027835   
    431. D(C  69,C  78,C  76,C  74)      0.4422         0.027835   
    432. D(H  79,C  78,C  69,C  70)   -179.7861         0.026601   
    433. D(H  79,C  78,C  69,C  68)     -2.2901         0.026601   
    434. D(C  76,C  78,C  69,C  70)     -0.5093         0.026601   
    435. D(C  76,C  78,C  69,C  68)    176.9867         0.026601   
    436. D(N   2,H  81,O  67,C  68)    -73.2855         0.004229   
    437. D(O  67,H  81,N   2,C  18)    168.5108         0.098281   
    438. D(O  67,H  81,N   2,C   4)     -5.5628         0.098281   
    -----------------------------------------------------------------

Number of atoms                         .... 82
Number of degrees of freedom            .... 438

         *************************************************************
         *                GEOMETRY OPTIMIZATION CYCLE   1            *
         *************************************************************
---------------------------------
CARTESIAN COORDINATES (ANGSTROEM)
---------------------------------
  O      6.308298    5.702449    1.839327
  O      6.965659    5.770103   -0.310216
  N      8.410582    5.054186    2.245672
  N      6.673733    7.282035    4.096959
  C      7.541088    5.976530    2.324969
  C      7.589915    7.329416    2.983861
  H      8.594583    7.505504    3.351543
  C      7.258493    8.371758    1.932802
  C      5.974915    8.889473    1.818766
  H      5.206688    8.588345    2.521404
  C      5.676332    9.796119    0.811533
  H      4.672282   10.197645    0.730803
  C      6.656413   10.184956   -0.090724
  H      6.421149   10.892410   -0.878006
  C      7.939623    9.666095    0.019196
  H      8.711192    9.968459   -0.679976
  C      8.238389    8.759518    1.024672
  H      9.239629    8.351102    1.105009
  C      9.792108    4.973114    2.792894
  C      9.714900    4.936566    4.313659
  H      9.382515    5.886610    4.734741
  H     10.709233    4.721785    4.710076
  H      9.033900    4.148956    4.643179
  C     10.663383    6.113592    2.289378
  H     10.614199    6.190887    1.201590
  H     11.696513    5.899763    2.569636
  H     10.402099    7.076742    2.726569
  C     10.345875    3.650932    2.276642
  H     11.365642    3.527748    2.642715
  H     10.366408    3.631489    1.184545
  H      9.747991    2.808983    2.631405
  C      7.082341    7.386783    5.418755
  C      6.393417    6.735746    6.472126
  C      6.882557    6.940687    7.761400
  H      6.385956    6.457156    8.591182
  C      7.991399    7.726035    8.043027
  H      8.330016    7.839069    9.066531
  C      8.643648    8.363374    7.002666
  H      9.502723    8.998512    7.188971
  C      8.182568    8.201695    5.709817
  H      8.675327    8.737556    4.907267
  C      5.174005    5.831413    6.251183
  C      4.642887    5.266028    7.568954
  H      5.385251    4.649185    8.080941
  H      3.779426    4.631981    7.353346
  H      4.313356    6.051718    8.253135
  C      4.005748    6.612079    5.630224
  H      3.725540    7.451756    6.271795
  H      3.137131    5.954315    5.538115
  H      4.197859    7.019540    4.636211
  C      5.546169    4.616264    5.390666
  H      5.927100    4.865742    4.402326
  H      4.665482    3.983999    5.248832
  H      6.311099    4.018863    5.892595
  C      6.097991    5.552706    0.486988
  C      4.721358    5.137384    0.207524
  C      4.334281    5.030187   -1.127071
  H      5.039527    5.285416   -1.908921
  C      3.059964    4.593640   -1.438799
  H      2.756526    4.506932   -2.475454
  C      2.174379    4.258361   -0.421811
  H      1.178764    3.906509   -0.667956
  C      2.559176    4.365755    0.908331
  H      1.868161    4.097245    1.698571
  C      3.830891    4.807452    1.228292
  H      4.135491    4.881497    2.264194
  H      5.834540    6.759067    3.925726
  O      7.309523    2.977567    1.154519
  C      6.594450    2.395236    2.030485
  C      5.351166    1.707976    1.538919
  C      5.087092    1.602266    0.175932
  H      5.804385    1.994053   -0.534957
  C      3.912750    1.014657   -0.267344
  H      3.713685    0.939896   -1.330670
  C      2.986197    0.534807    0.649635
  H      2.062554    0.084112    0.303214
  C      3.243454    0.635453    2.010724
  H      2.521193    0.263643    2.729167
  C      4.422817    1.215373    2.451840
  H      4.629204    1.302063    3.512198
  O      6.846683    2.386076    3.248310
  H      8.032567    4.133609    1.784723

----------------------------
CARTESIAN COORDINATES (A.U.)
----------------------------
  NO LB      ZA    FRAG     MASS         X           Y           Z
   0 O     8.0000    0    15.999   11.920956   10.776067    3.475824
   1 O     8.0000    0    15.999   13.163188   10.903914   -0.586223
   2 N     7.0000    0    14.007   15.893697    9.551027    4.243705
   3 N     7.0000    0    14.007   12.611528   13.761052    7.742130
   4 C     6.0000    0    12.011   14.250591   11.294005    4.393555
   5 C     6.0000    0    12.011   14.342861   13.850589    5.638680
   6 H     1.0000    0     1.008   16.241408   14.183347    6.333498
   7 C     6.0000    0    12.011   13.716564   15.820330    3.652466
   8 C     6.0000    0    12.011   11.290953   16.798669    3.436970
   9 H     1.0000    0     1.008    9.839214   16.229620    4.764763
  10 C     6.0000    0    12.011   10.726713   18.511982    1.533575
  11 H     1.0000    0     1.008    8.829333   19.270756    1.381018
  12 C     6.0000    0    12.011   12.578798   19.246778   -0.171444
  13 H     1.0000    0     1.008   12.134213   20.583672   -1.659191
  14 C     6.0000    0    12.011   15.003713   18.266272    0.036275
  15 H     1.0000    0     1.008   16.461767   18.837657   -1.284968
  16 C     6.0000    0    12.011   15.568299   16.553090    1.936349
  17 H     1.0000    0     1.008   17.460368   15.781296    2.088164
  18 C     6.0000    0    12.011   18.504402    9.397823    5.277805
  19 C     6.0000    0    12.011   18.358500    9.328758    8.151634
  20 H     1.0000    0     1.008   17.730384   11.124081    8.947364
  21 H     1.0000    0     1.008   20.237517    8.922881    8.900754
  22 H     1.0000    0     1.008   17.071597    7.840391    8.774337
  23 C     6.0000    0    12.011   20.150874   11.553015    4.326297
  24 H     1.0000    0     1.008   20.057929   11.699081    2.270676
  25 H     1.0000    0     1.008   22.103206   11.148936    4.855908
  26 H     1.0000    0     1.008   19.657118   13.373104    5.152469
  27 C     6.0000    0    12.011   19.550870    6.899262    4.302230
  28 H     1.0000    0     1.008   21.477951    6.666478    4.994008
  29 H     1.0000    0     1.008   19.589672    6.862520    2.238466
  30 H     1.0000    0     1.008   18.421033    5.308209    4.972635
  31 C     6.0000    0    12.011   13.383685   13.958997   10.239963
  32 C     6.0000    0    12.011   12.081807   12.728715   12.230546
  33 C     6.0000    0    12.011   13.006148   13.115998   14.666920
  34 H     1.0000    0     1.008   12.067708   12.202256   16.234981
  35 C     6.0000    0    12.011   15.101556   14.600090   15.199118
  36 H     1.0000    0     1.008   15.741449   14.813694   17.133261
  37 C     6.0000    0    12.011   16.334128   15.804486   13.233121
  38 H     1.0000    0     1.008   17.957544   17.004723   13.585186
  39 C     6.0000    0    12.011   15.462813   15.498957   10.789990
  40 H     1.0000    0     1.008   16.393992   16.511588    9.273391
  41 C     6.0000    0    12.011    9.777452   11.019774   11.813024
  42 C     6.0000    0    12.011    8.773785    9.951351   14.303250
  43 H     1.0000    0     1.008   10.176650    8.785686   15.270765
  44 H     1.0000    0     1.008    7.142080    8.753176   13.895810
  45 H     1.0000    0     1.008    8.151062   11.436090   15.596165
  46 C     6.0000    0    12.011    7.569767   12.495018   10.639581
  47 H     1.0000    0     1.008    7.040250   14.081778   11.851975
  48 H     1.0000    0     1.008    5.928318   11.252025   10.465521
  49 H     1.0000    0     1.008    7.932804   13.265008    8.761169
  50 C     6.0000    0    12.011   10.480741    8.723475   10.186882
  51 H     1.0000    0     1.008   11.200596    9.194920    8.319190
  52 H     1.0000    0     1.008    8.816483    7.528667    9.918855
  53 H     1.0000    0     1.008   11.926249    7.594550   11.135391
  54 C     6.0000    0    12.011   11.523533   10.493094    0.920274
  55 C     6.0000    0    12.011    8.922074    9.708249    0.392164
  56 C     6.0000    0    12.011    8.190604    9.505676   -2.129856
  57 H     1.0000    0     1.008    9.523326    9.987989   -3.607338
  58 C     6.0000    0    12.011    5.782494    8.680722   -2.718936
  59 H     1.0000    0     1.008    5.209079    8.516867   -4.677930
  60 C     6.0000    0    12.011    4.108981    8.047136   -0.797107
  61 H     1.0000    0     1.008    2.227541    7.382232   -1.262254
  62 C     6.0000    0    12.011    4.836142    8.250081    1.716497
  63 H     1.0000    0     1.008    3.530313    7.742671    3.209834
  64 C     6.0000    0    12.011    7.239335    9.084768    2.321135
  65 H     1.0000    0     1.008    7.814945    9.224692    4.278707
  66 H     1.0000    0     1.008   11.025683   12.772786    7.418547
  67 O     8.0000    0    15.999   13.812997    5.626786    2.181725
  68 C     6.0000    0    12.011   12.461705    4.526340    3.837061
  69 C     6.0000    0    12.011   10.112238    3.227607    2.908135
  70 C     6.0000    0    12.011    9.613211    3.027844    0.332463
  71 H     1.0000    0     1.008   10.968698    3.768214   -1.010922
  72 C     6.0000    0    12.011    7.394026    1.917424   -0.505207
  73 H     1.0000    0     1.008    7.017848    1.776146   -2.514602
  74 C     6.0000    0    12.011    5.643095    1.010639    1.227632
  75 H     1.0000    0     1.008    3.897662    0.158949    0.572991
  76 C     6.0000    0    12.011    6.129240    1.200832    3.799718
  77 H     1.0000    0     1.008    4.764364    0.498213    5.157378
  78 C     6.0000    0    12.011    8.357913    2.296722    4.633306
  79 H     1.0000    0     1.008    8.747928    2.460542    6.637092
  80 O     8.0000    0    15.999   12.938356    4.509030    6.138416
  81 H     1.0000    0     1.008   15.179352    7.811389    3.372638

--------------------------------
INTERNAL COORDINATES (ANGSTROEM)
--------------------------------
 O      0   0   0     0.000000000000     0.00000000     0.00000000
 O      1   0   0     2.248829841692     0.00000000     0.00000000
 N      1   2   0     2.237176611904    84.70083808     0.00000000
 N      1   2   3     2.779485009502   136.12539136    75.48397569
 C      3   1   2     1.270049717366    32.60219415   107.36797615
 C      4   1   2     1.442435986063    58.35739327   337.74367845
 H      6   4   1     1.084230061884   109.40226401   214.23631384
 C      6   4   1     1.516918721794   114.73916323    91.37304183
 C      8   6   4     1.388742421259   120.99735379   339.03336628
 H      9   8   6     1.083767020608   119.89096350     3.30875471
 C      9   8   6     1.387687678656   120.13498466   182.98513304
 H     11   9   8     1.084369339329   119.68241412   180.15374608
 C     11   9   8     1.387739411121   120.19982480     0.32433811
 H     13  11   9     1.084275453626   120.10960091   179.91489991
 C     13  11   9     1.388498126690   119.76968935   359.84052074
 H     15  13  11     1.084243605395   120.15886380   180.23642450
 C     15  13  11     1.386407215165   120.06109026     0.20522228
 H     17  15  13     1.084315083463   119.93501141   179.63542938
 C      3   1   2     1.488166212203   162.73479803   125.10458508
 C     19   3   1     1.523162176787   108.74683541    53.73696787
 H     20  19   3     1.091042364386   112.32661001   290.75587792
 H     20  19   3     1.091776273208   108.72809558   171.31526077
 H     20  19   3     1.092096123288   110.49771668    52.40061663
 C     19   3   1     1.520966323219   111.66702869   289.41395224
 H     24  19   3     1.091639279169   110.92624367   308.80431897
 H     24  19   3     1.091615767890   108.07601253   190.34295908
 H     24  19   3     1.089524309796   113.11935921    71.71167255
 C     19   3   1     1.523594191022   105.07574192   171.04598862
 H     28  19   3     1.090462504387   108.91587262   179.92187003
 H     28  19   3     1.092463039076   111.16166460    60.52507155
 H     28  19   3     1.091879197634   111.10334083   299.27468723
 C      4   1   2     1.387471551703   148.80665812   235.05583007
 C     32   4   1     1.417058896724   122.02602706   293.46747752
 C     33  32   4     1.394089738918   116.70150755   181.37652919
 H     34  33  32     1.081181274665   118.87306608   180.25694885
 C     34  33  32     1.387665604242   123.45328894   359.49595511
 H     36  34  33     1.083973521753   120.01732007   180.63190028
 C     36  34  33     1.383466938254   119.00163234     1.09548619
 H     38  36  34     1.084490519873   120.93603228   178.91807923
 C     38  36  34     1.382097464813   119.48933148   359.76903532
 H     40  38  36     1.083533546274   118.89991874   177.50244700
 C     33  32   4     1.534144585716   123.38014827     1.92342713
 C     42  33  32     1.529139279657   111.71049153   179.89355750
 H     43  42  33     1.092579646211   112.12192177   298.75635446
 H     43  42  33     1.092733868055   108.59984722   180.03796711
 H     43  42  33     1.092704487417   112.23938262    61.19717496
 C     42  33  32     1.536181597757   111.29264122   297.89613647
 H     47  42  33     1.093246237420   110.36624096   301.77091799
 H     47  42  33     1.093450062996   109.41902953   183.14712807
 H     47  42  33     1.091326233081   115.09008992    63.02067515
 C     42  33  32     1.534790748730   110.77583743    62.03795560
 H     51  42  33     1.088192838997   114.36811876   300.24075263
 H     51  42  33     1.093382598064   109.58771219   179.78169889
 H     51  42  33     1.092674965734   110.18608141    61.20388378
 C      2   1   3     1.198183388071    31.44887913   145.52657688
 C     55   2   1     1.464824531358   127.23325543   178.75482284
 C     56  55   2     1.393722933284   117.74288832   357.02155967
 H     57  56  55     1.083421979405   119.48056353   357.94139395
 C     57  56  55     1.382617606456   119.74601957   177.60151383
 H     59  57  56     1.083626543664   119.93652713   180.14278827
 C     59  57  56     1.389581732828   119.90456811   359.70241458
 H     61  59  57     1.084267687960   119.82470887   180.62369698
 C     61  59  57     1.388841222966   120.37805029     0.34014521
 H     63  61  59     1.083549079611   120.17406041   180.40159789
 C     63  61  59     1.383737808458   120.05114373   359.94136199
 H     65  63  61     1.082292370679   120.11995263   180.65377369
 H      4   1   2     1.003524369690    56.99575664   147.40184443
 O      3   1   2     2.591388095606    75.90411575   286.64708162
 C     68   3   1     1.271910068380   108.40771372   282.14692127
 C     69  68   3     1.503236024253   116.68548054   147.33211771
 C     70  69  68     1.392351695422   120.77592797     6.59448551
 H     71  70  69     1.083221801636   119.29995789     1.92844332
 C     71  70  69     1.385949884383   120.39657119   182.59552361
 H     73  71  70     1.084379206561   119.89440070   179.77319544
 C     73  71  70     1.389102937420   120.03320066     0.43607551
 H     75  73  71     1.084550544564   120.04977781   179.37359321
 C     75  73  71     1.388839100575   119.89075331   359.49522265
 H     77  75  73     1.084464832288   120.06869799   179.87360179
 C     77  75  73     1.386285546929   119.98283267     0.06738747
 H     79  77  75     1.083729596363   120.45197336   179.70924115
 O     69  68   3     1.243705400211   124.31363904   328.83326140
 H      3   1   2     1.096736674756    80.96697906   287.16579037

---------------------------
INTERNAL COORDINATES (A.U.)
---------------------------
 O      0   0   0     0.000000000000     0.00000000     0.00000000
 O      1   0   0     4.249672522588     0.00000000     0.00000000
 N      1   2   0     4.227651109712    84.70083808     0.00000000
 N      1   2   3     5.252465461298   136.12539136    75.48397569
 C      3   1   2     2.400046142285    32.60219415   107.36797615
 C      4   1   2     2.725808979371    58.35739327   337.74367845
 H      6   4   1     2.048897883124   109.40226401   214.23631384
 C      6   4   1     2.866560951608   114.73916323    91.37304183
 C      8   6   4     2.624342846739   120.99735379   339.03336628
 H      9   8   6     2.048022861924   119.89096350     3.30875471
 C      9   8   6     2.622349672077   120.13498466   182.98513304
 H     11   9   8     2.049161079352   119.68241412   180.15374608
 C     11   9   8     2.622447432268   120.19982480     0.32433811
 H     13  11   9     2.048983661086   120.10960091   179.91489991
 C     13  11   9     2.623881196906   119.76968935   359.84052074
 H     15  13  11     2.048923476653   120.15886380   180.23642450
 C     15  13  11     2.619929946754   120.06109026     0.20522228
 H     17  15  13     2.049058550625   119.93501141   179.63542938
 C      3   1   2     2.812226582819   162.73479803   125.10458508
 C     19   3   1     2.878359371674   108.74683541    53.73696787
 H     20  19   3     2.061771269195   112.32661001   290.75587792
 H     20  19   3     2.063158155875   108.72809558   171.31526077
 H     20  19   3     2.063762584931   110.49771668    52.40061663
 C     19   3   1     2.874209809800   111.66702869   289.41395224
 H     24  19   3     2.062899274661   110.92624367   308.80431897
 H     24  19   3     2.062854844781   108.07601253   190.34295908
 H     24  19   3     2.058902561764   113.11935921    71.71167255
 C     19   3   1     2.879175760266   105.07574192   171.04598862
 H     28  19   3     2.060675492601   108.91587262   179.92187003
 H     28  19   3     2.064455955285   111.16166460    60.52507155
 H     28  19   3     2.063352654854   111.10334083   299.27468723
 C      4   1   2     2.621941251325   148.80665812   235.05583007
 C     32   4   1     2.677853230446   122.02602706   293.46747752
 C     33  32   4     2.634447812665   116.70150755   181.37652919
 H     34  33  32     2.043136510241   118.87306608   180.25694885
 C     34  33  32     2.622307957480   123.45328894   359.49595511
 H     36  34  33     2.048413092535   120.01732007   180.63190028
 C     36  34  33     2.614373628635   119.00163234     1.09548619
 H     38  36  34     2.049390077393   120.93603228   178.91807923
 C     38  36  34     2.611785698883   119.48933148   359.76903532
 H     40  38  36     2.047581659375   118.89991874   177.50244700
 C     33  32   4     2.899113116841   123.38014827     1.92342713
 C     42  33  32     2.889654459173   111.71049153   179.89355750
 H     43  42  33     2.064676310835   112.12192177   298.75635446
 H     43  42  33     2.064967747884   108.59984722   180.03796711
 H     43  42  33     2.064912226526   112.23938262    61.19717496
 C     42  33  32     2.902962511730   111.29264122   297.89613647
 H     47  42  33     2.065935985665   110.36624096   301.77091799
 H     47  42  33     2.066321160181   109.41902953   183.14712807
 H     47  42  33     2.062307703287   115.09008992    63.02067515
 C     42  33  32     2.900334187975   110.77583743    62.03795560
 H     51  42  33     2.056386446599   114.36811876   300.24075263
 H     51  42  33     2.066193669937   109.58771219   179.78169889
 H     51  42  33     2.064856438629   110.18608141    61.20388378
 C      2   1   3     2.264238461668    31.44887913   145.52657688
 C     55   2   1     2.768117198517   127.23325543   178.75482284
 C     56  55   2     2.633754650473   117.74288832   357.02155967
 H     57  56  55     2.047370828546   119.48056353   357.94139395
 C     57  56  55     2.612768624139   119.74601957   177.60151383
 H     59  57  56     2.047757398972   119.93652713   180.14278827
 C     59  57  56     2.625928915745   119.90456811   359.70241458
 H     61  59  57     2.048968986104   119.82470887   180.62369698
 C     61  59  57     2.624529554906   120.37805029     0.34014521
 H     63  61  59     2.047611013126   120.17406041   180.40159789
 C     63  61  59     2.614885499137   120.05114373   359.94136199
 H     65  63  61     2.045236177415   120.11995263   180.65377369
 H      4   1   2     1.896386227430    56.99575664   147.40184443
 O      3   1   2     4.897013807400    75.90411575   286.64708162
 C     68   3   1     2.403561696215   108.40771372   282.14692127
 C     69  68   3     2.840704400483   116.68548054   147.33211771
 C     70  69  68     2.631163386449   120.77592797     6.59448551
 H     71  70  69     2.046992547384   119.29995789     1.92844332
 C     71  70  69     2.619065716824   120.39657119   182.59552361
 H     73  71  70     2.049179725719   119.89440070   179.77319544
 C     73  71  70     2.625024123550   120.03320066     0.43607551
 H     75  73  71     2.049503507622   120.04977781   179.37359321
 C     75  73  71     2.624525544168   119.89075331   359.49522265
 H     77  75  73     2.049341534894   120.06869799   179.87360179
 C     77  75  73     2.619700027110   119.98283267     0.06738747
 H     79  77  75     2.047952140351   120.45197336   179.70924115
 O     69  68   3     2.350262597678   124.31363904   328.83326140
 H      3   1   2     2.072531956316    80.96697906   287.16579037

---------------------
BASIS SET INFORMATION
---------------------
There are 4 groups of distinct atoms

 Group   1 Type O   : 11s6p2d1f contracted to 5s3p2d1f pattern {62111/411/11/1}
 Group   2 Type N   : 11s6p2d1f contracted to 5s3p2d1f pattern {62111/411/11/1}
 Group   3 Type C   : 11s6p2d1f contracted to 5s3p2d1f pattern {62111/411/11/1}
 Group   4 Type H   : 5s1p contracted to 3s1p pattern {311/1}

Atom   0O    basis set group =>   1
Atom   1O    basis set group =>   1
Atom   2N    basis set group =>   2
Atom   3N    basis set group =>   2
Atom   4C    basis set group =>   3
Atom   5C    basis set group =>   3
Atom   6H    basis set group =>   4
Atom   7C    basis set group =>   3
Atom   8C    basis set group =>   3
Atom   9H    basis set group =>   4
Atom  10C    basis set group =>   3
Atom  11H    basis set group =>   4
Atom  12C    basis set group =>   3
Atom  13H    basis set group =>   4
Atom  14C    basis set group =>   3
Atom  15H    basis set group =>   4
Atom  16C    basis set group =>   3
Atom  17H    basis set group =>   4
Atom  18C    basis set group =>   3
Atom  19C    basis set group =>   3
Atom  20H    basis set group =>   4
Atom  21H    basis set group =>   4
Atom  22H    basis set group =>   4
Atom  23C    basis set group =>   3
Atom  24H    basis set group =>   4
Atom  25H    basis set group =>   4
Atom  26H    basis set group =>   4
Atom  27C    basis set group =>   3
Atom  28H    basis set group =>   4
Atom  29H    basis set group =>   4
Atom  30H    basis set group =>   4
Atom  31C    basis set group =>   3
Atom  32C    basis set group =>   3
Atom  33C    basis set group =>   3
Atom  34H    basis set group =>   4
Atom  35C    basis set group =>   3
Atom  36H    basis set group =>   4
Atom  37C    basis set group =>   3
Atom  38H    basis set group =>   4
Atom  39C    basis set group =>   3
Atom  40H    basis set group =>   4
Atom  41C    basis set group =>   3
Atom  42C    basis set group =>   3
Atom  43H    basis set group =>   4
Atom  44H    basis set group =>   4
Atom  45H    basis set group =>   4
Atom  46C    basis set group =>   3
Atom  47H    basis set group =>   4
Atom  48H    basis set group =>   4
Atom  49H    basis set group =>   4
Atom  50C    basis set group =>   3
Atom  51H    basis set group =>   4
Atom  52H    basis set group =>   4
Atom  53H    basis set group =>   4
Atom  54C    basis set group =>   3
Atom  55C    basis set group =>   3
Atom  56C    basis set group =>   3
Atom  57H    basis set group =>   4
Atom  58C    basis set group =>   3
Atom  59H    basis set group =>   4
Atom  60C    basis set group =>   3
Atom  61H    basis set group =>   4
Atom  62C    basis set group =>   3
Atom  63H    basis set group =>   4
Atom  64C    basis set group =>   3
Atom  65H    basis set group =>   4
Atom  66H    basis set group =>   4
Atom  67O    basis set group =>   1
Atom  68C    basis set group =>   3
Atom  69C    basis set group =>   3
Atom  70C    basis set group =>   3
Atom  71H    basis set group =>   4
Atom  72C    basis set group =>   3
Atom  73H    basis set group =>   4
Atom  74C    basis set group =>   3
Atom  75H    basis set group =>   4
Atom  76C    basis set group =>   3
Atom  77H    basis set group =>   4
Atom  78C    basis set group =>   3
Atom  79H    basis set group =>   4
Atom  80O    basis set group =>   1
Atom  81H    basis set group =>   4
---------------------------------
AUXILIARY/J BASIS SET INFORMATION
---------------------------------
There are 4 groups of distinct atoms

 Group   1 Type O   : 12s5p4d2f1g contracted to 6s4p3d1f1g pattern {711111/2111/211/2/1}
 Group   2 Type N   : 12s5p4d2f1g contracted to 6s4p3d1f1g pattern {711111/2111/211/2/1}
 Group   3 Type C   : 12s5p4d2f1g contracted to 6s4p3d1f1g pattern {711111/2111/211/2/1}
 Group   4 Type H   : 5s2p1d contracted to 3s1p1d pattern {311/2/1}

Atom   0O    basis set group =>   1
Atom   1O    basis set group =>   1
Atom   2N    basis set group =>   2
Atom   3N    basis set group =>   2
Atom   4C    basis set group =>   3
Atom   5C    basis set group =>   3
Atom   6H    basis set group =>   4
Atom   7C    basis set group =>   3
Atom   8C    basis set group =>   3
Atom   9H    basis set group =>   4
Atom  10C    basis set group =>   3
Atom  11H    basis set group =>   4
Atom  12C    basis set group =>   3
Atom  13H    basis set group =>   4
Atom  14C    basis set group =>   3
Atom  15H    basis set group =>   4
Atom  16C    basis set group =>   3
Atom  17H    basis set group =>   4
Atom  18C    basis set group =>   3
Atom  19C    basis set group =>   3
Atom  20H    basis set group =>   4
Atom  21H    basis set group =>   4
Atom  22H    basis set group =>   4
Atom  23C    basis set group =>   3
Atom  24H    basis set group =>   4
Atom  25H    basis set group =>   4
Atom  26H    basis set group =>   4
Atom  27C    basis set group =>   3
Atom  28H    basis set group =>   4
Atom  29H    basis set group =>   4
Atom  30H    basis set group =>   4
Atom  31C    basis set group =>   3
Atom  32C    basis set group =>   3
Atom  33C    basis set group =>   3
Atom  34H    basis set group =>   4
Atom  35C    basis set group =>   3
Atom  36H    basis set group =>   4
Atom  37C    basis set group =>   3
Atom  38H    basis set group =>   4
Atom  39C    basis set group =>   3
Atom  40H    basis set group =>   4
Atom  41C    basis set group =>   3
Atom  42C    basis set group =>   3
Atom  43H    basis set group =>   4
Atom  44H    basis set group =>   4
Atom  45H    basis set group =>   4
Atom  46C    basis set group =>   3
Atom  47H    basis set group =>   4
Atom  48H    basis set group =>   4
Atom  49H    basis set group =>   4
Atom  50C    basis set group =>   3
Atom  51H    basis set group =>   4
Atom  52H    basis set group =>   4
Atom  53H    basis set group =>   4
Atom  54C    basis set group =>   3
Atom  55C    basis set group =>   3
Atom  56C    basis set group =>   3
Atom  57H    basis set group =>   4
Atom  58C    basis set group =>   3
Atom  59H    basis set group =>   4
Atom  60C    basis set group =>   3
Atom  61H    basis set group =>   4
Atom  62C    basis set group =>   3
Atom  63H    basis set group =>   4
Atom  64C    basis set group =>   3
Atom  65H    basis set group =>   4
Atom  66H    basis set group =>   4
Atom  67O    basis set group =>   1
Atom  68C    basis set group =>   3
Atom  69C    basis set group =>   3
Atom  70C    basis set group =>   3
Atom  71H    basis set group =>   4
Atom  72C    basis set group =>   3
Atom  73H    basis set group =>   4
Atom  74C    basis set group =>   3
Atom  75H    basis set group =>   4
Atom  76C    basis set group =>   3
Atom  77H    basis set group =>   4
Atom  78C    basis set group =>   3
Atom  79H    basis set group =>   4
Atom  80O    basis set group =>   1
Atom  81H    basis set group =>   4


           ************************************************************
           *        Program running with 30 parallel MPI-processes    *
           *              working on a common directory               *
           ************************************************************
------------------------------------------------------------------------------
                           ORCA GTO INTEGRAL CALCULATION
                           -- RI-GTO INTEGRALS CHOSEN --
------------------------------------------------------------------------------
------------------------------------------------------------------------------
                   ___                                                        
                  /   \      - P O W E R E D   B Y -                         
                 /     \                                                     
                 |  |  |   _    _      __       _____    __    __             
                 |  |  |  | |  | |    /  \     |  _  \  |  |  /  |          
                  \  \/   | |  | |   /    \    | | | |  |  | /  /          
                 / \  \   | |__| |  /  /\  \   | |_| |  |  |/  /          
                |  |  |   |  __  | /  /__\  \  |    /   |      \           
                |  |  |   | |  | | |   __   |  |    \   |  |\   \          
                \     /   | |  | | |  |  |  |  | |\  \  |  | \   \       
                 \___/    |_|  |_| |__|  |__|  |_| \__\ |__|  \__/        
                                                                              
                      - O R C A' S   B I G   F R I E N D -                    
                                      &                                       
                       - I N T E G R A L  F E E D E R -                       
                                                                              
 v1 FN, 2020, v2 2021                                                         
------------------------------------------------------------------------------


Reading SHARK input file IminiumBzOate4optb.SHARKINP.tmp ... ok
----------------------
SHARK INTEGRAL PACKAGE
----------------------

Number of atoms                             ...     82
Number of basis functions                   ...   1542
Number of shells                            ...    622
Maximum angular momentum                    ...      3
Integral batch strategy                     ... SHARK/LIBINT Hybrid
RI-J (if used) integral strategy            ... SPLIT-RIJ (Revised 2003 algorithm where possible)
Printlevel                                  ...      1
Contraction scheme used                     ... SEGMENTED contraction
Coulomb Range Separation                    ... NOT USED
Exchange Range Separation                   ... NOT USED
Finite Nucleus Model                        ... NOT USED
Auxiliary Coulomb fitting basis             ... AVAILABLE
   # of basis functions in Aux-J            ...   2498
   # of shells in Aux-J                     ...    830
   Maximum angular momentum in Aux-J        ...      4
Auxiliary J/K fitting basis                 ... NOT available
Auxiliary Correlation fitting basis         ... NOT available
Auxiliary 'external' fitting basis          ... NOT available
Integral threshold                          ...     2.500000e-11
Primitive cut-off                           ...     2.500000e-12
Primitive pair pre-selection threshold      ...     2.500000e-12

Calculating pre-screening integrals         ... done (  0.1 sec) Dimension = 622
Organizing shell pair data                  ... done (  1.0 sec)
Shell pair information
Total number of shell pairs                 ...    193753
Shell pairs after pre-screening             ...    116012
Total number of primitive shell pairs       ...    584784
Primitive shell pairs kept                  ...    217450
          la=0 lb=0:  32190 shell pairs
          la=1 lb=0:  34814 shell pairs
          la=1 lb=1:   9500 shell pairs
          la=2 lb=0:  15654 shell pairs
          la=2 lb=1:   8664 shell pairs
          la=2 lb=2:   1957 shell pairs
          la=3 lb=0:   7126 shell pairs
          la=3 lb=1:   4000 shell pairs
          la=3 lb=2:   1713 shell pairs
          la=3 lb=3:    394 shell pairs

Calculating one electron integrals          ... done (  0.3 sec)
Calculating RI/J V-Matrix + Cholesky decomp.... done (  1.2 sec)
Calculating Nuclear repulsion               ... done (  0.0 sec) ENN=   5288.582688577444 Eh

SHARK setup successfully completed in   4.4 seconds

Maximum memory used throughout the entire GTOINT-calculation: 168.0 MB
[1712083149.693312] [node009:1135638:0]          mpool.c:43   UCX  WARN  object 0xababa40 was not returned to mpool ucp_requests
[1712083149.693331] [node009:1135638:0]          mpool.c:43   UCX  WARN  object 0xababc00 was not returned to mpool ucp_requests
[1712083149.693334] [node009:1135638:0]          mpool.c:43   UCX  WARN  object 0xababdc0 was not returned to mpool ucp_requests
[1712083149.693337] [node009:1135638:0]          mpool.c:43   UCX  WARN  object 0xababf80 was not returned to mpool ucp_requests
[1712083149.693340] [node009:1135638:0]          mpool.c:43   UCX  WARN  object 0xabac140 was not returned to mpool ucp_requests
[1712083149.694045] [node009:1135635:0]          mpool.c:43   UCX  WARN  object 0xb26a7c0 was not returned to mpool ucp_requests
[1712083149.694057] [node009:1135635:0]          mpool.c:43   UCX  WARN  object 0xb26a980 was not returned to mpool ucp_requests
[1712083149.694062] [node009:1135635:0]          mpool.c:43   UCX  WARN  object 0xb26ab40 was not returned to mpool ucp_requests
[1712083149.694067] [node009:1135635:0]          mpool.c:43   UCX  WARN  object 0xb26ad00 was not returned to mpool ucp_requests
[1712083149.694070] [node009:1135635:0]          mpool.c:43   UCX  WARN  object 0xb26aec0 was not returned to mpool ucp_requests
[1712083149.694074] [node009:1135635:0]          mpool.c:43   UCX  WARN  object 0xb26b080 was not returned to mpool ucp_requests
[1712083149.694785] [node009:1135642:0]          mpool.c:43   UCX  WARN  object 0xad8eb80 was not returned to mpool ucp_requests
[1712083149.694795] [node009:1135642:0]          mpool.c:43   UCX  WARN  object 0xad8ed40 was not returned to mpool ucp_requests
[1712083149.694799] [node009:1135642:0]          mpool.c:43   UCX  WARN  object 0xad8ef00 was not returned to mpool ucp_requests
[1712083149.694802] [node009:1135642:0]          mpool.c:43   UCX  WARN  object 0xad8f0c0 was not returned to mpool ucp_requests
[1712083149.694805] [node009:1135642:0]          mpool.c:43   UCX  WARN  object 0xad8f280 was not returned to mpool ucp_requests
[1712083149.696975] [node009:1135656:0]          mpool.c:43   UCX  WARN  object 0xc79da40 was not returned to mpool ucp_requests
[1712083149.696993] [node009:1135656:0]          mpool.c:43   UCX  WARN  object 0xc79dc00 was not returned to mpool ucp_requests
[1712083149.697000] [node009:1135656:0]          mpool.c:43   UCX  WARN  object 0xc79ddc0 was not returned to mpool ucp_requests
[1712083149.697006] [node009:1135656:0]          mpool.c:43   UCX  WARN  object 0xc79df80 was not returned to mpool ucp_requests
[1712083149.697010] [node009:1135656:0]          mpool.c:43   UCX  WARN  object 0xc79e140 was not returned to mpool ucp_requests
[1712083149.708945] [node009:1135657:0]          mpool.c:43   UCX  WARN  object 0xc12db00 was not returned to mpool ucp_requests
[1712083149.708955] [node009:1135657:0]          mpool.c:43   UCX  WARN  object 0xc12dcc0 was not returned to mpool ucp_requests
[1712083149.708961] [node009:1135657:0]          mpool.c:43   UCX  WARN  object 0xc12de80 was not returned to mpool ucp_requests
[1712083149.708965] [node009:1135657:0]          mpool.c:43   UCX  WARN  object 0xc12e040 was not returned to mpool ucp_requests
[1712083149.708967] [node009:1135657:0]          mpool.c:43   UCX  WARN  object 0xc12e200 was not returned to mpool ucp_requests
[1712083149.712580] [node009:1135658:0]          mpool.c:43   UCX  WARN  object 0xb064b00 was not returned to mpool ucp_requests
[1712083149.712599] [node009:1135658:0]          mpool.c:43   UCX  WARN  object 0xb064cc0 was not returned to mpool ucp_requests
[1712083149.712604] [node009:1135658:0]          mpool.c:43   UCX  WARN  object 0xb064e80 was not returned to mpool ucp_requests
[1712083149.712607] [node009:1135658:0]          mpool.c:43   UCX  WARN  object 0xb065040 was not returned to mpool ucp_requests
[1712083149.712609] [node009:1135658:0]          mpool.c:43   UCX  WARN  object 0xb065200 was not returned to mpool ucp_requests
[1712083149.716293] [node009:1135643:0]          mpool.c:43   UCX  WARN  object 0xb796b80 was not returned to mpool ucp_requests
[1712083149.716311] [node009:1135643:0]          mpool.c:43   UCX  WARN  object 0xb796d40 was not returned to mpool ucp_requests
[1712083149.716316] [node009:1135643:0]          mpool.c:43   UCX  WARN  object 0xb796f00 was not returned to mpool ucp_requests
[1712083149.716319] [node009:1135643:0]          mpool.c:43   UCX  WARN  object 0xb7970c0 was not returned to mpool ucp_requests
[1712083149.716321] [node009:1135643:0]          mpool.c:43   UCX  WARN  object 0xb797280 was not returned to mpool ucp_requests
[1712083149.720623] [node009:1135653:0]          mpool.c:43   UCX  WARN  object 0xc26d980 was not returned to mpool ucp_requests
[1712083149.720644] [node009:1135653:0]          mpool.c:43   UCX  WARN  object 0xc26db40 was not returned to mpool ucp_requests
[1712083149.720650] [node009:1135653:0]          mpool.c:43   UCX  WARN  object 0xc26dd00 was not returned to mpool ucp_requests
[1712083149.720654] [node009:1135653:0]          mpool.c:43   UCX  WARN  object 0xc26dec0 was not returned to mpool ucp_requests
[1712083149.720658] [node009:1135653:0]          mpool.c:43   UCX  WARN  object 0xc26e080 was not returned to mpool ucp_requests
[1712083149.740547] [node009:1135652:0]          mpool.c:43   UCX  WARN  object 0xb29ab00 was not returned to mpool ucp_requests
[1712083149.740559] [node009:1135652:0]          mpool.c:43   UCX  WARN  object 0xb29acc0 was not returned to mpool ucp_requests
[1712083149.740564] [node009:1135652:0]          mpool.c:43   UCX  WARN  object 0xb29ae80 was not returned to mpool ucp_requests
[1712083149.740568] [node009:1135652:0]          mpool.c:43   UCX  WARN  object 0xb29b040 was not returned to mpool ucp_requests
[1712083149.740571] [node009:1135652:0]          mpool.c:43   UCX  WARN  object 0xb29b200 was not returned to mpool ucp_requests
[1712083149.743402] [node009:1135640:0]          mpool.c:43   UCX  WARN  object 0xb4517c0 was not returned to mpool ucp_requests
[1712083149.743414] [node009:1135640:0]          mpool.c:43   UCX  WARN  object 0xb451980 was not returned to mpool ucp_requests
[1712083149.743418] [node009:1135640:0]          mpool.c:43   UCX  WARN  object 0xb451b40 was not returned to mpool ucp_requests
[1712083149.743422] [node009:1135640:0]          mpool.c:43   UCX  WARN  object 0xb451d00 was not returned to mpool ucp_requests
[1712083149.743426] [node009:1135640:0]          mpool.c:43   UCX  WARN  object 0xb451ec0 was not returned to mpool ucp_requests
[1712083149.744491] [node009:1135649:0]          mpool.c:43   UCX  WARN  object 0xbb52b00 was not returned to mpool ucp_requests
[1712083149.744504] [node009:1135649:0]          mpool.c:43   UCX  WARN  object 0xbb52cc0 was not returned to mpool ucp_requests
[1712083149.744509] [node009:1135649:0]          mpool.c:43   UCX  WARN  object 0xbb52e80 was not returned to mpool ucp_requests
[1712083149.744513] [node009:1135649:0]          mpool.c:43   UCX  WARN  object 0xbb53040 was not returned to mpool ucp_requests
[1712083149.744517] [node009:1135649:0]          mpool.c:43   UCX  WARN  object 0xbb53200 was not returned to mpool ucp_requests
[1712083149.745298] [node009:1135637:0]          mpool.c:43   UCX  WARN  object 0xbc1a7c0 was not returned to mpool ucp_requests
[1712083149.745310] [node009:1135637:0]          mpool.c:43   UCX  WARN  object 0xbc1a980 was not returned to mpool ucp_requests
[1712083149.745315] [node009:1135637:0]          mpool.c:43   UCX  WARN  object 0xbc1ab40 was not returned to mpool ucp_requests
[1712083149.745318] [node009:1135637:0]          mpool.c:43   UCX  WARN  object 0xbc1ad00 was not returned to mpool ucp_requests
[1712083149.745322] [node009:1135637:0]          mpool.c:43   UCX  WARN  object 0xbc1aec0 was not returned to mpool ucp_requests
[1712083149.745373] [node009:1135631:0]          mpool.c:43   UCX  WARN  object 0xb203b40 was not returned to mpool ucp_requests
[1712083149.745385] [node009:1135631:0]          mpool.c:43   UCX  WARN  object 0xb203d00 was not returned to mpool ucp_requests
[1712083149.745390] [node009:1135631:0]          mpool.c:43   UCX  WARN  object 0xb203ec0 was not returned to mpool ucp_requests
[1712083149.745393] [node009:1135631:0]          mpool.c:43   UCX  WARN  object 0xb204080 was not returned to mpool ucp_requests
[1712083149.745397] [node009:1135631:0]          mpool.c:43   UCX  WARN  object 0xb204240 was not returned to mpool ucp_requests
[1712083149.745400] [node009:1135631:0]          mpool.c:43   UCX  WARN  object 0xb204400 was not returned to mpool ucp_requests
[1712083149.745368] [node009:1135632:0]          mpool.c:43   UCX  WARN  object 0xbebc900 was not returned to mpool ucp_requests
[1712083149.745387] [node009:1135632:0]          mpool.c:43   UCX  WARN  object 0xbebcac0 was not returned to mpool ucp_requests
[1712083149.745390] [node009:1135632:0]          mpool.c:43   UCX  WARN  object 0xbebcc80 was not returned to mpool ucp_requests
[1712083149.745393] [node009:1135632:0]          mpool.c:43   UCX  WARN  object 0xbebce40 was not returned to mpool ucp_requests
[1712083149.745395] [node009:1135632:0]          mpool.c:43   UCX  WARN  object 0xbebd000 was not returned to mpool ucp_requests
[1712083149.745398] [node009:1135632:0]          mpool.c:43   UCX  WARN  object 0xbebd1c0 was not returned to mpool ucp_requests
[1712083149.745589] [node009:1135641:0]          mpool.c:43   UCX  WARN  object 0xbe26a40 was not returned to mpool ucp_requests
[1712083149.745601] [node009:1135641:0]          mpool.c:43   UCX  WARN  object 0xbe26c00 was not returned to mpool ucp_requests
[1712083149.745605] [node009:1135641:0]          mpool.c:43   UCX  WARN  object 0xbe26dc0 was not returned to mpool ucp_requests
[1712083149.745607] [node009:1135641:0]          mpool.c:43   UCX  WARN  object 0xbe26f80 was not returned to mpool ucp_requests
[1712083149.745609] [node009:1135641:0]          mpool.c:43   UCX  WARN  object 0xbe27140 was not returned to mpool ucp_requests
[1712083149.745579] [node009:1135647:0]          mpool.c:43   UCX  WARN  object 0xc2ff900 was not returned to mpool ucp_requests
[1712083149.745598] [node009:1135647:0]          mpool.c:43   UCX  WARN  object 0xc2ffac0 was not returned to mpool ucp_requests
[1712083149.745602] [node009:1135647:0]          mpool.c:43   UCX  WARN  object 0xc2ffc80 was not returned to mpool ucp_requests
[1712083149.745604] [node009:1135647:0]          mpool.c:43   UCX  WARN  object 0xc2ffe40 was not returned to mpool ucp_requests
[1712083149.745607] [node009:1135647:0]          mpool.c:43   UCX  WARN  object 0xc300000 was not returned to mpool ucp_requests
[1712083149.745585] [node009:1135650:0]          mpool.c:43   UCX  WARN  object 0xad4eb40 was not returned to mpool ucp_requests
[1712083149.745597] [node009:1135650:0]          mpool.c:43   UCX  WARN  object 0xad4ed00 was not returned to mpool ucp_requests
[1712083149.745379] [node009:1135651:0]          mpool.c:43   UCX  WARN  object 0xc601780 was not returned to mpool ucp_requests
[1712083149.745399] [node009:1135651:0]          mpool.c:43   UCX  WARN  object 0xc601940 was not returned to mpool ucp_requests
[1712083149.745404] [node009:1135651:0]          mpool.c:43   UCX  WARN  object 0xc601b00 was not returned to mpool ucp_requests
[1712083149.745408] [node009:1135651:0]          mpool.c:43   UCX  WARN  object 0xc601cc0 was not returned to mpool ucp_requests
[1712083149.745411] [node009:1135651:0]          mpool.c:43   UCX  WARN  object 0xc601e80 was not returned to mpool ucp_requests
[1712083149.746419] [node009:1135648:0]          mpool.c:43   UCX  WARN  object 0xb241940 was not returned to mpool ucp_requests
[1712083149.746430] [node009:1135648:0]          mpool.c:43   UCX  WARN  object 0xb241b00 was not returned to mpool ucp_requests
[1712083149.746433] [node009:1135648:0]          mpool.c:43   UCX  WARN  object 0xb241cc0 was not returned to mpool ucp_requests
[1712083149.746435] [node009:1135648:0]          mpool.c:43   UCX  WARN  object 0xb241e80 was not returned to mpool ucp_requests
[1712083149.746438] [node009:1135648:0]          mpool.c:43   UCX  WARN  object 0xb242040 was not returned to mpool ucp_requests
[1712083149.746971] [node009:1135655:0]          mpool.c:43   UCX  WARN  object 0xaebba00 was not returned to mpool ucp_requests
[1712083149.746983] [node009:1135655:0]          mpool.c:43   UCX  WARN  object 0xaebbbc0 was not returned to mpool ucp_requests
[1712083149.746989] [node009:1135655:0]          mpool.c:43   UCX  WARN  object 0xaebbd80 was not returned to mpool ucp_requests
[1712083149.746994] [node009:1135655:0]          mpool.c:43   UCX  WARN  object 0xaebbf40 was not returned to mpool ucp_requests
[1712083149.746998] [node009:1135655:0]          mpool.c:43   UCX  WARN  object 0xaebc100 was not returned to mpool ucp_requests
[1712083149.746862] [node009:1135636:0]          mpool.c:43   UCX  WARN  object 0xb397a40 was not returned to mpool ucp_requests
[1712083149.746873] [node009:1135636:0]          mpool.c:43   UCX  WARN  object 0xb397c00 was not returned to mpool ucp_requests
[1712083149.746876] [node009:1135636:0]          mpool.c:43   UCX  WARN  object 0xb397dc0 was not returned to mpool ucp_requests
[1712083149.746878] [node009:1135636:0]          mpool.c:43   UCX  WARN  object 0xb397f80 was not returned to mpool ucp_requests
[1712083149.746881] [node009:1135636:0]          mpool.c:43   UCX  WARN  object 0xb398140 was not returned to mpool ucp_requests
[1712083149.746883] [node009:1135636:0]          mpool.c:43   UCX  WARN  object 0xb398300 was not returned to mpool ucp_requests
[1712083149.746289] [node009:1135639:0]          mpool.c:43   UCX  WARN  object 0xbc55ac0 was not returned to mpool ucp_requests
[1712083149.746300] [node009:1135639:0]          mpool.c:43   UCX  WARN  object 0xbc55c80 was not returned to mpool ucp_requests
[1712083149.746304] [node009:1135639:0]          mpool.c:43   UCX  WARN  object 0xbc55e40 was not returned to mpool ucp_requests
[1712083149.746306] [node009:1135639:0]          mpool.c:43   UCX  WARN  object 0xbc56000 was not returned to mpool ucp_requests
[1712083149.746309] [node009:1135639:0]          mpool.c:43   UCX  WARN  object 0xbc561c0 was not returned to mpool ucp_requests
[1712083149.748210] [node009:1135645:0]          mpool.c:43   UCX  WARN  object 0xa7deac0 was not returned to mpool ucp_requests
[1712083149.748223] [node009:1135645:0]          mpool.c:43   UCX  WARN  object 0xa7dec80 was not returned to mpool ucp_requests
[1712083149.748228] [node009:1135645:0]          mpool.c:43   UCX  WARN  object 0xa7dee40 was not returned to mpool ucp_requests
[1712083149.748233] [node009:1135645:0]          mpool.c:43   UCX  WARN  object 0xa7df000 was not returned to mpool ucp_requests
[1712083149.748237] [node009:1135645:0]          mpool.c:43   UCX  WARN  object 0xa7df1c0 was not returned to mpool ucp_requests
[1712083149.748069] [node009:1135630:0]          mpool.c:43   UCX  WARN  object 0xc0cfe00 was not returned to mpool ucp_requests
[1712083149.748081] [node009:1135630:0]          mpool.c:43   UCX  WARN  object 0xc0cffc0 was not returned to mpool ucp_requests
[1712083149.748086] [node009:1135630:0]          mpool.c:43   UCX  WARN  object 0xc0d0180 was not returned to mpool ucp_requests
[1712083149.749105] [node009:1135646:0]          mpool.c:43   UCX  WARN  object 0xc35b800 was not returned to mpool ucp_requests
[1712083149.749117] [node009:1135646:0]          mpool.c:43   UCX  WARN  object 0xc35b9c0 was not returned to mpool ucp_requests
[1712083149.749121] [node009:1135646:0]          mpool.c:43   UCX  WARN  object 0xc35bb80 was not returned to mpool ucp_requests
[1712083149.749124] [node009:1135646:0]          mpool.c:43   UCX  WARN  object 0xc35bd40 was not returned to mpool ucp_requests
[1712083149.749126] [node009:1135646:0]          mpool.c:43   UCX  WARN  object 0xc35bf00 was not returned to mpool ucp_requests
[1712083149.751187] [node009:1135644:0]          mpool.c:43   UCX  WARN  object 0xbaabb40 was not returned to mpool ucp_requests
[1712083149.751198] [node009:1135644:0]          mpool.c:43   UCX  WARN  object 0xbaabd00 was not returned to mpool ucp_requests
[1712083149.751203] [node009:1135644:0]          mpool.c:43   UCX  WARN  object 0xbaabec0 was not returned to mpool ucp_requests
[1712083149.751206] [node009:1135644:0]          mpool.c:43   UCX  WARN  object 0xbaac080 was not returned to mpool ucp_requests
[1712083149.751210] [node009:1135644:0]          mpool.c:43   UCX  WARN  object 0xbaac240 was not returned to mpool ucp_requests
[1712083149.751198] [node009:1135634:0]          mpool.c:43   UCX  WARN  object 0xb2c7b80 was not returned to mpool ucp_requests
[1712083149.751210] [node009:1135634:0]          mpool.c:43   UCX  WARN  object 0xb2c7d40 was not returned to mpool ucp_requests
[1712083149.751214] [node009:1135634:0]          mpool.c:43   UCX  WARN  object 0xb2c7f00 was not returned to mpool ucp_requests
[1712083149.751217] [node009:1135634:0]          mpool.c:43   UCX  WARN  object 0xb2c80c0 was not returned to mpool ucp_requests
[1712083149.751220] [node009:1135634:0]          mpool.c:43   UCX  WARN  object 0xb2c8280 was not returned to mpool ucp_requests
[1712083149.751223] [node009:1135634:0]          mpool.c:43   UCX  WARN  object 0xb2c8440 was not returned to mpool ucp_requests
[1712083149.751213] [node009:1135633:0]          mpool.c:43   UCX  WARN  object 0xab82a40 was not returned to mpool ucp_requests
[1712083149.751225] [node009:1135633:0]          mpool.c:43   UCX  WARN  object 0xab82c00 was not returned to mpool ucp_requests
[1712083149.751230] [node009:1135633:0]          mpool.c:43   UCX  WARN  object 0xab82dc0 was not returned to mpool ucp_requests
[1712083149.751234] [node009:1135633:0]          mpool.c:43   UCX  WARN  object 0xab82f80 was not returned to mpool ucp_requests
[1712083149.751237] [node009:1135633:0]          mpool.c:43   UCX  WARN  object 0xab83140 was not returned to mpool ucp_requests
[1712083149.751242] [node009:1135633:0]          mpool.c:43   UCX  WARN  object 0xab83300 was not returned to mpool ucp_requests
[1712083149.751504] [node009:1135654:0]          mpool.c:43   UCX  WARN  object 0xc633780 was not returned to mpool ucp_requests
[1712083149.751515] [node009:1135654:0]          mpool.c:43   UCX  WARN  object 0xc633940 was not returned to mpool ucp_requests
[1712083149.751521] [node009:1135654:0]          mpool.c:43   UCX  WARN  object 0xc633b00 was not returned to mpool ucp_requests
[1712083149.751524] [node009:1135654:0]          mpool.c:43   UCX  WARN  object 0xc633cc0 was not returned to mpool ucp_requests
[1712083149.751528] [node009:1135654:0]          mpool.c:43   UCX  WARN  object 0xc633e80 was not returned to mpool ucp_requests


           ************************************************************
           *        Program running with 30 parallel MPI-processes    *
           *              working on a common directory               *
           ************************************************************
-------------------------------------------------------------------------------
                                 ORCA SCF
-------------------------------------------------------------------------------

------------
SCF SETTINGS
------------
Hamiltonian:
 Density Functional     Method          .... DFT(GTOs)
 Exchange Functional    Exchange        .... PBE
   PBE kappa parameter   XKappa         ....  0.804000
   PBE mue parameter    XMuePBE         ....  0.219520
 Correlation Functional Correlation     .... PBE
   PBE beta parameter  CBetaPBE         ....  0.066725
 LDA part of GGA corr.  LDAOpt          .... PW91-LDA
 Gradients option       PostSCFGGA      .... off
 Hybrid DFT is turned on
   Fraction HF Exchange ScalHFX         ....  0.250000
   Scaling of DF-GGA-X  ScalDFX         ....  0.750000
   Scaling of DF-GGA-C  ScalDFC         ....  1.000000
   Scaling of DF-LDA-C  ScalLDAC        ....  1.000000
   Perturbative correction              ....  0.000000
   Density functional embedding theory  .... OFF
   NL short-range parameter             ....  6.900000
 RI-approximation to the Coulomb term is turned on
   Number of AuxJ basis functions       .... 2498
   RIJ-COSX (HFX calculated with COS-X)).... on


General Settings:
 Integral files         IntName         .... IminiumBzOate4optb
 Hartree-Fock type      HFTyp           .... RHF
 Total Charge           Charge          ....    0
 Multiplicity           Mult            ....    1
 Number of Electrons    NEL             ....  302
 Basis Dimension        Dim             .... 1542
 Nuclear Repulsion      ENuc            ....   5288.5826885774 Eh

Convergence Acceleration:
 DIIS                   CNVDIIS         .... on
   Start iteration      DIISMaxIt       ....    12
   Startup error        DIISStart       ....  0.200000
   # of expansion vecs  DIISMaxEq       ....     5
   Bias factor          DIISBfac        ....   1.050
   Max. coefficient     DIISMaxC        ....  10.000
 Trust-Rad. Augm. Hess. CNVTRAH         .... auto
   Auto Start mean grad. ratio tolernc. ....  1.125000
   Auto Start start iteration           ....    20
   Auto Start num. interpolation iter.  ....    10
   Max. Number of Micro iterations      ....    16
   Max. Number of Macro iterations      .... Maxiter - #DIIS iter
   Number of Davidson start vectors     ....     2
   Converg. threshold I  (grad. norm)   ....   1.000e-05
   Converg. threshold II (energy diff.) ....   1.000e-08
   Grad. Scal. Fac. for Micro threshold ....   0.100
   Minimum threshold for Micro iter.    ....   0.010
   NR start threshold (gradient norm)   ....   0.001
   Initial trust radius                 ....   0.400
   Minimum AH scaling param. (alpha)    ....   1.000
   Maximum AH scaling param. (alpha)    .... 1000.000
   Orbital update algorithm             .... Taylor
   White noise on init. David. guess    .... on
   Maximum white noise                  ....   0.010
   Quad. conv. algorithm                .... NR
 SOSCF                  CNVSOSCF        .... on
   Start iteration      SOSCFMaxIt      ....   150
   Startup grad/error   SOSCFStart      ....  0.003300
 Level Shifting         CNVShift        .... on
   Level shift para.    LevelShift      ....    0.2500
   Turn off err/grad.   ShiftErr        ....    0.0010
 Zerner damping         CNVZerner       .... off
 Static damping         CNVDamp         .... on
   Fraction old density DampFac         ....    0.7000
   Max. Damping (<1)    DampMax         ....    0.9800
   Min. Damping (>=0)   DampMin         ....    0.0000
   Turn off err/grad.   DampErr         ....    0.1000
 Fernandez-Rico         CNVRico         .... off

SCF Procedure:
 Maximum # iterations   MaxIter         ....   125
 SCF integral mode      SCFMode         .... Direct
   Integral package                     .... SHARK and LIBINT hybrid scheme
 Reset frequency        DirectResetFreq ....    20
 Integral Threshold     Thresh          ....  2.500e-11 Eh
 Primitive CutOff       TCut            ....  2.500e-12 Eh

Convergence Tolerance:
 Convergence Check Mode ConvCheckMode   .... Total+1el-Energy
 Convergence forced     ConvForced      .... 0
 Energy Change          TolE            ....  1.000e-08 Eh
 1-El. energy change                    ....  1.000e-05 Eh
 Orbital Gradient       TolG            ....  1.000e-05
 Orbital Rotation angle TolX            ....  1.000e-05
 DIIS Error             TolErr          ....  5.000e-07


Diagonalization of the overlap matrix:
Smallest eigenvalue                        ... 4.469e-06
Time for diagonalization                   ...    0.570 sec
Threshold for overlap eigenvalues          ... 1.000e-08
Number of eigenvalues below threshold      ... 0
Time for construction of square roots      ...    0.573 sec
Total time needed                          ...    1.150 sec

Time for model grid setup =    0.590 sec

------------------------------
INITIAL GUESS: MODEL POTENTIAL
------------------------------
Loading Hartree-Fock densities                     ... done
Calculating cut-offs                               ... done
Initializing the effective Hamiltonian             ... done
Setting up the integral package (SHARK)            ... done
Starting the Coulomb interaction                   ... done (   1.0 sec)
Reading the grid                                   ... done
Mapping shells                                     ... done
Starting the XC term evaluation                    ... done (   1.0 sec)
  promolecular density results
     # of electrons  =    301.995446861
     EX              =   -241.788365994
     EC              =    -10.138940177
     EX+EC           =   -251.927306171
Transforming the Hamiltonian                       ... done (   0.2 sec)
Diagonalizing the Hamiltonian                      ... done (   0.5 sec)
Back transforming the eigenvectors                 ... done (   0.1 sec)
Now organizing SCF variables                       ... done
                      ------------------
                      INITIAL GUESS DONE (   3.6 sec)
                      ------------------
-------------------
DFT GRID GENERATION
-------------------

General Integration Accuracy     IntAcc      ... 4.388
Radial Grid Type                 RadialGrid  ... OptM3 with GC (2021)
Angular Grid (max. ang.)         AngularGrid ... 4 (Lebedev-302)
Angular grid pruning method      GridPruning ... 4 (adaptive)
Weight generation scheme         WeightScheme... Becke
Basis function cutoff            BFCut       ... 1.0000e-11
Integration weight cutoff        WCut        ... 1.0000e-14
Angular grids for H and He will be reduced by one unit
Partially contracted basis set               ... off
Rotationally invariant grid construction     ... off

Total number of grid points                  ...   373992
Total number of batches                      ...     5886
Average number of points per batch           ...       63
Average number of grid points per atom       ...     4561
Time for grid setup =    2.712 sec

--------------------
COSX GRID GENERATION
--------------------

GRIDX 1
-------
General Integration Accuracy     IntAcc      ... 3.816
Radial Grid Type                 RadialGrid  ... OptM3 with GC (2021)
Angular Grid (max. ang.)         AngularGrid ... 1 (Lebedev-50)
Angular grid pruning method      GridPruning ... 4 (adaptive)
Weight generation scheme         WeightScheme... Becke
Basis function cutoff            BFCut       ... 1.0000e-11
Integration weight cutoff        WCut        ... 1.0000e-14
Angular grids for H and He will be reduced by one unit
Partially contracted basis set               ... on
Rotationally invariant grid construction     ... off

Total number of grid points                  ...    47376
Total number of batches                      ...      775
Average number of points per batch           ...       61
Average number of grid points per atom       ...      578
UseSFitting                                  ... on

GRIDX 2
-------
General Integration Accuracy     IntAcc      ... 4.020
Radial Grid Type                 RadialGrid  ... OptM3 with GC (2021)
Angular Grid (max. ang.)         AngularGrid ... 2 (Lebedev-110)
Angular grid pruning method      GridPruning ... 4 (adaptive)
Weight generation scheme         WeightScheme... Becke
Basis function cutoff            BFCut       ... 1.0000e-11
Integration weight cutoff        WCut        ... 1.0000e-14
Angular grids for H and He will be reduced by one unit
Partially contracted basis set               ... on
Rotationally invariant grid construction     ... off

Total number of grid points                  ...   100329
Total number of batches                      ...     1604
Average number of points per batch           ...       62
Average number of grid points per atom       ...     1224
UseSFitting                                  ... on

GRIDX 3
-------
General Integration Accuracy     IntAcc      ... 4.338
Radial Grid Type                 RadialGrid  ... OptM3 with GC (2021)
Angular Grid (max. ang.)         AngularGrid ... 3 (Lebedev-194)
Angular grid pruning method      GridPruning ... 4 (adaptive)
Weight generation scheme         WeightScheme... Becke
Basis function cutoff            BFCut       ... 1.0000e-11
Integration weight cutoff        WCut        ... 1.0000e-14
Angular grids for H and He will be reduced by one unit
Partially contracted basis set               ... on
Rotationally invariant grid construction     ... off

Total number of grid points                  ...   217671
Total number of batches                      ...     3446
Average number of points per batch           ...       63
Average number of grid points per atom       ...     2655
UseSFitting                                  ... on

Time for X-Grid setup             =    8.671 sec


--------------------
CPCM SOLVATION MODEL
--------------------
CPCM parameters:
  Epsilon                                         ...      26.7260
  Refrac                                          ...       1.2907
  Rsolv                                           ...       1.3000
  Surface type                                    ... GAUSSIAN VDW
  Epsilon function type                           ...         CPCM
Solvent:                                     ... 2,2,2-TRIFLUOROETHANOL
SMD-CDS solvent descriptors:
  Soln                                       ...    1.2907
  Soln25                                     ... Unavailable
  Sola                                       ...    0.5700
  Solb                                       ...    0.2500
  Solg                                       ...   42.0200
  Solc                                       ...    0.0000
  Solh                                       ...    0.5000
Radii:
 Radius for O  used is    2.8724 Bohr (=   1.5200 Ang.)
 Radius for N  used is    3.5716 Bohr (=   1.8900 Ang.)
 Radius for C  used is    3.4960 Bohr (=   1.8500 Ang.)
 Radius for H  used is    2.2677 Bohr (=   1.2000 Ang.)
Calculating surface                               ...        done! (  0.0s)
GEPOL surface points                              ...         4685
GEPOL Volume                                      ...    3964.3769
GEPOL Surface-area                                ...    2176.8781
Calculating surface distance matrix               ...        done! (  0.2s)
Performing Cholesky decomposition & store         ...        done! (  1.7s)
Overall time for CPCM initialization              ...                 1.9s
--------------
SCF ITERATIONS
--------------
ITER       Energy         Delta-E        Max-DP      RMS-DP      [F,P]     Damp
               ***  Starting incremental Fock matrix formation  ***
  0  -1803.8304651764   0.000000000000 0.07237538  0.00050593  0.2967877 0.7000
  1  -1804.3265138594  -0.496048683042 0.07917390  0.00040446  0.1314930 0.7000
                               ***Turning on DIIS***
  2  -1804.5366991334  -0.210185273931 0.09122828  0.00074318  0.0382198 0.0000
  3  -1804.8541206440  -0.317421510659 0.09311354  0.00030293  0.0674644 0.0000
  4  -1804.9261846635  -0.072064019477 0.02414265  0.00011070  0.0131846 0.0000
  5  -1804.9294886680  -0.003304004487 0.01020631  0.00004926  0.0106387 0.0000
                      *** Initiating the SOSCF procedure ***
                           *** Shutting down DIIS ***
                      *** Re-Reading the Fockian *** 
                      *** Removing any level shift *** 
ITER      Energy       Delta-E        Grad      Rot      Max-DP    RMS-DP
  6  -1804.92986684  -0.0003781760  0.000314  0.000314  0.003582  0.000019
               *** Restarting incremental Fock matrix formation ***
  7  -1804.92982655   0.0000402909  0.000137  0.000919  0.004589  0.000051
  8  -1804.92982619   0.0000003634  0.000223  0.000354  0.000951  0.000011
  9  -1804.92983304  -0.0000068490  0.000032  0.000070  0.000991  0.000011
 10  -1804.92983296   0.0000000774  0.000041  0.000062  0.000103  0.000001
 11  -1804.92983325  -0.0000002880  0.000008  0.000025  0.000157  0.000002
 12  -1804.92983325   0.0000000031  0.000008  0.000012  0.000200  0.000001
                  ***Gradient check signals convergence***
              ***Rediagonalizing the Fockian in SOSCF/NRSCF***

               *****************************************************
               *                     SUCCESS                       *
               *           SCF CONVERGED AFTER  13 CYCLES          *
               *****************************************************

Old exchange energy                            =    -61.836469059 Eh
New exchange energy                            =    -61.836445343 Eh
Exchange energy change after final integration =      0.000023716 Eh
Total energy after final integration           =  -1804.929809405 Eh
Final COS-X integration done in                =    37.438 sec

SMD CDS free energy correction energy :                 2.63903     Kcal/mol
Total Energy after SMD CDS correction =             -1804.925603851 Eh

----------------
TOTAL SCF ENERGY
----------------

Total Energy       :        -1804.92560385 Eh          -49114.52261 eV

Components:
Nuclear Repulsion  :         5288.58268858 Eh          143909.65118 eV
Electronic Energy  :        -7093.50829243 Eh         -193024.17380 eV
One Electron Energy:       -12984.08762703 Eh         -353314.98652 eV
Two Electron Energy:         5890.57933460 Eh          160290.81272 eV
Max COSX asymmetry :            0.00000317 Eh               0.00009 eV
CPCM Dielectric    :           -0.07251194 Eh              -1.97315 eV
SMD CDS (Gcds)     :            0.00420555 Eh               0.11444 eV

Virial components:
Potential Energy   :        -3601.44018535 Eh          -98000.16968 eV
Kinetic Energy     :         1796.51458150 Eh           48885.64706 eV
Virial Ratio       :            2.00468186


DFT components:
N(Alpha)           :      151.000591458398 electrons
N(Beta)            :      151.000591458398 electrons
N(Total)           :      302.001182916795 electrons
E(X)               :     -184.941601100057 Eh       
E(C)               :      -10.118127311748 Eh       
E(XC)              :     -195.059728411805 Eh       
DFET-embed. en.    :        0.000000000000 Eh       
CPCM Solvation Model Properties:
Surface-charge          :           -0.08468015
Charge-correction       :           -0.00082035 Eh              -0.02232 eV
Free-energy (cav+disp)  :            0.00420555 Eh               0.11444 eV

---------------
SCF CONVERGENCE
---------------

  Last Energy change         ...    1.2477e-07  Tolerance :   1.0000e-08
  Last MAX-Density change    ...    3.1086e-15  Tolerance :   1.0000e-07
  Last RMS-Density change    ...    1.1581e-17  Tolerance :   5.0000e-09
  Last Orbital Gradient      ...    1.1429e-06  Tolerance :   1.0000e-05
  Last Orbital Rotation      ...    3.8338e-06  Tolerance :   1.0000e-05

             **** THE GBW FILE WAS UPDATED (IminiumBzOate4optb.gbw) ****
             **** DENSITY IminiumBzOate4optb.scfp WAS UPDATED ****
             **** ENERGY FILE WAS UPDATED (IminiumBzOate4optb.en.tmp) ****
             **** THE GBW FILE WAS UPDATED (IminiumBzOate4optb.gbw) ****
             **** DENSITY IminiumBzOate4optb.scfp WAS UPDATED ****
----------------
ORBITAL ENERGIES
----------------

  NO   OCC          E(Eh)            E(eV) 
   0   2.0000     -19.292241      -524.9686 
   1   2.0000     -19.221235      -523.0364 
   2   2.0000     -19.170610      -521.6588 
   3   2.0000     -19.162092      -521.4270 
   4   2.0000     -14.454319      -393.3220 
   5   2.0000     -14.404923      -391.9779 
   6   2.0000     -10.384422      -282.5745 
   7   2.0000     -10.381729      -282.5012 
   8   2.0000     -10.321928      -280.8739 
   9   2.0000     -10.295985      -280.1680 
  10   2.0000     -10.290028      -280.0059 
  11   2.0000     -10.270498      -279.4745 
  12   2.0000     -10.252592      -278.9872 
  13   2.0000     -10.244224      -278.7595 
  14   2.0000     -10.241817      -278.6940 
  15   2.0000     -10.241028      -278.6725 
  16   2.0000     -10.240236      -278.6510 
  17   2.0000     -10.238579      -278.6059 
  18   2.0000     -10.233392      -278.4648 
  19   2.0000     -10.233260      -278.4612 
  20   2.0000     -10.231379      -278.4100 
  21   2.0000     -10.230107      -278.3754 
  22   2.0000     -10.229348      -278.3547 
  23   2.0000     -10.229113      -278.3483 
  24   2.0000     -10.228371      -278.3281 
  25   2.0000     -10.228069      -278.3199 
  26   2.0000     -10.227432      -278.3026 
  27   2.0000     -10.226638      -278.2810 
  28   2.0000     -10.224798      -278.2309 
  29   2.0000     -10.224725      -278.2289 
  30   2.0000     -10.223960      -278.2081 
  31   2.0000     -10.223848      -278.2050 
  32   2.0000     -10.220260      -278.1074 
  33   2.0000     -10.217808      -278.0407 
  34   2.0000     -10.217654      -278.0365 
  35   2.0000     -10.212278      -277.8902 
  36   2.0000     -10.211952      -277.8813 
  37   2.0000     -10.210462      -277.8408 
  38   2.0000     -10.208501      -277.7874 
  39   2.0000     -10.203781      -277.6590 
  40   2.0000     -10.200217      -277.5620 
  41   2.0000     -10.199040      -277.5300 
  42   2.0000      -1.191082       -32.4110 
  43   2.0000      -1.096766       -29.8445 
  44   2.0000      -1.081477       -29.4285 
  45   2.0000      -1.015486       -27.6328 
  46   2.0000      -0.987424       -26.8692 
  47   2.0000      -0.983668       -26.7670 
  48   2.0000      -0.903625       -24.5889 
  49   2.0000      -0.897625       -24.4256 
  50   2.0000      -0.885211       -24.0878 
  51   2.0000      -0.879580       -23.9346 
  52   2.0000      -0.853393       -23.2220 
  53   2.0000      -0.840967       -22.8839 
  54   2.0000      -0.819823       -22.3085 
  55   2.0000      -0.806509       -21.9462 
  56   2.0000      -0.784183       -21.3387 
  57   2.0000      -0.778757       -21.1911 
  58   2.0000      -0.775714       -21.1083 
  59   2.0000      -0.769974       -20.9521 
  60   2.0000      -0.763953       -20.7882 
  61   2.0000      -0.759822       -20.6758 
  62   2.0000      -0.742681       -20.2094 
  63   2.0000      -0.721893       -19.6437 
  64   2.0000      -0.717462       -19.5231 
  65   2.0000      -0.712216       -19.3804 
  66   2.0000      -0.703930       -19.1549 
  67   2.0000      -0.698038       -18.9946 
  68   2.0000      -0.658522       -17.9193 
  69   2.0000      -0.647258       -17.6128 
  70   2.0000      -0.645682       -17.5699 
  71   2.0000      -0.638099       -17.3636 
  72   2.0000      -0.632878       -17.2215 
  73   2.0000      -0.626970       -17.0607 
  74   2.0000      -0.622993       -16.9525 
  75   2.0000      -0.621064       -16.9000 
  76   2.0000      -0.614438       -16.7197 
  77   2.0000      -0.593925       -16.1615 
  78   2.0000      -0.578961       -15.7543 
  79   2.0000      -0.571492       -15.5511 
  80   2.0000      -0.561128       -15.2691 
  81   2.0000      -0.550321       -14.9750 
  82   2.0000      -0.541552       -14.7364 
  83   2.0000      -0.536318       -14.5940 
  84   2.0000      -0.533487       -14.5169 
  85   2.0000      -0.518884       -14.1196 
  86   2.0000      -0.515307       -14.0222 
  87   2.0000      -0.507395       -13.8069 
  88   2.0000      -0.497714       -13.5435 
  89   2.0000      -0.490938       -13.3591 
  90   2.0000      -0.483813       -13.1652 
  91   2.0000      -0.483596       -13.1593 
  92   2.0000      -0.477322       -12.9886 
  93   2.0000      -0.473536       -12.8856 
  94   2.0000      -0.469925       -12.7873 
  95   2.0000      -0.469317       -12.7708 
  96   2.0000      -0.467993       -12.7347 
  97   2.0000      -0.467023       -12.7084 
  98   2.0000      -0.458277       -12.4704 
  99   2.0000      -0.455382       -12.3916 
 100   2.0000      -0.454662       -12.3720 
 101   2.0000      -0.453536       -12.3413 
 102   2.0000      -0.448645       -12.2083 
 103   2.0000      -0.447608       -12.1800 
 104   2.0000      -0.442396       -12.0382 
 105   2.0000      -0.440739       -11.9931 
 106   2.0000      -0.439402       -11.9567 
 107   2.0000      -0.436133       -11.8678 
 108   2.0000      -0.434155       -11.8140 
 109   2.0000      -0.431599       -11.7444 
 110   2.0000      -0.429904       -11.6983 
 111   2.0000      -0.420214       -11.4346 
 112   2.0000      -0.416937       -11.3454 
 113   2.0000      -0.410072       -11.1586 
 114   2.0000      -0.403780       -10.9874 
 115   2.0000      -0.398228       -10.8363 
 116   2.0000      -0.394095       -10.7239 
 117   2.0000      -0.390734       -10.6324 
 118   2.0000      -0.386550       -10.5186 
 119   2.0000      -0.384421       -10.4606 
 120   2.0000      -0.380582       -10.3562 
 121   2.0000      -0.378518       -10.3000 
 122   2.0000      -0.377564       -10.2740 
 123   2.0000      -0.376369       -10.2415 
 124   2.0000      -0.374389       -10.1876 
 125   2.0000      -0.368899       -10.0383 
 126   2.0000      -0.367999       -10.0138 
 127   2.0000      -0.364645        -9.9225 
 128   2.0000      -0.363461        -9.8903 
 129   2.0000      -0.362766        -9.8714 
 130   2.0000      -0.361096        -9.8259 
 131   2.0000      -0.356235        -9.6936 
 132   2.0000      -0.349549        -9.5117 
 133   2.0000      -0.348700        -9.4886 
 134   2.0000      -0.340924        -9.2770 
 135   2.0000      -0.336248        -9.1498 
 136   2.0000      -0.329389        -8.9631 
 137   2.0000      -0.328144        -8.9293 
 138   2.0000      -0.327359        -8.9079 
 139   2.0000      -0.316464        -8.6114 
 140   2.0000      -0.294025        -8.0008 
 141   2.0000      -0.288950        -7.8627 
 142   2.0000      -0.284455        -7.7404 
 143   2.0000      -0.280912        -7.6440 
 144   2.0000      -0.273738        -7.4488 
 145   2.0000      -0.272757        -7.4221 
 146   2.0000      -0.270938        -7.3726 
 147   2.0000      -0.268197        -7.2980 
 148   2.0000      -0.264359        -7.1936 
 149   2.0000      -0.261162        -7.1066 
 150   2.0000      -0.218600        -5.9484 
 151   0.0000      -0.069934        -1.9030 
 152   0.0000      -0.055119        -1.4999 
 153   0.0000      -0.034372        -0.9353 
 154   0.0000      -0.017566        -0.4780 
 155   0.0000      -0.016413        -0.4466 
 156   0.0000      -0.007698        -0.2095 
 157   0.0000      -0.005557        -0.1512 
 158   0.0000      -0.002433        -0.0662 
 159   0.0000       0.009022         0.2455 
 160   0.0000       0.039303         1.0695 
 161   0.0000       0.042758         1.1635 
 162   0.0000       0.052330         1.4240 
 163   0.0000       0.061748         1.6802 
 164   0.0000       0.066163         1.8004 
 165   0.0000       0.069933         1.9030 
 166   0.0000       0.071541         1.9467 
 167   0.0000       0.077718         2.1148 
 168   0.0000       0.078937         2.1480 
 169   0.0000       0.084575         2.3014 
 170   0.0000       0.085785         2.3343 
 171   0.0000       0.086650         2.3579 
 172   0.0000       0.094054         2.5593 
 173   0.0000       0.095473         2.5980 
 174   0.0000       0.096142         2.6162 
 175   0.0000       0.100312         2.7296 
 176   0.0000       0.103545         2.8176 
 177   0.0000       0.106527         2.8987 
 178   0.0000       0.108693         2.9577 
 179   0.0000       0.111471         3.0333 
 180   0.0000       0.113791         3.0964 
 181   0.0000       0.116608         3.1731 
 182   0.0000       0.117536         3.1983 
 183   0.0000       0.120386         3.2759 
 184   0.0000       0.122442         3.3318 
 185   0.0000       0.123389         3.3576 
 186   0.0000       0.126892         3.4529 
 187   0.0000       0.129284         3.5180 
 188   0.0000       0.132421         3.6034 
 189   0.0000       0.134700         3.6654 
 190   0.0000       0.138227         3.7613 
 191   0.0000       0.140297         3.8177 
 192   0.0000       0.143279         3.8988 
 193   0.0000       0.145736         3.9657 
 194   0.0000       0.148556         4.0424 
 195   0.0000       0.149090         4.0569 
 196   0.0000       0.153457         4.1758 
 197   0.0000       0.155497         4.2313 
 198   0.0000       0.156699         4.2640 
 199   0.0000       0.160575         4.3695 
 200   0.0000       0.162358         4.4180 
 201   0.0000       0.166860         4.5405 
 202   0.0000       0.167367         4.5543 
 203   0.0000       0.169449         4.6109 
 204   0.0000       0.173050         4.7089 
 205   0.0000       0.175114         4.7651 
 206   0.0000       0.177406         4.8275 
 207   0.0000       0.180116         4.9012 
 208   0.0000       0.181491         4.9386 
 209   0.0000       0.183276         4.9872 
 210   0.0000       0.185825         5.0566 
 211   0.0000       0.189943         5.1686 
 212   0.0000       0.191488         5.2107 
 213   0.0000       0.193050         5.2532 
 214   0.0000       0.199217         5.4210 
 215   0.0000       0.200768         5.4632 
 216   0.0000       0.202144         5.5006 
 217   0.0000       0.203462         5.5365 
 218   0.0000       0.206719         5.6251 
 219   0.0000       0.209161         5.6916 
 220   0.0000       0.212035         5.7698 
 221   0.0000       0.215915         5.8753 
 222   0.0000       0.218803         5.9539 
 223   0.0000       0.219440         5.9713 
 224   0.0000       0.222607         6.0574 
 225   0.0000       0.225051         6.1240 
 226   0.0000       0.226441         6.1618 
 227   0.0000       0.228947         6.2300 
 228   0.0000       0.230432         6.2704 
 229   0.0000       0.233087         6.3426 
 230   0.0000       0.234323         6.3762 
 231   0.0000       0.236198         6.4273 
 232   0.0000       0.238010         6.4766 
 233   0.0000       0.239421         6.5150 
 234   0.0000       0.242977         6.6117 
 235   0.0000       0.244991         6.6665 
 236   0.0000       0.246722         6.7136 
 237   0.0000       0.250856         6.8261 
 238   0.0000       0.252612         6.8739 
 239   0.0000       0.255196         6.9442 
 240   0.0000       0.256685         6.9847 
 241   0.0000       0.259061         7.0494 
 242   0.0000       0.264672         7.2021 
 243   0.0000       0.265257         7.2180 
 244   0.0000       0.265848         7.2341 
 245   0.0000       0.270007         7.3473 
 246   0.0000       0.271416         7.3856 
 247   0.0000       0.273244         7.4354 
 248   0.0000       0.276629         7.5275 
 249   0.0000       0.277553         7.5526 
 250   0.0000       0.284812         7.7501 
 251   0.0000       0.287244         7.8163 
 252   0.0000       0.287620         7.8265 
 253   0.0000       0.290229         7.8975 
 254   0.0000       0.291822         7.9409 
 255   0.0000       0.293512         7.9869 
 256   0.0000       0.298785         8.1303 
 257   0.0000       0.300878         8.1873 
 258   0.0000       0.301856         8.2139 
 259   0.0000       0.304654         8.2901 
 260   0.0000       0.310112         8.4386 
 261   0.0000       0.313252         8.5240 
 262   0.0000       0.315563         8.5869 
 263   0.0000       0.317345         8.6354 
 264   0.0000       0.320348         8.7171 
 265   0.0000       0.321198         8.7402 
 266   0.0000       0.324996         8.8436 
 267   0.0000       0.327288         8.9060 
 268   0.0000       0.331791         9.0285 
 269   0.0000       0.332858         9.0575 
 270   0.0000       0.336122         9.1463 
 271   0.0000       0.339034         9.2256 
 272   0.0000       0.340646         9.2695 
 273   0.0000       0.342570         9.3218 
 274   0.0000       0.346815         9.4373 
 275   0.0000       0.347147         9.4464 
 276   0.0000       0.348774         9.4906 
 277   0.0000       0.351255         9.5581 
 278   0.0000       0.353202         9.6111 
 279   0.0000       0.355746         9.6804 
 280   0.0000       0.357460         9.7270 
 281   0.0000       0.360512         9.8100 
 282   0.0000       0.363126         9.8811 
 283   0.0000       0.366861         9.9828 
 284   0.0000       0.370960        10.0943 
 285   0.0000       0.373361        10.1597 
 286   0.0000       0.375856        10.2276 
 287   0.0000       0.378071        10.2878 
 288   0.0000       0.381684        10.3862 
 289   0.0000       0.383762        10.4427 
 290   0.0000       0.385211        10.4821 
 291   0.0000       0.388330        10.5670 
 292   0.0000       0.391870        10.6633 
 293   0.0000       0.394473        10.7342 
 294   0.0000       0.396222        10.7817 
 295   0.0000       0.401696        10.9307 
 296   0.0000       0.403450        10.9784 
 297   0.0000       0.406905        11.0724 
 298   0.0000       0.408501        11.1159 
 299   0.0000       0.411096        11.1865 
 300   0.0000       0.413903        11.2629 
 301   0.0000       0.416154        11.3241 
 302   0.0000       0.416540        11.3346 
 303   0.0000       0.420250        11.4356 
 304   0.0000       0.421701        11.4751 
 305   0.0000       0.423735        11.5304 
 306   0.0000       0.425905        11.5895 
 307   0.0000       0.426782        11.6133 
 308   0.0000       0.428119        11.6497 
 309   0.0000       0.430315        11.7095 
 310   0.0000       0.432751        11.7758 
 311   0.0000       0.435961        11.8631 
 312   0.0000       0.437395        11.9021 
 313   0.0000       0.439164        11.9503 
 314   0.0000       0.441046        12.0015 
 315   0.0000       0.442887        12.0516 
 316   0.0000       0.444925        12.1070 
 317   0.0000       0.446867        12.1599 
 318   0.0000       0.447952        12.1894 
 319   0.0000       0.450491        12.2585 
 320   0.0000       0.450662        12.2631 
 321   0.0000       0.452920        12.3246 
 322   0.0000       0.454802        12.3758 
 323   0.0000       0.457406        12.4466 
 324   0.0000       0.458367        12.4728 
 325   0.0000       0.462570        12.5872 
 326   0.0000       0.463695        12.6178 
 327   0.0000       0.465455        12.6657 
 328   0.0000       0.467457        12.7202 
 329   0.0000       0.471790        12.8381 
 330   0.0000       0.473516        12.8850 
 331   0.0000       0.475960        12.9515 
 332   0.0000       0.479429        13.0459 
 333   0.0000       0.480234        13.0678 
 334   0.0000       0.480944        13.0872 
 335   0.0000       0.484821        13.1927 
 336   0.0000       0.485868        13.2211 
 337   0.0000       0.489245        13.3130 
 338   0.0000       0.491494        13.3742 
 339   0.0000       0.493200        13.4207 
 340   0.0000       0.493447        13.4274 
 341   0.0000       0.494837        13.4652 
 342   0.0000       0.496473        13.5097 
 343   0.0000       0.498261        13.5584 
 344   0.0000       0.499977        13.6051 
 345   0.0000       0.502562        13.6754 
 346   0.0000       0.505365        13.7517 
 347   0.0000       0.505898        13.7662 
 348   0.0000       0.509944        13.8763 
 349   0.0000       0.513566        13.9748 
 350   0.0000       0.514536        14.0012 
 351   0.0000       0.517188        14.0734 
 352   0.0000       0.518432        14.1073 
 353   0.0000       0.523196        14.2369 
 354   0.0000       0.524177        14.2636 
 355   0.0000       0.525558        14.3012 
 356   0.0000       0.527813        14.3625 
 357   0.0000       0.528617        14.3844 
 358   0.0000       0.533379        14.5140 
 359   0.0000       0.535487        14.5713 
 360   0.0000       0.538705        14.6589 
 361   0.0000       0.539006        14.6671 
 362   0.0000       0.544873        14.8268 
 363   0.0000       0.546517        14.8715 
 364   0.0000       0.549497        14.9526 
 365   0.0000       0.551827        15.0160 
 366   0.0000       0.554304        15.0834 
 367   0.0000       0.555718        15.1219 
 368   0.0000       0.558718        15.2035 
 369   0.0000       0.562332        15.3018 
 370   0.0000       0.569322        15.4920 
 371   0.0000       0.571629        15.5548 
 372   0.0000       0.573473        15.6050 
 373   0.0000       0.576894        15.6981 
 374   0.0000       0.577237        15.7074 
 375   0.0000       0.580845        15.8056 
 376   0.0000       0.586134        15.9495 
 377   0.0000       0.589252        16.0344 
 378   0.0000       0.591238        16.0884 
 379   0.0000       0.594334        16.1726 
 380   0.0000       0.599046        16.3009 
 381   0.0000       0.603028        16.4092 
 382   0.0000       0.607367        16.5273 
 383   0.0000       0.609393        16.5824 
 384   0.0000       0.614453        16.7201 
 385   0.0000       0.615192        16.7402 
 386   0.0000       0.616904        16.7868 
 387   0.0000       0.623651        16.9704 
 388   0.0000       0.625819        17.0294 
 389   0.0000       0.628929        17.1140 
 390   0.0000       0.632855        17.2209 
 391   0.0000       0.638270        17.3682 
 392   0.0000       0.639324        17.3969 
 393   0.0000       0.646793        17.6001 
 394   0.0000       0.649175        17.6649 
 395   0.0000       0.652446        17.7540 
 396   0.0000       0.659045        17.9335 
 397   0.0000       0.662063        18.0157 
 398   0.0000       0.667405        18.1610 
 399   0.0000       0.668282        18.1849 
 400   0.0000       0.672039        18.2871 
 401   0.0000       0.674776        18.3616 
 402   0.0000       0.676394        18.4056 
 403   0.0000       0.680812        18.5258 
 404   0.0000       0.683433        18.5972 
 405   0.0000       0.689971        18.7751 
 406   0.0000       0.693480        18.8705 
 407   0.0000       0.695582        18.9277 
 408   0.0000       0.698773        19.0146 
 409   0.0000       0.701586        19.0911 
 410   0.0000       0.705052        19.1855 
 411   0.0000       0.708899        19.2901 
 412   0.0000       0.710540        19.3348 
 413   0.0000       0.711945        19.3730 
 414   0.0000       0.713786        19.4231 
 415   0.0000       0.717713        19.5300 
 416   0.0000       0.720608        19.6087 
 417   0.0000       0.721984        19.6462 
 418   0.0000       0.724880        19.7250 
 419   0.0000       0.727205        19.7883 
 420   0.0000       0.728260        19.8170 
 421   0.0000       0.732198        19.9241 
 422   0.0000       0.735371        20.0105 
 423   0.0000       0.741114        20.1667 
 424   0.0000       0.743646        20.2356 
 425   0.0000       0.745834        20.2952 
 426   0.0000       0.747255        20.3338 
 427   0.0000       0.750172        20.4132 
 428   0.0000       0.756948        20.5976 
 429   0.0000       0.761821        20.7302 
 430   0.0000       0.763154        20.7665 
 431   0.0000       0.765628        20.8338 
 432   0.0000       0.767796        20.8928 
 433   0.0000       0.771260        20.9871 
 434   0.0000       0.775364        21.0987 
 435   0.0000       0.778105        21.1733 
 436   0.0000       0.780547        21.2398 
 437   0.0000       0.784040        21.3348 
 438   0.0000       0.786487        21.4014 
 439   0.0000       0.789977        21.4964 
 440   0.0000       0.794959        21.6319 
 441   0.0000       0.796789        21.6817 
 442   0.0000       0.803771        21.8717 
 443   0.0000       0.805308        21.9135 
 444   0.0000       0.807050        21.9609 
 445   0.0000       0.810530        22.0557 
 446   0.0000       0.811210        22.0741 
 447   0.0000       0.814055        22.1516 
 448   0.0000       0.820416        22.3247 
 449   0.0000       0.823058        22.3965 
 450   0.0000       0.823535        22.4095 
 451   0.0000       0.826770        22.4976 
 452   0.0000       0.830802        22.6073 
 453   0.0000       0.833004        22.6672 
 454   0.0000       0.837360        22.7857 
 455   0.0000       0.840011        22.8579 
 456   0.0000       0.844129        22.9699 
 457   0.0000       0.845426        23.0052 
 458   0.0000       0.846929        23.0461 
 459   0.0000       0.852278        23.1916 
 460   0.0000       0.856106        23.2958 
 461   0.0000       0.858266        23.3546 
 462   0.0000       0.864183        23.5156 
 463   0.0000       0.866566        23.5805 
 464   0.0000       0.869908        23.6714 
 465   0.0000       0.874862        23.8062 
 466   0.0000       0.877852        23.8876 
 467   0.0000       0.885723        24.1017 
 468   0.0000       0.886766        24.1301 
 469   0.0000       0.887951        24.1624 
 470   0.0000       0.889155        24.1951 
 471   0.0000       0.891227        24.2515 
 472   0.0000       0.898964        24.4621 
 473   0.0000       0.901479        24.5305 
 474   0.0000       0.902507        24.5585 
 475   0.0000       0.905287        24.6341 
 476   0.0000       0.907735        24.7007 
 477   0.0000       0.911824        24.8120 
 478   0.0000       0.917138        24.9566 
 479   0.0000       0.920195        25.0398 
 480   0.0000       0.925305        25.1788 
 481   0.0000       0.929561        25.2946 
 482   0.0000       0.933075        25.3903 
 483   0.0000       0.936461        25.4824 
 484   0.0000       0.937394        25.5078 
 485   0.0000       0.941662        25.6239 
 486   0.0000       0.945002        25.7148 
 487   0.0000       0.947176        25.7740 
 488   0.0000       0.952765        25.9261 
 489   0.0000       0.960014        26.1233 
 490   0.0000       0.962116        26.1805 
 491   0.0000       0.964819        26.2540 
 492   0.0000       0.969803        26.3897 
 493   0.0000       0.975387        26.5416 
 494   0.0000       0.977863        26.6090 
 495   0.0000       0.981027        26.6951 
 496   0.0000       0.987072        26.8596 
 497   0.0000       0.994147        27.0521 
 498   0.0000       0.995118        27.0785 
 499   0.0000       0.996816        27.1247 
 500   0.0000       1.004626        27.3373 
 501   0.0000       1.009416        27.4676 
 502   0.0000       1.012913        27.5628 
 503   0.0000       1.017526        27.6883 
 504   0.0000       1.022021        27.8106 
 505   0.0000       1.028966        27.9996 
 506   0.0000       1.032197        28.0875 
 507   0.0000       1.035744        28.1840 
 508   0.0000       1.041506        28.3408 
 509   0.0000       1.045463        28.4485 
 510   0.0000       1.046816        28.4853 
 511   0.0000       1.050165        28.5764 
 512   0.0000       1.053091        28.6561 
 513   0.0000       1.056083        28.7375 
 514   0.0000       1.063862        28.9492 
 515   0.0000       1.065859        29.0035 
 516   0.0000       1.067789        29.0560 
 517   0.0000       1.073142        29.2017 
 518   0.0000       1.079697        29.3800 
 519   0.0000       1.083069        29.4718 
 520   0.0000       1.087218        29.5847 
 521   0.0000       1.093952        29.7680 
 522   0.0000       1.096835        29.8464 
 523   0.0000       1.102032        29.9878 
 524   0.0000       1.105267        30.0758 
 525   0.0000       1.112697        30.2780 
 526   0.0000       1.115806        30.3626 
 527   0.0000       1.116139        30.3717 
 528   0.0000       1.124389        30.5962 
 529   0.0000       1.124994        30.6126 
 530   0.0000       1.127617        30.6840 
 531   0.0000       1.130169        30.7535 
 532   0.0000       1.132899        30.8277 
 533   0.0000       1.138125        30.9700 
 534   0.0000       1.145288        31.1649 
 535   0.0000       1.148021        31.2392 
 536   0.0000       1.149109        31.2688 
 537   0.0000       1.150704        31.3122 
 538   0.0000       1.153857        31.3981 
 539   0.0000       1.157026        31.4843 
 540   0.0000       1.164042        31.6752 
 541   0.0000       1.165238        31.7077 
 542   0.0000       1.167084        31.7580 
 543   0.0000       1.170424        31.8489 
 544   0.0000       1.175380        31.9837 
 545   0.0000       1.178228        32.0612 
 546   0.0000       1.182001        32.1639 
 547   0.0000       1.185570        32.2610 
 548   0.0000       1.188678        32.3456 
 549   0.0000       1.193809        32.4852 
 550   0.0000       1.196136        32.5485 
 551   0.0000       1.199459        32.6389 
 552   0.0000       1.203315        32.7439 
 553   0.0000       1.211400        32.9639 
 554   0.0000       1.214417        33.0460 
 555   0.0000       1.216793        33.1106 
 556   0.0000       1.221034        33.2260 
 557   0.0000       1.224044        33.3079 
 558   0.0000       1.231083        33.4995 
 559   0.0000       1.233002        33.5517 
 560   0.0000       1.239897        33.7393 
 561   0.0000       1.243909        33.8485 
 562   0.0000       1.245635        33.8954 
 563   0.0000       1.252195        34.0740 
 564   0.0000       1.254342        34.1324 
 565   0.0000       1.258084        34.2342 
 566   0.0000       1.261115        34.3167 
 567   0.0000       1.261604        34.3300 
 568   0.0000       1.265410        34.4336 
 569   0.0000       1.265885        34.4465 
 570   0.0000       1.267659        34.4948 
 571   0.0000       1.275566        34.7099 
 572   0.0000       1.279541        34.8181 
 573   0.0000       1.282822        34.9073 
 574   0.0000       1.287169        35.0257 
 575   0.0000       1.289263        35.0826 
 576   0.0000       1.289983        35.1022 
 577   0.0000       1.296662        35.2840 
 578   0.0000       1.299440        35.3596 
 579   0.0000       1.301579        35.4178 
 580   0.0000       1.304874        35.5074 
 581   0.0000       1.305033        35.5117 
 582   0.0000       1.309949        35.6455 
 583   0.0000       1.311115        35.6773 
 584   0.0000       1.317931        35.8627 
 585   0.0000       1.324744        36.0481 
 586   0.0000       1.327194        36.1148 
 587   0.0000       1.333245        36.2794 
 588   0.0000       1.336299        36.3625 
 589   0.0000       1.340730        36.4831 
 590   0.0000       1.343425        36.5564 
 591   0.0000       1.353842        36.8399 
 592   0.0000       1.356333        36.9077 
 593   0.0000       1.360852        37.0307 
 594   0.0000       1.364504        37.1300 
 595   0.0000       1.369023        37.2530 
 596   0.0000       1.372643        37.3515 
 597   0.0000       1.375759        37.4363 
 598   0.0000       1.384383        37.6710 
 599   0.0000       1.385112        37.6908 
 600   0.0000       1.389071        37.7986 
 601   0.0000       1.391617        37.8678 
 602   0.0000       1.399821        38.0911 
 603   0.0000       1.404496        38.2183 
 604   0.0000       1.411097        38.3979 
 605   0.0000       1.415520        38.5183 
 606   0.0000       1.418718        38.6053 
 607   0.0000       1.424650        38.7667 
 608   0.0000       1.429380        38.8954 
 609   0.0000       1.432990        38.9936 
 610   0.0000       1.439342        39.1665 
 611   0.0000       1.442333        39.2479 
 612   0.0000       1.446454        39.3600 
 613   0.0000       1.453960        39.5643 
 614   0.0000       1.456849        39.6429 
 615   0.0000       1.465338        39.8739 
 616   0.0000       1.470020        40.0013 
 617   0.0000       1.471408        40.0390 
 618   0.0000       1.478418        40.2298 
 619   0.0000       1.482467        40.3400 
 620   0.0000       1.484853        40.4049 
 621   0.0000       1.490617        40.5618 
 622   0.0000       1.494001        40.6538 
 623   0.0000       1.498955        40.7886 
 624   0.0000       1.502584        40.8874 
 625   0.0000       1.505422        40.9646 
 626   0.0000       1.509116        41.0651 
 627   0.0000       1.512816        41.1658 
 628   0.0000       1.515835        41.2480 
 629   0.0000       1.521046        41.3898 
 630   0.0000       1.528918        41.6040 
 631   0.0000       1.533559        41.7303 
 632   0.0000       1.536309        41.8051 
 633   0.0000       1.542542        41.9747 
 634   0.0000       1.544439        42.0263 
 635   0.0000       1.546138        42.0725 
 636   0.0000       1.551006        42.2050 
 637   0.0000       1.557780        42.3893 
 638   0.0000       1.561433        42.4887 
 639   0.0000       1.564766        42.5795 
 640   0.0000       1.568977        42.6940 
 641   0.0000       1.573601        42.8199 
 642   0.0000       1.574335        42.8398 
 643   0.0000       1.580716        43.0135 
 644   0.0000       1.582779        43.0696 
 645   0.0000       1.585281        43.1377 
 646   0.0000       1.592857        43.3438 
 647   0.0000       1.595531        43.4166 
 648   0.0000       1.598674        43.5021 
 649   0.0000       1.603295        43.6279 
 650   0.0000       1.606462        43.7140 
 651   0.0000       1.608440        43.7679 
 652   0.0000       1.610762        43.8311 
 653   0.0000       1.613472        43.9048 
 654   0.0000       1.616614        43.9903 
 655   0.0000       1.618927        44.0533 
 656   0.0000       1.623059        44.1657 
 657   0.0000       1.624816        44.2135 
 658   0.0000       1.628794        44.3217 
 659   0.0000       1.631042        44.3829 
 660   0.0000       1.633345        44.4456 
 661   0.0000       1.635536        44.5052 
 662   0.0000       1.636839        44.5407 
 663   0.0000       1.639523        44.6137 
 664   0.0000       1.640106        44.6296 
 665   0.0000       1.643600        44.7246 
 666   0.0000       1.645712        44.7821 
 667   0.0000       1.646946        44.8157 
 668   0.0000       1.650786        44.9202 
 669   0.0000       1.654276        45.0151 
 670   0.0000       1.655361        45.0447 
 671   0.0000       1.657543        45.1040 
 672   0.0000       1.660309        45.1793 
 673   0.0000       1.664038        45.2808 
 674   0.0000       1.665087        45.3093 
 675   0.0000       1.667621        45.3783 
 676   0.0000       1.673190        45.5298 
 677   0.0000       1.677322        45.6423 
 678   0.0000       1.681626        45.7594 
 679   0.0000       1.685929        45.8765 
 680   0.0000       1.688063        45.9345 
 681   0.0000       1.688555        45.9479 
 682   0.0000       1.697051        46.1791 
 683   0.0000       1.699284        46.2399 
 684   0.0000       1.702636        46.3311 
 685   0.0000       1.705629        46.4125 
 686   0.0000       1.706903        46.4472 
 687   0.0000       1.707864        46.4733 
 688   0.0000       1.715142        46.6714 
 689   0.0000       1.720088        46.8060 
 690   0.0000       1.722119        46.8613 
 691   0.0000       1.723301        46.8934 
 692   0.0000       1.725085        46.9420 
 693   0.0000       1.728557        47.0364 
 694   0.0000       1.732110        47.1331 
 695   0.0000       1.734476        47.1975 
 696   0.0000       1.739799        47.3423 
 697   0.0000       1.740629        47.3649 
 698   0.0000       1.743426        47.4410 
 699   0.0000       1.747905        47.5629 
 700   0.0000       1.750820        47.6422 
 701   0.0000       1.754247        47.7355 
 702   0.0000       1.756149        47.7872 
 703   0.0000       1.764372        48.0110 
 704   0.0000       1.765313        48.0366 
 705   0.0000       1.771552        48.2064 
 706   0.0000       1.776019        48.3279 
 707   0.0000       1.778910        48.4066 
 708   0.0000       1.781516        48.4775 
 709   0.0000       1.786326        48.6084 
 710   0.0000       1.788831        48.6766 
 711   0.0000       1.793139        48.7938 
 712   0.0000       1.799146        48.9573 
 713   0.0000       1.802578        49.0506 
 714   0.0000       1.807761        49.1917 
 715   0.0000       1.812212        49.3128 
 716   0.0000       1.816546        49.4307 
 717   0.0000       1.821325        49.5608 
 718   0.0000       1.830335        49.8059 
 719   0.0000       1.838788        50.0360 
 720   0.0000       1.842326        50.1322 
 721   0.0000       1.849934        50.3393 
 722   0.0000       1.854947        50.4757 
 723   0.0000       1.857907        50.5562 
 724   0.0000       1.863170        50.6994 
 725   0.0000       1.868937        50.8564 
 726   0.0000       1.873518        50.9810 
 727   0.0000       1.883252        51.2459 
 728   0.0000       1.887316        51.3565 
 729   0.0000       1.890905        51.4541 
 730   0.0000       1.892431        51.4957 
 731   0.0000       1.899345        51.6838 
 732   0.0000       1.904353        51.8201 
 733   0.0000       1.906490        51.8782 
 734   0.0000       1.912952        52.0541 
 735   0.0000       1.916930        52.1623 
 736   0.0000       1.923031        52.3283 
 737   0.0000       1.924318        52.3634 
 738   0.0000       1.931341        52.5545 
 739   0.0000       1.936359        52.6910 
 740   0.0000       1.937629        52.7256 
 741   0.0000       1.942439        52.8565 
 742   0.0000       1.945188        52.9312 
 743   0.0000       1.955403        53.2092 
 744   0.0000       1.960823        53.3567 
 745   0.0000       1.963941        53.4416 
 746   0.0000       1.969347        53.5886 
 747   0.0000       1.977323        53.8057 
 748   0.0000       1.981851        53.9289 
 749   0.0000       1.983359        53.9699 
 750   0.0000       1.985692        54.0334 
 751   0.0000       1.993069        54.2342 
 752   0.0000       1.998948        54.3941 
 753   0.0000       2.000713        54.4422 
 754   0.0000       2.004033        54.5325 
 755   0.0000       2.007380        54.6236 
 756   0.0000       2.011128        54.7256 
 757   0.0000       2.015720        54.8505 
 758   0.0000       2.021887        55.0184 
 759   0.0000       2.024931        55.1012 
 760   0.0000       2.033947        55.3465 
 761   0.0000       2.037237        55.4360 
 762   0.0000       2.042895        55.5900 
 763   0.0000       2.048982        55.7556 
 764   0.0000       2.051360        55.8203 
 765   0.0000       2.054499        55.9058 
 766   0.0000       2.057412        55.9850 
 767   0.0000       2.059630        56.0454 
 768   0.0000       2.065840        56.2144 
 769   0.0000       2.071270        56.3621 
 770   0.0000       2.076698        56.5098 
 771   0.0000       2.079096        56.5751 
 772   0.0000       2.086224        56.7690 
 773   0.0000       2.090562        56.8871 
 774   0.0000       2.097381        57.0726 
 775   0.0000       2.100880        57.1679 
 776   0.0000       2.104796        57.2744 
 777   0.0000       2.108002        57.3616 
 778   0.0000       2.109729        57.4086 
 779   0.0000       2.116187        57.5844 
 780   0.0000       2.119604        57.6774 
 781   0.0000       2.122407        57.7536 
 782   0.0000       2.127639        57.8960 
 783   0.0000       2.130475        57.9732 
 784   0.0000       2.133637        58.0592 
 785   0.0000       2.137178        58.1556 
 786   0.0000       2.139413        58.2164 
 787   0.0000       2.150240        58.5110 
 788   0.0000       2.158389        58.7328 
 789   0.0000       2.160589        58.7926 
 790   0.0000       2.161615        58.8205 
 791   0.0000       2.168093        58.9968 
 792   0.0000       2.172971        59.1295 
 793   0.0000       2.178641        59.2838 
 794   0.0000       2.180015        59.3212 
 795   0.0000       2.184450        59.4419 
 796   0.0000       2.190214        59.5988 
 797   0.0000       2.193341        59.6838 
 798   0.0000       2.195989        59.7559 
 799   0.0000       2.198409        59.8217 
 800   0.0000       2.206784        60.0496 
 801   0.0000       2.208226        60.0889 
 802   0.0000       2.212176        60.1964 
 803   0.0000       2.217648        60.3453 
 804   0.0000       2.223589        60.5069 
 805   0.0000       2.232942        60.7614 
 806   0.0000       2.234310        60.7987 
 807   0.0000       2.237406        60.8829 
 808   0.0000       2.237666        60.8900 
 809   0.0000       2.247633        61.1612 
 810   0.0000       2.255834        61.3844 
 811   0.0000       2.258502        61.4570 
 812   0.0000       2.261313        61.5335 
 813   0.0000       2.267711        61.7075 
 814   0.0000       2.269003        61.7427 
 815   0.0000       2.272942        61.8499 
 816   0.0000       2.275414        61.9172 
 817   0.0000       2.284217        62.1567 
 818   0.0000       2.288073        62.2616 
 819   0.0000       2.290968        62.3404 
 820   0.0000       2.300156        62.5904 
 821   0.0000       2.303634        62.6851 
 822   0.0000       2.315426        63.0060 
 823   0.0000       2.318347        63.0854 
 824   0.0000       2.321579        63.1734 
 825   0.0000       2.322897        63.2092 
 826   0.0000       2.331168        63.4343 
 827   0.0000       2.338373        63.6304 
 828   0.0000       2.342830        63.7517 
 829   0.0000       2.349580        63.9353 
 830   0.0000       2.352430        64.0129 
 831   0.0000       2.356758        64.1306 
 832   0.0000       2.361501        64.2597 
 833   0.0000       2.366782        64.4034 
 834   0.0000       2.373414        64.5839 
 835   0.0000       2.377200        64.6869 
 836   0.0000       2.378891        64.7329 
 837   0.0000       2.382545        64.8323 
 838   0.0000       2.386874        64.9501 
 839   0.0000       2.390021        65.0358 
 840   0.0000       2.391542        65.0772 
 841   0.0000       2.400578        65.3231 
 842   0.0000       2.405210        65.4491 
 843   0.0000       2.412490        65.6472 
 844   0.0000       2.414298        65.6964 
 845   0.0000       2.415997        65.7426 
 846   0.0000       2.417691        65.7887 
 847   0.0000       2.427526        66.0563 
 848   0.0000       2.430001        66.1237 
 849   0.0000       2.436460        66.2995 
 850   0.0000       2.438862        66.3648 
 851   0.0000       2.446058        66.5606 
 852   0.0000       2.447148        66.5903 
 853   0.0000       2.449211        66.6464 
 854   0.0000       2.457651        66.8761 
 855   0.0000       2.465499        67.0896 
 856   0.0000       2.470513        67.2261 
 857   0.0000       2.473225        67.2999 
 858   0.0000       2.479759        67.4777 
 859   0.0000       2.482032        67.5395 
 860   0.0000       2.485236        67.6267 
 861   0.0000       2.488655        67.7197 
 862   0.0000       2.491831        67.8062 
 863   0.0000       2.499149        68.0053 
 864   0.0000       2.505137        68.1682 
 865   0.0000       2.512359        68.3648 
 866   0.0000       2.516651        68.4816 
 867   0.0000       2.521303        68.6081 
 868   0.0000       2.522146        68.6311 
 869   0.0000       2.527910        68.7879 
 870   0.0000       2.533006        68.9266 
 871   0.0000       2.535784        69.0022 
 872   0.0000       2.538800        69.0843 
 873   0.0000       2.543306        69.2069 
 874   0.0000       2.549314        69.3704 
 875   0.0000       2.551563        69.4316 
 876   0.0000       2.554504        69.5116 
 877   0.0000       2.558347        69.6162 
 878   0.0000       2.560668        69.6793 
 879   0.0000       2.565131        69.8008 
 880   0.0000       2.569733        69.9260 
 881   0.0000       2.574695        70.0610 
 882   0.0000       2.579791        70.1997 
 883   0.0000       2.583604        70.3034 
 884   0.0000       2.587565        70.4112 
 885   0.0000       2.596293        70.6487 
 886   0.0000       2.597105        70.6708 
 887   0.0000       2.598575        70.7108 
 888   0.0000       2.601919        70.8018 
 889   0.0000       2.606146        70.9168 
 890   0.0000       2.611364        71.0588 
 891   0.0000       2.612806        71.0981 
 892   0.0000       2.616007        71.1852 
 893   0.0000       2.620283        71.3015 
 894   0.0000       2.625301        71.4381 
 895   0.0000       2.626959        71.4832 
 896   0.0000       2.632130        71.6239 
 897   0.0000       2.633186        71.6526 
 898   0.0000       2.636040        71.7303 
 899   0.0000       2.640176        71.8428 
 900   0.0000       2.642890        71.9167 
 901   0.0000       2.645891        71.9983 
 902   0.0000       2.647374        72.0387 
 903   0.0000       2.651310        72.1458 
 904   0.0000       2.652463        72.1772 
 905   0.0000       2.656473        72.2863 
 906   0.0000       2.658666        72.3460 
 907   0.0000       2.663562        72.4792 
 908   0.0000       2.666870        72.5692 
 909   0.0000       2.668385        72.6104 
 910   0.0000       2.671963        72.7078 
 911   0.0000       2.674058        72.7648 
 912   0.0000       2.676116        72.8208 
 913   0.0000       2.681821        72.9761 
 914   0.0000       2.685223        73.0686 
 915   0.0000       2.687355        73.1267 
 916   0.0000       2.688204        73.1498 
 917   0.0000       2.690945        73.2243 
 918   0.0000       2.692568        73.2685 
 919   0.0000       2.694455        73.3198 
 920   0.0000       2.695969        73.3610 
 921   0.0000       2.698785        73.4377 
 922   0.0000       2.700555        73.4858 
 923   0.0000       2.708766        73.7093 
 924   0.0000       2.710098        73.7455 
 925   0.0000       2.711532        73.7845 
 926   0.0000       2.713018        73.8250 
 927   0.0000       2.715678        73.8974 
 928   0.0000       2.718795        73.9822 
 929   0.0000       2.721764        74.0630 
 930   0.0000       2.723339        74.1058 
 931   0.0000       2.730980        74.3137 
 932   0.0000       2.731681        74.3328 
 933   0.0000       2.734533        74.4104 
 934   0.0000       2.739485        74.5452 
 935   0.0000       2.741921        74.6115 
 936   0.0000       2.742766        74.6344 
 937   0.0000       2.743735        74.6608 
 938   0.0000       2.747286        74.7574 
 939   0.0000       2.753277        74.9205 
 940   0.0000       2.753967        74.9393 
 941   0.0000       2.755733        74.9873 
 942   0.0000       2.758174        75.0537 
 943   0.0000       2.763036        75.1860 
 944   0.0000       2.764780        75.2335 
 945   0.0000       2.769322        75.3571 
 946   0.0000       2.770743        75.3958 
 947   0.0000       2.776180        75.5437 
 948   0.0000       2.779648        75.6381 
 949   0.0000       2.785106        75.7866 
 950   0.0000       2.790693        75.9386 
 951   0.0000       2.797028        76.1110 
 952   0.0000       2.799401        76.1756 
 953   0.0000       2.804347        76.3102 
 954   0.0000       2.808466        76.4222 
 955   0.0000       2.811526        76.5055 
 956   0.0000       2.813727        76.5654 
 957   0.0000       2.819569        76.7244 
 958   0.0000       2.820411        76.7473 
 959   0.0000       2.821916        76.7882 
 960   0.0000       2.826588        76.9154 
 961   0.0000       2.831036        77.0364 
 962   0.0000       2.835262        77.1514 
 963   0.0000       2.837366        77.2086 
 964   0.0000       2.841004        77.3077 
 965   0.0000       2.848812        77.5201 
 966   0.0000       2.854742        77.6815 
 967   0.0000       2.857503        77.7566 
 968   0.0000       2.863746        77.9265 
 969   0.0000       2.865911        77.9854 
 970   0.0000       2.869221        78.0755 
 971   0.0000       2.871121        78.1272 
 972   0.0000       2.872142        78.1549 
 973   0.0000       2.876330        78.2689 
 974   0.0000       2.877296        78.2952 
 975   0.0000       2.880814        78.3909 
 976   0.0000       2.882880        78.4472 
 977   0.0000       2.885758        78.5255 
 978   0.0000       2.889724        78.6334 
 979   0.0000       2.891228        78.6743 
 980   0.0000       2.894655        78.7676 
 981   0.0000       2.899029        78.8866 
 982   0.0000       2.899615        78.9025 
 983   0.0000       2.904576        79.0375 
 984   0.0000       2.907388        79.1140 
 985   0.0000       2.909074        79.1599 
 986   0.0000       2.911891        79.2366 
 987   0.0000       2.916232        79.3547 
 988   0.0000       2.920800        79.4790 
 989   0.0000       2.923796        79.5605 
 990   0.0000       2.929269        79.7095 
 991   0.0000       2.931551        79.7716 
 992   0.0000       2.936360        79.9024 
 993   0.0000       2.940721        80.0211 
 994   0.0000       2.941694        80.0476 
 995   0.0000       2.946225        80.1709 
 996   0.0000       2.948230        80.2254 
 997   0.0000       2.953780        80.3764 
 998   0.0000       2.957951        80.4899 
 999   0.0000       2.959157        80.5228 
 1000   0.0000       2.968722        80.7830 
 1001   0.0000       2.972140        80.8760 
 1002   0.0000       2.977332        81.0173 
 1003   0.0000       2.981475        81.1301 
 1004   0.0000       2.983363        81.1814 
 1005   0.0000       2.989965        81.3611 
 1006   0.0000       2.993451        81.4560 
 1007   0.0000       3.001512        81.6753 
 1008   0.0000       3.004240        81.7495 
 1009   0.0000       3.006899        81.8219 
 1010   0.0000       3.017344        82.1061 
 1011   0.0000       3.019336        82.1603 
 1012   0.0000       3.024658        82.3051 
 1013   0.0000       3.025916        82.3394 
 1014   0.0000       3.034220        82.5653 
 1015   0.0000       3.043621        82.8211 
 1016   0.0000       3.044676        82.8498 
 1017   0.0000       3.047363        82.9230 
 1018   0.0000       3.052123        83.0525 
 1019   0.0000       3.058608        83.2290 
 1020   0.0000       3.063957        83.3745 
 1021   0.0000       3.067406        83.4683 
 1022   0.0000       3.069072        83.5137 
 1023   0.0000       3.073475        83.6335 
 1024   0.0000       3.074813        83.6699 
 1025   0.0000       3.081526        83.8526 
 1026   0.0000       3.084290        83.9278 
 1027   0.0000       3.091894        84.1347 
 1028   0.0000       3.094381        84.2024 
 1029   0.0000       3.102030        84.4105 
 1030   0.0000       3.108557        84.5881 
 1031   0.0000       3.112842        84.7047 
 1032   0.0000       3.116805        84.8126 
 1033   0.0000       3.125068        85.0374 
 1034   0.0000       3.127014        85.0904 
 1035   0.0000       3.130661        85.1896 
 1036   0.0000       3.136630        85.3520 
 1037   0.0000       3.138613        85.4060 
 1038   0.0000       3.140582        85.4596 
 1039   0.0000       3.142533        85.5127 
 1040   0.0000       3.149701        85.7077 
 1041   0.0000       3.151103        85.7459 
 1042   0.0000       3.153826        85.8200 
 1043   0.0000       3.158247        85.9403 
 1044   0.0000       3.164271        86.1042 
 1045   0.0000       3.167901        86.2030 
 1046   0.0000       3.169904        86.2575 
 1047   0.0000       3.173378        86.3520 
 1048   0.0000       3.176339        86.4326 
 1049   0.0000       3.180889        86.5564 
 1050   0.0000       3.185258        86.6753 
 1051   0.0000       3.187785        86.7440 
 1052   0.0000       3.189407        86.7882 
 1053   0.0000       3.194736        86.9332 
 1054   0.0000       3.195360        86.9502 
 1055   0.0000       3.198040        87.0231 
 1056   0.0000       3.201161        87.1080 
 1057   0.0000       3.203238        87.1645 
 1058   0.0000       3.207085        87.2692 
 1059   0.0000       3.209352        87.3309 
 1060   0.0000       3.211226        87.3819 
 1061   0.0000       3.215152        87.4887 
 1062   0.0000       3.218160        87.5706 
 1063   0.0000       3.218473        87.5791 
 1064   0.0000       3.221161        87.6523 
 1065   0.0000       3.226081        87.7861 
 1066   0.0000       3.228786        87.8597 
 1067   0.0000       3.234526        88.0159 
 1068   0.0000       3.234792        88.0232 
 1069   0.0000       3.236247        88.0627 
 1070   0.0000       3.240943        88.1906 
 1071   0.0000       3.243958        88.2726 
 1072   0.0000       3.248323        88.3914 
 1073   0.0000       3.251344        88.4736 
 1074   0.0000       3.254889        88.5700 
 1075   0.0000       3.256479        88.6133 
 1076   0.0000       3.261917        88.7613 
 1077   0.0000       3.267478        88.9126 
 1078   0.0000       3.271860        89.0318 
 1079   0.0000       3.274305        89.0984 
 1080   0.0000       3.275178        89.1221 
 1081   0.0000       3.276829        89.1671 
 1082   0.0000       3.284348        89.3717 
 1083   0.0000       3.287867        89.4674 
 1084   0.0000       3.290332        89.5345 
 1085   0.0000       3.293747        89.6274 
 1086   0.0000       3.296233        89.6950 
 1087   0.0000       3.298673        89.7614 
 1088   0.0000       3.301666        89.8429 
 1089   0.0000       3.305273        89.9410 
 1090   0.0000       3.306429        89.9725 
 1091   0.0000       3.311172        90.1016 
 1092   0.0000       3.313801        90.1731 
 1093   0.0000       3.318582        90.3032 
 1094   0.0000       3.323603        90.4398 
 1095   0.0000       3.325921        90.5029 
 1096   0.0000       3.327302        90.5405 
 1097   0.0000       3.328230        90.5658 
 1098   0.0000       3.337225        90.8105 
 1099   0.0000       3.339880        90.8828 
 1100   0.0000       3.342481        90.9535 
 1101   0.0000       3.343367        90.9777 
 1102   0.0000       3.348329        91.1127 
 1103   0.0000       3.350508        91.1719 
 1104   0.0000       3.354605        91.2834 
 1105   0.0000       3.357684        91.3672 
 1106   0.0000       3.360843        91.4532 
 1107   0.0000       3.361973        91.4839 
 1108   0.0000       3.365499        91.5799 
 1109   0.0000       3.369486        91.6884 
 1110   0.0000       3.374504        91.8249 
 1111   0.0000       3.377348        91.9023 
 1112   0.0000       3.378500        91.9337 
 1113   0.0000       3.382405        92.0399 
 1114   0.0000       3.384832        92.1060 
 1115   0.0000       3.387708        92.1842 
 1116   0.0000       3.388510        92.2060 
 1117   0.0000       3.392459        92.3135 
 1118   0.0000       3.394193        92.3607 
 1119   0.0000       3.397351        92.4466 
 1120   0.0000       3.399876        92.5153 
 1121   0.0000       3.403430        92.6121 
 1122   0.0000       3.404503        92.6412 
 1123   0.0000       3.407773        92.7302 
 1124   0.0000       3.408588        92.7524 
 1125   0.0000       3.411382        92.8284 
 1126   0.0000       3.414877        92.9235 
 1127   0.0000       3.415623        92.9438 
 1128   0.0000       3.418799        93.0303 
 1129   0.0000       3.422384        93.1278 
 1130   0.0000       3.423324        93.1534 
 1131   0.0000       3.427139        93.2572 
 1132   0.0000       3.428899        93.3051 
 1133   0.0000       3.434278        93.4515 
 1134   0.0000       3.435290        93.4790 
 1135   0.0000       3.436972        93.5248 
 1136   0.0000       3.439799        93.6017 
 1137   0.0000       3.446046        93.7717 
 1138   0.0000       3.447085        93.8000 
 1139   0.0000       3.451158        93.9108 
 1140   0.0000       3.453331        93.9699 
 1141   0.0000       3.457351        94.0793 
 1142   0.0000       3.458442        94.1090 
 1143   0.0000       3.464319        94.2689 
 1144   0.0000       3.469450        94.4085 
 1145   0.0000       3.471164        94.4552 
 1146   0.0000       3.474781        94.5536 
 1147   0.0000       3.476032        94.5877 
 1148   0.0000       3.480601        94.7120 
 1149   0.0000       3.482086        94.7524 
 1150   0.0000       3.483788        94.7987 
 1151   0.0000       3.486336        94.8680 
 1152   0.0000       3.489362        94.9504 
 1153   0.0000       3.492352        95.0317 
 1154   0.0000       3.497170        95.1628 
 1155   0.0000       3.502964        95.3205 
 1156   0.0000       3.505501        95.3895 
 1157   0.0000       3.508521        95.4717 
 1158   0.0000       3.513023        95.5942 
 1159   0.0000       3.513753        95.6141 
 1160   0.0000       3.523524        95.8800 
 1161   0.0000       3.525351        95.9297 
 1162   0.0000       3.531311        96.0919 
 1163   0.0000       3.532880        96.1346 
 1164   0.0000       3.535518        96.2063 
 1165   0.0000       3.536325        96.2283 
 1166   0.0000       3.544833        96.4598 
 1167   0.0000       3.546427        96.5032 
 1168   0.0000       3.550632        96.6176 
 1169   0.0000       3.554089        96.7117 
 1170   0.0000       3.555359        96.7462 
 1171   0.0000       3.558482        96.8312 
 1172   0.0000       3.559980        96.8720 
 1173   0.0000       3.566901        97.0603 
 1174   0.0000       3.568754        97.1107 
 1175   0.0000       3.575498        97.2943 
 1176   0.0000       3.579175        97.3943 
 1177   0.0000       3.585556        97.5679 
 1178   0.0000       3.587557        97.6224 
 1179   0.0000       3.593964        97.7967 
 1180   0.0000       3.597915        97.9043 
 1181   0.0000       3.599861        97.9572 
 1182   0.0000       3.605894        98.1214 
 1183   0.0000       3.608129        98.1822 
 1184   0.0000       3.610566        98.2485 
 1185   0.0000       3.614892        98.3662 
 1186   0.0000       3.622140        98.5634 
 1187   0.0000       3.626617        98.6853 
 1188   0.0000       3.632570        98.8472 
 1189   0.0000       3.640989        99.0763 
 1190   0.0000       3.645006        99.1857 
 1191   0.0000       3.646958        99.2388 
 1192   0.0000       3.651051        99.3502 
 1193   0.0000       3.655655        99.4754 
 1194   0.0000       3.659827        99.5889 
 1195   0.0000       3.662544        99.6629 
 1196   0.0000       3.667998        99.8113 
 1197   0.0000       3.668926        99.8366 
 1198   0.0000       3.679513       100.1246 
 1199   0.0000       3.688120       100.3589 
 1200   0.0000       3.690382       100.4204 
 1201   0.0000       3.693703       100.5108 
 1202   0.0000       3.695330       100.5550 
 1203   0.0000       3.698640       100.6451 
 1204   0.0000       3.702701       100.7556 
 1205   0.0000       3.712255       101.0156 
 1206   0.0000       3.717770       101.1657 
 1207   0.0000       3.719260       101.2062 
 1208   0.0000       3.728075       101.4461 
 1209   0.0000       3.729438       101.4832 
 1210   0.0000       3.736704       101.6809 
 1211   0.0000       3.740749       101.7909 
 1212   0.0000       3.746990       101.9608 
 1213   0.0000       3.752374       102.1073 
 1214   0.0000       3.754733       102.1715 
 1215   0.0000       3.760462       102.3274 
 1216   0.0000       3.768505       102.5462 
 1217   0.0000       3.777102       102.7802 
 1218   0.0000       3.787087       103.0519 
 1219   0.0000       3.792155       103.1898 
 1220   0.0000       3.794444       103.2521 
 1221   0.0000       3.805599       103.5556 
 1222   0.0000       3.808648       103.6386 
 1223   0.0000       3.814425       103.7958 
 1224   0.0000       3.817775       103.8869 
 1225   0.0000       3.834218       104.3344 
 1226   0.0000       3.837780       104.4313 
 1227   0.0000       3.846299       104.6631 
 1228   0.0000       3.854612       104.8893 
 1229   0.0000       3.863487       105.1308 
 1230   0.0000       3.865117       105.1752 
 1231   0.0000       3.868786       105.2750 
 1232   0.0000       3.874185       105.4219 
 1233   0.0000       3.878996       105.5528 
 1234   0.0000       3.883268       105.6691 
 1235   0.0000       3.890995       105.8793 
 1236   0.0000       3.901445       106.1637 
 1237   0.0000       3.908252       106.3489 
 1238   0.0000       3.913469       106.4909 
 1239   0.0000       3.921923       106.7210 
 1240   0.0000       3.926966       106.8582 
 1241   0.0000       3.927362       106.8690 
 1242   0.0000       3.931365       106.9779 
 1243   0.0000       3.950215       107.4908 
 1244   0.0000       3.956515       107.6623 
 1245   0.0000       3.962773       107.8325 
 1246   0.0000       3.966691       107.9391 
 1247   0.0000       3.980357       108.3110 
 1248   0.0000       3.988502       108.5327 
 1249   0.0000       3.992021       108.6284 
 1250   0.0000       3.999183       108.8233 
 1251   0.0000       4.002683       108.9186 
 1252   0.0000       4.012854       109.1953 
 1253   0.0000       4.026387       109.5636 
 1254   0.0000       4.034781       109.7920 
 1255   0.0000       4.042900       110.0129 
 1256   0.0000       4.048449       110.1639 
 1257   0.0000       4.056855       110.3926 
 1258   0.0000       4.060225       110.4843 
 1259   0.0000       4.068535       110.7105 
 1260   0.0000       4.075861       110.9098 
 1261   0.0000       4.079640       111.0126 
 1262   0.0000       4.082790       111.0984 
 1263   0.0000       4.086712       111.2051 
 1264   0.0000       4.094149       111.4075 
 1265   0.0000       4.100196       111.5720 
 1266   0.0000       4.108531       111.7988 
 1267   0.0000       4.110154       111.8430 
 1268   0.0000       4.127673       112.3197 
 1269   0.0000       4.129477       112.3688 
 1270   0.0000       4.134432       112.5036 
 1271   0.0000       4.139675       112.6463 
 1272   0.0000       4.144637       112.7813 
 1273   0.0000       4.146070       112.8203 
 1274   0.0000       4.149123       112.9034 
 1275   0.0000       4.153679       113.0274 
 1276   0.0000       4.162584       113.2697 
 1277   0.0000       4.164000       113.3082 
 1278   0.0000       4.167604       113.4063 
 1279   0.0000       4.175018       113.6080 
 1280   0.0000       4.178603       113.7056 
 1281   0.0000       4.182173       113.8027 
 1282   0.0000       4.185797       113.9013 
 1283   0.0000       4.189044       113.9897 
 1284   0.0000       4.196442       114.1910 
 1285   0.0000       4.198703       114.2525 
 1286   0.0000       4.203416       114.3808 
 1287   0.0000       4.211567       114.6026 
 1288   0.0000       4.216707       114.7424 
 1289   0.0000       4.221255       114.8662 
 1290   0.0000       4.224125       114.9443 
 1291   0.0000       4.228010       115.0500 
 1292   0.0000       4.230906       115.1288 
 1293   0.0000       4.235419       115.2516 
 1294   0.0000       4.238350       115.3314 
 1295   0.0000       4.239835       115.3718 
 1296   0.0000       4.240717       115.3958 
 1297   0.0000       4.242240       115.4372 
 1298   0.0000       4.245357       115.5220 
 1299   0.0000       4.249830       115.6438 
 1300   0.0000       4.253666       115.7481 
 1301   0.0000       4.257402       115.8498 
 1302   0.0000       4.260167       115.9250 
 1303   0.0000       4.262234       115.9813 
 1304   0.0000       4.267581       116.1268 
 1305   0.0000       4.269552       116.1804 
 1306   0.0000       4.273023       116.2749 
 1307   0.0000       4.275652       116.3464 
 1308   0.0000       4.279397       116.4483 
 1309   0.0000       4.285889       116.6250 
 1310   0.0000       4.289273       116.7170 
 1311   0.0000       4.293306       116.8268 
 1312   0.0000       4.303210       117.0963 
 1313   0.0000       4.306985       117.1990 
 1314   0.0000       4.313956       117.3887 
 1315   0.0000       4.320777       117.5743 
 1316   0.0000       4.335711       117.9807 
 1317   0.0000       4.336903       118.0131 
 1318   0.0000       4.349196       118.3476 
 1319   0.0000       4.354019       118.4789 
 1320   0.0000       4.356438       118.5447 
 1321   0.0000       4.360722       118.6613 
 1322   0.0000       4.364121       118.7538 
 1323   0.0000       4.372249       118.9749 
 1324   0.0000       4.379941       119.1843 
 1325   0.0000       4.385529       119.3363 
 1326   0.0000       4.386883       119.3732 
 1327   0.0000       4.394281       119.5745 
 1328   0.0000       4.396974       119.6477 
 1329   0.0000       4.406059       119.8950 
 1330   0.0000       4.411088       120.0318 
 1331   0.0000       4.414757       120.1316 
 1332   0.0000       4.425851       120.4335 
 1333   0.0000       4.441484       120.8589 
 1334   0.0000       4.445514       120.9686 
 1335   0.0000       4.450696       121.1096 
 1336   0.0000       4.456456       121.2663 
 1337   0.0000       4.461842       121.4129 
 1338   0.0000       4.467672       121.5715 
 1339   0.0000       4.477299       121.8335 
 1340   0.0000       4.486272       122.0777 
 1341   0.0000       4.487991       122.1244 
 1342   0.0000       4.495589       122.3312 
 1343   0.0000       4.503484       122.5460 
 1344   0.0000       4.509962       122.7223 
 1345   0.0000       4.516312       122.8951 
 1346   0.0000       4.527359       123.1957 
 1347   0.0000       4.546953       123.7289 
 1348   0.0000       4.550660       123.8298 
 1349   0.0000       4.568752       124.3221 
 1350   0.0000       4.575164       124.4965 
 1351   0.0000       4.582004       124.6827 
 1352   0.0000       4.588928       124.8711 
 1353   0.0000       4.603539       125.2687 
 1354   0.0000       4.615825       125.6030 
 1355   0.0000       4.618920       125.6872 
 1356   0.0000       4.631158       126.0202 
 1357   0.0000       4.637802       126.2010 
 1358   0.0000       4.651290       126.5680 
 1359   0.0000       4.657932       126.7488 
 1360   0.0000       4.661668       126.8504 
 1361   0.0000       4.666949       126.9941 
 1362   0.0000       4.670488       127.0904 
 1363   0.0000       4.685507       127.4991 
 1364   0.0000       4.691771       127.6696 
 1365   0.0000       4.699093       127.8688 
 1366   0.0000       4.701767       127.9416 
 1367   0.0000       4.717803       128.3779 
 1368   0.0000       4.727680       128.6467 
 1369   0.0000       4.743152       129.0677 
 1370   0.0000       4.752103       129.3113 
 1371   0.0000       4.762836       129.6034 
 1372   0.0000       4.772579       129.8685 
 1373   0.0000       4.774572       129.9227 
 1374   0.0000       4.778492       130.0294 
 1375   0.0000       4.783711       130.1714 
 1376   0.0000       4.793360       130.4339 
 1377   0.0000       4.806637       130.7952 
 1378   0.0000       4.815535       131.0374 
 1379   0.0000       4.824328       131.2766 
 1380   0.0000       4.840357       131.7128 
 1381   0.0000       4.857832       132.1883 
 1382   0.0000       4.876361       132.6925 
 1383   0.0000       4.884971       132.9268 
 1384   0.0000       4.894514       133.1865 
 1385   0.0000       4.899455       133.3210 
 1386   0.0000       4.908044       133.5547 
 1387   0.0000       4.913161       133.6939 
 1388   0.0000       4.917292       133.8063 
 1389   0.0000       4.921804       133.9291 
 1390   0.0000       4.926881       134.0673 
 1391   0.0000       4.933906       134.2584 
 1392   0.0000       4.936580       134.3312 
 1393   0.0000       4.950904       134.7210 
 1394   0.0000       4.975760       135.3973 
 1395   0.0000       4.983731       135.6142 
 1396   0.0000       4.987243       135.7098 
 1397   0.0000       4.990748       135.8052 
 1398   0.0000       5.013620       136.4275 
 1399   0.0000       5.021252       136.6352 
 1400   0.0000       5.021969       136.6547 
 1401   0.0000       5.035497       137.0228 
 1402   0.0000       5.053679       137.5176 
 1403   0.0000       5.059953       137.6883 
 1404   0.0000       5.073799       138.0651 
 1405   0.0000       5.097550       138.7114 
 1406   0.0000       5.106133       138.9450 
 1407   0.0000       5.122076       139.3788 
 1408   0.0000       5.132743       139.6690 
 1409   0.0000       5.158795       140.3779 
 1410   0.0000       5.164918       140.5446 
 1411   0.0000       5.170208       140.6885 
 1412   0.0000       5.180169       140.9596 
 1413   0.0000       5.202588       141.5696 
 1414   0.0000       5.217190       141.9670 
 1415   0.0000       5.220035       142.0444 
 1416   0.0000       5.236593       142.4949 
 1417   0.0000       5.239162       142.5648 
 1418   0.0000       5.249825       142.8550 
 1419   0.0000       5.253760       142.9621 
 1420   0.0000       5.256410       143.0342 
 1421   0.0000       5.258341       143.0867 
 1422   0.0000       5.264193       143.2460 
 1423   0.0000       5.270871       143.4277 
 1424   0.0000       5.285851       143.8353 
 1425   0.0000       5.304021       144.3297 
 1426   0.0000       5.315999       144.6557 
 1427   0.0000       5.328576       144.9979 
 1428   0.0000       5.331254       145.0708 
 1429   0.0000       5.338163       145.2588 
 1430   0.0000       5.348320       145.5352 
 1431   0.0000       5.357617       145.7882 
 1432   0.0000       5.364901       145.9864 
 1433   0.0000       5.375816       146.2834 
 1434   0.0000       5.382862       146.4751 
 1435   0.0000       5.391486       146.7098 
 1436   0.0000       5.399891       146.9385 
 1437   0.0000       5.407681       147.1505 
 1438   0.0000       5.440921       148.0550 
 1439   0.0000       5.455626       148.4551 
 1440   0.0000       5.464206       148.6886 
 1441   0.0000       5.473937       148.9534 
 1442   0.0000       5.501149       149.6939 
 1443   0.0000       5.512193       149.9944 
 1444   0.0000       5.527143       150.4012 
 1445   0.0000       5.534373       150.5980 
 1446   0.0000       5.547574       150.9572 
 1447   0.0000       5.548825       150.9912 
 1448   0.0000       5.579386       151.8228 
 1449   0.0000       5.590147       152.1156 
 1450   0.0000       5.614317       152.7733 
 1451   0.0000       5.632855       153.2778 
 1452   0.0000       5.642137       153.5304 
 1453   0.0000       5.660637       154.0338 
 1454   0.0000       5.700508       155.1187 
 1455   0.0000       5.710146       155.3810 
 1456   0.0000       5.711902       155.4287 
 1457   0.0000       5.748050       156.4124 
 1458   0.0000       5.774244       157.1252 
 1459   0.0000       5.802278       157.8880 
 1460   0.0000       5.851775       159.2349 
 1461   0.0000       5.881918       160.0551 
 1462   0.0000       5.909687       160.8108 
 1463   0.0000       5.910627       160.8363 
 1464   0.0000       5.984324       162.8417 
 1465   0.0000       6.008806       163.5079 
 1466   0.0000       6.029338       164.0666 
 1467   0.0000       6.079550       165.4330 
 1468   0.0000       6.099469       165.9750 
 1469   0.0000       6.194308       168.5557 
 1470   0.0000       6.211249       169.0167 
 1471   0.0000       6.228309       169.4809 
 1472   0.0000       6.268584       170.5768 
 1473   0.0000       6.318272       171.9289 
 1474   0.0000       6.385065       173.7465 
 1475   0.0000       6.413559       174.5218 
 1476   0.0000       6.427057       174.8891 
 1477   0.0000       6.461790       175.8343 
 1478   0.0000       6.467287       175.9838 
 1479   0.0000       6.532416       177.7561 
 1480   0.0000       6.543745       178.0643 
 1481   0.0000       6.611575       179.9101 
 1482   0.0000       6.618151       180.0890 
 1483   0.0000       6.731599       183.1761 
 1484   0.0000       6.792011       184.8200 
 1485   0.0000       6.841724       186.1728 
 1486   0.0000       6.863884       186.7758 
 1487   0.0000       6.872543       187.0114 
 1488   0.0000       6.931121       188.6054 
 1489   0.0000       6.957078       189.3117 
 1490   0.0000       6.992908       190.2867 
 1491   0.0000       7.063545       192.2088 
 1492   0.0000       7.124245       193.8606 
 1493   0.0000       7.164584       194.9582 
 1494   0.0000       7.214734       196.3229 
 1495   0.0000       7.226664       196.6475 
 1496   0.0000       7.305575       198.7948 
 1497   0.0000       7.406210       201.5332 
 1498   0.0000       7.451098       202.7547 
 1499   0.0000       7.555363       205.5919 
 1500   0.0000      22.210378       604.3751 
 1501   0.0000      22.290778       606.5629 
 1502   0.0000      22.421416       610.1177 
 1503   0.0000      22.451970       610.9492 
 1504   0.0000      22.543513       613.4402 
 1505   0.0000      22.552260       613.6782 
 1506   0.0000      22.570079       614.1631 
 1507   0.0000      22.586279       614.6039 
 1508   0.0000      22.604416       615.0974 
 1509   0.0000      22.638980       616.0380 
 1510   0.0000      22.683353       617.2454 
 1511   0.0000      22.693793       617.5295 
 1512   0.0000      22.713407       618.0632 
 1513   0.0000      22.725378       618.3890 
 1514   0.0000      22.734634       618.6409 
 1515   0.0000      22.736442       618.6900 
 1516   0.0000      22.766545       619.5092 
 1517   0.0000      22.829473       621.2215 
 1518   0.0000      22.840733       621.5280 
 1519   0.0000      22.880630       622.6136 
 1520   0.0000      22.892618       622.9398 
 1521   0.0000      22.905368       623.2868 
 1522   0.0000      22.930139       623.9608 
 1523   0.0000      22.938374       624.1849 
 1524   0.0000      22.956927       624.6897 
 1525   0.0000      22.962577       624.8435 
 1526   0.0000      23.005415       626.0092 
 1527   0.0000      23.033328       626.7687 
 1528   0.0000      23.115279       628.9987 
 1529   0.0000      23.299811       634.0201 
 1530   0.0000      23.314366       634.4161 
 1531   0.0000      23.353841       635.4903 
 1532   0.0000      23.468726       638.6165 
 1533   0.0000      23.502620       639.5388 
 1534   0.0000      23.590947       641.9423 
 1535   0.0000      23.729279       645.7065 
 1536   0.0000      32.992253       897.7648 
 1537   0.0000      33.037723       899.0021 
 1538   0.0000      44.085996      1199.6409 
 1539   0.0000      44.227389      1203.4884 
 1540   0.0000      44.301767      1205.5124 
 1541   0.0000      44.700712      1216.3682 

                    ********************************
                    * MULLIKEN POPULATION ANALYSIS *
                    ********************************

-----------------------
MULLIKEN ATOMIC CHARGES
-----------------------
   0 O :   -0.213734
   1 O :   -0.380935
   2 N :    0.021861
   3 N :   -0.318684
   4 C :    0.095128
   5 C :    0.189469
   6 H :    0.178906
   7 C :    0.212544
   8 C :   -0.271264
   9 H :    0.164647
  10 C :   -0.147897
  11 H :    0.157648
  12 C :   -0.160223
  13 H :    0.159062
  14 C :   -0.137886
  15 H :    0.158641
  16 C :   -0.298999
  17 H :    0.162302
  18 C :    0.065428
  19 C :   -0.387734
  20 H :    0.150632
  21 H :    0.156512
  22 H :    0.142711
  23 C :   -0.407914
  24 H :    0.152770
  25 H :    0.160156
  26 H :    0.153036
  27 C :   -0.417996
  28 H :    0.155742
  29 H :    0.155204
  30 H :    0.150650
  31 C :    0.138456
  32 C :    0.036633
  33 C :   -0.196713
  34 H :    0.156242
  35 C :   -0.232793
  36 H :    0.150440
  37 C :   -0.151885
  38 H :    0.152828
  39 C :   -0.301344
  40 H :    0.151576
  41 C :    0.099288
  42 C :   -0.460127
  43 H :    0.147814
  44 H :    0.148626
  45 H :    0.148227
  46 C :   -0.427935
  47 H :    0.144190
  48 H :    0.141598
  49 H :    0.144619
  50 C :   -0.447347
  51 H :    0.123995
  52 H :    0.139630
  53 H :    0.145208
  54 C :    0.380862
  55 C :    0.096222
  56 C :   -0.221364
  57 H :    0.160428
  58 C :   -0.135387
  59 H :    0.163062
  60 C :   -0.131070
  61 H :    0.163006
  62 C :   -0.132654
  63 H :    0.157249
  64 C :   -0.215554
  65 H :    0.207482
  66 H :    0.256414
  67 O :   -0.609551
  68 C :    0.365316
  69 C :    0.155723
  70 C :   -0.203326
  71 H :    0.146564
  72 C :   -0.143423
  73 H :    0.152528
  74 C :   -0.150862
  75 H :    0.156604
  76 C :   -0.155855
  77 H :    0.155472
  78 C :   -0.229785
  79 H :    0.153254
  80 O :   -0.588385
  81 H :    0.296020
Sum of atomic charges:   -0.0000000

--------------------------------
MULLIKEN REDUCED ORBITAL CHARGES
--------------------------------
  0 O s       :     3.752493  s :     3.752493
      pz      :     1.320067  p :     4.418333
      px      :     1.381929
      py      :     1.716337
      dz2     :     0.012474  d :     0.040605
      dxz     :     0.009340
      dyz     :     0.005644
      dx2y2   :     0.007467
      dxy     :     0.005679
      f0      :     0.000483  f :     0.002304
      f+1     :     0.000467
      f-1     :     0.000303
      f+2     :     0.000288
      f-2     :     0.000164
      f+3     :     0.000305
      f-3     :     0.000294
  1 O s       :     3.821600  s :     3.821600
      pz      :     1.573304  p :     4.526758
      px      :     1.514173
      py      :     1.439282
      dz2     :     0.006709  d :     0.030639
      dxz     :     0.008087
      dyz     :     0.005254
      dx2y2   :     0.004802
      dxy     :     0.005787
      f0      :     0.000268  f :     0.001938
      f+1     :     0.000508
      f-1     :     0.000090
      f+2     :     0.000362
      f-2     :     0.000439
      f+3     :     0.000133
      f-3     :     0.000139
  2 N s       :     3.415710  s :     3.415710
      pz      :     1.279065  p :     3.491730
      px      :     1.070381
      py      :     1.142284
      dz2     :     0.006448  d :     0.066467
      dxz     :     0.014319
      dyz     :     0.009011
      dx2y2   :     0.020352
      dxy     :     0.016338
      f0      :     0.000720  f :     0.004231
      f+1     :     0.000530
      f-1     :     0.000254
      f+2     :     0.000393
      f-2     :     0.000761
      f+3     :     0.000725
      f-3     :     0.000848
  3 N s       :     3.457267  s :     3.457267
      pz      :     1.046805  p :     3.794185
      px      :     1.152346
      py      :     1.595035
      dz2     :     0.018551  d :     0.063248
      dxz     :     0.018196
      dyz     :     0.014158
      dx2y2   :     0.004904
      dxy     :     0.007438
      f0      :     0.000834  f :     0.003984
      f+1     :     0.000851
      f-1     :     0.000574
      f+2     :     0.000510
      f-2     :     0.000431
      f+3     :     0.000246
      f-3     :     0.000538
  4 C s       :     3.225313  s :     3.225313
      pz      :     0.805352  p :     2.422497
      px      :     0.714143
      py      :     0.903002
      dz2     :     0.021433  d :     0.235559
      dxz     :     0.043261
      dyz     :     0.039177
      dx2y2   :     0.068068
      dxy     :     0.063620
      f0      :     0.002016  f :     0.021503
      f+1     :     0.002484
      f-1     :     0.001507
      f+2     :     0.001946
      f-2     :     0.003847
      f+3     :     0.004589
      f-3     :     0.005113
  5 C s       :     2.934745  s :     2.934745
      pz      :     0.855758  p :     2.700116
      px      :     0.989408
      py      :     0.854951
      dz2     :     0.036220  d :     0.165409
      dxz     :     0.023039
      dyz     :     0.050887
      dx2y2   :     0.032008
      dxy     :     0.023255
      f0      :     0.001444  f :     0.010261
      f+1     :     0.001300
      f-1     :     0.001292
      f+2     :     0.002149
      f-2     :     0.002214
      f+3     :     0.000864
      f-3     :     0.000997
  6 H s       :     0.796164  s :     0.796164
      pz      :     0.005713  p :     0.024930
      px      :     0.014632
      py      :     0.004585
  7 C s       :     3.178013  s :     3.178013
      pz      :     0.810590  p :     2.458707
      px      :     0.788904
      py      :     0.859213
      dz2     :     0.025131  d :     0.140864
      dxz     :     0.037562
      dyz     :     0.018154
      dx2y2   :     0.032260
      dxy     :     0.027758
      f0      :     0.001251  f :     0.009871
      f+1     :     0.001279
      f-1     :     0.001195
      f+2     :     0.001681
      f-2     :     0.001693
      f+3     :     0.001661
      f-3     :     0.001112
  8 C s       :     3.246368  s :     3.246368
      pz      :     0.993342  p :     2.919279
      px      :     0.970494
      py      :     0.955443
      dz2     :     0.016408  d :     0.098258
      dxz     :     0.030074
      dyz     :     0.011299
      dx2y2   :     0.018666
      dxy     :     0.021811
      f0      :     0.001179  f :     0.007359
      f+1     :     0.000540
      f-1     :     0.000958
      f+2     :     0.001307
      f-2     :     0.001316
      f+3     :     0.001257
      f-3     :     0.000804
  9 H s       :     0.812539  s :     0.812539
      pz      :     0.008856  p :     0.022814
      px      :     0.008867
      py      :     0.005091
 10 C s       :     3.191712  s :     3.191712
      pz      :     0.934905  p :     2.854843
      px      :     0.972203
      py      :     0.947735
      dz2     :     0.027269  d :     0.094125
      dxz     :     0.017681
      dyz     :     0.014125
      dx2y2   :     0.017078
      dxy     :     0.017971
      f0      :     0.000957  f :     0.007217
      f+1     :     0.001153
      f-1     :     0.000992
      f+2     :     0.001245
      f-2     :     0.001370
      f+3     :     0.000675
      f-3     :     0.000824
 11 H s       :     0.820327  s :     0.820327
      pz      :     0.004002  p :     0.022025
      px      :     0.012453
      py      :     0.005569
 12 C s       :     3.192801  s :     3.192801
      pz      :     0.969115  p :     2.866305
      px      :     0.928738
      py      :     0.968452
      dz2     :     0.014936  d :     0.093947
      dxz     :     0.023352
      dyz     :     0.013396
      dx2y2   :     0.022357
      dxy     :     0.019906
      f0      :     0.000862  f :     0.007169
      f+1     :     0.000932
      f-1     :     0.000752
      f+2     :     0.001281
      f-2     :     0.001173
      f+3     :     0.001431
      f-3     :     0.000737
 13 H s       :     0.818926  s :     0.818926
      pz      :     0.009353  p :     0.022012
      px      :     0.004145
      py      :     0.008514
 14 C s       :     3.177038  s :     3.177038
      pz      :     0.959488  p :     2.859074
      px      :     0.955689
      py      :     0.943897
      dz2     :     0.015418  d :     0.094545
      dxz     :     0.029263
      dyz     :     0.009746
      dx2y2   :     0.018994
      dxy     :     0.021124
      f0      :     0.001148  f :     0.007229
      f+1     :     0.000525
      f-1     :     0.000939
      f+2     :     0.001286
      f-2     :     0.001276
      f+3     :     0.001256
      f-3     :     0.000799
 15 H s       :     0.819326  s :     0.819326
      pz      :     0.008227  p :     0.022032
      px      :     0.008841
      py      :     0.004964
 16 C s       :     3.285595  s :     3.285595
      pz      :     0.968335  p :     2.909111
      px      :     0.988780
      py      :     0.951997
      dz2     :     0.028621  d :     0.096991
      dxz     :     0.017601
      dyz     :     0.015099
      dx2y2   :     0.016551
      dxy     :     0.019121
      f0      :     0.000972  f :     0.007302
      f+1     :     0.001147
      f-1     :     0.001055
      f+2     :     0.001278
      f-2     :     0.001360
      f+3     :     0.000654
      f-3     :     0.000835
 17 H s       :     0.815263  s :     0.815263
      pz      :     0.004039  p :     0.022435
      px      :     0.012639
      py      :     0.005757
 18 C s       :     3.098484  s :     3.098484
      pz      :     0.894009  p :     2.611985
      px      :     0.748826
      py      :     0.969151
      dz2     :     0.043856  d :     0.211194
      dxz     :     0.042917
      dyz     :     0.041586
      dx2y2   :     0.046399
      dxy     :     0.036437
      f0      :     0.001455  f :     0.012909
      f+1     :     0.002487
      f-1     :     0.002129
      f+2     :     0.001522
      f-2     :     0.001153
      f+3     :     0.001744
      f-3     :     0.002418
 19 C s       :     3.242096  s :     3.242096
      pz      :     0.908963  p :     3.087061
      px      :     1.086294
      py      :     1.091804
      dz2     :     0.009747  d :     0.055164
      dxz     :     0.014558
      dyz     :     0.016721
      dx2y2   :     0.006529
      dxy     :     0.007609
      f0      :     0.001121  f :     0.003413
      f+1     :     0.000745
      f-1     :     0.000866
      f+2     :    -0.000005
      f-2     :    -0.000027
      f+3     :     0.000491
      f-3     :     0.000223
 20 H s       :     0.827074  s :     0.827074
      pz      :     0.005947  p :     0.022294
      px      :     0.005344
      py      :     0.011002
 21 H s       :     0.822101  s :     0.822101
      pz      :     0.005569  p :     0.021387
      px      :     0.011009
      py      :     0.004810
 22 H s       :     0.835928  s :     0.835928
      pz      :     0.005138  p :     0.021361
      px      :     0.007544
      py      :     0.008679
 23 C s       :     3.264941  s :     3.264941
      pz      :     1.069048  p :     3.083993
      px      :     1.029571
      py      :     0.985375
      dz2     :     0.016181  d :     0.055579
      dxz     :     0.005152
      dyz     :     0.008565
      dx2y2   :     0.018885
      dxy     :     0.006796
      f0      :     0.000940  f :     0.003400
      f+1     :     0.000235
      f-1     :     0.000350
      f+2     :     0.000152
      f-2     :     0.000278
      f+3     :     0.000680
      f-3     :     0.000767
 24 H s       :     0.825982  s :     0.825982
      pz      :     0.012634  p :     0.021248
      px      :     0.004290
      py      :     0.004324
 25 H s       :     0.818347  s :     0.818347
      pz      :     0.004907  p :     0.021497
      px      :     0.012049
      py      :     0.004541
 26 H s       :     0.824741  s :     0.824741
      pz      :     0.005679  p :     0.022223
      px      :     0.004983
      py      :     0.011562
 27 C s       :     3.259446  s :     3.259446
      pz      :     1.072901  p :     3.098482
      px      :     1.076642
      py      :     0.948939
      dz2     :     0.017488  d :     0.056515
      dxz     :     0.004748
      dyz     :     0.008701
      dx2y2   :     0.013004
      dxy     :     0.012573
      f0      :     0.000987  f :     0.003553
      f+1     :     0.000116
      f-1     :     0.000449
      f+2     :     0.000207
      f-2     :     0.000274
      f+3     :     0.000889
      f-3     :     0.000631
 28 H s       :     0.822864  s :     0.822864
      pz      :     0.005265  p :     0.021394
      px      :     0.011706
      py      :     0.004423
 29 H s       :     0.823806  s :     0.823806
      pz      :     0.012491  p :     0.020990
      px      :     0.004268
      py      :     0.004232
 30 H s       :     0.828096  s :     0.828096
      pz      :     0.005111  p :     0.021254
      px      :     0.006729
      py      :     0.009414
 31 C s       :     3.027436  s :     3.027436
      pz      :     0.819301  p :     2.651283
      px      :     0.966317
      py      :     0.865665
      dz2     :     0.040313  d :     0.169530
      dxz     :     0.034131
      dyz     :     0.049488
      dx2y2   :     0.024438
      dxy     :     0.021161
      f0      :     0.003010  f :     0.013295
      f+1     :     0.002253
      f-1     :     0.002703
      f+2     :     0.001259
      f-2     :     0.001690
      f+3     :     0.001513
      f-3     :     0.000867
 32 C s       :     3.298706  s :     3.298706
      pz      :     0.730025  p :     2.527929
      px      :     0.904555
      py      :     0.893349
      dz2     :     0.029024  d :     0.127356
      dxz     :     0.033911
      dyz     :     0.027749
      dx2y2   :     0.021136
      dxy     :     0.015535
      f0      :     0.002029  f :     0.009377
      f+1     :     0.001362
      f-1     :     0.001453
      f+2     :     0.001114
      f-2     :     0.001383
      f+3     :     0.001084
      f-3     :     0.000952
 33 C s       :     3.207906  s :     3.207906
      pz      :     0.920768  p :     2.882771
      px      :     0.982629
      py      :     0.979374
      dz2     :     0.017766  d :     0.098573
      dxz     :     0.028512
      dyz     :     0.023251
      dx2y2   :     0.017494
      dxy     :     0.011550
      f0      :     0.001331  f :     0.007463
      f+1     :     0.001193
      f-1     :     0.001288
      f+2     :     0.000382
      f-2     :     0.001232
      f+3     :     0.001371
      f-3     :     0.000666
 34 H s       :     0.820142  s :     0.820142
      pz      :     0.009794  p :     0.023616
      px      :     0.006936
      py      :     0.006885
 35 C s       :     3.221877  s :     3.221877
      pz      :     0.965218  p :     2.910054
      px      :     0.961365
      py      :     0.983471
      dz2     :     0.023467  d :     0.093656
      dxz     :     0.023041
      dyz     :     0.013947
      dx2y2   :     0.020131
      dxy     :     0.013071
      f0      :     0.001354  f :     0.007206
      f+1     :     0.001002
      f-1     :     0.000696
      f+2     :     0.000886
      f-2     :     0.001099
      f+3     :     0.001429
      f-3     :     0.000742
 36 H s       :     0.827444  s :     0.827444
      pz      :     0.012451  p :     0.022116
      px      :     0.005049
      py      :     0.004616
 37 C s       :     3.184737  s :     3.184737
      pz      :     0.930497  p :     2.863318
      px      :     0.975858
      py      :     0.956963
      dz2     :     0.029007  d :     0.096488
      dxz     :     0.023729
      dyz     :     0.025946
      dx2y2   :     0.006854
      dxy     :     0.010953
      f0      :     0.001561  f :     0.007342
      f+1     :     0.001137
      f-1     :     0.001344
      f+2     :     0.001145
      f-2     :     0.000880
      f+3     :     0.000543
      f-3     :     0.000732
 38 H s       :     0.825253  s :     0.825253
      pz      :     0.003912  p :     0.021919
      px      :     0.010324
      py      :     0.007682
 39 C s       :     3.314690  s :     3.314690
      pz      :     0.914895  p :     2.886972
      px      :     0.980915
      py      :     0.991161
      dz2     :     0.020814  d :     0.092191
      dxz     :     0.024634
      dyz     :     0.021273
      dx2y2   :     0.015076
      dxy     :     0.010393
      f0      :     0.001237  f :     0.007492
      f+1     :     0.001212
      f-1     :     0.001362
      f+2     :     0.000377
      f-2     :     0.001263
      f+3     :     0.001318
      f-3     :     0.000723
 40 H s       :     0.825600  s :     0.825600
      pz      :     0.009371  p :     0.022824
      px      :     0.006242
      py      :     0.007211
 41 C s       :     2.960849  s :     2.960849
      pz      :     0.963343  p :     2.745012
      px      :     0.891906
      py      :     0.889763
      dz2     :     0.037250  d :     0.184836
      dxz     :     0.032246
      dyz     :     0.034623
      dx2y2   :     0.036496
      dxy     :     0.044222
      f0      :     0.001282  f :     0.010015
      f+1     :     0.001255
      f-1     :     0.001604
      f+2     :     0.001173
      f-2     :     0.001825
      f+3     :     0.001678
      f-3     :     0.001197
 42 C s       :     3.298663  s :     3.298663
      pz      :     0.970552  p :     3.096309
      px      :     1.067293
      py      :     1.058464
      dz2     :     0.010838  d :     0.061559
      dxz     :     0.013566
      dyz     :     0.018124
      dx2y2   :     0.003944
      dxy     :     0.015086
      f0      :     0.000727  f :     0.003596
      f+1     :     0.000390
      f-1     :     0.000546
      f+2     :     0.000480
      f-2     :     0.001036
      f+3     :     0.000078
      f-3     :     0.000338
 43 H s       :     0.831168  s :     0.831168
      pz      :     0.006257  p :     0.021018
      px      :     0.007886
      py      :     0.006875
 44 H s       :     0.829986  s :     0.829986
      pz      :     0.004624  p :     0.021389
      px      :     0.009517
      py      :     0.007247
 45 H s       :     0.830783  s :     0.830783
      pz      :     0.007692  p :     0.020990
      px      :     0.005099
      py      :     0.008199
 46 C s       :     3.261280  s :     3.261280
      pz      :     1.059141  p :     3.104579
      px      :     1.000577
      py      :     1.044862
      dz2     :     0.011450  d :     0.058749
      dxz     :     0.007209
      dyz     :     0.013681
      dx2y2   :     0.012119
      dxy     :     0.014291
      f0      :     0.000301  f :     0.003326
      f+1     :     0.000420
      f-1     :     0.000584
      f+2     :     0.000306
      f-2     :     0.000561
      f+3     :     0.000562
      f-3     :     0.000592
 47 H s       :     0.834547  s :     0.834547
      pz      :     0.006940  p :     0.021262
      px      :     0.005111
      py      :     0.009210
 48 H s       :     0.836986  s :     0.836986
      pz      :     0.004581  p :     0.021417
      px      :     0.009849
      py      :     0.006986
 49 H s       :     0.833087  s :     0.833087
      pz      :     0.011384  p :     0.022294
      px      :     0.004870
      py      :     0.006040
 50 C s       :     3.248393  s :     3.248393
      pz      :     1.041821  p :     3.135296
      px      :     1.080097
      py      :     1.013378
      dz2     :     0.015530  d :     0.060327
      dxz     :     0.009844
      dyz     :     0.009311
      dx2y2   :     0.005509
      dxy     :     0.020132
      f0      :     0.000335  f :     0.003332
      f+1     :     0.000247
      f-1     :     0.000749
      f+2     :     0.000300
      f-2     :     0.000777
      f+3     :     0.000248
      f-3     :     0.000676
 51 H s       :     0.853168  s :     0.853168
      pz      :     0.011888  p :     0.022837
      px      :     0.005844
      py      :     0.005105
 52 H s       :     0.838988  s :     0.838988
      pz      :     0.004649  p :     0.021382
      px      :     0.009288
      py      :     0.007445
 53 H s       :     0.833527  s :     0.833527
      pz      :     0.005867  p :     0.021265
      px      :     0.008319
      py      :     0.007079
 54 C s       :     3.097477  s :     3.097477
      pz      :     0.677258  p :     2.226206
      px      :     0.818639
      py      :     0.730309
      dz2     :     0.086701  d :     0.270329
      dxz     :     0.051783
      dyz     :     0.055289
      dx2y2   :     0.035183
      dxy     :     0.041373
      f0      :     0.004504  f :     0.025126
      f+1     :     0.007331
      f-1     :     0.003547
      f+2     :     0.002771
      f-2     :     0.002987
      f+3     :     0.002013
      f-3     :     0.001973
 55 C s       :     3.256283  s :     3.256283
      pz      :     0.795799  p :     2.507957
      px      :     0.741096
      py      :     0.971063
      dz2     :     0.038988  d :     0.129514
      dxz     :     0.033741
      dyz     :     0.025672
      dx2y2   :     0.016223
      dxy     :     0.014890
      f0      :     0.001939  f :     0.010024
      f+1     :     0.001994
      f-1     :     0.001312
      f+2     :     0.001357
      f-2     :     0.001088
      f+3     :     0.001210
      f-3     :     0.001123
 56 C s       :     3.269977  s :     3.269977
      pz      :     0.949278  p :     2.847237
      px      :     0.971570
      py      :     0.926390
      dz2     :     0.017305  d :     0.096804
      dxz     :     0.036915
      dyz     :     0.017431
      dx2y2   :     0.011577
      dxy     :     0.013576
      f0      :     0.001188  f :     0.007346
      f+1     :     0.001440
      f-1     :     0.001240
      f+2     :     0.000846
      f-2     :     0.000628
      f+3     :     0.001165
      f-3     :     0.000839
 57 H s       :     0.817062  s :     0.817062
      pz      :     0.009145  p :     0.022510
      px      :     0.008549
      py      :     0.004816
 58 C s       :     3.179137  s :     3.179137
      pz      :     0.972355  p :     2.855792
      px      :     0.929776
      py      :     0.953661
      dz2     :     0.025111  d :     0.093210
      dxz     :     0.026362
      dyz     :     0.009457
      dx2y2   :     0.015597
      dxy     :     0.016684
      f0      :     0.001306  f :     0.007248
      f+1     :     0.001243
      f-1     :     0.000493
      f+2     :     0.001029
      f-2     :     0.000878
      f+3     :     0.001343
      f-3     :     0.000956
 59 H s       :     0.814788  s :     0.814788
      pz      :     0.013145  p :     0.022150
      px      :     0.004488
      py      :     0.004517
 60 C s       :     3.195457  s :     3.195457
      pz      :     0.928316  p :     2.832940
      px      :     0.987537
      py      :     0.917088
      dz2     :     0.030873  d :     0.095492
      dxz     :     0.025072
      dyz     :     0.021640
      dx2y2   :     0.009672
      dxy     :     0.008235
      f0      :     0.001488  f :     0.007181
      f+1     :     0.001433
      f-1     :     0.001307
      f+2     :     0.000852
      f-2     :     0.000846
      f+3     :     0.000614
      f-3     :     0.000643
 61 H s       :     0.814985  s :     0.814985
      pz      :     0.004150  p :     0.022009
      px      :     0.012552
      py      :     0.005307
 62 C s       :     3.192842  s :     3.192842
      pz      :     0.934105  p :     2.840438
      px      :     0.945744
      py      :     0.960589
      dz2     :     0.018267  d :     0.092121
      dxz     :     0.036218
      dyz     :     0.015562
      dx2y2   :     0.010223
      dxy     :     0.011851
      f0      :     0.001180  f :     0.007253
      f+1     :     0.001497
      f-1     :     0.001207
      f+2     :     0.000769
      f-2     :     0.000600
      f+3     :     0.001163
      f-3     :     0.000838
 63 H s       :     0.820536  s :     0.820536
      pz      :     0.009163  p :     0.022215
      px      :     0.007946
      py      :     0.005106
 64 C s       :     3.223053  s :     3.223053
      pz      :     1.024319  p :     2.882785
      px      :     0.933506
      py      :     0.924960
      dz2     :     0.025272  d :     0.102320
      dxz     :     0.029283
      dyz     :     0.009921
      dx2y2   :     0.017760
      dxy     :     0.020083
      f0      :     0.001283  f :     0.007396
      f+1     :     0.001322
      f-1     :     0.000464
      f+2     :     0.001059
      f-2     :     0.000960
      f+3     :     0.001344
      f-3     :     0.000963
 65 H s       :     0.769607  s :     0.769607
      pz      :     0.013792  p :     0.022911
      px      :     0.004804
      py      :     0.004315
 66 H s       :     0.699883  s :     0.699883
      pz      :     0.006709  p :     0.043703
      px      :     0.020770
      py      :     0.016224
 67 O s       :     3.855760  s :     3.855760
      pz      :     1.612508  p :     4.725425
      px      :     1.591475
      py      :     1.521442
      dz2     :     0.005798  d :     0.026791
      dxz     :     0.007167
      dyz     :     0.006514
      dx2y2   :     0.003554
      dxy     :     0.003757
      f0      :     0.000225  f :     0.001575
      f+1     :     0.000286
      f-1     :     0.000174
      f+2     :     0.000288
      f-2     :     0.000333
      f+3     :     0.000159
      f-3     :     0.000110
 68 C s       :     3.056867  s :     3.056867
      pz      :     0.751227  p :     2.286302
      px      :     0.779680
      py      :     0.755396
      dz2     :     0.067276  d :     0.265859
      dxz     :     0.075406
      dyz     :     0.068314
      dx2y2   :     0.032272
      dxy     :     0.022591
      f0      :     0.005131  f :     0.025655
      f+1     :     0.006740
      f-1     :     0.005477
      f+2     :     0.003291
      f-2     :     0.002360
      f+3     :     0.001522
      f-3     :     0.001133
 69 C s       :     3.186921  s :     3.186921
      pz      :     0.783616  p :     2.516594
      px      :     0.827831
      py      :     0.905148
      dz2     :     0.036889  d :     0.130777
      dxz     :     0.036475
      dyz     :     0.026438
      dx2y2   :     0.015249
      dxy     :     0.015726
      f0      :     0.001543  f :     0.009984
      f+1     :     0.002496
      f-1     :     0.001643
      f+2     :     0.001017
      f-2     :     0.001164
      f+3     :     0.001168
      f-3     :     0.000953
 70 C s       :     3.215931  s :     3.215931
      pz      :     0.951728  p :     2.880489
      px      :     0.982492
      py      :     0.946269
      dz2     :     0.019081  d :     0.099580
      dxz     :     0.036287
      dyz     :     0.020901
      dx2y2   :     0.012219
      dxy     :     0.011092
      f0      :     0.001019  f :     0.007327
      f+1     :     0.001732
      f-1     :     0.001398
      f+2     :     0.000501
      f-2     :     0.000785
      f+3     :     0.001261
      f-3     :     0.000631
 71 H s       :     0.830686  s :     0.830686
      pz      :     0.007996  p :     0.022750
      px      :     0.008927
      py      :     0.005828
 72 C s       :     3.177243  s :     3.177243
      pz      :     0.972759  p :     2.864809
      px      :     0.933706
      py      :     0.958344
      dz2     :     0.027114  d :     0.094140
      dxz     :     0.021485
      dyz     :     0.009954
      dx2y2   :     0.018805
      dxy     :     0.016782
      f0      :     0.001088  f :     0.007231
      f+1     :     0.001398
      f-1     :     0.000537
      f+2     :     0.000962
      f-2     :     0.000940
      f+3     :     0.001558
      f-3     :     0.000747
 73 H s       :     0.825381  s :     0.825381
      pz      :     0.013445  p :     0.022091
      px      :     0.004157
      py      :     0.004489
 74 C s       :     3.193391  s :     3.193391
      pz      :     0.927581  p :     2.856099
      px      :     0.975529
      py      :     0.952990
      dz2     :     0.027964  d :     0.094202
      dxz     :     0.026630
      dyz     :     0.022089
      dx2y2   :     0.008478
      dxy     :     0.009041
      f0      :     0.001205  f :     0.007169
      f+1     :     0.001674
      f-1     :     0.001423
      f+2     :     0.000766
      f-2     :     0.000722
      f+3     :     0.000693
      f-3     :     0.000686
 75 H s       :     0.821418  s :     0.821418
      pz      :     0.004669  p :     0.021978
      px      :     0.011191
      py      :     0.006119
 76 C s       :     3.188089  s :     3.188089
      pz      :     0.943376  p :     2.866305
      px      :     0.953186
      py      :     0.969743
      dz2     :     0.018313  d :     0.094248
      dxz     :     0.034525
      dyz     :     0.019463
      dx2y2   :     0.011197
      dxy     :     0.010750
      f0      :     0.000979  f :     0.007214
      f+1     :     0.001738
      f-1     :     0.001406
      f+2     :     0.000490
      f-2     :     0.000715
      f+3     :     0.001241
      f-3     :     0.000645
 77 H s       :     0.822486  s :     0.822486
      pz      :     0.008075  p :     0.022042
      px      :     0.008331
      py      :     0.005636
 78 C s       :     3.229910  s :     3.229910
      pz      :     0.990182  p :     2.893644
      px      :     0.958370
      py      :     0.945092
      dz2     :     0.029229  d :     0.098946
      dxz     :     0.022813
      dyz     :     0.010143
      dx2y2   :     0.019760
      dxy     :     0.017002
      f0      :     0.001054  f :     0.007284
      f+1     :     0.001450
      f-1     :     0.000537
      f+2     :     0.000996
      f-2     :     0.000942
      f+3     :     0.001532
      f-3     :     0.000772
 79 H s       :     0.824039  s :     0.824039
      pz      :     0.013712  p :     0.022706
      px      :     0.004579
      py      :     0.004416
 80 O s       :     3.846134  s :     3.846134
      pz      :     1.365494  p :     4.713931
      px      :     1.729900
      py      :     1.618536
      dz2     :     0.010290  d :     0.026619
      dxz     :     0.007538
      dyz     :     0.007760
      dx2y2   :     0.000467
      dxy     :     0.000563
      f0      :     0.000594  f :     0.001702
      f+1     :     0.000500
      f-1     :     0.000483
      f+2     :     0.000055
      f-2     :     0.000062
      f+3     :     0.000003
      f-3     :     0.000004
 81 H s       :     0.643190  s :     0.643190
      pz      :     0.013761  p :     0.060789
      px      :     0.012428
      py      :     0.034601


                     *******************************
                     * LOEWDIN POPULATION ANALYSIS *
                     *******************************

----------------------
LOEWDIN ATOMIC CHARGES
----------------------
   0 O :    0.368546
   1 O :    0.114630
   2 N :    0.311696
   3 N :    0.173258
   4 C :   -0.230257
   5 C :   -0.208280
   6 H :    0.183040
   7 C :   -0.128239
   8 C :   -0.110467
   9 H :    0.159998
  10 C :   -0.142243
  11 H :    0.156705
  12 C :   -0.143023
  13 H :    0.155974
  14 C :   -0.142549
  15 H :    0.156717
  16 C :   -0.105817
  17 H :    0.163482
  18 C :   -0.365204
  19 C :   -0.247809
  20 H :    0.133336
  21 H :    0.142068
  22 H :    0.133825
  23 C :   -0.252743
  24 H :    0.136814
  25 H :    0.143458
  26 H :    0.129849
  27 C :   -0.261640
  28 H :    0.139508
  29 H :    0.134686
  30 H :    0.131283
  31 C :   -0.187988
  32 C :   -0.079793
  33 C :   -0.122929
  34 H :    0.162317
  35 C :   -0.180863
  36 H :    0.151133
  37 C :   -0.163700
  38 H :    0.154322
  39 C :   -0.142453
  40 H :    0.160783
  41 C :   -0.315926
  42 C :   -0.269858
  43 H :    0.129236
  44 H :    0.132543
  45 H :    0.129010
  46 C :   -0.262253
  47 H :    0.132463
  48 H :    0.132960
  49 H :    0.121687
  50 C :   -0.271537
  51 H :    0.118428
  52 H :    0.132173
  53 H :    0.131404
  54 C :   -0.406738
  55 C :   -0.139837
  56 C :   -0.076202
  57 H :    0.165061
  58 C :   -0.132821
  59 H :    0.159659
  60 C :   -0.113926
  61 H :    0.160253
  62 C :   -0.130422
  63 H :    0.159925
  64 C :   -0.079641
  65 H :    0.165083
  66 H :    0.185392
  67 O :   -0.056909
  68 C :   -0.592940
  69 C :   -0.140812
  70 C :   -0.105690
  71 H :    0.156660
  72 C :   -0.147677
  73 H :    0.155129
  74 C :   -0.142198
  75 H :    0.155283
  76 C :   -0.150351
  77 H :    0.154942
  78 C :   -0.108759
  79 H :    0.155835
  80 O :   -0.074496
  81 H :    0.204435

-------------------------------
LOEWDIN REDUCED ORBITAL CHARGES
-------------------------------
  0 O s       :     3.201097  s :     3.201097
      pz      :     1.361612  p :     4.315203
      px      :     1.403448
      py      :     1.550143
      dz2     :     0.033928  d :     0.108189
      dxz     :     0.029097
      dyz     :     0.013234
      dx2y2   :     0.016971
      dxy     :     0.014958
      f0      :     0.001510  f :     0.006965
      f+1     :     0.001762
      f-1     :     0.000777
      f+2     :     0.000707
      f-2     :     0.000496
      f+3     :     0.000817
      f-3     :     0.000897
  1 O s       :     3.384834  s :     3.384834
      pz      :     1.553944  p :     4.426952
      px      :     1.524696
      py      :     1.348312
      dz2     :     0.015351  d :     0.067262
      dxz     :     0.024238
      dyz     :     0.007748
      dx2y2   :     0.010904
      dxy     :     0.009021
      f0      :     0.000872  f :     0.006323
      f+1     :     0.001949
      f-1     :     0.000267
      f+2     :     0.001382
      f-2     :     0.001025
      f+3     :     0.000414
      f-3     :     0.000415
  2 N s       :     2.935156  s :     2.935156
      pz      :     1.166330  p :     3.513645
      px      :     1.152485
      py      :     1.194830
      dz2     :     0.022803  d :     0.223668
      dxz     :     0.040673
      dyz     :     0.024780
      dx2y2   :     0.065196
      dxy     :     0.070216
      f0      :     0.001644  f :     0.015835
      f+1     :     0.002360
      f-1     :     0.000958
      f+2     :     0.001241
      f-2     :     0.002388
      f+3     :     0.003081
      f-3     :     0.004163
  3 N s       :     2.911712  s :     2.911712
      pz      :     1.113209  p :     3.681552
      px      :     1.171551
      py      :     1.396792
      dz2     :     0.069286  d :     0.218346
      dxz     :     0.066172
      dyz     :     0.039238
      dx2y2   :     0.016286
      dxy     :     0.027363
      f0      :     0.003405  f :     0.015132
      f+1     :     0.002942
      f-1     :     0.002707
      f+2     :     0.002303
      f-2     :     0.002020
      f+3     :     0.000438
      f-3     :     0.001318
  4 C s       :     2.728400  s :     2.728400
      pz      :     0.783801  p :     2.607151
      px      :     0.845662
      py      :     0.977688
      dz2     :     0.082744  d :     0.771402
      dxz     :     0.134596
      dyz     :     0.111373
      dx2y2   :     0.241327
      dxy     :     0.201361
      f0      :     0.010139  f :     0.123305
      f+1     :     0.015646
      f-1     :     0.006962
      f+2     :     0.011602
      f-2     :     0.020191
      f+3     :     0.028764
      f-3     :     0.030001
  5 C s       :     2.708907  s :     2.708907
      pz      :     0.920129  p :     2.853716
      px      :     0.972134
      py      :     0.961453
      dz2     :     0.105905  d :     0.577319
      dxz     :     0.112755
      dyz     :     0.163207
      dx2y2   :     0.126963
      dxy     :     0.068490
      f0      :     0.011532  f :     0.068337
      f+1     :     0.008620
      f-1     :     0.009064
      f+2     :     0.010497
      f-2     :     0.013905
      f+3     :     0.007097
      f-3     :     0.007623
  6 H s       :     0.753303  s :     0.753303
      pz      :     0.014039  p :     0.063657
      px      :     0.036758
      py      :     0.012861
  7 C s       :     2.702872  s :     2.702872
      pz      :     0.927721  p :     2.849812
      px      :     1.040345
      py      :     0.881746
      dz2     :     0.088548  d :     0.518304
      dxz     :     0.128733
      dyz     :     0.078061
      dx2y2   :     0.117401
      dxy     :     0.105560
      f0      :     0.007912  f :     0.057251
      f+1     :     0.008412
      f-1     :     0.005759
      f+2     :     0.008615
      f-2     :     0.009445
      f+3     :     0.010209
      f-3     :     0.006900
  8 C s       :     2.755478  s :     2.755478
      pz      :     0.969666  p :     2.922973
      px      :     1.005646
      py      :     0.947661
      dz2     :     0.059816  d :     0.388545
      dxz     :     0.117922
      dyz     :     0.047962
      dx2y2   :     0.079021
      dxy     :     0.083825
      f0      :     0.007135  f :     0.043470
      f+1     :     0.004218
      f-1     :     0.005517
      f+2     :     0.006076
      f-2     :     0.007107
      f+3     :     0.007410
      f-3     :     0.006007
  9 H s       :     0.777845  s :     0.777845
      pz      :     0.023695  p :     0.062157
      px      :     0.023814
      py      :     0.014649
 10 C s       :     2.764503  s :     2.764503
      pz      :     0.999001  p :     2.942872
      px      :     0.994763
      py      :     0.949107
      dz2     :     0.105405  d :     0.391545
      dxz     :     0.075474
      dyz     :     0.068269
      dx2y2   :     0.071886
      dxy     :     0.070511
      f0      :     0.005049  f :     0.043323
      f+1     :     0.007472
      f-1     :     0.006089
      f+2     :     0.007209
      f-2     :     0.008208
      f+3     :     0.004735
      f-3     :     0.004561
 11 H s       :     0.783013  s :     0.783013
      pz      :     0.011699  p :     0.060282
      px      :     0.033009
      py      :     0.015575
 12 C s       :     2.765564  s :     2.765564
      pz      :     0.960454  p :     2.943128
      px      :     1.055427
      py      :     0.927248
      dz2     :     0.057237  d :     0.391005
      dxz     :     0.100563
      dyz     :     0.058602
      dx2y2   :     0.091849
      dxy     :     0.082754
      f0      :     0.005730  f :     0.043325
      f+1     :     0.006915
      f-1     :     0.003400
      f+2     :     0.006282
      f-2     :     0.007003
      f+3     :     0.008854
      f-3     :     0.005142
 13 H s       :     0.783711  s :     0.783711
      pz      :     0.025170  p :     0.060315
      px      :     0.012128
      py      :     0.023017
 14 C s       :     2.764376  s :     2.764376
      pz      :     0.967057  p :     2.943607
      px      :     1.021154
      py      :     0.955396
      dz2     :     0.057869  d :     0.391198
      dxz     :     0.119777
      dyz     :     0.047687
      dx2y2   :     0.080051
      dxy     :     0.085814
      f0      :     0.007002  f :     0.043367
      f+1     :     0.004191
      f-1     :     0.005466
      f+2     :     0.006146
      f-2     :     0.007117
      f+3     :     0.007473
      f-3     :     0.005972
 15 H s       :     0.782958  s :     0.782958
      pz      :     0.022262  p :     0.060324
      px      :     0.023982
      py      :     0.014081
 16 C s       :     2.755264  s :     2.755264
      pz      :     0.988675  p :     2.919419
      px      :     0.987331
      py      :     0.943413
      dz2     :     0.104552  d :     0.387880
      dxz     :     0.075613
      dyz     :     0.066952
      dx2y2   :     0.069048
      dxy     :     0.071713
      f0      :     0.004992  f :     0.043255
      f+1     :     0.007638
      f-1     :     0.006012
      f+2     :     0.007183
      f-2     :     0.008200
      f+3     :     0.004579
      f-3     :     0.004652
 17 H s       :     0.775007  s :     0.775007
      pz      :     0.011729  p :     0.061510
      px      :     0.033621
      py      :     0.016161
 18 C s       :     2.702475  s :     2.702475
      pz      :     1.001761  p :     2.871021
      px      :     0.842433
      py      :     1.026826
      dz2     :     0.154924  d :     0.707699
      dxz     :     0.140092
      dyz     :     0.124695
      dx2y2   :     0.158268
      dxy     :     0.129721
      f0      :     0.008057  f :     0.084009
      f+1     :     0.014798
      f-1     :     0.013366
      f+2     :     0.012915
      f-2     :     0.009634
      f+3     :     0.010982
      f-3     :     0.014257
 19 C s       :     2.824109  s :     2.824109
      pz      :     0.998123  p :     3.146129
      px      :     1.075214
      py      :     1.072792
      dz2     :     0.059748  d :     0.253392
      dxz     :     0.059126
      dyz     :     0.073200
      dx2y2   :     0.028171
      dxy     :     0.033147
      f0      :     0.005610  f :     0.024179
      f+1     :     0.004943
      f-1     :     0.006215
      f+2     :     0.002490
      f-2     :     0.002005
      f+3     :     0.001990
      f-3     :     0.000926
 20 H s       :     0.801367  s :     0.801367
      pz      :     0.016325  p :     0.065296
      px      :     0.016132
      py      :     0.032839
 21 H s       :     0.795146  s :     0.795146
      pz      :     0.015142  p :     0.062786
      px      :     0.032942
      py      :     0.014702
 22 H s       :     0.802832  s :     0.802832
      pz      :     0.014276  p :     0.063342
      px      :     0.022860
      py      :     0.026207
 23 C s       :     2.823750  s :     2.823750
      pz      :     1.066394  p :     3.150458
      px      :     1.051432
      py      :     1.032632
      dz2     :     0.070397  d :     0.254307
      dxz     :     0.022534
      dyz     :     0.040615
      dx2y2   :     0.082300
      dxy     :     0.038462
      f0      :     0.003780  f :     0.024228
      f+1     :     0.002053
      f-1     :     0.002232
      f+2     :     0.003585
      f-2     :     0.004458
      f+3     :     0.003998
      f-3     :     0.004121
 24 H s       :     0.800117  s :     0.800117
      pz      :     0.036977  p :     0.063069
      px      :     0.013283
      py      :     0.012809
 25 H s       :     0.793776  s :     0.793776
      pz      :     0.015106  p :     0.062766
      px      :     0.033756
      py      :     0.013903
 26 H s       :     0.805568  s :     0.805568
      pz      :     0.017477  p :     0.064583
      px      :     0.015469
      py      :     0.031637
 27 C s       :     2.826287  s :     2.826287
      pz      :     1.066359  p :     3.154643
      px      :     1.069374
      py      :     1.018910
      dz2     :     0.074461  d :     0.256353
      dxz     :     0.020398
      dyz     :     0.041316
      dx2y2   :     0.064353
      dxy     :     0.055826
      f0      :     0.003808  f :     0.024357
      f+1     :     0.000954
      f-1     :     0.003196
      f+2     :     0.004003
      f-2     :     0.004279
      f+3     :     0.004425
      f-3     :     0.003693
 28 H s       :     0.797740  s :     0.797740
      pz      :     0.016188  p :     0.062751
      px      :     0.033757
      py      :     0.012806
 29 H s       :     0.802285  s :     0.802285
      pz      :     0.036915  p :     0.063029
      px      :     0.013521
      py      :     0.012592
 30 H s       :     0.804939  s :     0.804939
      pz      :     0.015981  p :     0.063777
      px      :     0.020956
      py      :     0.026840
 31 C s       :     2.695897  s :     2.695897
      pz      :     0.898242  p :     2.785290
      px      :     0.968686
      py      :     0.918362
      dz2     :     0.160378  d :     0.630213
      dxz     :     0.151837
      dyz     :     0.163405
      dx2y2   :     0.079995
      dxy     :     0.074597
      f0      :     0.017104  f :     0.076589
      f+1     :     0.014062
      f-1     :     0.015791
      f+2     :     0.008581
      f-2     :     0.010726
      f+3     :     0.005472
      f-3     :     0.004853
 32 C s       :     2.703017  s :     2.703017
      pz      :     1.019051  p :     2.833594
      px      :     0.923818
      py      :     0.890725
      dz2     :     0.124169  d :     0.490243
      dxz     :     0.126214
      dyz     :     0.106007
      dx2y2   :     0.067463
      dxy     :     0.066391
      f0      :     0.012680  f :     0.052939
      f+1     :     0.008083
      f-1     :     0.007358
      f+2     :     0.007355
      f-2     :     0.008888
      f+3     :     0.004480
      f-3     :     0.004096
 33 C s       :     2.752246  s :     2.752246
      pz      :     1.007069  p :     2.925277
      px      :     0.983586
      py      :     0.934622
      dz2     :     0.082563  d :     0.402456
      dxz     :     0.120185
      dyz     :     0.090455
      dx2y2   :     0.057265
      dxy     :     0.051988
      f0      :     0.009436  f :     0.042950
      f+1     :     0.007760
      f-1     :     0.006973
      f+2     :     0.002450
      f-2     :     0.006847
      f+3     :     0.005141
      f-3     :     0.004344
 34 H s       :     0.774769  s :     0.774769
      pz      :     0.025572  p :     0.062913
      px      :     0.018610
      py      :     0.018732
 35 C s       :     2.761759  s :     2.761759
      pz      :     0.999780  p :     2.980591
      px      :     1.006819
      py      :     0.973992
      dz2     :     0.108727  d :     0.394695
      dxz     :     0.093363
      dyz     :     0.055663
      dx2y2   :     0.072376
      dxy     :     0.064566
      f0      :     0.008550  f :     0.043819
      f+1     :     0.006666
      f-1     :     0.005136
      f+2     :     0.005920
      f-2     :     0.007756
      f+3     :     0.004920
      f-3     :     0.004872
 36 H s       :     0.788169  s :     0.788169
      pz      :     0.032870  p :     0.060698
      px      :     0.014442
      py      :     0.013386
 37 C s       :     2.762508  s :     2.762508
      pz      :     1.067688  p :     2.949316
      px      :     0.953995
      py      :     0.927633
      dz2     :     0.137217  d :     0.407144
      dxz     :     0.101817
      dyz     :     0.097900
      dx2y2   :     0.019775
      dxy     :     0.050434
      f0      :     0.010972  f :     0.044732
      f+1     :     0.007615
      f-1     :     0.007289
      f+2     :     0.007884
      f-2     :     0.006907
      f+3     :     0.001317
      f-3     :     0.002748
 38 H s       :     0.785754  s :     0.785754
      pz      :     0.011553  p :     0.059924
      px      :     0.027415
      py      :     0.020956
 39 C s       :     2.754372  s :     2.754372
      pz      :     1.024147  p :     2.964579
      px      :     0.985523
      py      :     0.954909
      dz2     :     0.085445  d :     0.380806
      dxz     :     0.107898
      dyz     :     0.088501
      dx2y2   :     0.049838
      dxy     :     0.049124
      f0      :     0.009437  f :     0.042696
      f+1     :     0.007831
      f-1     :     0.007230
      f+2     :     0.002302
      f-2     :     0.006543
      f+3     :     0.004923
      f-3     :     0.004429
 40 H s       :     0.776804  s :     0.776804
      pz      :     0.024919  p :     0.062413
      px      :     0.017905
      py      :     0.019589
 41 C s       :     2.686000  s :     2.686000
      pz      :     0.988847  p :     2.926276
      px      :     0.962303
      py      :     0.975126
      dz2     :     0.122041  d :     0.635407
      dxz     :     0.115823
      dyz     :     0.132134
      dx2y2   :     0.113084
      dxy     :     0.152326
      f0      :     0.009114  f :     0.068244
      f+1     :     0.009497
      f-1     :     0.010322
      f+2     :     0.009669
      f-2     :     0.010107
      f+3     :     0.011060
      f-3     :     0.008475
 42 C s       :     2.824070  s :     2.824070
      pz      :     1.025579  p :     3.146243
      px      :     1.061357
      py      :     1.059306
      dz2     :     0.053915  d :     0.274990
      dxz     :     0.059836
      dyz     :     0.081651
      dx2y2   :     0.013957
      dxy     :     0.065631
      f0      :     0.006032  f :     0.024555
      f+1     :     0.003733
      f-1     :     0.003334
      f+2     :     0.004138
      f-2     :     0.003393
      f+3     :     0.001480
      f-3     :     0.002445
 43 H s       :     0.808059  s :     0.808059
      pz      :     0.017524  p :     0.062704
      px      :     0.024486
      py      :     0.020694
 44 H s       :     0.805312  s :     0.805312
      pz      :     0.013908  p :     0.062146
      px      :     0.027373
      py      :     0.020865
 45 H s       :     0.808303  s :     0.808303
      pz      :     0.021481  p :     0.062687
      px      :     0.015551
      py      :     0.025655
 46 C s       :     2.824311  s :     2.824311
      pz      :     1.057171  p :     3.146679
      px      :     1.031773
      py      :     1.057735
      dz2     :     0.057022  d :     0.267389
      dxz     :     0.034568
      dyz     :     0.061836
      dx2y2   :     0.046315
      dxy     :     0.067648
      f0      :     0.002126  f :     0.023874
      f+1     :     0.004312
      f-1     :     0.002841
      f+2     :     0.003853
      f-2     :     0.002855
      f+3     :     0.003950
      f-3     :     0.003939
 47 H s       :     0.805088  s :     0.805088
      pz      :     0.021461  p :     0.062449
      px      :     0.014439
      py      :     0.026549
 48 H s       :     0.804643  s :     0.804643
      pz      :     0.013551  p :     0.062398
      px      :     0.027130
      py      :     0.021716
 49 H s       :     0.813861  s :     0.813861
      pz      :     0.032501  p :     0.064451
      px      :     0.014751
      py      :     0.017199
 50 C s       :     2.822267  s :     2.822267
      pz      :     1.053084  p :     3.156482
      px      :     1.070293
      py      :     1.033106
      dz2     :     0.070036  d :     0.268723
      dxz     :     0.041822
      dyz     :     0.048581
      dx2y2   :     0.025152
      dxy     :     0.083133
      f0      :     0.002617  f :     0.024065
      f+1     :     0.002436
      f-1     :     0.005145
      f+2     :     0.003250
      f-2     :     0.003881
      f+3     :     0.002145
      f-3     :     0.004591
 51 H s       :     0.815681  s :     0.815681
      pz      :     0.033041  p :     0.065890
      px      :     0.017232
      py      :     0.015617
 52 H s       :     0.805403  s :     0.805403
      pz      :     0.013754  p :     0.062424
      px      :     0.028256
      py      :     0.020413
 53 H s       :     0.806089  s :     0.806089
      pz      :     0.018264  p :     0.062507
      px      :     0.024621
      py      :     0.019621
 54 C s       :     2.739846  s :     2.739846
      pz      :     0.845303  p :     2.587775
      px      :     0.994200
      py      :     0.748272
      dz2     :     0.316918  d :     0.927192
      dxz     :     0.219532
      dyz     :     0.155994
      dx2y2   :     0.116983
      dxy     :     0.117764
      f0      :     0.030773  f :     0.151925
      f+1     :     0.045421
      f-1     :     0.017736
      f+2     :     0.019064
      f-2     :     0.020804
      f+3     :     0.008997
      f-3     :     0.009129
 55 C s       :     2.699569  s :     2.699569
      pz      :     1.043790  p :     2.884553
      px      :     0.951272
      py      :     0.889491
      dz2     :     0.149434  d :     0.498894
      dxz     :     0.142812
      dyz     :     0.086719
      dx2y2   :     0.065624
      dxy     :     0.054305
      f0      :     0.013057  f :     0.056821
      f+1     :     0.012975
      f-1     :     0.005370
      f+2     :     0.008274
      f-2     :     0.007257
      f+3     :     0.004846
      f-3     :     0.005043
 56 C s       :     2.756199  s :     2.756199
      pz      :     1.012070  p :     2.889776
      px      :     1.016442
      py      :     0.861264
      dz2     :     0.082540  d :     0.386601
      dxz     :     0.150415
      dyz     :     0.058277
      dx2y2   :     0.046987
      dxy     :     0.048383
      f0      :     0.009642  f :     0.043626
      f+1     :     0.009693
      f-1     :     0.006603
      f+2     :     0.004828
      f-2     :     0.003454
      f+3     :     0.004790
      f-3     :     0.004616
 57 H s       :     0.773271  s :     0.773271
      pz      :     0.024716  p :     0.061668
      px      :     0.023144
      py      :     0.013808
 58 C s       :     2.763261  s :     2.763261
      pz      :     1.003555  p :     2.941259
      px      :     1.041165
      py      :     0.896539
      dz2     :     0.110681  d :     0.384975
      dxz     :     0.113993
      dyz     :     0.029251
      dx2y2   :     0.065501
      dxy     :     0.065550
      f0      :     0.008023  f :     0.043326
      f+1     :     0.009379
      f-1     :     0.002591
      f+2     :     0.007131
      f-2     :     0.006262
      f+3     :     0.004811
      f-3     :     0.005129
 59 H s       :     0.779801  s :     0.779801
      pz      :     0.034789  p :     0.060540
      px      :     0.012872
      py      :     0.012879
 60 C s       :     2.767642  s :     2.767642
      pz      :     1.069412  p :     2.911967
      px      :     0.984979
      py      :     0.857576
      dz2     :     0.133182  d :     0.391075
      dxz     :     0.112120
      dyz     :     0.079450
      dx2y2   :     0.037229
      dxy     :     0.029094
      f0      :     0.010625  f :     0.043242
      f+1     :     0.010545
      f-1     :     0.005260
      f+2     :     0.006423
      f-2     :     0.006335
      f+3     :     0.001653
      f-3     :     0.002402
 61 H s       :     0.779500  s :     0.779500
      pz      :     0.012106  p :     0.060247
      px      :     0.033295
      py      :     0.014846
 62 C s       :     2.763235  s :     2.763235
      pz      :     1.032097  p :     2.939185
      px      :     1.016287
      py      :     0.890801
      dz2     :     0.084948  d :     0.384671
      dxz     :     0.155632
      dyz     :     0.055028
      dx2y2   :     0.044702
      dxy     :     0.044360
      f0      :     0.009759  f :     0.043331
      f+1     :     0.010075
      f-1     :     0.006041
      f+2     :     0.004744
      f-2     :     0.003486
      f+3     :     0.004639
      f-3     :     0.004587
 63 H s       :     0.779464  s :     0.779464
      pz      :     0.024730  p :     0.060611
      px      :     0.021503
      py      :     0.014378
 64 C s       :     2.757312  s :     2.757312
      pz      :     1.000845  p :     2.891942
      px      :     1.029130
      py      :     0.861967
      dz2     :     0.104674  d :     0.386736
      dxz     :     0.115367
      dyz     :     0.030509
      dx2y2   :     0.066661
      dxy     :     0.069525
      f0      :     0.007621  f :     0.043652
      f+1     :     0.009364
      f-1     :     0.002617
      f+2     :     0.007439
      f-2     :     0.006843
      f+3     :     0.004795
      f-3     :     0.004973
 65 H s       :     0.772597  s :     0.772597
      pz      :     0.036226  p :     0.062319
      px      :     0.013579
      py      :     0.012515
 66 H s       :     0.697168  s :     0.697168
      pz      :     0.017945  p :     0.117440
      px      :     0.053089
      py      :     0.046406
 67 O s       :     3.407119  s :     3.407119
      pz      :     1.593637  p :     4.580572
      px      :     1.528417
      py      :     1.458518
      dz2     :     0.015224  d :     0.064005
      dxz     :     0.016287
      dyz     :     0.013735
      dx2y2   :     0.006920
      dxy     :     0.011840
      f0      :     0.000850  f :     0.005213
      f+1     :     0.000997
      f-1     :     0.000742
      f+2     :     0.000676
      f-2     :     0.001276
      f+3     :     0.000317
      f-3     :     0.000355
 68 C s       :     2.752449  s :     2.752449
      pz      :     0.969728  p :     2.668452
      px      :     0.903498
      py      :     0.795226
      dz2     :     0.291039  d :     1.009444
      dxz     :     0.285148
      dyz     :     0.238517
      dx2y2   :     0.100304
      dxy     :     0.094436
      f0      :     0.032913  f :     0.162595
      f+1     :     0.041039
      f-1     :     0.032343
      f+2     :     0.022294
      f-2     :     0.018261
      f+3     :     0.007687
      f-3     :     0.008058
 69 C s       :     2.714019  s :     2.714019
      pz      :     1.042582  p :     2.877043
      px      :     0.952976
      py      :     0.881485
      dz2     :     0.139069  d :     0.494480
      dxz     :     0.142538
      dyz     :     0.095347
      dx2y2   :     0.054196
      dxy     :     0.063330
      f0      :     0.010273  f :     0.055270
      f+1     :     0.014580
      f-1     :     0.007649
      f+2     :     0.006644
      f-2     :     0.007144
      f+3     :     0.004124
      f-3     :     0.004855
 70 C s       :     2.758631  s :     2.758631
      pz      :     1.025846  p :     2.914658
      px      :     0.996401
      py      :     0.892411
      dz2     :     0.086593  d :     0.389112
      dxz     :     0.141173
      dyz     :     0.073296
      dx2y2   :     0.042874
      dxy     :     0.045176
      f0      :     0.008434  f :     0.043289
      f+1     :     0.011288
      f-1     :     0.007487
      f+2     :     0.002969
      f-2     :     0.004239
      f+3     :     0.004521
      f-3     :     0.004350
 71 H s       :     0.781543  s :     0.781543
      pz      :     0.021636  p :     0.061797
      px      :     0.023824
      py      :     0.016336
 72 C s       :     2.764934  s :     2.764934
      pz      :     0.999310  p :     2.949051
      px      :     1.030775
      py      :     0.918966
      dz2     :     0.118622  d :     0.390425
      dxz     :     0.094985
      dyz     :     0.034759
      dx2y2   :     0.071477
      dxy     :     0.070581
      f0      :     0.006176  f :     0.043267
      f+1     :     0.010180
      f-1     :     0.003232
      f+2     :     0.006871
      f-2     :     0.007048
      f+3     :     0.004407
      f-3     :     0.005352
 73 H s       :     0.784588  s :     0.784588
      pz      :     0.035326  p :     0.060283
      px      :     0.012093
      py      :     0.012863
 74 C s       :     2.766844  s :     2.766844
      pz      :     1.065719  p :     2.939079
      px      :     0.977602
      py      :     0.895758
      dz2     :     0.123556  d :     0.392983
      dxz     :     0.117314
      dyz     :     0.083968
      dx2y2   :     0.030545
      dxy     :     0.037601
      f0      :     0.009052  f :     0.043292
      f+1     :     0.011655
      f-1     :     0.006673
      f+2     :     0.005447
      f-2     :     0.005438
      f+3     :     0.001864
      f-3     :     0.003163
 75 H s       :     0.784510  s :     0.784510
      pz      :     0.013447  p :     0.060207
      px      :     0.029833
      py      :     0.016927
 76 C s       :     2.764713  s :     2.764713
      pz      :     1.038190  p :     2.951758
      px      :     1.000718
      py      :     0.912850
      dz2     :     0.087157  d :     0.390651
      dxz     :     0.146243
      dyz     :     0.072779
      dx2y2   :     0.041210
      dxy     :     0.043262
      f0      :     0.008548  f :     0.043229
      f+1     :     0.011465
      f-1     :     0.007353
      f+2     :     0.003029
      f-2     :     0.004124
      f+3     :     0.004378
      f-3     :     0.004331
 77 H s       :     0.784812  s :     0.784812
      pz      :     0.021996  p :     0.060246
      px      :     0.022525
      py      :     0.015726
 78 C s       :     2.758526  s :     2.758526
      pz      :     1.000444  p :     2.917903
      px      :     1.018057
      py      :     0.899402
      dz2     :     0.115469  d :     0.389129
      dxz     :     0.095979
      dyz     :     0.034989
      dx2y2   :     0.072473
      dxy     :     0.070219
      f0      :     0.006027  f :     0.043202
      f+1     :     0.010043
      f-1     :     0.003222
      f+2     :     0.007136
      f-2     :     0.007142
      f+3     :     0.004442
      f-3     :     0.005189
 79 H s       :     0.782374  s :     0.782374
      pz      :     0.036140  p :     0.061791
      px      :     0.012896
      py      :     0.012756
 80 O s       :     3.417259  s :     3.417259
      pz      :     1.496812  p :     4.590055
      px      :     1.593291
      py      :     1.499952
      dz2     :     0.028226  d :     0.061758
      dxz     :     0.018123
      dyz     :     0.013903
      dx2y2   :     0.000786
      dxy     :     0.000720
      f0      :     0.002269  f :     0.005425
      f+1     :     0.001651
      f-1     :     0.001208
      f+2     :     0.000161
      f-2     :     0.000121
      f+3     :     0.000006
      f-3     :     0.000008
 81 H s       :     0.619845  s :     0.619845
      pz      :     0.039738  p :     0.175721
      px      :     0.034152
      py      :     0.101831


                      *****************************
                      * MAYER POPULATION ANALYSIS *
                      *****************************

  NA   - Mulliken gross atomic population
  ZA   - Total nuclear charge
  QA   - Mulliken gross atomic charge
  VA   - Mayer's total valence
  BVA  - Mayer's bonded valence
  FA   - Mayer's free valence

  ATOM       NA         ZA         QA         VA         BVA        FA
  0 O      8.2137     8.0000    -0.2137     2.1723     2.1723     0.0000
  1 O      8.3809     8.0000    -0.3809     2.1273     2.1273     0.0000
  2 N      6.9781     7.0000     0.0219     3.3200     3.3200     0.0000
  3 N      7.3187     7.0000    -0.3187     3.1789     3.1789    -0.0000
  4 C      5.9049     6.0000     0.0951     4.2350     4.2350    -0.0000
  5 C      5.8105     6.0000     0.1895     3.7469     3.7469    -0.0000
  6 H      0.8211     1.0000     0.1789     0.9723     0.9723    -0.0000
  7 C      5.7875     6.0000     0.2125     3.6854     3.6854    -0.0000
  8 C      6.2713     6.0000    -0.2713     3.9698     3.9698     0.0000
  9 H      0.8354     1.0000     0.1646     0.9752     0.9752     0.0000
 10 C      6.1479     6.0000    -0.1479     3.8900     3.8900    -0.0000
 11 H      0.8424     1.0000     0.1576     0.9622     0.9622     0.0000
 12 C      6.1602     6.0000    -0.1602     3.8885     3.8885    -0.0000
 13 H      0.8409     1.0000     0.1591     0.9599     0.9599    -0.0000
 14 C      6.1379     6.0000    -0.1379     3.8786     3.8786    -0.0000
 15 H      0.8414     1.0000     0.1586     0.9608     0.9608    -0.0000
 16 C      6.2990     6.0000    -0.2990     3.9679     3.9679    -0.0000
 17 H      0.8377     1.0000     0.1623     0.9665     0.9665     0.0000
 18 C      5.9346     6.0000     0.0654     3.9902     3.9902    -0.0000
 19 C      6.3877     6.0000    -0.3877     3.8706     3.8706     0.0000
 20 H      0.8494     1.0000     0.1506     0.9761     0.9761     0.0000
 21 H      0.8435     1.0000     0.1565     0.9696     0.9696     0.0000
 22 H      0.8573     1.0000     0.1427     0.9923     0.9923     0.0000
 23 C      6.4079     6.0000    -0.4079     3.8830     3.8830    -0.0000
 24 H      0.8472     1.0000     0.1528     0.9742     0.9742     0.0000
 25 H      0.8398     1.0000     0.1602     0.9680     0.9680    -0.0000
 26 H      0.8470     1.0000     0.1530     0.9706     0.9706    -0.0000
 27 C      6.4180     6.0000    -0.4180     3.8186     3.8186    -0.0000
 28 H      0.8443     1.0000     0.1557     0.9726     0.9726     0.0000
 29 H      0.8448     1.0000     0.1552     0.9722     0.9722    -0.0000
 30 H      0.8494     1.0000     0.1506     0.9947     0.9947     0.0000
 31 C      5.8615     6.0000     0.1385     3.9102     3.9102     0.0000
 32 C      5.9634     6.0000     0.0366     3.6355     3.6355     0.0000
 33 C      6.1967     6.0000    -0.1967     3.8322     3.8322     0.0000
 34 H      0.8438     1.0000     0.1562     0.9619     0.9619    -0.0000
 35 C      6.2328     6.0000    -0.2328     3.9189     3.9189     0.0000
 36 H      0.8496     1.0000     0.1504     0.9636     0.9636    -0.0000
 37 C      6.1519     6.0000    -0.1519     3.8513     3.8513     0.0000
 38 H      0.8472     1.0000     0.1528     0.9608     0.9608     0.0000
 39 C      6.3013     6.0000    -0.3013     3.9192     3.9192     0.0000
 40 H      0.8484     1.0000     0.1516     0.9788     0.9788    -0.0000
 41 C      5.9007     6.0000     0.0993     3.9389     3.9389     0.0000
 42 C      6.4601     6.0000    -0.4601     3.8670     3.8670     0.0000
 43 H      0.8522     1.0000     0.1478     0.9688     0.9688    -0.0000
 44 H      0.8514     1.0000     0.1486     0.9720     0.9720     0.0000
 45 H      0.8518     1.0000     0.1482     0.9667     0.9667    -0.0000
 46 C      6.4279     6.0000    -0.4279     3.8570     3.8570    -0.0000
 47 H      0.8558     1.0000     0.1442     0.9709     0.9709     0.0000
 48 H      0.8584     1.0000     0.1416     0.9732     0.9732     0.0000
 49 H      0.8554     1.0000     0.1446     0.9837     0.9837    -0.0000
 50 C      6.4473     6.0000    -0.4473     3.9032     3.9032     0.0000
 51 H      0.8760     1.0000     0.1240     0.9956     0.9956     0.0000
 52 H      0.8604     1.0000     0.1396     0.9758     0.9758     0.0000
 53 H      0.8548     1.0000     0.1452     0.9727     0.9727     0.0000
 54 C      5.6191     6.0000     0.3809     4.0321     4.0321     0.0000
 55 C      5.9038     6.0000     0.0962     3.6572     3.6572    -0.0000
 56 C      6.2214     6.0000    -0.2214     3.9249     3.9249    -0.0000
 57 H      0.8396     1.0000     0.1604     0.9798     0.9798    -0.0000
 58 C      6.1354     6.0000    -0.1354     3.8595     3.8595     0.0000
 59 H      0.8369     1.0000     0.1631     0.9608     0.9608     0.0000
 60 C      6.1311     6.0000    -0.1311     3.8771     3.8771     0.0000
 61 H      0.8370     1.0000     0.1630     0.9601     0.9601    -0.0000
 62 C      6.1327     6.0000    -0.1327     3.8880     3.8880    -0.0000
 63 H      0.8428     1.0000     0.1572     0.9671     0.9671    -0.0000
 64 C      6.2156     6.0000    -0.2156     3.9591     3.9591    -0.0000
 65 H      0.7925     1.0000     0.2075     0.9355     0.9355     0.0000
 66 H      0.7436     1.0000     0.2564     0.9498     0.9498    -0.0000
 67 O      8.6096     8.0000    -0.6096     1.8519     1.8519    -0.0000
 68 C      5.6347     6.0000     0.3653     4.2382     4.2382     0.0000
 69 C      5.8443     6.0000     0.1557     3.5250     3.5250     0.0000
 70 C      6.2033     6.0000    -0.2033     3.9836     3.9836     0.0000
 71 H      0.8534     1.0000     0.1466     0.9929     0.9929     0.0000
 72 C      6.1434     6.0000    -0.1434     3.8895     3.8895     0.0000
 73 H      0.8475     1.0000     0.1525     0.9649     0.9649    -0.0000
 74 C      6.1509     6.0000    -0.1509     3.8896     3.8896    -0.0000
 75 H      0.8434     1.0000     0.1566     0.9606     0.9606    -0.0000
 76 C      6.1559     6.0000    -0.1559     3.8918     3.8918    -0.0000
 77 H      0.8445     1.0000     0.1555     0.9623     0.9623    -0.0000
 78 C      6.2298     6.0000    -0.2298     3.9649     3.9649    -0.0000
 79 H      0.8467     1.0000     0.1533     0.9880     0.9880     0.0000
 80 O      8.5884     8.0000    -0.5884     1.8808     1.8808    -0.0000
 81 H      0.7040     1.0000     0.2960     0.9833     0.9833    -0.0000

  Mayer bond orders larger than 0.100000
B(  0-O ,  4-C ) :   1.0178 B(  0-O , 54-C ) :   0.9916 B(  1-O , 54-C ) :   1.9518 
B(  2-N ,  4-C ) :   1.7531 B(  2-N , 18-C ) :   0.8293 B(  2-N , 81-H ) :   0.6726 
B(  3-N ,  4-C ) :   0.1185 B(  3-N ,  5-C ) :   0.8355 B(  3-N , 31-C ) :   1.1256 
B(  3-N , 66-H ) :   0.8924 B(  4-C ,  5-C ) :   0.9731 B(  4-C ,  7-C ) :   0.1185 
B(  5-C ,  6-H ) :   0.9399 B(  5-C ,  7-C ) :   0.8623 B(  7-C ,  8-C ) :   1.3526 
B(  7-C , 16-C ) :   1.3282 B(  8-C ,  9-H ) :   0.9592 B(  8-C , 10-C ) :   1.4184 
B( 10-C , 11-H ) :   0.9767 B( 10-C , 12-C ) :   1.3842 B( 12-C , 13-H ) :   0.9727 
B( 12-C , 14-C ) :   1.3767 B( 14-C , 15-H ) :   0.9758 B( 14-C , 16-C ) :   1.4174 
B( 16-C , 17-H ) :   0.9786 B( 18-C , 19-C ) :   1.0066 B( 18-C , 23-C ) :   1.0072 
B( 18-C , 27-C ) :   0.9651 B( 19-C , 20-H ) :   0.9555 B( 19-C , 21-H ) :   0.9574 
B( 19-C , 22-H ) :   0.9536 B( 23-C , 24-H ) :   0.9639 B( 23-C , 25-H ) :   0.9534 
B( 23-C , 26-H ) :   0.9439 B( 27-C , 28-H ) :   0.9571 B( 27-C , 29-H ) :   0.9633 
B( 27-C , 30-H ) :   0.9589 B( 31-C , 32-C ) :   1.3115 B( 31-C , 39-C ) :   1.3537 
B( 32-C , 33-C ) :   1.3296 B( 32-C , 41-C ) :   0.9594 B( 33-C , 34-H ) :   0.9672 
B( 33-C , 35-C ) :   1.4044 B( 35-C , 36-H ) :   0.9881 B( 35-C , 37-C ) :   1.3785 
B( 37-C , 38-H ) :   0.9806 B( 37-C , 39-C ) :   1.3837 B( 39-C , 40-H ) :   0.9868 
B( 41-C , 42-C ) :   0.9429 B( 41-C , 46-C ) :   0.9614 B( 41-C , 50-C ) :   0.9983 
B( 42-C , 43-H ) :   0.9660 B( 42-C , 44-H ) :   0.9669 B( 42-C , 45-H ) :   0.9658 
B( 46-C , 47-H ) :   0.9649 B( 46-C , 48-H ) :   0.9608 B( 46-C , 49-H ) :   0.9551 
B( 50-C , 51-H ) :   0.9607 B( 50-C , 52-H ) :   0.9586 B( 50-C , 53-H ) :   0.9628 
B( 54-C , 55-C ) :   1.0021 B( 55-C , 56-C ) :   1.2924 B( 55-C , 64-C ) :   1.3442 
B( 56-C , 57-H ) :   0.9749 B( 56-C , 58-C ) :   1.4126 B( 58-C , 59-H ) :   0.9766 
B( 58-C , 60-C ) :   1.3609 B( 60-C , 61-H ) :   0.9729 B( 60-C , 62-C ) :   1.3637 
B( 62-C , 63-H ) :   0.9773 B( 62-C , 64-C ) :   1.4334 B( 64-C , 65-H ) :   0.9285 
B( 67-O , 68-C ) :   1.5182 B( 67-O , 69-C ) :  -0.1146 B( 67-O , 81-H ) :   0.2421 
B( 68-C , 69-C ) :   0.9656 B( 68-C , 80-O ) :   1.7351 B( 69-C , 70-C ) :   1.3508 
B( 69-C , 78-C ) :   1.3511 B( 69-C , 80-O ) :  -0.1068 B( 70-C , 71-H ) :   0.9518 
B( 70-C , 72-C ) :   1.4308 B( 72-C , 73-H ) :   0.9742 B( 72-C , 74-C ) :   1.3805 
B( 74-C , 75-H ) :   0.9741 B( 74-C , 76-C ) :   1.3830 B( 76-C , 77-H ) :   0.9767 
B( 76-C , 78-C ) :   1.4185 B( 78-C , 79-H ) :   0.9595 

-------
TIMINGS
-------

Total SCF time: 0 days 0 hours 6 min 9 sec 

Total time                  ....     369.263 sec
Sum of individual times     ....     357.796 sec  ( 96.9%)

Fock matrix formation       ....     327.662 sec  ( 88.7%)
  Split-RI-J                ....      26.857 sec  (  8.2% of F)
  Chain of spheres X        ....     204.960 sec  ( 62.6% of F)
  XC integration            ....      39.949 sec  ( 12.2% of F)
    Basis function eval.    ....       2.141 sec  (  5.4% of XC)
    Density eval.           ....       5.827 sec  ( 14.6% of XC)
    XC-Functional eval.     ....       0.182 sec  (  0.5% of XC)
    XC-Potential eval.      ....       3.234 sec  (  8.1% of XC)
Diagonalization             ....       4.201 sec  (  1.1%)
Density matrix formation    ....       1.787 sec  (  0.5%)
Population analysis         ....       1.270 sec  (  0.3%)
Initial guess               ....       3.036 sec  (  0.8%)
Orbital Transformation      ....       0.000 sec  (  0.0%)
Orbital Orthonormalization  ....       0.000 sec  (  0.0%)
DIIS solution               ....       3.637 sec  (  1.0%)
SOSCF solution              ....       4.230 sec  (  1.1%)
Grid generation             ....      11.973 sec  (  3.2%)

Maximum memory used throughout the entire SCF-calculation: 584.2 MB
[1712083521.652298] [node009:1135907:0]          mpool.c:43   UCX  WARN  object 0x13453b80 was not returned to mpool ucp_requests
[1712083521.652313] [node009:1135907:0]          mpool.c:43   UCX  WARN  object 0x13453d40 was not returned to mpool ucp_requests
[1712083521.652316] [node009:1135907:0]          mpool.c:43   UCX  WARN  object 0x13453f00 was not returned to mpool ucp_requests
[1712083521.652320] [node009:1135907:0]          mpool.c:43   UCX  WARN  object 0x134540c0 was not returned to mpool ucp_requests
[1712083521.669231] [node009:1135912:0]          mpool.c:43   UCX  WARN  object 0x13871800 was not returned to mpool ucp_requests
[1712083521.669249] [node009:1135912:0]          mpool.c:43   UCX  WARN  object 0x138719c0 was not returned to mpool ucp_requests
[1712083521.669254] [node009:1135912:0]          mpool.c:43   UCX  WARN  object 0x13871b80 was not returned to mpool ucp_requests
[1712083521.669257] [node009:1135912:0]          mpool.c:43   UCX  WARN  object 0x13871d40 was not returned to mpool ucp_requests
[1712083521.669260] [node009:1135912:0]          mpool.c:43   UCX  WARN  object 0x13872280 was not returned to mpool ucp_requests
[1712083521.670069] [node009:1135915:0]          mpool.c:43   UCX  WARN  object 0x12c12340 was not returned to mpool ucp_requests
[1712083521.670082] [node009:1135915:0]          mpool.c:43   UCX  WARN  object 0x12c12c00 was not returned to mpool ucp_requests
[1712083521.670085] [node009:1135915:0]          mpool.c:43   UCX  WARN  object 0x12c12dc0 was not returned to mpool ucp_requests
[1712083521.647778] [node009:1135916:0]          mpool.c:43   UCX  WARN  object 0x1403d8c0 was not returned to mpool ucp_requests
[1712083521.647788] [node009:1135916:0]          mpool.c:43   UCX  WARN  object 0x1403dc40 was not returned to mpool ucp_requests
[1712083521.647793] [node009:1135916:0]          mpool.c:43   UCX  WARN  object 0x1403dfc0 was not returned to mpool ucp_requests
[1712083521.667454] [node009:1135917:0]          mpool.c:43   UCX  WARN  object 0x12f63900 was not returned to mpool ucp_requests
[1712083521.667476] [node009:1135917:0]          mpool.c:43   UCX  WARN  object 0x12f63e40 was not returned to mpool ucp_requests
[1712083521.667479] [node009:1135917:0]          mpool.c:43   UCX  WARN  object 0x12f64000 was not returned to mpool ucp_requests
[1712083521.646745] [node009:1135919:0]          mpool.c:43   UCX  WARN  object 0x13f61780 was not returned to mpool ucp_requests
[1712083521.646764] [node009:1135919:0]          mpool.c:43   UCX  WARN  object 0x13f61b00 was not returned to mpool ucp_requests
[1712083521.646771] [node009:1135919:0]          mpool.c:43   UCX  WARN  object 0x13f61e80 was not returned to mpool ucp_requests
[1712083521.667852] [node009:1135921:0]          mpool.c:43   UCX  WARN  object 0x1365b680 was not returned to mpool ucp_requests
[1712083521.667864] [node009:1135921:0]          mpool.c:43   UCX  WARN  object 0x1365bbc0 was not returned to mpool ucp_requests
[1712083521.667869] [node009:1135921:0]          mpool.c:43   UCX  WARN  object 0x1365bd80 was not returned to mpool ucp_requests
[1712083521.670926] [node009:1135923:0]          mpool.c:43   UCX  WARN  object 0x133aea40 was not returned to mpool ucp_requests
[1712083521.670961] [node009:1135923:0]          mpool.c:43   UCX  WARN  object 0x133aec00 was not returned to mpool ucp_requests
[1712083521.670966] [node009:1135923:0]          mpool.c:43   UCX  WARN  object 0x133aef80 was not returned to mpool ucp_requests
[1712083521.652294] [node009:1135925:0]          mpool.c:43   UCX  WARN  object 0x13a6c880 was not returned to mpool ucp_requests
[1712083521.652313] [node009:1135925:0]          mpool.c:43   UCX  WARN  object 0x13a6ca40 was not returned to mpool ucp_requests
[1712083521.652317] [node009:1135925:0]          mpool.c:43   UCX  WARN  object 0x13a6cdc0 was not returned to mpool ucp_requests
[1712083521.670762] [node009:1135927:0]          mpool.c:43   UCX  WARN  object 0x13f21980 was not returned to mpool ucp_requests
[1712083521.670781] [node009:1135927:0]          mpool.c:43   UCX  WARN  object 0x13f21d00 was not returned to mpool ucp_requests
[1712083521.670786] [node009:1135927:0]          mpool.c:43   UCX  WARN  object 0x13f21ec0 was not returned to mpool ucp_requests
[1712083521.669869] [node009:1135930:0]          mpool.c:43   UCX  WARN  object 0x13156900 was not returned to mpool ucp_requests
[1712083521.669881] [node009:1135930:0]          mpool.c:43   UCX  WARN  object 0x13156c80 was not returned to mpool ucp_requests
[1712083521.669885] [node009:1135930:0]          mpool.c:43   UCX  WARN  object 0x13156e40 was not returned to mpool ucp_requests
[1712083521.654178] [node009:1135931:0]          mpool.c:43   UCX  WARN  object 0x139b3b40 was not returned to mpool ucp_requests
[1712083521.654189] [node009:1135931:0]          mpool.c:43   UCX  WARN  object 0x139b3ec0 was not returned to mpool ucp_requests
[1712083521.654194] [node009:1135931:0]          mpool.c:43   UCX  WARN  object 0x139b4080 was not returned to mpool ucp_requests
[1712083521.653642] [node009:1135932:0]          mpool.c:43   UCX  WARN  object 0x14ae8940 was not returned to mpool ucp_requests
[1712083521.653654] [node009:1135932:0]          mpool.c:43   UCX  WARN  object 0x14ae8b00 was not returned to mpool ucp_requests
[1712083521.653658] [node009:1135932:0]          mpool.c:43   UCX  WARN  object 0x14ae8cc0 was not returned to mpool ucp_requests
[1712083521.652440] [node009:1135933:0]          mpool.c:43   UCX  WARN  object 0x13a229c0 was not returned to mpool ucp_requests
[1712083521.652452] [node009:1135933:0]          mpool.c:43   UCX  WARN  object 0x13a22b80 was not returned to mpool ucp_requests
[1712083521.652456] [node009:1135933:0]          mpool.c:43   UCX  WARN  object 0x13a22d40 was not returned to mpool ucp_requests
[1712083521.653684] [node009:1135934:0]          mpool.c:43   UCX  WARN  object 0x130c72c0 was not returned to mpool ucp_requests
[1712083521.653695] [node009:1135934:0]          mpool.c:43   UCX  WARN  object 0x130c7640 was not returned to mpool ucp_requests
[1712083521.653700] [node009:1135934:0]          mpool.c:43   UCX  WARN  object 0x130c7800 was not returned to mpool ucp_requests
[1712083521.672162] [node009:1135920:0]          mpool.c:43   UCX  WARN  object 0x13722600 was not returned to mpool ucp_requests
[1712083521.672175] [node009:1135920:0]          mpool.c:43   UCX  WARN  object 0x13722b40 was not returned to mpool ucp_requests
[1712083521.672181] [node009:1135920:0]          mpool.c:43   UCX  WARN  object 0x13722d00 was not returned to mpool ucp_requests
[1712083521.672250] [node009:1135929:0]          mpool.c:43   UCX  WARN  object 0x13105cc0 was not returned to mpool ucp_requests
[1712083521.672262] [node009:1135929:0]          mpool.c:43   UCX  WARN  object 0x13105e80 was not returned to mpool ucp_requests
[1712083521.672266] [node009:1135929:0]          mpool.c:43   UCX  WARN  object 0x13106040 was not returned to mpool ucp_requests
[1712083521.672396] [node009:1135922:0]          mpool.c:43   UCX  WARN  object 0x13b73b00 was not returned to mpool ucp_requests
[1712083521.672410] [node009:1135922:0]          mpool.c:43   UCX  WARN  object 0x13b73cc0 was not returned to mpool ucp_requests
[1712083521.672413] [node009:1135922:0]          mpool.c:43   UCX  WARN  object 0x13b73e80 was not returned to mpool ucp_requests
[1712083521.672745] [node009:1135928:0]          mpool.c:43   UCX  WARN  object 0x1352aa80 was not returned to mpool ucp_requests
[1712083521.672762] [node009:1135928:0]          mpool.c:43   UCX  WARN  object 0x1352ac40 was not returned to mpool ucp_requests
[1712083521.672765] [node009:1135928:0]          mpool.c:43   UCX  WARN  object 0x1352ae00 was not returned to mpool ucp_requests
[1712083521.679576] [node009:1135910:0]          mpool.c:43   UCX  WARN  object 0x1481b7c0 was not returned to mpool ucp_requests
[1712083521.679588] [node009:1135910:0]          mpool.c:43   UCX  WARN  object 0x1481b980 was not returned to mpool ucp_requests
[1712083521.679592] [node009:1135910:0]          mpool.c:43   UCX  WARN  object 0x1481bb40 was not returned to mpool ucp_requests
[1712083521.679596] [node009:1135910:0]          mpool.c:43   UCX  WARN  object 0x1481bd00 was not returned to mpool ucp_requests
[1712083521.691822] [node009:1135914:0]          mpool.c:43   UCX  WARN  object 0x1337fac0 was not returned to mpool ucp_requests
[1712083521.691835] [node009:1135914:0]          mpool.c:43   UCX  WARN  object 0x1337fc80 was not returned to mpool ucp_requests
[1712083521.691840] [node009:1135914:0]          mpool.c:43   UCX  WARN  object 0x1337fe40 was not returned to mpool ucp_requests
[1712083521.691907] [node009:1135906:0]          mpool.c:43   UCX  WARN  object 0x13a7ea40 was not returned to mpool ucp_requests
[1712083521.691919] [node009:1135906:0]          mpool.c:43   UCX  WARN  object 0x13a7ec00 was not returned to mpool ucp_requests
[1712083521.691923] [node009:1135906:0]          mpool.c:43   UCX  WARN  object 0x13a7edc0 was not returned to mpool ucp_requests
[1712083521.691927] [node009:1135906:0]          mpool.c:43   UCX  WARN  object 0x13a7f140 was not returned to mpool ucp_requests
[1712083521.697434] [node009:1135909:0]          mpool.c:43   UCX  WARN  object 0x13000b40 was not returned to mpool ucp_requests
[1712083521.697446] [node009:1135909:0]          mpool.c:43   UCX  WARN  object 0x13000d00 was not returned to mpool ucp_requests
[1712083521.697451] [node009:1135909:0]          mpool.c:43   UCX  WARN  object 0x13000ec0 was not returned to mpool ucp_requests
[1712083521.697454] [node009:1135909:0]          mpool.c:43   UCX  WARN  object 0x13001080 was not returned to mpool ucp_requests
[1712083521.697443] [node009:1135924:0]          mpool.c:43   UCX  WARN  object 0x138f6a80 was not returned to mpool ucp_requests
[1712083521.697455] [node009:1135924:0]          mpool.c:43   UCX  WARN  object 0x138f6c40 was not returned to mpool ucp_requests
[1712083521.697458] [node009:1135924:0]          mpool.c:43   UCX  WARN  object 0x138f6fc0 was not returned to mpool ucp_requests
[1712083521.697450] [node009:1135926:0]          mpool.c:43   UCX  WARN  object 0x1441c700 was not returned to mpool ucp_requests
[1712083521.697461] [node009:1135926:0]          mpool.c:43   UCX  WARN  object 0x1441cc40 was not returned to mpool ucp_requests
[1712083521.697467] [node009:1135926:0]          mpool.c:43   UCX  WARN  object 0x1441cfc0 was not returned to mpool ucp_requests
[1712083521.698798] [node009:1135911:0]          mpool.c:43   UCX  WARN  object 0x1445cb40 was not returned to mpool ucp_requests
[1712083521.698809] [node009:1135911:0]          mpool.c:43   UCX  WARN  object 0x1445cd00 was not returned to mpool ucp_requests
[1712083521.698813] [node009:1135911:0]          mpool.c:43   UCX  WARN  object 0x1445cec0 was not returned to mpool ucp_requests
[1712083521.698816] [node009:1135911:0]          mpool.c:43   UCX  WARN  object 0x1445d080 was not returned to mpool ucp_requests
[1712083521.698819] [node009:1135911:0]          mpool.c:43   UCX  WARN  object 0x1445d5c0 was not returned to mpool ucp_requests
[1712083521.703333] [node009:1135913:0]          mpool.c:43   UCX  WARN  object 0x14314c80 was not returned to mpool ucp_requests
[1712083521.703344] [node009:1135913:0]          mpool.c:43   UCX  WARN  object 0x14314e40 was not returned to mpool ucp_requests
[1712083521.703349] [node009:1135913:0]          mpool.c:43   UCX  WARN  object 0x14315000 was not returned to mpool ucp_requests
[1712083521.733401] [node009:1135918:0]          mpool.c:43   UCX  WARN  object 0x13a2c780 was not returned to mpool ucp_requests
[1712083521.733415] [node009:1135918:0]          mpool.c:43   UCX  WARN  object 0x13a2cb00 was not returned to mpool ucp_requests
[1712083521.733420] [node009:1135918:0]          mpool.c:43   UCX  WARN  object 0x13a2ce80 was not returned to mpool ucp_requests
[1712083521.766077] [node009:1135908:0]          mpool.c:43   UCX  WARN  object 0x12fc99c0 was not returned to mpool ucp_requests
[1712083521.766098] [node009:1135908:0]          mpool.c:43   UCX  WARN  object 0x12fc9b80 was not returned to mpool ucp_requests
[1712083521.766104] [node009:1135908:0]          mpool.c:43   UCX  WARN  object 0x12fc9d40 was not returned to mpool ucp_requests
[1712083521.766109] [node009:1135908:0]          mpool.c:43   UCX  WARN  object 0x12fc9f00 was not returned to mpool ucp_requests


-------------------------------------------------------------------------------
                          DFT DISPERSION CORRECTION                            
                                                                               
                              DFTD3 V3.1  Rev 1                                
                          USING Becke-Johnson damping                          
-------------------------------------------------------------------------------
The PBE0 functional is recognized
Active option DFTDOPT                   ...         4   

molecular C6(AA) [au] = 70430.763246 


            DFT-D V3
 parameters
 s6 scaling factor         :     1.0000 
 a1 scaling factor         :     0.4145 
 s8 scaling factor         :     1.2177 
 a2 scaling factor         :     4.8593 
 ad hoc parameters k1-k3   :    16.0000     1.3333    -4.0000 

 Edisp/kcal,au: -73.077301656487  -0.116456080556 
 E6   /kcal   : -47.219055461 
 E8   /kcal   : -25.858246195 
 % E8         :  35.384785164 

-------------------------   ----------------
Dispersion correction           -0.116456081
-------------------------   ----------------


-------------------------   --------------------
FINAL SINGLE POINT ENERGY     -1805.042059931499
-------------------------   --------------------


           ************************************************************
           *        Program running with 30 parallel MPI-processes    *
           *              working on a common directory               *
           ************************************************************
------------------------------------------------------------------------------
                         ORCA SCF GRADIENT CALCULATION
------------------------------------------------------------------------------

 ... reading COSX grid (gridx3)
Gradient of the Kohn-Sham DFT energy:
Kohn-Sham wavefunction type      ... RKS
Hartree-Fock exchange scaling    ...    0.250
Number of operators              ...    1
Number of atoms                  ...   82
Basis set dimensions             ... 1542
Integral neglect threshold       ... 2.5e-11
Integral primitive cutoff        ... 2.5e-12
SHARK Integral package           ... ON

Nuc. rep. gradient       (SHARK) ... done (  0.0 sec)
HCore & Overlap gradient (SHARK) ... done (  1.4 sec)
RI-J gradient            (SHARK) ... done (  5.5 sec)
COSX-gradient                    ... done ( 49.2 sec)
Exchange-correlation gradient    ... done
Dispersion correction            ... done

------------------
CARTESIAN GRADIENT
------------------

   1   O   :    0.000001162    0.000004722   -0.000010173
   2   O   :   -0.000008535    0.000022680   -0.000005694
   3   N   :   -0.000011748   -0.000002006   -0.000034368
   4   N   :   -0.000005525   -0.000020486    0.000003167
   5   C   :   -0.000014157    0.000002035    0.000012100
   6   C   :    0.000004451    0.000001293   -0.000010209
   7   H   :   -0.000002337   -0.000001068   -0.000004941
   8   C   :   -0.000000594    0.000002196   -0.000004489
   9   C   :   -0.000007495    0.000002079   -0.000003611
  10   H   :   -0.000000757   -0.000005547   -0.000000205
  11   C   :   -0.000005639    0.000000904   -0.000005287
  12   H   :   -0.000006037   -0.000002698   -0.000000786
  13   C   :   -0.000007325   -0.000000035   -0.000002517
  14   H   :   -0.000006631   -0.000000199   -0.000001189
  15   C   :   -0.000006642    0.000000407   -0.000002272
  16   H   :   -0.000007645    0.000002853   -0.000004583
  17   C   :   -0.000004517   -0.000000248   -0.000001524
  18   H   :   -0.000004347    0.000002390   -0.000006612
  19   C   :   -0.000002238    0.000001389    0.000000500
  20   C   :    0.000004719   -0.000001427   -0.000002770
  21   H   :    0.000001668    0.000000745   -0.000006550
  22   H   :   -0.000000625    0.000001276   -0.000007482
  23   H   :   -0.000049479    0.000012546   -0.000011143
  24   C   :    0.000001343    0.000001453   -0.000005824
  25   H   :   -0.000002372    0.000001414   -0.000007206
  26   H   :   -0.000002207    0.000004376   -0.000006000
  27   H   :   -0.000003362    0.000000587   -0.000007575
  28   C   :   -0.000001258    0.000003051   -0.000008744
  29   H   :    0.000001003    0.000003174   -0.000008543
  30   H   :   -0.000000654    0.000002966   -0.000007119
  31   H   :    0.000002295    0.000002400   -0.000007057
  32   C   :   -0.000006853    0.000008656    0.000001493
  33   C   :    0.000002477    0.000000473   -0.000009406
  34   C   :    0.000003518   -0.000006291   -0.000006027
  35   H   :    0.000003653   -0.000002185   -0.000002754
  36   C   :   -0.000000008   -0.000004770   -0.000003103
  37   H   :   -0.000000653   -0.000002733   -0.000003907
  38   C   :   -0.000000471   -0.000000201   -0.000006036
  39   H   :   -0.000000937   -0.000001090   -0.000004828
  40   C   :    0.000001376   -0.000002370   -0.000001981
  41   H   :   -0.000002801    0.000000608   -0.000002979
  42   C   :   -0.000000657    0.000000399   -0.000005318
  43   C   :   -0.000001412   -0.000007724   -0.000004116
  44   H   :    0.000001505   -0.000004891   -0.000004621
  45   H   :    0.000002822   -0.000005016   -0.000002641
  46   H   :    0.000001794   -0.000004272   -0.000001402
  47   C   :    0.000000579   -0.000004975    0.000002881
  48   H   :    0.000000609   -0.000005615   -0.000002017
  49   H   :    0.000000108   -0.000005715   -0.000002971
  50   H   :   -0.000009950   -0.000011848   -0.000007176
  51   C   :    0.000003605   -0.000008999   -0.000008633
  52   H   :    0.000056575    0.000000960   -0.000012563
  53   H   :    0.000002717   -0.000023370   -0.000017422
  54   H   :    0.000002286   -0.000005153   -0.000004775
  55   C   :    0.000007521   -0.000063391    0.000008806
  56   C   :   -0.000006911    0.000015046   -0.000002330
  57   C   :   -0.000002495   -0.000000061   -0.000002959
  58   H   :   -0.000004133    0.000000071   -0.000004080
  59   C   :   -0.000003662   -0.000003894   -0.000003637
  60   H   :   -0.000003099   -0.000003628   -0.000002494
  61   C   :   -0.000002972   -0.000002895   -0.000002121
  62   H   :   -0.000001835   -0.000003824   -0.000001787
  63   C   :    0.000001012   -0.000004651   -0.000002510
  64   H   :   -0.000001374   -0.000005458   -0.000002322
  65   C   :   -0.000000030   -0.000000351   -0.000004168
  66   H   :   -0.000002331    0.000003471    0.000003927
  67   H   :    0.000000196   -0.000010341   -0.000013873
  68   O   :   -0.000016926    0.000012264    0.000008661
  69   C   :    0.000029895   -0.000025340   -0.000036001
  70   C   :   -0.000004738    0.000010729   -0.000003650
  71   C   :    0.000004531   -0.000002386   -0.000004420
  72   H   :   -0.000000975    0.000000436   -0.000005594
  73   C   :    0.000002102   -0.000004996   -0.000006033
  74   H   :    0.000000699   -0.000002394   -0.000004965
  75   C   :    0.000001741   -0.000001564   -0.000005318
  76   H   :    0.000001678   -0.000004386   -0.000004388
  77   C   :    0.000002995   -0.000004452   -0.000007758
  78   H   :    0.000002934   -0.000004021   -0.000003441
  79   C   :   -0.000003298    0.000001533   -0.000003726
  80   H   :    0.000004368    0.000012893    0.000006518
  81   O   :   -0.000009699    0.000014762    0.000014147
  82   H   :    0.000013456    0.000004927    0.000004000

Difference to translation invariance:
           :   -0.0000769517   -0.0001247995   -0.0003605263

Difference to rotation invariance:
           :   -0.0024021386    0.0048492483    0.0008062860

Norm of the cartesian gradient     ...    0.0001496876
RMS gradient                       ...    0.0000095437
MAX gradient                       ...    0.0000633912

-------
TIMINGS
-------

Total SCF gradient time            ...       84.452 sec

One electron gradient       ....       1.364 sec  (  1.6%)
RI-J Coulomb gradient       ....       5.473 sec  (  6.5%)
COSX gradient               ....      49.227 sec  ( 58.3%)
XC gradient                 ....       8.458 sec  ( 10.0%)
CPCM gradient               ....       2.927 sec  (  3.5%)
   A-Matrix (El+Nuc)        ....       0.898 sec  (  1.1%)
   Potential                ....       2.029 sec  (  2.4%)

Maximum memory used throughout the entire SCFGRAD-calculation: 367.1 MB
------------------------------------------------------------------------------
                         ORCA GEOMETRY RELAXATION STEP
------------------------------------------------------------------------------

Reading the OPT-File                    .... done
Getting information on internals        .... done
Copying old internal coords+grads       .... done
Making the new internal coordinates     .... (new redundants).... done
Validating the new internal coordinates .... (new redundants).... done
Calculating the B-matrix                .... done
Calculating the G,G- and P matrices     .... done
Transforming gradient to internals      .... done
Projecting the internal gradient        .... done
Number of atoms                         ....  82
Number of internal coordinates          .... 438
Current Energy                          .... -1805.042059931 Eh
Current gradient norm                   ....     0.000149688 Eh/bohr
Maximum allowed component of the step   ....  0.150
Current trust radius                    ....  0.300
Evaluating the initial hessian          ....  (Almloef) done
Projecting the Hessian                  .... done
Forming the augmented Hessian           .... done
Diagonalizing the augmented Hessian     .... done
Last element of RFO vector              ....  0.997819288
Lowest eigenvalues of augmented Hessian:
 -0.000005831  0.000292614  0.000733315  0.001036322  0.001691726
Length of the computed step             ....  0.066149311
The final length of the internal step   ....  0.066149311
Converting the step to cartesian space:
 Initial RMS(Int)=    0.0031607364
Transforming coordinates:
 Iter   0:  RMS(Cart)=    0.0167151068 RMS(Int)=    0.0031723830
 Iter   1:  RMS(Cart)=    0.0001057865 RMS(Int)=    0.0000314739
 Iter   2:  RMS(Cart)=    0.0000009120 RMS(Int)=    0.0000002118
 Iter   3:  RMS(Cart)=    0.0000000097 RMS(Int)=    0.0000000026
done
Storing new coordinates                 .... done

                                .--------------------.
          ----------------------|Geometry convergence|-------------------------
          Item                value                   Tolerance       Converged
          ---------------------------------------------------------------------
          RMS gradient        0.0000197897            0.0001000000      YES
          MAX gradient        0.0001181811            0.0003000000      YES
          RMS step            0.0031607364            0.0020000000      NO
          MAX step            0.0592409457            0.0040000000      NO
          ........................................................
          Max(Bonds)      0.0313      Max(Angles)    0.04
          Max(Dihed)        0.48      Max(Improp)    0.00
          ---------------------------------------------------------------------

The optimization has not yet converged - more geometry cycles are needed


    ---------------------------------------------------------------------------
                         Redundant Internal Coordinates
                            (Angstroem and degrees)

        Definition                    Value    dE/dq     Step     New-Value
    ----------------------------------------------------------------------------
     1. B(C   4,N   2)                1.2700 -0.000015  0.0000    1.2701   
     2. B(C   4,O   0)                1.3530 -0.000001  0.0000    1.3531   
     3. B(C   5,N   3)                1.4424 -0.000021  0.0000    1.4425   
     4. B(C   5,C   4)                1.5056  0.000010  0.0000    1.5056   
     5. B(H   6,C   5)                1.0842 -0.000000  0.0000    1.0842   
     6. B(C   7,C   5)                1.5169  0.000002 -0.0000    1.5169   
     7. B(C   8,C   7)                1.3887 -0.000000 -0.0000    1.3887   
     8. B(H   9,C   8)                1.0838  0.000000 -0.0000    1.0838   
     9. B(C  10,C   8)                1.3877  0.000001 -0.0000    1.3877   
    10. B(H  11,C  10)                1.0844 -0.000000  0.0000    1.0844   
    11. B(C  12,C  10)                1.3877 -0.000001  0.0000    1.3877   
    12. B(H  13,C  12)                1.0843 -0.000001  0.0000    1.0843   
    13. B(C  14,C  12)                1.3885 -0.000000  0.0000    1.3885   
    14. B(H  15,C  14)                1.0842  0.000000 -0.0000    1.0842   
    15. B(C  16,C   7)                1.3911 -0.000000  0.0000    1.3911   
    16. B(C  16,C  14)                1.3864  0.000001 -0.0000    1.3864   
    17. B(H  17,C  16)                1.0843 -0.000000  0.0000    1.0843   
    18. B(C  18,N   2)                1.4882 -0.000041  0.0001    1.4882   
    19. B(C  19,C  18)                1.5232  0.000000 -0.0000    1.5232   
    20. B(H  20,C  19)                1.0910 -0.000000  0.0000    1.0910   
    21. B(H  21,C  19)                1.0918 -0.000001  0.0000    1.0918   
    22. B(H  22,C  19)                1.0921  0.000021 -0.0000    1.0921   
    23. B(C  23,C  18)                1.5210 -0.000001  0.0000    1.5210   
    24. B(H  24,C  23)                1.0916  0.000001 -0.0000    1.0916   
    25. B(H  25,C  23)                1.0916 -0.000001  0.0000    1.0916   
    26. B(H  26,C  23)                1.0895 -0.000002  0.0000    1.0895   
    27. B(C  27,C  18)                1.5236 -0.000002  0.0000    1.5236   
    28. B(H  28,C  27)                1.0905  0.000000 -0.0000    1.0905   
    29. B(H  29,C  27)                1.0925 -0.000000  0.0000    1.0925   
    30. B(H  30,C  27)                1.0919 -0.000001  0.0000    1.0919   
    31. B(C  31,N   3)                1.3875  0.000017  0.0000    1.3875   
    32. B(C  32,C  31)                1.4171 -0.000045  0.0000    1.4171   
    33. B(C  33,C  32)                1.3941 -0.000007  0.0000    1.3941   
    34. B(H  34,C  33)                1.0812 -0.000001  0.0000    1.0812   
    35. B(C  35,C  33)                1.3877  0.000003 -0.0000    1.3877   
    36. B(H  36,H  20)                4.8666  0.000000  0.0028    4.8694   
    37. B(H  36,C  35)                1.0840  0.000000 -0.0000    1.0840   
    38. B(C  37,C  35)                1.3835  0.000014 -0.0000    1.3835   
    39. B(H  38,C  37)                1.0845  0.000000 -0.0000    1.0845   
    40. B(C  39,C  37)                1.3821  0.000007 -0.0000    1.3821   
    41. B(C  39,C  31)                1.3997 -0.000001  0.0000    1.3998   
    42. B(H  40,C  39)                1.0835 -0.000001  0.0000    1.0835   
    43. B(C  41,C  32)                1.5341 -0.000039  0.0000    1.5342   
    44. B(C  42,C  41)                1.5291  0.000003 -0.0000    1.5291   
    45. B(H  43,C  42)                1.0926 -0.000001  0.0000    1.0926   
    46. B(H  44,C  42)                1.0927 -0.000001  0.0000    1.0927   
    47. B(H  45,C  42)                1.0927  0.000002 -0.0000    1.0927   
    48. B(C  46,C  41)                1.5362  0.000001 -0.0000    1.5362   
    49. B(H  47,C  46)                1.0932 -0.000001  0.0000    1.0932   
    50. B(H  48,C  46)                1.0935  0.000000 -0.0000    1.0934   
    51. B(H  49,C  46)                1.0913 -0.000000  0.0000    1.0913   
    52. B(C  50,C  41)                1.5348 -0.000013 -0.0000    1.5348   
    53. B(H  51,C  50)                1.0882  0.000009 -0.0000    1.0882   
    54. B(H  52,C  50)                1.0934  0.000012 -0.0000    1.0934   
    55. B(H  53,C  50)                1.0927  0.000002 -0.0000    1.0927   
    56. B(C  54,O   1)                1.1982  0.000001 -0.0000    1.1982   
    57. B(C  54,O   0)                1.3768 -0.000015  0.0000    1.3768   
    58. B(C  55,C  54)                1.4648 -0.000000  0.0000    1.4648   
    59. B(C  56,C  55)                1.3937  0.000001  0.0000    1.3937   
    60. B(H  57,C  56)                1.0834  0.000000 -0.0000    1.0834   
    61. B(C  58,C  56)                1.3826  0.000002 -0.0000    1.3826   
    62. B(H  59,C  58)                1.0836 -0.000000  0.0000    1.0836   
    63. B(C  60,C  58)                1.3896  0.000000 -0.0000    1.3896   
    64. B(H  61,C  60)                1.0843 -0.000000  0.0000    1.0843   
    65. B(C  62,C  60)                1.3888 -0.000000 -0.0000    1.3888   
    66. B(H  63,C  62)                1.0835  0.000001 -0.0000    1.0835   
    67. B(C  64,C  62)                1.3837 -0.000001  0.0000    1.3837   
    68. B(C  64,C  55)                1.3942  0.000002 -0.0000    1.3942   
    69. B(H  65,H  51)                2.7896 -0.000004 -0.0127    2.7769   
    70. B(H  65,C  64)                1.0823  0.000003 -0.0000    1.0823   
    71. B(H  66,N   3)                1.0035  0.000005 -0.0000    1.0035   
    72. B(C  68,O  67)                1.2719 -0.000018  0.0000    1.2719   
    73. B(C  69,C  68)                1.5032 -0.000012  0.0000    1.5033   
    74. B(C  70,C  69)                1.3924 -0.000002  0.0000    1.3924   
    75. B(H  71,C  70)                1.0832 -0.000000  0.0000    1.0832   
    76. B(C  72,C  70)                1.3859  0.000001 -0.0000    1.3859   
    77. B(H  73,C  58)                3.7133 -0.000002  0.0033    3.7166   
    78. B(H  73,C  72)                1.0844  0.000000 -0.0000    1.0844   
    79. B(C  74,C  72)                1.3891  0.000002 -0.0000    1.3891   
    80. B(H  75,C  74)                1.0846  0.000001 -0.0000    1.0845   
    81. B(C  76,C  74)                1.3888  0.000003 -0.0000    1.3888   
    82. B(H  77,C  76)                1.0845  0.000001 -0.0000    1.0845   
    83. B(C  78,C  76)                1.3863  0.000001 -0.0000    1.3863   
    84. B(C  78,C  69)                1.3921  0.000000 -0.0000    1.3921   
    85. B(H  79,C  78)                1.0837  0.000013 -0.0000    1.0837   
    86. B(O  80,H  51)                2.8855 -0.000061  0.0313    2.9169   
    87. B(O  80,C  68)                1.2437 -0.000002 -0.0000    1.2437   
    88. B(H  81,O  67)                1.5021  0.000012  0.0001    1.5022   
    89. B(H  81,N   2)                1.0967  0.000002  0.0000    1.0968   
    90. A(C   4,O   0,C  54)          120.92  0.000053   -0.01    120.90   
    91. A(C   4,N   2,C  18)          130.70 -0.000040    0.00    130.71   
    92. A(C  18,N   2,H  81)          115.39 -0.000000   -0.00    115.39   
    93. A(C   4,N   2,H  81)          113.57  0.000038    0.01    113.58   
    94. A(C   5,N   3,C  31)          123.07  0.000020    0.00    123.07   
    95. A(C  31,N   3,H  66)          116.63  0.000019    0.01    116.63   
    96. A(C   5,N   3,H  66)          114.62 -0.000045    0.02    114.64   
    97. A(O   0,C   4,N   2)          117.02  0.000004    0.00    117.02   
    98. A(O   0,C   4,C   5)          111.63 -0.000027    0.01    111.64   
    99. A(N   2,C   4,C   5)          131.12  0.000021   -0.01    131.12   
   100. A(C   4,C   5,C   7)          107.89  0.000005   -0.01    107.88   
   101. A(N   3,C   5,C   4)          106.71 -0.000065    0.04    106.76   
   102. A(H   6,C   5,C   7)          109.02 -0.000013   -0.01    109.01   
   103. A(C   4,C   5,H   6)          108.93  0.000033   -0.01    108.92   
   104. A(N   3,C   5,H   6)          109.40 -0.000005   -0.00    109.40   
   105. A(N   3,C   5,C   7)          114.74  0.000045   -0.01    114.73   
   106. A(C   8,C   7,C  16)          119.57  0.000000   -0.00    119.57   
   107. A(C   5,C   7,C   8)          121.00 -0.000005    0.00    121.00   
   108. A(C   5,C   7,C  16)          119.34  0.000004   -0.00    119.34   
   109. A(C   7,C   8,H   9)          119.89 -0.000006    0.00    119.89   
   110. A(C   7,C   8,C  10)          120.13  0.000001   -0.00    120.13   
   111. A(H   9,C   8,C  10)          119.97  0.000004   -0.00    119.97   
   112. A(H  11,C  10,C  12)          120.12  0.000002   -0.00    120.12   
   113. A(C   8,C  10,H  11)          119.68  0.000000    0.00    119.68   
   114. A(C   8,C  10,C  12)          120.20 -0.000002    0.00    120.20   
   115. A(H  13,C  12,C  14)          120.12 -0.000001    0.00    120.12   
   116. A(C  10,C  12,H  13)          120.11  0.000001   -0.00    120.11   
   117. A(C  10,C  12,C  14)          119.77  0.000000   -0.00    119.77   
   118. A(H  15,C  14,C  16)          119.78  0.000001   -0.00    119.78   
   119. A(C  12,C  14,H  15)          120.16 -0.000002    0.00    120.16   
   120. A(C  12,C  14,C  16)          120.06  0.000001   -0.00    120.06   
   121. A(C  14,C  16,H  17)          119.94 -0.000001    0.00    119.94   
   122. A(C   7,C  16,H  17)          119.81  0.000003   -0.00    119.81   
   123. A(C   7,C  16,C  14)          120.26 -0.000002    0.00    120.26   
   124. A(N   2,C  18,C  19)          108.75 -0.000050    0.02    108.77   
   125. A(C  19,C  18,C  27)          109.63  0.000021   -0.01    109.62   
   126. A(N   2,C  18,C  27)          105.08  0.000005   -0.00    105.08   
   127. A(C  23,C  18,C  27)          109.29 -0.000019   -0.00    109.29   
   128. A(C  19,C  18,C  23)          112.18  0.000012   -0.00    112.18   
   129. A(N   2,C  18,C  23)          111.67  0.000030   -0.01    111.66   
   130. A(H  20,C  19,H  21)          107.98 -0.000001   -0.00    107.98   
   131. A(C  18,C  19,H  21)          108.73  0.000009   -0.00    108.72   
   132. A(C  18,C  19,H  20)          112.33 -0.000004    0.00    112.33   
   133. A(H  20,C  19,H  22)          108.76 -0.000005    0.01    108.76   
   134. A(C  18,C  19,H  22)          110.50 -0.000016    0.00    110.50   
   135. A(H  21,C  19,H  22)          108.45  0.000018   -0.01    108.44   
   136. A(H  25,C  23,H  26)          107.28 -0.000000   -0.00    107.28   
   137. A(H  24,C  23,H  26)          109.05  0.000001   -0.00    109.05   
   138. A(C  18,C  23,H  26)          113.12 -0.000001    0.00    113.12   
   139. A(H  24,C  23,H  25)          108.20  0.000001   -0.00    108.20   
   140. A(C  18,C  23,H  25)          108.08  0.000001   -0.00    108.08   
   141. A(C  18,C  23,H  24)          110.93 -0.000001    0.00    110.93   
   142. A(H  29,C  27,H  30)          108.75  0.000001   -0.00    108.75   
   143. A(H  28,C  27,H  30)          108.41 -0.000000    0.00    108.41   
   144. A(C  18,C  27,H  30)          111.10 -0.000000   -0.00    111.10   
   145. A(H  28,C  27,H  29)          108.42  0.000000    0.00    108.42   
   146. A(C  18,C  27,H  29)          111.16 -0.000000    0.00    111.16   
   147. A(C  18,C  27,H  28)          108.92 -0.000000    0.00    108.92   
   148. A(N   3,C  31,C  39)          118.26  0.000059   -0.01    118.25   
   149. A(N   3,C  31,C  32)          122.03 -0.000062    0.01    122.04   
   150. A(C  32,C  31,C  39)          119.67  0.000004   -0.00    119.67   
   151. A(C  31,C  32,C  33)          116.70  0.000027   -0.00    116.70   
   152. A(C  31,C  32,C  41)          123.38 -0.000118    0.02    123.40   
   153. A(C  33,C  32,C  41)          119.92  0.000091   -0.01    119.90   
   154. A(H  34,C  33,C  35)          117.67  0.000007   -0.00    117.67   
   155. A(C  32,C  33,C  35)          123.45 -0.000021    0.00    123.46   
   156. A(C  32,C  33,H  34)          118.87  0.000013   -0.00    118.87   
   157. A(H  36,C  35,C  37)          120.98  0.000001    0.00    120.98   
   158. A(C  33,C  35,C  37)          119.00 -0.000000   -0.00    119.00   
   159. A(C  33,C  35,H  36)          120.02 -0.000001    0.00    120.02   
   160. A(C  35,C  37,H  38)          120.94 -0.000001    0.00    120.94   
   161. A(H  38,C  37,C  39)          119.57 -0.000002    0.00    119.57   
   162. A(C  35,C  37,C  39)          119.49  0.000003   -0.00    119.49   
   163. A(C  37,C  39,H  40)          118.90  0.000005   -0.00    118.90   
   164. A(C  31,C  39,H  40)          119.43  0.000008   -0.00    119.43   
   165. A(C  31,C  39,C  37)          121.66 -0.000013    0.00    121.66   
   166. A(C  46,C  41,C  50)          111.11  0.000018   -0.00    111.10   
   167. A(C  42,C  41,C  50)          105.94  0.000039   -0.01    105.93   
   168. A(C  32,C  41,C  50)          110.78 -0.000081    0.03    110.80   
   169. A(C  42,C  41,C  46)          105.79 -0.000034   -0.00    105.79   
   170. A(C  32,C  41,C  46)          111.29  0.000031   -0.01    111.29   
   171. A(C  32,C  41,C  42)          111.71  0.000029   -0.01    111.70   
   172. A(H  44,C  42,H  45)          107.61 -0.000000   -0.00    107.61   
   173. A(H  43,C  42,H  45)          108.51 -0.000000    0.00    108.51   
   174. A(C  41,C  42,H  45)          112.24 -0.000000    0.00    112.24   
   175. A(H  43,C  42,H  44)          107.56 -0.000001    0.00    107.56   
   176. A(C  41,C  42,H  44)          108.60  0.000001   -0.00    108.60   
   177. A(C  41,C  42,H  43)          112.12  0.000001   -0.00    112.12   
   178. A(H  48,C  46,H  49)          106.72 -0.000006    0.00    106.72   
   179. A(H  47,C  46,H  49)          107.03  0.000000   -0.00    107.03   
   180. A(C  41,C  46,H  49)          115.09  0.000008   -0.00    115.09   
   181. A(H  47,C  46,H  48)          107.93  0.000001    0.00    107.93   
   182. A(C  41,C  46,H  48)          109.42 -0.000003    0.00    109.42   
   183. A(C  41,C  46,H  47)          110.37 -0.000001   -0.00    110.37   
   184. A(H  52,C  50,H  53)          107.90 -0.000013    0.00    107.90   
   185. A(H  51,C  50,H  53)          107.31  0.000018    0.01    107.31   
   186. A(C  41,C  50,H  53)          110.19  0.000006    0.00    110.19   
   187. A(H  51,C  50,H  52)          107.26  0.000028   -0.01    107.25   
   188. A(C  41,C  50,H  52)          109.59  0.000051   -0.01    109.58   
   189. A(C  41,C  50,H  51)          114.37 -0.000087    0.01    114.38   
   190. A(O   1,C  54,C  55)          127.23  0.000009   -0.00    127.23   
   191. A(O   0,C  54,C  55)          111.21 -0.000018    0.01    111.22   
   192. A(O   0,C  54,O   1)          121.55  0.000008   -0.00    121.54   
   193. A(C  56,C  55,C  64)          120.37  0.000000   -0.00    120.36   
   194. A(C  54,C  55,C  64)          121.85 -0.000004    0.00    121.85   
   195. A(C  54,C  55,C  56)          117.74  0.000004   -0.00    117.74   
   196. A(H  57,C  56,C  58)          120.77 -0.000000   -0.00    120.77   
   197. A(C  55,C  56,C  58)          119.75 -0.000001    0.00    119.75   
   198. A(C  55,C  56,H  57)          119.48  0.000001   -0.00    119.48   
   199. A(H  59,C  58,C  60)          120.16 -0.000000    0.00    120.16   
   200. A(C  56,C  58,C  60)          119.90  0.000000   -0.00    119.90   
   201. A(C  56,C  58,H  59)          119.94  0.000000   -0.00    119.94   
   202. A(H  61,C  60,C  62)          119.80 -0.000000    0.00    119.80   
   203. A(C  58,C  60,C  62)          120.38  0.000000   -0.00    120.38   
   204. A(C  58,C  60,H  61)          119.82  0.000000    0.00    119.82   
   205. A(H  63,C  62,C  64)          119.77  0.000000   -0.00    119.77   
   206. A(C  60,C  62,C  64)          120.05  0.000001    0.00    120.05   
   207. A(C  60,C  62,H  63)          120.17 -0.000001    0.00    120.17   
   208. A(C  62,C  64,H  65)          120.12 -0.000003   -0.00    120.12   
   209. A(C  55,C  64,H  65)          120.32  0.000003   -0.00    120.32   
   210. A(C  55,C  64,C  62)          119.55 -0.000000    0.00    119.55   
   211. A(C  68,O  67,H  81)          109.51  0.000013    0.02    109.53   
   212. A(O  67,C  68,C  69)          116.69  0.000022   -0.00    116.68   
   213. A(C  69,C  68,O  80)          118.98 -0.000026    0.00    118.99   
   214. A(O  67,C  68,O  80)          124.31  0.000003    0.00    124.31   
   215. A(C  68,C  69,C  70)          120.78  0.000014   -0.00    120.77   
   216. A(C  70,C  69,C  78)          119.25  0.000007   -0.00    119.25   
   217. A(C  68,C  69,C  78)          119.93 -0.000022    0.00    119.93   
   218. A(H  71,C  70,C  72)          120.30  0.000002   -0.00    120.30   
   219. A(C  69,C  70,C  72)          120.40 -0.000004    0.00    120.40   
   220. A(C  69,C  70,H  71)          119.30  0.000002   -0.00    119.30   
   221. A(H  73,C  72,C  74)          120.07 -0.000000   -0.00    120.07   
   222. A(C  70,C  72,C  74)          120.03 -0.000001    0.00    120.03   
   223. A(C  70,C  72,H  73)          119.89  0.000001   -0.00    119.89   
   224. A(H  75,C  74,C  76)          120.06 -0.000001    0.00    120.06   
   225. A(C  72,C  74,C  76)          119.89  0.000002   -0.00    119.89   
   226. A(C  72,C  74,H  75)          120.05 -0.000001    0.00    120.05   
   227. A(H  77,C  76,C  78)          119.95 -0.000001    0.00    119.95   
   228. A(C  74,C  76,C  78)          119.98 -0.000000    0.00    119.98   
   229. A(C  74,C  76,H  77)          120.07  0.000001   -0.00    120.07   
   230. A(C  76,C  78,H  79)          120.45  0.000008   -0.00    120.45   
   231. A(C  69,C  78,H  79)          119.10 -0.000004    0.00    119.10   
   232. A(C  69,C  78,C  76)          120.44 -0.000004    0.00    120.44   
   233. A(N   2,H  81,O  67)          171.20 -0.000022    0.03    171.23   
   234. D(O   0,C   4,N   2,H  81)     -0.22  0.000038   -0.02     -0.24   
   235. D(C   5,C   4,O   0,C  54)    115.49  0.000023   -0.07    115.42   
   236. D(N   2,C   4,O   0,C  54)    -69.38  0.000009   -0.00    -69.38   
   237. D(C   5,C   4,N   2,C  18)      0.84  0.000042   -0.01      0.83   
   238. D(O   0,C   4,N   2,C  18)   -173.15  0.000061   -0.09   -173.24   
   239. D(C   5,C   4,N   2,H  81)    173.77  0.000019    0.06    173.83   
   240. D(N   3,C   5,C   4,O   0)     62.26  0.000028   -0.08     62.18   
   241. D(H   6,C   5,C   4,O   0)   -179.73  0.000004   -0.07   -179.80   
   242. D(C   4,C   5,N   3,C  31)    114.86  0.000025   -0.04    114.81   
   243. D(H   6,C   5,C   4,N   2)      6.03  0.000021   -0.15      5.88   
   244. D(N   3,C   5,C   4,N   2)   -111.98  0.000045   -0.16   -112.14   
   245. D(H   6,C   5,N   3,H  66)   -155.30  0.000034   -0.12   -155.41   
   246. D(C   7,C   5,N   3,H  66)     81.84  0.000022   -0.10     81.74   
   247. D(C   7,C   5,C   4,N   2)    124.24  0.000026   -0.17    124.07   
   248. D(C   7,C   5,C   4,O   0)    -61.52  0.000009   -0.09    -61.61   
   249. D(C   7,C   5,N   3,C  31)   -125.71  0.000013   -0.03   -125.74   
   250. D(H   6,C   5,N   3,C  31)     -2.84  0.000025   -0.05     -2.89   
   251. D(C   4,C   5,N   3,H  66)    -37.60  0.000034   -0.11    -37.71   
   252. D(C  16,C   7,C   5,H   6)     39.47  0.000007   -0.00     39.47   
   253. D(C   8,C   7,C   5,N   3)    -20.97  0.000023   -0.02    -20.99   
   254. D(C  16,C   7,C   5,C   4)    -78.68 -0.000028    0.02    -78.66   
   255. D(C   8,C   7,C   5,C   4)     97.81 -0.000028    0.02     97.83   
   256. D(C   8,C   7,C   5,H   6)   -144.04  0.000007   -0.00   -144.04   
   257. D(C  16,C   7,C   5,N   3)    162.54  0.000022   -0.02    162.52   
   258. D(C  10,C   8,C   7,C  16)     -0.53  0.000000   -0.00     -0.53   
   259. D(H   9,C   8,C   7,C  16)    179.79 -0.000000    0.00    179.79   
   260. D(H   9,C   8,C   7,C   5)      3.31 -0.000000    0.00      3.31   
   261. D(C  10,C   8,C   7,C   5)   -177.01 -0.000000    0.00   -177.01   
   262. D(H  11,C  10,C   8,H   9)     -0.17  0.000000   -0.00     -0.17   
   263. D(C  12,C  10,C   8,C   7)      0.32 -0.000000    0.00      0.32   
   264. D(H  11,C  10,C   8,C   7)   -179.85 -0.000000    0.00   -179.85   
   265. D(C  12,C  10,C   8,H   9)   -180.00 -0.000000   -0.00   -180.00   
   266. D(C  14,C  12,C  10,H  11)   -179.99  0.000000   -0.00   -179.99   
   267. D(C  14,C  12,C  10,C   8)     -0.16  0.000000   -0.00     -0.16   
   268. D(H  13,C  12,C  10,H  11)      0.09  0.000000   -0.00      0.09   
   269. D(H  13,C  12,C  10,C   8)    179.91  0.000000   -0.00    179.91   
   270. D(C  16,C  14,C  12,H  13)   -179.87 -0.000000    0.00   -179.87   
   271. D(C  16,C  14,C  12,C  10)      0.21 -0.000000    0.00      0.21   
   272. D(H  15,C  14,C  12,H  13)      0.16 -0.000000    0.00      0.16   
   273. D(H  15,C  14,C  12,C  10)   -179.76 -0.000000    0.00   -179.76   
   274. D(H  17,C  16,C  14,H  15)     -0.40 -0.000000    0.00     -0.40   
   275. D(H  17,C  16,C   7,C   8)   -179.47  0.000000   -0.00   -179.47   
   276. D(C   7,C  16,C  14,H  15)    179.55  0.000000   -0.00    179.55   
   277. D(H  17,C  16,C  14,C  12)    179.64 -0.000000    0.00    179.64   
   278. D(H  17,C  16,C   7,C   5)     -2.93  0.000000   -0.00     -2.93   
   279. D(C  14,C  16,C   7,C   8)      0.58  0.000000   -0.00      0.58   
   280. D(C  14,C  16,C   7,C   5)    177.12  0.000000   -0.00    177.12   
   281. D(C   7,C  16,C  14,C  12)     -0.42 -0.000000    0.00     -0.42   
   282. D(C  19,C  18,N   2,H  81)   -106.59 -0.000001    0.01   -106.58   
   283. D(C  27,C  18,N   2,C   4)   -176.45 -0.000019    0.09   -176.36   
   284. D(C  23,C  18,N   2,H  81)    129.09 -0.000001    0.01    129.10   
   285. D(C  27,C  18,N   2,H  81)     10.72  0.000003    0.01     10.74   
   286. D(C  23,C  18,N   2,C   4)    -58.08 -0.000023    0.08    -58.00   
   287. D(C  19,C  18,N   2,C   4)     66.24 -0.000022    0.08     66.32   
   288. D(H  22,C  19,C  18,C  23)    176.42 -0.000020    0.06    176.48   
   289. D(H  22,C  19,C  18,N   2)     52.40 -0.000030    0.06     52.46   
   290. D(H  21,C  19,C  18,C  27)     56.94 -0.000003    0.04     56.99   
   291. D(H  21,C  19,C  18,C  23)    -64.67 -0.000001    0.05    -64.61   
   292. D(H  21,C  19,C  18,N   2)    171.32 -0.000012    0.05    171.37   
   293. D(H  20,C  19,C  18,C  27)    176.38  0.000000    0.04    176.43   
   294. D(H  20,C  19,C  18,C  23)     54.77  0.000001    0.05     54.82   
   295. D(H  22,C  19,C  18,C  27)    -61.97 -0.000021    0.05    -61.92   
   296. D(H  20,C  19,C  18,N   2)    -69.24 -0.000009    0.05    -69.19   
   297. D(H  26,C  23,C  18,C  27)   -172.47 -0.000004    0.01   -172.46   
   298. D(H  26,C  23,C  18,N   2)     71.71 -0.000017    0.01     71.72   
   299. D(H  26,C  23,C  18,C  19)    -50.66  0.000018   -0.00    -50.67   
   300. D(H  25,C  23,C  18,C  19)     67.97  0.000018   -0.00     67.96   
   301. D(H  25,C  23,C  18,C  27)    -53.84 -0.000004    0.01    -53.83   
   302. D(H  25,C  23,C  18,N   2)   -169.66 -0.000016    0.01   -169.64   
   303. D(H  24,C  23,C  18,C  27)     64.62 -0.000004    0.01     64.63   
   304. D(H  24,C  23,C  18,C  19)   -173.57  0.000018   -0.01   -173.58   
   305. D(H  24,C  23,C  18,N   2)    -51.20 -0.000016    0.01    -51.18   
   306. D(H  30,C  27,C  18,C  23)    179.32 -0.000004    0.00    179.32   
   307. D(H  30,C  27,C  18,C  19)     55.98 -0.000021    0.01     55.99   
   308. D(H  30,C  27,C  18,N   2)    -60.73  0.000024   -0.01    -60.73   
   309. D(H  29,C  27,C  18,C  23)    -59.43 -0.000004    0.00    -59.43   
   310. D(H  29,C  27,C  18,C  19)    177.23 -0.000021    0.01    177.25   
   311. D(H  29,C  27,C  18,N   2)     60.53  0.000024   -0.01     60.52   
   312. D(H  28,C  27,C  18,C  23)     59.96 -0.000004    0.00     59.96   
   313. D(H  28,C  27,C  18,C  19)    -63.37 -0.000021    0.01    -63.36   
   314. D(H  28,C  27,C  18,N   2)    179.92  0.000024   -0.01    179.91   
   315. D(C  39,C  31,N   3,H  66)   -174.66  0.000037   -0.13   -174.79   
   316. D(C  39,C  31,N   3,C   5)     33.39  0.000062   -0.20     33.19   
   317. D(C  32,C  31,N   3,H  66)      3.08  0.000046   -0.15      2.93   
   318. D(C  32,C  31,N   3,C   5)   -148.87  0.000071   -0.22   -149.09   
   319. D(C  41,C  32,C  31,C  39)    179.63  0.000041   -0.15    179.48   
   320. D(C  41,C  32,C  31,N   3)      1.92  0.000031   -0.13      1.80   
   321. D(C  33,C  32,C  31,C  39)     -0.92  0.000011   -0.04     -0.95   
   322. D(C  33,C  32,C  31,N   3)   -178.62  0.000001   -0.02   -178.64   
   323. D(C  35,C  33,C  32,C  41)    178.97 -0.000032    0.11    179.08   
   324. D(C  35,C  33,C  32,C  31)     -0.50 -0.000002    0.01     -0.50   
   325. D(H  34,C  33,C  32,C  41)     -0.27 -0.000025    0.09     -0.18   
   326. D(H  34,C  33,C  32,C  31)   -179.74  0.000005   -0.02   -179.76   
   327. D(C  37,C  35,C  33,H  34)   -179.66 -0.000013    0.04   -179.61   
   328. D(C  37,C  35,C  33,C  32)      1.10 -0.000006    0.02      1.12   
   329. D(H  36,C  35,C  33,H  34)     -0.12 -0.000006    0.02     -0.10   
   330. D(H  36,C  35,C  33,C  32)   -179.37  0.000001   -0.00   -179.37   
   331. D(C  39,C  37,C  35,C  33)     -0.23  0.000005   -0.02     -0.25   
   332. D(H  38,C  37,C  35,H  36)     -0.61 -0.000002    0.01     -0.61   
   333. D(H  38,C  37,C  35,C  33)    178.92  0.000005   -0.02    178.90   
   334. D(C  39,C  37,C  35,H  36)   -179.76 -0.000002    0.01   -179.76   
   335. D(H  40,C  39,C  37,H  38)     -1.66 -0.000003    0.01     -1.65   
   336. D(H  40,C  39,C  37,C  35)    177.50 -0.000003    0.01    177.51   
   337. D(C  31,C  39,C  37,H  38)    179.65  0.000005   -0.02    179.63   
   338. D(C  31,C  39,C  37,C  35)     -1.19  0.000005   -0.02     -1.21   
   339. D(H  40,C  39,C  31,C  32)   -176.90 -0.000005    0.02   -176.89   
   340. D(H  40,C  39,C  31,N   3)      0.89  0.000002   -0.00      0.89   
   341. D(C  37,C  39,C  31,C  32)      1.78 -0.000013    0.04      1.83   
   342. D(C  37,C  39,C  31,N   3)    179.58 -0.000006    0.03    179.60   
   343. D(C  50,C  41,C  32,C  33)   -117.40 -0.000002   -0.06   -117.46   
   344. D(C  50,C  41,C  32,C  31)     62.04 -0.000033    0.05     62.09   
   345. D(C  46,C  41,C  32,C  33)    118.46  0.000011   -0.07    118.39   
   346. D(C  46,C  41,C  32,C  31)    -62.10 -0.000020    0.04    -62.06   
   347. D(C  42,C  41,C  32,C  33)      0.46  0.000014   -0.06      0.40   
   348. D(C  42,C  41,C  32,C  31)    179.89 -0.000017    0.05    179.95   
   349. D(H  45,C  42,C  41,C  50)   -178.09 -0.000027    0.01   -178.07   
   350. D(H  45,C  42,C  41,C  32)     61.20  0.000029   -0.01     61.19   
   351. D(H  44,C  42,C  41,C  50)    -59.25 -0.000027    0.01    -59.23   
   352. D(H  44,C  42,C  41,C  46)     58.79 -0.000004    0.00     58.79   
   353. D(H  44,C  42,C  41,C  32)   -179.96  0.000030   -0.01   -179.97   
   354. D(H  43,C  42,C  41,C  50)     59.47 -0.000027    0.01     59.49   
   355. D(H  45,C  42,C  41,C  46)    -60.05 -0.000004    0.00    -60.05   
   356. D(H  43,C  42,C  41,C  46)    177.51 -0.000004    0.00    177.51   
   357. D(H  43,C  42,C  41,C  32)    -61.24  0.000029   -0.01    -61.25   
   358. D(H  47,C  46,C  41,C  50)    177.82  0.000035   -0.03    177.79   
   359. D(H  47,C  46,C  41,C  42)     63.29 -0.000001   -0.01     63.28   
   360. D(H  47,C  46,C  41,C  32)    -58.23 -0.000033    0.00    -58.23   
   361. D(H  49,C  46,C  41,C  50)    -60.93  0.000040   -0.03    -60.96   
   362. D(H  49,C  46,C  41,C  42)   -175.46  0.000004   -0.02   -175.48   
   363. D(H  49,C  46,C  41,C  32)     63.02 -0.000028    0.00     63.02   
   364. D(H  48,C  46,C  41,C  50)     59.19  0.000036   -0.03     59.17   
   365. D(H  48,C  46,C  41,C  42)    -55.33 -0.000000   -0.01    -55.35   
   366. D(H  48,C  46,C  41,C  32)   -176.85 -0.000032    0.00   -176.85   
   367. D(H  53,C  50,C  41,C  46)   -174.55 -0.000006   -0.04   -174.59   
   368. D(H  53,C  50,C  41,C  42)    -60.12 -0.000015   -0.05    -60.16   
   369. D(H  53,C  50,C  41,C  32)     61.20 -0.000001   -0.05     61.16   
   370. D(H  52,C  50,C  41,C  46)    -55.97  0.000013   -0.04    -56.01   
   371. D(H  52,C  50,C  41,C  42)     58.46  0.000003   -0.05     58.41   
   372. D(H  52,C  50,C  41,C  32)    179.78  0.000018   -0.05    179.73   
   373. D(H  51,C  50,C  41,C  46)     64.49  0.000027   -0.05     64.44   
   374. D(H  51,C  50,C  41,C  42)    178.92  0.000018   -0.06    178.86   
   375. D(H  51,C  50,C  41,C  32)    -59.76  0.000032   -0.06    -59.82   
   376. D(C  55,C  54,O   0,C   4)    174.63  0.000035   -0.07    174.56   
   377. D(O   1,C  54,O   0,C   4)     -6.44  0.000006    0.01     -6.43   
   378. D(C  64,C  55,C  54,O   1)    174.61  0.000025   -0.07    174.54   
   379. D(C  64,C  55,C  54,O   0)     -6.53 -0.000007    0.01     -6.52   
   380. D(C  56,C  55,C  54,O   1)     -2.98  0.000022   -0.07     -3.05   
   381. D(C  56,C  55,C  54,O   0)    175.88 -0.000010    0.02    175.90   
   382. D(C  58,C  56,C  55,C  64)     -0.02 -0.000002    0.01     -0.02   
   383. D(C  58,C  56,C  55,C  54)    177.60  0.000000    0.00    177.60   
   384. D(H  57,C  56,C  55,C  64)   -179.68 -0.000002    0.00   -179.68   
   385. D(H  57,C  56,C  55,C  54)     -2.06  0.000001   -0.00     -2.06   
   386. D(C  60,C  58,C  56,H  57)    179.36  0.000000   -0.00    179.36   
   387. D(C  60,C  58,C  56,C  55)     -0.30  0.000001   -0.00     -0.30   
   388. D(H  59,C  58,C  56,H  57)     -0.20  0.000000   -0.00     -0.20   
   389. D(H  59,C  58,C  56,C  55)   -179.86  0.000001   -0.00   -179.86   
   390. D(C  62,C  60,C  58,H  59)    179.90  0.000000    0.00    179.90   
   391. D(C  62,C  60,C  58,C  56)      0.34  0.000000    0.00      0.34   
   392. D(H  61,C  60,C  58,H  59)      0.18 -0.000001    0.00      0.18   
   393. D(H  61,C  60,C  58,C  56)   -179.38 -0.000001    0.00   -179.38   
   394. D(C  64,C  62,C  60,H  61)    179.66  0.000000   -0.00    179.66   
   395. D(C  64,C  62,C  60,C  58)     -0.06 -0.000000    0.00     -0.06   
   396. D(H  63,C  62,C  60,H  61)      0.12 -0.000001    0.00      0.12   
   397. D(H  63,C  62,C  60,C  58)   -179.60 -0.000001    0.00   -179.60   
   398. D(H  65,C  64,C  62,H  63)      0.20 -0.000003    0.00      0.20   
   399. D(H  65,C  64,C  62,C  60)   -179.35 -0.000004    0.01   -179.34   
   400. D(C  55,C  64,C  62,H  63)    179.28  0.000000   -0.00    179.28   
   401. D(C  55,C  64,C  62,C  60)     -0.26 -0.000001    0.00     -0.26   
   402. D(H  65,C  64,C  55,C  56)    179.39  0.000005   -0.01    179.38   
   403. D(H  65,C  64,C  55,C  54)      1.86  0.000002   -0.01      1.86   
   404. D(C  62,C  64,C  55,C  56)      0.30  0.000002   -0.00      0.30   
   405. D(C  62,C  64,C  55,C  54)   -177.22 -0.000001   -0.00   -177.22   
   406. D(O  80,C  68,O  67,H  81)    -27.42 -0.000044   -0.02    -27.44   
   407. D(C  69,C  68,O  67,H  81)    151.08 -0.000063    0.07    151.15   
   408. D(C  78,C  69,C  68,O  80)      7.72  0.000015   -0.07      7.65   
   409. D(C  78,C  69,C  68,O  67)   -170.86  0.000032   -0.15   -171.01   
   410. D(C  70,C  69,C  68,O  80)   -174.82  0.000012   -0.05   -174.88   
   411. D(C  70,C  69,C  68,O  67)      6.59  0.000029   -0.14      6.46   
   412. D(C  72,C  70,C  69,C  78)      0.07 -0.000005    0.01      0.08   
   413. D(C  72,C  70,C  69,C  68)   -177.40 -0.000001   -0.00   -177.41   
   414. D(H  71,C  70,C  69,C  78)    179.40 -0.000003    0.01    179.41   
   415. D(H  71,C  70,C  69,C  68)      1.93  0.000001   -0.01      1.92   
   416. D(C  74,C  72,C  70,H  71)   -178.89  0.000001   -0.00   -178.89   
   417. D(C  74,C  72,C  70,C  69)      0.44  0.000004   -0.01      0.43   
   418. D(H  73,C  72,C  70,H  71)      0.45  0.000000   -0.00      0.45   
   419. D(H  73,C  72,C  70,C  69)    179.77  0.000003   -0.00    179.77   
   420. D(C  76,C  74,C  72,H  73)   -179.84  0.000001   -0.00   -179.84   
   421. D(C  76,C  74,C  72,C  70)     -0.50 -0.000000   -0.00     -0.51   
   422. D(H  75,C  74,C  72,H  73)      0.04 -0.000001    0.00      0.04   
   423. D(H  75,C  74,C  72,C  70)    179.37 -0.000001    0.00    179.38   
   424. D(C  78,C  76,C  74,H  75)   -179.81 -0.000001    0.00   -179.81   
   425. D(C  78,C  76,C  74,C  72)      0.07 -0.000002    0.00      0.07   
   426. D(H  77,C  76,C  74,H  75)     -0.00 -0.000002    0.00     -0.00   
   427. D(H  77,C  76,C  74,C  72)    179.87 -0.000003    0.01    179.88   
   428. D(H  79,C  78,C  76,H  77)     -0.10 -0.000005    0.01     -0.09   
   429. D(H  79,C  78,C  76,C  74)    179.71 -0.000005    0.01    179.72   
   430. D(C  69,C  78,C  76,H  77)   -179.36  0.000001   -0.00   -179.37   
   431. D(C  69,C  78,C  76,C  74)      0.44  0.000000    0.00      0.44   
   432. D(H  79,C  78,C  69,C  70)   -179.79  0.000009   -0.02   -179.81   
   433. D(H  79,C  78,C  69,C  68)     -2.29  0.000006   -0.01     -2.30   
   434. D(C  76,C  78,C  69,C  70)     -0.51  0.000003   -0.01     -0.52   
   435. D(C  76,C  78,C  69,C  68)    176.99  0.000000    0.00    176.99   
   436. D(N   2,H  81,O  67,C  68)    -73.29 -0.000070   -0.48    -73.76   
   437. D(O  67,H  81,N   2,C  18)    168.51 -0.000042    0.02    168.53   
   438. D(O  67,H  81,N   2,C   4)     -5.56 -0.000020   -0.04     -5.60   
    ----------------------------------------------------------------------------

         *************************************************************
         *                GEOMETRY OPTIMIZATION CYCLE   2            *
         *************************************************************
---------------------------------
CARTESIAN COORDINATES (ANGSTROEM)
---------------------------------
  O      6.307387    5.703825    1.839167
  O      6.963354    5.776755   -0.310622
  N      8.410107    5.054587    2.242122
  N      6.673932    7.281748    4.098014
  C      7.540602    5.976692    2.324428
  C      7.590611    7.328626    2.985248
  H      8.595394    7.502926    3.353468
  C      7.261130    8.372723    1.935326
  C      5.978341    8.892401    1.821345
  H      5.209361    8.591525    2.523267
  C      5.681504    9.800698    0.815085
  H      4.678064   10.203754    0.734394
  C      6.662541   10.189236   -0.086263
  H      6.428632   10.897978   -0.872792
  C      7.944963    9.668418    0.023600
  H      8.717280    9.970532   -0.674854
  C      8.241984    8.760195    1.028106
  H      9.242607    8.350260    1.108405
  C      9.792809    4.972949    2.786436
  C      9.719156    4.932214    4.307270
  H      9.386288    5.880596    4.731706
  H     10.714761    4.717931    4.700759
  H      9.040312    4.142582    4.636296
  C     10.662191    6.115395    2.284107
  H     10.610551    6.195626    1.196647
  H     11.696084    5.901507    2.561495
  H     10.401224    7.077172    2.724504
  C     10.346462    3.652577    2.265445
  H     11.367085    3.529155    2.629044
  H     10.364718    3.636103    1.173258
  H      9.749940    2.809228    2.619178
  C      7.082301    7.383832    5.420092
  C      6.389087    6.736704    6.473123
  C      6.879115    6.938391    7.762579
  H      6.379173    6.457910    8.592129
  C      7.992518    7.717051    8.044762
  H      8.331476    7.827814    9.068401
  C      8.648582    8.351135    7.004830
  H      9.511201    8.981316    7.191589
  C      8.186863    8.192622    5.711824
  H      8.682926    8.725905    4.909591
  C      5.162772    5.841676    6.252250
  C      4.627905    5.280108    7.570133
  H      5.365718    4.657432    8.081640
  H      3.759474    4.652798    7.354774
  H      4.304764    6.068160    8.254640
  C      4.000295    6.631559    5.632103
  H      3.726799    7.473077    6.274159
  H      3.126611    5.980535    5.540037
  H      4.195177    7.038005    4.638214
  C      5.524777    4.623781    5.391333
  H      5.906175    4.870221    4.402445
  H      4.639122    3.998248    5.250722
  H      6.285781    4.020620    5.892335
  C      6.096150    5.557507    0.486579
  C      4.719800    5.141336    0.206956
  C      4.332043    5.037017   -1.127670
  H      5.036535    5.294985   -1.909301
  C      3.058018    4.599860   -1.439728
  H      2.754048    4.515433   -2.476416
  C      2.173420    4.261045   -0.423055
  H      1.178049    3.908702   -0.669485
  C      2.558909    4.365510    0.907119
  H      1.868684    4.094218    1.697098
  C      3.830327    4.807814    1.227422
  H      4.135502    4.879496    2.263307
  H      5.833076    6.761799    3.925779
  O      7.308821    2.979546    1.147777
  C      6.603137    2.388346    2.025429
  C      5.360022    1.697317    1.538697
  C      5.085414    1.600596    0.177123
  H      5.794426    2.002360   -0.536501
  C      3.911064    1.009266   -0.261152
  H      3.703706    0.941634   -1.323370
  C      2.995060    0.516487    0.659558
  H      2.071380    0.062805    0.317161
  C      3.262933    0.607968    2.019243
  H      2.548965    0.225948    2.740611
  C      4.442303    1.191720    2.455255
  H      4.656982    1.271105    3.514519
  O      6.864965    2.372188    3.241151
  H      8.031777    4.134881    1.779599

----------------------------
CARTESIAN COORDINATES (A.U.)
----------------------------
  NO LB      ZA    FRAG     MASS         X           Y           Z
   0 O     8.0000    0    15.999   11.919234   10.778668    3.475521
   1 O     8.0000    0    15.999   13.158833   10.916485   -0.586990
   2 N     7.0000    0    14.007   15.892799    9.551786    4.236996
   3 N     7.0000    0    14.007   12.611904   13.760509    7.744124
   4 C     6.0000    0    12.011   14.249673   11.294310    4.392532
   5 C     6.0000    0    12.011   14.344176   13.849096    5.641301
   6 H     1.0000    0     1.008   16.242941   14.178475    6.337137
   7 C     6.0000    0    12.011   13.721547   15.822154    3.657235
   8 C     6.0000    0    12.011   11.297427   16.804203    3.441843
   9 H     1.0000    0     1.008    9.844265   16.235628    4.768283
  10 C     6.0000    0    12.011   10.736487   18.520635    1.540287
  11 H     1.0000    0     1.008    8.840260   19.282301    1.387803
  12 C     6.0000    0    12.011   12.590378   19.254866   -0.163014
  13 H     1.0000    0     1.008   12.148355   20.594194   -1.649338
  14 C     6.0000    0    12.011   15.013805   18.270661    0.044597
  15 H     1.0000    0     1.008   16.473271   18.841575   -1.275289
  16 C     6.0000    0    12.011   15.575093   16.554369    1.942840
  17 H     1.0000    0     1.008   17.465995   15.779704    2.094582
  18 C     6.0000    0    12.011   18.505727    9.397512    5.265600
  19 C     6.0000    0    12.011   18.366543    9.320533    8.139561
  20 H     1.0000    0     1.008   17.737513   11.112716    8.941628
  21 H     1.0000    0     1.008   20.247963    8.915597    8.883147
  22 H     1.0000    0     1.008   17.083713    7.828346    8.761330
  23 C     6.0000    0    12.011   20.148621   11.556422    4.316337
  24 H     1.0000    0     1.008   20.051035   11.708036    2.261334
  25 H     1.0000    0     1.008   22.102396   11.152233    4.840523
  26 H     1.0000    0     1.008   19.655465   13.373917    5.148566
  27 C     6.0000    0    12.011   19.551980    6.902370    4.281070
  28 H     1.0000    0     1.008   21.480677    6.669137    4.968174
  29 H     1.0000    0     1.008   19.586478    6.871239    2.217136
  30 H     1.0000    0     1.008   18.424716    5.308671    4.949529
  31 C     6.0000    0    12.011   13.383609   13.953421   10.242490
  32 C     6.0000    0    12.011   12.073625   12.730525   12.232429
  33 C     6.0000    0    12.011   12.999644   13.111658   14.669149
  34 H     1.0000    0     1.008   12.054890   12.203681   16.236770
  35 C     6.0000    0    12.011   15.103669   14.583113   15.202397
  36 H     1.0000    0     1.008   15.744209   14.792425   17.136794
  37 C     6.0000    0    12.011   16.343451   15.781358   13.237210
  38 H     1.0000    0     1.008   17.973565   16.972228   13.590134
  39 C     6.0000    0    12.011   15.470929   15.481811   10.793783
  40 H     1.0000    0     1.008   16.408351   16.489572    9.277783
  41 C     6.0000    0    12.011    9.756225   11.039167   11.815040
  42 C     6.0000    0    12.011    8.745473    9.977958   14.305478
  43 H     1.0000    0     1.008   10.139738    8.801272   15.272086
  44 H     1.0000    0     1.008    7.104376    8.792514   13.898509
  45 H     1.0000    0     1.008    8.134825   11.467161   15.599009
  46 C     6.0000    0    12.011    7.559462   12.531830   10.643132
  47 H     1.0000    0     1.008    7.042630   14.122070   11.856442
  48 H     1.0000    0     1.008    5.908438   11.301573   10.469153
  49 H     1.0000    0     1.008    7.927735   13.299902    8.764954
  50 C     6.0000    0    12.011   10.440316    8.737679   10.188143
  51 H     1.0000    0     1.008   11.161053    9.203383    8.319415
  52 H     1.0000    0     1.008    8.766671    7.555595    9.922427
  53 H     1.0000    0     1.008   11.878405    7.597871   11.134900
  54 C     6.0000    0    12.011   11.520054   10.502166    0.919502
  55 C     6.0000    0    12.011    8.919129    9.715718    0.391090
  56 C     6.0000    0    12.011    8.186375    9.518583   -2.130987
  57 H     1.0000    0     1.008    9.517672   10.006071   -3.608056
  58 C     6.0000    0    12.011    5.778817    8.692475   -2.720692
  59 H     1.0000    0     1.008    5.204396    8.532932   -4.679748
  60 C     6.0000    0    12.011    4.107169    8.052208   -0.799459
  61 H     1.0000    0     1.008    2.226190    7.386376   -1.265144
  62 C     6.0000    0    12.011    4.835637    8.249619    1.714207
  63 H     1.0000    0     1.008    3.531302    7.736951    3.207051
  64 C     6.0000    0    12.011    7.238270    9.085452    2.319492
  65 H     1.0000    0     1.008    7.814966    9.220911    4.277031
  66 H     1.0000    0     1.008   11.022916   12.777949    7.418648
  67 O     8.0000    0    15.999   13.811671    5.630527    2.168985
  68 C     6.0000    0    12.011   12.478121    4.513320    3.827507
  69 C     6.0000    0    12.011   10.128973    3.207464    2.907716
  70 C     6.0000    0    12.011    9.610040    3.024688    0.334714
  71 H     1.0000    0     1.008   10.949879    3.783913   -1.013839
  72 C     6.0000    0    12.011    7.390840    1.907236   -0.493506
  73 H     1.0000    0     1.008    6.998991    1.779431   -2.500807
  74 C     6.0000    0    12.011    5.659842    0.976019    1.246385
  75 H     1.0000    0     1.008    3.914341    0.118684    0.599347
  76 C     6.0000    0    12.011    6.166050    1.148893    3.815817
  77 H     1.0000    0     1.008    4.816846    0.426980    5.179004
  78 C     6.0000    0    12.011    8.394735    2.252025    4.639759
  79 H     1.0000    0     1.008    8.800420    2.402040    6.641478
  80 O     8.0000    0    15.999   12.972904    4.482786    6.124888
  81 H     1.0000    0     1.008   15.177858    7.813793    3.362954

--------------------------------
INTERNAL COORDINATES (ANGSTROEM)
--------------------------------
 O      0   0   0     0.000000000000     0.00000000     0.00000000
 O      1   0   0     2.248822128570     0.00000000     0.00000000
 N      1   2   0     2.237256209671    84.68896681     0.00000000
 N      1   2   3     2.779673647580   136.05198092    75.56929230
 C      3   1   2     1.270074466790    32.59956132   107.36653118
 C      4   1   2     1.442478949816    58.35621616   337.57669253
 H      6   4   1     1.084230323921   109.39993029   214.25489738
 C      6   4   1     1.516916104930   114.72571707    91.41305804
 C      8   6   4     1.388742419322   120.99801598   339.01216250
 H      9   8   6     1.083766884187   119.89185381     3.30956455
 C      9   8   6     1.387686614733   120.13482254   182.98545097
 H     11   9   8     1.084370026811   119.68242817   180.15400387
 C     11   9   8     1.387740429743   120.20003934     0.32475699
 H     13  11   9     1.084277042323   120.10949118   179.91435641
 C     13  11   9     1.388498462105   119.76964108   359.84010771
 H     15  13  11     1.084243324946   120.15919079   180.23673079
 C     15  13  11     1.386406699513   120.06089050     0.20542166
 H     17  15  13     1.084315513088   119.93519918   179.63589380
 C      3   1   2     1.488222463413   162.74994940   124.86926105
 C     19   3   1     1.523161733662   108.76753344    53.98176266
 H     20  19   3     1.091043005706   112.32930997   290.80559778
 H     20  19   3     1.091778207439   108.72423257   171.36668494
 H     20  19   3     1.092064829325   110.50099000    52.46187565
 C     19   3   1     1.520967562104   111.65829782   289.65514821
 H     24  19   3     1.091638445357   110.92652150   308.81684274
 H     24  19   3     1.091616610875   108.07581633   190.35566840
 H     24  19   3     1.089526724199   113.11949962    71.72446689
 C     19   3   1     1.523596896996   105.07557747   171.29460625
 H     28  19   3     1.090462131807   108.91592461   179.91269756
 H     28  19   3     1.092463666789   111.16174176    60.51577303
 H     28  19   3     1.091880933416   111.10332003   299.26555936
 C      4   1   2     1.387471583039   148.74960383   234.87340180
 C     32   4   1     1.417107450036   122.03832225   293.22186048
 C     33  32   4     1.394095926823   116.69864410   181.35701008
 H     34  33  32     1.081182543569   118.87122779   180.23971898
 C     34  33  32     1.387661278184   123.45619186   359.50403667
 H     36  34  33     1.083973225291   120.01777212   180.62849139
 C     36  34  33     1.383453001774   119.00096842     1.11510164
 H     38  36  34     1.084490232750   120.93637440   178.90242646
 C     38  36  34     1.382090836897   119.48858610   359.75307257
 H     40  38  36     1.083534317545   118.89917973   177.51259362
 C     33  32   4     1.534180173209   123.39720342     1.79566906
 C     42  33  32     1.529135566688   111.70091615   179.94603667
 H     43  42  33     1.092581012422   112.12182005   298.74568549
 H     43  42  33     1.092735215887   108.59975032   180.02725499
 H     43  42  33     1.092701633047   112.23939671    61.18652517
 C     42  33  32     1.536180668671   111.28608787   297.93515167
 H     47  42  33     1.093247152747   110.36593830   301.77458854
 H     47  42  33     1.093449671771   109.42010620   183.15026340
 H     47  42  33     1.091326377591   115.08856913    63.02130860
 C     42  33  32     1.534761962159   110.80353293    62.08822651
 H     51  42  33     1.088161941438   114.37616235   300.17900057
 H     51  42  33     1.093364618947   109.57713689   179.73051440
 H     51  42  33     1.092672701555   110.18871388    61.15726779
 C      2   1   3     1.198183015111    31.45026043   145.53775770
 C     55   2   1     1.464830209723   127.23085485   178.84691925
 C     56  55   2     1.393723087563   117.74088658   356.95411748
 H     57  56  55     1.083421925029   119.48027875   357.94070478
 C     57  56  55     1.382615533701   119.74643148   177.60339537
 H     59  57  56     1.083626766319   119.93648141   180.13981290
 C     59  57  56     1.389580322628   119.90452560   359.69935854
 H     61  59  57     1.084267826485   119.82473011   180.62498073
 C     61  59  57     1.388840769037   120.37791012     0.34032516
 H     63  61  59     1.083547939946   120.17416603   180.40370598
 C     63  61  59     1.383738526933   120.05115638   359.94213159
 H     65  63  61     1.082278666885   120.11984905   180.65937448
 H      4   1   2     1.003518980725    57.03782335   147.09354985
 O      3   1   2     2.591566167751    75.93063503   286.62022235
 C     68   3   1     1.271920151669   108.45511872   281.62025595
 C     69  68   3     1.503251826549   116.68312949   147.40385308
 C     70  69  68     1.392353767961   120.77424729     6.45813312
 H     71  70  69     1.083222312700   119.29965784     1.92329221
 C     71  70  69     1.385949393120   120.39702067   182.59489292
 H     73  71  70     1.084379107035   119.89435985   179.76838219
 C     73  71  70     1.389101261234   120.03329010     0.42891636
 H     75  73  71     1.084549733305   120.04988138   179.37650392
 C     75  73  71     1.388836729621   119.89051589   359.49457200
 H     77  75  73     1.084463735704   120.06858156   179.88069810
 C     77  75  73     1.386284738535   119.98283953     0.07136167
 H     79  77  75     1.083710812510   120.45075228   179.72235627
 O     69  68   3     1.243701694119   124.31444873   328.81803013
 H      3   1   2     1.096777876286    80.97786787   287.14181744

---------------------------
INTERNAL COORDINATES (A.U.)
---------------------------
 O      0   0   0     0.000000000000     0.00000000     0.00000000
 O      1   0   0     4.249657946899     0.00000000     0.00000000
 N      1   2   0     4.227801527694    84.68896681     0.00000000
 N      1   2   3     5.252821935604   136.05198092    75.56929230
 C      3   1   2     2.400092911920    32.59956132   107.36653118
 C      4   1   2     2.725890169099    58.35621616   337.57669253
 H      6   4   1     2.048898378304   109.39993029   214.25489738
 C      6   4   1     2.866556006452   114.72571707    91.41305804
 C      8   6   4     2.624342843078   120.99801598   339.01216250
 H      9   8   6     2.048022604127   119.89185381     3.30956455
 C      9   8   6     2.622347661553   120.13482254   182.98545097
 H     11   9   8     2.049162378505   119.68242817   180.15400387
 C     11   9   8     2.622449357185   120.20003934     0.32475699
 H     13  11   9     2.048986663288   120.10949118   179.91435641
 C     13  11   9     2.623881830749   119.76964108   359.84010771
 H     15  13  11     2.048922946681   120.15919079   180.23673079
 C     15  13  11     2.619928972314   120.06089050     0.20542166
 H     17  15  13     2.049059362498   119.93519918   179.63589380
 C      3   1   2     2.812332882200   162.74994940   124.86926105
 C     19   3   1     2.878358534291   108.76753344    53.98176266
 H     20  19   3     2.061772481114   112.32930997   290.80559778
 H     20  19   3     2.063161811043   108.72423257   171.36668494
 H     20  19   3     2.063703447912   110.50099000    52.46187565
 C     19   3   1     2.874212150954   111.65829782   289.65514821
 H     24  19   3     2.062897698984   110.92652150   308.81684274
 H     24  19   3     2.062856437792   108.07581633   190.35566840
 H     24  19   3     2.058907124325   113.11949962    71.72446689
 C     19   3   1     2.879180873814   105.07557747   171.29460625
 H     28  19   3     2.060674788528   108.91592461   179.91269756
 H     28  19   3     2.064457141490   111.16174176    60.51577303
 H     28  19   3     2.063355935006   111.10332003   299.26555936
 C      4   1   2     2.621941310543   148.74960383   234.87340180
 C     32   4   1     2.677944982908   122.03832225   293.22186048
 C     33  32   4     2.634459506111   116.69864410   181.35701008
 H     34  33  32     2.043138908122   118.87122779   180.23971898
 C     34  33  32     2.622299782414   123.45619186   359.50403667
 H     36  34  33     2.048412532303   120.01777212   180.62849139
 C     36  34  33     2.614347292504   119.00096842     1.11510164
 H     38  36  34     2.049389534810   120.93637440   178.90242646
 C     38  36  34     2.611773173937   119.48858610   359.75307257
 H     40  38  36     2.047583116865   118.89917973   177.51259362
 C     33  32   4     2.899180367457   123.39720342     1.79566906
 C     42  33  32     2.889647442680   111.70091615   179.94603667
 H     43  42  33     2.064678892600   112.12182005   298.74568549
 H     43  42  33     2.064970294918   108.59975032   180.02725499
 H     43  42  33     2.064906832547   112.23939671    61.18652517
 C     42  33  32     2.902960756012   111.28608787   297.93515167
 H     47  42  33     2.065937715382   110.36593830   301.77458854
 H     47  42  33     2.066320420873   109.42010620   183.15026340
 H     47  42  33     2.062307976371   115.08856913    63.02130860
 C     42  33  32     2.900279789241   110.80353293    62.08822651
 H     51  42  33     2.056328058674   114.37616235   300.17900057
 H     51  42  33     2.066159694328   109.57713689   179.73051440
 H     51  42  33     2.064852159951   110.18871388    61.15726779
 C      2   1   3     2.264237756876    31.45026043   145.53775770
 C     55   2   1     2.768127929070   127.23085485   178.84691925
 C     56  55   2     2.633754942018   117.74088658   356.95411748
 H     57  56  55     2.047370725791   119.48027875   357.94070478
 C     57  56  55     2.612764707201   119.74643148   177.60339537
 H     59  57  56     2.047757819730   119.93648141   180.13981290
 C     59  57  56     2.625926250852   119.90452560   359.69935854
 H     61  59  57     2.048969247879   119.82473011   180.62498073
 C     61  59  57     2.624528697104   120.37791012     0.34032516
 H     63  61  59     2.047608859472   120.17416603   180.40370598
 C     63  61  59     2.614886856859   120.05115638   359.94213159
 H     65  63  61     2.045210280998   120.11984905   180.65937448
 H      4   1   2     1.896376043761    57.03782335   147.09354985
 O      3   1   2     4.897350314985    75.93063503   286.62022235
 C     68   3   1     2.403580750871   108.45511872   281.62025595
 C     69  68   3     2.840734262494   116.68312949   147.40385308
 C     70  69  68     2.631167302980   120.77424729     6.45813312
 H     71  70  69     2.046993513157   119.29965784     1.92329221
 C     71  70  69     2.619064788471   120.39702067   182.59489292
 H     73  71  70     2.049179537643   119.89435985   179.76838219
 C     73  71  70     2.625020956017   120.03329010     0.42891636
 H     75  73  71     2.049501974564   120.04988138   179.37650392
 C     75  73  71     2.624521063715   119.89051589   359.49457200
 H     77  75  73     2.049339462650   120.06858156   179.88069810
 C     77  75  73     2.619698499466   119.98283953     0.07136167
 H     79  77  75     2.047916644014   120.45075228   179.72235627
 O     69  68   3     2.350255594178   124.31444873   328.81803013
 H      3   1   2     2.072609815923    80.97786787   287.14181744


           ************************************************************
           *        Program running with 30 parallel MPI-processes    *
           *              working on a common directory               *
           ************************************************************
------------------------------------------------------------------------------
                   ___                                                        
                  /   \      - P O W E R E D   B Y -                         
                 /     \                                                     
                 |  |  |   _    _      __       _____    __    __             
                 |  |  |  | |  | |    /  \     |  _  \  |  |  /  |          
                  \  \/   | |  | |   /    \    | | | |  |  | /  /          
                 / \  \   | |__| |  /  /\  \   | |_| |  |  |/  /          
                |  |  |   |  __  | /  /__\  \  |    /   |      \           
                |  |  |   | |  | | |   __   |  |    \   |  |\   \          
                \     /   | |  | | |  |  |  |  | |\  \  |  | \   \       
                 \___/    |_|  |_| |__|  |__|  |_| \__\ |__|  \__/        
                                                                              
                      - O R C A' S   B I G   F R I E N D -                    
                                      &                                       
                       - I N T E G R A L  F E E D E R -                       
                                                                              
 v1 FN, 2020, v2 2021                                                         
------------------------------------------------------------------------------


Reading SHARK input file IminiumBzOate4optb.SHARKINP.tmp ... ok
----------------------
SHARK INTEGRAL PACKAGE
----------------------

Number of atoms                             ...     82
Number of basis functions                   ...   1542
Number of shells                            ...    622
Maximum angular momentum                    ...      3
Integral batch strategy                     ... SHARK/LIBINT Hybrid
RI-J (if used) integral strategy            ... SPLIT-RIJ (Revised 2003 algorithm where possible)
Printlevel                                  ...      1
Contraction scheme used                     ... SEGMENTED contraction
Coulomb Range Separation                    ... NOT USED
Exchange Range Separation                   ... NOT USED
Finite Nucleus Model                        ... NOT USED
Auxiliary Coulomb fitting basis             ... AVAILABLE
   # of basis functions in Aux-J            ...   2498
   # of shells in Aux-J                     ...    830
   Maximum angular momentum in Aux-J        ...      4
Auxiliary J/K fitting basis                 ... NOT available
Auxiliary Correlation fitting basis         ... NOT available
Auxiliary 'external' fitting basis          ... NOT available
Integral threshold                          ...     2.500000e-11
Primitive cut-off                           ...     2.500000e-12
Primitive pair pre-selection threshold      ...     2.500000e-12

Calculating pre-screening integrals         ... done (  0.1 sec) Dimension = 622
Organizing shell pair data                  ... done (  1.0 sec)
Shell pair information
Total number of shell pairs                 ...    193753
Shell pairs after pre-screening             ...    115914
Total number of primitive shell pairs       ...    584784
Primitive shell pairs kept                  ...    217276
          la=0 lb=0:  32172 shell pairs
          la=1 lb=0:  34788 shell pairs
          la=1 lb=1:   9492 shell pairs
          la=2 lb=0:  15641 shell pairs
          la=2 lb=1:   8652 shell pairs
          la=2 lb=2:   1955 shell pairs
          la=3 lb=0:   7114 shell pairs
          la=3 lb=1:   3998 shell pairs
          la=3 lb=2:   1709 shell pairs
          la=3 lb=3:    393 shell pairs

Calculating one electron integrals          ... done (  0.2 sec)
Calculating RI/J V-Matrix + Cholesky decomp.... done (  0.4 sec)
Calculating Nuclear repulsion               ... done (  0.0 sec) ENN=   5285.850037506687 Eh

SHARK setup successfully completed in   3.1 seconds

Maximum memory used throughout the entire GTOINT-calculation: 167.9 MB
[1712083617.082148] [node009:1137052:0]          mpool.c:43   UCX  WARN  object 0xa9838c0 was not returned to mpool ucp_requests
[1712083617.082169] [node009:1137052:0]          mpool.c:43   UCX  WARN  object 0xa983a80 was not returned to mpool ucp_requests
[1712083617.082174] [node009:1137052:0]          mpool.c:43   UCX  WARN  object 0xa983c40 was not returned to mpool ucp_requests
[1712083617.082176] [node009:1137052:0]          mpool.c:43   UCX  WARN  object 0xa983e00 was not returned to mpool ucp_requests
[1712083617.082179] [node009:1137052:0]          mpool.c:43   UCX  WARN  object 0xa983fc0 was not returned to mpool ucp_requests
[1712083617.091121] [node009:1137031:0]          mpool.c:43   UCX  WARN  object 0xb6d57c0 was not returned to mpool ucp_requests
[1712083617.091133] [node009:1137031:0]          mpool.c:43   UCX  WARN  object 0xb6d5980 was not returned to mpool ucp_requests
[1712083617.091138] [node009:1137031:0]          mpool.c:43   UCX  WARN  object 0xb6d5b40 was not returned to mpool ucp_requests
[1712083617.091141] [node009:1137031:0]          mpool.c:43   UCX  WARN  object 0xb6d5d00 was not returned to mpool ucp_requests
[1712083617.091145] [node009:1137031:0]          mpool.c:43   UCX  WARN  object 0xb6d5ec0 was not returned to mpool ucp_requests
[1712083617.091665] [node009:1137035:0]          mpool.c:43   UCX  WARN  object 0xa9757c0 was not returned to mpool ucp_requests
[1712083617.091684] [node009:1137035:0]          mpool.c:43   UCX  WARN  object 0xa975980 was not returned to mpool ucp_requests
[1712083617.091688] [node009:1137035:0]          mpool.c:43   UCX  WARN  object 0xa975b40 was not returned to mpool ucp_requests
[1712083617.091693] [node009:1137035:0]          mpool.c:43   UCX  WARN  object 0xa975d00 was not returned to mpool ucp_requests
[1712083617.091696] [node009:1137035:0]          mpool.c:43   UCX  WARN  object 0xa975ec0 was not returned to mpool ucp_requests
[1712083617.092215] [node009:1137034:0]          mpool.c:43   UCX  WARN  object 0xc1e2980 was not returned to mpool ucp_requests
[1712083617.092226] [node009:1137034:0]          mpool.c:43   UCX  WARN  object 0xc1e2b40 was not returned to mpool ucp_requests
[1712083617.092232] [node009:1137034:0]          mpool.c:43   UCX  WARN  object 0xc1e2d00 was not returned to mpool ucp_requests
[1712083617.092235] [node009:1137034:0]          mpool.c:43   UCX  WARN  object 0xc1e2ec0 was not returned to mpool ucp_requests
[1712083617.092238] [node009:1137034:0]          mpool.c:43   UCX  WARN  object 0xc1e3080 was not returned to mpool ucp_requests
[1712083617.092483] [node009:1137044:0]          mpool.c:43   UCX  WARN  object 0xb073b40 was not returned to mpool ucp_requests
[1712083617.092496] [node009:1137044:0]          mpool.c:43   UCX  WARN  object 0xb073d00 was not returned to mpool ucp_requests
[1712083617.092501] [node009:1137044:0]          mpool.c:43   UCX  WARN  object 0xb073ec0 was not returned to mpool ucp_requests
[1712083617.092505] [node009:1137044:0]          mpool.c:43   UCX  WARN  object 0xb074080 was not returned to mpool ucp_requests
[1712083617.092509] [node009:1137044:0]          mpool.c:43   UCX  WARN  object 0xb074240 was not returned to mpool ucp_requests
[1712083617.092503] [node009:1137038:0]          mpool.c:43   UCX  WARN  object 0xc039bc0 was not returned to mpool ucp_requests
[1712083617.092513] [node009:1137038:0]          mpool.c:43   UCX  WARN  object 0xc039d80 was not returned to mpool ucp_requests
[1712083617.092517] [node009:1137038:0]          mpool.c:43   UCX  WARN  object 0xc039f40 was not returned to mpool ucp_requests
[1712083617.093159] [node009:1137047:0]          mpool.c:43   UCX  WARN  object 0xc42db00 was not returned to mpool ucp_requests
[1712083617.093173] [node009:1137047:0]          mpool.c:43   UCX  WARN  object 0xc42dcc0 was not returned to mpool ucp_requests
[1712083617.093178] [node009:1137047:0]          mpool.c:43   UCX  WARN  object 0xc42de80 was not returned to mpool ucp_requests
[1712083617.093182] [node009:1137047:0]          mpool.c:43   UCX  WARN  object 0xc42e040 was not returned to mpool ucp_requests
[1712083617.093186] [node009:1137047:0]          mpool.c:43   UCX  WARN  object 0xc42e200 was not returned to mpool ucp_requests
[1712083617.092521] [node009:1137038:0]          mpool.c:43   UCX  WARN  object 0xc03a100 was not returned to mpool ucp_requests
[1712083617.092524] [node009:1137038:0]          mpool.c:43   UCX  WARN  object 0xc03a2c0 was not returned to mpool ucp_requests
[1712083617.092546] [node009:1137029:0]          mpool.c:43   UCX  WARN  object 0xb84b7c0 was not returned to mpool ucp_requests
[1712083617.092566] [node009:1137029:0]          mpool.c:43   UCX  WARN  object 0xb84b980 was not returned to mpool ucp_requests
[1712083617.092571] [node009:1137029:0]          mpool.c:43   UCX  WARN  object 0xb84bb40 was not returned to mpool ucp_requests
[1712083617.092574] [node009:1137029:0]          mpool.c:43   UCX  WARN  object 0xb84bd00 was not returned to mpool ucp_requests
[1712083617.092578] [node009:1137029:0]          mpool.c:43   UCX  WARN  object 0xb84bec0 was not returned to mpool ucp_requests
[1712083617.092580] [node009:1137029:0]          mpool.c:43   UCX  WARN  object 0xb84c080 was not returned to mpool ucp_requests
[1712083617.092873] [node009:1137037:0]          mpool.c:43   UCX  WARN  object 0xbd79ac0 was not returned to mpool ucp_requests
[1712083617.092883] [node009:1137037:0]          mpool.c:43   UCX  WARN  object 0xbd79c80 was not returned to mpool ucp_requests
[1712083617.092888] [node009:1137037:0]          mpool.c:43   UCX  WARN  object 0xbd79e40 was not returned to mpool ucp_requests
[1712083617.092891] [node009:1137037:0]          mpool.c:43   UCX  WARN  object 0xbd7a000 was not returned to mpool ucp_requests
[1712083617.092895] [node009:1137037:0]          mpool.c:43   UCX  WARN  object 0xbd7a1c0 was not returned to mpool ucp_requests
[1712083617.094616] [node009:1137027:0]          mpool.c:43   UCX  WARN  object 0xb6ca9c0 was not returned to mpool ucp_requests
[1712083617.094628] [node009:1137027:0]          mpool.c:43   UCX  WARN  object 0xb6cab80 was not returned to mpool ucp_requests
[1712083617.094632] [node009:1137027:0]          mpool.c:43   UCX  WARN  object 0xb6cad40 was not returned to mpool ucp_requests
[1712083617.094634] [node009:1137027:0]          mpool.c:43   UCX  WARN  object 0xb6caf00 was not returned to mpool ucp_requests
[1712083617.094637] [node009:1137027:0]          mpool.c:43   UCX  WARN  object 0xb6cb0c0 was not returned to mpool ucp_requests
[1712083617.094640] [node009:1137027:0]          mpool.c:43   UCX  WARN  object 0xb6cb280 was not returned to mpool ucp_requests
[1712083617.094894] [node009:1137025:0]          mpool.c:43   UCX  WARN  object 0xb505a40 was not returned to mpool ucp_requests
[1712083617.094906] [node009:1137025:0]          mpool.c:43   UCX  WARN  object 0xb505c00 was not returned to mpool ucp_requests
[1712083617.094909] [node009:1137025:0]          mpool.c:43   UCX  WARN  object 0xb505dc0 was not returned to mpool ucp_requests
[1712083617.094912] [node009:1137025:0]          mpool.c:43   UCX  WARN  object 0xb505f80 was not returned to mpool ucp_requests
[1712083617.094914] [node009:1137025:0]          mpool.c:43   UCX  WARN  object 0xb506140 was not returned to mpool ucp_requests
[1712083617.094917] [node009:1137025:0]          mpool.c:43   UCX  WARN  object 0xb506300 was not returned to mpool ucp_requests
[1712083617.095089] [node009:1137026:0]          mpool.c:43   UCX  WARN  object 0xc154900 was not returned to mpool ucp_requests
[1712083617.095109] [node009:1137026:0]          mpool.c:43   UCX  WARN  object 0xc154ac0 was not returned to mpool ucp_requests
[1712083617.095116] [node009:1137026:0]          mpool.c:43   UCX  WARN  object 0xc154c80 was not returned to mpool ucp_requests
[1712083617.095118] [node009:1137026:0]          mpool.c:43   UCX  WARN  object 0xc154e40 was not returned to mpool ucp_requests
[1712083617.095123] [node009:1137026:0]          mpool.c:43   UCX  WARN  object 0xc155000 was not returned to mpool ucp_requests
[1712083617.095126] [node009:1137026:0]          mpool.c:43   UCX  WARN  object 0xc1551c0 was not returned to mpool ucp_requests
[1712083617.096678] [node009:1137049:0]          mpool.c:43   UCX  WARN  object 0xb33ea40 was not returned to mpool ucp_requests
[1712083617.096690] [node009:1137049:0]          mpool.c:43   UCX  WARN  object 0xb33ec00 was not returned to mpool ucp_requests
[1712083617.096693] [node009:1137049:0]          mpool.c:43   UCX  WARN  object 0xb33edc0 was not returned to mpool ucp_requests
[1712083617.096696] [node009:1137049:0]          mpool.c:43   UCX  WARN  object 0xb33ef80 was not returned to mpool ucp_requests
[1712083617.096698] [node009:1137049:0]          mpool.c:43   UCX  WARN  object 0xb33f140 was not returned to mpool ucp_requests
[1712083617.103230] [node009:1137046:0]          mpool.c:43   UCX  WARN  object 0xb5d2ac0 was not returned to mpool ucp_requests
[1712083617.103249] [node009:1137046:0]          mpool.c:43   UCX  WARN  object 0xb5d2c80 was not returned to mpool ucp_requests
[1712083617.103252] [node009:1137046:0]          mpool.c:43   UCX  WARN  object 0xb5d2e40 was not returned to mpool ucp_requests
[1712083617.103255] [node009:1137046:0]          mpool.c:43   UCX  WARN  object 0xb5d3000 was not returned to mpool ucp_requests
[1712083617.103257] [node009:1137046:0]          mpool.c:43   UCX  WARN  object 0xb5d31c0 was not returned to mpool ucp_requests
[1712083617.103411] [node009:1137028:0]          mpool.c:43   UCX  WARN  object 0xc82d9c0 was not returned to mpool ucp_requests
[1712083617.103422] [node009:1137028:0]          mpool.c:43   UCX  WARN  object 0xc82db80 was not returned to mpool ucp_requests
[1712083617.103427] [node009:1137028:0]          mpool.c:43   UCX  WARN  object 0xc82dd40 was not returned to mpool ucp_requests
[1712083617.103429] [node009:1137028:0]          mpool.c:43   UCX  WARN  object 0xc82df00 was not returned to mpool ucp_requests
[1712083617.103431] [node009:1137028:0]          mpool.c:43   UCX  WARN  object 0xc82e0c0 was not returned to mpool ucp_requests
[1712083617.103434] [node009:1137028:0]          mpool.c:43   UCX  WARN  object 0xc82e280 was not returned to mpool ucp_requests
[1712083617.108019] [node009:1137040:0]          mpool.c:43   UCX  WARN  object 0xbef49c0 was not returned to mpool ucp_requests
[1712083617.108038] [node009:1137040:0]          mpool.c:43   UCX  WARN  object 0xbef4b80 was not returned to mpool ucp_requests
[1712083617.108043] [node009:1137040:0]          mpool.c:43   UCX  WARN  object 0xbef4d40 was not returned to mpool ucp_requests
[1712083617.108046] [node009:1137040:0]          mpool.c:43   UCX  WARN  object 0xbef4f00 was not returned to mpool ucp_requests
[1712083617.108050] [node009:1137040:0]          mpool.c:43   UCX  WARN  object 0xbef50c0 was not returned to mpool ucp_requests
[1712083617.112757] [node009:1137048:0]          mpool.c:43   UCX  WARN  object 0xb777ac0 was not returned to mpool ucp_requests
[1712083617.112776] [node009:1137048:0]          mpool.c:43   UCX  WARN  object 0xb777c80 was not returned to mpool ucp_requests
[1712083617.112781] [node009:1137048:0]          mpool.c:43   UCX  WARN  object 0xb777e40 was not returned to mpool ucp_requests
[1712083617.112784] [node009:1137048:0]          mpool.c:43   UCX  WARN  object 0xb778000 was not returned to mpool ucp_requests
[1712083617.112788] [node009:1137048:0]          mpool.c:43   UCX  WARN  object 0xb7781c0 was not returned to mpool ucp_requests
[1712083617.114903] [node009:1137041:0]          mpool.c:43   UCX  WARN  object 0xab28b40 was not returned to mpool ucp_requests
[1712083617.114915] [node009:1137041:0]          mpool.c:43   UCX  WARN  object 0xab28d00 was not returned to mpool ucp_requests
[1712083617.114920] [node009:1137041:0]          mpool.c:43   UCX  WARN  object 0xab28ec0 was not returned to mpool ucp_requests
[1712083617.114924] [node009:1137041:0]          mpool.c:43   UCX  WARN  object 0xab29080 was not returned to mpool ucp_requests
[1712083617.114929] [node009:1137041:0]          mpool.c:43   UCX  WARN  object 0xab29240 was not returned to mpool ucp_requests
[1712083617.116091] [node009:1137039:0]          mpool.c:43   UCX  WARN  object 0xc7cfb40 was not returned to mpool ucp_requests
[1712083617.116103] [node009:1137039:0]          mpool.c:43   UCX  WARN  object 0xc7cfd00 was not returned to mpool ucp_requests
[1712083617.116107] [node009:1137039:0]          mpool.c:43   UCX  WARN  object 0xc7cfec0 was not returned to mpool ucp_requests
[1712083617.116111] [node009:1137039:0]          mpool.c:43   UCX  WARN  object 0xc7d0080 was not returned to mpool ucp_requests
[1712083617.116116] [node009:1137039:0]          mpool.c:43   UCX  WARN  object 0xc7d0240 was not returned to mpool ucp_requests
[1712083617.116125] [node009:1137036:0]          mpool.c:43   UCX  WARN  object 0xa7fe940 was not returned to mpool ucp_requests
[1712083617.116138] [node009:1137036:0]          mpool.c:43   UCX  WARN  object 0xa7feb00 was not returned to mpool ucp_requests
[1712083617.116143] [node009:1137036:0]          mpool.c:43   UCX  WARN  object 0xa7fecc0 was not returned to mpool ucp_requests
[1712083617.116146] [node009:1137036:0]          mpool.c:43   UCX  WARN  object 0xa7fee80 was not returned to mpool ucp_requests
[1712083617.116149] [node009:1137036:0]          mpool.c:43   UCX  WARN  object 0xa7ff040 was not returned to mpool ucp_requests
[1712083617.117395] [node009:1137042:0]          mpool.c:43   UCX  WARN  object 0xbe71b00 was not returned to mpool ucp_requests
[1712083617.117408] [node009:1137042:0]          mpool.c:43   UCX  WARN  object 0xbe71cc0 was not returned to mpool ucp_requests
[1712083617.117413] [node009:1137042:0]          mpool.c:43   UCX  WARN  object 0xbe71e80 was not returned to mpool ucp_requests
[1712083617.117416] [node009:1137042:0]          mpool.c:43   UCX  WARN  object 0xbe72040 was not returned to mpool ucp_requests
[1712083617.117420] [node009:1137042:0]          mpool.c:43   UCX  WARN  object 0xbe72200 was not returned to mpool ucp_requests
[1712083617.135525] [node009:1137045:0]          mpool.c:43   UCX  WARN  object 0xad07b00 was not returned to mpool ucp_requests
[1712083617.135540] [node009:1137045:0]          mpool.c:43   UCX  WARN  object 0xad07cc0 was not returned to mpool ucp_requests
[1712083617.135543] [node009:1137045:0]          mpool.c:43   UCX  WARN  object 0xad07e80 was not returned to mpool ucp_requests
[1712083617.135545] [node009:1137045:0]          mpool.c:43   UCX  WARN  object 0xad08040 was not returned to mpool ucp_requests
[1712083617.135548] [node009:1137045:0]          mpool.c:43   UCX  WARN  object 0xad08200 was not returned to mpool ucp_requests
[1712083617.135895] [node009:1137033:0]          mpool.c:43   UCX  WARN  object 0xbcb1a80 was not returned to mpool ucp_requests
[1712083617.135908] [node009:1137033:0]          mpool.c:43   UCX  WARN  object 0xbcb1c40 was not returned to mpool ucp_requests
[1712083617.135911] [node009:1137033:0]          mpool.c:43   UCX  WARN  object 0xbcb1e00 was not returned to mpool ucp_requests
[1712083617.135913] [node009:1137033:0]          mpool.c:43   UCX  WARN  object 0xbcb1fc0 was not returned to mpool ucp_requests
[1712083617.135916] [node009:1137033:0]          mpool.c:43   UCX  WARN  object 0xbcb2180 was not returned to mpool ucp_requests
[1712083617.157076] [node009:1137051:0]          mpool.c:43   UCX  WARN  object 0xb995ac0 was not returned to mpool ucp_requests
[1712083617.157088] [node009:1137051:0]          mpool.c:43   UCX  WARN  object 0xb995c80 was not returned to mpool ucp_requests
[1712083617.157092] [node009:1137051:0]          mpool.c:43   UCX  WARN  object 0xb995e40 was not returned to mpool ucp_requests
[1712083617.157096] [node009:1137051:0]          mpool.c:43   UCX  WARN  object 0xb996000 was not returned to mpool ucp_requests
[1712083617.157099] [node009:1137051:0]          mpool.c:43   UCX  WARN  object 0xb9961c0 was not returned to mpool ucp_requests
[1712083617.172431] [node009:1137050:0]          mpool.c:43   UCX  WARN  object 0xc0a5ac0 was not returned to mpool ucp_requests
[1712083617.172442] [node009:1137050:0]          mpool.c:43   UCX  WARN  object 0xc0a5c80 was not returned to mpool ucp_requests
[1712083617.172446] [node009:1137050:0]          mpool.c:43   UCX  WARN  object 0xc0a5e40 was not returned to mpool ucp_requests
[1712083617.172449] [node009:1137050:0]          mpool.c:43   UCX  WARN  object 0xc0a6000 was not returned to mpool ucp_requests
[1712083617.172453] [node009:1137050:0]          mpool.c:43   UCX  WARN  object 0xc0a61c0 was not returned to mpool ucp_requests
[1712083617.185503] [node009:1137030:0]          mpool.c:43   UCX  WARN  object 0xaf6d9c0 was not returned to mpool ucp_requests
[1712083617.185515] [node009:1137030:0]          mpool.c:43   UCX  WARN  object 0xaf6db80 was not returned to mpool ucp_requests
[1712083617.185519] [node009:1137030:0]          mpool.c:43   UCX  WARN  object 0xaf6dd40 was not returned to mpool ucp_requests
[1712083617.185522] [node009:1137030:0]          mpool.c:43   UCX  WARN  object 0xaf6df00 was not returned to mpool ucp_requests
[1712083617.185526] [node009:1137030:0]          mpool.c:43   UCX  WARN  object 0xaf6e0c0 was not returned to mpool ucp_requests
[1712083617.185529] [node009:1137030:0]          mpool.c:43   UCX  WARN  object 0xaf6e280 was not returned to mpool ucp_requests
[1712083617.190931] [node009:1137024:0]          mpool.c:43   UCX  WARN  object 0xaef1780 was not returned to mpool ucp_requests
[1712083617.190954] [node009:1137024:0]          mpool.c:43   UCX  WARN  object 0xaef1940 was not returned to mpool ucp_requests
[1712083617.190959] [node009:1137024:0]          mpool.c:43   UCX  WARN  object 0xaef1cc0 was not returned to mpool ucp_requests
[1712083617.190962] [node009:1137024:0]          mpool.c:43   UCX  WARN  object 0xaef1e80 was not returned to mpool ucp_requests
[1712083617.212416] [node009:1137043:0]          mpool.c:43   UCX  WARN  object 0xbac89c0 was not returned to mpool ucp_requests
[1712083617.212429] [node009:1137043:0]          mpool.c:43   UCX  WARN  object 0xbac8b80 was not returned to mpool ucp_requests
[1712083617.212433] [node009:1137043:0]          mpool.c:43   UCX  WARN  object 0xbac8d40 was not returned to mpool ucp_requests
[1712083617.212436] [node009:1137043:0]          mpool.c:43   UCX  WARN  object 0xbac8f00 was not returned to mpool ucp_requests
[1712083617.212439] [node009:1137043:0]          mpool.c:43   UCX  WARN  object 0xbac90c0 was not returned to mpool ucp_requests
[1712083617.231440] [node009:1137032:0]          mpool.c:43   UCX  WARN  object 0xb19e7c0 was not returned to mpool ucp_requests
[1712083617.231453] [node009:1137032:0]          mpool.c:43   UCX  WARN  object 0xb19e980 was not returned to mpool ucp_requests
[1712083617.231458] [node009:1137032:0]          mpool.c:43   UCX  WARN  object 0xb19eb40 was not returned to mpool ucp_requests
[1712083617.231461] [node009:1137032:0]          mpool.c:43   UCX  WARN  object 0xb19ed00 was not returned to mpool ucp_requests
[1712083617.231465] [node009:1137032:0]          mpool.c:43   UCX  WARN  object 0xb19eec0 was not returned to mpool ucp_requests


           ************************************************************
           *        Program running with 30 parallel MPI-processes    *
           *              working on a common directory               *
           ************************************************************

Diagonalization of the overlap matrix:
Smallest eigenvalue                        ... 4.467e-06
Time for diagonalization                   ...    0.610 sec
Threshold for overlap eigenvalues          ... 1.000e-08
Number of eigenvalues below threshold      ... 0
Time for construction of square roots      ...    0.512 sec
Total time needed                          ...    1.129 sec

-------------------
DFT GRID GENERATION
-------------------

General Integration Accuracy     IntAcc      ... 4.388
Radial Grid Type                 RadialGrid  ... OptM3 with GC (2021)
Angular Grid (max. ang.)         AngularGrid ... 4 (Lebedev-302)
Angular grid pruning method      GridPruning ... 4 (adaptive)
Weight generation scheme         WeightScheme... Becke
Basis function cutoff            BFCut       ... 1.0000e-11
Integration weight cutoff        WCut        ... 1.0000e-14
Angular grids for H and He will be reduced by one unit
Partially contracted basis set               ... off
Rotationally invariant grid construction     ... off

Total number of grid points                  ...   374001
Total number of batches                      ...     5883
Average number of points per batch           ...       63
Average number of grid points per atom       ...     4561
Time for grid setup =    2.707 sec

--------------------
COSX GRID GENERATION
--------------------

GRIDX 1
-------
General Integration Accuracy     IntAcc      ... 3.816
Radial Grid Type                 RadialGrid  ... OptM3 with GC (2021)
Angular Grid (max. ang.)         AngularGrid ... 1 (Lebedev-50)
Angular grid pruning method      GridPruning ... 4 (adaptive)
Weight generation scheme         WeightScheme... Becke
Basis function cutoff            BFCut       ... 1.0000e-11
Integration weight cutoff        WCut        ... 1.0000e-14
Angular grids for H and He will be reduced by one unit
Partially contracted basis set               ... on
Rotationally invariant grid construction     ... off

Total number of grid points                  ...    47383
Total number of batches                      ...      775
Average number of points per batch           ...       61
Average number of grid points per atom       ...      578
UseSFitting                                  ... on

GRIDX 2
-------
General Integration Accuracy     IntAcc      ... 4.020
Radial Grid Type                 RadialGrid  ... OptM3 with GC (2021)
Angular Grid (max. ang.)         AngularGrid ... 2 (Lebedev-110)
Angular grid pruning method      GridPruning ... 4 (adaptive)
Weight generation scheme         WeightScheme... Becke
Basis function cutoff            BFCut       ... 1.0000e-11
Integration weight cutoff        WCut        ... 1.0000e-14
Angular grids for H and He will be reduced by one unit
Partially contracted basis set               ... on
Rotationally invariant grid construction     ... off

Total number of grid points                  ...   100342
Total number of batches                      ...     1608
Average number of points per batch           ...       62
Average number of grid points per atom       ...     1224
UseSFitting                                  ... on

GRIDX 3
-------
General Integration Accuracy     IntAcc      ... 4.338
Radial Grid Type                 RadialGrid  ... OptM3 with GC (2021)
Angular Grid (max. ang.)         AngularGrid ... 3 (Lebedev-194)
Angular grid pruning method      GridPruning ... 4 (adaptive)
Weight generation scheme         WeightScheme... Becke
Basis function cutoff            BFCut       ... 1.0000e-11
Integration weight cutoff        WCut        ... 1.0000e-14
Angular grids for H and He will be reduced by one unit
Partially contracted basis set               ... on
Rotationally invariant grid construction     ... off

Total number of grid points                  ...   217693
Total number of batches                      ...     3446
Average number of points per batch           ...       63
Average number of grid points per atom       ...     2655
UseSFitting                                  ... on

Time for X-Grid setup             =    8.508 sec


--------------------
CPCM SOLVATION MODEL
--------------------
CPCM parameters:
  Epsilon                                         ...      26.7260
  Refrac                                          ...       1.2907
  Rsolv                                           ...       1.3000
  Surface type                                    ... GAUSSIAN VDW
  Epsilon function type                           ...         CPCM
Solvent:                                     ... 2,2,2-TRIFLUOROETHANOL
SMD-CDS solvent descriptors:
  Soln                                       ...    1.2907
  Soln25                                     ... Unavailable
  Sola                                       ...    0.5700
  Solb                                       ...    0.2500
  Solg                                       ...   42.0200
  Solc                                       ...    0.0000
  Solh                                       ...    0.5000
Radii:
 Radius for O  used is    2.8724 Bohr (=   1.5200 Ang.)
 Radius for N  used is    3.5716 Bohr (=   1.8900 Ang.)
 Radius for C  used is    3.4960 Bohr (=   1.8500 Ang.)
 Radius for H  used is    2.2677 Bohr (=   1.2000 Ang.)
Calculating surface                               ...        done! (  0.0s)
GEPOL surface points                              ...         4692
GEPOL Volume                                      ...    3965.5151
GEPOL Surface-area                                ...    2179.0156
Calculating surface distance matrix               ...        done! (  0.2s)
Performing Cholesky decomposition & store         ...        done! (  1.5s)
Overall time for CPCM initialization              ...                 1.7s
--------------
SCF ITERATIONS
--------------
ITER       Energy         Delta-E        Max-DP      RMS-DP      [F,P]     Damp
               ***  Starting incremental Fock matrix formation  ***
                      *** Initiating the SOSCF procedure ***
                      *** Re-Reading the Fockian *** 
                      *** Removing any level shift *** 
ITER      Energy       Delta-E        Grad      Rot      Max-DP    RMS-DP
  0  -1804.92946048 -1804.9294604846  0.001958  0.001958  0.006324  0.000058
               *** Restarting incremental Fock matrix formation ***
  1  -1804.92999071  -0.0005302262  0.000718  0.001620  0.001402  0.000014
  2  -1804.93005590  -0.0000651921  0.000192  0.000741  0.000850  0.000005
  3  -1804.93005351   0.0000023948  0.000452  0.000564  0.000797  0.000003
  4  -1804.93005868  -0.0000051739  0.000024  0.000076  0.000197  0.000001
  5  -1804.93005867   0.0000000152  0.000035  0.000066  0.000162  0.000001
  6  -1804.93005879  -0.0000001246  0.000006  0.000017  0.000111  0.000001
  7  -1804.93005870   0.0000000925  0.000004  0.000007  0.000183  0.000001
                  ***Gradient check signals convergence***
              ***Rediagonalizing the Fockian in SOSCF/NRSCF***

               *****************************************************
               *                     SUCCESS                       *
               *           SCF CONVERGED AFTER   8 CYCLES          *
               *****************************************************

Old exchange energy                            =    -61.836352398 Eh
New exchange energy                            =    -61.836327352 Eh
Exchange energy change after final integration =      0.000025046 Eh
Total energy after final integration           =  -1804.930033685 Eh
Final COS-X integration done in                =    37.394 sec

SMD CDS free energy correction energy :                 2.68093     Kcal/mol
Total Energy after SMD CDS correction =             -1804.925761353 Eh
Total Energy       :        -1804.92576135 Eh          -49114.52690 eV
  Last Energy change         ...   -3.2156e-08  Tolerance :   1.0000e-08
  Last MAX-Density change    ...    3.1086e-15  Tolerance :   1.0000e-07
             **** THE GBW FILE WAS UPDATED (IminiumBzOate4optb.gbw) ****
             **** DENSITY IminiumBzOate4optb.scfp WAS UPDATED ****
             **** ENERGY FILE WAS UPDATED (IminiumBzOate4optb.en.tmp) ****
             **** THE GBW FILE WAS UPDATED (IminiumBzOate4optb.gbw) ****
             **** DENSITY IminiumBzOate4optb.scfp WAS UPDATED ****
Total SCF time: 0 days 0 hours 4 min 36 sec 

Maximum memory used throughout the entire SCF-calculation: 582.4 MB
[1712083896.012379] [node009:1137319:0]          mpool.c:43   UCX  WARN  object 0x146567c0 was not returned to mpool ucp_requests
[1712083896.012399] [node009:1137319:0]          mpool.c:43   UCX  WARN  object 0x14656980 was not returned to mpool ucp_requests
[1712083896.012405] [node009:1137319:0]          mpool.c:43   UCX  WARN  object 0x14656b40 was not returned to mpool ucp_requests
[1712083896.021912] [node009:1137313:0]          mpool.c:43   UCX  WARN  object 0x135d5b00 was not returned to mpool ucp_requests
[1712083896.021931] [node009:1137313:0]          mpool.c:43   UCX  WARN  object 0x135d5cc0 was not returned to mpool ucp_requests
[1712083896.021947] [node009:1137313:0]          mpool.c:43   UCX  WARN  object 0x135d5e80 was not returned to mpool ucp_requests
[1712083896.028060] [node009:1137314:0]          mpool.c:43   UCX  WARN  object 0x14847a80 was not returned to mpool ucp_requests
[1712083896.028080] [node009:1137314:0]          mpool.c:43   UCX  WARN  object 0x14847c40 was not returned to mpool ucp_requests
[1712083896.028084] [node009:1137314:0]          mpool.c:43   UCX  WARN  object 0x14847e00 was not returned to mpool ucp_requests
[1712083896.033507] [node009:1137302:0]          mpool.c:43   UCX  WARN  object 0x1433d840 was not returned to mpool ucp_requests
[1712083896.033525] [node009:1137302:0]          mpool.c:43   UCX  WARN  object 0x1433da00 was not returned to mpool ucp_requests
[1712083896.033530] [node009:1137302:0]          mpool.c:43   UCX  WARN  object 0x1433dbc0 was not returned to mpool ucp_requests
[1712083896.037320] [node009:1137315:0]          mpool.c:43   UCX  WARN  object 0x12cd9a00 was not returned to mpool ucp_requests
[1712083896.037340] [node009:1137315:0]          mpool.c:43   UCX  WARN  object 0x12cd9d80 was not returned to mpool ucp_requests
[1712083896.037345] [node009:1137315:0]          mpool.c:43   UCX  WARN  object 0x12cd9f40 was not returned to mpool ucp_requests
[1712083896.042726] [node009:1137307:0]          mpool.c:43   UCX  WARN  object 0x1469eb40 was not returned to mpool ucp_requests
[1712083896.042737] [node009:1137307:0]          mpool.c:43   UCX  WARN  object 0x1469ed00 was not returned to mpool ucp_requests
[1712083896.042741] [node009:1137307:0]          mpool.c:43   UCX  WARN  object 0x1469f080 was not returned to mpool ucp_requests
[1712083896.042721] [node009:1137323:0]          mpool.c:43   UCX  WARN  object 0x1458b9c0 was not returned to mpool ucp_requests
[1712083896.042739] [node009:1137323:0]          mpool.c:43   UCX  WARN  object 0x1458bb80 was not returned to mpool ucp_requests
[1712083896.042743] [node009:1137323:0]          mpool.c:43   UCX  WARN  object 0x1458bd40 was not returned to mpool ucp_requests
[1712083896.042746] [node009:1137323:0]          mpool.c:43   UCX  WARN  object 0x1458bf00 was not returned to mpool ucp_requests
[1712083896.044299] [node009:1137324:0]          mpool.c:43   UCX  WARN  object 0x12d75800 was not returned to mpool ucp_requests
[1712083896.044312] [node009:1137324:0]          mpool.c:43   UCX  WARN  object 0x12d75b80 was not returned to mpool ucp_requests
[1712083896.044317] [node009:1137324:0]          mpool.c:43   UCX  WARN  object 0x12d75d40 was not returned to mpool ucp_requests
[1712083896.044368] [node009:1137304:0]          mpool.c:43   UCX  WARN  object 0x12dfdac0 was not returned to mpool ucp_requests
[1712083896.044380] [node009:1137304:0]          mpool.c:43   UCX  WARN  object 0x12dfe000 was not returned to mpool ucp_requests
[1712083896.044385] [node009:1137304:0]          mpool.c:43   UCX  WARN  object 0x12dfe1c0 was not returned to mpool ucp_requests
[1712083896.045614] [node009:1137326:0]          mpool.c:43   UCX  WARN  object 0x1429af40 was not returned to mpool ucp_requests
[1712083896.045627] [node009:1137326:0]          mpool.c:43   UCX  WARN  object 0x1429b100 was not returned to mpool ucp_requests
[1712083896.045624] [node009:1137312:0]          mpool.c:43   UCX  WARN  object 0x140d9e00 was not returned to mpool ucp_requests
[1712083896.045643] [node009:1137312:0]          mpool.c:43   UCX  WARN  object 0x140d9fc0 was not returned to mpool ucp_requests
[1712083896.045647] [node009:1137312:0]          mpool.c:43   UCX  WARN  object 0x140da180 was not returned to mpool ucp_requests
[1712083896.047738] [node009:1137309:0]          mpool.c:43   UCX  WARN  object 0x1300cc80 was not returned to mpool ucp_requests
[1712083896.047751] [node009:1137309:0]          mpool.c:43   UCX  WARN  object 0x1300ce40 was not returned to mpool ucp_requests
[1712083896.047755] [node009:1137309:0]          mpool.c:43   UCX  WARN  object 0x1300d1c0 was not returned to mpool ucp_requests
[1712083896.049239] [node009:1137325:0]          mpool.c:43   UCX  WARN  object 0x12e15c40 was not returned to mpool ucp_requests
[1712083896.049252] [node009:1137325:0]          mpool.c:43   UCX  WARN  object 0x12e15e00 was not returned to mpool ucp_requests
[1712083896.050118] [node009:1137300:0]          mpool.c:43   UCX  WARN  object 0x1343ca80 was not returned to mpool ucp_requests
[1712083896.050136] [node009:1137300:0]          mpool.c:43   UCX  WARN  object 0x1343cc40 was not returned to mpool ucp_requests
[1712083896.050140] [node009:1137300:0]          mpool.c:43   UCX  WARN  object 0x1343d180 was not returned to mpool ucp_requests
[1712083896.052879] [node009:1137298:0]          mpool.c:43   UCX  WARN  object 0x13b43d40 was not returned to mpool ucp_requests
[1712083896.052890] [node009:1137298:0]          mpool.c:43   UCX  WARN  object 0x13b43f00 was not returned to mpool ucp_requests
[1712083896.052896] [node009:1137298:0]          mpool.c:43   UCX  WARN  object 0x13b44280 was not returned to mpool ucp_requests
[1712083896.054092] [node009:1137301:0]          mpool.c:43   UCX  WARN  object 0x1489ba40 was not returned to mpool ucp_requests
[1712083896.054103] [node009:1137301:0]          mpool.c:43   UCX  WARN  object 0x1489bc00 was not returned to mpool ucp_requests
[1712083896.054108] [node009:1137301:0]          mpool.c:43   UCX  WARN  object 0x1489bdc0 was not returned to mpool ucp_requests
[1712083896.056376] [node009:1137311:0]          mpool.c:43   UCX  WARN  object 0x12c9e900 was not returned to mpool ucp_requests
[1712083896.056388] [node009:1137311:0]          mpool.c:43   UCX  WARN  object 0x12c9ec80 was not returned to mpool ucp_requests
[1712083896.056393] [node009:1137311:0]          mpool.c:43   UCX  WARN  object 0x12c9f000 was not returned to mpool ucp_requests
[1712083896.056598] [node009:1137310:0]          mpool.c:43   UCX  WARN  object 0x1400f940 was not returned to mpool ucp_requests
[1712083896.056610] [node009:1137310:0]          mpool.c:43   UCX  WARN  object 0x1400fb00 was not returned to mpool ucp_requests
[1712083896.056614] [node009:1137310:0]          mpool.c:43   UCX  WARN  object 0x1400fe80 was not returned to mpool ucp_requests
[1712083896.056630] [node009:1137320:0]          mpool.c:43   UCX  WARN  object 0x14008b00 was not returned to mpool ucp_requests
[1712083896.056641] [node009:1137320:0]          mpool.c:43   UCX  WARN  object 0x14008cc0 was not returned to mpool ucp_requests
[1712083896.056646] [node009:1137320:0]          mpool.c:43   UCX  WARN  object 0x14008e80 was not returned to mpool ucp_requests
[1712083896.059085] [node009:1137318:0]          mpool.c:43   UCX  WARN  object 0x13f02b80 was not returned to mpool ucp_requests
[1712083896.059095] [node009:1137318:0]          mpool.c:43   UCX  WARN  object 0x13f02d40 was not returned to mpool ucp_requests
[1712083896.059101] [node009:1137318:0]          mpool.c:43   UCX  WARN  object 0x13f02f00 was not returned to mpool ucp_requests
[1712083896.059244] [node009:1137317:0]          mpool.c:43   UCX  WARN  object 0x13315c80 was not returned to mpool ucp_requests
[1712083896.059256] [node009:1137317:0]          mpool.c:43   UCX  WARN  object 0x13315e40 was not returned to mpool ucp_requests
[1712083896.059260] [node009:1137317:0]          mpool.c:43   UCX  WARN  object 0x13316000 was not returned to mpool ucp_requests
[1712083896.061702] [node009:1137308:0]          mpool.c:43   UCX  WARN  object 0x13a46c80 was not returned to mpool ucp_requests
[1712083896.061714] [node009:1137308:0]          mpool.c:43   UCX  WARN  object 0x13a46e40 was not returned to mpool ucp_requests
[1712083896.061718] [node009:1137308:0]          mpool.c:43   UCX  WARN  object 0x13a47000 was not returned to mpool ucp_requests
[1712083896.061767] [node009:1137322:0]          mpool.c:43   UCX  WARN  object 0x139a98c0 was not returned to mpool ucp_requests
[1712083896.061780] [node009:1137322:0]          mpool.c:43   UCX  WARN  object 0x139a9a80 was not returned to mpool ucp_requests
[1712083896.061785] [node009:1137322:0]          mpool.c:43   UCX  WARN  object 0x139a9c40 was not returned to mpool ucp_requests
[1712083896.061816] [node009:1137299:0]          mpool.c:43   UCX  WARN  object 0x13f0ea80 was not returned to mpool ucp_requests
[1712083896.061829] [node009:1137299:0]          mpool.c:43   UCX  WARN  object 0x13f0ec40 was not returned to mpool ucp_requests
[1712083896.061833] [node009:1137299:0]          mpool.c:43   UCX  WARN  object 0x13f0efc0 was not returned to mpool ucp_requests
[1712083896.061924] [node009:1137316:0]          mpool.c:43   UCX  WARN  object 0x13e2a940 was not returned to mpool ucp_requests
[1712083896.061942] [node009:1137316:0]          mpool.c:43   UCX  WARN  object 0x13e2acc0 was not returned to mpool ucp_requests
[1712083896.061947] [node009:1137316:0]          mpool.c:43   UCX  WARN  object 0x13e2ae80 was not returned to mpool ucp_requests
[1712083896.064159] [node009:1137306:0]          mpool.c:43   UCX  WARN  object 0x13c55880 was not returned to mpool ucp_requests
[1712083896.064171] [node009:1137306:0]          mpool.c:43   UCX  WARN  object 0x13c55dc0 was not returned to mpool ucp_requests
[1712083896.064176] [node009:1137306:0]          mpool.c:43   UCX  WARN  object 0x13c55f80 was not returned to mpool ucp_requests
[1712083896.064567] [node009:1137321:0]          mpool.c:43   UCX  WARN  object 0x13d2ab80 was not returned to mpool ucp_requests
[1712083896.064579] [node009:1137321:0]          mpool.c:43   UCX  WARN  object 0x13d2af00 was not returned to mpool ucp_requests
[1712083896.064584] [node009:1137321:0]          mpool.c:43   UCX  WARN  object 0x13d2b0c0 was not returned to mpool ucp_requests
[1712083896.064625] [node009:1137303:0]          mpool.c:43   UCX  WARN  object 0x14052b80 was not returned to mpool ucp_requests
[1712083896.064637] [node009:1137303:0]          mpool.c:43   UCX  WARN  object 0x14052f00 was not returned to mpool ucp_requests
[1712083896.064641] [node009:1137303:0]          mpool.c:43   UCX  WARN  object 0x140530c0 was not returned to mpool ucp_requests
[1712083896.084660] [node009:1137305:0]          mpool.c:43   UCX  WARN  object 0x12d76940 was not returned to mpool ucp_requests
[1712083896.084671] [node009:1137305:0]          mpool.c:43   UCX  WARN  object 0x12d76cc0 was not returned to mpool ucp_requests
[1712083896.084676] [node009:1137305:0]          mpool.c:43   UCX  WARN  object 0x12d76e80 was not returned to mpool ucp_requests


-------------------------------------------------------------------------------
                          DFT DISPERSION CORRECTION                            
                                                                               
                              DFTD3 V3.1  Rev 1                                
                          USING Becke-Johnson damping                          
-------------------------------------------------------------------------------
-------------------------   ----------------
Dispersion correction           -0.116281382
-------------------------   ----------------


-------------------------   --------------------
FINAL SINGLE POINT ENERGY     -1805.042042735019
-------------------------   --------------------


           ************************************************************
           *        Program running with 30 parallel MPI-processes    *
           *              working on a common directory               *
           ************************************************************
------------------------------------------------------------------------------
                         ORCA SCF GRADIENT CALCULATION
------------------------------------------------------------------------------

 ... reading COSX grid (gridx3)
Gradient of the Kohn-Sham DFT energy:
Kohn-Sham wavefunction type      ... RKS
Hartree-Fock exchange scaling    ...    0.250
Number of operators              ...    1
Number of atoms                  ...   82
Basis set dimensions             ... 1542
Integral neglect threshold       ... 2.5e-11
Integral primitive cutoff        ... 2.5e-12
SHARK Integral package           ... ON

Nuc. rep. gradient       (SHARK) ... done (  0.0 sec)
HCore & Overlap gradient (SHARK) ... done (  1.4 sec)
RI-J gradient            (SHARK) ... done (  5.4 sec)
COSX-gradient                    ... done ( 48.8 sec)
Exchange-correlation gradient    ... done
Dispersion correction            ... done

------------------
CARTESIAN GRADIENT
------------------

   1   O   :    0.000036289    0.000002522   -0.000055151
   2   O   :    0.000032783   -0.000021606    0.000002398
   3   N   :    0.000078415    0.000028618   -0.000126186
   4   N   :   -0.000029692    0.000032434   -0.000022825
   5   C   :   -0.000006067   -0.000035154    0.000042010
   6   C   :    0.000040591    0.000005137   -0.000075682
   7   H   :    0.000039702    0.000024212    0.000011495
   8   C   :   -0.000005030    0.000006954    0.000016485
   9   C   :   -0.000001261    0.000004739   -0.000004889
  10   H   :    0.000002614   -0.000007092    0.000003521
  11   C   :   -0.000005476   -0.000003413    0.000000848
  12   H   :   -0.000006477   -0.000002381   -0.000001786
  13   C   :   -0.000004159    0.000001182   -0.000002268
  14   H   :   -0.000007118    0.000000961   -0.000002689
  15   C   :   -0.000006288   -0.000000384   -0.000004969
  16   H   :   -0.000007450    0.000002262   -0.000004580
  17   C   :   -0.000007959   -0.000009354    0.000003937
  18   H   :    0.000024228   -0.000024904    0.000013903
  19   C   :   -0.000009866    0.000005641    0.000008402
  20   C   :    0.000004970   -0.000020246    0.000007208
  21   H   :    0.000029061   -0.000018623   -0.000001295
  22   H   :   -0.000003263   -0.000001343   -0.000006643
  23   H   :    0.000108740   -0.000005921   -0.000012335
  24   C   :   -0.000015804    0.000013111   -0.000026314
  25   H   :   -0.000005418    0.000004845   -0.000005970
  26   H   :   -0.000003350    0.000004928   -0.000005076
  27   H   :   -0.000034471    0.000025449   -0.000018339
  28   C   :   -0.000006048    0.000015098    0.000003875
  29   H   :    0.000000613   -0.000004639   -0.000008710
  30   H   :   -0.000003915    0.000000774   -0.000006740
  31   H   :   -0.000016286   -0.000005346   -0.000003931
  32   C   :   -0.000007173   -0.000002021    0.000090624
  33   C   :    0.000061002   -0.000067981   -0.000012964
  34   C   :   -0.000004990   -0.000008001    0.000003313
  35   H   :   -0.000015524   -0.000005535    0.000000941
  36   C   :   -0.000011599   -0.000005832   -0.000022607
  37   H   :   -0.000002036   -0.000000541   -0.000003585
  38   C   :    0.000010081   -0.000016874    0.000001235
  39   H   :    0.000000133   -0.000006064   -0.000005428
  40   C   :   -0.000041079    0.000022198   -0.000046500
  41   H   :    0.000003215   -0.000016611   -0.000049698
  42   C   :   -0.000019600   -0.000018048   -0.000010507
  43   C   :   -0.000005544   -0.000000280    0.000006851
  44   H   :    0.000002467   -0.000000369   -0.000004516
  45   H   :    0.000001025    0.000004095    0.000005579
  46   H   :    0.000014501    0.000007074   -0.000001147
  47   C   :   -0.000021393   -0.000001212    0.000052999
  48   H   :   -0.000003361    0.000002946   -0.000008605
  49   H   :   -0.000004862    0.000006628   -0.000011895
  50   H   :   -0.000050408    0.000111155    0.000124686
  51   C   :   -0.000027375    0.000112135    0.000061814
  52   H   :   -0.000177428    0.000021246    0.000167785
  53   H   :    0.000015805    0.000139946    0.000056963
  54   H   :   -0.000026959    0.000009933    0.000005274
  55   C   :   -0.000084776    0.000125308   -0.000034354
  56   C   :    0.000004558    0.000005887   -0.000011195
  57   C   :   -0.000016415    0.000004478   -0.000010296
  58   H   :   -0.000003324   -0.000004785   -0.000003218
  59   C   :    0.000005469    0.000028495   -0.000006947
  60   H   :   -0.000003311   -0.000004442   -0.000003045
  61   C   :    0.000006763    0.000013182   -0.000002245
  62   H   :   -0.000000251   -0.000008894   -0.000001230
  63   C   :    0.000002258    0.000000795   -0.000004343
  64   H   :    0.000003322   -0.000004712   -0.000006617
  65   C   :   -0.000004121    0.000013554   -0.000011421
  66   H   :   -0.000009608   -0.000106821   -0.000122784
  67   H   :    0.000017848   -0.000007674   -0.000042405
  68   O   :    0.000023721   -0.000051714   -0.000106030
  69   C   :   -0.000097065    0.000036017    0.000141154
  70   C   :    0.000013941   -0.000054654   -0.000011090
  71   C   :   -0.000023407   -0.000022676    0.000016881
  72   H   :   -0.000001246    0.000000479   -0.000007729
  73   C   :   -0.000005552   -0.000007869    0.000013640
  74   H   :   -0.000002459   -0.000000770   -0.000005506
  75   C   :    0.000024688   -0.000024363    0.000013682
  76   H   :    0.000002422    0.000001826   -0.000005580
  77   C   :    0.000029216   -0.000011202   -0.000007779
  78   H   :    0.000001314   -0.000001440   -0.000007176
  79   C   :    0.000018539   -0.000046801   -0.000000027
  80   H   :    0.000003116   -0.000125485   -0.000084824
  81   O   :    0.000102301   -0.000190398   -0.000175406
  82   H   :    0.000006553   -0.000000116    0.000014081

Difference to translation invariance:
           :   -0.0000840001   -0.0001383453   -0.0003534942

Difference to rotation invariance:
           :   -0.0025686383    0.0051448323    0.0001388484

Norm of the cartesian gradient     ...    0.0006612761
RMS gradient                       ...    0.0000421614
MAX gradient                       ...    0.0001903976

-------
TIMINGS
-------

Total SCF gradient time            ...       84.030 sec

One electron gradient       ....       1.406 sec  (  1.7%)
RI-J Coulomb gradient       ....       5.417 sec  (  6.4%)
COSX gradient               ....      48.831 sec  ( 58.1%)
XC gradient                 ....       8.448 sec  ( 10.1%)
CPCM gradient               ....       2.911 sec  (  3.5%)
   A-Matrix (El+Nuc)        ....       0.897 sec  (  1.1%)
   Potential                ....       2.014 sec  (  2.4%)

Maximum memory used throughout the entire SCFGRAD-calculation: 366.8 MB
------------------------------------------------------------------------------
                         ORCA GEOMETRY RELAXATION STEP
------------------------------------------------------------------------------

Reading the OPT-File                    .... done
Getting information on internals        .... done
Copying old internal coords+grads       .... done
Making the new internal coordinates     .... (new redundants).... done
Validating the new internal coordinates .... (new redundants).... done
Calculating the B-matrix                .... done
Calculating the G,G- and P matrices     .... done
Transforming gradient to internals      .... done
Projecting the internal gradient        .... done
Number of atoms                         ....  82
Number of internal coordinates          .... 438
Current Energy                          .... -1805.042042735 Eh
Current gradient norm                   ....     0.000661276 Eh/bohr
Maximum allowed component of the step   ....  0.150
Current trust radius                    ....  0.300
Updating the Hessian (BFGS)             .... done
Forming the augmented Hessian           .... done
Diagonalizing the augmented Hessian     .... done
Last element of RFO vector              ....  0.997718732
Lowest eigenvalues of augmented Hessian:
 -0.000044187  0.000295205  0.000943319  0.001669717  0.002251359
Length of the computed step             ....  0.067662371
The final length of the internal step   ....  0.067662371
Converting the step to cartesian space:
 Initial RMS(Int)=    0.0032330331
Transforming coordinates:
 Iter   0:  RMS(Cart)=    0.0171305194 RMS(Int)=    0.0032213158
 Iter   1:  RMS(Cart)=    0.0001158050 RMS(Int)=    0.0000405491
 Iter   2:  RMS(Cart)=    0.0000016437 RMS(Int)=    0.0000002071
 Iter   3:  RMS(Cart)=    0.0000000235 RMS(Int)=    0.0000000073
done
Storing new coordinates                 .... done

                                .--------------------.
          ----------------------|Geometry convergence|-------------------------
          Item                value                   Tolerance       Converged
          ---------------------------------------------------------------------
          Energy change       0.0000171965            0.0000050000      NO
          RMS gradient        0.0001406574            0.0001000000      NO
          MAX gradient        0.0008839576            0.0003000000      NO
          RMS step            0.0032330331            0.0020000000      NO
          MAX step            0.0608575421            0.0040000000      NO
          ........................................................
          Max(Bonds)      0.0322      Max(Angles)    0.03
          Max(Dihed)        0.82      Max(Improp)    0.00
          ---------------------------------------------------------------------

The optimization has not yet converged - more geometry cycles are needed


    ---------------------------------------------------------------------------
                         Redundant Internal Coordinates
                            (Angstroem and degrees)

        Definition                    Value    dE/dq     Step     New-Value
    ----------------------------------------------------------------------------
     1. B(C   4,N   2)                1.2701 -0.000072 -0.0000    1.2701   
     2. B(C   4,O   0)                1.3531 -0.000080 -0.0000    1.3530   
     3. B(C   5,N   3)                1.4425  0.000273 -0.0000    1.4424   
     4. B(C   5,C   4)                1.5056 -0.000042 -0.0000    1.5056   
     5. B(H   6,C   5)                1.0842  0.000048 -0.0000    1.0842   
     6. B(C   7,C   5)                1.5169 -0.000061  0.0000    1.5169   
     7. B(C   8,C   7)                1.3887 -0.000017  0.0000    1.3887   
     8. B(H   9,C   8)                1.0838  0.000001 -0.0000    1.0838   
     9. B(C  10,C   8)                1.3877 -0.000003  0.0000    1.3877   
    10. B(H  11,C  10)                1.0844  0.000001  0.0000    1.0844   
    11. B(C  12,C  10)                1.3877  0.000010 -0.0000    1.3877   
    12. B(H  13,C  12)                1.0843  0.000001  0.0000    1.0843   
    13. B(C  14,C  12)                1.3885  0.000010 -0.0000    1.3885   
    14. B(H  15,C  14)                1.0842 -0.000001  0.0000    1.0842   
    15. B(C  16,C   7)                1.3911 -0.000020  0.0000    1.3911   
    16. B(C  16,C  14)                1.3864  0.000002 -0.0000    1.3864   
    17. B(H  17,C  16)                1.0843  0.000037 -0.0000    1.0843   
    18. B(C  18,N   2)                1.4882  0.000047  0.0000    1.4882   
    19. B(C  19,C  18)                1.5232 -0.000069 -0.0000    1.5232   
    20. B(H  20,C  19)                1.0910 -0.000090  0.0000    1.0910   
    21. B(H  21,C  19)                1.0918 -0.000003  0.0000    1.0918   
    22. B(H  22,C  19)                1.0921 -0.000065  0.0000    1.0921   
    23. B(C  23,C  18)                1.5210  0.000013 -0.0000    1.5210   
    24. B(H  24,C  23)                1.0916 -0.000001 -0.0000    1.0916   
    25. B(H  25,C  23)                1.0916 -0.000002  0.0000    1.0916   
    26. B(H  26,C  23)                1.0895  0.000025 -0.0000    1.0895   
    27. B(C  27,C  18)                1.5236 -0.000016  0.0000    1.5236   
    28. B(H  28,C  27)                1.0905  0.000001 -0.0000    1.0905   
    29. B(H  29,C  27)                1.0925 -0.000001  0.0000    1.0925   
    30. B(H  30,C  27)                1.0919  0.000015 -0.0000    1.0919   
    31. B(C  31,N   3)                1.3875  0.000094 -0.0000    1.3874   
    32. B(C  32,C  31)                1.4171  0.000360 -0.0000    1.4171   
    33. B(C  33,C  32)                1.3941  0.000060 -0.0000    1.3941   
    34. B(H  34,C  33)                1.0812  0.000013 -0.0000    1.0812   
    35. B(C  35,C  33)                1.3877 -0.000048  0.0000    1.3877   
    36. B(H  36,H  20)                4.8694 -0.000088  0.0003    4.8697   
    37. B(H  36,C  35)                1.0840  0.000072 -0.0000    1.0840   
    38. B(C  37,C  35)                1.3835 -0.000061  0.0000    1.3835   
    39. B(H  38,C  37)                1.0845 -0.000003  0.0000    1.0845   
    40. B(C  39,C  37)                1.3821 -0.000003  0.0000    1.3821   
    41. B(C  39,C  31)                1.3998  0.000005 -0.0000    1.3998   
    42. B(H  40,C  39)                1.0835  0.000028 -0.0000    1.0835   
    43. B(C  41,C  32)                1.5342  0.000215  0.0000    1.5342   
    44. B(C  42,C  41)                1.5291  0.000006 -0.0000    1.5291   
    45. B(H  43,C  42)                1.0926 -0.000003  0.0000    1.0926   
    46. B(H  44,C  42)                1.0927 -0.000005  0.0000    1.0927   
    47. B(H  45,C  42)                1.0927  0.000006 -0.0000    1.0927   
    48. B(C  46,C  41)                1.5362  0.000064 -0.0000    1.5362   
    49. B(H  47,C  46)                1.0932  0.000002 -0.0000    1.0932   
    50. B(H  48,C  46)                1.0934 -0.000001  0.0000    1.0934   
    51. B(H  49,C  46)                1.0913 -0.000082  0.0000    1.0913   
    52. B(C  50,C  41)                1.5348  0.000200  0.0000    1.5348   
    53. B(H  51,C  50)                1.0882  0.000043  0.0000    1.0882   
    54. B(H  52,C  50)                1.0934 -0.000101  0.0000    1.0934   
    55. B(H  53,C  50)                1.0927 -0.000022  0.0000    1.0927   
    56. B(C  54,O   1)                1.1982  0.000018 -0.0000    1.1982   
    57. B(C  54,O   0)                1.3768  0.000036 -0.0000    1.3768   
    58. B(C  55,C  54)                1.4648 -0.000091 -0.0000    1.4648   
    59. B(C  56,C  55)                1.3937 -0.000003 -0.0000    1.3937   
    60. B(H  57,C  56)                1.0834 -0.000000  0.0000    1.0834   
    61. B(C  58,C  56)                1.3826 -0.000017  0.0000    1.3826   
    62. B(H  59,C  58)                1.0836  0.000001 -0.0000    1.0836   
    63. B(C  60,C  58)                1.3896  0.000004  0.0000    1.3896   
    64. B(H  61,C  60)                1.0843 -0.000000  0.0000    1.0843   
    65. B(C  62,C  60)                1.3888  0.000010  0.0000    1.3888   
    66. B(H  63,C  62)                1.0835 -0.000006  0.0000    1.0835   
    67. B(C  64,C  62)                1.3837 -0.000012  0.0000    1.3837   
    68. B(C  64,C  55)                1.3942 -0.000066  0.0000    1.3942   
    69. B(H  65,H  51)                2.7769  0.000167 -0.0008    2.7761   
    70. B(H  65,C  64)                1.0823  0.000029  0.0000    1.0823   
    71. B(H  66,N   3)                1.0035 -0.000006 -0.0000    1.0035   
    72. B(C  68,O  67)                1.2719  0.000125 -0.0000    1.2719   
    73. B(C  69,C  68)                1.5033  0.000067 -0.0000    1.5032   
    74. B(C  70,C  69)                1.3924 -0.000017  0.0000    1.3924   
    75. B(H  71,C  70)                1.0832  0.000003 -0.0000    1.0832   
    76. B(C  72,C  70)                1.3859 -0.000035  0.0000    1.3860   
    77. B(H  73,C  58)                3.7166  0.000068 -0.0133    3.7033   
    78. B(H  73,C  72)                1.0844  0.000002 -0.0000    1.0844   
    79. B(C  74,C  72)                1.3891 -0.000028  0.0000    1.3891   
    80. B(H  75,C  74)                1.0845 -0.000003  0.0000    1.0846   
    81. B(C  76,C  74)                1.3888 -0.000028  0.0000    1.3888   
    82. B(H  77,C  76)                1.0845 -0.000003  0.0000    1.0845   
    83. B(C  78,C  76)                1.3863 -0.000020  0.0000    1.3863   
    84. B(C  78,C  69)                1.3921  0.000003 -0.0000    1.3921   
    85. B(H  79,C  78)                1.0837 -0.000087  0.0000    1.0837   
    86. B(O  80,H  51)                2.9169  0.000625 -0.0322    2.8847   
    87. B(O  80,C  68)                1.2437  0.000051  0.0000    1.2437   
    88. B(H  81,O  67)                1.5022 -0.000074 -0.0001    1.5021   
    89. B(H  81,N   2)                1.0968 -0.000113 -0.0000    1.0968   
    90. A(C   4,O   0,C  54)          120.90 -0.000266    0.01    120.92   
    91. A(C   4,N   2,C  18)          130.71  0.000138    0.01    130.71   
    92. A(C  18,N   2,H  81)          115.39 -0.000029    0.01    115.39   
    93. A(C   4,N   2,H  81)          113.58 -0.000109   -0.01    113.56   
    94. A(C   5,N   3,C  31)          123.07 -0.000177    0.01    123.07   
    95. A(C  31,N   3,H  66)          116.63  0.000019   -0.01    116.62   
    96. A(C   5,N   3,H  66)          114.64  0.000209   -0.01    114.63   
    97. A(O   0,C   4,N   2)          117.02 -0.000240   -0.01    117.02   
    98. A(O   0,C   4,C   5)          111.64  0.000424   -0.01    111.63   
    99. A(N   2,C   4,C   5)          131.12 -0.000178    0.01    131.13   
   100. A(C   4,C   5,C   7)          107.88 -0.000059    0.00    107.89   
   101. A(N   3,C   5,C   4)          106.76  0.000440   -0.03    106.73   
   102. A(H   6,C   5,C   7)          109.01  0.000050    0.01    109.01   
   103. A(C   4,C   5,H   6)          108.92 -0.000181    0.01    108.92   
   104. A(N   3,C   5,H   6)          109.40  0.000015    0.01    109.41   
   105. A(N   3,C   5,C   7)          114.73 -0.000264    0.00    114.73   
   106. A(C   8,C   7,C  16)          119.57  0.000032   -0.00    119.57   
   107. A(C   5,C   7,C   8)          121.00  0.000047   -0.00    121.00   
   108. A(C   5,C   7,C  16)          119.34 -0.000078    0.00    119.34   
   109. A(C   7,C   8,H   9)          119.89 -0.000003    0.00    119.89   
   110. A(C   7,C   8,C  10)          120.13 -0.000013    0.00    120.14   
   111. A(H   9,C   8,C  10)          119.97  0.000016   -0.00    119.97   
   112. A(H  11,C  10,C  12)          120.12  0.000003   -0.00    120.12   
   113. A(C   8,C  10,H  11)          119.68  0.000002   -0.00    119.68   
   114. A(C   8,C  10,C  12)          120.20 -0.000004    0.00    120.20   
   115. A(H  13,C  12,C  14)          120.12 -0.000002    0.00    120.12   
   116. A(C  10,C  12,H  13)          120.11 -0.000003    0.00    120.11   
   117. A(C  10,C  12,C  14)          119.77  0.000004   -0.00    119.77   
   118. A(H  15,C  14,C  16)          119.78  0.000004   -0.00    119.78   
   119. A(C  12,C  14,H  15)          120.16  0.000001    0.00    120.16   
   120. A(C  12,C  14,C  16)          120.06 -0.000005    0.00    120.06   
   121. A(C  14,C  16,H  17)          119.94  0.000028   -0.00    119.93   
   122. A(C   7,C  16,H  17)          119.81 -0.000015    0.00    119.81   
   123. A(C   7,C  16,C  14)          120.26 -0.000014    0.00    120.26   
   124. A(N   2,C  18,C  19)          108.77  0.000163   -0.00    108.77   
   125. A(C  19,C  18,C  27)          109.62 -0.000088    0.00    109.62   
   126. A(N   2,C  18,C  27)          105.08 -0.000021    0.00    105.08   
   127. A(C  23,C  18,C  27)          109.29  0.000090   -0.00    109.29   
   128. A(C  19,C  18,C  23)          112.18 -0.000020   -0.00    112.18   
   129. A(N   2,C  18,C  23)          111.66 -0.000125    0.00    111.66   
   130. A(H  20,C  19,H  21)          107.98  0.000015    0.00    107.98   
   131. A(C  18,C  19,H  21)          108.72 -0.000004    0.00    108.72   
   132. A(C  18,C  19,H  20)          112.33 -0.000058   -0.00    112.33   
   133. A(H  20,C  19,H  22)          108.76  0.000045   -0.00    108.76   
   134. A(C  18,C  19,H  22)          110.50  0.000035    0.00    110.50   
   135. A(H  21,C  19,H  22)          108.44 -0.000033   -0.00    108.44   
   136. A(H  25,C  23,H  26)          107.28  0.000010   -0.00    107.28   
   137. A(H  24,C  23,H  26)          109.05 -0.000006    0.00    109.05   
   138. A(C  18,C  23,H  26)          113.12 -0.000012    0.00    113.12   
   139. A(H  24,C  23,H  25)          108.20  0.000001   -0.00    108.20   
   140. A(C  18,C  23,H  25)          108.08  0.000009   -0.00    108.08   
   141. A(C  18,C  23,H  24)          110.93 -0.000001    0.00    110.93   
   142. A(H  29,C  27,H  30)          108.75  0.000003    0.00    108.75   
   143. A(H  28,C  27,H  30)          108.41  0.000002   -0.00    108.41   
   144. A(C  18,C  27,H  30)          111.10 -0.000014    0.00    111.10   
   145. A(H  28,C  27,H  29)          108.42 -0.000001   -0.00    108.42   
   146. A(C  18,C  27,H  29)          111.16 -0.000001    0.00    111.16   
   147. A(C  18,C  27,H  28)          108.92  0.000011   -0.00    108.92   
   148. A(N   3,C  31,C  39)          118.25 -0.000575    0.01    118.26   
   149. A(N   3,C  31,C  32)          122.04  0.000662   -0.01    122.02   
   150. A(C  32,C  31,C  39)          119.67 -0.000088    0.00    119.67   
   151. A(C  31,C  32,C  33)          116.70 -0.000155    0.00    116.70   
   152. A(C  31,C  32,C  41)          123.40  0.000884   -0.01    123.39   
   153. A(C  33,C  32,C  41)          119.90 -0.000728    0.01    119.91   
   154. A(H  34,C  33,C  35)          117.67 -0.000072    0.00    117.67   
   155. A(C  32,C  33,C  35)          123.46  0.000166   -0.00    123.45   
   156. A(C  32,C  33,H  34)          118.87 -0.000093    0.00    118.87   
   157. A(H  36,C  35,C  37)          120.98  0.000037   -0.00    120.98   
   158. A(C  33,C  35,C  37)          119.00 -0.000033    0.00    119.00   
   159. A(C  33,C  35,H  36)          120.02 -0.000004   -0.00    120.02   
   160. A(C  35,C  37,H  38)          120.94  0.000002   -0.00    120.94   
   161. A(H  38,C  37,C  39)          119.57  0.000004   -0.00    119.57   
   162. A(C  35,C  37,C  39)          119.49 -0.000006    0.00    119.49   
   163. A(C  37,C  39,H  40)          118.90 -0.000023    0.00    118.90   
   164. A(C  31,C  39,H  40)          119.43 -0.000091    0.00    119.43   
   165. A(C  31,C  39,C  37)          121.66  0.000115   -0.00    121.66   
   166. A(C  46,C  41,C  50)          111.10  0.000069   -0.01    111.10
[truncated: 2,628,508 more chars]
