# Supplementary material for: A stereodivergent multicomponent approach for the synthesis of C–N atropisomeric peptide analogues
Source: Chem Sci. 2024 Sep 16;15(40):16743–51. doi: 10.1039/d4sc04700a (PMC11418089; doi:10.1039/d4sc04700a)
Supplement: SC-015-D4SC04700A-s001 [file SC-015-D4SC04700A-s001.zip › CompData/_3_3a/IminiumBzOate4optb.xyz]

82
Coordinates from ORCA-job IminiumBzOate4optb
  O   6.30797206306012      5.70274861702124      1.83956311400700
  O   6.96482180499550      5.77246324288185     -0.31011135762971
  N   8.41030661015956      5.05430265976023      2.24558720490741
  N   6.67401934460598      7.28216695626601      4.09741799188070
  C   7.54088300542476      5.97670399391448      2.32504574746332
  C   7.58987064970079      7.32953056223304      2.98406895659556
  H   8.59464100491380      7.50552304339481      3.35149002815479
  C   7.25820594391408      8.37194122673631      1.93317277501314
  C   5.97442748993216      8.88914300454114      1.81899462623536
  H   5.20616605807605      8.58765328837715      2.52144269115044
  C   5.67563259567403      9.79576422897476      0.81180735874301
  H   4.67142776353778     10.19687860226869      0.73094961449932
  C   6.65568927635813     10.18510466638851     -0.09026444048605
  H   6.42023391713032     10.89252407583388     -0.87752209668796
  C   7.93910393246648      9.66678845125373      0.01981488851750
  H   8.71067121842300      9.96954679827127     -0.67918746573950
  C   8.23808110716862      8.76022761481455      1.02524445436139
  H   9.23947721466934      8.35221856451655      1.10571846090774
  C   9.79195754532852      4.97322824281303      2.79243434856256
  C   9.71509345662642      4.93647101070268      4.31319874357378
  H   9.38223294289603      5.88628375035564      4.73444827230890
  H   10.70964922471879      4.72223070230070      4.70936225326053
  H   9.03465882195503      4.14841066820654      4.64281370979889
  C   10.66306731189503      6.11384288229566      2.28890619623192
  H   10.61323050778959      6.19166011231137      1.20118618986833
  H   11.69634753732848      5.89974342809254      2.56841133269718
  H   10.40220621030768      7.07682198081927      2.72671853491305
  C   10.34568772265635      3.65115972053444      2.27583656684365
  H   11.36548848667564      3.52790470942655      2.64179157839090
  H   10.36612229610772      3.63195691570537      1.18373189049129
  H   9.74784341750070      2.80912588810171      2.63046446209958
  C   7.08305957083798      7.38622642869784      5.41912185660606
  C   6.39387871875612      6.73538164051394      6.47245571164750
  C   6.88325855976347      6.93981603058176      7.76171777253809
  H   6.38641408553856      6.45646260667664      8.59145895949707
  C   7.99264014237225      7.72440139251071      8.04336345622382
  H   8.33145036938049      7.83704458159188      9.06684706806947
  C   8.64520074701319      8.36147396326699      7.00303477546063
  H   9.50470660223671      8.99602499585529      7.18935545533536
  C   8.18385686134568      8.20035243489498      5.71020748488107
  H   8.67686376865376      8.73607039198101      4.90771446694671
  C   5.17380629749148      5.83194679540751      6.25148227655280
  C   4.64214814957971      5.26707309485678      7.56925011113815
  H   5.38406850930711      4.64988547009867      8.08146136213739
  H   3.77837199198732      4.63347427936759      7.35357922905962
  H   4.31293081424876      6.05305245599342      8.25325076411780
  C   4.00622597035570      6.61350873877174      5.63035595221614
  H   3.72708713241322      7.45391570835849      6.27143680509644
  H   3.13688096410850      5.95661929037995      5.53888347780247
  H   4.19852487626033      7.02008176186558      4.63601800334872
  C   5.54501849115346      4.61641608798759      5.39108596615174
  H   5.92683768167222      4.86545883190769      4.40297767548355
  H   4.66365362351398      3.98521433598828      5.24872241788558
  H   6.30896721770458      4.01807839574427      5.89339999358623
  C   6.09736041295346      5.55433075779021      0.48711946864608
  C   4.72097421221582      5.13818384660580      0.20767779346100
  C   4.33381124550967      5.03120129014135     -1.12690766982775
  H   5.03882601353207      5.28709590756605     -1.90874651210282
  C   3.05970919975785      4.59403028407665     -1.43863796752806
  H   2.75619977217140      4.50751640857570     -2.47528849986142
  C   2.17442437540216      4.25792774755008     -0.42165994823812
  H   1.17897560084536      3.90561001475757     -0.66781066542744
  C   2.55930864886669      4.36510368724131      0.90847624856248
  H   1.86852366073974      4.09598452091115      1.69870949369310
  C   3.83082391810597      4.80737444369266      1.22844137762095
  H   4.13550313532560      4.88124441205254      2.26434231772787
  H   5.83457971134149      6.75956426271692      3.92632134691117
  O   7.30958235432670      2.97761267852331      1.15407748545800
  C   6.59444305399839      2.39537078535575      2.03008370771839
  C   5.35141473129418      1.70771866016023      1.53844275912628
  C   5.08723838772479      1.60230975840299      0.17544962736485
  H   5.80427383910930      1.99464431992774     -0.53539645431255
  C   3.91312080454156      1.01428995521430     -0.26787367049833
  H   3.71395868705392      0.93979103855200     -1.33119888902971
  C   2.98691702903880      0.53367635614060      0.64905977079898
  H   2.06346620544221      0.08262053147156      0.30259891375487
  C   3.24429226045935      0.63398984246017      2.01015297884534
  H   2.52233124618490      0.26152273919305      2.72855533927369
  C   4.42342280537067      1.21435382477792      2.45131358893543
  H   4.62991079151779      1.30076814749382      3.51167001144830
  O   6.84679711238913      2.38607882282000      3.24786799094630
  H   8.03224615708930      4.13373963341585      1.78443938381633
