# Supplementary material for: A stereodivergent multicomponent approach for the synthesis of C–N atropisomeric peptide analogues
Source: Chem Sci. 2024 Sep 16;15(40):16743–51. doi: 10.1039/d4sc04700a (PMC11418089; doi:10.1039/d4sc04700a)
Supplement: SC-015-D4SC04700A-s001 [file SC-015-D4SC04700A-s001.zip › CompData/_3_3a/IminiumBzOate4_single_point.out]

                                 *****************
                                 * O   R   C   A *
                                 *****************

                                            #,                                       
                                            ###                                      
                                            ####                                     
                                            #####                                    
                                            ######                                   
                                           ########,                                 
                                     ,,################,,,,,                         
                               ,,#################################,,                 
                          ,,##########################################,,             
                       ,#########################################, ''#####,          
                    ,#############################################,,   '####,        
                  ,##################################################,,,,####,       
                ,###########''''           ''''###############################       
              ,#####''   ,,,,##########,,,,          '''####'''          '####       
            ,##' ,,,,###########################,,,                        '##       
           ' ,,###''''                  '''############,,,                           
         ,,##''                                '''############,,,,        ,,,,,,###''
      ,#''                                            '''#######################'''  
     '                                                          ''''####''''         
             ,#######,   #######,   ,#######,      ##                                
            ,#'     '#,  ##    ##  ,#'     '#,    #''#        ######   ,####,        
            ##       ##  ##   ,#'  ##            #'  '#       #        #'  '#        
            ##       ##  #######   ##           ,######,      #####,   #    #        
            '#,     ,#'  ##    ##  '#,     ,#' ,#      #,         ##   #,  ,#        
             '#######'   ##     ##  '#######'  #'      '#     #####' # '####'        


                  #######################################################
                  #                        -***-                        #
                  #          Department of theory and spectroscopy      #
                  #    Directorship and core code : Frank Neese         #
                  #        Max Planck Institute fuer Kohlenforschung    #
                  #                Kaiser Wilhelm Platz 1               #
                  #                 D-45470 Muelheim/Ruhr               #
                  #                      Germany                        #
                  #                                                     #
                  #                  All rights reserved                #
                  #                        -***-                        #
                  #######################################################


                         Program Version 5.0.2 -  RELEASE  -


 With contributions from (in alphabetic order):
   Daniel Aravena         : Magnetic Suceptibility
   Michael Atanasov       : Ab Initio Ligand Field Theory (pilot matlab implementation)
   Alexander A. Auer      : GIAO ZORA, VPT2 properties, NMR spectrum
   Ute Becker             : Parallelization
   Giovanni Bistoni       : ED, misc. LED, open-shell LED, HFLD
   Martin Brehm           : Molecular dynamics
   Dmytro Bykov           : SCF Hessian
   Vijay G. Chilkuri      : MRCI spin determinant printing, contributions to CSF-ICE
   Dipayan Datta          : RHF DLPNO-CCSD density
   Achintya Kumar Dutta   : EOM-CC, STEOM-CC
   Dmitry Ganyushin       : Spin-Orbit,Spin-Spin,Magnetic field MRCI
   Miquel Garcia          : C-PCM and meta-GGA Hessian, CC/C-PCM, Gaussian charge scheme
   Yang Guo               : DLPNO-NEVPT2, F12-NEVPT2, CIM, IAO-localization
   Andreas Hansen         : Spin unrestricted coupled pair/coupled cluster methods
   Benjamin Helmich-Paris : MC-RPA, TRAH-SCF, COSX integrals
   Lee Huntington         : MR-EOM, pCC
   Robert Izsak           : Overlap fitted RIJCOSX, COSX-SCS-MP3, EOM
   Marcus Kettner         : VPT2
   Christian Kollmar      : KDIIS, OOCD, Brueckner-CCSD(T), CCSD density, CASPT2, CASPT2-K
   Simone Kossmann        : Meta GGA functionals, TD-DFT gradient, OOMP2, MP2 Hessian
   Martin Krupicka        : Initial AUTO-CI
   Lucas Lang             : DCDCAS
   Marvin Lechner         : AUTO-CI (C++ implementation), FIC-MRCC
   Dagmar Lenk            : GEPOL surface, SMD
   Dimitrios Liakos       : Extrapolation schemes; Compound Job, initial MDCI parallelization
   Dimitrios Manganas     : Further ROCIS development; embedding schemes
   Dimitrios Pantazis     : SARC Basis sets
   Anastasios Papadopoulos: AUTO-CI, single reference methods and gradients
   Taras Petrenko         : DFT Hessian,TD-DFT gradient, ASA, ECA, R-Raman, ABS, FL, XAS/XES, NRVS
   Peter Pinski           : DLPNO-MP2, DLPNO-MP2 Gradient
   Christoph Reimann      : Effective Core Potentials
   Marius Retegan         : Local ZFS, SOC
   Christoph Riplinger    : Optimizer, TS searches, QM/MM, DLPNO-CCSD(T), (RO)-DLPNO pert. Triples
   Tobias Risthaus        : Range-separated hybrids, TD-DFT gradient, RPA, STAB
   Michael Roemelt        : Original ROCIS implementation
   Masaaki Saitow         : Open-shell DLPNO-CCSD energy and density
   Barbara Sandhoefer     : DKH picture change effects
   Avijit Sen             : IP-ROCIS
   Kantharuban Sivalingam : CASSCF convergence, NEVPT2, FIC-MRCI
   Bernardo de Souza      : ESD, SOC TD-DFT
   Georgi Stoychev        : AutoAux, RI-MP2 NMR, DLPNO-MP2 response
   Willem Van den Heuvel  : Paramagnetic NMR
   Boris Wezisla          : Elementary symmetry handling
   Frank Wennmohs         : Technical directorship


 We gratefully acknowledge several colleagues who have allowed us to
 interface, adapt or use parts of their codes:
   Stefan Grimme, W. Hujo, H. Kruse, P. Pracht,  : VdW corrections, initial TS optimization,
                  C. Bannwarth, S. Ehlert          DFT functionals, gCP, sTDA/sTD-DF
   Ed Valeev, F. Pavosevic, A. Kumar             : LibInt (2-el integral package), F12 methods
   Garnet Chan, S. Sharma, J. Yang, R. Olivares  : DMRG
   Ulf Ekstrom                                   : XCFun DFT Library
   Mihaly Kallay                                 : mrcc  (arbitrary order and MRCC methods)
   Jiri Pittner, Ondrej Demel                    : Mk-CCSD
   Frank Weinhold                                : gennbo (NPA and NBO analysis)
   Christopher J. Cramer and Donald G. Truhlar   : smd solvation model
   Lars Goerigk                                  : TD-DFT with DH, B97 family of functionals
   V. Asgeirsson, H. Jonsson                     : NEB implementation
   FAccTs GmbH                                   : IRC, NEB, NEB-TS, DLPNO-Multilevel, CI-OPT
                                                   MM, QMMM, 2- and 3-layer-ONIOM, Crystal-QMMM,
                                                   LR-CPCM, SF, NACMEs, symmetry and pop. for TD-DFT,
                                                   nearIR, NL-DFT gradient (VV10), updates on ESD,
                                                   ML-optimized integration grids
   S Lehtola, MJT Oliveira, MAL Marques          : LibXC Library
   Liviu Ungur et al                             : ANISO software


 Your calculation uses the libint2 library for the computation of 2-el integrals
 For citations please refer to: http://libint.valeyev.net

 Your ORCA version has been built with support for libXC version: 5.1.0
 For citations please refer to: https://tddft.org/programs/libxc/

 This ORCA versions uses:
   CBLAS   interface :  Fast vector & matrix operations
   LAPACKE interface :  Fast linear algebra routines
   SCALAPACK package :  Parallel linear algebra routines
   Shared memory     :  Shared parallel matrices
   BLAS/LAPACK       :  OpenBLAS 0.3.15  USE64BITINT DYNAMIC_ARCH NO_AFFINITY Zen SINGLE_THREADED
        Core in use  :  Zen
   Copyright (c) 2011-2014, The OpenBLAS Project


Your calculation utilizes the DFT-NL dispersion correction.
Cite in your paper:
Vydrov, O. A.; Van Voorhis, T. J. Chem. Phys. 2010, 133, 244103
Hujo, W.; Grimme, S. J. Chem. Theory Comput. 2011, 7, 3866 
   

Your calculation utilizes the SMD solvation module
Please cite in your paper:
A.V. Marenich, C.J. Cramer, D.G. Truhlar J. Phys. Chem. B, 113, (2009), 6378 

================================================================================

----- Orbital basis set information -----
Your calculation utilizes the basis: def2-QZVPP
   F. Weigend and R. Ahlrichs, Phys. Chem. Chem. Phys. 7, 3297 (2005).

----- AuxJ basis set information -----
Your calculation utilizes the auxiliary basis: def2/J
   F. Weigend, Phys. Chem. Chem. Phys. 8, 1057 (2006).

================================================================================
                                        WARNINGS
                       Please study these warnings very carefully!
================================================================================


INFO   : the flag for use of the SHARK integral package has been found!

================================================================================
                                       INPUT FILE
================================================================================
NAME = IminiumBzOate4Aa.inp
|  1> ! wB97M-V def2-QZVPP
|  2> %maxcore 2660
|  3> %pal nprocs 20
|  4> end
|  5> %CPCM SMD TRUE
|  6>    SMDSOLVENT "2,2,2-TRIFLUOROETHANOL"
|  7> end
|  8> 
|  9> *xyz 0 1
| 10> O  6.307972  5.702749  1.839563
| 11> O  6.964822  5.772463  -0.310111
| 12> N  8.410307  5.054303  2.245587
| 13> N  6.674019  7.282167  4.097418
| 14> C  7.540883  5.976704  2.325046
| 15> C  7.589871  7.329531  2.984069
| 16> H  8.594641  7.505523  3.351490
| 17> C  7.258206  8.371941  1.933173
| 18> C  5.974427  8.889143  1.818995
| 19> H  5.206166  8.587653  2.521443
| 20> C  5.675633  9.795764  0.811807
| 21> H  4.671428  10.196879  0.730950
| 22> C  6.655689  10.185105  -0.090264
| 23> H  6.420234  10.892524  -0.877522
| 24> C  7.939104  9.666788  0.019815
| 25> H  8.710671  9.969547  -0.679187
| 26> C  8.238081  8.760228  1.025244
| 27> H  9.239477  8.352219  1.105718
| 28> C  9.791958  4.973228  2.792434
| 29> C  9.715093  4.936471  4.313199
| 30> H  9.382233  5.886284  4.734448
| 31> H  10.709649  4.722231  4.709362
| 32> H  9.034659  4.148411  4.642814
| 33> C  10.663067  6.113843  2.288906
| 34> H  10.613231  6.191660  1.201186
| 35> H  11.696348  5.899743  2.568411
| 36> H  10.402206  7.076822  2.726719
| 37> C  10.345688  3.651160  2.275837
| 38> H  11.365488  3.527905  2.641792
| 39> H  10.366122  3.631957  1.183732
| 40> H  9.747843  2.809126  2.630464
| 41> C  7.083060  7.386226  5.419122
| 42> C  6.393879  6.735382  6.472456
| 43> C  6.883259  6.939816  7.761718
| 44> H  6.386414  6.456463  8.591459
| 45> C  7.992640  7.724401  8.043363
| 46> H  8.331450  7.837045  9.066847
| 47> C  8.645201  8.361474  7.003035
| 48> H  9.504707  8.996025  7.189355
| 49> C  8.183857  8.200352  5.710207
| 50> H  8.676864  8.736070  4.907714
| 51> C  5.173806  5.831947  6.251482
| 52> C  4.642148  5.267073  7.569250
| 53> H  5.384069  4.649885  8.081461
| 54> H  3.778372  4.633474  7.353579
| 55> H  4.312931  6.053052  8.253251
| 56> C  4.006226  6.613509  5.630356
| 57> H  3.727087  7.453916  6.271437
| 58> H  3.136881  5.956619  5.538883
| 59> H  4.198525  7.020082  4.636018
| 60> C  5.545018  4.616416  5.391086
| 61> H  5.926838  4.865459  4.402978
| 62> H  4.663654  3.985214  5.248722
| 63> H  6.308967  4.018078  5.893400
| 64> C  6.097360  5.554331  0.487119
| 65> C  4.720974  5.138184  0.207678
| 66> C  4.333811  5.031201  -1.126908
| 67> H  5.038826  5.287096  -1.908747
| 68> C  3.059709  4.594030  -1.438638
| 69> H  2.756200  4.507516  -2.475288
| 70> C  2.174424  4.257928  -0.421660
| 71> H  1.178976  3.905610  -0.667811
| 72> C  2.559309  4.365104  0.908476
| 73> H  1.868524  4.095985  1.698709
| 74> C  3.830824  4.807374  1.228441
| 75> H  4.135503  4.881244  2.264342
| 76> H  5.834580  6.759564  3.926321
| 77> O  7.309582  2.977613  1.154077
| 78> C  6.594443  2.395371  2.030084
| 79> C  5.351415  1.707719  1.538443
| 80> C  5.087238  1.602310  0.175450
| 81> H  5.804274  1.994644  -0.535396
| 82> C  3.913121  1.014290  -0.267874
| 83> H  3.713959  0.939791  -1.331199
| 84> C  2.986917  0.533676  0.649060
| 85> H  2.063466  0.082621  0.302599
| 86> C  3.244292  0.633990  2.010153
| 87> H  2.522331  0.261523  2.728555
| 88> C  4.423423  1.214354  2.451314
| 89> H  4.629911  1.300768  3.511670
| 90> O  6.846797  2.386079  3.247868
| 91> H  8.032246  4.133740  1.784439
| 92> *
| 93> 
| 94>                          ****END OF INPUT****
================================================================================

                       ****************************
                       * Single Point Calculation *
                       ****************************

---------------------------------
CARTESIAN COORDINATES (ANGSTROEM)
---------------------------------
  O      6.307972    5.702749    1.839563
  O      6.964822    5.772463   -0.310111
  N      8.410307    5.054303    2.245587
  N      6.674019    7.282167    4.097418
  C      7.540883    5.976704    2.325046
  C      7.589871    7.329531    2.984069
  H      8.594641    7.505523    3.351490
  C      7.258206    8.371941    1.933173
  C      5.974427    8.889143    1.818995
  H      5.206166    8.587653    2.521443
  C      5.675633    9.795764    0.811807
  H      4.671428   10.196879    0.730950
  C      6.655689   10.185105   -0.090264
  H      6.420234   10.892524   -0.877522
  C      7.939104    9.666788    0.019815
  H      8.710671    9.969547   -0.679187
  C      8.238081    8.760228    1.025244
  H      9.239477    8.352219    1.105718
  C      9.791958    4.973228    2.792434
  C      9.715093    4.936471    4.313199
  H      9.382233    5.886284    4.734448
  H     10.709649    4.722231    4.709362
  H      9.034659    4.148411    4.642814
  C     10.663067    6.113843    2.288906
  H     10.613231    6.191660    1.201186
  H     11.696348    5.899743    2.568411
  H     10.402206    7.076822    2.726719
  C     10.345688    3.651160    2.275837
  H     11.365488    3.527905    2.641792
  H     10.366122    3.631957    1.183732
  H      9.747843    2.809126    2.630464
  C      7.083060    7.386226    5.419122
  C      6.393879    6.735382    6.472456
  C      6.883259    6.939816    7.761718
  H      6.386414    6.456463    8.591459
  C      7.992640    7.724401    8.043363
  H      8.331450    7.837045    9.066847
  C      8.645201    8.361474    7.003035
  H      9.504707    8.996025    7.189355
  C      8.183857    8.200352    5.710207
  H      8.676864    8.736070    4.907714
  C      5.173806    5.831947    6.251482
  C      4.642148    5.267073    7.569250
  H      5.384069    4.649885    8.081461
  H      3.778372    4.633474    7.353579
  H      4.312931    6.053052    8.253251
  C      4.006226    6.613509    5.630356
  H      3.727087    7.453916    6.271437
  H      3.136881    5.956619    5.538883
  H      4.198525    7.020082    4.636018
  C      5.545018    4.616416    5.391086
  H      5.926838    4.865459    4.402978
  H      4.663654    3.985214    5.248722
  H      6.308967    4.018078    5.893400
  C      6.097360    5.554331    0.487119
  C      4.720974    5.138184    0.207678
  C      4.333811    5.031201   -1.126908
  H      5.038826    5.287096   -1.908747
  C      3.059709    4.594030   -1.438638
  H      2.756200    4.507516   -2.475288
  C      2.174424    4.257928   -0.421660
  H      1.178976    3.905610   -0.667811
  C      2.559309    4.365104    0.908476
  H      1.868524    4.095985    1.698709
  C      3.830824    4.807374    1.228441
  H      4.135503    4.881244    2.264342
  H      5.834580    6.759564    3.926321
  O      7.309582    2.977613    1.154077
  C      6.594443    2.395371    2.030084
  C      5.351415    1.707719    1.538443
  C      5.087238    1.602310    0.175450
  H      5.804274    1.994644   -0.535396
  C      3.913121    1.014290   -0.267874
  H      3.713959    0.939791   -1.331199
  C      2.986917    0.533676    0.649060
  H      2.063466    0.082621    0.302599
  C      3.244292    0.633990    2.010153
  H      2.522331    0.261523    2.728555
  C      4.423423    1.214354    2.451314
  H      4.629911    1.300768    3.511670
  O      6.846797    2.386079    3.247868
  H      8.032246    4.133740    1.784439

----------------------------
CARTESIAN COORDINATES (A.U.)
----------------------------
  NO LB      ZA    FRAG     MASS         X           Y           Z
   0 O     8.0000    0    15.999   11.920340   10.776634    3.476270
   1 O     8.0000    0    15.999   13.161606   10.908374   -0.586025
   2 N     7.0000    0    14.007   15.893177    9.551248    4.243544
   3 N     7.0000    0    14.007   12.612068   13.761301    7.742998
   4 C     6.0000    0    12.011   14.250204   11.294334    4.393700
   5 C     6.0000    0    12.011   14.342778   13.850806    5.639073
   6 H     1.0000    0     1.008   16.241518   14.183383    6.333398
   7 C     6.0000    0    12.011   13.716022   15.820676    3.653168
   8 C     6.0000    0    12.011   11.290031   16.798046    3.437402
   9 H     1.0000    0     1.008    9.838228   16.228312    4.764837
  10 C     6.0000    0    12.011   10.725392   18.511311    1.534093
  11 H     1.0000    0     1.008    8.827720   19.269309    1.381295
  12 C     6.0000    0    12.011   12.577429   19.247059   -0.170574
  13 H     1.0000    0     1.008   12.132484   20.583887   -1.658276
  14 C     6.0000    0    12.011   15.002732   18.267582    0.037445
  15 H     1.0000    0     1.008   16.460783   18.839714   -1.283477
  16 C     6.0000    0    12.011   15.567717   16.554432    1.937430
  17 H     1.0000    0     1.008   17.460081   15.783407    2.089504
  18 C     6.0000    0    12.011   18.504119    9.398039    5.276936
  19 C     6.0000    0    12.011   18.358865    9.328578    8.150765
  20 H     1.0000    0     1.008   17.729851   11.123465    8.946810
  21 H     1.0000    0     1.008   20.238304    8.923723    8.899404
  22 H     1.0000    0     1.008   17.073031    7.839361    8.773647
  23 C     6.0000    0    12.011   20.150276   11.553489    4.325405
  24 H     1.0000    0     1.008   20.056100   11.700542    2.269913
  25 H     1.0000    0     1.008   22.102894   11.148899    4.853593
  26 H     1.0000    0     1.008   19.657321   13.373255    5.152752
  27 C     6.0000    0    12.011   19.550517    6.899692    4.300709
  28 H     1.0000    0     1.008   21.477660    6.666774    4.992263
  29 H     1.0000    0     1.008   19.589132    6.863404    2.236929
  30 H     1.0000    0     1.008   18.420754    5.308479    4.970857
  31 C     6.0000    0    12.011   13.385044   13.957944   10.240656
  32 C     6.0000    0    12.011   12.082680   12.728027   12.231169
  33 C     6.0000    0    12.011   13.007474   13.114352   14.667521
  34 H     1.0000    0     1.008   12.068573   12.200947   16.235505
  35 C     6.0000    0    12.011   15.103901   14.597002   15.199753
  36 H     1.0000    0     1.008   15.744159   14.809869   17.133858
  37 C     6.0000    0    12.011   16.337062   15.800896   13.233818
  38 H     1.0000    0     1.008   17.961293   17.000024   13.585912
  39 C     6.0000    0    12.011   15.465248   15.496419   10.790727
  40 H     1.0000    0     1.008   16.396897   16.508780    9.274235
  41 C     6.0000    0    12.011    9.777076   11.020783   11.813589
  42 C     6.0000    0    12.011    8.772388    9.953325   14.303810
  43 H     1.0000    0     1.008   10.174416    8.787009   15.271748
  44 H     1.0000    0     1.008    7.140088    8.755997   13.896250
  45 H     1.0000    0     1.008    8.150258   11.438611   15.596384
  46 C     6.0000    0    12.011    7.570670   12.497721   10.639831
  47 H     1.0000    0     1.008    7.043174   14.085860   11.851298
  48 H     1.0000    0     1.008    5.927846   11.256379   10.466972
  49 H     1.0000    0     1.008    7.934062   13.266032    8.760804
  50 C     6.0000    0    12.011   10.478565    8.723762   10.187676
  51 H     1.0000    0     1.008   11.200101    9.194385    8.320423
  52 H     1.0000    0     1.008    8.813029    7.530963    9.918647
  53 H     1.0000    0     1.008   11.922220    7.593067   11.136912
  54 C     6.0000    0    12.011   11.522341   10.496164    0.920522
  55 C     6.0000    0    12.011    8.921348    9.709761    0.392455
  56 C     6.0000    0    12.011    8.189716    9.507592   -2.129547
  57 H     1.0000    0     1.008    9.522001    9.991163   -3.607009
  58 C     6.0000    0    12.011    5.782012    8.681459   -2.718632
  59 H     1.0000    0     1.008    5.208463    8.517971   -4.677616
  60 C     6.0000    0    12.011    4.109066    8.046318   -0.796822
  61 H     1.0000    0     1.008    2.227942    7.380533   -1.261980
  62 C     6.0000    0    12.011    4.836393    8.248851    1.716771
  63 H     1.0000    0     1.008    3.530999    7.740290    3.210095
  64 C     6.0000    0    12.011    7.239208    9.084620    2.321417
  65 H     1.0000    0     1.008    7.814968    9.224214    4.278986
  66 H     1.0000    0     1.008   11.025758   12.773725    7.419671
  67 O     8.0000    0    15.999   13.813108    5.626873    2.180889
  68 C     6.0000    0    12.011   12.461691    4.526595    3.836303
  69 C     6.0000    0    12.011   10.112709    3.227121    2.907236
  70 C     6.0000    0    12.011    9.613487    3.027927    0.331552
  71 H     1.0000    0     1.008   10.968488    3.769331   -1.011752
  72 C     6.0000    0    12.011    7.394727    1.916730   -0.506208
  73 H     1.0000    0     1.008    7.018365    1.775948   -2.515602
  74 C     6.0000    0    12.011    5.644455    1.008501    1.226546
  75 H     1.0000    0     1.008    3.899386    0.156131    0.571829
  76 C     6.0000    0    12.011    6.130823    1.198067    3.798639
  77 H     1.0000    0     1.008    4.766515    0.494207    5.156222
  78 C     6.0000    0    12.011    8.359058    2.294796    4.632312
  79 H     1.0000    0     1.008    8.749264    2.458095    6.636095
  80 O     8.0000    0    15.999   12.938571    4.509036    6.137581
  81 H     1.0000    0     1.008   15.178745    7.811637    3.372101

--------------------------------
INTERNAL COORDINATES (ANGSTROEM)
--------------------------------
 O      0   0   0     0.000000000000     0.00000000     0.00000000
 O      1   0   0     2.248868664589     0.00000000     0.00000000
 N      1   2   0     2.237219290932    84.72106992     0.00000000
 N      1   2   3     2.779651205809   136.08534096    75.51472668
 C      3   1   2     1.270053317486    32.60181388   107.32040495
 C      4   1   2     1.442419574951    58.35222295   337.70702975
 H      6   4   1     1.084220516410   109.40083138   214.23540004
 C      6   4   1     1.516905627632   114.73838419    91.37180423
 C      8   6   4     1.388748733691   120.99780103   338.99279156
 H      9   8   6     1.083768599344   119.89459622     3.31395710
 C      9   8   6     1.387684099290   120.13460101   182.99168901
 H     11   9   8     1.084370222617   119.68246247   180.15279636
 C     11   9   8     1.387742146963   120.20053185     0.32392581
 H     13  11   9     1.084276651575   120.10921420   179.91341140
 C     13  11   9     1.388497015105   119.76951884   359.83929785
 H     15  13  11     1.084242797336   120.15992328   180.23754660
 C     15  13  11     1.386407499320   120.06058576     0.20680091
 H     17  15  13     1.084316078260   119.93567618   179.63498890
 C      3   1   2     1.488144577262   162.73524356   125.02874868
 C     19   3   1     1.523149858188   108.74490026    53.77107756
 H     20  19   3     1.091050518798   112.32611764   290.78686774
 H     20  19   3     1.091780901695   108.72681133   171.34617442
 H     20  19   3     1.092096625845   110.49966483    52.43345696
 C     19   3   1     1.520977946878   111.66847356   289.45014242
 H     24  19   3     1.091638177596   110.92702217   308.83297489
 H     24  19   3     1.091618742962   108.07572537   190.37287498
 H     24  19   3     1.089521564142   113.12037370    71.74229190
 C     19   3   1     1.523598756213   105.07638475   171.08144328
 H     28  19   3     1.090461781563   108.91564558   179.93246609
 H     28  19   3     1.092464935176   111.16177427    60.53561139
 H     28  19   3     1.091879210494   111.10356872   299.28537689
 C      4   1   2     1.387459649423   148.78431556   235.01981803
 C     32   4   1     1.417067704329   122.02334159   293.43150035
 C     33  32   4     1.394088429548   116.70194234   181.39255903
 H     34  33  32     1.081182317519   118.87220271   180.25244347
 C     34  33  32     1.387668451544   123.45308958   359.49000638
 H     36  34  33     1.083974347064   120.01798280   180.63418487
 C     36  34  33     1.383466737451   119.00134204     1.09632050
 H     38  36  34     1.084490976466   120.93588567   178.91810752
 C     38  36  34     1.382100872876   119.48984881   359.77228562
 H     40  38  36     1.083533429398   118.89925281   177.49882606
 C     33  32   4     1.534145505886   123.37943224     1.92943462
 C     42  33  32     1.529135496503   111.71054347   179.91904500
 H     43  42  33     1.092578558322   112.12229751   298.76833340
 H     43  42  33     1.092735398538   108.59893838   180.05096983
 H     43  42  33     1.092704987419   112.23980012    61.21038132
 C     42  33  32     1.536190002610   111.28973833   297.92142486
 H     47  42  33     1.093246246520   110.36911783   301.81398824
 H     47  42  33     1.093449820913   109.41805618   183.18793448
 H     47  42  33     1.091324226788   115.08808594    63.06571184
 C     42  33  32     1.534794851998   110.78017397    62.06256369
 H     51  42  33     1.088194076400   114.37109360   300.28056843
 H     51  42  33     1.093382812100   109.58676100   179.81951654
 H     51  42  33     1.092678265292   110.18611686    61.24124400
 C      2   1   3     1.198185112480    31.44734176   145.53571496
 C     55   2   1     1.464822180023   127.23319874   178.81338729
 C     56  55   2     1.393721759267   117.74261113   357.01343515
 H     57  56  55     1.083420796907   119.48020924   357.94694071
 C     57  56  55     1.382617077337   119.74604431   177.60762155
 H     59  57  56     1.083626138378   119.93633283   180.14097485
 C     59  57  56     1.389582073184   119.90448519   359.70302146
 H     61  59  57     1.084267037509   119.82454652   180.62237072
 C     61  59  57     1.388843020898   120.37810236     0.33930848
 H     63  61  59     1.083548405322   120.17434308   180.39959052
 C     63  61  59     1.383737962676   120.05121618   359.93981515
 H     65  63  61     1.082301691647   120.12003347   180.65432140
 H      4   1   2     1.003516773023    57.00577214   147.34434296
 O      3   1   2     2.591453445815    75.91776851   286.61069176
 C     68   3   1     1.271934668108   108.39464264   282.16133512
 C     69  68   3     1.503228111355   116.68441106   147.34879480
 C     70  69  68     1.392354287766   120.77604591     6.55399952
 H     71  70  69     1.083221412532   119.29990688     1.92749906
 C     71  70  69     1.385948923686   120.39639606   182.59390701
 H     73  71  70     1.084378005527   119.89430002   179.77153075
 C     73  71  70     1.389104613400   120.03332663     0.43366906
 H     75  73  71     1.084549485707   120.04959800   179.37611513
 C     75  73  71     1.388840863407   119.89086291   359.49614056
 H     77  75  73     1.084463362781   120.06855091   179.87767802
 C     77  75  73     1.386288323394   119.98253463     0.06796540
 H     79  77  75     1.083724836052   120.45189257   179.71072690
 O     69  68   3     1.243690778785   124.31276697   328.81355536
 H      3   1   2     1.096824431983    80.97049568   287.12894041

---------------------------
INTERNAL COORDINATES (A.U.)
---------------------------
 O      0   0   0     0.000000000000     0.00000000     0.00000000
 O      1   0   0     4.249745887231     0.00000000     0.00000000
 N      1   2   0     4.227731761386    84.72106992     0.00000000
 N      1   2   3     5.252779526804   136.08534096    75.51472668
 C      3   1   2     2.400052945527    32.60181388   107.32040495
 C      4   1   2     2.725777966864    58.35222295   337.70702975
 H      6   4   1     2.048879844794   109.40083138   214.23540004
 C      6   4   1     2.866536207228   114.73838419    91.37180423
 C      8   6   4     2.624354775506   120.99780103   338.99279156
 H      9   8   6     2.048025845304   119.89459622     3.31395710
 C      9   8   6     2.622342908054   120.13460101   182.99168901
 H     11   9   8     2.049162748526   119.68246247   180.15279636
 C     11   9   8     2.622452602260   120.20053185     0.32392581
 H     13  11   9     2.048985924881   120.10921420   179.91341140
 C     13  11   9     2.623879096315   119.76951884   359.83929785
 H     15  13  11     2.048921949641   120.15992328   180.23754660
 C     15  13  11     2.619930483729   120.06058576     0.20680091
 H     17  15  13     2.049060430519   119.93567618   179.63498890
 C      3   1   2     2.812185698706   162.73524356   125.02874868
 C     19   3   1     2.878336092897   108.74490026    53.77107756
 H     20  19   3     2.061786678801   112.32611764   290.78686774
 H     20  19   3     2.063166902448   108.72681133   171.34617442
 H     20  19   3     2.063763534626   110.49966483    52.43345696
 C     19   3   1     2.874231775334   111.66847356   289.45014242
 H     24  19   3     2.062897192989   110.92702217   308.83297489
 H     24  19   3     2.062860466854   108.07572537   190.37287498
 H     24  19   3     2.058897373230   113.12037370    71.74229190
 C     19   3   1     2.879184387225   105.07638475   171.08144328
 H     28  19   3     2.060674126662   108.91564558   179.93246609
 H     28  19   3     2.064459538395   111.16177427    60.53561139
 H     28  19   3     2.063352679157   111.10356872   299.28537689
 C      4   1   2     2.621918759277   148.78431556   235.01981803
 C     32   4   1     2.677869874407   122.02334159   293.43150035
 C     33  32   4     2.634445338314   116.70194234   181.39255903
 H     34  33  32     2.043138480949   118.87220271   180.25244347
 C     34  33  32     2.622313338101   123.45308958   359.49000638
 H     36  34  33     2.048414652146   120.01798280   180.63418487
 C     36  34  33     2.614373249172   119.00134204     1.09632050
 H     38  36  34     2.049390940230   120.93588567   178.91810752
 C     38  36  34     2.611792139189   119.48984881   359.77228562
 H     40  38  36     2.047581438510   118.89925281   177.49882606
 C     33  32   4     2.899114855710   123.37943224     1.92943462
 C     42  33  32     2.889647310047   111.71054347   179.91904500
 H     43  42  33     2.064674255024   112.12229751   298.76833340
 H     43  42  33     2.064970640078   108.59893838   180.05096983
 H     43  42  33     2.064913171392   112.23980012    61.21038132
 C     42  33  32     2.902978394601   111.28973833   297.92142486
 H     47  42  33     2.065936002861   110.36911783   301.81398824
 H     47  42  33     2.066320702710   109.41805618   183.18793448
 H     47  42  33     2.062303911942   115.08808594    63.06571184
 C     42  33  32     2.900341942029   110.78017397    62.06256369
 H     51  42  33     2.056388784952   114.37109360   300.28056843
 H     51  42  33     2.066194074406   109.58676100   179.81951654
 H     51  42  33     2.064862673890   110.18611686    61.24124400
 C      2   1   3     2.264241720328    31.44734176   145.53571496
 C     55   2   1     2.768112755136   127.23319874   178.81338729
 C     56  55   2     2.633752431901   117.74261113   357.01343515
 H     57  56  55     2.047368593949   119.48020924   357.94694071
 C     57  56  55     2.612767624250   119.74604431   177.60762155
 H     59  57  56     2.047756633094   119.93633283   180.14097485
 C     59  57  56     2.625929558923   119.90448519   359.70302146
 H     61  59  57     2.048967756931   119.82454652   180.62237072
 C     61  59  57     2.624532952505   120.37810236     0.33930848
 H     63  61  59     2.047609738905   120.17434308   180.39959052
 C     63  61  59     2.614885790567   120.05121618   359.93981515
 H     65  63  61     2.045253791493   120.12003347   180.65432140
 H      4   1   2     1.896371871810    57.00577214   147.34434296
 O      3   1   2     4.897137301396    75.91776851   286.61069176
 C     68   3   1     2.403608182963   108.39464264   282.16133512
 C     69  68   3     2.840689447273   116.68441106   147.34879480
 C     70  69  68     2.631168285268   120.77604591     6.55399952
 H     71  70  69     2.046991812085   119.29990688     1.92749906
 C     71  70  69     2.619063901369   120.39639606   182.59390701
 H     73  71  70     2.049177456093   119.89430002   179.77153075
 C     73  71  70     2.625027290692   120.03332663     0.43366906
 H     75  73  71     2.049501506671   120.04959800   179.37611513
 C     75  73  71     2.624528875439   119.89086291   359.49614056
 H     77  75  73     2.049338757927   120.06855091   179.87767802
 C     77  75  73     2.619705273867   119.98253463     0.06796540
 H     79  77  75     2.047943144667   120.45189257   179.71072690
 O     69  68   3     2.350234967188   124.31276697   328.81355536
 H      3   1   2     2.072697793441    80.97049568   287.12894041

---------------------
BASIS SET INFORMATION
---------------------
There are 4 groups of distinct atoms

 Group   1 Type O   : 15s8p3d2f1g contracted to 7s4p3d2f1g pattern {8211111/5111/111/11/1}
 Group   2 Type N   : 15s8p3d2f1g contracted to 7s4p3d2f1g pattern {8211111/5111/111/11/1}
 Group   3 Type C   : 15s8p3d2f1g contracted to 7s4p3d2f1g pattern {8211111/5111/111/11/1}
 Group   4 Type H   : 7s3p2d1f contracted to 4s3p2d1f pattern {4111/111/11/1}

Atom   0O    basis set group =>   1
Atom   1O    basis set group =>   1
Atom   2N    basis set group =>   2
Atom   3N    basis set group =>   2
Atom   4C    basis set group =>   3
Atom   5C    basis set group =>   3
Atom   6H    basis set group =>   4
Atom   7C    basis set group =>   3
Atom   8C    basis set group =>   3
Atom   9H    basis set group =>   4
Atom  10C    basis set group =>   3
Atom  11H    basis set group =>   4
Atom  12C    basis set group =>   3
Atom  13H    basis set group =>   4
Atom  14C    basis set group =>   3
Atom  15H    basis set group =>   4
Atom  16C    basis set group =>   3
Atom  17H    basis set group =>   4
Atom  18C    basis set group =>   3
Atom  19C    basis set group =>   3
Atom  20H    basis set group =>   4
Atom  21H    basis set group =>   4
Atom  22H    basis set group =>   4
Atom  23C    basis set group =>   3
Atom  24H    basis set group =>   4
Atom  25H    basis set group =>   4
Atom  26H    basis set group =>   4
Atom  27C    basis set group =>   3
Atom  28H    basis set group =>   4
Atom  29H    basis set group =>   4
Atom  30H    basis set group =>   4
Atom  31C    basis set group =>   3
Atom  32C    basis set group =>   3
Atom  33C    basis set group =>   3
Atom  34H    basis set group =>   4
Atom  35C    basis set group =>   3
Atom  36H    basis set group =>   4
Atom  37C    basis set group =>   3
Atom  38H    basis set group =>   4
Atom  39C    basis set group =>   3
Atom  40H    basis set group =>   4
Atom  41C    basis set group =>   3
Atom  42C    basis set group =>   3
Atom  43H    basis set group =>   4
Atom  44H    basis set group =>   4
Atom  45H    basis set group =>   4
Atom  46C    basis set group =>   3
Atom  47H    basis set group =>   4
Atom  48H    basis set group =>   4
Atom  49H    basis set group =>   4
Atom  50C    basis set group =>   3
Atom  51H    basis set group =>   4
Atom  52H    basis set group =>   4
Atom  53H    basis set group =>   4
Atom  54C    basis set group =>   3
Atom  55C    basis set group =>   3
Atom  56C    basis set group =>   3
Atom  57H    basis set group =>   4
Atom  58C    basis set group =>   3
Atom  59H    basis set group =>   4
Atom  60C    basis set group =>   3
Atom  61H    basis set group =>   4
Atom  62C    basis set group =>   3
Atom  63H    basis set group =>   4
Atom  64C    basis set group =>   3
Atom  65H    basis set group =>   4
Atom  66H    basis set group =>   4
Atom  67O    basis set group =>   1
Atom  68C    basis set group =>   3
Atom  69C    basis set group =>   3
Atom  70C    basis set group =>   3
Atom  71H    basis set group =>   4
Atom  72C    basis set group =>   3
Atom  73H    basis set group =>   4
Atom  74C    basis set group =>   3
Atom  75H    basis set group =>   4
Atom  76C    basis set group =>   3
Atom  77H    basis set group =>   4
Atom  78C    basis set group =>   3
Atom  79H    basis set group =>   4
Atom  80O    basis set group =>   1
Atom  81H    basis set group =>   4
---------------------------------
AUXILIARY/J BASIS SET INFORMATION
---------------------------------
There are 4 groups of distinct atoms

 Group   1 Type O   : 12s5p4d2f1g contracted to 6s4p3d1f1g pattern {711111/2111/211/2/1}
 Group   2 Type N   : 12s5p4d2f1g contracted to 6s4p3d1f1g pattern {711111/2111/211/2/1}
 Group   3 Type C   : 12s5p4d2f1g contracted to 6s4p3d1f1g pattern {711111/2111/211/2/1}
 Group   4 Type H   : 5s2p1d contracted to 3s1p1d pattern {311/2/1}

Atom   0O    basis set group =>   1
Atom   1O    basis set group =>   1
Atom   2N    basis set group =>   2
Atom   3N    basis set group =>   2
Atom   4C    basis set group =>   3
Atom   5C    basis set group =>   3
Atom   6H    basis set group =>   4
Atom   7C    basis set group =>   3
Atom   8C    basis set group =>   3
Atom   9H    basis set group =>   4
Atom  10C    basis set group =>   3
Atom  11H    basis set group =>   4
Atom  12C    basis set group =>   3
Atom  13H    basis set group =>   4
Atom  14C    basis set group =>   3
Atom  15H    basis set group =>   4
Atom  16C    basis set group =>   3
Atom  17H    basis set group =>   4
Atom  18C    basis set group =>   3
Atom  19C    basis set group =>   3
Atom  20H    basis set group =>   4
Atom  21H    basis set group =>   4
Atom  22H    basis set group =>   4
Atom  23C    basis set group =>   3
Atom  24H    basis set group =>   4
Atom  25H    basis set group =>   4
Atom  26H    basis set group =>   4
Atom  27C    basis set group =>   3
Atom  28H    basis set group =>   4
Atom  29H    basis set group =>   4
Atom  30H    basis set group =>   4
Atom  31C    basis set group =>   3
Atom  32C    basis set group =>   3
Atom  33C    basis set group =>   3
Atom  34H    basis set group =>   4
Atom  35C    basis set group =>   3
Atom  36H    basis set group =>   4
Atom  37C    basis set group =>   3
Atom  38H    basis set group =>   4
Atom  39C    basis set group =>   3
Atom  40H    basis set group =>   4
Atom  41C    basis set group =>   3
Atom  42C    basis set group =>   3
Atom  43H    basis set group =>   4
Atom  44H    basis set group =>   4
Atom  45H    basis set group =>   4
Atom  46C    basis set group =>   3
Atom  47H    basis set group =>   4
Atom  48H    basis set group =>   4
Atom  49H    basis set group =>   4
Atom  50C    basis set group =>   3
Atom  51H    basis set group =>   4
Atom  52H    basis set group =>   4
Atom  53H    basis set group =>   4
Atom  54C    basis set group =>   3
Atom  55C    basis set group =>   3
Atom  56C    basis set group =>   3
Atom  57H    basis set group =>   4
Atom  58C    basis set group =>   3
Atom  59H    basis set group =>   4
Atom  60C    basis set group =>   3
Atom  61H    basis set group =>   4
Atom  62C    basis set group =>   3
Atom  63H    basis set group =>   4
Atom  64C    basis set group =>   3
Atom  65H    basis set group =>   4
Atom  66H    basis set group =>   4
Atom  67O    basis set group =>   1
Atom  68C    basis set group =>   3
Atom  69C    basis set group =>   3
Atom  70C    basis set group =>   3
Atom  71H    basis set group =>   4
Atom  72C    basis set group =>   3
Atom  73H    basis set group =>   4
Atom  74C    basis set group =>   3
Atom  75H    basis set group =>   4
Atom  76C    basis set group =>   3
Atom  77H    basis set group =>   4
Atom  78C    basis set group =>   3
Atom  79H    basis set group =>   4
Atom  80O    basis set group =>   1
Atom  81H    basis set group =>   4


           ************************************************************
           *        Program running with 20 parallel MPI-processes    *
           *              working on a common directory               *
           ************************************************************
------------------------------------------------------------------------------
                           ORCA GTO INTEGRAL CALCULATION
                           -- RI-GTO INTEGRALS CHOSEN --
------------------------------------------------------------------------------
------------------------------------------------------------------------------
                   ___                                                        
                  /   \      - P O W E R E D   B Y -                         
                 /     \                                                     
                 |  |  |   _    _      __       _____    __    __             
                 |  |  |  | |  | |    /  \     |  _  \  |  |  /  |          
                  \  \/   | |  | |   /    \    | | | |  |  | /  /          
                 / \  \   | |__| |  /  /\  \   | |_| |  |  |/  /          
                |  |  |   |  __  | /  /__\  \  |    /   |      \           
                |  |  |   | |  | | |   __   |  |    \   |  |\   \          
                \     /   | |  | | |  |  |  |  | |\  \  |  | \   \       
                 \___/    |_|  |_| |__|  |__|  |_| \__\ |__|  \__/        
                                                                              
                      - O R C A' S   B I G   F R I E N D -                    
                                      &                                       
                       - I N T E G R A L  F E E D E R -                       
                                                                              
 v1 FN, 2020, v2 2021                                                         
------------------------------------------------------------------------------


Reading SHARK input file IminiumBzOate4Aa.SHARKINP.tmp ... ok
----------------------
SHARK INTEGRAL PACKAGE
----------------------

Number of atoms                             ...     82
Number of basis functions                   ...   3594
Number of shells                            ...   1114
Maximum angular momentum                    ...      4
Integral batch strategy                     ... SHARK/LIBINT Hybrid
RI-J (if used) integral strategy            ... SPLIT-RIJ (Revised 2003 algorithm where possible)
Printlevel                                  ...      1
Contraction scheme used                     ... SEGMENTED contraction
Coulomb Range Separation                    ... NOT USED
Exchange Range Separation                   ... Long Range
   Mu parameter                             ...  0.300000
   Scaling (regular/separated)              ...  0.150000  0.850000
Finite Nucleus Model                        ... NOT USED
Auxiliary Coulomb fitting basis             ... AVAILABLE
   # of basis functions in Aux-J            ...   2498
   # of shells in Aux-J                     ...    830
   Maximum angular momentum in Aux-J        ...      4
Auxiliary J/K fitting basis                 ... NOT available
Auxiliary Correlation fitting basis         ... NOT available
Auxiliary 'external' fitting basis          ... NOT available
Integral threshold                          ...     1.000000e-10
Primitive cut-off                           ...     1.000000e-11
Primitive pair pre-selection threshold      ...     1.000000e-11

Calculating pre-screening integrals         ... done (  0.7 sec) Dimension = 1114
Organizing shell pair data                  ... done (  4.3 sec)
Shell pair information
Total number of shell pairs                 ...    621055
Shell pairs after pre-screening             ...    293225
Total number of primitive shell pairs       ...   1513069
Primitive shell pairs kept                  ...    472305
          la=0 lb=0:  48734 shell pairs
          la=1 lb=0:  70142 shell pairs
          la=1 lb=1:  24929 shell pairs
          la=2 lb=0:  40450 shell pairs
          la=2 lb=1:  30236 shell pairs
          la=2 lb=2:   8530 shell pairs
          la=3 lb=0:  22656 shell pairs
          la=3 lb=1:  17059 shell pairs
          la=3 lb=2:   9202 shell pairs
          la=3 lb=3:   2499 shell pairs
          la=4 lb=0:   7767 shell pairs
          la=4 lb=1:   5893 shell pairs
          la=4 lb=2:   3131 shell pairs
          la=4 lb=3:   1689 shell pairs
          la=4 lb=4:    308 shell pairs

Calculating one electron integrals          ... done (  1.2 sec)
Calculating RI/J V-Matrix + Cholesky decomp.... done (  1.7 sec)
Calculating Nuclear repulsion               ... done (  0.0 sec) ENN=   5288.492307728753 Eh

SHARK setup successfully completed in  14.6 seconds

Maximum memory used throughout the entire GTOINT-calculation: 519.4 MB
[1720885763.654692] [node062:2414683:0]          mpool.c:43   UCX  WARN  object 0xbbe7780 was not returned to mpool ucp_requests
[1720885763.654715] [node062:2414683:0]          mpool.c:43   UCX  WARN  object 0xbbe7940 was not returned to mpool ucp_requests
[1720885763.654721] [node062:2414683:0]          mpool.c:43   UCX  WARN  object 0xbbe7b00 was not returned to mpool ucp_requests
[1720885763.654724] [node062:2414683:0]          mpool.c:43   UCX  WARN  object 0xbbe7cc0 was not returned to mpool ucp_requests
[1720885763.654726] [node062:2414683:0]          mpool.c:43   UCX  WARN  object 0xbbe7e80 was not returned to mpool ucp_requests
[1720885763.654729] [node062:2414683:0]          mpool.c:43   UCX  WARN  object 0xbbe8040 was not returned to mpool ucp_requests
[1720885763.654733] [node062:2414683:0]          mpool.c:43   UCX  WARN  object 0xbbe8200 was not returned to mpool ucp_requests
[1720885763.654736] [node062:2414683:0]          mpool.c:43   UCX  WARN  object 0xbbe83c0 was not returned to mpool ucp_requests
[1720885763.654740] [node062:2414683:0]          mpool.c:43   UCX  WARN  object 0xbbe8580 was not returned to mpool ucp_requests
[1720885763.654744] [node062:2414683:0]          mpool.c:43   UCX  WARN  object 0xbbe8740 was not returned to mpool ucp_requests
[1720885763.654748] [node062:2414683:0]          mpool.c:43   UCX  WARN  object 0xbbe8900 was not returned to mpool ucp_requests
[1720885763.654752] [node062:2414683:0]          mpool.c:43   UCX  WARN  object 0xbbe8ac0 was not returned to mpool ucp_requests
[1720885763.654756] [node062:2414683:0]          mpool.c:43   UCX  WARN  object 0xbbe8c80 was not returned to mpool ucp_requests
[1720885763.654759] [node062:2414683:0]          mpool.c:43   UCX  WARN  object 0xbbe8e40 was not returned to mpool ucp_requests
[1720885763.654763] [node062:2414683:0]          mpool.c:43   UCX  WARN  object 0xbbe9000 was not returned to mpool ucp_requests
[1720885763.654767] [node062:2414683:0]          mpool.c:43   UCX  WARN  object 0xbbe91c0 was not returned to mpool ucp_requests
[1720885763.706673] [node062:2414678:0]          mpool.c:43   UCX  WARN  object 0xb798b00 was not returned to mpool ucp_requests
[1720885763.706693] [node062:2414678:0]          mpool.c:43   UCX  WARN  object 0xb798cc0 was not returned to mpool ucp_requests
[1720885763.706697] [node062:2414678:0]          mpool.c:43   UCX  WARN  object 0xb798e80 was not returned to mpool ucp_requests
[1720885763.706700] [node062:2414678:0]          mpool.c:43   UCX  WARN  object 0xb799040 was not returned to mpool ucp_requests
[1720885763.706702] [node062:2414678:0]          mpool.c:43   UCX  WARN  object 0xb799200 was not returned to mpool ucp_requests
[1720885763.706705] [node062:2414678:0]          mpool.c:43   UCX  WARN  object 0xb7993c0 was not returned to mpool ucp_requests
[1720885763.706707] [node062:2414678:0]          mpool.c:43   UCX  WARN  object 0xb799580 was not returned to mpool ucp_requests
[1720885763.706710] [node062:2414678:0]          mpool.c:43   UCX  WARN  object 0xb799740 was not returned to mpool ucp_requests
[1720885763.706712] [node062:2414678:0]          mpool.c:43   UCX  WARN  object 0xb799900 was not returned to mpool ucp_requests
[1720885763.706715] [node062:2414678:0]          mpool.c:43   UCX  WARN  object 0xb799ac0 was not returned to mpool ucp_requests
[1720885763.706717] [node062:2414678:0]          mpool.c:43   UCX  WARN  object 0xb799c80 was not returned to mpool ucp_requests
[1720885763.706720] [node062:2414678:0]          mpool.c:43   UCX  WARN  object 0xb799e40 was not returned to mpool ucp_requests
[1720885763.706722] [node062:2414678:0]          mpool.c:43   UCX  WARN  object 0xb79a000 was not returned to mpool ucp_requests
[1720885763.706725] [node062:2414678:0]          mpool.c:43   UCX  WARN  object 0xb79a1c0 was not returned to mpool ucp_requests
[1720885763.751751] [node062:2414692:0]          mpool.c:43   UCX  WARN  object 0xbbea900 was not returned to mpool ucp_requests
[1720885763.751772] [node062:2414692:0]          mpool.c:43   UCX  WARN  object 0xbbeaac0 was not returned to mpool ucp_requests
[1720885763.751777] [node062:2414692:0]          mpool.c:43   UCX  WARN  object 0xbbeac80 was not returned to mpool ucp_requests
[1720885763.751782] [node062:2414692:0]          mpool.c:43   UCX  WARN  object 0xbbeae40 was not returned to mpool ucp_requests
[1720885763.751785] [node062:2414692:0]          mpool.c:43   UCX  WARN  object 0xbbeb000 was not returned to mpool ucp_requests
[1720885763.751787] [node062:2414692:0]          mpool.c:43   UCX  WARN  object 0xbbeb1c0 was not returned to mpool ucp_requests
[1720885763.751790] [node062:2414692:0]          mpool.c:43   UCX  WARN  object 0xbbeb380 was not returned to mpool ucp_requests
[1720885763.751792] [node062:2414692:0]          mpool.c:43   UCX  WARN  object 0xbbeb540 was not returned to mpool ucp_requests
[1720885763.751795] [node062:2414692:0]          mpool.c:43   UCX  WARN  object 0xbbeb700 was not returned to mpool ucp_requests
[1720885763.751798] [node062:2414692:0]          mpool.c:43   UCX  WARN  object 0xbbeb8c0 was not returned to mpool ucp_requests
[1720885763.751801] [node062:2414692:0]          mpool.c:43   UCX  WARN  object 0xbbeba80 was not returned to mpool ucp_requests
[1720885763.751803] [node062:2414692:0]          mpool.c:43   UCX  WARN  object 0xbbebc40 was not returned to mpool ucp_requests
[1720885763.751806] [node062:2414692:0]          mpool.c:43   UCX  WARN  object 0xbbebe00 was not returned to mpool ucp_requests
[1720885763.751810] [node062:2414692:0]          mpool.c:43   UCX  WARN  object 0xbbebfc0 was not returned to mpool ucp_requests
[1720885763.751812] [node062:2414692:0]          mpool.c:43   UCX  WARN  object 0xbbec180 was not returned to mpool ucp_requests
[1720885763.760702] [node062:2414684:0]          mpool.c:43   UCX  WARN  object 0xc7cd800 was not returned to mpool ucp_requests
[1720885763.760716] [node062:2414684:0]          mpool.c:43   UCX  WARN  object 0xc7cd9c0 was not returned to mpool ucp_requests
[1720885763.760722] [node062:2414684:0]          mpool.c:43   UCX  WARN  object 0xc7cdb80 was not returned to mpool ucp_requests
[1720885763.760725] [node062:2414684:0]          mpool.c:43   UCX  WARN  object 0xc7cdd40 was not returned to mpool ucp_requests
[1720885763.760728] [node062:2414684:0]          mpool.c:43   UCX  WARN  object 0xc7cdf00 was not returned to mpool ucp_requests
[1720885763.760731] [node062:2414684:0]          mpool.c:43   UCX  WARN  object 0xc7ce0c0 was not returned to mpool ucp_requests
[1720885763.760734] [node062:2414684:0]          mpool.c:43   UCX  WARN  object 0xc7ce280 was not returned to mpool ucp_requests
[1720885763.760736] [node062:2414684:0]          mpool.c:43   UCX  WARN  object 0xc7ce440 was not returned to mpool ucp_requests
[1720885763.760739] [node062:2414684:0]          mpool.c:43   UCX  WARN  object 0xc7ce600 was not returned to mpool ucp_requests
[1720885763.760741] [node062:2414684:0]          mpool.c:43   UCX  WARN  object 0xc7ce7c0 was not returned to mpool ucp_requests
[1720885763.760743] [node062:2414684:0]          mpool.c:43   UCX  WARN  object 0xc7ce980 was not returned to mpool ucp_requests
[1720885763.760746] [node062:2414684:0]          mpool.c:43   UCX  WARN  object 0xc7ceb40 was not returned to mpool ucp_requests
[1720885763.760748] [node062:2414684:0]          mpool.c:43   UCX  WARN  object 0xc7ced00 was not returned to mpool ucp_requests
[1720885763.760751] [node062:2414684:0]          mpool.c:43   UCX  WARN  object 0xc7ceec0 was not returned to mpool ucp_requests
[1720885763.760753] [node062:2414684:0]          mpool.c:43   UCX  WARN  object 0xc7cf080 was not returned to mpool ucp_requests
[1720885763.760756] [node062:2414684:0]          mpool.c:43   UCX  WARN  object 0xc7cf240 was not returned to mpool ucp_requests
[1720885763.765019] [node062:2414694:0]          mpool.c:43   UCX  WARN  object 0xaa60780 was not returned to mpool ucp_requests
[1720885763.765040] [node062:2414694:0]          mpool.c:43   UCX  WARN  object 0xaa60940 was not returned to mpool ucp_requests
[1720885763.765044] [node062:2414694:0]          mpool.c:43   UCX  WARN  object 0xaa60b00 was not returned to mpool ucp_requests
[1720885763.765046] [node062:2414694:0]          mpool.c:43   UCX  WARN  object 0xaa60cc0 was not returned to mpool ucp_requests
[1720885763.765049] [node062:2414694:0]          mpool.c:43   UCX  WARN  object 0xaa60e80 was not returned to mpool ucp_requests
[1720885763.765051] [node062:2414694:0]          mpool.c:43   UCX  WARN  object 0xaa61040 was not returned to mpool ucp_requests
[1720885763.765053] [node062:2414694:0]          mpool.c:43   UCX  WARN  object 0xaa61200 was not returned to mpool ucp_requests
[1720885763.765056] [node062:2414694:0]          mpool.c:43   UCX  WARN  object 0xaa613c0 was not returned to mpool ucp_requests
[1720885763.765058] [node062:2414694:0]          mpool.c:43   UCX  WARN  object 0xaa61580 was not returned to mpool ucp_requests
[1720885763.765061] [node062:2414694:0]          mpool.c:43   UCX  WARN  object 0xaa61740 was not returned to mpool ucp_requests
[1720885763.765063] [node062:2414694:0]          mpool.c:43   UCX  WARN  object 0xaa61900 was not returned to mpool ucp_requests
[1720885763.765065] [node062:2414694:0]          mpool.c:43   UCX  WARN  object 0xaa61ac0 was not returned to mpool ucp_requests
[1720885763.765068] [node062:2414694:0]          mpool.c:43   UCX  WARN  object 0xaa61c80 was not returned to mpool ucp_requests
[1720885763.765070] [node062:2414694:0]          mpool.c:43   UCX  WARN  object 0xaa61e40 was not returned to mpool ucp_requests
[1720885763.765073] [node062:2414694:0]          mpool.c:43   UCX  WARN  object 0xaa62000 was not returned to mpool ucp_requests
[1720885763.767812] [node062:2414682:0]          mpool.c:43   UCX  WARN  object 0xaf03480 was not returned to mpool ucp_requests
[1720885763.767827] [node062:2414682:0]          mpool.c:43   UCX  WARN  object 0xaf03640 was not returned to mpool ucp_requests
[1720885763.767833] [node062:2414682:0]          mpool.c:43   UCX  WARN  object 0xaf03800 was not returned to mpool ucp_requests
[1720885763.767836] [node062:2414682:0]          mpool.c:43   UCX  WARN  object 0xaf039c0 was not returned to mpool ucp_requests
[1720885763.767840] [node062:2414682:0]          mpool.c:43   UCX  WARN  object 0xaf03b80 was not returned to mpool ucp_requests
[1720885763.767843] [node062:2414682:0]          mpool.c:43   UCX  WARN  object 0xaf03d40 was not returned to mpool ucp_requests
[1720885763.767847] [node062:2414682:0]          mpool.c:43   UCX  WARN  object 0xaf03f00 was not returned to mpool ucp_requests
[1720885763.767850] [node062:2414682:0]          mpool.c:43   UCX  WARN  object 0xaf040c0 was not returned to mpool ucp_requests
[1720885763.767854] [node062:2414682:0]          mpool.c:43   UCX  WARN  object 0xaf04280 was not returned to mpool ucp_requests
[1720885763.767856] [node062:2414682:0]          mpool.c:43   UCX  WARN  object 0xaf04440 was not returned to mpool ucp_requests
[1720885763.767861] [node062:2414682:0]          mpool.c:43   UCX  WARN  object 0xaf04600 was not returned to mpool ucp_requests
[1720885763.767864] [node062:2414682:0]          mpool.c:43   UCX  WARN  object 0xaf047c0 was not returned to mpool ucp_requests
[1720885763.767869] [node062:2414682:0]          mpool.c:43   UCX  WARN  object 0xaf04980 was not returned to mpool ucp_requests
[1720885763.767874] [node062:2414682:0]          mpool.c:43   UCX  WARN  object 0xaf04b40 was not returned to mpool ucp_requests
[1720885763.767878] [node062:2414682:0]          mpool.c:43   UCX  WARN  object 0xaf04d00 was not returned to mpool ucp_requests
[1720885763.767880] [node062:2414682:0]          mpool.c:43   UCX  WARN  object 0xaf04ec0 was not returned to mpool ucp_requests
[1720885763.770485] [node062:2414688:0]          mpool.c:43   UCX  WARN  object 0xbdcf400 was not returned to mpool ucp_requests
[1720885763.770499] [node062:2414688:0]          mpool.c:43   UCX  WARN  object 0xbdcf5c0 was not returned to mpool ucp_requests
[1720885763.770503] [node062:2414688:0]          mpool.c:43   UCX  WARN  object 0xbdcf780 was not returned to mpool ucp_requests
[1720885763.770505] [node062:2414688:0]          mpool.c:43   UCX  WARN  object 0xbdcf940 was not returned to mpool ucp_requests
[1720885763.770508] [node062:2414688:0]          mpool.c:43   UCX  WARN  object 0xbdcfb00 was not returned to mpool ucp_requests
[1720885763.770510] [node062:2414688:0]          mpool.c:43   UCX  WARN  object 0xbdcfcc0 was not returned to mpool ucp_requests
[1720885763.770512] [node062:2414688:0]          mpool.c:43   UCX  WARN  object 0xbdcfe80 was not returned to mpool ucp_requests
[1720885763.770516] [node062:2414688:0]          mpool.c:43   UCX  WARN  object 0xbdd0040 was not returned to mpool ucp_requests
[1720885763.770518] [node062:2414688:0]          mpool.c:43   UCX  WARN  object 0xbdd0200 was not returned to mpool ucp_requests
[1720885763.770521] [node062:2414688:0]          mpool.c:43   UCX  WARN  object 0xbdd03c0 was not returned to mpool ucp_requests
[1720885763.770523] [node062:2414688:0]          mpool.c:43   UCX  WARN  object 0xbdd0580 was not returned to mpool ucp_requests
[1720885763.770526] [node062:2414688:0]          mpool.c:43   UCX  WARN  object 0xbdd0740 was not returned to mpool ucp_requests
[1720885763.770528] [node062:2414688:0]          mpool.c:43   UCX  WARN  object 0xbdd0900 was not returned to mpool ucp_requests
[1720885763.770530] [node062:2414688:0]          mpool.c:43   UCX  WARN  object 0xbdd0ac0 was not returned to mpool ucp_requests
[1720885763.770533] [node062:2414688:0]          mpool.c:43   UCX  WARN  object 0xbdd0c80 was not returned to mpool ucp_requests
[1720885763.770535] [node062:2414688:0]          mpool.c:43   UCX  WARN  object 0xbdd0e40 was not returned to mpool ucp_requests
[1720885763.770538] [node062:2414688:0]          mpool.c:43   UCX  WARN  object 0xbdd1000 was not returned to mpool ucp_requests
[1720885763.774734] [node062:2414686:0]          mpool.c:43   UCX  WARN  object 0xc1ac6c0 was not returned to mpool ucp_requests
[1720885763.774755] [node062:2414686:0]          mpool.c:43   UCX  WARN  object 0xc1ac880 was not returned to mpool ucp_requests
[1720885763.774759] [node062:2414686:0]          mpool.c:43   UCX  WARN  object 0xc1aca40 was not returned to mpool ucp_requests
[1720885763.774761] [node062:2414686:0]          mpool.c:43   UCX  WARN  object 0xc1acc00 was not returned to mpool ucp_requests
[1720885763.774763] [node062:2414686:0]          mpool.c:43   UCX  WARN  object 0xc1acdc0 was not returned to mpool ucp_requests
[1720885763.774766] [node062:2414686:0]          mpool.c:43   UCX  WARN  object 0xc1acf80 was not returned to mpool ucp_requests
[1720885763.774768] [node062:2414686:0]          mpool.c:43   UCX  WARN  object 0xc1ad140 was not returned to mpool ucp_requests
[1720885763.774770] [node062:2414686:0]          mpool.c:43   UCX  WARN  object 0xc1ad300 was not returned to mpool ucp_requests
[1720885763.774773] [node062:2414686:0]          mpool.c:43   UCX  WARN  object 0xc1ad4c0 was not returned to mpool ucp_requests
[1720885763.774775] [node062:2414686:0]          mpool.c:43   UCX  WARN  object 0xc1ad680 was not returned to mpool ucp_requests
[1720885763.774777] [node062:2414686:0]          mpool.c:43   UCX  WARN  object 0xc1ad840 was not returned to mpool ucp_requests
[1720885763.774780] [node062:2414686:0]          mpool.c:43   UCX  WARN  object 0xc1ada00 was not returned to mpool ucp_requests
[1720885763.774782] [node062:2414686:0]          mpool.c:43   UCX  WARN  object 0xc1adbc0 was not returned to mpool ucp_requests
[1720885763.774784] [node062:2414686:0]          mpool.c:43   UCX  WARN  object 0xc1add80 was not returned to mpool ucp_requests
[1720885763.774787] [node062:2414686:0]          mpool.c:43   UCX  WARN  object 0xc1adf40 was not returned to mpool ucp_requests
[1720885763.774789] [node062:2414686:0]          mpool.c:43   UCX  WARN  object 0xc1ae100 was not returned to mpool ucp_requests
[1720885763.774778] [node062:2414687:0]          mpool.c:43   UCX  WARN  object 0xb68f600 was not returned to mpool ucp_requests
[1720885763.774791] [node062:2414687:0]          mpool.c:43   UCX  WARN  object 0xb68f7c0 was not returned to mpool ucp_requests
[1720885763.774795] [node062:2414687:0]          mpool.c:43   UCX  WARN  object 0xb68f980 was not returned to mpool ucp_requests
[1720885763.774798] [node062:2414687:0]          mpool.c:43   UCX  WARN  object 0xb68fb40 was not returned to mpool ucp_requests
[1720885763.774801] [node062:2414687:0]          mpool.c:43   UCX  WARN  object 0xb68fd00 was not returned to mpool ucp_requests
[1720885763.774804] [node062:2414687:0]          mpool.c:43   UCX  WARN  object 0xb68fec0 was not returned to mpool ucp_requests
[1720885763.774807] [node062:2414687:0]          mpool.c:43   UCX  WARN  object 0xb690080 was not returned to mpool ucp_requests
[1720885763.774810] [node062:2414687:0]          mpool.c:43   UCX  WARN  object 0xb690240 was not returned to mpool ucp_requests
[1720885763.774813] [node062:2414687:0]          mpool.c:43   UCX  WARN  object 0xb690400 was not returned to mpool ucp_requests
[1720885763.774816] [node062:2414687:0]          mpool.c:43   UCX  WARN  object 0xb6905c0 was not returned to mpool ucp_requests
[1720885763.774819] [node062:2414687:0]          mpool.c:43   UCX  WARN  object 0xb690780 was not returned to mpool ucp_requests
[1720885763.774822] [node062:2414687:0]          mpool.c:43   UCX  WARN  object 0xb690940 was not returned to mpool ucp_requests
[1720885763.774825] [node062:2414687:0]          mpool.c:43   UCX  WARN  object 0xb690b00 was not returned to mpool ucp_requests
[1720885763.774828] [node062:2414687:0]          mpool.c:43   UCX  WARN  object 0xb690cc0 was not returned to mpool ucp_requests
[1720885763.774831] [node062:2414687:0]          mpool.c:43   UCX  WARN  object 0xb690e80 was not returned to mpool ucp_requests
[1720885763.774834] [node062:2414687:0]          mpool.c:43   UCX  WARN  object 0xb691040 was not returned to mpool ucp_requests
[1720885763.774701] [node062:2414690:0]          mpool.c:43   UCX  WARN  object 0xc4cb440 was not returned to mpool ucp_requests
[1720885763.774717] [node062:2414690:0]          mpool.c:43   UCX  WARN  object 0xc4cb600 was not returned to mpool ucp_requests
[1720885763.774722] [node062:2414690:0]          mpool.c:43   UCX  WARN  object 0xc4cb7c0 was not returned to mpool ucp_requests
[1720885763.774726] [node062:2414690:0]          mpool.c:43   UCX  WARN  object 0xc4cb980 was not returned to mpool ucp_requests
[1720885763.774730] [node062:2414690:0]          mpool.c:43   UCX  WARN  object 0xc4cbb40 was not returned to mpool ucp_requests
[1720885763.774733] [node062:2414690:0]          mpool.c:43   UCX  WARN  object 0xc4cbd00 was not returned to mpool ucp_requests
[1720885763.774736] [node062:2414690:0]          mpool.c:43   UCX  WARN  object 0xc4cbec0 was not returned to mpool ucp_requests
[1720885763.774739] [node062:2414690:0]          mpool.c:43   UCX  WARN  object 0xc4cc080 was not returned to mpool ucp_requests
[1720885763.774741] [node062:2414690:0]          mpool.c:43   UCX  WARN  object 0xc4cc240 was not returned to mpool ucp_requests
[1720885763.774744] [node062:2414690:0]          mpool.c:43   UCX  WARN  object 0xc4cc400 was not returned to mpool ucp_requests
[1720885763.774747] [node062:2414690:0]          mpool.c:43   UCX  WARN  object 0xc4cc5c0 was not returned to mpool ucp_requests
[1720885763.774750] [node062:2414690:0]          mpool.c:43   UCX  WARN  object 0xc4cc780 was not returned to mpool ucp_requests
[1720885763.774753] [node062:2414690:0]          mpool.c:43   UCX  WARN  object 0xc4cc940 was not returned to mpool ucp_requests
[1720885763.774756] [node062:2414690:0]          mpool.c:43   UCX  WARN  object 0xc4ccb00 was not returned to mpool ucp_requests
[1720885763.774758] [node062:2414690:0]          mpool.c:43   UCX  WARN  object 0xc4cccc0 was not returned to mpool ucp_requests
[1720885763.774761] [node062:2414690:0]          mpool.c:43   UCX  WARN  object 0xc4cce80 was not returned to mpool ucp_requests
[1720885763.774764] [node062:2414690:0]          mpool.c:43   UCX  WARN  object 0xc4cd040 was not returned to mpool ucp_requests
[1720885763.780919] [node062:2414677:0]          mpool.c:43   UCX  WARN  object 0xa9628c0 was not returned to mpool ucp_requests
[1720885763.780940] [node062:2414677:0]          mpool.c:43   UCX  WARN  object 0xa962a80 was not returned to mpool ucp_requests
[1720885763.780944] [node062:2414677:0]          mpool.c:43   UCX  WARN  object 0xa962c40 was not returned to mpool ucp_requests
[1720885763.780946] [node062:2414677:0]          mpool.c:43   UCX  WARN  object 0xa962e00 was not returned to mpool ucp_requests
[1720885763.780948] [node062:2414677:0]          mpool.c:43   UCX  WARN  object 0xa962fc0 was not returned to mpool ucp_requests
[1720885763.780951] [node062:2414677:0]          mpool.c:43   UCX  WARN  object 0xa963180 was not returned to mpool ucp_requests
[1720885763.780953] [node062:2414677:0]          mpool.c:43   UCX  WARN  object 0xa963340 was not returned to mpool ucp_requests
[1720885763.780955] [node062:2414677:0]          mpool.c:43   UCX  WARN  object 0xa963500 was not returned to mpool ucp_requests
[1720885763.780957] [node062:2414677:0]          mpool.c:43   UCX  WARN  object 0xa9636c0 was not returned to mpool ucp_requests
[1720885763.780960] [node062:2414677:0]          mpool.c:43   UCX  WARN  object 0xa963880 was not returned to mpool ucp_requests
[1720885763.780962] [node062:2414677:0]          mpool.c:43   UCX  WARN  object 0xa963a40 was not returned to mpool ucp_requests
[1720885763.780964] [node062:2414677:0]          mpool.c:43   UCX  WARN  object 0xa963c00 was not returned to mpool ucp_requests
[1720885763.780967] [node062:2414677:0]          mpool.c:43   UCX  WARN  object 0xa963dc0 was not returned to mpool ucp_requests
[1720885763.780969] [node062:2414677:0]          mpool.c:43   UCX  WARN  object 0xa963f80 was not returned to mpool ucp_requests
[1720885763.780971] [node062:2414677:0]          mpool.c:43   UCX  WARN  object 0xa964140 was not returned to mpool ucp_requests
[1720885763.781019] [node062:2414693:0]          mpool.c:43   UCX  WARN  object 0xb9c1780 was not returned to mpool ucp_requests
[1720885763.781032] [node062:2414693:0]          mpool.c:43   UCX  WARN  object 0xb9c1940 was not returned to mpool ucp_requests
[1720885763.781036] [node062:2414693:0]          mpool.c:43   UCX  WARN  object 0xb9c1b00 was not returned to mpool ucp_requests
[1720885763.781024] [node062:2414691:0]          mpool.c:43   UCX  WARN  object 0xaa2b400 was not returned to mpool ucp_requests
[1720885763.781038] [node062:2414691:0]          mpool.c:43   UCX  WARN  object 0xaa2b5c0 was not returned to mpool ucp_requests
[1720885763.781041] [node062:2414691:0]          mpool.c:43   UCX  WARN  object 0xaa2b780 was not returned to mpool ucp_requests
[1720885763.781045] [node062:2414691:0]          mpool.c:43   UCX  WARN  object 0xaa2b940 was not returned to mpool ucp_requests
[1720885763.781049] [node062:2414691:0]          mpool.c:43   UCX  WARN  object 0xaa2bb00 was not returned to mpool ucp_requests
[1720885763.781051] [node062:2414691:0]          mpool.c:43   UCX  WARN  object 0xaa2bcc0 was not returned to mpool ucp_requests
[1720885763.781055] [node062:2414691:0]          mpool.c:43   UCX  WARN  object 0xaa2be80 was not returned to mpool ucp_requests
[1720885763.781058] [node062:2414691:0]          mpool.c:43   UCX  WARN  object 0xaa2c040 was not returned to mpool ucp_requests
[1720885763.781062] [node062:2414691:0]          mpool.c:43   UCX  WARN  object 0xaa2c200 was not returned to mpool ucp_requests
[1720885763.781064] [node062:2414691:0]          mpool.c:43   UCX  WARN  object 0xaa2c3c0 was not returned to mpool ucp_requests
[1720885763.781039] [node062:2414693:0]          mpool.c:43   UCX  WARN  object 0xb9c1cc0 was not returned to mpool ucp_requests
[1720885763.781043] [node062:2414693:0]          mpool.c:43   UCX  WARN  object 0xb9c1e80 was not returned to mpool ucp_requests
[1720885763.781048] [node062:2414693:0]          mpool.c:43   UCX  WARN  object 0xb9c2040 was not returned to mpool ucp_requests
[1720885763.781051] [node062:2414693:0]          mpool.c:43   UCX  WARN  object 0xb9c2200 was not returned to mpool ucp_requests
[1720885763.781055] [node062:2414693:0]          mpool.c:43   UCX  WARN  object 0xb9c23c0 was not returned to mpool ucp_requests
[1720885763.781058] [node062:2414693:0]          mpool.c:43   UCX  WARN  object 0xb9c2580 was not returned to mpool ucp_requests
[1720885763.781061] [node062:2414693:0]          mpool.c:43   UCX  WARN  object 0xb9c2740 was not returned to mpool ucp_requests
[1720885763.781065] [node062:2414693:0]          mpool.c:43   UCX  WARN  object 0xb9c2900 was not returned to mpool ucp_requests
[1720885763.781083] [node062:2414689:0]          mpool.c:43   UCX  WARN  object 0xb5e9680 was not returned to mpool ucp_requests
[1720885763.781096] [node062:2414689:0]          mpool.c:43   UCX  WARN  object 0xb5e9840 was not returned to mpool ucp_requests
[1720885763.781100] [node062:2414689:0]          mpool.c:43   UCX  WARN  object 0xb5e9a00 was not returned to mpool ucp_requests
[1720885763.781103] [node062:2414689:0]          mpool.c:43   UCX  WARN  object 0xb5e9bc0 was not returned to mpool ucp_requests
[1720885763.781067] [node062:2414691:0]          mpool.c:43   UCX  WARN  object 0xaa2c580 was not returned to mpool ucp_requests
[1720885763.781072] [node062:2414691:0]          mpool.c:43   UCX  WARN  object 0xaa2c740 was not returned to mpool ucp_requests
[1720885763.781075] [node062:2414691:0]          mpool.c:43   UCX  WARN  object 0xaa2c900 was not returned to mpool ucp_requests
[1720885763.781079] [node062:2414691:0]          mpool.c:43   UCX  WARN  object 0xaa2cac0 was not returned to mpool ucp_requests
[1720885763.781082] [node062:2414691:0]          mpool.c:43   UCX  WARN  object 0xaa2cc80 was not returned to mpool ucp_requests
[1720885763.781087] [node062:2414691:0]          mpool.c:43   UCX  WARN  object 0xaa2ce40 was not returned to mpool ucp_requests
[1720885763.781091] [node062:2414691:0]          mpool.c:43   UCX  WARN  object 0xaa2d000 was not returned to mpool ucp_requests
[1720885763.781068] [node062:2414693:0]          mpool.c:43   UCX  WARN  object 0xb9c2ac0 was not returned to mpool ucp_requests
[1720885763.781073] [node062:2414693:0]          mpool.c:43   UCX  WARN  object 0xb9c2c80 was not returned to mpool ucp_requests
[1720885763.781075] [node062:2414693:0]          mpool.c:43   UCX  WARN  object 0xb9c2e40 was not returned to mpool ucp_requests
[1720885763.781080] [node062:2414693:0]          mpool.c:43   UCX  WARN  object 0xb9c3000 was not returned to mpool ucp_requests
[1720885763.781106] [node062:2414689:0]          mpool.c:43   UCX  WARN  object 0xb5e9d80 was not returned to mpool ucp_requests
[1720885763.781109] [node062:2414689:0]          mpool.c:43   UCX  WARN  object 0xb5e9f40 was not returned to mpool ucp_requests
[1720885763.781112] [node062:2414689:0]          mpool.c:43   UCX  WARN  object 0xb5ea100 was not returned to mpool ucp_requests
[1720885763.781115] [node062:2414689:0]          mpool.c:43   UCX  WARN  object 0xb5ea2c0 was not returned to mpool ucp_requests
[1720885763.781118] [node062:2414689:0]          mpool.c:43   UCX  WARN  object 0xb5ea480 was not returned to mpool ucp_requests
[1720885763.781121] [node062:2414689:0]          mpool.c:43   UCX  WARN  object 0xb5ea640 was not returned to mpool ucp_requests
[1720885763.781124] [node062:2414689:0]          mpool.c:43   UCX  WARN  object 0xb5ea800 was not returned to mpool ucp_requests
[1720885763.781127] [node062:2414689:0]          mpool.c:43   UCX  WARN  object 0xb5ea9c0 was not returned to mpool ucp_requests
[1720885763.781130] [node062:2414689:0]          mpool.c:43   UCX  WARN  object 0xb5eab80 was not returned to mpool ucp_requests
[1720885763.781133] [node062:2414689:0]          mpool.c:43   UCX  WARN  object 0xb5ead40 was not returned to mpool ucp_requests
[1720885763.781136] [node062:2414689:0]          mpool.c:43   UCX  WARN  object 0xb5eaf00 was not returned to mpool ucp_requests
[1720885763.781139] [node062:2414689:0]          mpool.c:43   UCX  WARN  object 0xb5eb0c0 was not returned to mpool ucp_requests
[1720885763.781142] [node062:2414689:0]          mpool.c:43   UCX  WARN  object 0xb5eb280 was not returned to mpool ucp_requests
[1720885763.781655] [node062:2414679:0]          mpool.c:43   UCX  WARN  object 0xba933c0 was not returned to mpool ucp_requests
[1720885763.781669] [node062:2414679:0]          mpool.c:43   UCX  WARN  object 0xba93580 was not returned to mpool ucp_requests
[1720885763.781672] [node062:2414679:0]          mpool.c:43   UCX  WARN  object 0xba93740 was not returned to mpool ucp_requests
[1720885763.781676] [node062:2414679:0]          mpool.c:43   UCX  WARN  object 0xba93900 was not returned to mpool ucp_requests
[1720885763.781679] [node062:2414679:0]          mpool.c:43   UCX  WARN  object 0xba93ac0 was not returned to mpool ucp_requests
[1720885763.781683] [node062:2414679:0]          mpool.c:43   UCX  WARN  object 0xba93c80 was not returned to mpool ucp_requests
[1720885763.781686] [node062:2414679:0]          mpool.c:43   UCX  WARN  object 0xba93e40 was not returned to mpool ucp_requests
[1720885763.781689] [node062:2414679:0]          mpool.c:43   UCX  WARN  object 0xba94000 was not returned to mpool ucp_requests
[1720885763.781692] [node062:2414679:0]          mpool.c:43   UCX  WARN  object 0xba941c0 was not returned to mpool ucp_requests
[1720885763.781737] [node062:2414680:0]          mpool.c:43   UCX  WARN  object 0xadda600 was not returned to mpool ucp_requests
[1720885763.781752] [node062:2414680:0]          mpool.c:43   UCX  WARN  object 0xadda7c0 was not returned to mpool ucp_requests
[1720885763.781755] [node062:2414680:0]          mpool.c:43   UCX  WARN  object 0xadda980 was not returned to mpool ucp_requests
[1720885763.781757] [node062:2414680:0]          mpool.c:43   UCX  WARN  object 0xaddab40 was not returned to mpool ucp_requests
[1720885763.781760] [node062:2414680:0]          mpool.c:43   UCX  WARN  object 0xaddad00 was not returned to mpool ucp_requests
[1720885763.781762] [node062:2414680:0]          mpool.c:43   UCX  WARN  object 0xaddaec0 was not returned to mpool ucp_requests
[1720885763.781765] [node062:2414680:0]          mpool.c:43   UCX  WARN  object 0xaddb080 was not returned to mpool ucp_requests
[1720885763.781767] [node062:2414680:0]          mpool.c:43   UCX  WARN  object 0xaddb240 was not returned to mpool ucp_requests
[1720885763.781769] [node062:2414680:0]          mpool.c:43   UCX  WARN  object 0xaddb400 was not returned to mpool ucp_requests
[1720885763.781772] [node062:2414680:0]          mpool.c:43   UCX  WARN  object 0xaddb5c0 was not returned to mpool ucp_requests
[1720885763.781774] [node062:2414680:0]          mpool.c:43   UCX  WARN  object 0xaddb780 was not returned to mpool ucp_requests
[1720885763.781776] [node062:2414680:0]          mpool.c:43   UCX  WARN  object 0xaddb940 was not returned to mpool ucp_requests
[1720885763.781779] [node062:2414680:0]          mpool.c:43   UCX  WARN  object 0xaddbb00 was not returned to mpool ucp_requests
[1720885763.781781] [node062:2414680:0]          mpool.c:43   UCX  WARN  object 0xaddbcc0 was not returned to mpool ucp_requests
[1720885763.781783] [node062:2414680:0]          mpool.c:43   UCX  WARN  object 0xaddbe80 was not returned to mpool ucp_requests
[1720885763.781786] [node062:2414680:0]          mpool.c:43   UCX  WARN  object 0xaddc040 was not returned to mpool ucp_requests
[1720885763.782064] [node062:2414681:0]          mpool.c:43   UCX  WARN  object 0xa888480 was not returned to mpool ucp_requests
[1720885763.782086] [node062:2414681:0]          mpool.c:43   UCX  WARN  object 0xa888640 was not returned to mpool ucp_requests
[1720885763.782091] [node062:2414681:0]          mpool.c:43   UCX  WARN  object 0xa888800 was not returned to mpool ucp_requests
[1720885763.782095] [node062:2414681:0]          mpool.c:43   UCX  WARN  object 0xa8889c0 was not returned to mpool ucp_requests
[1720885763.782101] [node062:2414681:0]          mpool.c:43   UCX  WARN  object 0xa888b80 was not returned to mpool ucp_requests
[1720885763.782105] [node062:2414681:0]          mpool.c:43   UCX  WARN  object 0xa888d40 was not returned to mpool ucp_requests
[1720885763.782109] [node062:2414681:0]          mpool.c:43   UCX  WARN  object 0xa888f00 was not returned to mpool ucp_requests
[1720885763.782113] [node062:2414681:0]          mpool.c:43   UCX  WARN  object 0xa8890c0 was not returned to mpool ucp_requests
[1720885763.782117] [node062:2414681:0]          mpool.c:43   UCX  WARN  object 0xa889280 was not returned to mpool ucp_requests
[1720885763.782120] [node062:2414681:0]          mpool.c:43   UCX  WARN  object 0xa889440 was not returned to mpool ucp_requests
[1720885763.782124] [node062:2414681:0]          mpool.c:43   UCX  WARN  object 0xa889600 was not returned to mpool ucp_requests
[1720885763.782128] [node062:2414681:0]          mpool.c:43   UCX  WARN  object 0xa8897c0 was not returned to mpool ucp_requests
[1720885763.782131] [node062:2414681:0]          mpool.c:43   UCX  WARN  object 0xa889980 was not returned to mpool ucp_requests
[1720885763.782135] [node062:2414681:0]          mpool.c:43   UCX  WARN  object 0xa889b40 was not returned to mpool ucp_requests
[1720885763.782139] [node062:2414681:0]          mpool.c:43   UCX  WARN  object 0xa889d00 was not returned to mpool ucp_requests
[1720885763.782142] [node062:2414681:0]          mpool.c:43   UCX  WARN  object 0xa889ec0 was not returned to mpool ucp_requests
[1720885763.781910] [node062:2414685:0]          mpool.c:43   UCX  WARN  object 0xbf9f700 was not returned to mpool ucp_requests
[1720885763.781923] [node062:2414685:0]          mpool.c:43   UCX  WARN  object 0xbf9f8c0 was not returned to mpool ucp_requests
[1720885763.781928] [node062:2414685:0]          mpool.c:43   UCX  WARN  object 0xbf9fa80 was not returned to mpool ucp_requests
[1720885763.781931] [node062:2414685:0]          mpool.c:43   UCX  WARN  object 0xbf9fc40 was not returned to mpool ucp_requests
[1720885763.781934] [node062:2414685:0]          mpool.c:43   UCX  WARN  object 0xbf9fe00 was not returned to mpool ucp_requests
[1720885763.781936] [node062:2414685:0]          mpool.c:43   UCX  WARN  object 0xbf9ffc0 was not returned to mpool ucp_requests
[1720885763.781939] [node062:2414685:0]          mpool.c:43   UCX  WARN  object 0xbfa0180 was not returned to mpool ucp_requests
[1720885763.781942] [node062:2414685:0]          mpool.c:43   UCX  WARN  object 0xbfa0340 was not returned to mpool ucp_requests
[1720885763.781945] [node062:2414685:0]          mpool.c:43   UCX  WARN  object 0xbfa0500 was not returned to mpool ucp_requests
[1720885763.781947] [node062:2414685:0]          mpool.c:43   UCX  WARN  object 0xbfa06c0 was not returned to mpool ucp_requests
[1720885763.781950] [node062:2414685:0]          mpool.c:43   UCX  WARN  object 0xbfa0880 was not returned to mpool ucp_requests
[1720885763.781953] [node062:2414685:0]          mpool.c:43   UCX  WARN  object 0xbfa0a40 was not returned to mpool ucp_requests
[1720885763.781955] [node062:2414685:0]          mpool.c:43   UCX  WARN  object 0xbfa0c00 was not returned to mpool ucp_requests
[1720885763.781958] [node062:2414685:0]          mpool.c:43   UCX  WARN  object 0xbfa0dc0 was not returned to mpool ucp_requests
[1720885763.781961] [node062:2414685:0]          mpool.c:43   UCX  WARN  object 0xbfa0f80 was not returned to mpool ucp_requests
[1720885763.781964] [node062:2414685:0]          mpool.c:43   UCX  WARN  object 0xbfa1140 was not returned to mpool ucp_requests
[1720885763.781749] [node062:2414695:0]          mpool.c:43   UCX  WARN  object 0xb93c680 was not returned to mpool ucp_requests
[1720885763.781762] [node062:2414695:0]          mpool.c:43   UCX  WARN  object 0xb93c840 was not returned to mpool ucp_requests
[1720885763.781766] [node062:2414695:0]          mpool.c:43   UCX  WARN  object 0xb93ca00 was not returned to mpool ucp_requests
[1720885763.781769] [node062:2414695:0]          mpool.c:43   UCX  WARN  object 0xb93cbc0 was not returned to mpool ucp_requests
[1720885763.781772] [node062:2414695:0]          mpool.c:43   UCX  WARN  object 0xb93cd80 was not returned to mpool ucp_requests
[1720885763.781775] [node062:2414695:0]          mpool.c:43   UCX  WARN  object 0xb93cf40 was not returned to mpool ucp_requests
[1720885763.781777] [node062:2414695:0]          mpool.c:43   UCX  WARN  object 0xb93d100 was not returned to mpool ucp_requests
[1720885763.781780] [node062:2414695:0]          mpool.c:43   UCX  WARN  object 0xb93d2c0 was not returned to mpool ucp_requests
[1720885763.781783] [node062:2414695:0]          mpool.c:43   UCX  WARN  object 0xb93d480 was not returned to mpool ucp_requests
[1720885763.781786] [node062:2414695:0]          mpool.c:43   UCX  WARN  object 0xb93d640 was not returned to mpool ucp_requests
[1720885763.781789] [node062:2414695:0]          mpool.c:43   UCX  WARN  object 0xb93d800 was not returned to mpool ucp_requests
[1720885763.781791] [node062:2414695:0]          mpool.c:43   UCX  WARN  object 0xb93d9c0 was not returned to mpool ucp_requests
[1720885763.781794] [node062:2414695:0]          mpool.c:43   UCX  WARN  object 0xb93db80 was not returned to mpool ucp_requests
[1720885763.781797] [node062:2414695:0]          mpool.c:43   UCX  WARN  object 0xb93dd40 was not returned to mpool ucp_requests
[1720885763.781800] [node062:2414695:0]          mpool.c:43   UCX  WARN  object 0xb93df00 was not returned to mpool ucp_requests


           ************************************************************
           *        Program running with 20 parallel MPI-processes    *
           *              working on a common directory               *
           ************************************************************
-------------------------------------------------------------------------------
                                 ORCA SCF
-------------------------------------------------------------------------------

------------
SCF SETTINGS
------------
Hamiltonian:
 Density Functional     Method          .... DFT(GTOs)
 Exchange Functional    Exchange        .... WB97M-V
 Correlation Functional Correlation     .... WB97M-V
 Gradients option       PostSCFGGA      .... off
 Hybrid DFT is turned on
   Fraction HF Exchange ScalHFX         ....  0.150000
   Scaling of DF-GGA-X  ScalDFX         ....  0.000000
   Scaling of DF-GGA-C  ScalDFC         ....  1.000000
   Scaling of DF-LDA-C  ScalLDAC        ....  1.000000
   Perturbative correction              ....  0.000000
   Density functional embedding theory  .... OFF
 Long-range corrected/Screened/Range-Separated Hybrid DFT is turned on
   Amount of maximum screened exact exchange              ....  0.850000
   Range separation parameter mu (erf(mu*r12)/r12)        ....  0.300000
   NL short-range parameter             ....  6.000000
   NL long-range parameter              ....  0.010000
 RI-approximation to the Coulomb term is turned on
   Number of AuxJ basis functions       .... 2498
   RIJ-COSX (HFX calculated with COS-X)).... on


General Settings:
 Integral files         IntName         .... IminiumBzOate4Aa
 Hartree-Fock type      HFTyp           .... RHF
 Total Charge           Charge          ....    0
 Multiplicity           Mult            ....    1
 Number of Electrons    NEL             ....  302
 Basis Dimension        Dim             .... 3594
 Nuclear Repulsion      ENuc            ....   5288.4923077288 Eh

Convergence Acceleration:
 DIIS                   CNVDIIS         .... on
   Start iteration      DIISMaxIt       ....    12
   Startup error        DIISStart       ....  0.200000
   # of expansion vecs  DIISMaxEq       ....     5
   Bias factor          DIISBfac        ....   1.050
   Max. coefficient     DIISMaxC        ....  10.000
 Trust-Rad. Augm. Hess. CNVTRAH         .... auto
   Auto Start mean grad. ratio tolernc. ....  1.125000
   Auto Start start iteration           ....    20
   Auto Start num. interpolation iter.  ....    10
   Max. Number of Micro iterations      ....    16
   Max. Number of Macro iterations      .... Maxiter - #DIIS iter
   Number of Davidson start vectors     ....     2
   Converg. threshold I  (grad. norm)   ....   5.000e-05
   Converg. threshold II (energy diff.) ....   1.000e-06
   Grad. Scal. Fac. for Micro threshold ....   0.100
   Minimum threshold for Micro iter.    ....   0.010
   NR start threshold (gradient norm)   ....   0.001
   Initial trust radius                 ....   0.400
   Minimum AH scaling param. (alpha)    ....   1.000
   Maximum AH scaling param. (alpha)    .... 1000.000
   Orbital update algorithm             .... Taylor
   White noise on init. David. guess    .... on
   Maximum white noise                  ....   0.010
   Quad. conv. algorithm                .... NR
 SOSCF                  CNVSOSCF        .... on
   Start iteration      SOSCFMaxIt      ....   150
   Startup grad/error   SOSCFStart      ....  0.003300
 Level Shifting         CNVShift        .... on
   Level shift para.    LevelShift      ....    0.2500
   Turn off err/grad.   ShiftErr        ....    0.0010
 Zerner damping         CNVZerner       .... off
 Static damping         CNVDamp         .... on
   Fraction old density DampFac         ....    0.7000
   Max. Damping (<1)    DampMax         ....    0.9800
   Min. Damping (>=0)   DampMin         ....    0.0000
   Turn off err/grad.   DampErr         ....    0.1000
 Fernandez-Rico         CNVRico         .... off

SCF Procedure:
 Maximum # iterations   MaxIter         ....   125
 SCF integral mode      SCFMode         .... Direct
   Integral package                     .... SHARK and LIBINT hybrid scheme
 Reset frequency        DirectResetFreq ....    20
 Integral Threshold     Thresh          ....  1.000e-10 Eh
 Primitive CutOff       TCut            ....  1.000e-11 Eh

Convergence Tolerance:
 Convergence Check Mode ConvCheckMode   .... Total+1el-Energy
 Convergence forced     ConvForced      .... 0
 Energy Change          TolE            ....  1.000e-06 Eh
 1-El. energy change                    ....  1.000e-03 Eh
 Orbital Gradient       TolG            ....  5.000e-05
 Orbital Rotation angle TolX            ....  5.000e-05
 DIIS Error             TolErr          ....  1.000e-06


Diagonalization of the overlap matrix:
Smallest eigenvalue                        ... 2.498e-06
Time for diagonalization                   ...    3.494 sec
Threshold for overlap eigenvalues          ... 1.000e-08
Number of eigenvalues below threshold      ... 0
Time for construction of square roots      ...    2.850 sec
Total time needed                          ...    6.577 sec

Time for model grid setup =    1.751 sec

------------------------------
INITIAL GUESS: MODEL POTENTIAL
------------------------------
Loading Hartree-Fock densities                     ... done
Calculating cut-offs                               ... done
Initializing the effective Hamiltonian             ... done
Setting up the integral package (SHARK)            ... done
Starting the Coulomb interaction                   ... done (   6.3 sec)
Reading the grid                                   ... done
Mapping shells                                     ... done
Starting the XC term evaluation                    ... done (   1.5 sec)
  promolecular density results
     # of electrons  =    301.993850090
     EX              =   -241.788260206
     EC              =    -10.138889679
     EX+EC           =   -251.927149885
Transforming the Hamiltonian                       ... done (   2.1 sec)
Diagonalizing the Hamiltonian                      ... done (   2.2 sec)
Back transforming the eigenvectors                 ... done (   0.7 sec)
Now organizing SCF variables                       ... done
                      ------------------
                      INITIAL GUESS DONE (  15.8 sec)
                      ------------------
-------------------
DFT GRID GENERATION
-------------------

General Integration Accuracy     IntAcc      ... 4.388
Radial Grid Type                 RadialGrid  ... OptM3 with GC (2021)
Angular Grid (max. ang.)         AngularGrid ... 4 (Lebedev-302)
Angular grid pruning method      GridPruning ... 4 (adaptive)
Weight generation scheme         WeightScheme... Becke
Basis function cutoff            BFCut       ... 1.0000e-10
Integration weight cutoff        WCut        ... 1.0000e-14
Angular grids for H and He will be reduced by one unit
Partially contracted basis set               ... off
Rotationally invariant grid construction     ... off

Total number of grid points                  ...   382439
Total number of batches                      ...     6018
Average number of points per batch           ...       63
Average number of grid points per atom       ...     4664
Time for grid setup =    4.336 sec

--------------------
COSX GRID GENERATION
--------------------

GRIDX 1
-------
General Integration Accuracy     IntAcc      ... 3.816
Radial Grid Type                 RadialGrid  ... OptM3 with GC (2021)
Angular Grid (max. ang.)         AngularGrid ... 1 (Lebedev-50)
Angular grid pruning method      GridPruning ... 4 (adaptive)
Weight generation scheme         WeightScheme... Becke
Basis function cutoff            BFCut       ... 1.0000e-10
Integration weight cutoff        WCut        ... 1.0000e-14
Angular grids for H and He will be reduced by one unit
Partially contracted basis set               ... on
Rotationally invariant grid construction     ... off

Total number of grid points                  ...    48379
Total number of batches                      ...      795
Average number of points per batch           ...       60
Average number of grid points per atom       ...      590
UseSFitting                                  ... on

GRIDX 2
-------
General Integration Accuracy     IntAcc      ... 4.020
Radial Grid Type                 RadialGrid  ... OptM3 with GC (2021)
Angular Grid (max. ang.)         AngularGrid ... 2 (Lebedev-110)
Angular grid pruning method      GridPruning ... 4 (adaptive)
Weight generation scheme         WeightScheme... Becke
Basis function cutoff            BFCut       ... 1.0000e-10
Integration weight cutoff        WCut        ... 1.0000e-14
Angular grids for H and He will be reduced by one unit
Partially contracted basis set               ... on
Rotationally invariant grid construction     ... off

Total number of grid points                  ...   108301
Total number of batches                      ...     1736
Average number of points per batch           ...       62
Average number of grid points per atom       ...     1321
UseSFitting                                  ... on

GRIDX 3
-------
General Integration Accuracy     IntAcc      ... 4.338
Radial Grid Type                 RadialGrid  ... OptM3 with GC (2021)
Angular Grid (max. ang.)         AngularGrid ... 3 (Lebedev-194)
Angular grid pruning method      GridPruning ... 4 (adaptive)
Weight generation scheme         WeightScheme... Becke
Basis function cutoff            BFCut       ... 1.0000e-10
Integration weight cutoff        WCut        ... 1.0000e-14
Angular grids for H and He will be reduced by one unit
Partially contracted basis set               ... on
Rotationally invariant grid construction     ... off

Total number of grid points                  ...   233179
Total number of batches                      ...     3684
Average number of points per batch           ...       63
Average number of grid points per atom       ...     2844
UseSFitting                                  ... on

Time for X-Grid setup             =   27.901 sec


--------------------
CPCM SOLVATION MODEL
--------------------
CPCM parameters:
  Epsilon                                         ...      26.7260
  Refrac                                          ...       1.2907
  Rsolv                                           ...       1.3000
  Surface type                                    ... GAUSSIAN VDW
  Epsilon function type                           ...         CPCM
Solvent:                                     ... 2,2,2-TRIFLUOROETHANOL
SMD-CDS solvent descriptors:
  Soln                                       ...    1.2907
  Soln25                                     ... Unavailable
  Sola                                       ...    0.5700
  Solb                                       ...    0.2500
  Solg                                       ...   42.0200
  Solc                                       ...    0.0000
  Solh                                       ...    0.5000
Radii:
 Radius for O  used is    2.8724 Bohr (=   1.5200 Ang.)
 Radius for N  used is    3.5716 Bohr (=   1.8900 Ang.)
 Radius for C  used is    3.4960 Bohr (=   1.8500 Ang.)
 Radius for H  used is    2.2677 Bohr (=   1.2000 Ang.)
Calculating surface                               ...        done! (  0.0s)
GEPOL surface points                              ...         4686
GEPOL Volume                                      ...    3964.5470
GEPOL Surface-area                                ...    2176.9425
Calculating surface distance matrix               ...        done! (  0.3s)
Performing Cholesky decomposition & store         ...        done! (  1.4s)
Overall time for CPCM initialization              ...                 1.7s
--------------
SCF ITERATIONS
--------------
ITER       Energy         Delta-E        Max-DP      RMS-DP      [F,P]     Damp
               ***  Starting incremental Fock matrix formation  ***
  0  -1806.3865842571   0.000000000000 0.06076800  0.00017008  0.3265030 0.7000
  1  -1806.8646838222  -0.478099565051 0.03633615  0.00013977  0.1615729 0.7000
                               ***Turning on DIIS***
  2  -1807.1117938537  -0.247110031517 0.08106189  0.00034296  0.0882000 0.0000
  3  -1807.5271929953  -0.415399141659 0.02354328  0.00009650  0.0761002 0.0000
  4  -1807.5819307888  -0.054737793437 0.00726865  0.00003757  0.0155647 0.0000
  5  -1807.5833096254  -0.001378836658 0.00230039  0.00001479  0.0123150 0.0000
                      *** Initiating the SOSCF procedure ***
                           *** Shutting down DIIS ***
                      *** Re-Reading the Fockian *** 
                      *** Removing any level shift *** 
ITER      Energy       Delta-E        Grad      Rot      Max-DP    RMS-DP
  6  -1807.58367065  -0.0003610265  0.000487  0.000487  0.002460  0.000007
               *** Restarting incremental Fock matrix formation ***
  7  -1807.58368233  -0.0000116777  0.000366  0.000977  0.023344  0.000159
  8  -1807.58370631  -0.0000239813  0.000168  0.000613  0.006959  0.000047
  9  -1807.58370796  -0.0000016504  0.000114  0.000113  0.005173  0.000035
 10  -1807.58371091  -0.0000029485  0.000029  0.000091  0.002115  0.000007
 11  -1807.58371108  -0.0000001693  0.000017  0.000035  0.002188  0.000003
                  ***Gradient check signals convergence***
              ***Rediagonalizing the Fockian in SOSCF/NRSCF***

               *****************************************************
               *                     SUCCESS                       *
               *           SCF CONVERGED AFTER  12 CYCLES          *
               *****************************************************

Old exchange energy                            =    -77.254564438 Eh
New exchange energy                            =    -77.254559410 Eh
Exchange energy change after final integration =      0.000005028 Eh
Total energy after final integration           =  -1807.583706053 Eh
Final COS-X integration done in                =   346.882 sec

------------------
NL GRID GENERATION
------------------

General Integration Accuracy     IntAcc      ... 4.004
Radial Grid Type                 RadialGrid  ... OptM3 with GC (2021)
Angular Grid (max. ang.)         AngularGrid ... 2 (Lebedev-110)
Angular grid pruning method      GridPruning ... 4 (adaptive)
Weight generation scheme         WeightScheme... Becke
Basis function cutoff            BFCut       ... 1.0000e-10
Integration weight cutoff        WCut        ... 1.0000e-14
Angular grids for H and He will be reduced by one unit
Partially contracted basis set               ... off
Rotationally invariant grid construction     ... off

Total number of grid points                  ...   121308
Total number of batches                      ...     1938
Average number of points per batch           ...       62
Average number of grid points per atom       ...     1479
Final grid set up in    2.0 sec

-------------------------------------------------------------------------------
                    post-SCF DFT-NL dispersion correction                      
-------------------------------------------------------------------------------

SCF Energy:   -1807.583706053 
NL    Energy:  1.090814835 
SC+NL Energy: -1806.492891218 
NL done in:   11.0 sec
-------------------------------------------------------------------------------

SMD CDS free energy correction energy :                 2.63946     Kcal/mol
Total Energy after SMD CDS correction =             -1806.488684970 Eh

----------------
TOTAL SCF ENERGY
----------------

Total Energy       :        -1806.48868497 Eh          -49157.05621 eV

Components:
Nuclear Repulsion  :         5288.49230773 Eh          143907.19179 eV
Electronic Energy  :        -7094.98099270 Eh         -193064.24801 eV
One Electron Energy:       -12982.27325703 Eh         -353265.61500 eV
Two Electron Energy:         5887.29226433 Eh          160201.36699 eV
Max COSX asymmetry :            0.00000114 Eh               0.00003 eV
CPCM Dielectric    :           -0.07107909 Eh              -1.93416 eV
SMD CDS (Gcds)     :            0.00420625 Eh               0.11446 eV

Virial components:
Potential Energy   :        -3607.57872718 Eh          -98167.20789 eV
Kinetic Energy     :         1801.09004221 Eh           49010.15168 eV
Virial Ratio       :            2.00299743


DFT components:
N(Alpha)           :      151.000478743848 electrons
N(Beta)            :      151.000478743848 electrons
N(Total)           :      302.000957487696 electrons
E(X)               :     -172.798007932555 Eh       
E(C)               :       -9.607134030549 Eh       
NL Energy, E(C,NL) :        1.090814835376 Eh       
E(XC)              :     -181.314327127727 Eh       
DFET-embed. en.    :        0.000000000000 Eh       
CPCM Solvation Model Properties:
Surface-charge          :           -0.09283728
Charge-correction       :           -0.00080602 Eh              -0.02193 eV
Free-energy (cav+disp)  :            0.00420625 Eh               0.11446 eV

---------------
SCF CONVERGENCE
---------------

  Last Energy change         ...   -1.6221e-09  Tolerance :   1.0000e-06
  Last MAX-Density change    ...    1.8874e-15  Tolerance :   1.0000e-05
  Last RMS-Density change    ...    3.7685e-18  Tolerance :   1.0000e-06
  Last Orbital Gradient      ...    2.5202e-06  Tolerance :   5.0000e-05
  Last Orbital Rotation      ...    7.8538e-06  Tolerance :   5.0000e-05

             **** THE GBW FILE WAS UPDATED (IminiumBzOate4Aa.gbw) ****
             **** DENSITY IminiumBzOate4Aa.scfp WAS UPDATED ****
             **** ENERGY FILE WAS UPDATED (IminiumBzOate4Aa.en.tmp) ****
             **** THE GBW FILE WAS UPDATED (IminiumBzOate4Aa.gbw) ****
             **** DENSITY IminiumBzOate4Aa.scfp WAS UPDATED ****
----------------
ORBITAL ENERGIES
----------------

  NO   OCC          E(Eh)            E(eV) 
   0   2.0000     -19.417034      -528.3644 
   1   2.0000     -19.349852      -526.5363 
   2   2.0000     -19.295726      -525.0634 
   3   2.0000     -19.289727      -524.9002 
   4   2.0000     -14.576027      -396.6339 
   5   2.0000     -14.521348      -395.1460 
   6   2.0000     -10.514182      -286.1054 
   7   2.0000     -10.509599      -285.9807 
   8   2.0000     -10.451261      -284.3933 
   9   2.0000     -10.418419      -283.4996 
  10   2.0000     -10.412385      -283.3354 
  11   2.0000     -10.394009      -282.8354 
  12   2.0000     -10.373651      -282.2814 
  13   2.0000     -10.365439      -282.0579 
  14   2.0000     -10.363834      -282.0142 
  15   2.0000     -10.363009      -281.9918 
  16   2.0000     -10.360929      -281.9352 
  17   2.0000     -10.360296      -281.9180 
  18   2.0000     -10.354592      -281.7628 
  19   2.0000     -10.354525      -281.7610 
  20   2.0000     -10.351887      -281.6892 
  21   2.0000     -10.351778      -281.6862 
  22   2.0000     -10.351026      -281.6657 
  23   2.0000     -10.350856      -281.6611 
  24   2.0000     -10.350196      -281.6432 
  25   2.0000     -10.349954      -281.6366 
  26   2.0000     -10.349380      -281.6209 
  27   2.0000     -10.348682      -281.6019 
  28   2.0000     -10.346911      -281.5538 
  29   2.0000     -10.346830      -281.5515 
  30   2.0000     -10.345914      -281.5266 
  31   2.0000     -10.345832      -281.5244 
  32   2.0000     -10.342807      -281.4421 
  33   2.0000     -10.340058      -281.3673 
  34   2.0000     -10.338634      -281.3285 
  35   2.0000     -10.334188      -281.2076 
  36   2.0000     -10.333994      -281.2023 
  37   2.0000     -10.332745      -281.1683 
  38   2.0000     -10.330986      -281.1204 
  39   2.0000     -10.325475      -280.9705 
  40   2.0000     -10.322234      -280.8823 
  41   2.0000     -10.321072      -280.8507 
  42   2.0000      -1.293471       -35.1971 
  43   2.0000      -1.200019       -32.6542 
  44   2.0000      -1.183732       -32.2110 
  45   2.0000      -1.117506       -30.4089 
  46   2.0000      -1.089521       -29.6474 
  47   2.0000      -1.083468       -29.4827 
  48   2.0000      -1.004622       -27.3372 
  49   2.0000      -0.998621       -27.1739 
  50   2.0000      -0.986441       -26.8424 
  51   2.0000      -0.980428       -26.6788 
  52   2.0000      -0.954284       -25.9674 
  53   2.0000      -0.941780       -25.6271 
  54   2.0000      -0.920507       -25.0483 
  55   2.0000      -0.907124       -24.6841 
  56   2.0000      -0.884283       -24.0626 
  57   2.0000      -0.879593       -23.9350 
  58   2.0000      -0.876021       -23.8378 
  59   2.0000      -0.870411       -23.6851 
  60   2.0000      -0.863880       -23.5074 
  61   2.0000      -0.860035       -23.4027 
  62   2.0000      -0.842034       -22.9129 
  63   2.0000      -0.822033       -22.3687 
  64   2.0000      -0.817989       -22.2586 
  65   2.0000      -0.811995       -22.0955 
  66   2.0000      -0.804095       -21.8805 
  67   2.0000      -0.797992       -21.7145 
  68   2.0000      -0.756532       -20.5863 
  69   2.0000      -0.745671       -20.2907 
  70   2.0000      -0.743988       -20.2449 
  71   2.0000      -0.735505       -20.0141 
  72   2.0000      -0.730251       -19.8711 
  73   2.0000      -0.724101       -19.7038 
  74   2.0000      -0.720420       -19.6036 
  75   2.0000      -0.717815       -19.5327 
  76   2.0000      -0.711600       -19.3636 
  77   2.0000      -0.690499       -18.7894 
  78   2.0000      -0.676151       -18.3990 
  79   2.0000      -0.668793       -18.1988 
  80   2.0000      -0.658303       -17.9133 
  81   2.0000      -0.647789       -17.6272 
  82   2.0000      -0.638499       -17.3744 
  83   2.0000      -0.632237       -17.2040 
  84   2.0000      -0.628788       -17.1102 
  85   2.0000      -0.616508       -16.7760 
  86   2.0000      -0.611481       -16.6392 
  87   2.0000      -0.603120       -16.4117 
  88   2.0000      -0.592678       -16.1276 
  89   2.0000      -0.584550       -15.9064 
  90   2.0000      -0.579488       -15.7687 
  91   2.0000      -0.577257       -15.7079 
  92   2.0000      -0.571044       -15.5389 
  93   2.0000      -0.566669       -15.4198 
  94   2.0000      -0.564277       -15.3548 
  95   2.0000      -0.562216       -15.2987 
  96   2.0000      -0.561950       -15.2914 
  97   2.0000      -0.560039       -15.2394 
  98   2.0000      -0.550567       -14.9817 
  99   2.0000      -0.548576       -14.9275 
 100   2.0000      -0.548022       -14.9124 
 101   2.0000      -0.546852       -14.8806 
 102   2.0000      -0.541517       -14.7354 
 103   2.0000      -0.540452       -14.7064 
 104   2.0000      -0.538320       -14.6484 
 105   2.0000      -0.532127       -14.4799 
 106   2.0000      -0.529947       -14.4206 
 107   2.0000      -0.528024       -14.3683 
 108   2.0000      -0.525491       -14.2993 
 109   2.0000      -0.523598       -14.2478 
 110   2.0000      -0.522275       -14.2118 
 111   2.0000      -0.511511       -13.9189 
 112   2.0000      -0.508003       -13.8235 
 113   2.0000      -0.503792       -13.7089 
 114   2.0000      -0.499228       -13.5847 
 115   2.0000      -0.491271       -13.3682 
 116   2.0000      -0.486551       -13.2397 
 117   2.0000      -0.480887       -13.0856 
 118   2.0000      -0.477799       -13.0016 
 119   2.0000      -0.475769       -12.9463 
 120   2.0000      -0.471654       -12.8343 
 121   2.0000      -0.468844       -12.7579 
 122   2.0000      -0.467165       -12.7122 
 123   2.0000      -0.466574       -12.6961 
 124   2.0000      -0.463334       -12.6079 
 125   2.0000      -0.458124       -12.4662 
 126   2.0000      -0.456621       -12.4253 
 127   2.0000      -0.453938       -12.3523 
 128   2.0000      -0.451113       -12.2754 
 129   2.0000      -0.449973       -12.2444 
 130   2.0000      -0.448613       -12.2074 
 131   2.0000      -0.443435       -12.0665 
 132   2.0000      -0.436599       -11.8805 
 133   2.0000      -0.435625       -11.8540 
 134   2.0000      -0.427875       -11.6431 
 135   2.0000      -0.423180       -11.5153 
 136   2.0000      -0.418634       -11.3916 
 137   2.0000      -0.414549       -11.2805 
 138   2.0000      -0.413902       -11.2628 
 139   2.0000      -0.402798       -10.9607 
 140   2.0000      -0.382716       -10.4142 
 141   2.0000      -0.373721       -10.1695 
 142   2.0000      -0.367601       -10.0029 
 143   2.0000      -0.363719        -9.8973 
 144   2.0000      -0.359064        -9.7706 
 145   2.0000      -0.351621        -9.5681 
 146   2.0000      -0.348487        -9.4828 
 147   2.0000      -0.346214        -9.4210 
 148   2.0000      -0.340493        -9.2653 
 149   2.0000      -0.339012        -9.2250 
 150   2.0000      -0.293602        -7.9893 
 151   0.0000       0.003584         0.0975 
 152   0.0000       0.021757         0.5921 
 153   0.0000       0.036639         0.9970 
 154   0.0000       0.053094         1.4448 
 155   0.0000       0.053807         1.4642 
 156   0.0000       0.059985         1.6323 
 157   0.0000       0.063866         1.7379 
 158   0.0000       0.066018         1.7964 
 159   0.0000       0.067566         1.8386 
 160   0.0000       0.070152         1.9089 
 161   0.0000       0.073607         2.0030 
 162   0.0000       0.076087         2.0704 
 163   0.0000       0.081632         2.2213 
 164   0.0000       0.085124         2.3163 
 165   0.0000       0.086772         2.3612 
 166   0.0000       0.090923         2.4741 
 167   0.0000       0.096716         2.6318 
 168   0.0000       0.097979         2.6661 
 169   0.0000       0.101037         2.7494 
 170   0.0000       0.102901         2.8001 
 171   0.0000       0.106248         2.8912 
 172   0.0000       0.110161         2.9976 
 173   0.0000       0.111072         3.0224 
 174   0.0000       0.113720         3.0945 
 175   0.0000       0.118081         3.2131 
 176   0.0000       0.121346         3.3020 
 177   0.0000       0.123688         3.3657 
 178   0.0000       0.126457         3.4411 
 179   0.0000       0.127414         3.4671 
 180   0.0000       0.129543         3.5250 
 181   0.0000       0.131568         3.5801 
 182   0.0000       0.134726         3.6661 
 183   0.0000       0.139582         3.7982 
 184   0.0000       0.140197         3.8150 
 185   0.0000       0.142521         3.8782 
 186   0.0000       0.143469         3.9040 
 187   0.0000       0.147668         4.0183 
 188   0.0000       0.150153         4.0859 
 189   0.0000       0.151866         4.1325 
 190   0.0000       0.155025         4.2185 
 191   0.0000       0.157684         4.2908 
 192   0.0000       0.162862         4.4317 
 193   0.0000       0.163529         4.4498 
 194   0.0000       0.165392         4.5005 
 195   0.0000       0.168458         4.5840 
 196   0.0000       0.173149         4.7116 
 197   0.0000       0.177259         4.8235 
 198   0.0000       0.179082         4.8731 
 199   0.0000       0.180835         4.9208 
 200   0.0000       0.181626         4.9423 
 201   0.0000       0.181934         4.9507 
 202   0.0000       0.184315         5.0155 
 203   0.0000       0.187806         5.1105 
 204   0.0000       0.190224         5.1763 
 205   0.0000       0.191438         5.2093 
 206   0.0000       0.196111         5.3365 
 207   0.0000       0.196243         5.3400 
 208   0.0000       0.200296         5.4503 
 209   0.0000       0.202383         5.5071 
 210   0.0000       0.207622         5.6497 
 211   0.0000       0.207748         5.6531 
 212   0.0000       0.208458         5.6724 
 213   0.0000       0.211468         5.7543 
 214   0.0000       0.214280         5.8308 
 215   0.0000       0.215421         5.8619 
 216   0.0000       0.217694         5.9238 
 217   0.0000       0.220872         6.0102 
 218   0.0000       0.223929         6.0934 
 219   0.0000       0.225040         6.1237 
 220   0.0000       0.226099         6.1525 
 221   0.0000       0.226954         6.1757 
 222   0.0000       0.228771         6.2252 
 223   0.0000       0.232667         6.3312 
 224   0.0000       0.235089         6.3971 
 225   0.0000       0.237723         6.4688 
 226   0.0000       0.240054         6.5322 
 227   0.0000       0.241413         6.5692 
 228   0.0000       0.243979         6.6390 
 229   0.0000       0.246881         6.7180 
 230   0.0000       0.249191         6.7808 
 231   0.0000       0.253163         6.8889 
 232   0.0000       0.253315         6.8931 
 233   0.0000       0.254999         6.9389 
 234   0.0000       0.256826         6.9886 
 235   0.0000       0.259955         7.0737 
 236   0.0000       0.262185         7.1344 
 237   0.0000       0.265330         7.2200 
 238   0.0000       0.266862         7.2617 
 239   0.0000       0.268654         7.3105 
 240   0.0000       0.272850         7.4246 
 241   0.0000       0.275274         7.4906 
 242   0.0000       0.278536         7.5794 
 243   0.0000       0.279569         7.6075 
 244   0.0000       0.281029         7.6472 
 245   0.0000       0.283858         7.7242 
 246   0.0000       0.287065         7.8114 
 247   0.0000       0.287494         7.8231 
 248   0.0000       0.290809         7.9133 
 249   0.0000       0.293689         7.9917 
 250   0.0000       0.296992         8.0816 
 251   0.0000       0.298711         8.1284 
 252   0.0000       0.301270         8.1980 
 253   0.0000       0.302143         8.2217 
 254   0.0000       0.304021         8.2728 
 255   0.0000       0.307387         8.3644 
 256   0.0000       0.310648         8.4532 
 257   0.0000       0.311005         8.4629 
 258   0.0000       0.313908         8.5419 
 259   0.0000       0.315587         8.5875 
 260   0.0000       0.315708         8.5908 
 261   0.0000       0.316674         8.6171 
 262   0.0000       0.319976         8.7070 
 263   0.0000       0.320334         8.7167 
 264   0.0000       0.323376         8.7995 
 265   0.0000       0.325988         8.8706 
 266   0.0000       0.327923         8.9232 
 267   0.0000       0.330013         8.9801 
 268   0.0000       0.330695         8.9987 
 269   0.0000       0.334587         9.1046 
 270   0.0000       0.335637         9.1332 
 271   0.0000       0.336999         9.1702 
 272   0.0000       0.337710         9.1896 
 273   0.0000       0.339939         9.2502 
 274   0.0000       0.341712         9.2985 
 275   0.0000       0.344013         9.3611 
 276   0.0000       0.344591         9.3768 
 277   0.0000       0.345347         9.3974 
 278   0.0000       0.345797         9.4096 
 279   0.0000       0.349224         9.5029 
 280   0.0000       0.349924         9.5219 
 281   0.0000       0.351542         9.5660 
 282   0.0000       0.353808         9.6276 
 283   0.0000       0.355843         9.6830 
 284   0.0000       0.356832         9.7099 
 285   0.0000       0.359507         9.7827 
 286   0.0000       0.360261         9.8032 
 287   0.0000       0.361500         9.8369 
 288   0.0000       0.361994         9.8504 
 289   0.0000       0.363642         9.8952 
 290   0.0000       0.365233         9.9385 
 291   0.0000       0.367642        10.0041 
 292   0.0000       0.368991        10.0408 
 293   0.0000       0.370496        10.0817 
 294   0.0000       0.372259        10.1297 
 295   0.0000       0.373350        10.1594 
 296   0.0000       0.376064        10.2332 
 297   0.0000       0.377742        10.2789 
 298   0.0000       0.380336        10.3495 
 299   0.0000       0.382120        10.3980 
 300   0.0000       0.383074        10.4240 
 301   0.0000       0.384395        10.4599 
 302   0.0000       0.386343        10.5129 
 303   0.0000       0.387553        10.5459 
 304   0.0000       0.390358        10.6222 
 305   0.0000       0.391388        10.6502 
 306   0.0000       0.393195        10.6994 
 307   0.0000       0.394258        10.7283 
 308   0.0000       0.397176        10.8077 
 309   0.0000       0.397762        10.8237 
 310   0.0000       0.400205        10.8901 
 311   0.0000       0.403046        10.9674 
 312   0.0000       0.403487        10.9794 
 313   0.0000       0.404901        11.0179 
 314   0.0000       0.406382        11.0582 
 315   0.0000       0.408228        11.1084 
 316   0.0000       0.410418        11.1680 
 317   0.0000       0.413283        11.2460 
 318   0.0000       0.413763        11.2591 
 319   0.0000       0.416520        11.3341 
 320   0.0000       0.418451        11.3866 
 321   0.0000       0.420733        11.4487 
 322   0.0000       0.422022        11.4838 
 323   0.0000       0.422438        11.4951 
 324   0.0000       0.422978        11.5098 
 325   0.0000       0.426894        11.6164 
 326   0.0000       0.427969        11.6456 
 327   0.0000       0.428595        11.6627 
 328   0.0000       0.431599        11.7444 
 329   0.0000       0.436008        11.8644 
 330   0.0000       0.436331        11.8732 
 331   0.0000       0.438951        11.9445 
 332   0.0000       0.440273        11.9804 
 333   0.0000       0.441452        12.0125 
 334   0.0000       0.443224        12.0607 
 335   0.0000       0.443331        12.0636 
 336   0.0000       0.448296        12.1988 
 337   0.0000       0.450564        12.2605 
 338   0.0000       0.451442        12.2844 
 339   0.0000       0.453210        12.3325 
 340   0.0000       0.456418        12.4198 
 341   0.0000       0.457111        12.4386 
 342   0.0000       0.457932        12.4610 
 343   0.0000       0.463352        12.6084 
 344   0.0000       0.464973        12.6526 
 345   0.0000       0.466089        12.6829 
 346   0.0000       0.468559        12.7501 
 347   0.0000       0.473599        12.8873 
 348   0.0000       0.475712        12.9448 
 349   0.0000       0.478128        13.0105 
 350   0.0000       0.480959        13.0876 
 351   0.0000       0.481568        13.1041 
 352   0.0000       0.482287        13.1237 
 353   0.0000       0.485582        13.2134 
 354   0.0000       0.488560        13.2944 
 355   0.0000       0.491391        13.3714 
 356   0.0000       0.493483        13.4283 
 357   0.0000       0.495143        13.4735 
 358   0.0000       0.495871        13.4933 
 359   0.0000       0.500381        13.6161 
 360   0.0000       0.501983        13.6597 
 361   0.0000       0.503050        13.6887 
 362   0.0000       0.504613        13.7312 
 363   0.0000       0.506237        13.7754 
 364   0.0000       0.509305        13.8589 
 365   0.0000       0.513053        13.9609 
 366   0.0000       0.515255        14.0208 
 367   0.0000       0.516804        14.0629 
 368   0.0000       0.518342        14.1048 
 369   0.0000       0.520307        14.1583 
 370   0.0000       0.521736        14.1972 
 371   0.0000       0.523605        14.2480 
 372   0.0000       0.528120        14.3709 
 373   0.0000       0.530644        14.4396 
 374   0.0000       0.531679        14.4677 
 375   0.0000       0.532633        14.4937 
 376   0.0000       0.533919        14.5287 
 377   0.0000       0.536813        14.6074 
 378   0.0000       0.539017        14.6674 
 379   0.0000       0.540496        14.7076 
 380   0.0000       0.542967        14.7749 
 381   0.0000       0.544128        14.8065 
 382   0.0000       0.546944        14.8831 
 383   0.0000       0.547819        14.9069 
 384   0.0000       0.550085        14.9686 
 385   0.0000       0.553279        15.0555 
 386   0.0000       0.555249        15.1091 
 387   0.0000       0.555530        15.1167 
 388   0.0000       0.557949        15.1826 
 389   0.0000       0.560629        15.2555 
 390   0.0000       0.564045        15.3484 
 391   0.0000       0.566908        15.4264 
 392   0.0000       0.570921        15.5355 
 393   0.0000       0.571429        15.5494 
 394   0.0000       0.573500        15.6057 
 395   0.0000       0.574959        15.6454 
 396   0.0000       0.576376        15.6840 
 397   0.0000       0.579862        15.7789 
 398   0.0000       0.583039        15.8653 
 399   0.0000       0.584729        15.9113 
 400   0.0000       0.588437        16.0122 
 401   0.0000       0.590269        16.0620 
 402   0.0000       0.592857        16.1325 
 403   0.0000       0.597030        16.2460 
 404   0.0000       0.599089        16.3021 
 405   0.0000       0.602931        16.4066 
 406   0.0000       0.604288        16.4435 
 407   0.0000       0.605926        16.4881 
 408   0.0000       0.607575        16.5330 
 409   0.0000       0.611900        16.6507 
 410   0.0000       0.613212        16.6863 
 411   0.0000       0.613821        16.7029 
 412   0.0000       0.617432        16.8012 
 413   0.0000       0.620488        16.8843 
 414   0.0000       0.626848        17.0574 
 415   0.0000       0.627168        17.0661 
 416   0.0000       0.629681        17.1345 
 417   0.0000       0.631532        17.1849 
 418   0.0000       0.633602        17.2412 
 419   0.0000       0.635272        17.2866 
 420   0.0000       0.635909        17.3040 
 421   0.0000       0.638950        17.3867 
 422   0.0000       0.642399        17.4806 
 423   0.0000       0.645106        17.5542 
 424   0.0000       0.647571        17.6213 
 425   0.0000       0.650886        17.7115 
 426   0.0000       0.653993        17.7961 
 427   0.0000       0.656561        17.8659 
 428   0.0000       0.659373        17.9425 
 429   0.0000       0.660566        17.9749 
 430   0.0000       0.662726        18.0337 
 431   0.0000       0.663700        18.0602 
 432   0.0000       0.664913        18.0932 
 433   0.0000       0.665404        18.1066 
 434   0.0000       0.669671        18.2227 
 435   0.0000       0.673169        18.3179 
 436   0.0000       0.675227        18.3739 
 437   0.0000       0.675901        18.3922 
 438   0.0000       0.678111        18.4523 
 439   0.0000       0.680983        18.5305 
 440   0.0000       0.683399        18.5962 
 441   0.0000       0.687060        18.6958 
 442   0.0000       0.688860        18.7448 
 443   0.0000       0.690203        18.7814 
 444   0.0000       0.692584        18.8462 
 445   0.0000       0.695592        18.9280 
 446   0.0000       0.699032        19.0216 
 447   0.0000       0.700152        19.0521 
 448   0.0000       0.701680        19.0937 
 449   0.0000       0.705029        19.1848 
 450   0.0000       0.707264        19.2456 
 451   0.0000       0.710134        19.3237 
 452   0.0000       0.714455        19.4413 
 453   0.0000       0.715766        19.4770 
 454   0.0000       0.716723        19.5030 
 455   0.0000       0.720640        19.6096 
 456   0.0000       0.725272        19.7357 
 457   0.0000       0.727000        19.7827 
 458   0.0000       0.729586        19.8530 
 459   0.0000       0.732150        19.9228 
 460   0.0000       0.734130        19.9767 
 461   0.0000       0.738925        20.1072 
 462   0.0000       0.739347        20.1187 
 463   0.0000       0.743700        20.2371 
 464   0.0000       0.746096        20.3023 
 465   0.0000       0.749136        20.3850 
 466   0.0000       0.751561        20.4510 
 467   0.0000       0.752586        20.4789 
 468   0.0000       0.753890        20.5144 
 469   0.0000       0.758110        20.6292 
 470   0.0000       0.758821        20.6486 
 471   0.0000       0.760490        20.6940 
 472   0.0000       0.764095        20.7921 
 473   0.0000       0.766867        20.8675 
 474   0.0000       0.767192        20.8764 
 475   0.0000       0.772458        21.0197 
 476   0.0000       0.772810        21.0292 
 477   0.0000       0.776593        21.1322 
 478   0.0000       0.778576        21.1861 
 479   0.0000       0.779583        21.2135 
 480   0.0000       0.780593        21.2410 
 481   0.0000       0.784315        21.3423 
 482   0.0000       0.785020        21.3615 
 483   0.0000       0.789713        21.4892 
 484   0.0000       0.790925        21.5222 
 485   0.0000       0.792853        21.5746 
 486   0.0000       0.793934        21.6040 
 487   0.0000       0.796022        21.6609 
 488   0.0000       0.796747        21.6806 
 489   0.0000       0.799209        21.7476 
 490   0.0000       0.800717        21.7886 
 491   0.0000       0.803146        21.8547 
 492   0.0000       0.804359        21.8877 
 493   0.0000       0.806338        21.9416 
 494   0.0000       0.808382        21.9972 
 495   0.0000       0.810130        22.0448 
 496   0.0000       0.813632        22.1401 
 497   0.0000       0.815530        22.1917 
 498   0.0000       0.817241        22.2383 
 499   0.0000       0.818251        22.2657 
 500   0.0000       0.821866        22.3641 
 501   0.0000       0.822806        22.3897 
 502   0.0000       0.824018        22.4227 
 503   0.0000       0.828410        22.5422 
 504   0.0000       0.829516        22.5723 
 505   0.0000       0.834310        22.7027 
 506   0.0000       0.834647        22.7119 
 507   0.0000       0.836842        22.7716 
 508   0.0000       0.839670        22.8486 
 509   0.0000       0.840870        22.8812 
 510   0.0000       0.842264        22.9192 
 511   0.0000       0.845222        22.9997 
 512   0.0000       0.846576        23.0365 
 513   0.0000       0.848559        23.0905 
 514   0.0000       0.852697        23.2031 
 515   0.0000       0.854326        23.2474 
 516   0.0000       0.854803        23.2604 
 517   0.0000       0.857442        23.3322 
 518   0.0000       0.860704        23.4210 
 519   0.0000       0.862602        23.4726 
 520   0.0000       0.865008        23.5381 
 521   0.0000       0.866258        23.5721 
 522   0.0000       0.867892        23.6165 
 523   0.0000       0.868982        23.6462 
 524   0.0000       0.870860        23.6973 
 525   0.0000       0.874398        23.7936 
 526   0.0000       0.874993        23.8098 
 527   0.0000       0.875641        23.8274 
 528   0.0000       0.878603        23.9080 
 529   0.0000       0.879538        23.9335 
 530   0.0000       0.883034        24.0286 
 531   0.0000       0.884669        24.0731 
 532   0.0000       0.886509        24.1231 
 533   0.0000       0.891731        24.2652 
 534   0.0000       0.891915        24.2702 
 535   0.0000       0.893385        24.3103 
 536   0.0000       0.894873        24.3507 
 537   0.0000       0.895830        24.3768 
 538   0.0000       0.899639        24.4804 
 539   0.0000       0.901825        24.5399 
 540   0.0000       0.902908        24.5694 
 541   0.0000       0.906150        24.6576 
 542   0.0000       0.907061        24.6824 
 543   0.0000       0.909018        24.7356 
 544   0.0000       0.911265        24.7968 
 545   0.0000       0.913993        24.8710 
 546   0.0000       0.916116        24.9288 
 547   0.0000       0.917300        24.9610 
 548   0.0000       0.918444        24.9921 
 549   0.0000       0.920780        25.0557 
 550   0.0000       0.922080        25.0911 
 551   0.0000       0.923885        25.1402 
 552   0.0000       0.925250        25.1773 
 553   0.0000       0.928280        25.2598 
 554   0.0000       0.930004        25.3067 
 555   0.0000       0.933103        25.3910 
 556   0.0000       0.935823        25.4650 
 557   0.0000       0.937604        25.5135 
 558   0.0000       0.939510        25.5654 
 559   0.0000       0.942947        25.6589 
 560   0.0000       0.943836        25.6831 
 561   0.0000       0.944881        25.7115 
 562   0.0000       0.946888        25.7661 
 563   0.0000       0.949197        25.8290 
 564   0.0000       0.951590        25.8941 
 565   0.0000       0.952247        25.9120 
 566   0.0000       0.954577        25.9754 
 567   0.0000       0.956873        26.0379 
 568   0.0000       0.958269        26.0758 
 569   0.0000       0.961902        26.1747 
 570   0.0000       0.962704        26.1965 
 571   0.0000       0.965095        26.2616 
 572   0.0000       0.967341        26.3227 
 573   0.0000       0.968754        26.3611 
 574   0.0000       0.969832        26.3905 
 575   0.0000       0.971014        26.4226 
 576   0.0000       0.973390        26.4873 
 577   0.0000       0.974782        26.5252 
 578   0.0000       0.978405        26.6238 
 579   0.0000       0.979934        26.6654 
 580   0.0000       0.981528        26.7087 
 581   0.0000       0.982313        26.7301 
 582   0.0000       0.986405        26.8415 
 583   0.0000       0.988253        26.8917 
 584   0.0000       0.989498        26.9256 
 585   0.0000       0.991278        26.9740 
 586   0.0000       0.991471        26.9793 
 587   0.0000       0.994379        27.0584 
 588   0.0000       0.996963        27.1287 
 589   0.0000       0.998813        27.1791 
 590   0.0000       1.001160        27.2429 
 591   0.0000       1.001910        27.2634 
 592   0.0000       1.004618        27.3370 
 593   0.0000       1.006766        27.3955 
 594   0.0000       1.008578        27.4448 
 595   0.0000       1.011134        27.5144 
 596   0.0000       1.011903        27.5353 
 597   0.0000       1.012968        27.5642 
 598   0.0000       1.017418        27.6853 
 599   0.0000       1.019283        27.7361 
 600   0.0000       1.020686        27.7743 
 601   0.0000       1.023673        27.8556 
 602   0.0000       1.024093        27.8670 
 603   0.0000       1.025204        27.8972 
 604   0.0000       1.027484        27.9593 
 605   0.0000       1.030027        28.0285 
 606   0.0000       1.031016        28.0554 
 607   0.0000       1.033986        28.1362 
 608   0.0000       1.034426        28.1482 
 609   0.0000       1.036795        28.2126 
 610   0.0000       1.040307        28.3082 
 611   0.0000       1.041806        28.3490 
 612   0.0000       1.043547        28.3963 
 613   0.0000       1.045511        28.4498 
 614   0.0000       1.048003        28.5176 
 615   0.0000       1.050421        28.5834 
 616   0.0000       1.053818        28.6758 
 617   0.0000       1.054457        28.6932 
 618   0.0000       1.055974        28.7345 
 619   0.0000       1.058515        28.8037 
 620   0.0000       1.060499        28.8577 
 621   0.0000       1.062376        28.9087 
 622   0.0000       1.063068        28.9276 
 623   0.0000       1.065078        28.9823 
 624   0.0000       1.066135        29.0110 
 625   0.0000       1.069500        29.1026 
 626   0.0000       1.071700        29.1624 
 627   0.0000       1.072796        29.1923 
 628   0.0000       1.074643        29.2425 
 629   0.0000       1.078210        29.3396 
 630   0.0000       1.081158        29.4198 
 631   0.0000       1.084028        29.4979 
 632   0.0000       1.085013        29.5247 
 633   0.0000       1.087150        29.5828 
 634   0.0000       1.087563        29.5941 
 635   0.0000       1.092623        29.7318 
 636   0.0000       1.093716        29.7615 
 637   0.0000       1.095030        29.7973 
 638   0.0000       1.097287        29.8587 
 639   0.0000       1.099551        29.9203 
 640   0.0000       1.101728        29.9795 
 641   0.0000       1.103703        30.0333 
 642   0.0000       1.104743        30.0616 
 643   0.0000       1.106733        30.1157 
 644   0.0000       1.110219        30.2106 
 645   0.0000       1.111705        30.2510 
 646   0.0000       1.113718        30.3058 
 647   0.0000       1.116494        30.3813 
 648   0.0000       1.119026        30.4502 
 649   0.0000       1.120343        30.4861 
 650   0.0000       1.124131        30.5892 
 651   0.0000       1.124584        30.6015 
 652   0.0000       1.127906        30.6919 
 653   0.0000       1.128262        30.7016 
 654   0.0000       1.131881        30.8000 
 655   0.0000       1.136097        30.9148 
 656   0.0000       1.138039        30.9676 
 657   0.0000       1.139152        30.9979 
 658   0.0000       1.143061        31.1043 
 659   0.0000       1.146564        31.1996 
 660   0.0000       1.149772        31.2869 
 661   0.0000       1.150465        31.3057 
 662   0.0000       1.154348        31.4114 
 663   0.0000       1.156387        31.4669 
 664   0.0000       1.160883        31.5892 
 665   0.0000       1.164200        31.6795 
 666   0.0000       1.164952        31.7000 
 667   0.0000       1.166514        31.7425 
 668   0.0000       1.166883        31.7525 
 669   0.0000       1.170505        31.8511 
 670   0.0000       1.173152        31.9231 
 671   0.0000       1.174983        31.9729 
 672   0.0000       1.176953        32.0265 
 673   0.0000       1.179839        32.1051 
 674   0.0000       1.180803        32.1313 
 675   0.0000       1.183870        32.2148 
 676   0.0000       1.185168        32.2501 
 677   0.0000       1.186757        32.2933 
 678   0.0000       1.190590        32.3976 
 679   0.0000       1.191908        32.4335 
 680   0.0000       1.193523        32.4774 
 681   0.0000       1.196162        32.5492 
 682   0.0000       1.197241        32.5786 
 683   0.0000       1.201392        32.6915 
 684   0.0000       1.203576        32.7510 
 685   0.0000       1.205791        32.8113 
 686   0.0000       1.209198        32.9039 
 687   0.0000       1.212020        32.9807 
 688   0.0000       1.214304        33.0429 
 689   0.0000       1.215206        33.0674 
 690   0.0000       1.215572        33.0774 
 691   0.0000       1.220517        33.2120 
 692   0.0000       1.224556        33.3219 
 693   0.0000       1.226859        33.3845 
 694   0.0000       1.227473        33.4013 
 695   0.0000       1.228891        33.4398 
 696   0.0000       1.230636        33.4873 
 697   0.0000       1.233294        33.5596 
 698   0.0000       1.236889        33.6575 
 699   0.0000       1.238822        33.7101 
 700   0.0000       1.238999        33.7149 
 701   0.0000       1.243640        33.8412 
 702   0.0000       1.244894        33.8753 
 703   0.0000       1.248141        33.9636 
 704   0.0000       1.251587        34.0574 
 705   0.0000       1.253748        34.1162 
 706   0.0000       1.256524        34.1918 
 707   0.0000       1.258365        34.2419 
 708   0.0000       1.259751        34.2796 
 709   0.0000       1.261372        34.3237 
 710   0.0000       1.264231        34.4015 
 711   0.0000       1.266792        34.4712 
 712   0.0000       1.272254        34.6198 
 713   0.0000       1.273757        34.6607 
 714   0.0000       1.274821        34.6896 
 715   0.0000       1.276819        34.7440 
 716   0.0000       1.277925        34.7741 
 717   0.0000       1.283928        34.9374 
 718   0.0000       1.284533        34.9539 
 719   0.0000       1.289237        35.0819 
 720   0.0000       1.289995        35.1025 
 721   0.0000       1.293177        35.1891 
 722   0.0000       1.295961        35.2649 
 723   0.0000       1.296033        35.2668 
 724   0.0000       1.298947        35.3462 
 725   0.0000       1.301133        35.4056 
 726   0.0000       1.301576        35.4177 
 727   0.0000       1.307302        35.5735 
 728   0.0000       1.310722        35.6666 
 729   0.0000       1.311936        35.6996 
 730   0.0000       1.313216        35.7344 
 731   0.0000       1.314851        35.7789 
 732   0.0000       1.319471        35.9046 
 733   0.0000       1.321369        35.9563 
 734   0.0000       1.324110        36.0309 
 735   0.0000       1.325911        36.0799 
 736   0.0000       1.326435        36.0941 
 737   0.0000       1.330394        36.2019 
 738   0.0000       1.332488        36.2588 
 739   0.0000       1.337899        36.4061 
 740   0.0000       1.338761        36.4295 
 741   0.0000       1.341884        36.5145 
 742   0.0000       1.343473        36.5578 
 743   0.0000       1.345154        36.6035 
 744   0.0000       1.347243        36.6603 
 745   0.0000       1.350583        36.7512 
 746   0.0000       1.355328        36.8804 
 747   0.0000       1.358314        36.9616 
 748   0.0000       1.361800        37.0565 
 749   0.0000       1.362039        37.0630 
 750   0.0000       1.365014        37.1439 
 751   0.0000       1.366021        37.1713 
 752   0.0000       1.368857        37.2485 
 753   0.0000       1.370998        37.3068 
 754   0.0000       1.378420        37.5087 
 755   0.0000       1.380680        37.5702 
 756   0.0000       1.383081        37.6356 
 757   0.0000       1.385545        37.7026 
 758   0.0000       1.389444        37.8087 
 759   0.0000       1.391167        37.8556 
 760   0.0000       1.393548        37.9204 
 761   0.0000       1.397745        38.0346 
 762   0.0000       1.398928        38.0668 
 763   0.0000       1.400680        38.1144 
 764   0.0000       1.402104        38.1532 
 765   0.0000       1.405770        38.2530 
 766   0.0000       1.409958        38.3669 
 767   0.0000       1.413932        38.4750 
 768   0.0000       1.415249        38.5109 
 769   0.0000       1.417290        38.5664 
 770   0.0000       1.421744        38.6876 
 771   0.0000       1.424813        38.7711 
 772   0.0000       1.425703        38.7954 
 773   0.0000       1.430826        38.9347 
 774   0.0000       1.432409        38.9778 
 775   0.0000       1.435713        39.0677 
 776   0.0000       1.438604        39.1464 
 777   0.0000       1.441680        39.2301 
 778   0.0000       1.442319        39.2475 
 779   0.0000       1.446183        39.3526 
 780   0.0000       1.446718        39.3672 
 781   0.0000       1.450517        39.4706 
 782   0.0000       1.453183        39.5431 
 783   0.0000       1.457104        39.6498 
 784   0.0000       1.459649        39.7191 
 785   0.0000       1.462355        39.7927 
 786   0.0000       1.465025        39.8654 
 787   0.0000       1.468602        39.9627 
 788   0.0000       1.470703        40.0199 
 789   0.0000       1.472941        40.0808 
 790   0.0000       1.477891        40.2155 
 791   0.0000       1.482185        40.3323 
 792   0.0000       1.486647        40.4537 
 793   0.0000       1.486964        40.4624 
 794   0.0000       1.493443        40.6387 
 795   0.0000       1.494095        40.6564 
 796   0.0000       1.494854        40.6770 
 797   0.0000       1.501252        40.8512 
 798   0.0000       1.503211        40.9045 
 799   0.0000       1.507636        41.0249 
 800   0.0000       1.508692        41.0536 
 801   0.0000       1.513232        41.1771 
 802   0.0000       1.516569        41.2680 
 803   0.0000       1.520131        41.3649 
 804   0.0000       1.522123        41.4191 
 805   0.0000       1.527377        41.5620 
 806   0.0000       1.529699        41.6252 
 807   0.0000       1.531883        41.6846 
 808   0.0000       1.535674        41.7878 
 809   0.0000       1.538687        41.8698 
 810   0.0000       1.541100        41.9355 
 811   0.0000       1.543409        41.9983 
 812   0.0000       1.544742        42.0346 
 813   0.0000       1.548256        42.1302 
 814   0.0000       1.553100        42.2620 
 815   0.0000       1.556030        42.3417 
 816   0.0000       1.562224        42.5103 
 817   0.0000       1.563710        42.5507 
 818   0.0000       1.565549        42.6008 
 819   0.0000       1.567693        42.6591 
 820   0.0000       1.569721        42.7143 
 821   0.0000       1.574233        42.8371 
 822   0.0000       1.579596        42.9830 
 823   0.0000       1.580048        42.9953 
 824   0.0000       1.583549        43.0906 
 825   0.0000       1.586403        43.1682 
 826   0.0000       1.587489        43.1978 
 827   0.0000       1.589888        43.2631 
 828   0.0000       1.592411        43.3317 
 829   0.0000       1.595649        43.4198 
 830   0.0000       1.601171        43.5701 
 831   0.0000       1.603567        43.6353 
 832   0.0000       1.606032        43.7024 
 833   0.0000       1.609803        43.8050 
 834   0.0000       1.612078        43.8669 
 835   0.0000       1.613638        43.9093 
 836   0.0000       1.620655        44.1003 
 837   0.0000       1.620880        44.1064 
 838   0.0000       1.622632        44.1541 
 839   0.0000       1.624297        44.1994 
 840   0.0000       1.627456        44.2853 
 841   0.0000       1.633374        44.4464 
 842   0.0000       1.635008        44.4908 
 843   0.0000       1.636151        44.5219 
 844   0.0000       1.639025        44.6001 
 845   0.0000       1.639808        44.6214 
 846   0.0000       1.643970        44.7347 
 847   0.0000       1.647590        44.8332 
 848   0.0000       1.649476        44.8845 
 849   0.0000       1.652648        44.9708 
 850   0.0000       1.655014        45.0352 
 851   0.0000       1.656559        45.0773 
 852   0.0000       1.659684        45.1623 
 853   0.0000       1.661083        45.2004 
 854   0.0000       1.664745        45.3000 
 855   0.0000       1.670132        45.4466 
 856   0.0000       1.674179        45.5567 
 857   0.0000       1.680137        45.7189 
 858   0.0000       1.681256        45.7493 
 859   0.0000       1.683955        45.8227 
 860   0.0000       1.684315        45.8326 
 861   0.0000       1.686723        45.8981 
 862   0.0000       1.692150        46.0457 
 863   0.0000       1.692496        46.0552 
 864   0.0000       1.699160        46.2365 
 865   0.0000       1.702566        46.3292 
 866   0.0000       1.705631        46.4126 
 867   0.0000       1.706501        46.4363 
 868   0.0000       1.708202        46.4825 
 869   0.0000       1.714075        46.6424 
 870   0.0000       1.717809        46.7440 
 871   0.0000       1.719504        46.7901 
 872   0.0000       1.722171        46.8627 
 873   0.0000       1.723325        46.8941 
 874   0.0000       1.729453        47.0608 
 875   0.0000       1.732487        47.1434 
 876   0.0000       1.736518        47.2531 
 877   0.0000       1.736996        47.2661 
 878   0.0000       1.739151        47.3247 
 879   0.0000       1.740006        47.3480 
 880   0.0000       1.743453        47.4418 
 881   0.0000       1.744621        47.4735 
 882   0.0000       1.746683        47.5296 
 883   0.0000       1.750173        47.6246 
 884   0.0000       1.750840        47.6428 
 885   0.0000       1.753868        47.7252 
 886   0.0000       1.758137        47.8413 
 887   0.0000       1.759719        47.8844 
 888   0.0000       1.760444        47.9041 
 889   0.0000       1.764002        48.0009 
 890   0.0000       1.768424        48.1213 
 891   0.0000       1.771291        48.1993 
 892   0.0000       1.773863        48.2693 
 893   0.0000       1.774326        48.2819 
 894   0.0000       1.777960        48.3807 
 895   0.0000       1.780118        48.4395 
 896   0.0000       1.783558        48.5331 
 897   0.0000       1.787792        48.6483 
 898   0.0000       1.789393        48.6919 
 899   0.0000       1.790327        48.7173 
 900   0.0000       1.793132        48.7936 
 901   0.0000       1.798419        48.9375 
 902   0.0000       1.800181        48.9854 
 903   0.0000       1.806873        49.1675 
 904   0.0000       1.807431        49.1827 
 905   0.0000       1.809212        49.2312 
 906   0.0000       1.814348        49.3709 
 907   0.0000       1.817072        49.4450 
 908   0.0000       1.823612        49.6230 
 909   0.0000       1.824979        49.6602 
 910   0.0000       1.825479        49.6738 
 911   0.0000       1.830607        49.8134 
 912   0.0000       1.831474        49.8370 
 913   0.0000       1.835439        49.9448 
 914   0.0000       1.836983        49.9869 
 915   0.0000       1.840929        50.0942 
 916   0.0000       1.841224        50.1022 
 917   0.0000       1.845098        50.2077 
 918   0.0000       1.850418        50.3524 
 919   0.0000       1.852882        50.4195 
 920   0.0000       1.853340        50.4319 
 921   0.0000       1.856285        50.5121 
 922   0.0000       1.860226        50.6193 
 923   0.0000       1.866349        50.7859 
 924   0.0000       1.866530        50.7909 
 925   0.0000       1.869747        50.8784 
 926   0.0000       1.872786        50.9611 
 927   0.0000       1.878719        51.1226 
 928   0.0000       1.881687        51.2033 
 929   0.0000       1.883541        51.2537 
 930   0.0000       1.885442        51.3055 
 931   0.0000       1.890814        51.4517 
 932   0.0000       1.891724        51.4764 
 933   0.0000       1.893993        51.5382 
 934   0.0000       1.899354        51.6840 
 935   0.0000       1.902058        51.7576 
 936   0.0000       1.902802        51.7779 
 937   0.0000       1.904481        51.8236 
 938   0.0000       1.910562        51.9890 
 939   0.0000       1.914325        52.0914 
 940   0.0000       1.915898        52.1342 
 941   0.0000       1.920057        52.2474 
 942   0.0000       1.921266        52.2803 
 943   0.0000       1.923049        52.3288 
 944   0.0000       1.926633        52.4263 
 945   0.0000       1.929256        52.4977 
 946   0.0000       1.931318        52.5538 
 947   0.0000       1.933125        52.6030 
 948   0.0000       1.935294        52.6620 
 949   0.0000       1.936969        52.7076 
 950   0.0000       1.938357        52.7454 
 951   0.0000       1.942901        52.8690 
 952   0.0000       1.947078        52.9827 
 953   0.0000       1.948822        53.0301 
 954   0.0000       1.951222        53.0955 
 955   0.0000       1.952006        53.1168 
 956   0.0000       1.955950        53.2241 
 957   0.0000       1.957017        53.2531 
 958   0.0000       1.959403        53.3181 
 959   0.0000       1.961682        53.3801 
 960   0.0000       1.962958        53.4148 
 961   0.0000       1.965750        53.4908 
 962   0.0000       1.967775        53.5459 
 963   0.0000       1.971087        53.6360 
 964   0.0000       1.972780        53.6821 
 965   0.0000       1.975691        53.7613 
 966   0.0000       1.978062        53.8258 
 967   0.0000       1.981331        53.9148 
 968   0.0000       1.982219        53.9389 
 969   0.0000       1.986014        54.0422 
 970   0.0000       1.986936        54.0673 
 971   0.0000       1.990318        54.1593 
 972   0.0000       1.992322        54.2138 
 973   0.0000       1.995365        54.2966 
 974   0.0000       1.998771        54.3893 
 975   0.0000       2.004032        54.5325 
 976   0.0000       2.005524        54.5731 
 977   0.0000       2.007311        54.6217 
 978   0.0000       2.010996        54.7220 
 979   0.0000       2.012410        54.7605 
 980   0.0000       2.013466        54.7892 
 981   0.0000       2.016048        54.8595 
 982   0.0000       2.016957        54.8842 
 983   0.0000       2.021388        55.0048 
 984   0.0000       2.023167        55.0532 
 985   0.0000       2.026376        55.1405 
 986   0.0000       2.028157        55.1890 
 987   0.0000       2.032033        55.2944 
 988   0.0000       2.033901        55.3453 
 989   0.0000       2.035605        55.3916 
 990   0.0000       2.037934        55.4550 
 991   0.0000       2.039707        55.5032 
 992   0.0000       2.043927        55.6181 
 993   0.0000       2.045226        55.6534 
 994   0.0000       2.045949        55.6731 
 995   0.0000       2.049282        55.7638 
 996   0.0000       2.051439        55.8225 
 997   0.0000       2.054002        55.8922 
 998   0.0000       2.057082        55.9760 
 999   0.0000       2.057591        55.9899 
 1000   0.0000       2.062276        56.1174 
 1001   0.0000       2.065040        56.1926 
 1002   0.0000       2.069080        56.3025 
 1003   0.0000       2.070850        56.3507 
 1004   0.0000       2.073678        56.4276 
 1005   0.0000       2.075397        56.4744 
 1006   0.0000       2.076774        56.5119 
 1007   0.0000       2.079989        56.5994 
 1008   0.0000       2.083704        56.7005 
 1009   0.0000       2.085716        56.7552 
 1010   0.0000       2.086199        56.7684 
 1011   0.0000       2.087746        56.8105 
 1012   0.0000       2.090266        56.8790 
 1013   0.0000       2.091214        56.9048 
 1014   0.0000       2.093600        56.9698 
 1015   0.0000       2.094467        56.9933 
 1016   0.0000       2.098810        57.1115 
 1017   0.0000       2.101939        57.1967 
 1018   0.0000       2.104028        57.2535 
 1019   0.0000       2.105289        57.2878 
 1020   0.0000       2.108545        57.3764 
 1021   0.0000       2.109362        57.3987 
 1022   0.0000       2.110759        57.4367 
 1023   0.0000       2.113473        57.5105 
 1024   0.0000       2.118227        57.6399 
 1025   0.0000       2.118577        57.6494 
 1026   0.0000       2.119711        57.6803 
 1027   0.0000       2.122141        57.7464 
 1028   0.0000       2.125467        57.8369 
 1029   0.0000       2.127894        57.9029 
 1030   0.0000       2.129362        57.9429 
 1031   0.0000       2.133146        58.0459 
 1032   0.0000       2.135604        58.1127 
 1033   0.0000       2.137956        58.1767 
 1034   0.0000       2.138843        58.2009 
 1035   0.0000       2.141241        58.2661 
 1036   0.0000       2.145096        58.3710 
 1037   0.0000       2.145963        58.3946 
 1038   0.0000       2.149035        58.4782 
 1039   0.0000       2.151500        58.5453 
 1040   0.0000       2.153312        58.5946 
 1041   0.0000       2.155058        58.6421 
 1042   0.0000       2.158197        58.7275 
 1043   0.0000       2.160822        58.7990 
 1044   0.0000       2.162756        58.8516 
 1045   0.0000       2.164366        58.8954 
 1046   0.0000       2.167300        58.9752 
 1047   0.0000       2.170482        59.0618 
 1048   0.0000       2.172000        59.1031 
 1049   0.0000       2.174951        59.1834 
 1050   0.0000       2.176606        59.2285 
 1051   0.0000       2.177843        59.2621 
 1052   0.0000       2.180187        59.3259 
 1053   0.0000       2.185386        59.4674 
 1054   0.0000       2.187143        59.5152 
 1055   0.0000       2.189121        59.5690 
 1056   0.0000       2.191141        59.6240 
 1057   0.0000       2.193805        59.6965 
 1058   0.0000       2.194728        59.7216 
 1059   0.0000       2.195775        59.7501 
 1060   0.0000       2.197948        59.8092 
 1061   0.0000       2.204079        59.9760 
 1062   0.0000       2.204218        59.9798 
 1063   0.0000       2.205514        60.0151 
 1064   0.0000       2.211184        60.1694 
 1065   0.0000       2.214421        60.2575 
 1066   0.0000       2.216218        60.3063 
 1067   0.0000       2.217772        60.3486 
 1068   0.0000       2.218666        60.3730 
 1069   0.0000       2.220328        60.4182 
 1070   0.0000       2.221360        60.4463 
 1071   0.0000       2.224157        60.5224 
 1072   0.0000       2.225809        60.5673 
 1073   0.0000       2.229914        60.6791 
 1074   0.0000       2.230767        60.7022 
 1075   0.0000       2.231880        60.7326 
 1076   0.0000       2.236607        60.8612 
 1077   0.0000       2.238261        60.9062 
 1078   0.0000       2.239914        60.9512 
 1079   0.0000       2.241825        61.0032 
 1080   0.0000       2.243777        61.0563 
 1081   0.0000       2.246142        61.1206 
 1082   0.0000       2.248551        61.1862 
 1083   0.0000       2.250863        61.2491 
 1084   0.0000       2.252883        61.3041 
 1085   0.0000       2.253521        61.3214 
 1086   0.0000       2.257859        61.4395 
 1087   0.0000       2.259638        61.4879 
 1088   0.0000       2.261407        61.5360 
 1089   0.0000       2.263402        61.5903 
 1090   0.0000       2.265280        61.6414 
 1091   0.0000       2.268643        61.7329 
 1092   0.0000       2.271038        61.7981 
 1093   0.0000       2.272244        61.8309 
 1094   0.0000       2.273101        61.8542 
 1095   0.0000       2.276347        61.9425 
 1096   0.0000       2.278136        61.9912 
 1097   0.0000       2.278944        62.0132 
 1098   0.0000       2.281440        62.0811 
 1099   0.0000       2.283806        62.1455 
 1100   0.0000       2.285301        62.1862 
 1101   0.0000       2.288361        62.2695 
 1102   0.0000       2.290379        62.3244 
 1103   0.0000       2.291349        62.3508 
 1104   0.0000       2.294445        62.4350 
 1105   0.0000       2.296532        62.4918 
 1106   0.0000       2.298590        62.5478 
 1107   0.0000       2.300830        62.6088 
 1108   0.0000       2.302285        62.6483 
 1109   0.0000       2.304692        62.7139 
 1110   0.0000       2.308648        62.8215 
 1111   0.0000       2.308962        62.8301 
 1112   0.0000       2.312299        62.9209 
 1113   0.0000       2.313067        62.9417 
 1114   0.0000       2.314880        62.9911 
 1115   0.0000       2.316817        63.0438 
 1116   0.0000       2.320096        63.1330 
 1117   0.0000       2.323261        63.2191 
 1118   0.0000       2.323742        63.2322 
 1119   0.0000       2.326691        63.3125 
 1120   0.0000       2.328251        63.3549 
 1121   0.0000       2.331583        63.4456 
 1122   0.0000       2.332584        63.4728 
 1123   0.0000       2.333540        63.4988 
 1124   0.0000       2.335994        63.5656 
 1125   0.0000       2.338759        63.6409 
 1126   0.0000       2.340461        63.6872 
 1127   0.0000       2.342590        63.7451 
 1128   0.0000       2.345243        63.8173 
 1129   0.0000       2.345964        63.8369 
 1130   0.0000       2.348925        63.9175 
 1131   0.0000       2.349740        63.9397 
 1132   0.0000       2.355253        64.0897 
 1133   0.0000       2.355793        64.1044 
 1134   0.0000       2.358689        64.1832 
 1135   0.0000       2.360795        64.2405 
 1136   0.0000       2.363944        64.3262 
 1137   0.0000       2.364460        64.3402 
 1138   0.0000       2.366571        64.3977 
 1139   0.0000       2.370753        64.5115 
 1140   0.0000       2.371403        64.5292 
 1141   0.0000       2.372196        64.5507 
 1142   0.0000       2.373463        64.5852 
 1143   0.0000       2.379635        64.7532 
 1144   0.0000       2.381667        64.8085 
 1145   0.0000       2.382876        64.8413 
 1146   0.0000       2.385695        64.9181 
 1147   0.0000       2.387315        64.9621 
 1148   0.0000       2.388088        64.9832 
 1149   0.0000       2.392251        65.0965 
 1150   0.0000       2.394125        65.1474 
 1151   0.0000       2.395880        65.1952 
 1152   0.0000       2.398266        65.2601 
 1153   0.0000       2.398662        65.2709 
 1154   0.0000       2.403638        65.4063 
 1155   0.0000       2.406568        65.4861 
 1156   0.0000       2.407928        65.5231 
 1157   0.0000       2.411664        65.6247 
 1158   0.0000       2.414498        65.7018 
 1159   0.0000       2.416374        65.7529 
 1160   0.0000       2.417221        65.7759 
 1161   0.0000       2.417436        65.7818 
 1162   0.0000       2.421554        65.8938 
 1163   0.0000       2.424869        65.9840 
 1164   0.0000       2.429590        66.1125 
 1165   0.0000       2.430986        66.1505 
 1166   0.0000       2.433083        66.2075 
 1167   0.0000       2.434555        66.2476 
 1168   0.0000       2.437740        66.3343 
 1169   0.0000       2.437773        66.3352 
 1170   0.0000       2.440899        66.4202 
 1171   0.0000       2.442217        66.4561 
 1172   0.0000       2.447276        66.5938 
 1173   0.0000       2.449046        66.6419 
 1174   0.0000       2.451709        66.7144 
 1175   0.0000       2.453433        66.7613 
 1176   0.0000       2.456574        66.8468 
 1177   0.0000       2.457972        66.8848 
 1178   0.0000       2.460358        66.9497 
 1179   0.0000       2.460973        66.9665 
 1180   0.0000       2.462977        67.0210 
 1181   0.0000       2.471890        67.2636 
 1182   0.0000       2.473680        67.3123 
 1183   0.0000       2.475045        67.3494 
 1184   0.0000       2.476572        67.3910 
 1185   0.0000       2.478594        67.4460 
 1186   0.0000       2.479648        67.4747 
 1187   0.0000       2.482648        67.5563 
 1188   0.0000       2.488128        67.7054 
 1189   0.0000       2.489208        67.7348 
 1190   0.0000       2.492648        67.8284 
 1191   0.0000       2.496012        67.9200 
 1192   0.0000       2.496716        67.9391 
 1193   0.0000       2.499567        68.0167 
 1194   0.0000       2.502004        68.0830 
 1195   0.0000       2.503262        68.1172 
 1196   0.0000       2.506575        68.2074 
 1197   0.0000       2.510990        68.3275 
 1198   0.0000       2.512001        68.3550 
 1199   0.0000       2.514657        68.4273 
 1200   0.0000       2.518190        68.5234 
 1201   0.0000       2.520413        68.5839 
 1202   0.0000       2.523842        68.6772 
 1203   0.0000       2.524589        68.6976 
 1204   0.0000       2.526496        68.7495 
 1205   0.0000       2.528841        68.8133 
 1206   0.0000       2.530433        68.8566 
 1207   0.0000       2.534456        68.9661 
 1208   0.0000       2.536520        69.0222 
 1209   0.0000       2.539078        69.0918 
 1210   0.0000       2.540909        69.1417 
 1211   0.0000       2.542822        69.1937 
 1212   0.0000       2.544228        69.2320 
 1213   0.0000       2.546535        69.2947 
 1214   0.0000       2.548068        69.3365 
 1215   0.0000       2.551120        69.4195 
 1216   0.0000       2.552556        69.4586 
 1217   0.0000       2.553615        69.4874 
 1218   0.0000       2.555619        69.5419 
 1219   0.0000       2.557968        69.6058 
 1220   0.0000       2.563105        69.7456 
 1221   0.0000       2.565021        69.7978 
 1222   0.0000       2.567405        69.8626 
 1223   0.0000       2.568267        69.8861 
 1224   0.0000       2.570066        69.9351 
 1225   0.0000       2.574353        70.0517 
 1226   0.0000       2.576611        70.1132 
 1227   0.0000       2.578022        70.1515 
 1228   0.0000       2.579247        70.1849 
 1229   0.0000       2.582177        70.2646 
 1230   0.0000       2.582628        70.2769 
 1231   0.0000       2.585839        70.3643 
 1232   0.0000       2.589747        70.4706 
 1233   0.0000       2.590021        70.4781 
 1234   0.0000       2.592738        70.5520 
 1235   0.0000       2.594635        70.6036 
 1236   0.0000       2.597175        70.6727 
 1237   0.0000       2.600606        70.7661 
 1238   0.0000       2.602107        70.8069 
 1239   0.0000       2.604650        70.8761 
 1240   0.0000       2.607593        70.9562 
 1241   0.0000       2.607795        70.9617 
 1242   0.0000       2.610123        71.0251 
 1243   0.0000       2.612274        71.0836 
 1244   0.0000       2.613856        71.1266 
 1245   0.0000       2.616964        71.2112 
 1246   0.0000       2.618904        71.2640 
 1247   0.0000       2.620650        71.3115 
 1248   0.0000       2.622051        71.3496 
 1249   0.0000       2.623442        71.3875 
 1250   0.0000       2.626579        71.4729 
 1251   0.0000       2.629419        71.5501 
 1252   0.0000       2.631985        71.6199 
 1253   0.0000       2.636342        71.7385 
 1254   0.0000       2.638017        71.7841 
 1255   0.0000       2.639820        71.8332 
 1256   0.0000       2.643497        71.9332 
 1257   0.0000       2.647749        72.0489 
 1258   0.0000       2.648342        72.0650 
 1259   0.0000       2.649270        72.0903 
 1260   0.0000       2.652387        72.1751 
 1261   0.0000       2.655888        72.2704 
 1262   0.0000       2.656916        72.2983 
 1263   0.0000       2.660704        72.4014 
 1264   0.0000       2.660997        72.4094 
 1265   0.0000       2.664277        72.4987 
 1266   0.0000       2.669270        72.6345 
 1267   0.0000       2.671748        72.7020 
 1268   0.0000       2.673405        72.7471 
 1269   0.0000       2.676412        72.8289 
 1270   0.0000       2.679430        72.9110 
 1271   0.0000       2.682020        72.9815 
 1272   0.0000       2.683853        73.0314 
 1273   0.0000       2.684447        73.0475 
 1274   0.0000       2.686597        73.1060 
 1275   0.0000       2.689744        73.1916 
 1276   0.0000       2.693579        73.2960 
 1277   0.0000       2.695416        73.3460 
 1278   0.0000       2.700399        73.4816 
 1279   0.0000       2.700952        73.4966 
 1280   0.0000       2.703758        73.5730 
 1281   0.0000       2.705180        73.6117 
 1282   0.0000       2.707740        73.6814 
 1283   0.0000       2.708062        73.6901 
 1284   0.0000       2.710049        73.7442 
 1285   0.0000       2.712260        73.8043 
 1286   0.0000       2.715194        73.8842 
 1287   0.0000       2.716995        73.9332 
 1288   0.0000       2.718493        73.9739 
 1289   0.0000       2.720054        74.0164 
 1290   0.0000       2.720550        74.0299 
 1291   0.0000       2.723874        74.1204 
 1292   0.0000       2.724956        74.1498 
 1293   0.0000       2.729272        74.2673 
 1294   0.0000       2.732804        74.3634 
 1295   0.0000       2.736034        74.4513 
 1296   0.0000       2.737731        74.4974 
 1297   0.0000       2.739075        74.5340 
 1298   0.0000       2.741172        74.5911 
 1299   0.0000       2.742644        74.6311 
 1300   0.0000       2.745880        74.7192 
 1301   0.0000       2.748160        74.7812 
 1302   0.0000       2.751867        74.8821 
 1303   0.0000       2.753160        74.9173 
 1304   0.0000       2.755969        74.9937 
 1305   0.0000       2.756744        75.0148 
 1306   0.0000       2.758578        75.0647 
 1307   0.0000       2.759902        75.1007 
 1308   0.0000       2.766155        75.2709 
 1309   0.0000       2.768944        75.3468 
 1310   0.0000       2.769381        75.3587 
 1311   0.0000       2.772827        75.4525 
 1312   0.0000       2.773230        75.4634 
 1313   0.0000       2.774970        75.5108 
 1314   0.0000       2.776732        75.5587 
 1315   0.0000       2.781551        75.6898 
 1316   0.0000       2.786458        75.8234 
 1317   0.0000       2.788971        75.8918 
 1318   0.0000       2.789747        75.9129 
 1319   0.0000       2.790752        75.9402 
 1320   0.0000       2.794544        76.0434 
 1321   0.0000       2.795048        76.0571 
 1322   0.0000       2.797318        76.1189 
 1323   0.0000       2.799200        76.1701 
 1324   0.0000       2.802852        76.2695 
 1325   0.0000       2.803846        76.2965 
 1326   0.0000       2.808428        76.4212 
 1327   0.0000       2.810514        76.4780 
 1328   0.0000       2.813252        76.5525 
 1329   0.0000       2.813815        76.5678 
 1330   0.0000       2.815020        76.6006 
 1331   0.0000       2.817909        76.6792 
 1332   0.0000       2.820229        76.7423 
 1333   0.0000       2.822484        76.8037 
 1334   0.0000       2.823517        76.8318 
 1335   0.0000       2.824309        76.8534 
 1336   0.0000       2.826371        76.9095 
 1337   0.0000       2.828451        76.9661 
 1338   0.0000       2.829816        77.0032 
 1339   0.0000       2.830637        77.0256 
 1340   0.0000       2.834181        77.1220 
 1341   0.0000       2.836385        77.1820 
 1342   0.0000       2.837479        77.2117 
 1343   0.0000       2.840550        77.2953 
 1344   0.0000       2.841591        77.3236 
 1345   0.0000       2.846496        77.4571 
 1346   0.0000       2.848624        77.5150 
 1347   0.0000       2.851243        77.5863 
 1348   0.0000       2.853099        77.6368 
 1349   0.0000       2.854917        77.6862 
 1350   0.0000       2.855400        77.6994 
 1351   0.0000       2.856985        77.7425 
 1352   0.0000       2.858476        77.7831 
 1353   0.0000       2.860072        77.8265 
 1354   0.0000       2.864531        77.9478 
 1355   0.0000       2.866203        77.9934 
 1356   0.0000       2.868675        78.0606 
 1357   0.0000       2.872266        78.1583 
 1358   0.0000       2.876123        78.2633 
 1359   0.0000       2.878289        78.3222 
 1360   0.0000       2.879980        78.3682 
 1361   0.0000       2.882481        78.4363 
 1362   0.0000       2.884330        78.4866 
 1363   0.0000       2.884628        78.4947 
 1364   0.0000       2.886662        78.5501 
 1365   0.0000       2.888270        78.5938 
 1366   0.0000       2.890127        78.6444 
 1367   0.0000       2.893863        78.7460 
 1368   0.0000       2.895827        78.7995 
 1369   0.0000       2.897761        78.8521 
 1370   0.0000       2.899315        78.8944 
 1371   0.0000       2.902755        78.9880 
 1372   0.0000       2.904828        79.0444 
 1373   0.0000       2.905979        79.0757 
 1374   0.0000       2.910183        79.1901 
 1375   0.0000       2.915176        79.3260 
 1376   0.0000       2.917907        79.4003 
 1377   0.0000       2.919811        79.4521 
 1378   0.0000       2.922476        79.5246 
 1379   0.0000       2.924153        79.5703 
 1380   0.0000       2.927637        79.6651 
 1381   0.0000       2.928261        79.6820 
 1382   0.0000       2.929800        79.7239 
 1383   0.0000       2.933029        79.8118 
 1384   0.0000       2.936796        79.9143 
 1385   0.0000       2.941584        80.0446 
 1386   0.0000       2.942832        80.0785 
 1387   0.0000       2.945212        80.1433 
 1388   0.0000       2.949892        80.2706 
 1389   0.0000       2.951684        80.3194 
 1390   0.0000       2.954931        80.4078 
 1391   0.0000       2.956725        80.4566 
 1392   0.0000       2.959355        80.5281 
 1393   0.0000       2.962317        80.6087 
 1394   0.0000       2.965172        80.6864 
 1395   0.0000       2.965418        80.6931 
 1396   0.0000       2.970885        80.8419 
 1397   0.0000       2.972715        80.8917 
 1398   0.0000       2.972969        80.8986 
 1399   0.0000       2.975722        80.9735 
 1400   0.0000       2.977038        81.0093 
 1401   0.0000       2.978082        81.0377 
 1402   0.0000       2.982887        81.1685 
 1403   0.0000       2.985242        81.2326 
 1404   0.0000       2.989191        81.3400 
 1405   0.0000       2.989388        81.3454 
 1406   0.0000       2.992327        81.4254 
 1407   0.0000       2.994737        81.4909 
 1408   0.0000       2.996595        81.5415 
 1409   0.0000       2.999180        81.6118 
 1410   0.0000       3.002436        81.7004 
 1411   0.0000       3.008101        81.8546 
 1412   0.0000       3.009824        81.9015 
 1413   0.0000       3.014608        82.0317 
 1414   0.0000       3.016889        82.0937 
 1415   0.0000       3.017407        82.1078 
 1416   0.0000       3.022194        82.2381 
 1417   0.0000       3.023403        82.2710 
 1418   0.0000       3.025024        82.3151 
 1419   0.0000       3.031672        82.4960 
 1420   0.0000       3.033847        82.5552 
 1421   0.0000       3.034232        82.5656 
 1422   0.0000       3.040819        82.7449 
 1423   0.0000       3.043488        82.8175 
 1424   0.0000       3.046086        82.8882 
 1425   0.0000       3.047085        82.9154 
 1426   0.0000       3.049127        82.9710 
 1427   0.0000       3.052346        83.0586 
 1428   0.0000       3.054050        83.1049 
 1429   0.0000       3.056371        83.1681 
 1430   0.0000       3.059623        83.2566 
 1431   0.0000       3.061755        83.3146 
 1432   0.0000       3.065066        83.4047 
 1433   0.0000       3.067036        83.4583 
 1434   0.0000       3.070978        83.5656 
 1435   0.0000       3.071767        83.5870 
 1436   0.0000       3.074433        83.6596 
 1437   0.0000       3.074730        83.6677 
 1438   0.0000       3.077567        83.7449 
 1439   0.0000       3.079716        83.8033 
 1440   0.0000       3.082638        83.8829 
 1441   0.0000       3.083634        83.9099 
 1442   0.0000       3.087754        84.0221 
 1443   0.0000       3.088863        84.0522 
 1444   0.0000       3.090795        84.1048 
 1445   0.0000       3.094363        84.2019 
 1446   0.0000       3.099347        84.3375 
 1447   0.0000       3.102204        84.4153 
 1448   0.0000       3.103943        84.4626 
 1449   0.0000       3.104963        84.4903 
 1450   0.0000       3.106366        84.5285 
 1451   0.0000       3.109756        84.6208 
 1452   0.0000       3.113135        84.7127 
 1453   0.0000       3.115319        84.7721 
 1454   0.0000       3.118103        84.8479 
 1455   0.0000       3.123529        84.9955 
 1456   0.0000       3.125113        85.0387 
 1457   0.0000       3.128151        85.1213 
 1458   0.0000       3.131459        85.2113 
 1459   0.0000       3.133539        85.2679 
 1460   0.0000       3.138316        85.3979 
 1461   0.0000       3.141675        85.4893 
 1462   0.0000       3.144497        85.5661 
 1463   0.0000       3.146424        85.6185 
 1464   0.0000       3.148939        85.6870 
 1465   0.0000       3.152324        85.7791 
 1466   0.0000       3.154122        85.8280 
 1467   0.0000       3.156870        85.9028 
 1468   0.0000       3.159939        85.9863 
 1469   0.0000       3.163866        86.0932 
 1470   0.0000       3.166079        86.1534 
 1471   0.0000       3.168792        86.2272 
 1472   0.0000       3.170559        86.2753 
 1473   0.0000       3.177017        86.4510 
 1474   0.0000       3.178039        86.4788 
 1475   0.0000       3.183059        86.6154 
 1476   0.0000       3.188789        86.7714 
 1477   0.0000       3.190017        86.8048 
 1478   0.0000       3.193822        86.9083 
 1479   0.0000       3.195815        86.9625 
 1480   0.0000       3.199677        87.0676 
 1481   0.0000       3.205454        87.2248 
 1482   0.0000       3.210820        87.3709 
 1483   0.0000       3.213870        87.4539 
 1484   0.0000       3.215562        87.4999 
 1485   0.0000       3.219892        87.6177 
 1486   0.0000       3.220856        87.6439 
 1487   0.0000       3.225839        87.7796 
 1488   0.0000       3.230148        87.8968 
 1489   0.0000       3.236533        88.0705 
 1490   0.0000       3.238137        88.1142 
 1491   0.0000       3.239654        88.1555 
 1492   0.0000       3.241744        88.2123 
 1493   0.0000       3.244586        88.2897 
 1494   0.0000       3.247442        88.3674 
 1495   0.0000       3.249085        88.4121 
 1496   0.0000       3.252731        88.5113 
 1497   0.0000       3.256662        88.6183 
 1498   0.0000       3.257010        88.6278 
 1499   0.0000       3.261885        88.7604 
 1500   0.0000       3.267010        88.8999 
 1501   0.0000       3.271527        89.0228 
 1502   0.0000       3.273424        89.0744 
 1503   0.0000       3.275274        89.1247 
 1504   0.0000       3.276459        89.1570 
 1505   0.0000       3.280444        89.2654 
 1506   0.0000       3.282529        89.3221 
 1507   0.0000       3.285860        89.4128 
 1508   0.0000       3.287720        89.4634 
 1509   0.0000       3.291124        89.5560 
 1510   0.0000       3.294172        89.6390 
 1511   0.0000       3.295691        89.6803 
 1512   0.0000       3.298780        89.7644 
 1513   0.0000       3.299429        89.7820 
 1514   0.0000       3.305702        89.9527 
 1515   0.0000       3.307270        89.9954 
 1516   0.0000       3.310995        90.0968 
 1517   0.0000       3.312745        90.1444 
 1518   0.0000       3.316627        90.2500 
 1519   0.0000       3.321314        90.3776 
 1520   0.0000       3.323876        90.4473 
 1521   0.0000       3.325023        90.4785 
 1522   0.0000       3.331249        90.6479 
 1523   0.0000       3.333837        90.7183 
 1524   0.0000       3.341700        90.9323 
 1525   0.0000       3.344284        91.0026 
 1526   0.0000       3.348499        91.1173 
 1527   0.0000       3.352262        91.2197 
 1528   0.0000       3.354957        91.2930 
 1529   0.0000       3.358684        91.3944 
 1530   0.0000       3.361458        91.4699 
 1531   0.0000       3.367640        91.6381 
 1532   0.0000       3.374717        91.8307 
 1533   0.0000       3.376232        91.8719 
 1534   0.0000       3.380837        91.9972 
 1535   0.0000       3.382348        92.0384 
 1536   0.0000       3.384170        92.0879 
 1537   0.0000       3.388010        92.1924 
 1538   0.0000       3.390546        92.2614 
 1539   0.0000       3.394700        92.3745 
 1540   0.0000       3.396380        92.4202 
 1541   0.0000       3.401999        92.5731 
 1542   0.0000       3.408789        92.7579 
 1543   0.0000       3.411082        92.8203 
 1544   0.0000       3.414698        92.9187 
 1545   0.0000       3.416957        92.9801 
 1546   0.0000       3.421045        93.0914 
 1547   0.0000       3.422440        93.1293 
 1548   0.0000       3.426821        93.2485 
 1549   0.0000       3.431131        93.3658 
 1550   0.0000       3.436003        93.4984 
 1551   0.0000       3.439677        93.5984 
 1552   0.0000       3.442469        93.6744 
 1553   0.0000       3.446019        93.7710 
 1554   0.0000       3.448016        93.8253 
 1555   0.0000       3.448914        93.8497 
 1556   0.0000       3.452137        93.9374 
 1557   0.0000       3.455751        94.0358 
 1558   0.0000       3.458609        94.1135 
 1559   0.0000       3.463313        94.2415 
 1560   0.0000       3.464217        94.2661 
 1561   0.0000       3.465275        94.2949 
 1562   0.0000       3.467348        94.3513 
 1563   0.0000       3.469246        94.4030 
 1564   0.0000       3.471965        94.4770 
 1565   0.0000       3.475307        94.5679 
 1566   0.0000       3.478553        94.6562 
 1567   0.0000       3.479338        94.6776 
 1568   0.0000       3.482850        94.7732 
 1569   0.0000       3.484224        94.8106 
 1570   0.0000       3.486732        94.8788 
 1571   0.0000       3.488172        94.9180 
 1572   0.0000       3.493349        95.0588 
 1573   0.0000       3.495773        95.1248 
 1574   0.0000       3.499903        95.2372 
 1575   0.0000       3.500342        95.2492 
 1576   0.0000       3.503875        95.3453 
 1577   0.0000       3.509318        95.4934 
 1578   0.0000       3.509793        95.5063 
 1579   0.0000       3.514008        95.6210 
 1580   0.0000       3.514670        95.6390 
 1581   0.0000       3.517645        95.7200 
 1582   0.0000       3.520524        95.7983 
 1583   0.0000       3.521362        95.8211 
 1584   0.0000       3.523785        95.8871 
 1585   0.0000       3.528829        96.0243 
 1586   0.0000       3.530010        96.0565 
 1587   0.0000       3.533571        96.1533 
 1588   0.0000       3.537901        96.2712 
 1589   0.0000       3.542010        96.3830 
 1590   0.0000       3.544062        96.4388 
 1591   0.0000       3.547006        96.5190 
 1592   0.0000       3.549268        96.5805 
 1593   0.0000       3.553269        96.6894 
 1594   0.0000       3.554797        96.7310 
 1595   0.0000       3.555101        96.7392 
 1596   0.0000       3.559210        96.8510 
 1597   0.0000       3.562374        96.9371 
 1598   0.0000       3.564560        96.9966 
 1599   0.0000       3.567990        97.0899 
 1600   0.0000       3.569663        97.1355 
 1601   0.0000       3.572948        97.2248 
 1602   0.0000       3.575743        97.3009 
 1603   0.0000       3.576960        97.3340 
 1604   0.0000       3.578843        97.3853 
 1605   0.0000       3.583214        97.5042 
 1606   0.0000       3.586686        97.5987 
 1607   0.0000       3.591372        97.7262 
 1608   0.0000       3.593565        97.7859 
 1609   0.0000       3.594245        97.8044 
 1610   0.0000       3.596700        97.8712 
 1611   0.0000       3.597579        97.8951 
 1612   0.0000       3.599547        97.9487 
 1613   0.0000       3.602802        98.0372 
 1614   0.0000       3.604946        98.0956 
 1615   0.0000       3.609168        98.2105 
 1616   0.0000       3.615163        98.3736 
 1617   0.0000       3.615471        98.3820 
 1618   0.0000       3.618195        98.4561 
 1619   0.0000       3.621563        98.5477 
 1620   0.0000       3.623449        98.5991 
 1621   0.0000       3.627200        98.7011 
 1622   0.0000       3.629048        98.7514 
 1623   0.0000       3.634377        98.8964 
 1624   0.0000       3.637961        98.9940 
 1625   0.0000       3.639674        99.0406 
 1626   0.0000       3.640717        99.0689 
 1627   0.0000       3.645127        99.1889 
 1628   0.0000       3.650835        99.3443 
 1629   0.0000       3.653471        99.4160 
 1630   0.0000       3.655434        99.4694 
 1631   0.0000       3.659693        99.5853 
 1632   0.0000       3.662893        99.6724 
 1633   0.0000       3.663486        99.6885 
 1634   0.0000       3.667517        99.7982 
 1635   0.0000       3.671029        99.8938 
 1636   0.0000       3.672674        99.9385 
 1637   0.0000       3.677132       100.0599 
 1638   0.0000       3.680597       100.1541 
 1639   0.0000       3.683908       100.2442 
 1640   0.0000       3.685967       100.3002 
 1641   0.0000       3.692509       100.4783 
 1642   0.0000       3.695034       100.5470 
 1643   0.0000       3.698468       100.6404 
 1644   0.0000       3.698981       100.6544 
 1645   0.0000       3.702373       100.7467 
 1646   0.0000       3.704073       100.7930 
 1647   0.0000       3.709040       100.9281 
 1648   0.0000       3.712167       101.0132 
 1649   0.0000       3.714188       101.0682 
 1650   0.0000       3.718293       101.1799 
 1651   0.0000       3.721612       101.2702 
 1652   0.0000       3.725550       101.3774 
 1653   0.0000       3.727993       101.4438 
 1654   0.0000       3.729308       101.4796 
 1655   0.0000       3.736045       101.6629 
 1656   0.0000       3.740221       101.7766 
 1657   0.0000       3.744917       101.9044 
 1658   0.0000       3.746420       101.9453 
 1659   0.0000       3.751487       102.0831 
 1660   0.0000       3.752445       102.1092 
 1661   0.0000       3.755300       102.1869 
 1662   0.0000       3.761364       102.3519 
 1663   0.0000       3.766777       102.4992 
 1664   0.0000       3.773387       102.6791 
 1665   0.0000       3.775301       102.7312 
 1666   0.0000       3.777189       102.7826 
 1667   0.0000       3.780265       102.8663 
 1668   0.0000       3.782237       102.9199 
 1669   0.0000       3.789134       103.1076 
 1670   0.0000       3.794918       103.2650 
 1671   0.0000       3.798139       103.3526 
 1672   0.0000       3.800039       103.4043 
 1673   0.0000       3.803906       103.5095 
 1674   0.0000       3.813969       103.7834 
 1675   0.0000       3.816823       103.8610 
 1676   0.0000       3.819698       103.9393 
 1677   0.0000       3.823424       104.0407 
 1678   0.0000       3.829553       104.2074 
 1679   0.0000       3.832433       104.2858 
 1680   0.0000       3.836078       104.3850 
 1681   0.0000       3.837011       104.4104 
 1682   0.0000       3.842171       104.5508 
 1683   0.0000       3.848841       104.7323 
 1684   0.0000       3.851672       104.8093 
 1685   0.0000       3.859741       105.0289 
 1686   0.0000       3.864587       105.1608 
 1687   0.0000       3.865682       105.1905 
 1688   0.0000       3.871505       105.3490 
 1689   0.0000       3.871699       105.3543 
 1690   0.0000       3.875468       105.4568 
 1691   0.0000       3.886104       105.7463 
 1692   0.0000       3.886781       105.7647 
 1693   0.0000       3.891124       105.8829 
 1694   0.0000       3.895308       105.9967 
 1695   0.0000       3.897543       106.0575 
 1696   0.0000       3.900645       106.1419 
 1697   0.0000       3.903269       106.2134 
 1698   0.0000       3.905577       106.2762 
 1699   0.0000       3.910578       106.4122 
 1700   0.0000       3.916098       106.5624 
 1701   0.0000       3.919185       106.6464 
 1702   0.0000       3.926214       106.8377 
 1703   0.0000       3.928800       106.9081 
 1704   0.0000       3.933188       107.0275 
 1705   0.0000       3.934807       107.0715 
 1706   0.0000       3.937573       107.1468 
 1707   0.0000       3.944840       107.3445 
 1708   0.0000       3.948237       107.4370 
 1709   0.0000       3.953242       107.5732 
 1710   0.0000       3.955347       107.6305 
 1711   0.0000       3.957357       107.6851 
 1712   0.0000       3.960143       107.7610 
 1713   0.0000       3.963635       107.8560 
 1714   0.0000       3.966268       107.9276 
 1715   0.0000       3.975573       108.1808 
 1716   0.0000       3.977120       108.2229 
 1717   0.0000       3.978612       108.2635 
 1718   0.0000       3.980839       108.3241 
 1719   0.0000       3.985819       108.4596 
 1720   0.0000       3.992536       108.6424 
 1721   0.0000       3.996549       108.7516 
 1722   0.0000       4.001704       108.8919 
 1723   0.0000       4.004105       108.9572 
 1724   0.0000       4.005954       109.0075 
 1725   0.0000       4.008840       109.0861 
 1726   0.0000       4.011808       109.1669 
 1727   0.0000       4.015720       109.2733 
 1728   0.0000       4.021837       109.4397 
 1729   0.0000       4.026874       109.5768 
 1730   0.0000       4.031375       109.6993 
 1731   0.0000       4.031667       109.7073 
 1732   0.0000       4.035854       109.8212 
 1733   0.0000       4.039924       109.9319 
 1734   0.0000       4.043681       110.0342 
 1735   0.0000       4.045652       110.0878 
 1736   0.0000       4.046516       110.1113 
 1737   0.0000       4.051028       110.2341 
 1738   0.0000       4.055798       110.3639 
 1739   0.0000       4.058413       110.4350 
 1740   0.0000       4.066396       110.6523 
 1741   0.0000       4.072854       110.8280 
 1742   0.0000       4.078570       110.9835 
 1743   0.0000       4.083943       111.1297 
 1744   0.0000       4.086467       111.1984 
 1745   0.0000       4.090106       111.2974 
 1746   0.0000       4.094145       111.4074 
 1747   0.0000       4.098358       111.5220 
 1748   0.0000       4.100684       111.5853 
 1749   0.0000       4.105289       111.7106 
 1750   0.0000       4.111444       111.8781 
 1751   0.0000       4.114966       111.9739 
 1752   0.0000       4.116988       112.0289 
 1753   0.0000       4.121708       112.1574 
 1754   0.0000       4.126042       112.2753 
 1755   0.0000       4.130376       112.3932 
 1756   0.0000       4.132987       112.4643 
 1757   0.0000       4.137979       112.6001 
 1758   0.0000       4.140686       112.6738 
 1759   0.0000       4.145341       112.8005 
 1760   0.0000       4.146472       112.8312 
 1761   0.0000       4.153019       113.0094 
 1762   0.0000       4.157305       113.1260 
 1763   0.0000       4.158557       113.1601 
 1764   0.0000       4.159758       113.1928 
 1765   0.0000       4.165064       113.3372 
 1766   0.0000       4.171168       113.5033 
 1767   0.0000       4.173461       113.5656 
 1768   0.0000       4.176237       113.6412 
 1769   0.0000       4.183121       113.8285 
 1770   0.0000       4.190509       114.0295 
 1771   0.0000       4.191751       114.0634 
 1772   0.0000       4.195420       114.1632 
 1773   0.0000       4.201987       114.3419 
 1774   0.0000       4.203359       114.3792 
 1775   0.0000       4.208107       114.5084 
 1776   0.0000       4.211452       114.5994 
 1777   0.0000       4.215522       114.7102 
 1778   0.0000       4.220573       114.8476 
 1779   0.0000       4.227694       115.0414 
 1780   0.0000       4.229810       115.0990 
 1781   0.0000       4.234559       115.2282 
 1782   0.0000       4.242794       115.4523 
 1783   0.0000       4.250904       115.6730 
 1784   0.0000       4.256197       115.8170 
 1785   0.0000       4.260865       115.9440 
 1786   0.0000       4.264438       116.0413 
 1787   0.0000       4.265677       116.0750 
 1788   0.0000       4.277088       116.3855 
 1789   0.0000       4.279033       116.4384 
 1790   0.0000       4.286971       116.6544 
 1791   0.0000       4.288631       116.6996 
 1792   0.0000       4.295821       116.8952 
 1793   0.0000       4.302802       117.0852 
 1794   0.0000       4.309384       117.2643 
 1795   0.0000       4.317928       117.4968 
 1796   0.0000       4.323955       117.6608 
 1797   0.0000       4.332516       117.8937 
 1798   0.0000       4.334342       117.9434 
 1799   0.0000       4.342712       118.1712 
 1800   0.0000       4.347060       118.2895 
 1801   0.0000       4.353845       118.4742 
 1802   0.0000       4.358430       118.5989 
 1803   0.0000       4.362770       118.7170 
 1804   0.0000       4.366270       118.8123 
 1805   0.0000       4.371635       118.9582 
 1806   0.0000       4.374517       119.0367 
 1807   0.0000       4.380291       119.1938 
 1808   0.0000       4.390014       119.4584 
 1809   0.0000       4.394520       119.5810 
 1810   0.0000       4.405914       119.8910 
 1811   0.0000       4.411388       120.0400 
 1812   0.0000       4.413371       120.0939 
 1813   0.0000       4.419797       120.2688 
 1814   0.0000       4.425011       120.4107 
 1815   0.0000       4.428676       120.5104 
 1816   0.0000       4.433025       120.6287 
 1817   0.0000       4.444487       120.9406 
 1818   0.0000       4.453303       121.1805 
 1819   0.0000       4.457605       121.2976 
 1820   0.0000       4.463492       121.4578 
 1821   0.0000       4.475355       121.7806 
 1822   0.0000       4.477234       121.8317 
 1823   0.0000       4.492711       122.2529 
 1824   0.0000       4.497012       122.3699 
 1825   0.0000       4.501656       122.4963 
 1826   0.0000       4.506568       122.6300 
 1827   0.0000       4.515507       122.8732 
 1828   0.0000       4.525524       123.1458 
 1829   0.0000       4.533601       123.3655 
 1830   0.0000       4.539443       123.5245 
 1831   0.0000       4.542443       123.6062 
 1832   0.0000       4.552555       123.8813 
 1833   0.0000       4.560689       124.1026 
 1834   0.0000       4.561676       124.1295 
 1835   0.0000       4.569893       124.3531 
 1836   0.0000       4.573445       124.4498 
 1837   0.0000       4.577629       124.5636 
 1838   0.0000       4.584957       124.7630 
 1839   0.0000       4.588989       124.8727 
 1840   0.0000       4.589980       124.8997 
 1841   0.0000       4.595008       125.0365 
 1842   0.0000       4.601726       125.2193 
 1843   0.0000       4.606703       125.3548 
 1844   0.0000       4.616115       125.6109 
 1845   0.0000       4.617128       125.6384 
 1846   0.0000       4.626536       125.8944 
 1847   0.0000       4.629151       125.9656 
 1848   0.0000       4.637630       126.1963 
 1849   0.0000       4.640337       126.2700 
 1850   0.0000       4.644195       126.3750 
 1851   0.0000       4.647752       126.4718 
 1852   0.0000       4.650664       126.5510 
 1853   0.0000       4.654829       126.6643 
 1854   0.0000       4.663101       126.8894 
 1855   0.0000       4.668769       127.0437 
 1856   0.0000       4.679349       127.3316 
 1857   0.0000       4.688844       127.5899 
 1858   0.0000       4.691813       127.6707 
 1859   0.0000       4.694820       127.7526 
 1860   0.0000       4.704648       128.0200 
 1861   0.0000       4.713018       128.2477 
 1862   0.0000       4.713799       128.2690 
 1863   0.0000       4.726705       128.6202 
 1864   0.0000       4.735237       128.8523 
 1865   0.0000       4.741053       129.0106 
 1866   0.0000       4.749572       129.2424 
 1867   0.0000       4.762851       129.6038 
 1868   0.0000       4.765520       129.6764 
 1869   0.0000       4.771623       129.8425 
 1870   0.0000       4.780376       130.0807 
 1871   0.0000       4.783019       130.1526 
 1872   0.0000       4.792544       130.4117 
 1873   0.0000       4.794832       130.4740 
 1874   0.0000       4.804760       130.7442 
 1875   0.0000       4.813275       130.9759 
 1876   0.0000       4.816694       131.0689 
 1877   0.0000       4.820790       131.1804 
 1878   0.0000       4.824530       131.2821 
 1879   0.0000       4.830879       131.4549 
 1880   0.0000       4.831889       131.4824 
 1881   0.0000       4.835664       131.5851 
 1882   0.0000       4.843015       131.7851 
 1883   0.0000       4.844224       131.8180 
 1884   0.0000       4.857095       132.1683 
 1885   0.0000       4.866810       132.4326 
 1886   0.0000       4.869749       132.5126 
 1887   0.0000       4.874552       132.6433 
 1888   0.0000       4.883375       132.8834 
 1889   0.0000       4.884611       132.9170 
 1890   0.0000       4.894771       133.1935 
 1891   0.0000       4.901273       133.3704 
 1892   0.0000       4.908655       133.5713 
 1893   0.0000       4.913701       133.7086 
 1894   0.0000       4.921637       133.9245 
 1895   0.0000       4.922165       133.9389 
 1896   0.0000       4.929432       134.1367 
 1897   0.0000       4.935712       134.3075 
 1898   0.0000       4.943167       134.5104 
 1899   0.0000       4.952750       134.7712 
 1900   0.0000       4.954422       134.8167 
 1901   0.0000       4.961015       134.9961 
 1902   0.0000       4.966295       135.1398 
 1903   0.0000       4.968702       135.2053 
 1904   0.0000       4.977933       135.4564 
 1905   0.0000       4.979229       135.4917 
 1906   0.0000       4.985911       135.6735 
 1907   0.0000       4.989621       135.7745 
 1908   0.0000       4.999202       136.0352 
 1909   0.0000       5.001741       136.1043 
 1910   0.0000       5.005849       136.2161 
 1911   0.0000       5.012305       136.3918 
 1912   0.0000       5.017544       136.5343 
 1913   0.0000       5.019790       136.5954 
 1914   0.0000       5.021008       136.6286 
 1915   0.0000       5.026302       136.7726 
 1916   0.0000       5.029218       136.8520 
 1917   0.0000       5.035304       137.0176 
 1918   0.0000       5.037035       137.0647 
 1919   0.0000       5.044590       137.2703 
 1920   0.0000       5.047180       137.3407 
 1921   0.0000       5.053620       137.5160 
 1922   0.0000       5.057337       137.6171 
 1923   0.0000       5.063881       137.7952 
 1924   0.0000       5.068359       137.9171 
 1925   0.0000       5.085347       138.3793 
 1926   0.0000       5.091691       138.5520 
 1927   0.0000       5.102276       138.8400 
 1928   0.0000       5.106031       138.9422 
 1929   0.0000       5.107410       138.9797 
 1930   0.0000       5.111160       139.0817 
 1931   0.0000       5.117867       139.2642 
 1932   0.0000       5.121061       139.3512 
 1933   0.0000       5.123176       139.4087 
 1934   0.0000       5.127702       139.5319 
 1935   0.0000       5.134936       139.7287 
 1936   0.0000       5.140328       139.8754 
 1937   0.0000       5.145787       140.0240 
 1938   0.0000       5.150184       140.1436 
 1939   0.0000       5.157264       140.3363 
 1940   0.0000       5.163301       140.5006 
 1941   0.0000       5.165230       140.5531 
 1942   0.0000       5.168792       140.6500 
 1943   0.0000       5.170454       140.6952 
 1944   0.0000       5.174587       140.8077 
 1945   0.0000       5.183125       141.0400 
 1946   0.0000       5.184825       141.0863 
 1947   0.0000       5.197523       141.4318 
 1948   0.0000       5.201043       141.5276 
 1949   0.0000       5.202089       141.5560 
 1950   0.0000       5.206766       141.6833 
 1951   0.0000       5.213680       141.8715 
 1952   0.0000       5.216620       141.9514 
 1953   0.0000       5.219731       142.0361 
 1954   0.0000       5.221689       142.0894 
 1955   0.0000       5.228506       142.2749 
 1956   0.0000       5.234423       142.4359 
 1957   0.0000       5.236125       142.4822 
 1958   0.0000       5.237556       142.5212 
 1959   0.0000       5.239895       142.5848 
 1960   0.0000       5.241652       142.6326 
 1961   0.0000       5.247899       142.8026 
 1962   0.0000       5.250846       142.8828 
 1963   0.0000       5.253316       142.9500 
 1964   0.0000       5.260304       143.1402 
 1965   0.0000       5.262330       143.1953 
 1966   0.0000       5.265853       143.2911 
 1967   0.0000       5.269197       143.3821 
 1968   0.0000       5.270270       143.4113 
 1969   0.0000       5.275365       143.5500 
 1970   0.0000       5.280428       143.6877 
 1971   0.0000       5.282074       143.7325 
 1972   0.0000       5.286644       143.8569 
 1973   0.0000       5.290367       143.9582 
 1974   0.0000       5.299378       144.2034 
 1975   0.0000       5.306823       144.4060 
 1976   0.0000       5.314479       144.6143 
 1977   0.0000       5.318123       144.7135 
 1978   0.0000       5.320040       144.7656 
 1979   0.0000       5.321288       144.7996 
 1980   0.0000       5.332428       145.1028 
 1981   0.0000       5.337677       145.2456 
 1982   0.0000       5.340537       145.3234 
 1983   0.0000       5.341701       145.3551 
 1984   0.0000       5.342883       145.3872 
 1985   0.0000       5.350848       145.6040 
 1986   0.0000       5.353147       145.6665 
 1987   0.0000       5.355546       145.7318 
 1988   0.0000       5.361576       145.8959 
 1989   0.0000       5.362027       145.9082 
 1990   0.0000       5.368562       146.0860 
 1991   0.0000       5.369834       146.1206 
 1992   0.0000       5.376136       146.2921 
 1993   0.0000       5.380876       146.4211 
 1994   0.0000       5.382274       146.4591 
 1995   0.0000       5.387527       146.6021 
 1996   0.0000       5.393135       146.7547 
 1997   0.0000       5.393859       146.7744 
 1998   0.0000       5.398691       146.9059 
 1999   0.0000       5.402624       147.0129 
 2000   0.0000       5.405144       147.0815 
 2001   0.0000       5.410832       147.2362 
 2002   0.0000       5.414905       147.3471 
 2003   0.0000       5.416265       147.3841 
 2004   0.0000       5.420924       147.5109 
 2005   0.0000       5.431283       147.7927 
 2006   0.0000       5.434944       147.8923 
 2007   0.0000       5.437854       147.9715 
 2008   0.0000       5.444687       148.1575 
 2009   0.0000       5.450400       148.3129 
 2010   0.0000       5.453089       148.3861 
 2011   0.0000       5.455454       148.4505 
 2012   0.0000       5.460768       148.5950 
 2013   0.0000       5.465381       148.7206 
 2014   0.0000       5.468583       148.8077 
 2015   0.0000       5.474964       148.9813 
 2016   0.0000       5.476930       149.0348 
 2017   0.0000       5.481503       149.1593 
 2018   0.0000       5.483510       149.2139 
 2019   0.0000       5.490995       149.4176 
 2020   0.0000       5.497452       149.5933 
 2021   0.0000       5.501157       149.6941 
 2022   0.0000       5.508307       149.8887 
 2023   0.0000       5.512330       149.9981 
 2024   0.0000       5.513133       150.0200 
 2025   0.0000       5.517160       150.1295 
 2026   0.0000       5.520142       150.2107 
 2027   0.0000       5.526656       150.3880 
 2028   0.0000       5.531998       150.5333 
 2029   0.0000       5.534832       150.6104 
 2030   0.0000       5.535519       150.6291 
 2031   0.0000       5.543421       150.8441 
 2032   0.0000       5.543816       150.8549 
 2033   0.0000       5.546679       150.9328 
 2034   0.0000       5.551211       151.0561 
 2035   0.0000       5.554776       151.1531 
 2036   0.0000       5.555438       151.1711 
 2037   0.0000       5.559278       151.2756 
 2038   0.0000       5.562958       151.3758 
 2039   0.0000       5.565533       151.4459 
 2040   0.0000       5.571722       151.6143 
 2041   0.0000       5.574244       151.6829 
 2042   0.0000       5.576142       151.7345 
 2043   0.0000       5.578333       151.7942 
 2044   0.0000       5.581245       151.8734 
 2045   0.0000       5.584369       151.9584 
 2046   0.0000       5.586048       152.0041 
 2047   0.0000       5.589175       152.0892 
 2048   0.0000       5.590445       152.1237 
 2049   0.0000       5.594264       152.2277 
 2050   0.0000       5.598280       152.3369 
 2051   0.0000       5.603243       152.4720 
 2052   0.0000       5.605725       152.5395 
 2053   0.0000       5.608535       152.6160 
 2054   0.0000       5.615243       152.7985 
 2055   0.0000       5.617230       152.8526 
 2056   0.0000       5.621789       152.9766 
 2057   0.0000       5.623280       153.0172 
 2058   0.0000       5.626362       153.1011 
 2059   0.0000       5.631545       153.2421 
 2060   0.0000       5.634479       153.3220 
 2061   0.0000       5.635617       153.3529 
 2062   0.0000       5.639515       153.4590 
 2063   0.0000       5.642895       153.5510 
 2064   0.0000       5.645240       153.6148 
 2065   0.0000       5.648332       153.6989 
 2066   0.0000       5.652738       153.8188 
 2067   0.0000       5.654566       153.8686 
 2068   0.0000       5.662033       154.0717 
 2069   0.0000       5.664431       154.1370 
 2070   0.0000       5.667742       154.2271 
 2071   0.0000       5.668168       154.2387 
 2072   0.0000       5.671890       154.3400 
 2073   0.0000       5.675969       154.4510 
 2074   0.0000       5.679488       154.5467 
 2075   0.0000       5.687451       154.7634 
 2076   0.0000       5.689888       154.8297 
 2077   0.0000       5.690796       154.8544 
 2078   0.0000       5.693959       154.9405 
 2079   0.0000       5.695200       154.9743 
 2080   0.0000       5.699844       155.1007 
 2081   0.0000       5.701985       155.1589 
 2082   0.0000       5.703339       155.1958 
 2083   0.0000       5.711443       155.4163 
 2084   0.0000       5.715194       155.5183 
 2085   0.0000       5.718347       155.6041 
 2086   0.0000       5.719570       155.6374 
 2087   0.0000       5.720545       155.6639 
 2088   0.0000       5.724704       155.7771 
 2089   0.0000       5.730807       155.9432 
 2090   0.0000       5.736424       156.0960 
 2091   0.0000       5.739229       156.1724 
 2092   0.0000       5.741115       156.2237 
 2093   0.0000       5.744780       156.3234 
 2094   0.0000       5.752086       156.5222 
 2095   0.0000       5.756301       156.6369 
 2096   0.0000       5.759959       156.7364 
 2097   0.0000       5.764265       156.8536 
 2098   0.0000       5.765574       156.8892 
 2099   0.0000       5.768793       156.9768 
 2100   0.0000       5.775361       157.1556 
 2101   0.0000       5.780981       157.3085 
 2102   0.0000       5.781703       157.3281 
 2103   0.0000       5.785007       157.4180 
 2104   0.0000       5.788303       157.5077 
 2105   0.0000       5.791558       157.5963 
 2106   0.0000       5.795479       157.7030 
 2107   0.0000       5.799646       157.8164 
 2108   0.0000       5.802537       157.8951 
 2109   0.0000       5.803241       157.9142 
 2110   0.0000       5.811018       158.1258 
 2111   0.0000       5.818854       158.3391 
 2112   0.0000       5.823165       158.4564 
 2113   0.0000       5.827038       158.5618 
 2114   0.0000       5.832506       158.7106 
 2115   0.0000       5.833473       158.7369 
 2116   0.0000       5.842632       158.9861 
 2117   0.0000       5.846678       159.0962 
 2118   0.0000       5.847935       159.1304 
 2119   0.0000       5.850368       159.1966 
 2120   0.0000       5.856953       159.3758 
 2121   0.0000       5.858095       159.4069 
 2122   0.0000       5.863559       159.5555 
 2123   0.0000       5.865878       159.6187 
 2124   0.0000       5.868969       159.7028 
 2125   0.0000       5.878319       159.9572 
 2126   0.0000       5.878771       159.9695 
 2127   0.0000       5.881196       160.0355 
 2128   0.0000       5.883180       160.0895 
 2129   0.0000       5.888521       160.2348 
 2130   0.0000       5.894171       160.3886 
 2131   0.0000       5.899664       160.5380 
 2132   0.0000       5.901291       160.5823 
 2133   0.0000       5.904227       160.6622 
 2134   0.0000       5.906917       160.7354 
 2135   0.0000       5.908312       160.7733 
 2136   0.0000       5.911259       160.8535 
 2137   0.0000       5.913504       160.9146 
 2138   0.0000       5.915768       160.9762 
 2139   0.0000       5.916714       161.0020 
 2140   0.0000       5.920803       161.1132 
 2141   0.0000       5.922173       161.1505 
 2142   0.0000       5.927593       161.2980 
 2143   0.0000       5.929592       161.3524 
 2144   0.0000       5.931698       161.4097 
 2145   0.0000       5.933475       161.4580 
 2146   0.0000       5.935183       161.5045 
 2147   0.0000       5.940304       161.6439 
 2148   0.0000       5.941865       161.6864 
 2149   0.0000       5.943509       161.7311 
 2150   0.0000       5.949138       161.8843 
 2151   0.0000       5.950712       161.9271 
 2152   0.0000       5.952060       161.9638 
 2153   0.0000       5.957127       162.1017 
 2154   0.0000       5.957869       162.1219 
 2155   0.0000       5.959872       162.1764 
 2156   0.0000       5.961420       162.2185 
 2157   0.0000       5.963317       162.2701 
 2158   0.0000       5.967764       162.3911 
 2159   0.0000       5.970269       162.4593 
 2160   0.0000       5.971726       162.4989 
 2161   0.0000       5.973783       162.5549 
 2162   0.0000       5.976727       162.6350 
 2163   0.0000       5.978789       162.6911 
 2164   0.0000       5.982410       162.7897 
 2165   0.0000       5.984350       162.8424 
 2166   0.0000       5.987645       162.9321 
 2167   0.0000       5.991038       163.0244 
 2168   0.0000       5.993670       163.0961 
 2169   0.0000       5.995039       163.1333 
 2170   0.0000       5.997631       163.2038 
 2171   0.0000       5.999226       163.2472 
 2172   0.0000       6.001540       163.3102 
 2173   0.0000       6.005696       163.4233 
 2174   0.0000       6.010464       163.5531 
 2175   0.0000       6.012189       163.6000 
 2176   0.0000       6.015827       163.6990 
 2177   0.0000       6.018426       163.7697 
 2178   0.0000       6.019909       163.8101 
 2179   0.0000       6.020534       163.8271 
 2180   0.0000       6.026987       164.0027 
 2181   0.0000       6.028723       164.0499 
 2182   0.0000       6.030514       164.0986 
 2183   0.0000       6.031472       164.1247 
 2184   0.0000       6.035007       164.2209 
 2185   0.0000       6.035534       164.2352 
 2186   0.0000       6.038758       164.3230 
 2187   0.0000       6.041684       164.4026 
 2188   0.0000       6.043825       164.4608 
 2189   0.0000       6.046908       164.5447 
 2190   0.0000       6.050967       164.6552 
 2191   0.0000       6.052876       164.7071 
 2192   0.0000       6.056041       164.7932 
 2193   0.0000       6.059436       164.8856 
 2194   0.0000       6.062018       164.9559 
 2195   0.0000       6.065805       165.0590 
 2196   0.0000       6.067819       165.1138 
 2197   0.0000       6.068433       165.1304 
 2198   0.0000       6.070094       165.1757 
 2199   0.0000       6.073788       165.2762 
 2200   0.0000       6.074941       165.3076 
 2201   0.0000       6.075234       165.3155 
 2202   0.0000       6.077823       165.3860 
 2203   0.0000       6.081411       165.4836 
 2204   0.0000       6.083504       165.5406 
 2205   0.0000       6.085376       165.5915 
 2206   0.0000       6.087863       165.6592 
 2207   0.0000       6.090446       165.7295 
 2208   0.0000       6.094022       165.8268 
 2209   0.0000       6.094399       165.8370 
 2210   0.0000       6.096022       165.8812 
 2211   0.0000       6.097656       165.9256 
 2212   0.0000       6.101139       166.0204 
 2213   0.0000       6.103108       166.0740 
 2214   0.0000       6.104877       166.1221 
 2215   0.0000       6.107648       166.1975 
 2216   0.0000       6.110588       166.2775 
 2217   0.0000       6.111944       166.3145 
 2218   0.0000       6.115101       166.4004 
 2219   0.0000       6.118182       166.4842 
 2220   0.0000       6.119832       166.5291 
 2221   0.0000       6.120936       166.5591 
 2222   0.0000       6.123112       166.6183 
 2223   0.0000       6.126585       166.7128 
 2224   0.0000       6.129108       166.7815 
 2225   0.0000       6.130685       166.8244 
 2226   0.0000       6.132021       166.8608 
 2227   0.0000       6.135390       166.9525 
 2228   0.0000       6.137462       167.0088 
 2229   0.0000       6.139166       167.0552 
 2230   0.0000       6.143409       167.1706 
 2231   0.0000       6.146248       167.2479 
 2232   0.0000       6.152206       167.4100 
 2233   0.0000       6.154214       167.4647 
 2234   0.0000       6.155071       167.4880 
 2235   0.0000       6.156982       167.5400 
 2236   0.0000       6.157681       167.5590 
 2237   0.0000       6.159833       167.6176 
 2238   0.0000       6.161835       167.6721 
 2239   0.0000       6.167908       167.8373 
 2240   0.0000       6.171052       167.9229 
 2241   0.0000       6.173654       167.9937 
 2242   0.0000       6.177381       168.0951 
 2243   0.0000       6.178966       168.1382 
 2244   0.0000       6.180110       168.1693 
 2245   0.0000       6.183675       168.2663 
 2246   0.0000       6.186663       168.3477 
 2247   0.0000       6.188912       168.4089 
 2248   0.0000       6.191060       168.4673 
 2249   0.0000       6.193802       168.5419 
 2250   0.0000       6.194658       168.5652 
 2251   0.0000       6.199352       168.6929 
 2252   0.0000       6.199533       168.6979 
 2253   0.0000       6.202326       168.7739 
 2254   0.0000       6.204402       168.8304 
 2255   0.0000       6.207416       168.9124 
 2256   0.0000       6.210822       169.0051 
 2257   0.0000       6.212422       169.0486 
 2258   0.0000       6.215532       169.1332 
 2259   0.0000       6.216894       169.1703 
 2260   0.0000       6.219014       169.2280 
 2261   0.0000       6.219557       169.2428 
 2262   0.0000       6.220945       169.2805 
 2263   0.0000       6.224089       169.3661 
 2264   0.0000       6.225160       169.3952 
 2265   0.0000       6.226666       169.4362 
 2266   0.0000       6.230114       169.5300 
 2267   0.0000       6.232673       169.5996 
 2268   0.0000       6.234151       169.6399 
 2269   0.0000       6.235863       169.6864 
 2270   0.0000       6.241739       169.8464 
 2271   0.0000       6.243756       169.9012 
 2272   0.0000       6.245572       169.9507 
 2273   0.0000       6.246885       169.9864 
 2274   0.0000       6.249309       170.0523 
 2275   0.0000       6.251104       170.1012 
 2276   0.0000       6.255964       170.2334 
 2277   0.0000       6.257016       170.2621 
 2278   0.0000       6.259363       170.3259 
 2279   0.0000       6.261017       170.3709 
 2280   0.0000       6.263483       170.4380 
 2281   0.0000       6.265618       170.4961 
 2282   0.0000       6.267149       170.5378 
 2283   0.0000       6.268121       170.5642 
 2284   0.0000       6.270603       170.6318 
 2285   0.0000       6.272379       170.6801 
 2286   0.0000       6.274264       170.7314 
 2287   0.0000       6.278095       170.8357 
 2288   0.0000       6.282251       170.9487 
 2289   0.0000       6.284593       171.0125 
 2290   0.0000       6.286263       171.0579 
 2291   0.0000       6.287604       171.0944 
 2292   0.0000       6.289909       171.1571 
 2293   0.0000       6.294322       171.2772 
 2294   0.0000       6.295759       171.3163 
 2295   0.0000       6.296850       171.3460 
 2296   0.0000       6.298137       171.3810 
 2297   0.0000       6.300702       171.4508 
 2298   0.0000       6.302019       171.4867 
 2299   0.0000       6.304068       171.5424 
 2300   0.0000       6.308185       171.6544 
 2301   0.0000       6.311488       171.7443 
 2302   0.0000       6.313817       171.8077 
 2303   0.0000       6.318752       171.9420 
 2304   0.0000       6.320947       172.0017 
 2305   0.0000       6.322332       172.0394 
 2306   0.0000       6.325847       172.1351 
 2307   0.0000       6.328545       172.2085 
 2308   0.0000       6.329365       172.2308 
 2309   0.0000       6.330779       172.2692 
 2310   0.0000       6.334016       172.3573 
 2311   0.0000       6.336940       172.4369 
 2312   0.0000       6.339537       172.5076 
 2313   0.0000       6.340693       172.5390 
 2314   0.0000       6.344835       172.6517 
 2315   0.0000       6.346213       172.6892 
 2316   0.0000       6.350595       172.8085 
 2317   0.0000       6.352522       172.8609 
 2318   0.0000       6.354569       172.9166 
 2319   0.0000       6.355731       172.9482 
 2320   0.0000       6.356474       172.9685 
 2321   0.0000       6.358404       173.0210 
 2322   0.0000       6.361502       173.1053 
 2323   0.0000       6.361844       173.1146 
 2324   0.0000       6.363590       173.1621 
 2325   0.0000       6.367367       173.2649 
 2326   0.0000       6.368155       173.2863 
 2327   0.0000       6.370483       173.3497 
 2328   0.0000       6.370947       173.3623 
 2329   0.0000       6.373891       173.4424 
 2330   0.0000       6.375310       173.4810 
 2331   0.0000       6.380104       173.6115 
 2332   0.0000       6.381871       173.6595 
 2333   0.0000       6.383047       173.6915 
 2334   0.0000       6.384918       173.7424 
 2335   0.0000       6.385575       173.7603 
 2336   0.0000       6.387308       173.8075 
 2337   0.0000       6.391772       173.9290 
 2338   0.0000       6.393203       173.9679 
 2339   0.0000       6.395478       174.0298 
 2340   0.0000       6.398176       174.1032 
 2341   0.0000       6.401822       174.2024 
 2342   0.0000       6.402797       174.2290 
 2343   0.0000       6.404064       174.2634 
 2344   0.0000       6.408844       174.3935 
 2345   0.0000       6.412031       174.4802 
 2346   0.0000       6.413898       174.5310 
 2347   0.0000       6.416099       174.5909 
 2348   0.0000       6.417895       174.6398 
 2349   0.0000       6.421925       174.7495 
 2350   0.0000       6.422958       174.7776 
 2351   0.0000       6.427424       174.8991 
 2352   0.0000       6.430525       174.9835 
 2353   0.0000       6.431763       175.0172 
 2354   0.0000       6.435754       175.1258 
 2355   0.0000       6.437598       175.1760 
 2356   0.0000       6.439852       175.2373 
 2357   0.0000       6.440980       175.2680 
 2358   0.0000       6.442951       175.3216 
 2359   0.0000       6.445829       175.3999 
 2360   0.0000       6.446605       175.4210 
 2361   0.0000       6.451095       175.5432 
 2362   0.0000       6.452544       175.5826 
 2363   0.0000       6.455689       175.6682 
 2364   0.0000       6.456727       175.6965 
 2365   0.0000       6.461234       175.8191 
 2366   0.0000       6.462622       175.8569 
 2367   0.0000       6.464497       175.9079 
 2368   0.0000       6.466596       175.9650 
 2369   0.0000       6.469105       176.0333 
 2370   0.0000       6.474112       176.1695 
 2371   0.0000       6.477012       176.2485 
 2372   0.0000       6.478691       176.2941 
 2373   0.0000       6.480637       176.3471 
 2374   0.0000       6.484010       176.4389 
 2375   0.0000       6.487294       176.5283 
 2376   0.0000       6.488480       176.5605 
 2377   0.0000       6.493567       176.6989 
 2378   0.0000       6.494164       176.7152 
 2379   0.0000       6.498274       176.8270 
 2380   0.0000       6.500445       176.8861 
 2381   0.0000       6.503940       176.9812 
 2382   0.0000       6.507469       177.0772 
 2383   0.0000       6.511727       177.1931 
 2384   0.0000       6.512137       177.2042 
 2385   0.0000       6.513194       177.2330 
 2386   0.0000       6.517427       177.3482 
 2387   0.0000       6.521731       177.4653 
 2388   0.0000       6.525418       177.5657 
 2389   0.0000       6.527266       177.6159 
 2390   0.0000       6.529064       177.6649 
 2391   0.0000       6.532205       177.7503 
 2392   0.0000       6.534333       177.8082 
 2393   0.0000       6.537667       177.8990 
 2394   0.0000       6.539032       177.9361 
 2395   0.0000       6.542631       178.0340 
 2396   0.0000       6.546946       178.1515 
 2397   0.0000       6.547429       178.1646 
 2398   0.0000       6.551075       178.2638 
 2399   0.0000       6.555156       178.3749 
 2400   0.0000       6.556848       178.4209 
 2401   0.0000       6.557822       178.4474 
 2402   0.0000       6.562215       178.5669 
 2403   0.0000       6.562297       178.5692 
 2404   0.0000       6.563920       178.6133 
 2405   0.0000       6.569986       178.7784 
 2406   0.0000       6.571210       178.8117 
 2407   0.0000       6.575592       178.9310 
 2408   0.0000       6.576522       178.9563 
 2409   0.0000       6.581171       179.0828 
 2410   0.0000       6.582120       179.1086 
 2411   0.0000       6.586343       179.2235 
 2412   0.0000       6.589390       179.3064 
 2413   0.0000       6.592674       179.3958 
 2414   0.0000       6.595483       179.4722 
 2415   0.0000       6.599994       179.5950 
 2416   0.0000       6.604777       179.7251 
 2417   0.0000       6.609795       179.8617 
 2418   0.0000       6.611940       179.9200 
 2419   0.0000       6.613428       179.9605 
 2420   0.0000       6.615833       180.0260 
 2421   0.0000       6.620256       180.1463 
 2422   0.0000       6.623267       180.2283 
 2423   0.0000       6.626128       180.3061 
 2424   0.0000       6.627377       180.3401 
 2425   0.0000       6.629070       180.3862 
 2426   0.0000       6.634825       180.5428 
 2427   0.0000       6.638971       180.6556 
 2428   0.0000       6.640782       180.7049 
 2429   0.0000       6.644413       180.8037 
 2430   0.0000       6.646846       180.8699 
 2431   0.0000       6.647928       180.8993 
 2432   0.0000       6.651518       180.9970 
 2433   0.0000       6.653288       181.0452 
 2434   0.0000       6.656743       181.1392 
 2435   0.0000       6.660464       181.2405 
 2436   0.0000       6.662383       181.2927 
 2437   0.0000       6.666319       181.3998 
 2438   0.0000       6.667312       181.4268 
 2439   0.0000       6.668855       181.4688 
 2440   0.0000       6.671435       181.5390 
 2441   0.0000       6.675067       181.6378 
 2442   0.0000       6.676302       181.6714 
 2443   0.0000       6.680671       181.7903 
 2444   0.0000       6.683831       181.8763 
 2445   0.0000       6.685655       181.9259 
 2446   0.0000       6.685955       181.9341 
 2447   0.0000       6.688840       182.0126 
 2448   0.0000       6.692468       182.1113 
 2449   0.0000       6.695168       182.1848 
 2450   0.0000       6.697733       182.2546 
 2451   0.0000       6.700712       182.3356 
 2452   0.0000       6.703605       182.4144 
 2453   0.0000       6.705587       182.4683 
 2454   0.0000       6.706691       182.4984 
 2455   0.0000       6.708430       182.5457 
 2456   0.0000       6.714134       182.7009 
 2457   0.0000       6.717124       182.7822 
 2458   0.0000       6.717992       182.8059 
 2459   0.0000       6.719860       182.8567 
 2460   0.0000       6.721211       182.8934 
 2461   0.0000       6.723355       182.9518 
 2462   0.0000       6.727676       183.0694 
 2463   0.0000       6.729586       183.1213 
 2464   0.0000       6.731562       183.1751 
 2465   0.0000       6.734518       183.2556 
 2466   0.0000       6.735937       183.2942 
 2467   0.0000       6.744393       183.5243 
 2468   0.0000       6.746491       183.5814 
 2469   0.0000       6.749120       183.6529 
 2470   0.0000       6.752466       183.7439 
 2471   0.0000       6.753051       183.7599 
 2472   0.0000       6.757132       183.8709 
 2473   0.0000       6.757246       183.8740 
 2474   0.0000       6.762943       184.0290 
 2475   0.0000       6.765273       184.0924 
 2476   0.0000       6.768508       184.1805 
 2477   0.0000       6.770832       184.2437 
 2478   0.0000       6.773131       184.3063 
 2479   0.0000       6.773950       184.3286 
 2480   0.0000       6.776974       184.4109 
 2481   0.0000       6.778343       184.4481 
 2482   0.0000       6.781461       184.5329 
 2483   0.0000       6.783039       184.5759 
 2484   0.0000       6.790525       184.7796 
 2485   0.0000       6.791923       184.8176 
 2486   0.0000       6.793411       184.8581 
 2487   0.0000       6.796022       184.9292 
 2488   0.0000       6.797884       184.9798 
 2489   0.0000       6.798931       185.0083 
 2490   0.0000       6.804011       185.1466 
 2491   0.0000       6.805314       185.1820 
 2492   0.0000       6.806983       185.2274 
 2493   0.0000       6.807574       185.2435 
 2494   0.0000       6.812226       185.3701 
 2495   0.0000       6.817347       185.5094 
 2496   0.0000       6.823996       185.6904 
 2497   0.0000       6.825526       185.7320 
 2498   0.0000       6.832250       185.9150 
 2499   0.0000       6.832350       185.9177 
 2500   0.0000       6.834498       185.9761 
 2501   0.0000       6.837917       186.0692 
 2502   0.0000       6.840221       186.1319 
 2503   0.0000       6.845448       186.2741 
 2504   0.0000       6.846828       186.3117 
 2505   0.0000       6.851207       186.4308 
 2506   0.0000       6.852395       186.4632 
 2507   0.0000       6.855629       186.5511 
 2508   0.0000       6.858026       186.6164 
 2509   0.0000       6.861344       186.7067 
 2510   0.0000       6.863356       186.7614 
 2511   0.0000       6.868086       186.8901 
 2512   0.0000       6.870764       186.9630 
 2513   0.0000       6.872445       187.0087 
 2514   0.0000       6.879022       187.1877 
 2515   0.0000       6.883006       187.2961 
 2516   0.0000       6.884388       187.3337 
 2517   0.0000       6.887984       187.4316 
 2518   0.0000       6.890301       187.4946 
 2519   0.0000       6.894925       187.6204 
 2520   0.0000       6.897906       187.7016 
 2521   0.0000       6.899208       187.7370 
 2522   0.0000       6.903066       187.8420 
 2523   0.0000       6.906166       187.9263 
 2524   0.0000       6.914267       188.1468 
 2525   0.0000       6.918646       188.2659 
 2526   0.0000       6.920789       188.3242 
 2527   0.0000       6.925600       188.4552 
 2528   0.0000       6.929017       188.5481 
 2529   0.0000       6.935523       188.7252 
 2530   0.0000       6.939038       188.8208 
 2531   0.0000       6.942258       188.9085 
 2532   0.0000       6.946846       189.0333 
 2533   0.0000       6.949419       189.1033 
 2534   0.0000       6.960080       189.3934 
 2535   0.0000       6.963833       189.4955 
 2536   0.0000       6.969622       189.6531 
 2537   0.0000       6.976308       189.8350 
 2538   0.0000       6.980160       189.9398 
 2539   0.0000       6.988158       190.1574 
 2540   0.0000       6.993973       190.3157 
 2541   0.0000       6.996386       190.3813 
 2542   0.0000       7.000116       190.4828 
 2543   0.0000       7.004133       190.5922 
 2544   0.0000       7.009084       190.7269 
 2545   0.0000       7.012047       190.8075 
 2546   0.0000       7.014759       190.8813 
 2547   0.0000       7.015933       190.9133 
 2548   0.0000       7.019112       190.9997 
 2549   0.0000       7.020501       191.0375 
 2550   0.0000       7.023126       191.1090 
 2551   0.0000       7.025828       191.1825 
 2552   0.0000       7.030227       191.3022 
 2553   0.0000       7.034499       191.4184 
 2554   0.0000       7.035035       191.4330 
 2555   0.0000       7.038660       191.5317 
 2556   0.0000       7.041214       191.6012 
 2557   0.0000       7.045076       191.7063 
 2558   0.0000       7.047078       191.7607 
 2559   0.0000       7.047728       191.7784 
 2560   0.0000       7.050161       191.8446 
 2561   0.0000       7.056861       192.0270 
 2562   0.0000       7.058796       192.0796 
 2563   0.0000       7.059696       192.1041 
 2564   0.0000       7.062640       192.1842 
 2565   0.0000       7.065458       192.2609 
 2566   0.0000       7.066832       192.2983 
 2567   0.0000       7.069510       192.3711 
 2568   0.0000       7.071835       192.4344 
 2569   0.0000       7.079209       192.6351 
 2570   0.0000       7.083399       192.7491 
 2571   0.0000       7.084422       192.7769 
 2572   0.0000       7.087387       192.8576 
 2573   0.0000       7.089383       192.9119 
 2574   0.0000       7.099020       193.1742 
 2575   0.0000       7.103219       193.2884 
 2576   0.0000       7.104025       193.3103 
 2577   0.0000       7.106571       193.3796 
 2578   0.0000       7.112003       193.5274 
 2579   0.0000       7.117329       193.6724 
 2580   0.0000       7.122159       193.8038 
 2581   0.0000       7.124494       193.8673 
 2582   0.0000       7.127622       193.9524 
 2583   0.0000       7.136109       194.1834 
 2584   0.0000       7.137072       194.2096 
 2585   0.0000       7.140378       194.2996 
 2586   0.0000       7.142909       194.3684 
 2587   0.0000       7.146579       194.4683 
 2588   0.0000       7.150164       194.5659 
 2589   0.0000       7.152744       194.6361 
 2590   0.0000       7.155789       194.7189 
 2591   0.0000       7.159638       194.8237 
 2592   0.0000       7.161633       194.8779 
 2593   0.0000       7.164825       194.9648 
 2594   0.0000       7.167435       195.0358 
 2595   0.0000       7.169232       195.0847 
 2596   0.0000       7.176003       195.2690 
 2597   0.0000       7.180508       195.3916 
 2598   0.0000       7.182603       195.4486 
 2599   0.0000       7.187433       195.5800 
 2600   0.0000       7.188890       195.6196 
 2601   0.0000       7.192465       195.7169 
 2602   0.0000       7.194265       195.7659 
 2603   0.0000       7.201494       195.9626 
 2604   0.0000       7.205567       196.0734 
 2605   0.0000       7.209263       196.1740 
 2606   0.0000       7.213778       196.2969 
 2607   0.0000       7.217447       196.3967 
 2608   0.0000       7.221635       196.5107 
 2609   0.0000       7.226470       196.6422 
 2610   0.0000       7.228507       196.6977 
 2611   0.0000       7.231973       196.7920 
 2612   0.0000       7.238453       196.9683 
 2613   0.0000       7.243998       197.1192 
 2614   0.0000       7.250520       197.2967 
 2615   0.0000       7.251847       197.3328 
 2616   0.0000       7.256673       197.4641 
 2617   0.0000       7.264483       197.6766 
 2618   0.0000       7.264734       197.6835 
 2619   0.0000       7.270752       197.8472 
 2620   0.0000       7.272924       197.9063 
 2621   0.0000       7.276836       198.0128 
 2622   0.0000       7.277822       198.0396 
 2623   0.0000       7.284377       198.2180 
 2624   0.0000       7.288564       198.3319 
 2625   0.0000       7.291161       198.4026 
 2626   0.0000       7.293557       198.4678 
 2627   0.0000       7.296807       198.5562 
 2628   0.0000       7.304840       198.7748 
 2629   0.0000       7.309567       198.9034 
 2630   0.0000       7.311950       198.9683 
 2631   0.0000       7.314856       199.0473 
 2632   0.0000       7.320529       199.2017 
 2633   0.0000       7.326480       199.3637 
 2634   0.0000       7.327890       199.4020 
 2635   0.0000       7.331401       199.4976 
 2636   0.0000       7.335522       199.6097 
 2637   0.0000       7.341994       199.7858 
 2638   0.0000       7.344153       199.8446 
 2639   0.0000       7.351497       200.0444 
 2640   0.0000       7.357915       200.2190 
 2641   0.0000       7.364536       200.3992 
 2642   0.0000       7.369222       200.5267 
 2643   0.0000       7.374524       200.6710 
 2644   0.0000       7.376169       200.7158 
 2645   0.0000       7.379410       200.8040 
 2646   0.0000       7.381860       200.8706 
 2647   0.0000       7.390530       201.1066 
 2648   0.0000       7.391178       201.1242 
 2649   0.0000       7.401002       201.3915 
 2650   0.0000       7.404887       201.4972 
 2651   0.0000       7.408406       201.5930 
 2652   0.0000       7.417355       201.8365 
 2653   0.0000       7.421989       201.9626 
 2654   0.0000       7.426067       202.0736 
 2655   0.0000       7.432281       202.2426 
 2656   0.0000       7.438031       202.3991 
 2657   0.0000       7.441275       202.4874 
 2658   0.0000       7.442218       202.5131 
 2659   0.0000       7.443073       202.5363 
 2660   0.0000       7.445916       202.6137 
 2661   0.0000       7.448452       202.6827 
 2662   0.0000       7.456578       202.9038 
 2663   0.0000       7.458297       202.9506 
 2664   0.0000       7.463445       203.0907 
 2665   0.0000       7.466150       203.1643 
 2666   0.0000       7.468703       203.2337 
 2667   0.0000       7.472213       203.3293 
 2668   0.0000       7.478187       203.4918 
 2669   0.0000       7.481109       203.5713 
 2670   0.0000       7.482112       203.5986 
 2671   0.0000       7.484352       203.6596 
 2672   0.0000       7.488370       203.7689 
 2673   0.0000       7.491964       203.8667 
 2674   0.0000       7.495682       203.9679 
 2675   0.0000       7.499497       204.0717 
 2676   0.0000       7.505268       204.2287 
 2677   0.0000       7.508204       204.3086 
 2678   0.0000       7.511600       204.4010 
 2679   0.0000       7.514244       204.4730 
 2680   0.0000       7.518960       204.6013 
 2681   0.0000       7.521308       204.6652 
 2682   0.0000       7.523414       204.7225 
 2683   0.0000       7.523708       204.7305 
 2684   0.0000       7.533654       205.0011 
 2685   0.0000       7.537205       205.0978 
 2686   0.0000       7.540867       205.1974 
 2687   0.0000       7.542090       205.2307 
 2688   0.0000       7.543869       205.2791 
 2689   0.0000       7.545542       205.3246 
 2690   0.0000       7.547384       205.3748 
 2691   0.0000       7.550566       205.4614 
 2692   0.0000       7.553239       205.5341 
 2693   0.0000       7.555664       205.6001 
 2694   0.0000       7.560800       205.7398 
 2695   0.0000       7.561135       205.7489 
 2696   0.0000       7.561460       205.7578 
 2697   0.0000       7.565818       205.8764 
 2698   0.0000       7.570335       205.9993 
 2699   0.0000       7.571192       206.0226 
 2700   0.0000       7.572546       206.0594 
 2701   0.0000       7.575911       206.1510 
 2702   0.0000       7.579685       206.2537 
 2703   0.0000       7.585646       206.4159 
 2704   0.0000       7.589058       206.5088 
 2705   0.0000       7.590302       206.5426 
 2706   0.0000       7.593268       206.6233 
 2707   0.0000       7.594834       206.6659 
 2708   0.0000       7.601111       206.8368 
 2709   0.0000       7.603200       206.8936 
 2710   0.0000       7.611352       207.1154 
 2711   0.0000       7.617737       207.2892 
 2712   0.0000       7.619270       207.3309 
 2713   0.0000       7.624097       207.4622 
 2714   0.0000       7.624588       207.4756 
 2715   0.0000       7.628164       207.5729 
 2716   0.0000       7.630669       207.6411 
 2717   0.0000       7.633388       207.7150 
 2718   0.0000       7.640049       207.8963 
 2719   0.0000       7.642298       207.9575 
 2720   0.0000       7.644125       208.0072 
 2721   0.0000       7.649978       208.1665 
 2722   0.0000       7.650705       208.1863 
 2723   0.0000       7.654264       208.2831 
 2724   0.0000       7.656832       208.3530 
 2725   0.0000       7.662815       208.5158 
 2726   0.0000       7.663726       208.5406 
 2727   0.0000       7.668994       208.6839 
 2728   0.0000       7.671126       208.7420 
 2729   0.0000       7.673735       208.8130 
 2730   0.0000       7.676887       208.8987 
 2731   0.0000       7.680886       209.0075 
 2732   0.0000       7.690632       209.2727 
 2733   0.0000       7.693055       209.3387 
 2734   0.0000       7.697281       209.4537 
 2735   0.0000       7.700892       209.5519 
 2736   0.0000       7.707199       209.7235 
 2737   0.0000       7.711405       209.8380 
 2738   0.0000       7.713210       209.8871 
 2739   0.0000       7.715423       209.9473 
 2740   0.0000       7.721335       210.1082 
 2741   0.0000       7.724157       210.1850 
 2742   0.0000       7.728840       210.3124 
 2743   0.0000       7.732527       210.4128 
 2744   0.0000       7.735662       210.4981 
 2745   0.0000       7.741533       210.6578 
 2746   0.0000       7.742102       210.6733 
 2747   0.0000       7.746831       210.8020 
 2748   0.0000       7.749724       210.8807 
 2749   0.0000       7.755426       211.0359 
 2750   0.0000       7.759703       211.1522 
 2751   0.0000       7.761117       211.1907 
 2752   0.0000       7.763716       211.2614 
 2753   0.0000       7.767231       211.3571 
 2754   0.0000       7.772808       211.5089 
 2755   0.0000       7.773224       211.5202 
 2756   0.0000       7.780506       211.7183 
 2757   0.0000       7.783740       211.8063 
 2758   0.0000       7.786329       211.8768 
 2759   0.0000       7.789430       211.9612 
 2760   0.0000       7.795874       212.1365 
 2761   0.0000       7.799214       212.2274 
 2762   0.0000       7.799740       212.2417 
 2763   0.0000       7.804985       212.3844 
 2764   0.0000       7.807015       212.4397 
 2765   0.0000       7.812253       212.5822 
 2766   0.0000       7.813887       212.6267 
 2767   0.0000       7.815049       212.6583 
 2768   0.0000       7.815304       212.6652 
 2769   0.0000       7.824999       212.9290 
 2770   0.0000       7.829090       213.0404 
 2771   0.0000       7.831310       213.1008 
 2772   0.0000       7.837022       213.2562 
 2773   0.0000       7.837449       213.2678 
 2774   0.0000       7.843400       213.4298 
 2775   0.0000       7.847633       213.5449 
 2776   0.0000       7.849641       213.5996 
 2777   0.0000       7.853707       213.7102 
 2778   0.0000       7.858253       213.8339 
 2779   0.0000       7.863331       213.9721 
 2780   0.0000       7.865659       214.0355 
 2781   0.0000       7.868795       214.1208 
 2782   0.0000       7.874384       214.2729 
 2783   0.0000       7.878272       214.3787 
 2784   0.0000       7.881748       214.4733 
 2785   0.0000       7.884016       214.5350 
 2786   0.0000       7.893476       214.7924 
 2787   0.0000       7.894650       214.8243 
 2788   0.0000       7.896479       214.8741 
 2789   0.0000       7.904565       215.0941 
 2790   0.0000       7.908538       215.2023 
 2791   0.0000       7.910905       215.2667 
 2792   0.0000       7.911948       215.2951 
 2793   0.0000       7.913828       215.3462 
 2794   0.0000       7.919022       215.4875 
 2795   0.0000       7.922621       215.5855 
 2796   0.0000       7.929734       215.7790 
 2797   0.0000       7.931202       215.8190 
 2798   0.0000       7.932291       215.8486 
 2799   0.0000       7.937429       215.9884 
 2800   0.0000       7.938989       216.0309 
 2801   0.0000       7.940403       216.0693 
 2802   0.0000       7.942753       216.1333 
 2803   0.0000       7.947193       216.2541 
 2804   0.0000       7.949236       216.3097 
 2805   0.0000       7.953007       216.4123 
 2806   0.0000       7.957093       216.5235 
 2807   0.0000       7.960746       216.6229 
 2808   0.0000       7.963938       216.7098 
 2809   0.0000       7.969094       216.8501 
 2810   0.0000       7.969426       216.8591 
 2811   0.0000       7.976413       217.0492 
 2812   0.0000       7.979581       217.1354 
 2813   0.0000       7.980817       217.1691 
 2814   0.0000       7.984758       217.2763 
 2815   0.0000       7.987938       217.3628 
 2816   0.0000       7.990968       217.4453 
 2817   0.0000       7.993346       217.5100 
 2818   0.0000       7.996431       217.5939 
 2819   0.0000       8.001833       217.7409 
 2820   0.0000       8.004106       217.8028 
 2821   0.0000       8.006988       217.8812 
 2822   0.0000       8.011303       217.9986 
 2823   0.0000       8.013095       218.0474 
 2824   0.0000       8.016794       218.1481 
 2825   0.0000       8.018370       218.1909 
 2826   0.0000       8.020294       218.2433 
 2827   0.0000       8.021444       218.2746 
 2828   0.0000       8.027099       218.4285 
 2829   0.0000       8.027777       218.4469 
 2830   0.0000       8.031885       218.5587 
 2831   0.0000       8.036070       218.6726 
 2832   0.0000       8.039590       218.7684 
 2833   0.0000       8.040540       218.7942 
 2834   0.0000       8.044378       218.8987 
 2835   0.0000       8.045563       218.9309 
 2836   0.0000       8.049368       219.0344 
 2837   0.0000       8.052112       219.1091 
 2838   0.0000       8.054755       219.1810 
 2839   0.0000       8.061549       219.3659 
 2840   0.0000       8.064947       219.4584 
 2841   0.0000       8.065408       219.4709 
 2842   0.0000       8.069653       219.5864 
 2843   0.0000       8.076016       219.7596 
 2844   0.0000       8.077094       219.7889 
 2845   0.0000       8.082688       219.9411 
 2846   0.0000       8.087909       220.0832 
 2847   0.0000       8.090550       220.1551 
 2848   0.0000       8.095987       220.3030 
 2849   0.0000       8.096188       220.3085 
 2850   0.0000       8.103502       220.5075 
 2851   0.0000       8.107736       220.6227 
 2852   0.0000       8.111329       220.7205 
 2853   0.0000       8.115327       220.8293 
 2854   0.0000       8.122722       221.0305 
 2855   0.0000       8.131711       221.2751 
 2856   0.0000       8.136787       221.4132 
 2857   0.0000       8.138520       221.4604 
 2858   0.0000       8.139034       221.4744 
 2859   0.0000       8.143940       221.6079 
 2860   0.0000       8.148233       221.7247 
 2861   0.0000       8.150220       221.7787 
 2862   0.0000       8.151105       221.8029 
 2863   0.0000       8.154873       221.9054 
 2864   0.0000       8.156111       221.9391 
 2865   0.0000       8.158234       221.9968 
 2866   0.0000       8.161276       222.0796 
 2867   0.0000       8.166391       222.2188 
 2868   0.0000       8.167297       222.2435 
 2869   0.0000       8.168989       222.2895 
 2870   0.0000       8.174356       222.4355 
 2871   0.0000       8.178519       222.5488 
 2872   0.0000       8.181821       222.6387 
 2873   0.0000       8.182715       222.6630 
 2874   0.0000       8.187300       222.7878 
 2875   0.0000       8.188507       222.8206 
 2876   0.0000       8.193935       222.9683 
 2877   0.0000       8.197199       223.0571 
 2878   0.0000       8.202477       223.2007 
 2879   0.0000       8.204310       223.2506 
 2880   0.0000       8.205072       223.2714 
 2881   0.0000       8.209575       223.3939 
 2882   0.0000       8.211649       223.4503 
 2883   0.0000       8.212856       223.4832 
 2884   0.0000       8.215873       223.5653 
 2885   0.0000       8.216657       223.5866 
 2886   0.0000       8.220220       223.6835 
 2887   0.0000       8.221240       223.7113 
 2888   0.0000       8.225764       223.8344 
 2889   0.0000       8.227187       223.8731 
 2890   0.0000       8.230354       223.9593 
 2891   0.0000       8.231480       223.9900 
 2892   0.0000       8.234700       224.0776 
 2893   0.0000       8.239746       224.2149 
 2894   0.0000       8.247862       224.4357 
 2895   0.0000       8.248129       224.4430 
 2896   0.0000       8.251653       224.5389 
 2897   0.0000       8.253892       224.5998 
 2898   0.0000       8.256718       224.6767 
 2899   0.0000       8.259724       224.7585 
 2900   0.0000       8.267053       224.9579 
 2901   0.0000       8.269814       225.0331 
 2902   0.0000       8.272060       225.0942 
 2903   0.0000       8.278409       225.2670 
 2904   0.0000       8.281630       225.3546 
 2905   0.0000       8.284524       225.4334 
 2906   0.0000       8.291538       225.6242 
 2907   0.0000       8.294458       225.7037 
 2908   0.0000       8.296860       225.7690 
 2909   0.0000       8.302962       225.9351 
 2910   0.0000       8.303802       225.9579 
 2911   0.0000       8.307907       226.0696 
 2912   0.0000       8.312685       226.1996 
 2913   0.0000       8.315128       226.2661 
 2914   0.0000       8.316777       226.3110 
 2915   0.0000       8.320390       226.4093 
 2916   0.0000       8.321258       226.4329 
 2917   0.0000       8.328596       226.6326 
 2918   0.0000       8.330573       226.6864 
 2919   0.0000       8.336030       226.8349 
 2920   0.0000       8.338328       226.8975 
 2921   0.0000       8.342529       227.0118 
 2922   0.0000       8.345337       227.0882 
 2923   0.0000       8.352350       227.2790 
 2924   0.0000       8.355987       227.3780 
 2925   0.0000       8.357146       227.4095 
 2926   0.0000       8.361897       227.5388 
 2927   0.0000       8.366020       227.6510 
 2928   0.0000       8.368439       227.7168 
 2929   0.0000       8.372577       227.8294 
 2930   0.0000       8.375777       227.9165 
 2931   0.0000       8.377868       227.9734 
 2932   0.0000       8.379395       228.0149 
 2933   0.0000       8.380258       228.0384 
 2934   0.0000       8.381070       228.0605 
 2935   0.0000       8.384374       228.1504 
 2936   0.0000       8.388217       228.2550 
 2937   0.0000       8.391326       228.3396 
 2938   0.0000       8.394271       228.4197 
 2939   0.0000       8.394728       228.4322 
 2940   0.0000       8.395263       228.4467 
 2941   0.0000       8.398581       228.5370 
 2942   0.0000       8.401407       228.6139 
 2943   0.0000       8.404116       228.6876 
 2944   0.0000       8.405317       228.7203 
 2945   0.0000       8.406665       228.7570 
 2946   0.0000       8.410678       228.8662 
 2947   0.0000       8.412580       228.9180 
 2948   0.0000       8.417611       229.0549 
 2949   0.0000       8.420445       229.1320 
 2950   0.0000       8.422851       229.1974 
 2951   0.0000       8.424676       229.2471 
 2952   0.0000       8.427162       229.3147 
 2953   0.0000       8.428792       229.3591 
 2954   0.0000       8.433591       229.4897 
 2955   0.0000       8.434465       229.5135 
 2956   0.0000       8.436865       229.5788 
 2957   0.0000       8.439735       229.6569 
 2958   0.0000       8.441473       229.7042 
 2959   0.0000       8.441957       229.7173 
 2960   0.0000       8.443564       229.7610 
 2961   0.0000       8.447349       229.8640 
 2962   0.0000       8.450673       229.9545 
 2963   0.0000       8.452817       230.0129 
 2964   0.0000       8.456114       230.1025 
 2965   0.0000       8.456577       230.1152 
 2966   0.0000       8.458832       230.1765 
 2967   0.0000       8.463498       230.3035 
 2968   0.0000       8.465954       230.3703 
 2969   0.0000       8.469589       230.4692 
 2970   0.0000       8.474521       230.6034 
 2971   0.0000       8.477844       230.6939 
 2972   0.0000       8.480223       230.7586 
 2973   0.0000       8.481942       230.8054 
 2974   0.0000       8.486353       230.9254 
 2975   0.0000       8.488415       230.9815 
 2976   0.0000       8.493804       231.1282 
 2977   0.0000       8.495546       231.1756 
 2978   0.0000       8.496975       231.2144 
 2979   0.0000       8.500341       231.3061 
 2980   0.0000       8.505226       231.4390 
 2981   0.0000       8.511691       231.6149 
 2982   0.0000       8.512949       231.6491 
 2983   0.0000       8.516013       231.7325 
 2984   0.0000       8.516638       231.7495 
 2985   0.0000       8.517057       231.7609 
 2986   0.0000       8.520276       231.8485 
 2987   0.0000       8.523124       231.9260 
 2988   0.0000       8.526928       232.0295 
 2989   0.0000       8.529764       232.1067 
 2990   0.0000       8.532637       232.1849 
 2991   0.0000       8.535031       232.2500 
 2992   0.0000       8.536172       232.2811 
 2993   0.0000       8.538744       232.3510 
 2994   0.0000       8.540577       232.4009 
 2995   0.0000       8.542248       232.4464 
 2996   0.0000       8.547219       232.5816 
 2997   0.0000       8.551211       232.6903 
 2998   0.0000       8.554635       232.7834 
 2999   0.0000       8.556435       232.8324 
 3000   0.0000       8.557082       232.8500 
 3001   0.0000       8.561175       232.9614 
 3002   0.0000       8.565236       233.0719 
 3003   0.0000       8.568596       233.1634 
 3004   0.0000       8.570362       233.2114 
 3005   0.0000       8.572759       233.2766 
 3006   0.0000       8.576116       233.3680 
 3007   0.0000       8.581833       233.5235 
 3008   0.0000       8.586206       233.6425 
 3009   0.0000       8.589993       233.7456 
 3010   0.0000       8.592818       233.8225 
 3011   0.0000       8.595406       233.8929 
 3012   0.0000       8.601013       234.0455 
 3013   0.0000       8.604850       234.1499 
 3014   0.0000       8.605328       234.1629 
 3015   0.0000       8.608215       234.2415 
 3016   0.0000       8.612713       234.3638 
 3017   0.0000       8.615193       234.4313 
 3018   0.0000       8.619100       234.5376 
 3019   0.0000       8.621786       234.6107 
 3020   0.0000       8.623478       234.6568 
 3021   0.0000       8.626463       234.7380 
 3022   0.0000       8.630233       234.8406 
 3023   0.0000       8.632066       234.8904 
 3024   0.0000       8.634949       234.9689 
 3025   0.0000       8.639419       235.0905 
 3026   0.0000       8.643832       235.2106 
 3027   0.0000       8.647977       235.3234 
 3028   0.0000       8.650266       235.3857 
 3029   0.0000       8.653171       235.4648 
 3030   0.0000       8.656293       235.5497 
 3031   0.0000       8.661875       235.7016 
 3032   0.0000       8.663790       235.7537 
 3033   0.0000       8.665988       235.8135 
 3034   0.0000       8.666380       235.8242 
 3035   0.0000       8.670862       235.9462 
 3036   0.0000       8.677652       236.1309 
 3037   0.0000       8.680517       236.2089 
 3038   0.0000       8.683823       236.2988 
 3039   0.0000       8.690546       236.4818 
 3040   0.0000       8.693253       236.5554 
 3041   0.0000       8.696020       236.6307 
 3042   0.0000       8.697352       236.6670 
 3043   0.0000       8.699457       236.7243 
 3044   0.0000       8.704230       236.8541 
 3045   0.0000       8.706223       236.9084 
 3046   0.0000       8.708415       236.9680 
 3047   0.0000       8.712920       237.0906 
 3048   0.0000       8.717945       237.2274 
 3049   0.0000       8.718548       237.2438 
 3050   0.0000       8.723284       237.3726 
 3051   0.0000       8.726739       237.4666 
 3052   0.0000       8.732324       237.6186 
 3053   0.0000       8.736736       237.7387 
 3054   0.0000       8.741937       237.8802 
 3055   0.0000       8.743645       237.9267 
 3056   0.0000       8.748080       238.0474 
 3057   0.0000       8.750643       238.1171 
 3058   0.0000       8.752273       238.1615 
 3059   0.0000       8.757254       238.2970 
 3060   0.0000       8.761723       238.4186 
 3061   0.0000       8.764977       238.5071 
 3062   0.0000       8.769649       238.6343 
 3063   0.0000       8.772165       238.7027 
 3064   0.0000       8.773292       238.7334 
 3065   0.0000       8.778633       238.8788 
 3066   0.0000       8.781991       238.9701 
 3067   0.0000       8.788365       239.1436 
 3068   0.0000       8.790015       239.1885 
 3069   0.0000       8.793786       239.2911 
 3070   0.0000       8.800674       239.4785 
 3071   0.0000       8.803006       239.5420 
 3072   0.0000       8.805727       239.6160 
 3073   0.0000       8.810850       239.7554 
 3074   0.0000       8.814787       239.8626 
 3075   0.0000       8.823790       240.1075 
 3076   0.0000       8.826023       240.1683 
 3077   0.0000       8.829342       240.2586 
 3078   0.0000       8.833475       240.3711 
 3079   0.0000       8.837030       240.4678 
 3080   0.0000       8.845691       240.7035 
 3081   0.0000       8.850230       240.8270 
 3082   0.0000       8.852813       240.8973 
 3083   0.0000       8.861155       241.1243 
 3084   0.0000       8.864505       241.2154 
 3085   0.0000       8.874913       241.4987 
 3086   0.0000       8.877359       241.5652 
 3087   0.0000       8.881446       241.6764 
 3088   0.0000       8.887870       241.8512 
 3089   0.0000       8.888850       241.8779 
 3090   0.0000       8.892628       241.9807 
 3091   0.0000       8.894051       242.0194 
 3092   0.0000       8.899695       242.1730 
 3093   0.0000       8.905326       242.3262 
 3094   0.0000       8.910480       242.4665 
 3095   0.0000       8.914163       242.5667 
 3096   0.0000       8.914942       242.5879 
 3097   0.0000       8.918745       242.6914 
 3098   0.0000       8.922863       242.8034 
 3099   0.0000       8.925892       242.8859 
 3100   0.0000       8.930394       243.0084 
 3101   0.0000       8.936328       243.1699 
 3102   0.0000       8.938219       243.2213 
 3103   0.0000       8.939698       243.2615 
 3104   0.0000       8.945858       243.4292 
 3105   0.0000       8.946432       243.4448 
 3106   0.0000       8.951699       243.5881 
 3107   0.0000       8.953753       243.6440 
 3108   0.0000       8.957613       243.7490 
 3109   0.0000       8.960379       243.8243 
 3110   0.0000       8.961190       243.8464 
 3111   0.0000       8.966175       243.9820 
 3112   0.0000       8.967874       244.0282 
 3113   0.0000       8.972329       244.1495 
 3114   0.0000       8.975471       244.2350 
 3115   0.0000       8.977689       244.2953 
 3116   0.0000       8.980692       244.3771 
 3117   0.0000       8.983530       244.4543 
 3118   0.0000       8.988396       244.5867 
 3119   0.0000       8.993294       244.7200 
 3120   0.0000       8.995318       244.7750 
 3121   0.0000       9.002062       244.9585 
 3122   0.0000       9.005088       245.0409 
 3123   0.0000       9.006744       245.0860 
 3124   0.0000       9.012228       245.2352 
 3125   0.0000       9.016845       245.3608 
 3126   0.0000       9.023608       245.5449 
 3127   0.0000       9.027084       245.6395 
 3128   0.0000       9.030313       245.7273 
 3129   0.0000       9.033593       245.8166 
 3130   0.0000       9.039225       245.9698 
 3131   0.0000       9.043833       246.0952 
 3132   0.0000       9.050910       246.2878 
 3133   0.0000       9.052995       246.3445 
 3134   0.0000       9.053647       246.3623 
 3135   0.0000       9.058950       246.5066 
 3136   0.0000       9.060484       246.5483 
 3137   0.0000       9.066369       246.7084 
 3138   0.0000       9.071386       246.8450 
 3139   0.0000       9.074017       246.9166 
 3140   0.0000       9.086213       247.2484 
 3141   0.0000       9.089373       247.3344 
 3142   0.0000       9.092619       247.4227 
 3143   0.0000       9.094151       247.4644 
 3144   0.0000       9.095028       247.4883 
 3145   0.0000       9.101482       247.6639 
 3146   0.0000       9.106748       247.8072 
 3147   0.0000       9.109365       247.8784 
 3148   0.0000       9.111657       247.9408 
 3149   0.0000       9.118618       248.1302 
 3150   0.0000       9.122459       248.2347 
 3151   0.0000       9.124603       248.2931 
 3152   0.0000       9.128887       248.4097 
 3153   0.0000       9.132499       248.5079 
 3154   0.0000       9.141382       248.7496 
 3155   0.0000       9.142679       248.7849 
 3156   0.0000       9.148553       248.9448 
 3157   0.0000       9.153023       249.0664 
 3158   0.0000       9.157569       249.1901 
 3159   0.0000       9.163795       249.3595 
 3160   0.0000       9.174667       249.6554 
 3161   0.0000       9.175693       249.6833 
 3162   0.0000       9.181385       249.8382 
 3163   0.0000       9.188279       250.0258 
 3164   0.0000       9.196914       250.2608 
 3165   0.0000       9.199068       250.3194 
 3166   0.0000       9.209477       250.6026 
 3167   0.0000       9.217231       250.8136 
 3168   0.0000       9.225711       251.0444 
 3169   0.0000       9.235306       251.3054 
 3170   0.0000       9.243640       251.5322 
 3171   0.0000       9.251151       251.7366 
 3172   0.0000       9.261152       252.0088 
 3173   0.0000       9.271543       252.2915 
 3174   0.0000       9.274862       252.3818 
 3175   0.0000       9.290699       252.8128 
 3176   0.0000       9.298420       253.0229 
 3177   0.0000       9.317456       253.5409 
 3178   0.0000       9.319132       253.5865 
 3179   0.0000       9.332169       253.9412 
 3180   0.0000       9.341535       254.1961 
 3181   0.0000       9.355948       254.5883 
 3182   0.0000       9.368133       254.9198 
 3183   0.0000       9.369700       254.9625 
 3184   0.0000       9.380945       255.2685 
 3185   0.0000       9.390048       255.5162 
 3186   0.0000       9.396158       255.6825 
 3187   0.0000       9.409010       256.0322 
 3188   0.0000       9.415356       256.2049 
 3189   0.0000       9.418117       256.2800 
 3190   0.0000       9.429000       256.5761 
 3191   0.0000       9.431578       256.6463 
 3192   0.0000       9.437390       256.8044 
 3193   0.0000       9.452989       257.2289 
 3194   0.0000       9.459114       257.3956 
 3195   0.0000       9.476589       257.8711 
 3196   0.0000       9.485151       258.1041 
 3197   0.0000       9.488816       258.2038 
 3198   0.0000       9.494655       258.3627 
 3199   0.0000       9.513242       258.8685 
 3200   0.0000       9.523365       259.1439 
 3201   0.0000       9.531445       259.3638 
 3202   0.0000       9.539640       259.5868 
 3203   0.0000       9.546661       259.7779 
 3204   0.0000       9.550748       259.8891 
 3205   0.0000       9.553752       259.9708 
 3206   0.0000       9.559540       260.1283 
 3207   0.0000       9.570053       260.4144 
 3208   0.0000       9.576153       260.5804 
 3209   0.0000       9.578666       260.6487 
 3210   0.0000       9.585318       260.8298 
 3211   0.0000       9.592042       261.0127 
 3212   0.0000       9.594028       261.0668 
 3213   0.0000       9.608385       261.4575 
 3214   0.0000       9.611089       261.5310 
 3215   0.0000       9.619517       261.7604 
 3216   0.0000       9.630887       262.0698 
 3217   0.0000       9.634563       262.1698 
 3218   0.0000       9.637865       262.2596 
 3219   0.0000       9.652433       262.6561 
 3220   0.0000       9.669806       263.1288 
 3221   0.0000       9.681769       263.4543 
 3222   0.0000       9.687875       263.6205 
 3223   0.0000       9.704844       264.0822 
 3224   0.0000       9.709761       264.2160 
 3225   0.0000       9.714039       264.3324 
 3226   0.0000       9.717388       264.4236 
 3227   0.0000       9.719046       264.4687 
 3228   0.0000       9.723895       264.6006 
 3229   0.0000       9.732263       264.8283 
 3230   0.0000       9.736796       264.9517 
 3231   0.0000       9.742148       265.0973 
 3232   0.0000       9.745510       265.1888 
 3233   0.0000       9.750442       265.3230 
 3234   0.0000       9.754021       265.4204 
 3235   0.0000       9.756624       265.4912 
 3236   0.0000       9.762482       265.6506 
 3237   0.0000       9.765421       265.7306 
 3238   0.0000       9.777907       266.0704 
 3239   0.0000       9.779725       266.1198 
 3240   0.0000       9.785215       266.2692 
 3241   0.0000       9.790188       266.4045 
 3242   0.0000       9.799351       266.6539 
 3243   0.0000       9.800220       266.6775 
 3244   0.0000       9.802531       266.7404 
 3245   0.0000       9.809044       266.9176 
 3246   0.0000       9.810069       266.9455 
 3247   0.0000       9.812328       267.0070 
 3248   0.0000       9.814805       267.0744 
 3249   0.0000       9.815430       267.0914 
 3250   0.0000       9.819193       267.1938 
 3251   0.0000       9.820962       267.2420 
 3252   0.0000       9.826578       267.3948 
 3253   0.0000       9.828689       267.4522 
 3254   0.0000       9.838436       267.7175 
 3255   0.0000       9.839906       267.7574 
 3256   0.0000       9.847397       267.9613 
 3257   0.0000       9.849278       268.0125 
 3258   0.0000       9.856335       268.2045 
 3259   0.0000       9.858600       268.2661 
 3260   0.0000       9.864935       268.4385 
 3261   0.0000       9.868376       268.5322 
 3262   0.0000       9.870405       268.5874 
 3263   0.0000       9.877162       268.7712 
 3264   0.0000       9.884354       268.9670 
 3265   0.0000       9.887097       269.0416 
 3266   0.0000       9.891042       269.1489 
 3267   0.0000       9.892383       269.1854 
 3268   0.0000       9.893743       269.2224 
 3269   0.0000       9.896133       269.2875 
 3270   0.0000       9.902178       269.4520 
 3271   0.0000       9.906683       269.5746 
 3272   0.0000       9.908224       269.6165 
 3273   0.0000       9.915418       269.8122 
 3274   0.0000       9.918666       269.9006 
 3275   0.0000       9.923759       270.0392 
 3276   0.0000       9.928898       270.1791 
 3277   0.0000       9.934720       270.3375 
 3278   0.0000       9.946976       270.6710 
 3279   0.0000       9.956778       270.9377 
 3280   0.0000       9.960003       271.0255 
 3281   0.0000       9.965469       271.1742 
 3282   0.0000       9.969499       271.2839 
 3283   0.0000       9.990537       271.8563 
 3284   0.0000       9.992010       271.8964 
 3285   0.0000       9.995562       271.9931 
 3286   0.0000      10.000684       272.1325 
 3287   0.0000      10.001340       272.1503 
 3288   0.0000      10.006021       272.2777 
 3289   0.0000      10.007998       272.3315 
 3290   0.0000      10.017817       272.5987 
 3291   0.0000      10.024363       272.7768 
 3292   0.0000      10.033314       273.0203 
 3293   0.0000      10.039000       273.1751 
 3294   0.0000      10.044527       273.3255 
 3295   0.0000      10.060556       273.7616 
 3296   0.0000      10.065084       273.8849 
 3297   0.0000      10.070374       274.0288 
 3298   0.0000      10.076296       274.1900 
 3299   0.0000      10.081179       274.3228 
 3300   0.0000      10.085187       274.4319 
 3301   0.0000      10.092668       274.6355 
 3302   0.0000      10.097080       274.7555 
 3303   0.0000      10.104322       274.9526 
 3304   0.0000      10.115395       275.2539 
 3305   0.0000      10.117619       275.3144 
 3306   0.0000      10.120540       275.3939 
 3307   0.0000      10.124169       275.4927 
 3308   0.0000      10.134615       275.7769 
 3309   0.0000      10.138094       275.8716 
 3310   0.0000      10.140501       275.9371 
 3311   0.0000      10.152272       276.2574 
 3312   0.0000      10.158096       276.4159 
 3313   0.0000      10.180038       277.0129 
 3314   0.0000      10.187935       277.2278 
 3315   0.0000      10.191840       277.3341 
 3316   0.0000      10.200823       277.5785 
 3317   0.0000      10.206057       277.7209 
 3318   0.0000      10.207528       277.7610 
 3319   0.0000      10.214499       277.9506 
 3320   0.0000      10.227345       278.3002 
 3321   0.0000      10.237549       278.5779 
 3322   0.0000      10.238536       278.6047 
 3323   0.0000      10.252287       278.9789 
 3324   0.0000      10.254963       279.0517 
 3325   0.0000      10.259721       279.1812 
 3326   0.0000      10.264376       279.3079 
 3327   0.0000      10.279096       279.7084 
 3328   0.0000      10.287990       279.9504 
 3329   0.0000      10.294220       280.1200 
 3330   0.0000      10.318461       280.7796 
 3331   0.0000      10.335064       281.2314 
 3332   0.0000      10.339339       281.3477 
 3333   0.0000      10.352524       281.7065 
 3334   0.0000      10.359308       281.8911 
 3335   0.0000      10.362819       281.9866 
 3336   0.0000      10.373781       282.2849 
 3337   0.0000      10.380863       282.4776 
 3338   0.0000      10.386531       282.6319 
 3339   0.0000      10.388492       282.6852 
 3340   0.0000      10.391753       282.7740 
 3341   0.0000      10.396931       282.9149 
 3342   0.0000      10.398212       282.9497 
 3343   0.0000      10.409163       283.2477 
 3344   0.0000      10.411549       283.3127 
 3345   0.0000      10.414334       283.3884 
 3346   0.0000      10.418080       283.4904 
 3347   0.0000      10.420679       283.5611 
 3348   0.0000      10.425428       283.6903 
 3349   0.0000      10.436294       283.9860 
 3350   0.0000      10.441802       284.1359 
 3351   0.0000      10.443810       284.1905 
 3352   0.0000      10.448053       284.3060 
 3353   0.0000      10.456298       284.5303 
 3354   0.0000      10.459522       284.6181 
 3355   0.0000      10.464318       284.7486 
 3356   0.0000      10.470920       284.9282 
 3357   0.0000      10.481534       285.2170 
 3358   0.0000      10.482781       285.2510 
 3359   0.0000      10.486762       285.3593 
 3360   0.0000      10.497645       285.6554 
 3361   0.0000      10.514132       286.1041 
 3362   0.0000      10.526115       286.4302 
 3363   0.0000      10.530802       286.5577 
 3364   0.0000      10.564692       287.4799 
 3365   0.0000      10.587355       288.0966 
 3366   0.0000      10.593377       288.2604 
 3367   0.0000      10.597827       288.3815 
 3368   0.0000      10.602820       288.5174 
 3369   0.0000      10.606135       288.6076 
 3370   0.0000      10.621235       289.0185 
 3371   0.0000      10.643683       289.6293 
 3372   0.0000      10.652397       289.8664 
 3373   0.0000      10.664499       290.1958 
 3374   0.0000      10.669547       290.3331 
 3375   0.0000      10.714838       291.5656 
 3376   0.0000      10.730485       291.9913 
 3377   0.0000      10.738434       292.2077 
 3378   0.0000      10.750552       292.5374 
 3379   0.0000      10.753184       292.6090 
 3380   0.0000      10.765589       292.9466 
 3381   0.0000      10.767812       293.0071 
 3382   0.0000      10.784306       293.4559 
 3383   0.0000      10.790690       293.6296 
 3384   0.0000      10.796150       293.7782 
 3385   0.0000      10.798230       293.8348 
 3386   0.0000      10.817253       294.3524 
 3387   0.0000      10.835815       294.8575 
 3388   0.0000      10.849902       295.2409 
 3389   0.0000      10.856210       295.4125 
 3390   0.0000      10.868764       295.7541 
 3391   0.0000      10.874088       295.8990 
 3392   0.0000      10.899161       296.5813 
 3393   0.0000      10.912582       296.9464 
 3394   0.0000      10.941932       297.7451 
 3395   0.0000      10.959588       298.2256 
 3396   0.0000      10.963549       298.3333 
 3397   0.0000      10.969493       298.4951 
 3398   0.0000      10.974016       298.6181 
 3399   0.0000      11.039992       300.4134 
 3400   0.0000      11.083092       301.5863 
 3401   0.0000      11.134386       302.9820 
 3402   0.0000      11.173388       304.0434 
 3403   0.0000      11.201241       304.8013 
 3404   0.0000      11.215407       305.1867 
 3405   0.0000      11.225076       305.4498 
 3406   0.0000      11.268679       306.6364 
 3407   0.0000      11.290186       307.2216 
 3408   0.0000      11.310785       307.7821 
 3409   0.0000      11.338460       308.5352 
 3410   0.0000      11.443554       311.3949 
 3411   0.0000      11.486873       312.5737 
 3412   0.0000      11.488715       312.6238 
 3413   0.0000      11.527873       313.6894 
 3414   0.0000      11.569630       314.8256 
 3415   0.0000      11.611112       315.9544 
 3416   0.0000      11.646924       316.9289 
 3417   0.0000      11.663675       317.3847 
 3418   0.0000      11.702299       318.4357 
 3419   0.0000      11.715677       318.7998 
 3420   0.0000      11.744119       319.5737 
 3421   0.0000      11.753695       319.8343 
 3422   0.0000      11.813943       321.4737 
 3423   0.0000      11.825999       321.8018 
 3424   0.0000      11.877073       323.1916 
 3425   0.0000      11.894166       323.6567 
 3426   0.0000      11.901783       323.8640 
 3427   0.0000      12.000117       326.5398 
 3428   0.0000      12.022602       327.1516 
 3429   0.0000      12.081274       328.7482 
 3430   0.0000      12.092406       329.0511 
 3431   0.0000      12.096708       329.1682 
 3432   0.0000      12.136797       330.2590 
 3433   0.0000      12.151615       330.6623 
 3434   0.0000      12.167797       331.1026 
 3435   0.0000      12.175187       331.3037 
 3436   0.0000      12.180044       331.4358 
 3437   0.0000      12.194226       331.8217 
 3438   0.0000      12.214041       332.3610 
 3439   0.0000      12.230750       332.8156 
 3440   0.0000      12.237797       333.0074 
 3441   0.0000      12.269005       333.8566 
 3442   0.0000      12.293283       334.5172 
 3443   0.0000      12.304263       334.8160 
 3444   0.0000      12.307904       334.9151 
 3445   0.0000      12.339313       335.7698 
 3446   0.0000      12.343875       335.8939 
 3447   0.0000      12.352474       336.1279 
 3448   0.0000      12.356598       336.2401 
 3449   0.0000      12.366429       336.5076 
 3450   0.0000      12.398829       337.3893 
 3451   0.0000      12.403773       337.5238 
 3452   0.0000      12.404875       337.5538 
 3453   0.0000      12.411743       337.7407 
 3454   0.0000      12.432140       338.2957 
 3455   0.0000      12.448069       338.7292 
 3456   0.0000      12.461686       339.0997 
 3457   0.0000      12.490989       339.8971 
 3458   0.0000      12.524811       340.8174 
 3459   0.0000      12.547802       341.4430 
 3460   0.0000      12.563427       341.8682 
 3461   0.0000      12.570939       342.0726 
 3462   0.0000      12.596737       342.7746 
 3463   0.0000      12.605446       343.0116 
 3464   0.0000      12.615851       343.2948 
 3465   0.0000      12.621724       343.4546 
 3466   0.0000      12.638712       343.9169 
 3467   0.0000      12.684531       345.1636 
 3468   0.0000      12.716198       346.0253 
 3469   0.0000      12.735412       346.5482 
 3470   0.0000      12.745844       346.8320 
 3471   0.0000      12.754895       347.0783 
 3472   0.0000      12.777611       347.6965 
 3473   0.0000      12.800462       348.3183 
 3474   0.0000      12.849158       349.6434 
 3475   0.0000      12.853715       349.7674 
 3476   0.0000      12.896000       350.9180 
 3477   0.0000      12.916061       351.4639 
 3478   0.0000      12.921948       351.6241 
 3479   0.0000      12.954765       352.5171 
 3480   0.0000      12.990760       353.4965 
 3481   0.0000      13.108848       356.7099 
 3482   0.0000      13.136581       357.4645 
 3483   0.0000      13.138685       357.5218 
 3484   0.0000      13.147757       357.7687 
 3485   0.0000      13.169534       358.3612 
 3486   0.0000      13.181522       358.6874 
 3487   0.0000      13.240578       360.2944 
 3488   0.0000      13.260943       360.8486 
 3489   0.0000      13.310952       362.2094 
 3490   0.0000      13.320377       362.4659 
 3491   0.0000      13.355275       363.4155 
 3492   0.0000      13.368181       363.7667 
 3493   0.0000      13.376659       363.9974 
 3494   0.0000      13.399945       364.6310 
 3495   0.0000      13.428272       365.4019 
 3496   0.0000      13.465442       366.4133 
 3497   0.0000      13.713490       373.1630 
 3498   0.0000      13.747640       374.0923 
 3499   0.0000      13.781679       375.0186 
 3500   0.0000      14.005577       381.1111 
 3501   0.0000      14.167753       385.5242 
 3502   0.0000      14.410662       392.1341 
 3503   0.0000      14.463207       393.5639 
 3504   0.0000      14.467365       393.6770 
 3505   0.0000      14.625960       397.9926 
 3506   0.0000      14.810768       403.0215 
 3507   0.0000      15.049209       409.5098 
 3508   0.0000      15.163655       412.6240 
 3509   0.0000      15.376753       418.4227 
 3510   0.0000      28.184478       766.9386 
 3511   0.0000      28.286240       769.7077 
 3512   0.0000      28.333974       771.0066 
 3513   0.0000      28.351856       771.4932 
 3514   0.0000      28.608220       778.4692 
 3515   0.0000      28.611642       778.5624 
 3516   0.0000      28.715516       781.3889 
 3517   0.0000      28.730441       781.7951 
 3518   0.0000      28.755550       782.4783 
 3519   0.0000      28.772215       782.9318 
 3520   0.0000      28.775808       783.0295 
 3521   0.0000      28.782465       783.2107 
 3522   0.0000      28.799585       783.6765 
 3523   0.0000      28.804918       783.8217 
 3524   0.0000      28.910317       786.6897 
 3525   0.0000      29.059718       790.7551 
 3526   0.0000      29.131489       792.7081 
 3527   0.0000      29.137097       792.8607 
 3528   0.0000      29.158839       793.4524 
 3529   0.0000      29.169846       793.7519 
 3530   0.0000      29.172797       793.8322 
 3531   0.0000      29.233436       795.4822 
 3532   0.0000      29.253671       796.0329 
 3533   0.0000      29.255731       796.0889 
 3534   0.0000      29.259554       796.1930 
 3535   0.0000      29.346509       798.5591 
 3536   0.0000      29.411848       800.3371 
 3537   0.0000      29.420656       800.5768 
 3538   0.0000      29.446836       801.2891 
 3539   0.0000      29.453965       801.4831 
 3540   0.0000      29.460993       801.6744 
 3541   0.0000      29.506382       802.9095 
 3542   0.0000      29.569941       804.6390 
 3543   0.0000      29.577811       804.8532 
 3544   0.0000      29.586265       805.0832 
 3545   0.0000      29.589100       805.1603 
 3546   0.0000      38.546464      1048.9026 
 3547   0.0000      38.592389      1050.1523 
 3548   0.0000      48.564132      1321.4972 
 3549   0.0000      48.609667      1322.7363 
 3550   0.0000      48.746666      1326.4642 
 3551   0.0000      48.888467      1330.3228 
 3552   0.0000     149.021374      4055.0777 
 3553   0.0000     149.134231      4058.1487 
 3554   0.0000     149.177721      4059.3322 
 3555   0.0000     149.195681      4059.8209 
 3556   0.0000     149.401253      4065.4148 
 3557   0.0000     149.422612      4065.9960 
 3558   0.0000     149.513355      4068.4652 
 3559   0.0000     149.561286      4069.7695 
 3560   0.0000     149.563934      4069.8416 
 3561   0.0000     149.588942      4070.5221 
 3562   0.0000     149.592729      4070.6251 
 3563   0.0000     149.598971      4070.7949 
 3564   0.0000     149.609349      4071.0774 
 3565   0.0000     149.631963      4071.6927 
 3566   0.0000     149.727796      4074.3005 
 3567   0.0000     149.852391      4077.6909 
 3568   0.0000     149.909451      4079.2435 
 3569   0.0000     149.923259      4079.6193 
 3570   0.0000     149.944755      4080.2042 
 3571   0.0000     149.970861      4080.9146 
 3572   0.0000     150.013899      4082.0857 
 3573   0.0000     150.029604      4082.5131 
 3574   0.0000     150.032480      4082.5913 
 3575   0.0000     150.037659      4082.7323 
 3576   0.0000     150.041164      4082.8277 
 3577   0.0000     150.211385      4087.4596 
 3578   0.0000     150.283809      4089.4303 
 3579   0.0000     150.292200      4089.6587 
 3580   0.0000     150.294117      4089.7108 
 3581   0.0000     150.303889      4089.9768 
 3582   0.0000     150.321164      4090.4468 
 3583   0.0000     150.356892      4091.4190 
 3584   0.0000     150.375133      4091.9154 
 3585   0.0000     150.386792      4092.2326 
 3586   0.0000     150.395074      4092.4580 
 3587   0.0000     150.402082      4092.6487 
 3588   0.0000     200.007018      5442.4676 
 3589   0.0000     200.030471      5443.1058 
 3590   0.0000     255.982921      6965.6494 
 3591   0.0000     256.041712      6967.2492 
 3592   0.0000     256.183756      6971.1144 
 3593   0.0000     256.370179      6976.1872 

                    ********************************
                    * MULLIKEN POPULATION ANALYSIS *
                    ********************************

-----------------------
MULLIKEN ATOMIC CHARGES
-----------------------
   0 O :   -0.337142
   1 O :   -0.360432
   2 N :   -0.165885
   3 N :   -0.447422
   4 C :    0.326700
   5 C :    0.549756
   6 H :    0.029806
   7 C :    0.020352
   8 C :   -0.171532
   9 H :    0.126186
  10 C :   -0.136309
  11 H :    0.144018
  12 C :   -0.113646
  13 H :    0.139513
  14 C :   -0.119530
  15 H :    0.145291
  16 C :   -0.181765
  17 H :    0.119479
  18 C :    0.015047
  19 C :   -0.189653
  20 H :    0.084043
  21 H :    0.119134
  22 H :    0.094806
  23 C :   -0.248375
  24 H :    0.121046
  25 H :    0.131240
  26 H :    0.092486
  27 C :   -0.268115
  28 H :    0.118461
  29 H :    0.138476
  30 H :    0.097239
  31 C :    0.043227
  32 C :    0.038850
  33 C :   -0.094619
  34 H :    0.092374
  35 C :   -0.171246
  36 H :    0.125466
  37 C :   -0.140080
  38 H :    0.139279
  39 C :   -0.118433
  40 H :    0.096587
  41 C :   -0.165386
  42 C :   -0.239926
  43 H :    0.106197
  44 H :    0.096976
  45 H :    0.105619
  46 C :   -0.249634
  47 H :    0.115408
  48 H :    0.093233
  49 H :    0.088779
  50 C :   -0.188748
  51 H :    0.038848
  52 H :    0.099521
  53 H :    0.112077
  54 C :    0.345029
  55 C :    0.049416
  56 C :   -0.075966
  57 H :    0.130126
  58 C :   -0.127675
  59 H :    0.149978
  60 C :   -0.090309
  61 H :    0.150513
  62 C :   -0.175315
  63 H :    0.178357
  64 C :   -0.119964
  65 H :    0.122038
  66 H :    0.147018
  67 O :   -0.612322
  68 C :    0.405350
  69 C :   -0.029420
  70 C :   -0.063932
  71 H :    0.109276
  72 C :   -0.182565
  73 H :    0.148311
  74 C :   -0.093396
  75 H :    0.141731
  76 C :   -0.151962
  77 H :    0.142422
  78 C :   -0.069908
  79 H :    0.108271
  80 O :   -0.608558
  81 H :    0.175817
Sum of atomic charges:    0.0000000

--------------------------------
MULLIKEN REDUCED ORBITAL CHARGES
--------------------------------
  0 O s       :     3.841441  s :     3.841441
      pz      :     1.314343  p :     4.449249
      px      :     1.421325
      py      :     1.713581
      dz2     :     0.013037  d :     0.040959
      dxz     :     0.007863
      dyz     :     0.006075
      dx2y2   :     0.008138
      dxy     :     0.005846
      f0      :     0.001149  f :     0.005238
      f+1     :     0.001102
      f-1     :     0.000716
      f+2     :     0.000675
      f-2     :     0.000346
      f+3     :     0.000642
      f-3     :     0.000608
      g0      :     0.000071  g :     0.000256
      g+1     :     0.000056
      g-1     :     0.000030
      g+2     :     0.000016
      g-2     :     0.000007
      g+3     :     0.000021
      g-3     :     0.000014
      g+4     :     0.000019
      g-4     :     0.000021
  1 O s       :     3.746150  s :     3.746150
      pz      :     1.599708  p :     4.574316
      px      :     1.541960
      py      :     1.432648
      dz2     :     0.007934  d :     0.035996
      dxz     :     0.010089
      dyz     :     0.005985
      dx2y2   :     0.005322
      dxy     :     0.006665
      f0      :     0.000469  f :     0.003761
      f+1     :     0.000993
      f-1     :     0.000189
      f+2     :     0.000723
      f-2     :     0.000856
      f+3     :     0.000261
      f-3     :     0.000270
      g0      :     0.000018  g :     0.000210
      g+1     :     0.000032
      g-1     :     0.000002
      g+2     :     0.000040
      g-2     :     0.000027
      g+3     :     0.000036
      g-3     :     0.000036
      g+4     :     0.000010
      g-4     :     0.000008
  2 N s       :     3.619210  s :     3.619210
      pz      :     1.263362  p :     3.469859
      px      :     1.063303
      py      :     1.143193
      dz2     :     0.007334  d :     0.066985
      dxz     :     0.014773
      dyz     :     0.010056
      dx2y2   :     0.019517
      dxy     :     0.015304
      f0      :     0.001313  f :     0.009260
      f+1     :     0.001211
      f-1     :     0.000408
      f+2     :     0.000834
      f-2     :     0.001607
      f+3     :     0.001683
      f-3     :     0.002204
      g0      :     0.000029  g :     0.000571
      g+1     :     0.000058
      g-1     :     0.000036
      g+2     :     0.000026
      g-2     :     0.000042
      g+3     :     0.000096
      g-3     :     0.000038
      g+4     :     0.000135
      g-4     :     0.000112
  3 N s       :     3.626962  s :     3.626962
      pz      :     1.062218  p :     3.756441
      px      :     1.160498
      py      :     1.533725
      dz2     :     0.014520  d :     0.055334
      dxz     :     0.015782
      dyz     :     0.013986
      dx2y2   :     0.005121
      dxy     :     0.005925
      f0      :     0.002252  f :     0.008195
      f+1     :     0.002002
      f-1     :     0.001187
      f+2     :     0.001004
      f-2     :     0.000779
      f+3     :     0.000420
      f-3     :     0.000552
      g0      :     0.000092  g :     0.000490
      g+1     :     0.000156
      g-1     :     0.000043
      g+2     :     0.000087
      g-2     :     0.000055
      g+3     :     0.000028
      g-3     :     0.000013
      g+4     :     0.000008
      g-4     :     0.000007
  4 C s       :     3.192541  s :     3.192541
      pz      :     0.790655  p :     2.231044
      px      :     0.629649
      py      :     0.810740
      dz2     :     0.025601  d :     0.213030
      dxz     :     0.035853
      dyz     :     0.036417
      dx2y2   :     0.064891
      dxy     :     0.050268
      f0      :     0.002773  f :     0.033305
      f+1     :     0.004155
      f-1     :     0.002396
      f+2     :     0.002823
      f-2     :     0.006344
      f+3     :     0.007464
      f-3     :     0.007351
      g0      :     0.000239  g :     0.003379
      g+1     :     0.000273
      g-1     :     0.000228
      g+2     :     0.000324
      g-2     :     0.000168
      g+3     :     0.000438
      g-3     :     0.000459
      g+4     :     0.000556
      g-4     :     0.000695
  5 C s       :     3.191068  s :     3.191068
      pz      :     0.671603  p :     2.124180
      px      :     0.676449
      py      :     0.776128
      dz2     :     0.023037  d :     0.113402
      dxz     :     0.014423
      dyz     :     0.043044
      dx2y2   :     0.019520
      dxy     :     0.013377
      f0      :     0.002879  f :     0.019895
      f+1     :     0.002170
      f-1     :     0.002918
      f+2     :     0.004064
      f-2     :     0.004653
      f+3     :     0.001360
      f-3     :     0.001851
      g0      :     0.000148  g :     0.001699
      g+1     :     0.000227
      g-1     :     0.000136
      g+2     :     0.000364
      g-2     :     0.000161
      g+3     :     0.000221
      g-3     :     0.000280
      g+4     :     0.000093
      g-4     :     0.000070
  6 H s       :     0.927308  s :     0.927308
      pz      :     0.016635  p :     0.036969
      px      :     0.007937
      py      :     0.012397
      dz2     :     0.000762  d :     0.005520
      dxz     :     0.001597
      dyz     :     0.000644
      dx2y2   :     0.000878
      dxy     :     0.001639
      f0      :     0.000030  f :     0.000397
      f+1     :     0.000083
      f-1     :     0.000007
      f+2     :     0.000057
      f-2     :     0.000070
      f+3     :     0.000064
      f-3     :     0.000087
  7 C s       :     3.297719  s :     3.297719
      pz      :     0.745032  p :     2.539901
      px      :     0.862071
      py      :     0.932798
      dz2     :     0.024308  d :     0.121384
      dxz     :     0.030796
      dyz     :     0.013997
      dx2y2   :     0.026768
      dxy     :     0.025515
      f0      :     0.002600  f :     0.019100
      f+1     :     0.001870
      f-1     :     0.002418
      f+2     :     0.003309
      f-2     :     0.003814
      f+3     :     0.003655
      f-3     :     0.001435
      g0      :     0.000104  g :     0.001544
      g+1     :     0.000229
      g-1     :     0.000080
      g+2     :     0.000225
      g-2     :     0.000168
      g+3     :     0.000158
      g-3     :     0.000220
      g+4     :     0.000208
      g-4     :     0.000152
  8 C s       :     3.245316  s :     3.245316
      pz      :     0.967319  p :     2.801452
      px      :     0.912482
      py      :     0.921651
      dz2     :     0.014636  d :     0.110188
      dxz     :     0.042706
      dyz     :     0.007428
      dx2y2   :     0.019521
      dxy     :     0.025898
      f0      :     0.002258  f :     0.013334
      f+1     :     0.001085
      f-1     :     0.001428
      f+2     :     0.002047
      f-2     :     0.002847
      f+3     :     0.002561
      f-3     :     0.001109
      g0      :     0.000095  g :     0.001241
      g+1     :     0.000126
      g-1     :     0.000146
      g+2     :     0.000148
      g-2     :     0.000147
      g+3     :     0.000105
      g-3     :     0.000177
      g+4     :     0.000168
      g-4     :     0.000130
  9 H s       :     0.842088  s :     0.842088
      pz      :     0.007213  p :     0.028054
      px      :     0.010442
      py      :     0.010400
      dz2     :     0.001009  d :     0.003364
      dxz     :     0.000373
      dyz     :     0.000578
      dx2y2   :     0.000776
      dxy     :     0.000629
      f0      :     0.000042  f :     0.000307
      f+1     :     0.000071
      f-1     :     0.000020
      f+2     :     0.000055
      f-2     :     0.000051
      f+3     :     0.000040
      f-3     :     0.000027
 10 C s       :     3.185832  s :     3.185832
      pz      :     0.916143  p :     2.811031
      px      :     0.959351
      py      :     0.935537
      dz2     :     0.038675  d :     0.125657
      dxz     :     0.019632
      dyz     :     0.016005
      dx2y2   :     0.024255
      dxy     :     0.027090
      f0      :     0.001851  f :     0.012516
      f+1     :     0.001877
      f-1     :     0.001497
      f+2     :     0.002011
      f-2     :     0.002354
      f+3     :     0.001552
      f-3     :     0.001374
      g0      :     0.000079  g :     0.001273
      g+1     :     0.000157
      g-1     :     0.000130
      g+2     :     0.000203
      g-2     :     0.000179
      g+3     :     0.000161
      g-3     :     0.000199
      g+4     :     0.000060
      g-4     :     0.000104
 11 H s       :     0.830223  s :     0.830223
      pz      :     0.008083  p :     0.022595
      px      :     0.006407
      py      :     0.008106
      dz2     :     0.000133  d :     0.002879
      dxz     :     0.001052
      dyz     :     0.000207
      dx2y2   :     0.000768
      dxy     :     0.000718
      f0      :     0.000042  f :     0.000285
      f+1     :     0.000014
      f-1     :     0.000010
      f+2     :     0.000046
      f-2     :     0.000040
      f+3     :     0.000101
      f-3     :     0.000032
 12 C s       :     3.192455  s :     3.192455
      pz      :     0.939847  p :     2.782768
      px      :     0.896985
      py      :     0.945936
      dz2     :     0.020269  d :     0.124861
      dxz     :     0.030857
      dyz     :     0.020019
      dx2y2   :     0.035489
      dxy     :     0.018228
      f0      :     0.001661  f :     0.012305
      f+1     :     0.001435
      f-1     :     0.001257
      f+2     :     0.001996
      f-2     :     0.002283
      f+3     :     0.002686
      f-3     :     0.000987
      g0      :     0.000088  g :     0.001257
      g+1     :     0.000215
      g-1     :     0.000034
      g+2     :     0.000172
      g-2     :     0.000131
      g+3     :     0.000129
      g-3     :     0.000160
      g+4     :     0.000189
      g-4     :     0.000139
 13 H s       :     0.834083  s :     0.834083
      pz      :     0.007477  p :     0.023195
      px      :     0.007193
      py      :     0.008526
      dz2     :     0.000978  d :     0.002925
      dxz     :     0.000652
      dyz     :     0.000277
      dx2y2   :     0.000485
      dxy     :     0.000533
      f0      :     0.000063  f :     0.000285
      f+1     :     0.000026
      f-1     :     0.000047
      f+2     :     0.000047
      f-2     :     0.000057
      f+3     :     0.000019
      f-3     :     0.000024
 14 C s       :     3.188628  s :     3.188628
      pz      :     0.950007  p :     2.799591
      px      :     0.922016
      py      :     0.927568
      dz2     :     0.016348  d :     0.117856
      dxz     :     0.045869
      dyz     :     0.007168
      dx2y2   :     0.018876
      dxy     :     0.029595
      f0      :     0.002046  f :     0.012187
      f+1     :     0.000872
      f-1     :     0.001421
      f+2     :     0.002057
      f-2     :     0.002226
      f+3     :     0.002445
      f-3     :     0.001120
      g0      :     0.000097  g :     0.001267
      g+1     :     0.000124
      g-1     :     0.000142
      g+2     :     0.000157
      g-2     :     0.000151
      g+3     :     0.000103
      g-3     :     0.000179
      g+4     :     0.000180
      g-4     :     0.000134
 15 H s       :     0.828907  s :     0.828907
      pz      :     0.007781  p :     0.022651
      px      :     0.006586
      py      :     0.008285
      dz2     :     0.000924  d :     0.002867
      dxz     :     0.000328
      dyz     :     0.000477
      dx2y2   :     0.000574
      dxy     :     0.000565
      f0      :     0.000036  f :     0.000284
      f+1     :     0.000073
      f-1     :     0.000020
      f+2     :     0.000046
      f-2     :     0.000048
      f+3     :     0.000034
      f-3     :     0.000027
 16 C s       :     3.256268  s :     3.256268
      pz      :     0.898941  p :     2.805875
      px      :     0.977461
      py      :     0.929473
      dz2     :     0.035197  d :     0.104547
      dxz     :     0.012813
      dyz     :     0.014498
      dx2y2   :     0.022575
      dxy     :     0.019464
      f0      :     0.002103  f :     0.013825
      f+1     :     0.001949
      f-1     :     0.001885
      f+2     :     0.002194
      f-2     :     0.002621
      f+3     :     0.001667
      f-3     :     0.001406
      g0      :     0.000075  g :     0.001249
      g+1     :     0.000160
      g-1     :     0.000131
      g+2     :     0.000206
      g-2     :     0.000178
      g+3     :     0.000149
      g-3     :     0.000201
      g+4     :     0.000055
      g-4     :     0.000095
 17 H s       :     0.849761  s :     0.849761
      pz      :     0.009827  p :     0.027277
      px      :     0.007055
      py      :     0.010395
      dz2     :     0.000138  d :     0.003187
      dxz     :     0.001202
      dyz     :     0.000264
      dx2y2   :     0.000830
      dxy     :     0.000754
      f0      :     0.000044  f :     0.000297
      f+1     :     0.000015
      f-1     :     0.000010
      f+2     :     0.000047
      f-2     :     0.000042
      f+3     :     0.000109
      f-3     :     0.000030
 18 C s       :     3.265337  s :     3.265337
      pz      :     0.914483  p :     2.542247
      px      :     0.656564
      py      :     0.971200
      dz2     :     0.037042  d :     0.151737
      dxz     :     0.027135
      dyz     :     0.033984
      dx2y2   :     0.023088
      dxy     :     0.030489
      f0      :     0.002478  f :     0.023710
      f+1     :     0.004894
      f-1     :     0.004398
      f+2     :     0.002110
      f-2     :     0.002061
      f+3     :     0.002697
      f-3     :     0.005072
      g0      :     0.000355  g :     0.001921
      g+1     :     0.000269
      g-1     :     0.000223
      g+2     :     0.000102
      g-2     :     0.000070
      g+3     :     0.000251
      g-3     :     0.000133
      g+4     :     0.000270
      g-4     :     0.000248
 19 C s       :     3.181586  s :     3.181586
      pz      :     0.914494  p :     2.940074
      px      :     1.016952
      py      :     1.008628
      dz2     :     0.013659  d :     0.060655
      dxz     :     0.011814
      dyz     :     0.014762
      dx2y2   :     0.010783
      dxy     :     0.009637
      f0      :     0.002125  f :     0.006587
      f+1     :     0.001254
      f-1     :     0.001608
      f+2     :     0.000173
      f-2     :     0.000092
      f+3     :     0.000908
      f-3     :     0.000427
      g0      :     0.000268  g :     0.000751
      g+1     :     0.000129
      g-1     :     0.000145
      g+2     :     0.000004
      g-2     :     0.000007
      g+3     :     0.000097
      g-3     :     0.000044
      g+4     :     0.000031
      g-4     :     0.000026
 20 H s       :     0.878954  s :     0.878954
      pz      :     0.009918  p :     0.032618
      px      :     0.012423
      py      :     0.010276
      dz2     :     0.000660  d :     0.004001
      dxz     :     0.000323
      dyz     :     0.001038
      dx2y2   :     0.000834
      dxy     :     0.001145
      f0      :     0.000011  f :     0.000384
      f+1     :     0.000017
      f-1     :     0.000108
      f+2     :     0.000047
      f-2     :     0.000050
      f+3     :     0.000048
      f-3     :     0.000103
 21 H s       :     0.852780  s :     0.852780
      pz      :     0.007264  p :     0.023988
      px      :     0.006804
      py      :     0.009920
      dz2     :     0.000607  d :     0.003718
      dxz     :     0.001096
      dyz     :     0.000232
      dx2y2   :     0.000510
      dxy     :     0.001274
      f0      :     0.000014  f :     0.000380
      f+1     :     0.000113
      f-1     :     0.000011
      f+2     :     0.000048
      f-2     :     0.000044
      f+3     :     0.000055
      f-3     :     0.000095
 22 H s       :     0.871090  s :     0.871090
      pz      :     0.008409  p :     0.029678
      px      :     0.009988
      py      :     0.011281
      dz2     :     0.000483  d :     0.004048
      dxz     :     0.000590
      dyz     :     0.000836
      dx2y2   :     0.001850
      dxy     :     0.000288
      f0      :     0.000020  f :     0.000379
      f+1     :     0.000044
      f-1     :     0.000057
      f+2     :     0.000031
      f-2     :     0.000058
      f+3     :     0.000054
      f-3     :     0.000114
 23 C s       :     3.176565  s :     3.176565
      pz      :     1.021720  p :     2.999332
      px      :     1.021094
      py      :     0.956517
      dz2     :     0.019482  d :     0.065366
      dxz     :     0.006771
      dyz     :     0.011043
      dx2y2   :     0.017390
      dxy     :     0.010680
      f0      :     0.001497  f :     0.006366
      f+1     :     0.000667
      f-1     :     0.000874
      f+2     :    -0.000061
      f-2     :     0.000596
      f+3     :     0.001304
      f-3     :     0.001489
      g0      :     0.000128  g :     0.000746
      g+1     :     0.000054
      g-1     :     0.000095
      g+2     :     0.000017
      g-2     :     0.000044
      g+3     :     0.000104
      g-3     :     0.000061
      g+4     :     0.000138
      g-4     :     0.000105
 24 H s       :     0.848193  s :     0.848193
      pz      :     0.006698  p :     0.026470
      px      :     0.009877
      py      :     0.009895
      dz2     :     0.000476  d :     0.003911
      dxz     :     0.001675
      dyz     :     0.001657
      dx2y2   :     0.000056
      dxy     :     0.000047
      f0      :     0.000039  f :     0.000381
      f+1     :     0.000161
      f-1     :     0.000168
      f+2     :     0.000005
      f-2     :     0.000008
      f+3     :     0.000000
      f-3     :     0.000000
 25 H s       :     0.838648  s :     0.838648
      pz      :     0.010154  p :     0.025759
      px      :     0.006735
      py      :     0.008869
      dz2     :     0.000529  d :     0.003960
      dxz     :     0.001229
      dyz     :     0.000124
      dx2y2   :     0.000778
      dxy     :     0.001299
      f0      :     0.000024  f :     0.000393
      f+1     :     0.000098
      f-1     :     0.000010
      f+2     :     0.000064
      f-2     :     0.000018
      f+3     :     0.000079
      f-3     :     0.000102
 26 H s       :     0.873806  s :     0.873806
      pz      :     0.010693  p :     0.029179
      px      :     0.011001
      py      :     0.007485
      dz2     :     0.000922  d :     0.004141
      dxz     :     0.000204
      dyz     :     0.000971
      dx2y2   :     0.000972
      dxy     :     0.001072
      f0      :     0.000008  f :     0.000388
      f+1     :     0.000010
      f-1     :     0.000139
      f+2     :     0.000049
      f-2     :     0.000026
      f+3     :     0.000071
      f-3     :     0.000084
 27 C s       :     3.185412  s :     3.185412
      pz      :     1.039722  p :     3.010350
      px      :     1.025584
      py      :     0.945044
      dz2     :     0.020908  d :     0.065221
      dxz     :     0.007394
      dyz     :     0.010211
      dx2y2   :     0.015456
      dxy     :     0.011252
      f0      :     0.001553  f :     0.006378
      f+1     :     0.000414
      f-1     :     0.001038
      f+2     :     0.000137
      f-2     :     0.000431
      f+3     :     0.001451
      f-3     :     0.001354
      g0      :     0.000131  g :     0.000754
      g+1     :     0.000050
      g-1     :     0.000103
      g+2     :     0.000028
      g-2     :     0.000030
      g+3     :     0.000139
      g-3     :     0.000030
      g+4     :     0.000100
      g-4     :     0.000143
 28 H s       :     0.851681  s :     0.851681
      pz      :     0.009915  p :     0.025640
      px      :     0.006980
      py      :     0.008745
      dz2     :     0.000691  d :     0.003834
      dxz     :     0.000962
      dyz     :     0.000152
      dx2y2   :     0.000505
      dxy     :     0.001523
      f0      :     0.000011  f :     0.000384
      f+1     :     0.000125
      f-1     :     0.000008
      f+2     :     0.000040
      f-2     :     0.000031
      f+3     :     0.000039
      f-3     :     0.000131
 29 H s       :     0.833058  s :     0.833058
      pz      :     0.005789  p :     0.024281
      px      :     0.009176
      py      :     0.009317
      dz2     :     0.000452  d :     0.003801
      dxz     :     0.001713
      dyz     :     0.001567
      dx2y2   :     0.000032
      dxy     :     0.000037
      f0      :     0.000034  f :     0.000383
      f+1     :     0.000186
      f-1     :     0.000155
      f+2     :     0.000003
      f-2     :     0.000005
      f+3     :     0.000000
      f-3     :     0.000000
 30 H s       :     0.870798  s :     0.870798
      pz      :     0.009332  p :     0.027587
      px      :     0.010935
      py      :     0.007320
      dz2     :     0.000724  d :     0.003985
      dxz     :     0.000407
      dyz     :     0.000783
      dx2y2   :     0.001606
      dxy     :     0.000465
      f0      :     0.000013  f :     0.000391
      f+1     :     0.000042
      f-1     :     0.000090
      f+2     :     0.000036
      f-2     :     0.000040
      f+3     :     0.000042
      f-3     :     0.000129
 31 C s       :     3.292695  s :     3.292695
      pz      :     0.720630  p :     2.497146
      px      :     0.855038
      py      :     0.921478
      dz2     :     0.032002  d :     0.140410
      dxz     :     0.028674
      dyz     :     0.037149
      dx2y2   :     0.023027
      dxy     :     0.019557
      f0      :     0.004990  f :     0.024446
      f+1     :     0.004489
      f-1     :     0.005608
      f+2     :     0.002278
      f-2     :     0.003072
      f+3     :     0.002680
      f-3     :     0.001330
      g0      :     0.000380  g :     0.002077
      g+1     :     0.000415
      g-1     :     0.000336
      g+2     :     0.000193
      g-2     :     0.000267
      g+3     :     0.000132
      g-3     :     0.000141
      g+4     :     0.000100
      g-4     :     0.000112
 32 C s       :     3.306735  s :     3.306735
      pz      :     0.820235  p :     2.542211
      px      :     0.827077
      py      :     0.894900
      dz2     :     0.020234  d :     0.092364
      dxz     :     0.018836
      dyz     :     0.022670
      dx2y2   :     0.018711
      dxy     :     0.011913
      f0      :     0.004732  f :     0.018361
      f+1     :     0.001933
      f-1     :     0.002361
      f+2     :     0.002250
      f-2     :     0.003347
      f+3     :     0.002099
      f-3     :     0.001638
      g0      :     0.000209  g :     0.001478
      g+1     :     0.000262
      g-1     :     0.000190
      g+2     :     0.000206
      g-2     :     0.000248
      g+3     :     0.000098
      g-3     :     0.000100
      g+4     :     0.000087
      g-4     :     0.000079
 33 C s       :     3.228946  s :     3.228946
      pz      :     0.898422  p :     2.738798
      px      :     0.921629
      py      :     0.918747
      dz2     :     0.016370  d :     0.112067
      dxz     :     0.036817
      dyz     :     0.030276
      dx2y2   :     0.020081
      dxy     :     0.008524
      f0      :     0.003156  f :     0.013564
      f+1     :     0.001585
      f-1     :     0.002158
      f+2     :     0.000923
      f-2     :     0.002734
      f+3     :     0.002174
      f-3     :     0.000833
      g0      :     0.000181  g :     0.001244
      g+1     :     0.000241
      g-1     :     0.000161
      g+2     :     0.000120
      g-2     :     0.000211
      g+3     :     0.000039
      g-3     :     0.000075
      g+4     :     0.000098
      g-4     :     0.000118
 34 H s       :     0.871151  s :     0.871151
      pz      :     0.010561  p :     0.032393
      px      :     0.010949
      py      :     0.010883
      dz2     :     0.001455  d :     0.003756
      dxz     :     0.000610
      dyz     :     0.000662
      dx2y2   :     0.000608
      dxy     :     0.000422
      f0      :     0.000088  f :     0.000325
      f+1     :     0.000044
      f-1     :     0.000045
      f+2     :     0.000080
      f-2     :     0.000027
      f+3     :     0.000023
      f-3     :     0.000018
 35 C s       :     3.175603  s :     3.175603
      pz      :     0.947625  p :     2.854729
      px      :     0.946998
      py      :     0.960106
      dz2     :     0.039917  d :     0.126993
      dxz     :     0.031093
      dyz     :     0.016487
      dx2y2   :     0.022884
      dxy     :     0.016612
      f0      :     0.002749  f :     0.012666
      f+1     :     0.001706
      f-1     :     0.001341
      f+2     :     0.001717
      f-2     :     0.001912
      f+3     :     0.002214
      f-3     :     0.001027
      g0      :     0.000144  g :     0.001255
      g+1     :     0.000214
      g-1     :     0.000119
      g+2     :     0.000139
      g-2     :     0.000194
      g+3     :     0.000109
      g-3     :     0.000134
      g+4     :     0.000095
      g-4     :     0.000108
 36 H s       :     0.847217  s :     0.847217
      pz      :     0.006147  p :     0.024031
      px      :     0.008056
      py      :     0.009827
      dz2     :     0.000647  d :     0.002993
      dxz     :     0.000890
      dyz     :     0.001127
      dx2y2   :     0.000169
      dxy     :     0.000161
      f0      :     0.000068  f :     0.000293
      f+1     :     0.000061
      f-1     :     0.000100
      f+2     :     0.000029
      f-2     :     0.000031
      f+3     :     0.000003
      f-3     :     0.000002
 37 C s       :     3.196138  s :     3.196138
      pz      :     0.908324  p :     2.799109
      px      :     0.954942
      py      :     0.935842
      dz2     :     0.051386  d :     0.130966
      dxz     :     0.025645
      dyz     :     0.029476
      dx2y2   :     0.008222
      dxy     :     0.016237
      f0      :     0.003089  f :     0.012610
      f+1     :     0.001535
      f-1     :     0.002181
      f+2     :     0.002130
      f-2     :     0.001834
      f+3     :     0.000802
      f-3     :     0.001038
      g0      :     0.000216  g :     0.001257
      g+1     :     0.000252
      g-1     :     0.000188
      g+2     :     0.000188
      g-2     :     0.000199
      g+3     :     0.000084
      g-3     :     0.000075
      g+4     :     0.000030
      g-4     :     0.000024
 38 H s       :     0.835260  s :     0.835260
      pz      :     0.006822  p :     0.022287
      px      :     0.007339
      py      :     0.008126
      dz2     :     0.000231  d :     0.002888
      dxz     :     0.000752
      dyz     :     0.000454
      dx2y2   :     0.001104
      dxy     :     0.000347
      f0      :     0.000034  f :     0.000287
      f+1     :     0.000026
      f-1     :     0.000016
      f+2     :     0.000016
      f-2     :     0.000060
      f+3     :     0.000110
      f-3     :     0.000025
 39 C s       :     3.202469  s :     3.202469
      pz      :     0.884932  p :     2.797272
      px      :     0.914340
      py      :     0.997999
      dz2     :     0.015667  d :     0.104396
      dxz     :     0.038898
      dyz     :     0.029550
      dx2y2   :     0.015330
      dxy     :     0.004951
      f0      :     0.002609  f :     0.013063
      f+1     :     0.001784
      f-1     :     0.002525
      f+2     :     0.000876
      f-2     :     0.002191
      f+3     :     0.002098
      f-3     :     0.000980
      g0      :     0.000206  g :     0.001234
      g+1     :     0.000232
      g-1     :     0.000168
      g+2     :     0.000116
      g-2     :     0.000188
      g+3     :     0.000045
      g-3     :     0.000071
      g+4     :     0.000088
      g-4     :     0.000119
 40 H s       :     0.873159  s :     0.873159
      pz      :     0.006768  p :     0.026561
      px      :     0.010209
      py      :     0.009585
      dz2     :     0.001090  d :     0.003377
      dxz     :     0.000578
      dyz     :     0.000586
      dx2y2   :     0.000591
      dxy     :     0.000532
      f0      :     0.000069  f :     0.000315
      f+1     :     0.000040
      f-1     :     0.000037
      f+2     :     0.000087
      f-2     :     0.000029
      f+3     :     0.000025
      f-3     :     0.000028
 41 C s       :     3.290523  s :     3.290523
      pz      :     0.975167  p :     2.733399
      px      :     0.850825
      py      :     0.907407
      dz2     :     0.021890  d :     0.120483
      dxz     :     0.022892
      dyz     :     0.025115
      dx2y2   :     0.025356
      dxy     :     0.025230
      f0      :     0.002461  f :     0.019365
      f+1     :     0.002340
      f-1     :     0.003277
      f+2     :     0.001962
      f-2     :     0.003683
      f+3     :     0.003522
      f-3     :     0.002120
      g0      :     0.000150  g :     0.001616
      g+1     :     0.000151
      g-1     :     0.000186
      g+2     :     0.000117
      g-2     :     0.000247
      g+3     :     0.000166
      g-3     :     0.000233
      g+4     :     0.000186
      g-4     :     0.000180
 42 C s       :     3.148135  s :     3.148135
      pz      :     0.978275  p :     3.012313
      px      :     1.023029
      py      :     1.011009
      dz2     :     0.011642  d :     0.072073
      dxz     :     0.015246
      dyz     :     0.021195
      dx2y2   :     0.005844
      dxy     :     0.018145
      f0      :     0.000867  f :     0.006639
      f+1     :     0.000999
      f-1     :     0.001300
      f+2     :     0.000637
      f-2     :     0.001875
      f+3     :     0.000168
      f-3     :     0.000793
      g0      :     0.000086  g :     0.000767
      g+1     :     0.000106
      g-1     :     0.000114
      g+2     :     0.000072
      g-2     :     0.000185
      g+3     :     0.000070
      g-3     :     0.000070
      g+4     :     0.000047
      g-4     :     0.000017
 43 H s       :     0.865632  s :     0.865632
      pz      :     0.007739  p :     0.023924
      px      :     0.010042
      py      :     0.006143
      dz2     :     0.000771  d :     0.003856
      dxz     :     0.000674
      dyz     :     0.000674
      dx2y2   :     0.001087
      dxy     :     0.000650
      f0      :     0.000012  f :     0.000391
      f+1     :     0.000071
      f-1     :     0.000066
      f+2     :     0.000078
      f-2     :     0.000041
      f+3     :     0.000100
      f-3     :     0.000024
 44 H s       :     0.871213  s :     0.871213
      pz      :     0.009012  p :     0.027311
      px      :     0.008657
      py      :     0.009642
      dz2     :     0.000376  d :     0.004104
      dxz     :     0.000866
      dyz     :     0.000594
      dx2y2   :     0.001505
      dxy     :     0.000764
      f0      :     0.000045  f :     0.000396
      f+1     :     0.000037
      f-1     :     0.000024
      f+2     :     0.000034
      f-2     :     0.000065
      f+3     :     0.000140
      f-3     :     0.000051
 45 H s       :     0.865842  s :     0.865842
      pz      :     0.007197  p :     0.024303
      px      :     0.007612
      py      :     0.009494
      dz2     :     0.001146  d :     0.003846
      dxz     :     0.000663
      dyz     :     0.000544
      dx2y2   :     0.000546
      dxy     :     0.000947
      f0      :     0.000036  f :     0.000390
      f+1     :     0.000038
      f-1     :     0.000103
      f+2     :     0.000054
      f-2     :     0.000077
      f+3     :     0.000041
      f-3     :     0.000042
 46 C s       :     3.166852  s :     3.166852
      pz      :     1.006269  p :     3.003482
      px      :     0.984904
      py      :     1.012309
      dz2     :     0.015980  d :     0.071983
      dxz     :     0.009422
      dyz     :     0.018563
      dx2y2   :     0.010621
      dxy     :     0.017397
      f0      :     0.000581  f :     0.006565
      f+1     :     0.000864
      f-1     :     0.001323
      f+2     :     0.000564
      f-2     :     0.001110
      f+3     :     0.001084
      f-3     :     0.001040
      g0      :     0.000062  g :     0.000751
      g+1     :     0.000072
      g-1     :     0.000104
      g+2     :     0.000031
      g-2     :     0.000094
      g+3     :     0.000077
      g-3     :     0.000118
      g+4     :     0.000094
      g-4     :     0.000098
 47 H s       :     0.853169  s :     0.853169
      pz      :     0.009925  p :     0.027144
      px      :     0.009046
      py      :     0.008173
      dz2     :     0.001186  d :     0.003898
      dxz     :     0.000589
      dyz     :     0.000387
      dx2y2   :     0.000716
      dxy     :     0.001020
      f0      :     0.000037  f :     0.000381
      f+1     :     0.000027
      f-1     :     0.000093
      f+2     :     0.000042
      f-2     :     0.000073
      f+3     :     0.000057
      f-3     :     0.000054
 48 H s       :     0.875971  s :     0.875971
      pz      :     0.009981  p :     0.026474
      px      :     0.007027
      py      :     0.009466
      dz2     :     0.000180  d :     0.003932
      dxz     :     0.001002
      dyz     :     0.000709
      dx2y2   :     0.001569
      dxy     :     0.000472
      f0      :     0.000064  f :     0.000390
      f+1     :     0.000020
      f-1     :     0.000006
      f+2     :     0.000017
      f-2     :     0.000108
      f+3     :     0.000122
      f-3     :     0.000053
 49 H s       :     0.876376  s :     0.876376
      pz      :     0.008582  p :     0.030363
      px      :     0.011090
      py      :     0.010691
      dz2     :     0.001072  d :     0.004101
      dxz     :     0.001195
      dyz     :     0.001161
      dx2y2   :     0.000311
      dxy     :     0.000363
      f0      :     0.000130  f :     0.000382
      f+1     :     0.000068
      f-1     :     0.000070
      f+2     :     0.000040
      f-2     :     0.000062
      f+3     :     0.000008
      f-3     :     0.000004
 50 C s       :     3.219065  s :     3.219065
      pz      :     0.928624  p :     2.899876
      px      :     1.007726
      py      :     0.963526
      dz2     :     0.014739  d :     0.062298
      dxz     :     0.011466
      dyz     :     0.011644
      dx2y2   :     0.005578
      dxy     :     0.018872
      f0      :     0.000805  f :     0.006770
      f+1     :     0.000628
      f-1     :     0.001518
      f+2     :     0.000666
      f-2     :     0.001490
      f+3     :     0.000765
      f-3     :     0.000899
      g0      :     0.000061  g :     0.000739
      g+1     :     0.000090
      g-1     :     0.000100
      g+2     :     0.000055
      g-2     :     0.000075
      g+3     :     0.000101
      g-3     :     0.000112
      g+4     :     0.000088
      g-4     :     0.000056
 51 H s       :     0.926567  s :     0.926567
      pz      :     0.006612  p :     0.030033
      px      :     0.012895
      py      :     0.010527
      dz2     :     0.001096  d :     0.004161
      dxz     :     0.001256
      dyz     :     0.001129
      dx2y2   :     0.000323
      dxy     :     0.000356
      f0      :     0.000125  f :     0.000391
      f+1     :     0.000072
      f-1     :     0.000082
      f+2     :     0.000051
      f-2     :     0.000050
      f+3     :     0.000002
      f-3     :     0.000009
 52 H s       :     0.871199  s :     0.871199
      pz      :     0.010632  p :     0.025001
      px      :     0.007559
      py      :     0.006810
      dz2     :     0.000166  d :     0.003892
      dxz     :     0.001171
      dyz     :     0.000601
      dx2y2   :     0.001268
      dxy     :     0.000686
      f0      :     0.000062  f :     0.000388
      f+1     :     0.000014
      f-1     :     0.000016
      f+2     :     0.000027
      f-2     :     0.000101
      f+3     :     0.000138
      f-3     :     0.000030
 53 H s       :     0.859682  s :     0.859682
      pz      :     0.008113  p :     0.023988
      px      :     0.007978
      py      :     0.007897
      dz2     :     0.000875  d :     0.003867
      dxz     :     0.000409
      dyz     :     0.000614
      dx2y2   :     0.001322
      dxy     :     0.000647
      f0      :     0.000011  f :     0.000386
      f+1     :     0.000066
      f-1     :     0.000065
      f+2     :     0.000066
      f-2     :     0.000032
      f+3     :     0.000105
      f-3     :     0.000041
 54 C s       :     3.116824  s :     3.116824
      pz      :     0.642568  p :     2.230125
      px      :     0.873122
      py      :     0.714435
      dz2     :     0.084922  d :     0.267986
      dxz     :     0.052136
      dyz     :     0.054010
      dx2y2   :     0.036175
      dxy     :     0.040742
      f0      :     0.006218  f :     0.035635
      f+1     :     0.010533
      f-1     :     0.005395
      f+2     :     0.003736
      f-2     :     0.004103
      f+3     :     0.002984
      f-3     :     0.002666
      g0      :     0.000695  g :     0.004402
      g+1     :     0.001147
      g-1     :     0.000477
      g+2     :     0.000492
      g-2     :     0.000415
      g+3     :     0.000388
      g-3     :     0.000415
      g+4     :     0.000192
      g-4     :     0.000180
 55 C s       :     3.243445  s :     3.243445
      pz      :     0.850514  p :     2.587241
      px      :     0.765915
      py      :     0.970812
      dz2     :     0.031021  d :     0.100905
      dxz     :     0.024767
      dyz     :     0.023208
      dx2y2   :     0.011254
      dxy     :     0.010655
      f0      :     0.003497  f :     0.017449
      f+1     :     0.003527
      f-1     :     0.002261
      f+2     :     0.002456
      f-2     :     0.001818
      f+3     :     0.002110
      f-3     :     0.001780
      g0      :     0.000261  g :     0.001545
      g+1     :     0.000370
      g-1     :     0.000140
      g+2     :     0.000204
      g-2     :     0.000196
      g+3     :     0.000118
      g-3     :     0.000103
      g+4     :     0.000072
      g-4     :     0.000081
 56 C s       :     3.227993  s :     3.227993
      pz      :     0.943222  p :     2.736412
      px      :     0.890664
      py      :     0.902527
      dz2     :     0.013470  d :     0.097572
      dxz     :     0.040883
      dyz     :     0.019361
      dx2y2   :     0.011466
      dxy     :     0.012392
      f0      :     0.002246  f :     0.012739
      f+1     :     0.002428
      f-1     :     0.001947
      f+2     :     0.001722
      f-2     :     0.001366
      f+3     :     0.001846
      f-3     :     0.001185
      g0      :     0.000213  g :     0.001250
      g+1     :     0.000281
      g-1     :     0.000152
      g+2     :     0.000152
      g-2     :     0.000132
      g+3     :     0.000048
      g-3     :     0.000073
      g+4     :     0.000128
      g-4     :     0.000070
 57 H s       :     0.840506  s :     0.840506
      pz      :     0.007768  p :     0.025844
      px      :     0.009187
      py      :     0.008889
      dz2     :     0.001183  d :     0.003224
      dxz     :     0.000431
      dyz     :     0.000596
      dx2y2   :     0.000511
      dxy     :     0.000504
      f0      :     0.000063  f :     0.000300
      f+1     :     0.000062
      f-1     :     0.000030
      f+2     :     0.000044
      f-2     :     0.000053
      f+3     :     0.000028
      f-3     :     0.000019
 58 C s       :     3.203013  s :     3.203013
      pz      :     0.957346  p :     2.795023
      px      :     0.898026
      py      :     0.939650
      dz2     :     0.039037  d :     0.115969
      dxz     :     0.033094
      dyz     :     0.010002
      dx2y2   :     0.015619
      dxy     :     0.018217
      f0      :     0.002615  f :     0.012404
      f+1     :     0.002283
      f-1     :     0.000856
      f+2     :     0.001707
      f-2     :     0.001535
      f+3     :     0.002034
      f-3     :     0.001374
      g0      :     0.000159  g :     0.001266
      g+1     :     0.000280
      g-1     :     0.000044
      g+2     :     0.000177
      g-2     :     0.000153
      g+3     :     0.000134
      g-3     :     0.000131
      g+4     :     0.000112
      g-4     :     0.000075
 59 H s       :     0.824460  s :     0.824460
      pz      :     0.005719  p :     0.022467
      px      :     0.006907
      py      :     0.009841
      dz2     :     0.000519  d :     0.002816
      dxz     :     0.000924
      dyz     :     0.001101
      dx2y2   :     0.000127
      dxy     :     0.000146
      f0      :     0.000059  f :     0.000279
      f+1     :     0.000065
      f-1     :     0.000104
      f+2     :     0.000023
      f-2     :     0.000025
      f+3     :     0.000002
      f-3     :     0.000002
 60 C s       :     3.217841  s :     3.217841
      pz      :     0.886319  p :     2.738340
      px      :     0.947301
      py      :     0.904720
      dz2     :     0.046021  d :     0.120376
      dxz     :     0.025794
      dyz     :     0.025042
      dx2y2   :     0.013048
      dxy     :     0.010470
      f0      :     0.002658  f :     0.012478
      f+1     :     0.002449
      f-1     :     0.002148
      f+2     :     0.001577
      f-2     :     0.001630
      f+3     :     0.000979
      f-3     :     0.001037
      g0      :     0.000240  g :     0.001275
      g+1     :     0.000335
      g-1     :     0.000132
      g+2     :     0.000171
      g-2     :     0.000175
      g+3     :     0.000088
      g-3     :     0.000079
      g+4     :     0.000015
      g-4     :     0.000040
 61 H s       :     0.826048  s :     0.826048
      pz      :     0.006860  p :     0.020538
      px      :     0.004343
      py      :     0.009335
      dz2     :     0.000282  d :     0.002634
      dxz     :     0.000946
      dyz     :     0.000209
      dx2y2   :     0.000428
      dxy     :     0.000769
      f0      :     0.000028  f :     0.000267
      f+1     :     0.000044
      f-1     :     0.000008
      f+2     :     0.000039
      f-2     :     0.000032
      f+3     :     0.000078
      f-3     :     0.000039
 62 C s       :     3.218330  s :     3.218330
      pz      :     0.940883  p :     2.826892
      px      :     0.941532
      py      :     0.944476
      dz2     :     0.015567  d :     0.116199
      dxz     :     0.060274
      dyz     :     0.019655
      dx2y2   :     0.009414
      dxy     :     0.011290
      f0      :     0.002389  f :     0.012622
      f+1     :     0.002467
      f-1     :     0.002137
      f+2     :     0.001436
      f-2     :     0.001034
      f+3     :     0.001842
      f-3     :     0.001317
      g0      :     0.000233  g :     0.001272
      g+1     :     0.000283
      g-1     :     0.000153
      g+2     :     0.000150
      g-2     :     0.000134
      g+3     :     0.000048
      g-3     :     0.000077
      g+4     :     0.000123
      g-4     :     0.000072
 63 H s       :     0.800583  s :     0.800583
      pz      :     0.004769  p :     0.018265
      px      :     0.003397
      py      :     0.010100
      dz2     :     0.000945  d :     0.002526
      dxz     :     0.000144
      dyz     :     0.000596
      dx2y2   :     0.000342
      dxy     :     0.000500
      f0      :     0.000060  f :     0.000269
      f+1     :     0.000045
      f-1     :     0.000028
      f+2     :     0.000041
      f-2     :     0.000049
      f+3     :     0.000027
      f-3     :     0.000019
 64 C s       :     3.304996  s :     3.304996
      pz      :     0.939519  p :     2.704671
      px      :     0.880872
      py      :     0.884280
      dz2     :     0.028251  d :     0.095393
      dxz     :     0.020101
      dyz     :     0.009992
      dx2y2   :     0.018787
      dxy     :     0.018262
      f0      :     0.002773  f :     0.013645
      f+1     :     0.002646
      f-1     :     0.000849
      f+2     :     0.001992
      f-2     :     0.001698
      f+3     :     0.002331
      f-3     :     0.001357
      g0      :     0.000157  g :     0.001259
      g+1     :     0.000267
      g-1     :     0.000041
      g+2     :     0.000174
      g-2     :     0.000150
      g+3     :     0.000142
      g-3     :     0.000137
      g+4     :     0.000118
      g-4     :     0.000073
 65 H s       :     0.848394  s :     0.848394
      pz      :     0.006965  p :     0.026109
      px      :     0.010348
      py      :     0.008797
      dz2     :     0.000708  d :     0.003161
      dxz     :     0.001042
      dyz     :     0.001037
      dx2y2   :     0.000195
      dxy     :     0.000179
      f0      :     0.000080  f :     0.000298
      f+1     :     0.000064
      f-1     :     0.000102
      f+2     :     0.000023
      f-2     :     0.000024
      f+3     :     0.000002
      f-3     :     0.000002
 66 H s       :     0.767684  s :     0.767684
      pz      :     0.021090  p :     0.074779
      px      :     0.026425
      py      :     0.027264
      dz2     :     0.000711  d :     0.009631
      dxz     :     0.002803
      dyz     :     0.001027
      dx2y2   :     0.003923
      dxy     :     0.001168
      f0      :     0.000091  f :     0.000888
      f+1     :     0.000086
      f-1     :     0.000041
      f+2     :     0.000088
      f-2     :     0.000109
      f+3     :     0.000387
      f-3     :     0.000087
 67 O s       :     3.854052  s :     3.854052
      pz      :     1.605819  p :     4.727643
      px      :     1.595526
      py      :     1.526298
      dz2     :     0.005800  d :     0.027411
      dxz     :     0.007091
      dyz     :     0.006847
      dx2y2   :     0.004065
      dxy     :     0.003608
      f0      :     0.000346  f :     0.003047
      f+1     :     0.000557
      f-1     :     0.000318
      f+2     :     0.000589
      f-2     :     0.000668
      f+3     :     0.000339
      f-3     :     0.000230
      g0      :     0.000019  g :     0.000169
      g+1     :     0.000014
      g-1     :     0.000009
      g+2     :     0.000016
      g-2     :     0.000043
      g+3     :     0.000029
      g-3     :     0.000028
      g+4     :     0.000005
      g-4     :     0.000006
 68 C s       :     3.064078  s :     3.064078
      pz      :     0.718021  p :     2.236498
      px      :     0.785818
      py      :     0.732659
      dz2     :     0.060384  d :     0.257712
      dxz     :     0.076198
      dyz     :     0.068148
      dx2y2   :     0.029766
      dxy     :     0.023218
      f0      :     0.006166  f :     0.031908
      f+1     :     0.008174
      f-1     :     0.006256
      f+2     :     0.004760
      f-2     :     0.002853
      f+3     :     0.002076
      f-3     :     0.001623
      g0      :     0.000863  g :     0.004453
      g+1     :     0.000998
      g-1     :     0.000796
      g+2     :     0.000361
      g-2     :     0.000492
      g+3     :     0.000359
      g-3     :     0.000359
      g+4     :     0.000100
      g-4     :     0.000126
 69 C s       :     3.277343  s :     3.277343
      pz      :     0.841559  p :     2.617857
      px      :     0.812722
      py      :     0.963576
      dz2     :     0.031749  d :     0.115451
      dxz     :     0.029672
      dyz     :     0.027883
      dx2y2   :     0.014206
      dxy     :     0.011941
      f0      :     0.002360  f :     0.017228
      f+1     :     0.004556
      f-1     :     0.002855
      f+2     :     0.001702
      f-2     :     0.001923
      f+3     :     0.002273
      f-3     :     0.001558
      g0      :     0.000276  g :     0.001541
      g+1     :     0.000350
      g-1     :     0.000208
      g+2     :     0.000123
      g-2     :     0.000149
      g+3     :     0.000152
      g-3     :     0.000151
      g+4     :     0.000062
      g-4     :     0.000069
 70 C s       :     3.242208  s :     3.242208
      pz      :     0.895956  p :     2.711600
      px      :     0.894520
      py      :     0.921124
      dz2     :     0.014989  d :     0.095897
      dxz     :     0.037022
      dyz     :     0.021928
      dx2y2   :     0.010909
      dxy     :     0.011048
      f0      :     0.001705  f :     0.012983
      f+1     :     0.003331
      f-1     :     0.002595
      f+2     :     0.001057
      f-2     :     0.001435
      f+3     :     0.001932
      f-3     :     0.000928
      g0      :     0.000251  g :     0.001244
      g+1     :     0.000264
      g-1     :     0.000193
      g+2     :     0.000084
      g-2     :     0.000124
      g+3     :     0.000062
      g-3     :     0.000102
      g+4     :     0.000101
      g-4     :     0.000063
 71 H s       :     0.863522  s :     0.863522
      pz      :     0.006982  p :     0.023640
      px      :     0.005291
      py      :     0.011366
      dz2     :     0.001105  d :     0.003261
      dxz     :     0.000460
      dyz     :     0.000606
      dx2y2   :     0.000548
      dxy     :     0.000542
      f0      :     0.000040  f :     0.000302
      f+1     :     0.000077
      f-1     :     0.000033
      f+2     :     0.000058
      f-2     :     0.000033
      f+3     :     0.000042
      f-3     :     0.000018
 72 C s       :     3.228463  s :     3.228463
      pz      :     0.968534  p :     2.815325
      px      :     0.896825
      py      :     0.949966
      dz2     :     0.048969  d :     0.124845
      dxz     :     0.024145
      dyz     :     0.011404
      dx2y2   :     0.021273
      dxy     :     0.019054
      f0      :     0.001794  f :     0.012651
      f+1     :     0.003077
      f-1     :     0.001121
      f+2     :     0.001647
      f-2     :     0.001385
      f+3     :     0.002567
      f-3     :     0.001061
      g0      :     0.000191  g :     0.001281
      g+1     :     0.000224
      g-1     :     0.000068
      g+2     :     0.000119
      g-2     :     0.000155
      g+3     :     0.000193
      g-3     :     0.000163
      g+4     :     0.000099
      g-4     :     0.000069
 73 H s       :     0.829193  s :     0.829193
      pz      :     0.003828  p :     0.019619
      px      :     0.007686
      py      :     0.008105
      dz2     :     0.000383  d :     0.002606
      dxz     :     0.001098
      dyz     :     0.000973
      dx2y2   :     0.000088
      dxy     :     0.000064
      f0      :     0.000041  f :     0.000271
      f+1     :     0.000094
      f-1     :     0.000109
      f+2     :     0.000013
      f-2     :     0.000013
      f+3     :     0.000001
      f-3     :     0.000000
 74 C s       :     3.185413  s :     3.185413
      pz      :     0.895010  p :     2.773928
      px      :     0.941571
      py      :     0.937347
      dz2     :     0.041351  d :     0.120539
      dxz     :     0.035024
      dyz     :     0.023638
      dx2y2   :     0.010224
      dxy     :     0.010301
      f0      :     0.001763  f :     0.012258
      f+1     :     0.003361
      f-1     :     0.002473
      f+2     :     0.001378
      f-2     :     0.001135
      f+3     :     0.001052
      f-3     :     0.001096
      g0      :     0.000261  g :     0.001258
      g+1     :     0.000301
      g-1     :     0.000184
      g+2     :     0.000110
      g-2     :     0.000130
      g+3     :     0.000109
      g-3     :     0.000102
      g+4     :     0.000024
      g-4     :     0.000037
 75 H s       :     0.832569  s :     0.832569
      pz      :     0.007052  p :     0.022604
      px      :     0.007262
      py      :     0.008289
      dz2     :     0.000424  d :     0.002820
      dxz     :     0.000781
      dyz     :     0.000298
      dx2y2   :     0.000791
      dxy     :     0.000526
      f0      :     0.000017  f :     0.000277
      f+1     :     0.000059
      f-1     :     0.000015
      f+2     :     0.000033
      f-2     :     0.000036
      f+3     :     0.000097
      f-3     :     0.000019
 76 C s       :     3.195612  s :     3.195612
      pz      :     0.923299  p :     2.820908
      px      :     0.939948
      py      :     0.957660
      dz2     :     0.014714  d :     0.121818
      dxz     :     0.059717
      dyz     :     0.027360
      dx2y2   :     0.011618
      dxy     :     0.008409
      f0      :     0.001545  f :     0.012353
      f+1     :     0.003403
      f-1     :     0.002420
      f+2     :     0.000863
      f-2     :     0.001133
      f+3     :     0.001987
      f-3     :     0.001000
      g0      :     0.000268  g :     0.001272
      g+1     :     0.000266
      g-1     :     0.000194
      g+2     :     0.000084
      g-2     :     0.000120
      g+3     :     0.000062
      g-3     :     0.000109
      g+4     :     0.000107
      g-4     :     0.000063
 77 H s       :     0.831661  s :     0.831661
      pz      :     0.006651  p :     0.022774
      px      :     0.007342
      py      :     0.008781
      dz2     :     0.000932  d :     0.002862
      dxz     :     0.000376
      dyz     :     0.000480
      dx2y2   :     0.000616
      dxy     :     0.000459
      f0      :     0.000041  f :     0.000281
      f+1     :     0.000060
      f-1     :     0.000027
      f+2     :     0.000056
      f-2     :     0.000035
      f+3     :     0.000044
      f-3     :     0.000018
 78 C s       :     3.223374  s :     3.223374
      pz      :     0.934862  p :     2.736015
      px      :     0.890205
      py      :     0.910949
      dz2     :     0.031771  d :     0.096545
      dxz     :     0.019086
      dyz     :     0.009676
      dx2y2   :     0.019713
      dxy     :     0.016299
      f0      :     0.001712  f :     0.012728
      f+1     :     0.003275
      f-1     :     0.001084
      f+2     :     0.001682
      f-2     :     0.001456
      f+3     :     0.002428
      f-3     :     0.001092
      g0      :     0.000187  g :     0.001246
      g+1     :     0.000206
      g-1     :     0.000062
      g+2     :     0.000112
      g-2     :     0.000148
      g+3     :     0.000191
      g-3     :     0.000164
      g+4     :     0.000106
      g-4     :     0.000070
 79 H s       :     0.859786  s :     0.859786
      pz      :     0.008026  p :     0.028191
      px      :     0.009973
      py      :     0.010193
      dz2     :     0.000784  d :     0.003444
      dxz     :     0.001137
      dyz     :     0.001219
      dx2y2   :     0.000143
      dxy     :     0.000161
      f0      :     0.000063  f :     0.000308
      f+1     :     0.000095
      f-1     :     0.000118
      f+2     :     0.000014
      f-2     :     0.000014
      f+3     :     0.000001
      f-3     :     0.000001
 80 O s       :     3.822181  s :     3.822181
      pz      :     1.370542  p :     4.753595
      px      :     1.746974
      py      :     1.636080
      dz2     :     0.011200  d :     0.029234
      dxz     :     0.007587
      dyz     :     0.009199
      dx2y2   :     0.000518
      dxy     :     0.000731
      f0      :     0.001200  f :     0.003371
      f+1     :     0.000881
      f-1     :     0.000979
      f+2     :     0.000114
      f-2     :     0.000175
      f+3     :     0.000009
      f-3     :     0.000012
      g0      :     0.000070  g :     0.000177
      g+1     :     0.000048
      g-1     :     0.000041
      g+2     :     0.000007
      g-2     :     0.000010
      g+3     :     0.000000
      g-3     :     0.000000
      g+4     :     0.000000
      g-4     :     0.000000
 81 H s       :     0.710767  s :     0.710767
      pz      :     0.028129  p :     0.101853
      px      :     0.023935
      py      :     0.049790
      dz2     :     0.001708  d :     0.010542
      dxz     :     0.001095
      dyz     :     0.002764
      dx2y2   :     0.002606
      dxy     :     0.002369
      f0      :     0.000092  f :     0.001021
      f+1     :     0.000036
      f-1     :     0.000196
      f+2     :     0.000160
      f-2     :     0.000179
      f+3     :     0.000188
      f-3     :     0.000170


                     *******************************
                     * LOEWDIN POPULATION ANALYSIS *
                     *******************************

----------------------
LOEWDIN ATOMIC CHARGES
----------------------
   0 O :    0.621136
   1 O :    0.355490
   2 N :    0.647731
   3 N :    0.604011
   4 C :   -0.369638
   5 C :   -0.124977
   6 H :   -0.021993
   7 C :   -0.088737
   8 C :    0.085517
   9 H :   -0.045956
  10 C :    0.066774
  11 H :   -0.049929
  12 C :    0.064192
  13 H :   -0.050557
  14 C :    0.066125
  15 H :   -0.049924
  16 C :    0.088648
  17 H :   -0.040321
  18 C :   -0.320761
  19 C :    0.263465
  20 H :   -0.048760
  21 H :   -0.036377
  22 H :   -0.045515
  23 C :    0.260551
  24 H :   -0.041748
  25 H :   -0.035322
  26 H :   -0.051903
  27 C :    0.248107
  28 H :   -0.039012
  29 H :   -0.043733
  30 H :   -0.048747
  31 C :   -0.206490
  32 C :   -0.049766
  33 C :    0.070730
  34 H :   -0.051370
  35 C :    0.035883
  36 H :   -0.058565
  37 C :    0.042660
  38 H :   -0.051323
  39 C :    0.061365
  40 H :   -0.049526
  41 C :   -0.244292
  42 C :    0.233169
  43 H :   -0.046719
  44 H :   -0.044145
  45 H :   -0.046929
  46 C :    0.251908
  47 H :   -0.045105
  48 H :   -0.044439
  49 H :   -0.058997
  50 C :    0.237056
  51 H :   -0.065542
  52 H :   -0.044811
  53 H :   -0.046484
  54 C :   -0.718044
  55 C :   -0.125989
  56 C :    0.105797
  57 H :   -0.039067
  58 C :    0.076888
  59 H :   -0.047381
  60 C :    0.088226
  61 H :   -0.044083
  62 C :    0.077576
  63 H :   -0.046263
  64 C :    0.103413
  65 H :   -0.041932
  66 H :   -0.186922
  67 O :    0.298493
  68 C :   -0.955150
  69 C :   -0.133970
  70 C :    0.075590
  71 H :   -0.052036
  72 C :    0.060290
  73 H :   -0.051854
  74 C :    0.063758
  75 H :   -0.051239
  76 C :    0.058951
  77 H :   -0.052614
  78 C :    0.074195
  79 H :   -0.053292
  80 O :    0.167317
  81 H :   -0.246767

-------------------------------
LOEWDIN REDUCED ORBITAL CHARGES
-------------------------------
  0 O s       :     3.021131  s :     3.021131
      pz      :     1.334489  p :     4.144699
      px      :     1.356409
      py      :     1.453801
      dz2     :     0.051343  d :     0.181852
      dxz     :     0.053494
      dyz     :     0.023652
      dx2y2   :     0.026589
      dxy     :     0.026774
      f0      :     0.005390  f :     0.030045
      f+1     :     0.008393
      f-1     :     0.003705
      f+2     :     0.002646
      f-2     :     0.002621
      f+3     :     0.003404
      f-3     :     0.003887
      g0      :     0.000176  g :     0.001136
      g+1     :     0.000197
      g-1     :     0.000141
      g+2     :     0.000125
      g-2     :     0.000047
      g+3     :     0.000094
      g-3     :     0.000114
      g+4     :     0.000127
      g-4     :     0.000117
  1 O s       :     3.233119  s :     3.233119
      pz      :     1.511138  p :     4.292652
      px      :     1.489972
      py      :     1.291541
      dz2     :     0.025708  d :     0.095406
      dxz     :     0.030855
      dyz     :     0.010497
      dx2y2   :     0.015845
      dxy     :     0.012501
      f0      :     0.003648  f :     0.022035
      f+1     :     0.006678
      f-1     :     0.001041
      f+2     :     0.003969
      f-2     :     0.003510
      f+3     :     0.001573
      f-3     :     0.001615
      g0      :     0.000106  g :     0.001299
      g+1     :     0.000356
      g-1     :     0.000024
      g+2     :     0.000242
      g-2     :     0.000138
      g+3     :     0.000165
      g-3     :     0.000165
      g+4     :     0.000048
      g-4     :     0.000056
  2 N s       :     2.705603  s :     2.705603
      pz      :     1.041053  p :     3.258941
      px      :     1.097370
      py      :     1.120518
      dz2     :     0.035820  d :     0.327767
      dxz     :     0.059035
      dyz     :     0.037462
      dx2y2   :     0.092705
      dxy     :     0.102746
      f0      :     0.004793  f :     0.056245
      f+1     :     0.009510
      f-1     :     0.002162
      f+2     :     0.004055
      f-2     :     0.008130
      f+3     :     0.010504
      f-3     :     0.017090
      g0      :     0.000310  g :     0.003712
      g+1     :     0.000349
      g-1     :     0.000289
      g+2     :     0.000472
      g-2     :     0.000274
      g+3     :     0.000288
      g-3     :     0.000284
      g+4     :     0.000506
      g-4     :     0.000939
  3 N s       :     2.674264  s :     2.674264
      pz      :     1.043405  p :     3.341552
      px      :     1.075867
      py      :     1.222280
      dz2     :     0.099095  d :     0.321354
      dxz     :     0.096339
      dyz     :     0.061212
      dx2y2   :     0.025989
      dxy     :     0.038718
      f0      :     0.013368  f :     0.055876
      f+1     :     0.011450
      f-1     :     0.010662
      f+2     :     0.006985
      f-2     :     0.008077
      f+3     :     0.002490
      f-3     :     0.002844
      g0      :     0.000542  g :     0.002943
      g+1     :     0.000596
      g-1     :     0.000400
      g+2     :     0.000240
      g-2     :     0.000470
      g+3     :     0.000188
      g-3     :     0.000211
      g+4     :     0.000140
      g-4     :     0.000156
  4 C s       :     2.581646  s :     2.581646
      pz      :     0.729560  p :     2.526863
      px      :     0.846750
      py      :     0.950553
      dz2     :     0.108818  d :     0.926412
      dxz     :     0.164903
      dyz     :     0.131669
      dx2y2   :     0.284292
      dxy     :     0.236730
      f0      :     0.021488  f :     0.297475
      f+1     :     0.039678
      f-1     :     0.018016
      f+2     :     0.026627
      f-2     :     0.048072
      f+3     :     0.068761
      f-3     :     0.074831
      g0      :     0.003196  g :     0.037242
      g+1     :     0.003743
      g-1     :     0.002415
      g+2     :     0.004617
      g-2     :     0.002094
      g+3     :     0.004277
      g-3     :     0.004127
      g+4     :     0.005516
      g-4     :     0.007257
  5 C s       :     2.517813  s :     2.517813
      pz      :     0.863712  p :     2.662227
      px      :     0.903832
      py      :     0.894683
      dz2     :     0.133495  d :     0.736313
      dxz     :     0.147132
      dyz     :     0.203521
      dx2y2   :     0.161959
      dxy     :     0.090206
      f0      :     0.032688  f :     0.194310
      f+1     :     0.022360
      f-1     :     0.028095
      f+2     :     0.027515
      f-2     :     0.041865
      f+3     :     0.019581
      f-3     :     0.022206
      g0      :     0.001226  g :     0.014314
      g+1     :     0.002310
      g-1     :     0.001216
      g+2     :     0.002061
      g-2     :     0.002275
      g+3     :     0.001544
      g-3     :     0.001949
      g+4     :     0.000803
      g-4     :     0.000929
  6 H s       :     0.733586  s :     0.733586
      pz      :     0.053866  p :     0.204431
      px      :     0.098769
      py      :     0.051797
      dz2     :     0.008515  d :     0.073725
      dxz     :     0.021428
      dyz     :     0.006700
      dx2y2   :     0.016769
      dxy     :     0.020312
      f0      :     0.000887  f :     0.010251
      f+1     :     0.001884
      f-1     :     0.000104
      f+2     :     0.001852
      f-2     :     0.001381
      f+3     :     0.002086
      f-3     :     0.002056
  7 C s       :     2.563204  s :     2.563204
      pz      :     0.873743  p :     2.703014
      px      :     0.999229
      py      :     0.830042
      dz2     :     0.113081  d :     0.648889
      dxz     :     0.159549
      dyz     :     0.096535
      dx2y2   :     0.148363
      dxy     :     0.131360
      f0      :     0.022748  f :     0.159186
      f+1     :     0.022620
      f-1     :     0.016427
      f+2     :     0.023467
      f-2     :     0.026390
      f+3     :     0.028881
      f-3     :     0.018654
      g0      :     0.000879  g :     0.014443
      g+1     :     0.001983
      g-1     :     0.001296
      g+2     :     0.001615
      g-2     :     0.001712
      g+3     :     0.001676
      g-3     :     0.002109
      g+4     :     0.001949
      g-4     :     0.001225
  8 C s       :     2.575644  s :     2.575644
      pz      :     0.893490  p :     2.702192
      px      :     0.952210
      py      :     0.856492
      dz2     :     0.081440  d :     0.507675
      dxz     :     0.146212
      dyz     :     0.067288
      dx2y2   :     0.105274
      dxy     :     0.107460
      f0      :     0.021025  f :     0.117122
      f+1     :     0.011201
      f-1     :     0.012731
      f+2     :     0.015308
      f-2     :     0.020288
      f+3     :     0.021479
      f-3     :     0.015090
      g0      :     0.000843  g :     0.011850
      g+1     :     0.000940
      g-1     :     0.001660
      g+2     :     0.001356
      g-2     :     0.001427
      g+3     :     0.000939
      g-3     :     0.001813
      g+4     :     0.001755
      g-4     :     0.001117
  9 H s       :     0.777804  s :     0.777804
      pz      :     0.071642  p :     0.192550
      px      :     0.067755
      py      :     0.053154
      dz2     :     0.016725  d :     0.065900
      dxz     :     0.014181
      dyz     :     0.010782
      dx2y2   :     0.012795
      dxy     :     0.011417
      f0      :     0.001084  f :     0.009702
      f+1     :     0.002269
      f-1     :     0.000646
      f+2     :     0.001959
      f-2     :     0.001805
      f+3     :     0.001121
      f-3     :     0.000818
 10 C s       :     2.586398  s :     2.586398
      pz      :     0.914212  p :     2.714541
      px      :     0.943030
      py      :     0.857299
      dz2     :     0.130867  d :     0.506957
      dxz     :     0.101787
      dyz     :     0.088352
      dx2y2   :     0.094145
      dxy     :     0.091807
      f0      :     0.014107  f :     0.113695
      f+1     :     0.019937
      f-1     :     0.014197
      f+2     :     0.017782
      f-2     :     0.021937
      f+3     :     0.013979
      f-3     :     0.011756
      g0      :     0.000683  g :     0.011635
      g+1     :     0.001090
      g-1     :     0.001597
      g+2     :     0.001692
      g-2     :     0.001879
      g+3     :     0.001891
      g-3     :     0.001465
      g+4     :     0.000482
      g-4     :     0.000857
 11 H s       :     0.789508  s :     0.789508
      pz      :     0.045971  p :     0.186348
      px      :     0.086109
      py      :     0.054268
      dz2     :     0.005151  d :     0.064449
      dxz     :     0.019856
      dyz     :     0.003688
      dx2y2   :     0.017847
      dxy     :     0.017908
      f0      :     0.001254  f :     0.009624
      f+1     :     0.001106
      f-1     :     0.000318
      f+2     :     0.001133
      f-2     :     0.001086
      f+3     :     0.002746
      f-3     :     0.001981
 12 C s       :     2.587442  s :     2.587442
      pz      :     0.887833  p :     2.716218
      px      :     0.985309
      py      :     0.843077
      dz2     :     0.076188  d :     0.506914
      dxz     :     0.129879
      dyz     :     0.076388
      dx2y2   :     0.115440
      dxy     :     0.109019
      f0      :     0.016555  f :     0.113633
      f+1     :     0.017847
      f-1     :     0.008089
      f+2     :     0.016222
      f-2     :     0.017925
      f+3     :     0.025151
      f-3     :     0.011843
      g0      :     0.000762  g :     0.011601
      g+1     :     0.001936
      g-1     :     0.000562
      g+2     :     0.001241
      g-2     :     0.001296
      g+3     :     0.001405
      g-3     :     0.001429
      g+4     :     0.001873
      g-4     :     0.001097
 13 H s       :     0.790435  s :     0.790435
      pz      :     0.071984  p :     0.186179
      px      :     0.045620
      py      :     0.068575
      dz2     :     0.017493  d :     0.064319
      dxz     :     0.013017
      dyz     :     0.013659
      dx2y2   :     0.009026
      dxy     :     0.011124
      f0      :     0.001470  f :     0.009623
      f+1     :     0.000774
      f-1     :     0.002172
      f+2     :     0.001730
      f-2     :     0.002142
      f+3     :     0.000668
      f-3     :     0.000666
 14 C s       :     2.586454  s :     2.586454
      pz      :     0.891187  p :     2.715489
      px      :     0.961814
      py      :     0.862489
      dz2     :     0.077940  d :     0.506557
      dxz     :     0.148394
      dyz     :     0.065760
      dx2y2   :     0.105781
      dxy     :     0.108682
      f0      :     0.019974  f :     0.113723
      f+1     :     0.011011
      f-1     :     0.012333
      f+2     :     0.014997
      f-2     :     0.019911
      f+3     :     0.021176
      f-3     :     0.014320
      g0      :     0.000851  g :     0.011651
      g+1     :     0.000919
      g-1     :     0.001643
      g+2     :     0.001363
      g-2     :     0.001395
      g+3     :     0.000918
      g-3     :     0.001765
      g+4     :     0.001711
      g-4     :     0.001087
 15 H s       :     0.789526  s :     0.789526
      pz      :     0.066358  p :     0.186313
      px      :     0.068523
      py      :     0.051433
      dz2     :     0.016385  d :     0.064453
      dxz     :     0.013492
      dyz     :     0.010549
      dx2y2   :     0.012713
      dxy     :     0.011315
      f0      :     0.001064  f :     0.009632
      f+1     :     0.002258
      f-1     :     0.000640
      f+2     :     0.001939
      f-2     :     0.001791
      f+3     :     0.001121
      f-3     :     0.000818
 16 C s       :     2.576101  s :     2.576101
      pz      :     0.909780  p :     2.702388
      px      :     0.936561
      py      :     0.856047
      dz2     :     0.129837  d :     0.504882
      dxz     :     0.103335
      dyz     :     0.087807
      dx2y2   :     0.090968
      dxy     :     0.092935
      f0      :     0.014111  f :     0.116177
      f+1     :     0.021242
      f-1     :     0.014499
      f+2     :     0.017730
      f-2     :     0.022540
      f+3     :     0.013786
      f-3     :     0.012269
      g0      :     0.000691  g :     0.011804
      g+1     :     0.001116
      g-1     :     0.001615
      g+2     :     0.001726
      g-2     :     0.001949
      g+3     :     0.001880
      g-3     :     0.001494
      g+4     :     0.000474
      g-4     :     0.000859
 17 H s       :     0.776156  s :     0.776156
      pz      :     0.046147  p :     0.189237
      px      :     0.086719
      py      :     0.056371
      dz2     :     0.005271  d :     0.065228
      dxz     :     0.019874
      dyz     :     0.003914
      dx2y2   :     0.018239
      dxy     :     0.017931
      f0      :     0.001271  f :     0.009699
      f+1     :     0.001104
      f-1     :     0.000326
      f+2     :     0.001126
      f-2     :     0.001107
      f+3     :     0.002788
      f-3     :     0.001978
 18 C s       :     2.542532  s :     2.542532
      pz      :     0.928934  p :     2.669358
      px      :     0.792043
      py      :     0.948381
      dz2     :     0.186367  d :     0.859777
      dxz     :     0.169202
      dyz     :     0.153564
      dx2y2   :     0.193563
      dxy     :     0.157081
      f0      :     0.017444  f :     0.233948
      f+1     :     0.046968
      f-1     :     0.043317
      f+2     :     0.028622
      f-2     :     0.024428
      f+3     :     0.026286
      f-3     :     0.046883
      g0      :     0.001667  g :     0.015146
      g+1     :     0.001914
      g-1     :     0.001418
      g+2     :     0.001725
      g-2     :     0.001172
      g+3     :     0.001521
      g-3     :     0.001786
      g+4     :     0.002049
      g-4     :     0.001896
 19 C s       :     2.535439  s :     2.535439
      pz      :     0.869209  p :     2.744944
      px      :     0.939440
      py      :     0.936295
      dz2     :     0.095422  d :     0.378018
      dxz     :     0.079282
      dyz     :     0.093988
      dx2y2   :     0.050968
      dxy     :     0.058358
      f0      :     0.014846  f :     0.074257
      f+1     :     0.016050
      f-1     :     0.020061
      f+2     :     0.007407
      f-2     :     0.006793
      f+3     :     0.006236
      f-3     :     0.002864
      g0      :     0.000662  g :     0.003877
      g+1     :     0.001084
      g-1     :     0.001373
      g+2     :     0.000049
      g-2     :     0.000099
      g+3     :     0.000323
      g-3     :     0.000145
      g+4     :     0.000074
      g-4     :     0.000070
 20 H s       :     0.771799  s :     0.771799
      pz      :     0.054978  p :     0.199868
      px      :     0.059613
      py      :     0.085277
      dz2     :     0.012427  d :     0.067630
      dxz     :     0.003991
      dyz     :     0.016316
      dx2y2   :     0.015756
      dxy     :     0.019141
      f0      :     0.000571  f :     0.009464
      f+1     :     0.000346
      f-1     :     0.002302
      f+2     :     0.001307
      f-2     :     0.001154
      f+3     :     0.001631
      f-3     :     0.002153
 21 H s       :     0.770266  s :     0.770266
      pz      :     0.051368  p :     0.189151
      px      :     0.081802
      py      :     0.055981
      dz2     :     0.011664  d :     0.067502
      dxz     :     0.017869
      dyz     :     0.002779
      dx2y2   :     0.013069
      dxy     :     0.022121
      f0      :     0.000572  f :     0.009459
      f+1     :     0.002415
      f-1     :     0.000209
      f+2     :     0.001496
      f-2     :     0.000867
      f+3     :     0.001700
      f-3     :     0.002199
 22 H s       :     0.777664  s :     0.777664
      pz      :     0.050383  p :     0.190844
      px      :     0.067483
      py      :     0.072978
      dz2     :     0.009847  d :     0.067592
      dxz     :     0.009215
      dyz     :     0.012138
      dx2y2   :     0.024605
      dxy     :     0.011786
      f0      :     0.000642  f :     0.009415
      f+1     :     0.001031
      f-1     :     0.001341
      f+2     :     0.000483
      f-2     :     0.001721
      f+3     :     0.001793
      f-3     :     0.002405
 23 C s       :     2.534694  s :     2.534694
      pz      :     0.931633  p :     2.747925
      px      :     0.912975
      py      :     0.903317
      dz2     :     0.107787  d :     0.378465
      dxz     :     0.034631
      dyz     :     0.059613
      dx2y2   :     0.113544
      dxy     :     0.062889
      f0      :     0.010585  f :     0.074449
      f+1     :     0.007444
      f-1     :     0.009179
      f+2     :     0.008687
      f-2     :     0.012597
      f+3     :     0.011571
      f-3     :     0.014385
      g0      :     0.000594  g :     0.003915
      g+1     :     0.000127
      g-1     :     0.000219
      g+2     :     0.000139
      g-2     :     0.000714
      g+3     :     0.000494
      g-3     :     0.000449
      g+4     :     0.000448
      g-4     :     0.000731
 24 H s       :     0.775398  s :     0.775398
      pz      :     0.087988  p :     0.189248
      px      :     0.052037
      py      :     0.049223
      dz2     :     0.017204  d :     0.067677
      dxz     :     0.024440
      dyz     :     0.024879
      dx2y2   :     0.000658
      dxy     :     0.000496
      f0      :     0.002746  f :     0.009424
      f+1     :     0.003099
      f-1     :     0.003329
      f+2     :     0.000117
      f-2     :     0.000127
      f+3     :     0.000003
      f-3     :     0.000004
 25 H s       :     0.768063  s :     0.768063
      pz      :     0.055428  p :     0.189790
      px      :     0.082326
      py      :     0.052037
      dz2     :     0.009792  d :     0.067967
      dxz     :     0.019673
      dyz     :     0.001606
      dx2y2   :     0.014835
      dxy     :     0.022060
      f0      :     0.000713  f :     0.009502
      f+1     :     0.002101
      f-1     :     0.000240
      f+2     :     0.001508
      f-2     :     0.000482
      f+3     :     0.002019
      f-3     :     0.002439
 26 H s       :     0.774048  s :     0.774048
      pz      :     0.060153  p :     0.199569
      px      :     0.060087
      py      :     0.079329
      dz2     :     0.014313  d :     0.068812
      dxz     :     0.003398
      dyz     :     0.016213
      dx2y2   :     0.015282
      dxy     :     0.019606
      f0      :     0.000579  f :     0.009475
      f+1     :     0.000224
      f-1     :     0.002619
      f+2     :     0.001418
      f-2     :     0.000941
      f+3     :     0.001763
      f-3     :     0.001931
 27 C s       :     2.535384  s :     2.535384
      pz      :     0.932466  p :     2.751272
      px      :     0.931647
      py      :     0.887159
      dz2     :     0.114118  d :     0.386250
      dxz     :     0.035113
      dyz     :     0.057878
      dx2y2   :     0.095006
      dxy     :     0.084135
      f0      :     0.010723  f :     0.075066
      f+1     :     0.003879
      f-1     :     0.012498
      f+2     :     0.010388
      f-2     :     0.011432
      f+3     :     0.012193
      f-3     :     0.013953
      g0      :     0.000598  g :     0.003921
      g+1     :     0.000122
      g-1     :     0.000224
      g+2     :     0.000411
      g-2     :     0.000434
      g+3     :     0.000620
      g-3     :     0.000337
      g+4     :     0.000844
      g-4     :     0.000331
 28 H s       :     0.772810  s :     0.772810
      pz      :     0.056998  p :     0.188868
      px      :     0.083013
      py      :     0.048857
      dz2     :     0.012280  d :     0.067809
      dxz     :     0.018126
      dyz     :     0.001767
      dx2y2   :     0.012420
      dxy     :     0.023216
      f0      :     0.000588  f :     0.009526
      f+1     :     0.002527
      f-1     :     0.000142
      f+2     :     0.001531
      f-2     :     0.000612
      f+3     :     0.001524
      f-3     :     0.002602
 29 H s       :     0.778167  s :     0.778167
      pz      :     0.087828  p :     0.188808
      px      :     0.052878
      py      :     0.048103
      dz2     :     0.016945  d :     0.067364
      dxz     :     0.025609
      dyz     :     0.024038
      dx2y2   :     0.000343
      dxy     :     0.000429
      f0      :     0.002697  f :     0.009393
      f+1     :     0.003356
      f-1     :     0.003196
      f+2     :     0.000054
      f-2     :     0.000083
      f+3     :     0.000004
      f-3     :     0.000003
 30 H s       :     0.779723  s :     0.779723
      pz      :     0.057095  p :     0.191822
      px      :     0.064669
      py      :     0.070059
      dz2     :     0.011833  d :     0.067777
      dxz     :     0.007240
      dyz     :     0.013191
      dx2y2   :     0.022716
      dxy     :     0.012797
      f0      :     0.000602  f :     0.009425
      f+1     :     0.000893
      f-1     :     0.001711
      f+2     :     0.000654
      f-2     :     0.001459
      f+3     :     0.001508
      f-3     :     0.002599
 31 C s       :     2.560071  s :     2.560071
      pz      :     0.881494  p :     2.654378
      px      :     0.917525
      py      :     0.855360
      dz2     :     0.193548  d :     0.769155
      dxz     :     0.186007
      dyz     :     0.194468
      dx2y2   :     0.100528
      dxy     :     0.094604
      f0      :     0.046258  f :     0.202479
      f+1     :     0.035871
      f-1     :     0.041727
      f+2     :     0.024285
      f-2     :     0.029413
      f+3     :     0.014090
      f-3     :     0.010835
      g0      :     0.003833  g :     0.020407
      g+1     :     0.003550
      g-1     :     0.003839
      g+2     :     0.001417
      g-2     :     0.002608
      g+3     :     0.001166
      g-3     :     0.001721
      g+4     :     0.001093
      g-4     :     0.001180
 32 C s       :     2.563215  s :     2.563215
      pz      :     0.986759  p :     2.702413
      px      :     0.881748
      py      :     0.833906
      dz2     :     0.151681  d :     0.618111
      dxz     :     0.157520
      dyz     :     0.133813
      dx2y2   :     0.088003
      dxy     :     0.087094
      f0      :     0.037982  f :     0.152360
      f+1     :     0.020549
      f-1     :     0.019940
      f+2     :     0.022822
      f-2     :     0.025747
      f+3     :     0.014601
      f-3     :     0.010719
      g0      :     0.002261  g :     0.013667
      g+1     :     0.002094
      g-1     :     0.001668
      g+2     :     0.001200
      g-2     :     0.001858
      g+3     :     0.001184
      g-3     :     0.001423
      g+4     :     0.000930
      g-4     :     0.001050
 33 C s       :     2.572510  s :     2.572510
      pz      :     0.957648  p :     2.701381
      px      :     0.905731
      py      :     0.838002
      dz2     :     0.114630  d :     0.526350
      dxz     :     0.150112
      dyz     :     0.114437
      dx2y2   :     0.074769
      dxy     :     0.072402
      f0      :     0.026641  f :     0.117227
      f+1     :     0.020670
      f-1     :     0.019776
      f+2     :     0.008751
      f-2     :     0.019338
      f+3     :     0.012990
      f-3     :     0.009062
      g0      :     0.002279  g :     0.011802
      g+1     :     0.001682
      g-1     :     0.001213
      g+2     :     0.000631
      g-2     :     0.001881
      g+3     :     0.000429
      g-3     :     0.001357
      g+4     :     0.001099
      g-4     :     0.001231
 34 H s       :     0.769957  s :     0.769957
      pz      :     0.071667  p :     0.202807
      px      :     0.065839
      py      :     0.065301
      dz2     :     0.022052  d :     0.068748
      dxz     :     0.014079
      dyz     :     0.013670
      dx2y2   :     0.009452
      dxy     :     0.009495
      f0      :     0.002314  f :     0.009857
      f+1     :     0.001629
      f-1     :     0.001599
      f+2     :     0.001704
      f-2     :     0.001639
      f+3     :     0.000465
      f-3     :     0.000509
 35 C s       :     2.584318  s :     2.584318
      pz      :     0.952389  p :     2.744390
      px      :     0.920721
      py      :     0.871280
      dz2     :     0.138542  d :     0.509650
      dxz     :     0.121101
      dyz     :     0.075426
      dx2y2   :     0.091093
      dxy     :     0.083489
      f0      :     0.024764  f :     0.114043
      f+1     :     0.016807
      f-1     :     0.013563
      f+2     :     0.016780
      f-2     :     0.020169
      f+3     :     0.012086
      f-3     :     0.009874
      g0      :     0.001203  g :     0.011716
      g+1     :     0.001835
      g-1     :     0.001283
      g+2     :     0.000815
      g-2     :     0.001576
      g+3     :     0.000883
      g-3     :     0.001813
      g+4     :     0.001139
      g-4     :     0.001169
 36 H s       :     0.793977  s :     0.793977
      pz      :     0.085833  p :     0.189917
      px      :     0.052044
      py      :     0.052040
      dz2     :     0.019832  d :     0.064938
      dxz     :     0.019726
      dyz     :     0.019987
      dx2y2   :     0.002607
      dxy     :     0.002785
      f0      :     0.003153  f :     0.009733
      f+1     :     0.002520
      f-1     :     0.002406
      f+2     :     0.000742
      f-2     :     0.000823
      f+3     :     0.000038
      f-3     :     0.000051
 37 C s       :     2.585066  s :     2.585066
      pz      :     0.998164  p :     2.716967
      px      :     0.882323
      py      :     0.836480
      dz2     :     0.169805  d :     0.526583
      dxz     :     0.133923
      dyz     :     0.126357
      dx2y2   :     0.029981
      dxy     :     0.066517
      f0      :     0.031027  f :     0.116734
      f+1     :     0.018306
      f-1     :     0.019547
      f+2     :     0.021812
      f-2     :     0.016589
      f+3     :     0.003057
      f-3     :     0.006396
      g0      :     0.002373  g :     0.011990
      g+1     :     0.001990
      g-1     :     0.001867
      g+2     :     0.001128
      g-2     :     0.001622
      g+3     :     0.001007
      g-3     :     0.001114
      g+4     :     0.000485
      g-4     :     0.000404
 38 H s       :     0.791317  s :     0.791317
      pz      :     0.044299  p :     0.186135
      px      :     0.076712
      py      :     0.065124
      dz2     :     0.006419  d :     0.064254
      dxz     :     0.015854
      dyz     :     0.008959
      dx2y2   :     0.018854
      dxy     :     0.014168
      f0      :     0.001197  f :     0.009616
      f+1     :     0.001144
      f-1     :     0.000685
      f+2     :     0.000427
      f-2     :     0.002088
      f+3     :     0.002343
      f-3     :     0.001731
 39 C s       :     2.573532  s :     2.573532
      pz      :     0.968961  p :     2.736069
      px      :     0.906269
      py      :     0.860839
      dz2     :     0.117718  d :     0.501978
      dxz     :     0.136568
      dyz     :     0.112874
      dx2y2   :     0.065291
      dxy     :     0.069527
      f0      :     0.026428  f :     0.115364
      f+1     :     0.020091
      f-1     :     0.019962
      f+2     :     0.008395
      f-2     :     0.018942
      f+3     :     0.012461
      f-3     :     0.009086
      g0      :     0.002420  g :     0.011693
      g+1     :     0.001684
      g-1     :     0.001258
      g+2     :     0.000571
      g-2     :     0.001821
      g+3     :     0.000529
      g-3     :     0.001193
      g+4     :     0.000993
      g-4     :     0.001225
 40 H s       :     0.774238  s :     0.774238
      pz      :     0.075048  p :     0.197343
      px      :     0.058506
      py      :     0.063789
      dz2     :     0.020865  d :     0.068067
      dxz     :     0.013508
      dyz     :     0.014322
      dx2y2   :     0.010113
      dxy     :     0.009258
      f0      :     0.001995  f :     0.009878
      f+1     :     0.001489
      f-1     :     0.001659
      f+2     :     0.001917
      f-2     :     0.001646
      f+3     :     0.000550
      f-3     :     0.000622
 41 C s       :     2.530629  s :     2.530629
      pz      :     0.906169  p :     2.716067
      px      :     0.902476
      py      :     0.907422
      dz2     :     0.152148  d :     0.788873
      dxz     :     0.143524
      dyz     :     0.160907
      dx2y2   :     0.139396
      dxy     :     0.192898
      f0      :     0.025892  f :     0.197259
      f+1     :     0.026286
      f-1     :     0.031132
      f+2     :     0.025230
      f-2     :     0.031618
      f+3     :     0.036114
      f-3     :     0.020986
      g0      :     0.001320  g :     0.011464
      g+1     :     0.001005
      g-1     :     0.001199
      g+2     :     0.001288
      g-2     :     0.001516
      g+3     :     0.001268
      g-3     :     0.001312
      g+4     :     0.001247
      g-4     :     0.001309
 42 C s       :     2.530612  s :     2.530612
      pz      :     0.893687  p :     2.742863
      px      :     0.924603
      py      :     0.924573
      dz2     :     0.075708  d :     0.412367
      dxz     :     0.086751
      dyz     :     0.119009
      dx2y2   :     0.023566
      dxy     :     0.107334
      f0      :     0.016678  f :     0.077070
      f+1     :     0.012234
      f-1     :     0.012007
      f+2     :     0.011386
      f-2     :     0.012654
      f+3     :     0.004043
      f-3     :     0.008069
      g0      :     0.000665  g :     0.003918
      g+1     :     0.000610
      g-1     :     0.000516
      g+2     :     0.000750
      g-2     :     0.000506
      g+3     :     0.000271
      g-3     :     0.000311
      g+4     :     0.000215
      g-4     :     0.000076
 43 H s       :     0.778860  s :     0.778860
      pz      :     0.056280  p :     0.190518
      px      :     0.070065
      py      :     0.064172
      dz2     :     0.011910  d :     0.067955
      dxz     :     0.012351
      dyz     :     0.011699
      dx2y2   :     0.018034
      dxy     :     0.013960
      f0      :     0.000574  f :     0.009387
      f+1     :     0.001351
      f-1     :     0.001317
      f+2     :     0.001469
      f-2     :     0.001612
      f+3     :     0.001952
      f-3     :     0.001112
 44 H s       :     0.775613  s :     0.775613
      pz      :     0.051155  p :     0.190905
      px      :     0.074806
      py      :     0.064944
      dz2     :     0.005548  d :     0.068181
      dxz     :     0.015258
      dyz     :     0.010469
      dx2y2   :     0.021946
      dxy     :     0.014960
      f0      :     0.001064  f :     0.009447
      f+1     :     0.000886
      f-1     :     0.000537
      f+2     :     0.000675
      f-2     :     0.001822
      f+3     :     0.002637
      f-3     :     0.001825
 45 H s       :     0.779416  s :     0.779416
      pz      :     0.062380  p :     0.190303
      px      :     0.056538
      py      :     0.071385
      dz2     :     0.017048  d :     0.067833
      dxz     :     0.010727
      dyz     :     0.013411
      dx2y2   :     0.010411
      dxy     :     0.016237
      f0      :     0.000944  f :     0.009378
      f+1     :     0.000785
      f-1     :     0.002217
      f+2     :     0.001652
      f-2     :     0.001793
      f+3     :     0.001068
      f-3     :     0.000919
 46 C s       :     2.534067  s :     2.534067
      pz      :     0.923316  p :     2.741096
      px      :     0.893884
      py      :     0.923896
      dz2     :     0.084150  d :     0.394087
      dxz     :     0.050148
      dyz     :     0.094045
      dx2y2   :     0.062736
      dxy     :     0.103008
      f0      :     0.006279  f :     0.075032
      f+1     :     0.012821
      f-1     :     0.010850
      f+2     :     0.011378
      f-2     :     0.008926
      f+3     :     0.013876
      f-3     :     0.010901
      g0      :     0.000418  g :     0.003811
      g+1     :     0.000232
      g-1     :     0.000316
      g+2     :     0.000201
      g-2     :     0.000687
      g+3     :     0.000644
      g-3     :     0.000315
      g+4     :     0.000593
      g-4     :     0.000405
 47 H s       :     0.778202  s :     0.778202
      pz      :     0.064672  p :     0.190125
      px      :     0.053184
      py      :     0.072270
      dz2     :     0.018346  d :     0.067414
      dxz     :     0.008562
      dyz     :     0.012531
      dx2y2   :     0.011111
      dxy     :     0.016864
      f0      :     0.000989  f :     0.009364
      f+1     :     0.000479
      f-1     :     0.002276
      f+2     :     0.001523
      f-2     :     0.001719
      f+3     :     0.001325
      f-3     :     0.001053
 48 H s       :     0.776114  s :     0.776114
      pz      :     0.054009  p :     0.191129
      px      :     0.072959
      py      :     0.064161
      dz2     :     0.004337  d :     0.067804
      dxz     :     0.015050
      dyz     :     0.011468
      dx2y2   :     0.023458
      dxy     :     0.013491
      f0      :     0.001265  f :     0.009392
      f+1     :     0.000747
      f-1     :     0.000436
      f+2     :     0.000291
      f-2     :     0.002018
      f+3     :     0.002751
      f-3     :     0.001884
 49 H s       :     0.776581  s :     0.776581
      pz      :     0.084705  p :     0.203889
      px      :     0.059023
      py      :     0.060161
      dz2     :     0.020491  d :     0.069159
      dxz     :     0.018889
      dyz     :     0.020205
      dx2y2   :     0.003374
      dxy     :     0.006200
      f0      :     0.002806  f :     0.009368
      f+1     :     0.001815
      f-1     :     0.002325
      f+2     :     0.000848
      f-2     :     0.001358
      f+3     :     0.000145
      f-3     :     0.000072
 50 C s       :     2.532201  s :     2.532201
      pz      :     0.921877  p :     2.754055
      px      :     0.935773
      py      :     0.896405
      dz2     :     0.097803  d :     0.397333
      dxz     :     0.064534
      dyz     :     0.075998
      dx2y2   :     0.038309
      dxy     :     0.120689
      f0      :     0.008502  f :     0.075530
      f+1     :     0.008860
      f-1     :     0.015601
      f+2     :     0.009234
      f-2     :     0.012074
      f+3     :     0.009023
      f-3     :     0.012236
      g0      :     0.000222  g :     0.003824
      g+1     :     0.000412
      g-1     :     0.000628
      g+2     :     0.000416
      g-2     :     0.000350
      g+3     :     0.000496
      g-3     :     0.000572
      g+4     :     0.000467
      g-4     :     0.000261
 51 H s       :     0.779813  s :     0.779813
      pz      :     0.084529  p :     0.206632
      px      :     0.062361
      py      :     0.059742
      dz2     :     0.020662  d :     0.069556
      dxz     :     0.019074
      dyz     :     0.019963
      dx2y2   :     0.003987
      dxy     :     0.005870
      f0      :     0.002725  f :     0.009541
      f+1     :     0.002179
      f-1     :     0.002162
      f+2     :     0.000996
      f-2     :     0.001257
      f+3     :     0.000052
      f-3     :     0.000171
 52 H s       :     0.776459  s :     0.776459
      pz      :     0.053609  p :     0.191146
      px      :     0.075051
      py      :     0.062486
      dz2     :     0.004413  d :     0.067808
      dxz     :     0.017419
      dyz     :     0.009339
      dx2y2   :     0.021643
      dxy     :     0.014993
      f0      :     0.001259  f :     0.009397
      f+1     :     0.000719
      f-1     :     0.000458
      f+2     :     0.000516
      f-2     :     0.001924
      f+3     :     0.002786
      f-3     :     0.001735
 53 H s       :     0.778651  s :     0.778651
      pz      :     0.059196  p :     0.190650
      px      :     0.070145
      py      :     0.061309
      dz2     :     0.014167  d :     0.067777
      dxz     :     0.010945
      dyz     :     0.010482
      dx2y2   :     0.018323
      dxy     :     0.013861
      f0      :     0.000590  f :     0.009406
      f+1     :     0.001459
      f-1     :     0.001273
      f+2     :     0.001308
      f-2     :     0.001529
      f+3     :     0.002061
      f-3     :     0.001186
 54 C s       :     2.610782  s :     2.610782
      pz      :     0.864261  p :     2.566587
      px      :     1.004942
      py      :     0.697384
      dz2     :     0.368664  d :     1.136176
      dxz     :     0.282562
      dyz     :     0.187395
      dx2y2   :     0.149172
      dxy     :     0.148384
      f0      :     0.075509  f :     0.354974
      f+1     :     0.104931
      f-1     :     0.043980
      f+2     :     0.045057
      f-2     :     0.045011
      f+3     :     0.020447
      f-3     :     0.020039
      g0      :     0.007529  g :     0.049524
      g+1     :     0.011976
      g-1     :     0.005831
      g+2     :     0.005211
      g-2     :     0.003798
      g+3     :     0.004694
      g-3     :     0.005057
      g+4     :     0.003014
      g-4     :     0.002414
 55 C s       :     2.567599  s :     2.567599
      pz      :     1.007753  p :     2.758445
      px      :     0.930055
      py      :     0.820636
      dz2     :     0.180661  d :     0.628853
      dxz     :     0.180991
      dyz     :     0.108447
      dx2y2   :     0.086532
      dxy     :     0.072222
      f0      :     0.035420  f :     0.156202
      f+1     :     0.036007
      f-1     :     0.014518
      f+2     :     0.023289
      f-2     :     0.020665
      f+3     :     0.013198
      f-3     :     0.013103
      g0      :     0.002621  g :     0.014891
      g+1     :     0.003342
      g-1     :     0.001239
      g+2     :     0.001620
      g-2     :     0.001306
      g+3     :     0.001337
      g-3     :     0.001383
      g+4     :     0.001047
      g-4     :     0.000996
 56 C s       :     2.577915  s :     2.577915
      pz      :     0.963660  p :     2.678420
      px      :     0.958631
      py      :     0.756129
      dz2     :     0.114179  d :     0.508514
      dxz     :     0.186619
      dyz     :     0.076151
      dx2y2   :     0.065491
      dxy     :     0.066074
      f0      :     0.024897  f :     0.117440
      f+1     :     0.027784
      f-1     :     0.018321
      f+2     :     0.014385
      f-2     :     0.010822
      f+3     :     0.011260
      f-3     :     0.009971
      g0      :     0.002399  g :     0.011914
      g+1     :     0.001908
      g-1     :     0.001364
      g+2     :     0.001318
      g-2     :     0.000936
      g+3     :     0.000586
      g-3     :     0.001098
      g+4     :     0.001375
      g-4     :     0.000930
 57 H s       :     0.778239  s :     0.778239
      pz      :     0.067738  p :     0.186287
      px      :     0.068275
      py      :     0.050274
      dz2     :     0.020421  d :     0.064877
      dxz     :     0.014280
      dyz     :     0.010703
      dx2y2   :     0.009777
      dxy     :     0.009695
      f0      :     0.001947  f :     0.009663
      f+1     :     0.002456
      f-1     :     0.000726
      f+2     :     0.001670
      f-2     :     0.001659
      f+3     :     0.000602
      f-3     :     0.000603
 58 C s       :     2.584903  s :     2.584903
      pz      :     0.955936  p :     2.715265
      px      :     0.969843
      py      :     0.789486
      dz2     :     0.140317  d :     0.498070
      dxz     :     0.148222
      dyz     :     0.041914
      dx2y2   :     0.084023
      dxy     :     0.083594
      f0      :     0.022713  f :     0.113192
      f+1     :     0.024759
      f-1     :     0.007365
      f+2     :     0.019164
      f-2     :     0.017050
      f+3     :     0.011154
      f-3     :     0.010987
      g0      :     0.001206  g :     0.011682
      g+1     :     0.002500
      g-1     :     0.000474
      g+2     :     0.001348
      g-2     :     0.001067
      g+3     :     0.001202
      g-3     :     0.001630
      g+4     :     0.001233
      g-4     :     0.001022
 59 H s       :     0.787304  s :     0.787304
      pz      :     0.088449  p :     0.185870
      px      :     0.046983
      py      :     0.050438
      dz2     :     0.019983  d :     0.064531
      dxz     :     0.021290
      dyz     :     0.018915
      dx2y2   :     0.002223
      dxy     :     0.002121
      f0      :     0.003212  f :     0.009676
      f+1     :     0.002846
      f-1     :     0.002298
      f+2     :     0.000647
      f-2     :     0.000613
      f+3     :     0.000028
      f-3     :     0.000032
 60 C s       :     2.587660  s :     2.587660
      pz      :     1.003287  p :     2.691243
      px      :     0.931003
      py      :     0.756954
      dz2     :     0.165702  d :     0.507456
      dxz     :     0.147429
      dyz     :     0.101463
      dx2y2   :     0.051401
      dxy     :     0.041461
      f0      :     0.029072  f :     0.113841
      f+1     :     0.027835
      f-1     :     0.014248
      f+2     :     0.016545
      f-2     :     0.016760
      f+3     :     0.003857
      f-3     :     0.005525
      g0      :     0.002344  g :     0.011574
      g+1     :     0.002897
      g-1     :     0.001190
      g+2     :     0.001160
      g-2     :     0.001076
      g+3     :     0.000967
      g-3     :     0.001053
      g+4     :     0.000335
      g-4     :     0.000553
 61 H s       :     0.786660  s :     0.786660
      pz      :     0.045281  p :     0.183893
      px      :     0.086046
      py      :     0.052566
      dz2     :     0.007467  d :     0.063956
      dxz     :     0.020770
      dyz     :     0.003709
      dx2y2   :     0.015547
      dxy     :     0.016464
      f0      :     0.001079  f :     0.009573
      f+1     :     0.001785
      f-1     :     0.000306
      f+2     :     0.001470
      f-2     :     0.001079
      f+3     :     0.002054
      f-3     :     0.001800
 62 C s       :     2.583981  s :     2.583981
      pz      :     0.976954  p :     2.715477
      px      :     0.952218
      py      :     0.786304
      dz2     :     0.115875  d :     0.497978
      dxz     :     0.190311
      dyz     :     0.071226
      dx2y2   :     0.060966
      dxy     :     0.059600
      f0      :     0.025256  f :     0.113319
      f+1     :     0.027264
      f-1     :     0.016313
      f+2     :     0.013681
      f-2     :     0.010461
      f+3     :     0.010758
      f-3     :     0.009586
      g0      :     0.002551  g :     0.011670
      g+1     :     0.001906
      g-1     :     0.001257
      g+2     :     0.001237
      g-2     :     0.000888
      g+3     :     0.000521
      g-3     :     0.001083
      g+4     :     0.001298
      g-4     :     0.000929
 63 H s       :     0.786054  s :     0.786054
      pz      :     0.069276  p :     0.185875
      px      :     0.063389
      py      :     0.053210
      dz2     :     0.020361  d :     0.064650
      dxz     :     0.013871
      dyz     :     0.011314
      dx2y2   :     0.009625
      dxy     :     0.009478
      f0      :     0.001958  f :     0.009684
      f+1     :     0.002379
      f-1     :     0.000786
      f+2     :     0.001689
      f-2     :     0.001679
      f+3     :     0.000598
      f-3     :     0.000595
 64 C s       :     2.577152  s :     2.577152
      pz      :     0.955339  p :     2.681077
      px      :     0.968032
      py      :     0.757707
      dz2     :     0.133110  d :     0.509058
      dxz     :     0.151475
      dyz     :     0.044341
      dx2y2   :     0.088781
      dxy     :     0.091352
      f0      :     0.022621  f :     0.117422
      f+1     :     0.024668
      f-1     :     0.007443
      f+2     :     0.020618
      f-2     :     0.019301
      f+3     :     0.011623
      f-3     :     0.011148
      g0      :     0.001202  g :     0.011878
      g+1     :     0.002418
      g-1     :     0.000432
      g+2     :     0.001367
      g-2     :     0.001103
      g+3     :     0.001285
      g-3     :     0.001693
      g+4     :     0.001375
      g-4     :     0.001003
 65 H s       :     0.775484  s :     0.775484
      pz      :     0.090617  p :     0.190677
      px      :     0.051697
      py      :     0.048364
      dz2     :     0.020981  d :     0.066051
      dxz     :     0.021451
      dyz     :     0.018559
      dx2y2   :     0.002618
      dxy     :     0.002443
      f0      :     0.003275  f :     0.009720
      f+1     :     0.002891
      f-1     :     0.002256
      f+2     :     0.000636
      f-2     :     0.000587
      f+3     :     0.000033
      f-3     :     0.000041
 66 H s       :     0.689582  s :     0.689582
      pz      :     0.063724  p :     0.339362
      px      :     0.139143
      py      :     0.136495
      dz2     :     0.011415  d :     0.134517
      dxz     :     0.029931
      dyz     :     0.011135
      dx2y2   :     0.049620
      dxy     :     0.032415
      f0      :     0.002234  f :     0.023461
      f+1     :     0.002346
      f-1     :     0.001292
      f+2     :     0.001801
      f-2     :     0.003295
      f+3     :     0.009238
      f-3     :     0.003255
 67 O s       :     3.205388  s :     3.205388
      pz      :     1.543622  p :     4.370798
      px      :     1.451847
      py      :     1.375329
      dz2     :     0.028081  d :     0.103872
      dxz     :     0.022611
      dyz     :     0.020837
      dx2y2   :     0.011534
      dxy     :     0.020810
      f0      :     0.003769  f :     0.020514
      f+1     :     0.003866
      f-1     :     0.003055
      f+2     :     0.002989
      f-2     :     0.003941
      f+3     :     0.001281
      f-3     :     0.001613
      g0      :     0.000073  g :     0.000935
      g+1     :     0.000178
      g-1     :     0.000128
      g+2     :     0.000084
      g-2     :     0.000150
      g+3     :     0.000103
      g-3     :     0.000125
      g+4     :     0.000049
      g-4     :     0.000047
 68 C s       :     2.628679  s :     2.628679
      pz      :     1.010742  p :     2.651563
      px      :     0.888067
      py      :     0.752755
      dz2     :     0.360313  d :     1.245824
      dxz     :     0.351140
      dyz     :     0.291933
      dx2y2   :     0.127170
      dxy     :     0.115268
      f0      :     0.076907  f :     0.377111
      f+1     :     0.097565
      f-1     :     0.074001
      f+2     :     0.051226
      f-2     :     0.040827
      f+3     :     0.018838
      f-3     :     0.017748
      g0      :     0.009134  g :     0.051973
      g+1     :     0.011246
      g-1     :     0.010632
      g+2     :     0.003973
      g-2     :     0.005064
      g+3     :     0.004312
      g-3     :     0.004104
      g+4     :     0.001692
      g-4     :     0.001816
 69 C s       :     2.580837  s :     2.580837
      pz      :     1.010204  p :     2.754462
      px      :     0.923692
      py      :     0.820566
      dz2     :     0.171836  d :     0.629904
      dxz     :     0.179530
      dyz     :     0.119991
      dx2y2   :     0.073056
      dxy     :     0.085491
      f0      :     0.026146  f :     0.154394
      f+1     :     0.043029
      f-1     :     0.021913
      f+2     :     0.019056
      f-2     :     0.019056
      f+3     :     0.012654
      f-3     :     0.012541
      g0      :     0.002400  g :     0.014372
      g+1     :     0.003195
      g-1     :     0.001701
      g+2     :     0.000995
      g-2     :     0.001468
      g+3     :     0.001283
      g-3     :     0.001571
      g+4     :     0.000908
      g-4     :     0.000850
 70 C s       :     2.579159  s :     2.579159
      pz      :     0.977509  p :     2.704731
      px      :     0.932626
      py      :     0.794596
      dz2     :     0.119818  d :     0.511663
      dxz     :     0.175020
      dyz     :     0.094326
      dx2y2   :     0.059352
      dxy     :     0.063146
      f0      :     0.019990  f :     0.117046
      f+1     :     0.034418
      f-1     :     0.021683
      f+2     :     0.009058
      f-2     :     0.011484
      f+3     :     0.011266
      f-3     :     0.009146
      g0      :     0.002498  g :     0.011811
      g+1     :     0.002020
      g-1     :     0.001568
      g+2     :     0.000737
      g-2     :     0.001231
      g+3     :     0.000352
      g-3     :     0.001326
      g+4     :     0.001205
      g-4     :     0.000872
 71 H s       :     0.784052  s :     0.784052
      pz      :     0.063965  p :     0.192138
      px      :     0.071229
      py      :     0.056945
      dz2     :     0.019195  d :     0.066139
      dxz     :     0.013892
      dyz     :     0.010213
      dx2y2   :     0.011651
      dxy     :     0.011188
      f0      :     0.001453  f :     0.009708
      f+1     :     0.002386
      f-1     :     0.000893
      f+2     :     0.001669
      f-2     :     0.001654
      f+3     :     0.000834
      f-3     :     0.000818
 72 C s       :     2.585930  s :     2.585930
      pz      :     0.953922  p :     2.722638
      px      :     0.954660
      py      :     0.814056
      dz2     :     0.148516  d :     0.505981
      dxz     :     0.126619
      dyz     :     0.049802
      dx2y2   :     0.090939
      dxy     :     0.090105
      f0      :     0.016280  f :     0.113542
      f+1     :     0.029327
      f-1     :     0.009694
      f+2     :     0.018298
      f-2     :     0.017692
      f+3     :     0.010898
      f-3     :     0.011353
      g0      :     0.001363  g :     0.011620
      g+1     :     0.001838
      g-1     :     0.000515
      g+2     :     0.001079
      g-2     :     0.001576
      g+3     :     0.001192
      g-3     :     0.001845
      g+4     :     0.001191
      g-4     :     0.001021
 73 H s       :     0.790692  s :     0.790692
      pz      :     0.090531  p :     0.186864
      px      :     0.046204
      py      :     0.050129
      dz2     :     0.019228  d :     0.064655
      dxz     :     0.022666
      dyz     :     0.020403
      dx2y2   :     0.001159
      dxy     :     0.001199
      f0      :     0.003094  f :     0.009643
      f+1     :     0.003182
      f-1     :     0.002686
      f+2     :     0.000326
      f-2     :     0.000337
      f+3     :     0.000007
      f-3     :     0.000011
 74 C s       :     2.587897  s :     2.587897
      pz      :     1.000248  p :     2.713314
      px      :     0.917484
      py      :     0.795582
      dz2     :     0.156077  d :     0.509613
      dxz     :     0.151364
      dyz     :     0.107147
      dx2y2   :     0.042995
      dxy     :     0.052030
      f0      :     0.022563  f :     0.113849
      f+1     :     0.033374
      f-1     :     0.018571
      f+2     :     0.014436
      f-2     :     0.013133
      f+3     :     0.004501
      f-3     :     0.007272
      g0      :     0.002041  g :     0.011570
      g+1     :     0.003023
      g-1     :     0.001619
      g+2     :     0.000761
      g-2     :     0.000970
      g+3     :     0.000900
      g-3     :     0.001185
      g+4     :     0.000470
      g-4     :     0.000601
 75 H s       :     0.791201  s :     0.791201
      pz      :     0.048014  p :     0.186173
      px      :     0.080588
      py      :     0.057571
      dz2     :     0.009502  d :     0.064264
      dxz     :     0.017572
      dyz     :     0.005923
      dx2y2   :     0.016134
      dxy     :     0.015133
      f0      :     0.000852  f :     0.009600
      f+1     :     0.002019
      f-1     :     0.000519
      f+2     :     0.001156
      f-2     :     0.001477
      f+3     :     0.002024
      f-3     :     0.001552
 76 C s       :     2.586754  s :     2.586754
      pz      :     0.980390  p :     2.723506
      px      :     0.933414
      py      :     0.809702
      dz2     :     0.118435  d :     0.505801
      dxz     :     0.179511
      dyz     :     0.092424
      dx2y2   :     0.056060
      dxy     :     0.059371
      f0      :     0.020087  f :     0.113370
      f+1     :     0.033367
      f-1     :     0.020351
      f+2     :     0.008937
      f-2     :     0.011013
      f+3     :     0.010782
      f-3     :     0.008833
      g0      :     0.002565  g :     0.011618
      g+1     :     0.001974
      g-1     :     0.001508
      g+2     :     0.000728
      g-2     :     0.001159
      g+3     :     0.000345
      g-3     :     0.001292
      g+4     :     0.001178
      g-4     :     0.000870
 77 H s       :     0.791481  s :     0.791481
      pz      :     0.064493  p :     0.186973
      px      :     0.066533
      py      :     0.055948
      dz2     :     0.019070  d :     0.064525
      dxz     :     0.013202
      dyz     :     0.010147
      dx2y2   :     0.011248
      dxy     :     0.010859
      f0      :     0.001461  f :     0.009635
      f+1     :     0.002385
      f-1     :     0.000836
      f+2     :     0.001678
      f-2     :     0.001648
      f+3     :     0.000835
      f-3     :     0.000793
 78 C s       :     2.580440  s :     2.580440
      pz      :     0.954926  p :     2.705501
      px      :     0.952082
      py      :     0.798493
      dz2     :     0.144552  d :     0.511254
      dxz     :     0.129520
      dyz     :     0.050626
      dx2y2   :     0.094105
      dxy     :     0.092451
      f0      :     0.016860  f :     0.116807
      f+1     :     0.029148
      f-1     :     0.009756
      f+2     :     0.019693
      f-2     :     0.018495
      f+3     :     0.011187
      f-3     :     0.011668
      g0      :     0.001312  g :     0.011803
      g+1     :     0.001835
      g-1     :     0.000536
      g+2     :     0.001081
      g-2     :     0.001555
      g+3     :     0.001257
      g-3     :     0.001902
      g+4     :     0.001291
      g-4     :     0.001034
 79 H s       :     0.785909  s :     0.785909
      pz      :     0.091863  p :     0.191884
      px      :     0.050469
      py      :     0.049552
      dz2     :     0.020194  d :     0.065820
      dxz     :     0.022500
      dyz     :     0.019969
      dx2y2   :     0.001526
      dxy     :     0.001631
      f0      :     0.003145  f :     0.009680
      f+1     :     0.003170
      f-1     :     0.002627
      f+2     :     0.000345
      f-2     :     0.000362
      f+3     :     0.000010
      f-3     :     0.000021
 80 O s       :     3.266120  s :     3.266120
      pz      :     1.501268  p :     4.451432
      px      :     1.517751
      py      :     1.432414
      dz2     :     0.037707  d :     0.094303
      dxz     :     0.031004
      dyz     :     0.022379
      dx2y2   :     0.001762
      dxy     :     0.001450
      f0      :     0.006597  f :     0.019793
      f+1     :     0.006510
      f-1     :     0.005088
      f+2     :     0.000815
      f-2     :     0.000700
      f+3     :     0.000032
      f-3     :     0.000052
      g0      :     0.000352  g :     0.001034
      g+1     :     0.000307
      g-1     :     0.000235
      g+2     :     0.000067
      g-2     :     0.000063
      g+3     :     0.000003
      g-3     :     0.000007
      g+4     :     0.000000
      g-4     :     0.000000
 81 H s       :     0.613419  s :     0.613419
      pz      :     0.118997  p :     0.478060
      px      :     0.103053
      py      :     0.256010
      dz2     :     0.019531  d :     0.133806
      dxz     :     0.013670
      dyz     :     0.036050
      dx2y2   :     0.029857
      dxy     :     0.034699
      f0      :     0.001961  f :     0.021482
      f+1     :     0.000599
      f-1     :     0.003777
      f+2     :     0.003234
      f-2     :     0.004047
      f+3     :     0.004482
      f-3     :     0.003383


                      *****************************
                      * MAYER POPULATION ANALYSIS *
                      *****************************

  NA   - Mulliken gross atomic population
  ZA   - Total nuclear charge
  QA   - Mulliken gross atomic charge
  VA   - Mayer's total valence
  BVA  - Mayer's bonded valence
  FA   - Mayer's free valence

  ATOM       NA         ZA         QA         VA         BVA        FA
  0 O      8.3371     8.0000    -0.3371     1.9591     1.9591    -0.0000
  1 O      8.3604     8.0000    -0.3604     2.1682     2.1682     0.0000
  2 N      7.1659     7.0000    -0.1659     3.0761     3.0761     0.0000
  3 N      7.4474     7.0000    -0.4474     2.9072     2.9072     0.0000
  4 C      5.6733     6.0000     0.3267     3.7760     3.7760    -0.0000
  5 C      5.4502     6.0000     0.5498     3.5729     3.5729    -0.0000
  6 H      0.9702     1.0000     0.0298     0.9317     0.9317    -0.0000
  7 C      5.9796     6.0000     0.0204     3.7632     3.7632    -0.0000
  8 C      6.1715     6.0000    -0.1715     3.9770     3.9770    -0.0000
  9 H      0.8738     1.0000     0.1262     0.9914     0.9914     0.0000
 10 C      6.1363     6.0000    -0.1363     3.9881     3.9881     0.0000
 11 H      0.8560     1.0000     0.1440     0.9708     0.9708     0.0000
 12 C      6.1136     6.0000    -0.1136     3.9715     3.9715     0.0000
 13 H      0.8605     1.0000     0.1395     0.9746     0.9746    -0.0000
 14 C      6.1195     6.0000    -0.1195     3.9639     3.9639    -0.0000
 15 H      0.8547     1.0000     0.1453     0.9712     0.9712    -0.0000
 16 C      6.1818     6.0000    -0.1818     3.9370     3.9370     0.0000
 17 H      0.8805     1.0000     0.1195     0.9989     0.9989     0.0000
 18 C      5.9850     6.0000     0.0150     4.1972     4.1972     0.0000
 19 C      6.1897     6.0000    -0.1897     3.9342     3.9342     0.0000
 20 H      0.9160     1.0000     0.0840     1.0141     1.0141     0.0000
 21 H      0.8809     1.0000     0.1191     0.9776     0.9776     0.0000
 22 H      0.9052     1.0000     0.0948     1.0026     1.0026    -0.0000
 23 C      6.2484     6.0000    -0.2484     3.9383     3.9383     0.0000
 24 H      0.8790     1.0000     0.1210     0.9887     0.9887    -0.0000
 25 H      0.8688     1.0000     0.1312     0.9785     0.9785     0.0000
 26 H      0.9075     1.0000     0.0925     0.9943     0.9943    -0.0000
 27 C      6.2681     6.0000    -0.2681     3.9687     3.9687    -0.0000
 28 H      0.8815     1.0000     0.1185     0.9788     0.9788    -0.0000
 29 H      0.8615     1.0000     0.1385     0.9785     0.9785     0.0000
 30 H      0.9028     1.0000     0.0972     0.9973     0.9973     0.0000
 31 C      5.9568     6.0000     0.0432     3.8718     3.8718     0.0000
 32 C      5.9611     6.0000     0.0389     3.5437     3.5437     0.0000
 33 C      6.0946     6.0000    -0.0946     3.9185     3.9185    -0.0000
 34 H      0.9076     1.0000     0.0924     1.0021     1.0021    -0.0000
 35 C      6.1712     6.0000    -0.1712     3.9754     3.9754    -0.0000
 36 H      0.8745     1.0000     0.1255     0.9773     0.9773    -0.0000
 37 C      6.1401     6.0000    -0.1401     3.9783     3.9783    -0.0000
 38 H      0.8607     1.0000     0.1393     0.9726     0.9726    -0.0000
 39 C      6.1184     6.0000    -0.1184     3.9162     3.9162     0.0000
 40 H      0.9034     1.0000     0.0966     1.0063     1.0063     0.0000
 41 C      6.1654     6.0000    -0.1654     4.1565     4.1565     0.0000
 42 C      6.2399     6.0000    -0.2399     4.0016     4.0016    -0.0000
 43 H      0.8938     1.0000     0.1062     0.9793     0.9793    -0.0000
 44 H      0.9030     1.0000     0.0970     0.9865     0.9865     0.0000
 45 H      0.8944     1.0000     0.1056     0.9818     0.9818    -0.0000
 46 C      6.2496     6.0000    -0.2496     3.9660     3.9660     0.0000
 47 H      0.8846     1.0000     0.1154     0.9874     0.9874     0.0000
 48 H      0.9068     1.0000     0.0932     0.9876     0.9876    -0.0000
 49 H      0.9112     1.0000     0.0888     1.0061     1.0061     0.0000
 50 C      6.1887     6.0000    -0.1887     3.9070     3.9070     0.0000
 51 H      0.9612     1.0000     0.0388     1.0094     1.0094    -0.0000
 52 H      0.9005     1.0000     0.0995     0.9770     0.9770     0.0000
 53 H      0.8879     1.0000     0.1121     0.9796     0.9796    -0.0000
 54 C      5.6550     6.0000     0.3450     4.0646     4.0646     0.0000
 55 C      5.9506     6.0000     0.0494     3.8343     3.8343    -0.0000
 56 C      6.0760     6.0000    -0.0760     3.9006     3.9006     0.0000
 57 H      0.8699     1.0000     0.1301     0.9985     0.9985     0.0000
 58 C      6.1277     6.0000    -0.1277     3.9420     3.9420    -0.0000
 59 H      0.8500     1.0000     0.1500     0.9717     0.9717    -0.0000
 60 C      6.0903     6.0000    -0.0903     3.9391     3.9391     0.0000
 61 H      0.8495     1.0000     0.1505     0.9709     0.9709     0.0000
 62 C      6.1753     6.0000    -0.1753     3.9457     3.9457     0.0000
 63 H      0.8216     1.0000     0.1784     0.9566     0.9566     0.0000
 64 C      6.1200     6.0000    -0.1200     3.8532     3.8532     0.0000
 65 H      0.8780     1.0000     0.1220     1.0124     1.0124     0.0000
 66 H      0.8530     1.0000     0.1470     1.0349     1.0349     0.0000
 67 O      8.6123     8.0000    -0.6123     1.8104     1.8104    -0.0000
 68 C      5.5946     6.0000     0.4054     4.0986     4.0986    -0.0000
 69 C      6.0294     6.0000    -0.0294     3.8319     3.8319    -0.0000
 70 C      6.0639     6.0000    -0.0639     3.8202     3.8202     0.0000
 71 H      0.8907     1.0000     0.1093     1.0139     1.0139     0.0000
 72 C      6.1826     6.0000    -0.1826     3.9701     3.9701     0.0000
 73 H      0.8517     1.0000     0.1483     0.9704     0.9704     0.0000
 74 C      6.0934     6.0000    -0.0934     3.9420     3.9420     0.0000
 75 H      0.8583     1.0000     0.1417     0.9756     0.9756    -0.0000
 76 C      6.1520     6.0000    -0.1520     3.9775     3.9775     0.0000
 77 H      0.8576     1.0000     0.1424     0.9742     0.9742     0.0000
 78 C      6.0699     6.0000    -0.0699     3.8795     3.8795    -0.0000
 79 H      0.8917     1.0000     0.1083     1.0081     1.0081    -0.0000
 80 O      8.6086     8.0000    -0.6086     1.8348     1.8348    -0.0000
 81 H      0.8242     1.0000     0.1758     1.1612     1.1612     0.0000

  Mayer bond orders larger than 0.100000
B(  0-O ,  4-C ) :   0.9790 B(  0-O , 54-C ) :   0.9273 B(  1-O , 54-C ) :   2.0141 
B(  2-N ,  4-C ) :   1.6006 B(  2-N , 18-C ) :   0.8111 B(  2-N , 81-H ) :   0.7122 
B(  3-N ,  5-C ) :   0.7343 B(  3-N , 31-C ) :   1.1270 B(  3-N , 66-H ) :   0.9496 
B(  4-C ,  5-C ) :   0.9286 B(  5-C ,  6-H ) :   0.8945 B(  5-C ,  7-C ) :   0.9281 
B(  7-C ,  8-C ) :   1.3636 B(  7-C , 16-C ) :   1.3582 B(  8-C ,  9-H ) :   0.9421 
B(  8-C , 10-C ) :   1.4831 B( 10-C , 11-H ) :   0.9192 B( 10-C , 12-C ) :   1.4563 
B( 12-C , 13-H ) :   0.9256 B( 12-C , 14-C ) :   1.4487 B( 14-C , 15-H ) :   0.9221 
B( 14-C , 16-C ) :   1.4732 B( 16-C , 17-H ) :   0.9411 B( 18-C , 19-C ) :   1.0601 
B( 18-C , 23-C ) :   1.0729 B( 18-C , 27-C ) :   1.0978 B( 19-C , 20-H ) :   0.9598 
B( 19-C , 21-H ) :   0.9389 B( 19-C , 22-H ) :   0.9537 B( 23-C , 24-H ) :   0.9538 
B( 23-C , 25-H ) :   0.9451 B( 23-C , 26-H ) :   0.9567 B( 27-C , 28-H ) :   0.9521 
B( 27-C , 29-H ) :   0.9480 B( 27-C , 30-H ) :   0.9517 B( 31-C , 32-C ) :   1.2237 
B( 31-C , 39-C ) :   1.3970 B( 32-C , 33-C ) :   1.3958 B( 32-C , 41-C ) :   0.9047 
B( 33-C , 34-H ) :   0.9370 B( 33-C , 35-C ) :   1.4686 B( 35-C , 36-H ) :   0.9238 
B( 35-C , 37-C ) :   1.4646 B( 37-C , 38-H ) :   0.9175 B( 37-C , 39-C ) :   1.4796 
B( 39-C , 40-H ) :   0.9255 B( 41-C , 42-C ) :   1.1133 B( 41-C , 46-C ) :   1.0733 
B( 41-C , 50-C ) :   1.0118 B( 42-C , 43-H ) :   0.9556 B( 42-C , 44-H ) :   0.9609 
B( 42-C , 45-H ) :   0.9571 B( 46-C , 47-H ) :   0.9578 B( 46-C , 48-H ) :   0.9544 
B( 46-C , 49-H ) :   0.9692 B( 50-C , 51-H ) :   0.9860 B( 50-C , 52-H ) :   0.9519 
B( 50-C , 53-H ) :   0.9494 B( 54-C , 55-C ) :   1.0465 B( 55-C , 56-C ) :   1.3883 
B( 55-C , 64-C ) :   1.2847 B( 56-C , 57-H ) :   0.9172 B( 56-C , 58-C ) :   1.4583 
B( 58-C , 59-H ) :   0.9247 B( 58-C , 60-C ) :   1.4266 B( 60-C , 61-H ) :   0.9257 
B( 60-C , 62-C ) :   1.4384 B( 62-C , 63-H ) :   0.9109 B( 62-C , 64-C ) :   1.4725 
B( 64-C , 65-H ) :   0.9492 B( 67-O , 68-C ) :   1.4052 B( 67-O , 81-H ) :   0.3471 
B( 68-C , 69-C ) :   1.0033 B( 68-C , 80-O ) :   1.6992 B( 69-C , 70-C ) :   1.3513 
B( 69-C , 78-C ) :   1.3725 B( 70-C , 71-H ) :   0.9303 B( 70-C , 72-C ) :   1.4524 
B( 72-C , 73-H ) :   0.9288 B( 72-C , 74-C ) :   1.4476 B( 74-C , 75-H ) :   0.9289 
B( 74-C , 76-C ) :   1.4450 B( 76-C , 77-H ) :   0.9293 B( 76-C , 78-C ) :   1.4535 
B( 78-C , 79-H ) :   0.9385 

-------
TIMINGS
-------

Total SCF time: 0 days 0 hours 40 min 59 sec 

Total time                  ....    2459.010 sec
Sum of individual times     ....    2400.792 sec  ( 97.6%)

Fock matrix formation       ....    2264.167 sec  ( 92.1%)
  Split-RI-J                ....     112.483 sec  (  5.0% of F)
  Chain of spheres X        ....    1822.060 sec  ( 80.5% of F)
  XC integration            ....     150.052 sec  (  6.6% of F)
    Basis function eval.    ....       6.133 sec  (  4.1% of XC)
    Density eval.           ....      63.445 sec  ( 42.3% of XC)
    XC-Functional eval.     ....       1.329 sec  (  0.9% of XC)
    XC-Potential eval.      ....      36.341 sec  ( 24.2% of XC)
Diagonalization             ....      27.031 sec  (  1.1%)
Density matrix formation    ....       3.576 sec  (  0.1%)
Population analysis         ....      10.032 sec  (  0.4%)
Initial guess               ....      14.085 sec  (  0.6%)
Orbital Transformation      ....       0.000 sec  (  0.0%)
Orbital Orthonormalization  ....       0.000 sec  (  0.0%)
DIIS solution               ....      22.943 sec  (  0.9%)
SOSCF solution              ....      22.949 sec  (  0.9%)
Grid generation             ....      36.010 sec  (  1.5%)

Maximum memory used throughout the entire SCF-calculation: 1716.8 MB
[1720888226.954530] [node062:2414800:0]          mpool.c:43   UCX  WARN  object 0x13540b80 was not returned to mpool ucp_requests
[1720888226.954550] [node062:2414800:0]          mpool.c:43   UCX  WARN  object 0x13540d40 was not returned to mpool ucp_requests
[1720888226.954555] [node062:2414800:0]          mpool.c:43   UCX  WARN  object 0x13540f00 was not returned to mpool ucp_requests
[1720888226.954559] [node062:2414800:0]          mpool.c:43   UCX  WARN  object 0x13541280 was not returned to mpool ucp_requests
[1720888226.954563] [node062:2414800:0]          mpool.c:43   UCX  WARN  object 0x13541440 was not returned to mpool ucp_requests
[1720888226.954567] [node062:2414800:0]          mpool.c:43   UCX  WARN  object 0x13541600 was not returned to mpool ucp_requests
[1720888226.954571] [node062:2414800:0]          mpool.c:43   UCX  WARN  object 0x135417c0 was not returned to mpool ucp_requests
[1720888226.954574] [node062:2414800:0]          mpool.c:43   UCX  WARN  object 0x13541980 was not returned to mpool ucp_requests
[1720888226.954578] [node062:2414800:0]          mpool.c:43   UCX  WARN  object 0x13541b40 was not returned to mpool ucp_requests
[1720888226.954581] [node062:2414800:0]          mpool.c:43   UCX  WARN  object 0x13541d00 was not returned to mpool ucp_requests
[1720888226.954585] [node062:2414800:0]          mpool.c:43   UCX  WARN  object 0x13542240 was not returned to mpool ucp_requests
[1720888226.954589] [node062:2414800:0]          mpool.c:43   UCX  WARN  object 0x135425c0 was not returned to mpool ucp_requests
[1720888226.954593] [node062:2414800:0]          mpool.c:43   UCX  WARN  object 0x13542780 was not returned to mpool ucp_requests
[1720888226.954597] [node062:2414800:0]          mpool.c:43   UCX  WARN  object 0x13542940 was not returned to mpool ucp_requests
[1720888226.954600] [node062:2414800:0]          mpool.c:43   UCX  WARN  object 0x13542b00 was not returned to mpool ucp_requests
[1720888226.954604] [node062:2414800:0]          mpool.c:43   UCX  WARN  object 0x13542cc0 was not returned to mpool ucp_requests
[1720888226.954607] [node062:2414800:0]          mpool.c:43   UCX  WARN  object 0x13542e80 was not returned to mpool ucp_requests
[1720888226.954612] [node062:2414800:0]          mpool.c:43   UCX  WARN  object 0x13543040 was not returned to mpool ucp_requests
[1720888226.957944] [node062:2414806:0]          mpool.c:43   UCX  WARN  object 0x146fb800 was not returned to mpool ucp_requests
[1720888226.957963] [node062:2414806:0]          mpool.c:43   UCX  WARN  object 0x146fb9c0 was not returned to mpool ucp_requests
[1720888226.957968] [node062:2414806:0]          mpool.c:43   UCX  WARN  object 0x146fbb80 was not returned to mpool ucp_requests
[1720888226.957972] [node062:2414806:0]          mpool.c:43   UCX  WARN  object 0x146fbd40 was not returned to mpool ucp_requests
[1720888226.957975] [node062:2414806:0]          mpool.c:43   UCX  WARN  object 0x146fbf00 was not returned to mpool ucp_requests
[1720888226.957992] [node062:2414806:0]          mpool.c:43   UCX  WARN  object 0x146fc280 was not returned to mpool ucp_requests
[1720888226.957996] [node062:2414806:0]          mpool.c:43   UCX  WARN  object 0x146fc440 was not returned to mpool ucp_requests
[1720888226.958000] [node062:2414806:0]          mpool.c:43   UCX  WARN  object 0x146fc600 was not returned to mpool ucp_requests
[1720888226.958003] [node062:2414806:0]          mpool.c:43   UCX  WARN  object 0x146fc7c0 was not returned to mpool ucp_requests
[1720888226.958006] [node062:2414806:0]          mpool.c:43   UCX  WARN  object 0x146fc980 was not returned to mpool ucp_requests
[1720888226.958009] [node062:2414806:0]          mpool.c:43   UCX  WARN  object 0x146fcb40 was not returned to mpool ucp_requests
[1720888226.958012] [node062:2414806:0]          mpool.c:43   UCX  WARN  object 0x146fcd00 was not returned to mpool ucp_requests
[1720888226.958014] [node062:2414806:0]          mpool.c:43   UCX  WARN  object 0x146fcec0 was not returned to mpool ucp_requests
[1720888226.958017] [node062:2414806:0]          mpool.c:43   UCX  WARN  object 0x146fd080 was not returned to mpool ucp_requests
[1720888226.958020] [node062:2414806:0]          mpool.c:43   UCX  WARN  object 0x146fd240 was not returned to mpool ucp_requests
[1720888226.958023] [node062:2414806:0]          mpool.c:43   UCX  WARN  object 0x146fd400 was not returned to mpool ucp_requests
[1720888226.958027] [node062:2414806:0]          mpool.c:43   UCX  WARN  object 0x146fd5c0 was not returned to mpool ucp_requests
[1720888226.958030] [node062:2414806:0]          mpool.c:43   UCX  WARN  object 0x146fd780 was not returned to mpool ucp_requests
[1720888226.958034] [node062:2414806:0]          mpool.c:43   UCX  WARN  object 0x146fd940 was not returned to mpool ucp_requests
[1720888226.958038] [node062:2414806:0]          mpool.c:43   UCX  WARN  object 0x146fdb00 was not returned to mpool ucp_requests
[1720888226.958040] [node062:2414806:0]          mpool.c:43   UCX  WARN  object 0x146fdcc0 was not returned to mpool ucp_requests
[1720888226.958043] [node062:2414806:0]          mpool.c:43   UCX  WARN  object 0x146fde80 was not returned to mpool ucp_requests
[1720888226.958048] [node062:2414806:0]          mpool.c:43   UCX  WARN  object 0x146fe040 was not returned to mpool ucp_requests
[1720888226.959608] [node062:2414799:0]          mpool.c:43   UCX  WARN  object 0x13ba3480 was not returned to mpool ucp_requests
[1720888226.959626] [node062:2414799:0]          mpool.c:43   UCX  WARN  object 0x13ba3800 was not returned to mpool ucp_requests
[1720888226.959632] [node062:2414799:0]          mpool.c:43   UCX  WARN  object 0x13ba39c0 was not returned to mpool ucp_requests
[1720888226.959635] [node062:2414799:0]          mpool.c:43   UCX  WARN  object 0x13ba3b80 was not returned to mpool ucp_requests
[1720888226.959639] [node062:2414799:0]          mpool.c:43   UCX  WARN  object 0x13ba3d40 was not returned to mpool ucp_requests
[1720888226.959641] [node062:2414799:0]          mpool.c:43   UCX  WARN  object 0x13ba3f00 was not returned to mpool ucp_requests
[1720888226.959644] [node062:2414799:0]          mpool.c:43   UCX  WARN  object 0x13ba40c0 was not returned to mpool ucp_requests
[1720888226.959632] [node062:2414811:0]          mpool.c:43   UCX  WARN  object 0x129b1580 was not returned to mpool ucp_requests
[1720888226.959649] [node062:2414811:0]          mpool.c:43   UCX  WARN  object 0x129b1c80 was not returned to mpool ucp_requests
[1720888226.959653] [node062:2414811:0]          mpool.c:43   UCX  WARN  object 0x129b1e40 was not returned to mpool ucp_requests
[1720888226.959647] [node062:2414799:0]          mpool.c:43   UCX  WARN  object 0x13ba4280 was not returned to mpool ucp_requests
[1720888226.959650] [node062:2414799:0]          mpool.c:43   UCX  WARN  object 0x13ba4440 was not returned to mpool ucp_requests
[1720888226.959653] [node062:2414799:0]          mpool.c:43   UCX  WARN  object 0x13ba4600 was not returned to mpool ucp_requests
[1720888226.959655] [node062:2414799:0]          mpool.c:43   UCX  WARN  object 0x13ba47c0 was not returned to mpool ucp_requests
[1720888226.959658] [node062:2414799:0]          mpool.c:43   UCX  WARN  object 0x13ba4980 was not returned to mpool ucp_requests
[1720888226.959657] [node062:2414811:0]          mpool.c:43   UCX  WARN  object 0x129b2000 was not returned to mpool ucp_requests
[1720888226.959660] [node062:2414811:0]          mpool.c:43   UCX  WARN  object 0x129b21c0 was not returned to mpool ucp_requests
[1720888226.959665] [node062:2414811:0]          mpool.c:43   UCX  WARN  object 0x129b2380 was not returned to mpool ucp_requests
[1720888226.959668] [node062:2414811:0]          mpool.c:43   UCX  WARN  object 0x129b2540 was not returned to mpool ucp_requests
[1720888226.959670] [node062:2414811:0]          mpool.c:43   UCX  WARN  object 0x129b2700 was not returned to mpool ucp_requests
[1720888226.959673] [node062:2414811:0]          mpool.c:43   UCX  WARN  object 0x129b28c0 was not returned to mpool ucp_requests
[1720888226.959676] [node062:2414811:0]          mpool.c:43   UCX  WARN  object 0x129b2a80 was not returned to mpool ucp_requests
[1720888226.959679] [node062:2414811:0]          mpool.c:43   UCX  WARN  object 0x129b2c40 was not returned to mpool ucp_requests
[1720888226.959681] [node062:2414811:0]          mpool.c:43   UCX  WARN  object 0x129b2e00 was not returned to mpool ucp_requests
[truncated: 48,848 more chars]
