# Supplementary material for: A stereodivergent multicomponent approach for the synthesis of C–N atropisomeric peptide analogues
Source: Chem Sci. 2024 Sep 16;15(40):16743–51. doi: 10.1039/d4sc04700a (PMC11418089; doi:10.1039/d4sc04700a)
Supplement: SC-015-D4SC04700A-s001 [file SC-015-D4SC04700A-s001.zip › CompData/_3_3a/IminiumBzOate_R3freq.out]

                                 *****************
                                 * O   R   C   A *
                                 *****************

                                            #,                                       
                                            ###                                      
                                            ####                                     
                                            #####                                    
                                            ######                                   
                                           ########,                                 
                                     ,,################,,,,,                         
                               ,,#################################,,                 
                          ,,##########################################,,             
                       ,#########################################, ''#####,          
                    ,#############################################,,   '####,        
                  ,##################################################,,,,####,       
                ,###########''''           ''''###############################       
              ,#####''   ,,,,##########,,,,          '''####'''          '####       
            ,##' ,,,,###########################,,,                        '##       
           ' ,,###''''                  '''############,,,                           
         ,,##''                                '''############,,,,        ,,,,,,###''
      ,#''                                            '''#######################'''  
     '                                                          ''''####''''         
             ,#######,   #######,   ,#######,      ##                                
            ,#'     '#,  ##    ##  ,#'     '#,    #''#        ######   ,####,        
            ##       ##  ##   ,#'  ##            #'  '#       #        #'  '#        
            ##       ##  #######   ##           ,######,      #####,   #    #        
            '#,     ,#'  ##    ##  '#,     ,#' ,#      #,         ##   #,  ,#        
             '#######'   ##     ##  '#######'  #'      '#     #####' # '####'        


                  #######################################################
                  #                        -***-                        #
                  #          Department of theory and spectroscopy      #
                  #    Directorship and core code : Frank Neese         #
                  #        Max Planck Institute fuer Kohlenforschung    #
                  #                Kaiser Wilhelm Platz 1               #
                  #                 D-45470 Muelheim/Ruhr               #
                  #                      Germany                        #
                  #                                                     #
                  #                  All rights reserved                #
                  #                        -***-                        #
                  #######################################################


                         Program Version 5.0.2 -  RELEASE  -


 With contributions from (in alphabetic order):
   Daniel Aravena         : Magnetic Suceptibility
   Michael Atanasov       : Ab Initio Ligand Field Theory (pilot matlab implementation)
   Alexander A. Auer      : GIAO ZORA, VPT2 properties, NMR spectrum
   Ute Becker             : Parallelization
   Giovanni Bistoni       : ED, misc. LED, open-shell LED, HFLD
   Martin Brehm           : Molecular dynamics
   Dmytro Bykov           : SCF Hessian
   Vijay G. Chilkuri      : MRCI spin determinant printing, contributions to CSF-ICE
   Dipayan Datta          : RHF DLPNO-CCSD density
   Achintya Kumar Dutta   : EOM-CC, STEOM-CC
   Dmitry Ganyushin       : Spin-Orbit,Spin-Spin,Magnetic field MRCI
   Miquel Garcia          : C-PCM and meta-GGA Hessian, CC/C-PCM, Gaussian charge scheme
   Yang Guo               : DLPNO-NEVPT2, F12-NEVPT2, CIM, IAO-localization
   Andreas Hansen         : Spin unrestricted coupled pair/coupled cluster methods
   Benjamin Helmich-Paris : MC-RPA, TRAH-SCF, COSX integrals
   Lee Huntington         : MR-EOM, pCC
   Robert Izsak           : Overlap fitted RIJCOSX, COSX-SCS-MP3, EOM
   Marcus Kettner         : VPT2
   Christian Kollmar      : KDIIS, OOCD, Brueckner-CCSD(T), CCSD density, CASPT2, CASPT2-K
   Simone Kossmann        : Meta GGA functionals, TD-DFT gradient, OOMP2, MP2 Hessian
   Martin Krupicka        : Initial AUTO-CI
   Lucas Lang             : DCDCAS
   Marvin Lechner         : AUTO-CI (C++ implementation), FIC-MRCC
   Dagmar Lenk            : GEPOL surface, SMD
   Dimitrios Liakos       : Extrapolation schemes; Compound Job, initial MDCI parallelization
   Dimitrios Manganas     : Further ROCIS development; embedding schemes
   Dimitrios Pantazis     : SARC Basis sets
   Anastasios Papadopoulos: AUTO-CI, single reference methods and gradients
   Taras Petrenko         : DFT Hessian,TD-DFT gradient, ASA, ECA, R-Raman, ABS, FL, XAS/XES, NRVS
   Peter Pinski           : DLPNO-MP2, DLPNO-MP2 Gradient
   Christoph Reimann      : Effective Core Potentials
   Marius Retegan         : Local ZFS, SOC
   Christoph Riplinger    : Optimizer, TS searches, QM/MM, DLPNO-CCSD(T), (RO)-DLPNO pert. Triples
   Tobias Risthaus        : Range-separated hybrids, TD-DFT gradient, RPA, STAB
   Michael Roemelt        : Original ROCIS implementation
   Masaaki Saitow         : Open-shell DLPNO-CCSD energy and density
   Barbara Sandhoefer     : DKH picture change effects
   Avijit Sen             : IP-ROCIS
   Kantharuban Sivalingam : CASSCF convergence, NEVPT2, FIC-MRCI
   Bernardo de Souza      : ESD, SOC TD-DFT
   Georgi Stoychev        : AutoAux, RI-MP2 NMR, DLPNO-MP2 response
   Willem Van den Heuvel  : Paramagnetic NMR
   Boris Wezisla          : Elementary symmetry handling
   Frank Wennmohs         : Technical directorship


 We gratefully acknowledge several colleagues who have allowed us to
 interface, adapt or use parts of their codes:
   Stefan Grimme, W. Hujo, H. Kruse, P. Pracht,  : VdW corrections, initial TS optimization,
                  C. Bannwarth, S. Ehlert          DFT functionals, gCP, sTDA/sTD-DF
   Ed Valeev, F. Pavosevic, A. Kumar             : LibInt (2-el integral package), F12 methods
   Garnet Chan, S. Sharma, J. Yang, R. Olivares  : DMRG
   Ulf Ekstrom                                   : XCFun DFT Library
   Mihaly Kallay                                 : mrcc  (arbitrary order and MRCC methods)
   Jiri Pittner, Ondrej Demel                    : Mk-CCSD
   Frank Weinhold                                : gennbo (NPA and NBO analysis)
   Christopher J. Cramer and Donald G. Truhlar   : smd solvation model
   Lars Goerigk                                  : TD-DFT with DH, B97 family of functionals
   V. Asgeirsson, H. Jonsson                     : NEB implementation
   FAccTs GmbH                                   : IRC, NEB, NEB-TS, DLPNO-Multilevel, CI-OPT
                                                   MM, QMMM, 2- and 3-layer-ONIOM, Crystal-QMMM,
                                                   LR-CPCM, SF, NACMEs, symmetry and pop. for TD-DFT,
                                                   nearIR, NL-DFT gradient (VV10), updates on ESD,
                                                   ML-optimized integration grids
   S Lehtola, MJT Oliveira, MAL Marques          : LibXC Library
   Liviu Ungur et al                             : ANISO software


 Your calculation uses the libint2 library for the computation of 2-el integrals
 For citations please refer to: http://libint.valeyev.net

 Your ORCA version has been built with support for libXC version: 5.1.0
 For citations please refer to: https://tddft.org/programs/libxc/

 This ORCA versions uses:
   CBLAS   interface :  Fast vector & matrix operations
   LAPACKE interface :  Fast linear algebra routines
   SCALAPACK package :  Parallel linear algebra routines
   Shared memory     :  Shared parallel matrices
   BLAS/LAPACK       :  OpenBLAS 0.3.15  USE64BITINT DYNAMIC_ARCH NO_AFFINITY Zen SINGLE_THREADED
        Core in use  :  Zen
   Copyright (c) 2011-2014, The OpenBLAS Project


Your calculation utilizes the atom-pairwise dispersion correction
with the Becke-Johnson damping scheme (D3BJ)
Cite in your paper:
S.Grimme, S.Ehrlich, L.Goerigk, J Comput Chem, (2011), 32, 1456–1465 
S.Grimme, J.Antony, S.Ehrlich and H.Krieg, J.Chem.Phys., 132, (2010), 154104 
   

Your calculation utilizes the SMD solvation module
Please cite in your paper:
A.V. Marenich, C.J. Cramer, D.G. Truhlar J. Phys. Chem. B, 113, (2009), 6378 

================================================================================

----- Orbital basis set information -----
Your calculation utilizes the basis: def2-TZVP
   F. Weigend and R. Ahlrichs, Phys. Chem. Chem. Phys. 7, 3297 (2005).

----- AuxJ basis set information -----
Your calculation utilizes the auxiliary basis: def2/J
   F. Weigend, Phys. Chem. Chem. Phys. 8, 1057 (2006).

================================================================================
                                        WARNINGS
                       Please study these warnings very carefully!
================================================================================

WARNING: Gradients needed for Numerical Frequencies
  ===> : Setting RunTyp to EnGrad

WARNING: The environment variable RSH_COMMAND is not set!
  ===> : All Displacements for the Numerical Hessian or Gradient calculation
         will be started on localhost

INFO   : the flag for use of the SHARK integral package has been found!

================================================================================
                                       INPUT FILE
================================================================================
NAME = IminiumBzOate_R3freq.inp
|  1> ! PBE0 D3 def2-tzvp NumFreq
|  2> %maxcore 2660
|  3> %pal nprocs 30
|  4> end
|  5> %CPCM SMD TRUE
|  6>    SMDSOLVENT "2,2,2-TRIFLUOROETHANOL"
|  7> end
|  8> 
|  9> *xyz 0 1
| 10> O  6.295417  2.478961  3.365055
| 11> O  7.877837  2.222139  4.943592
| 12> N  5.280392  4.446160  3.008154
| 13> N  5.124582  2.058917  5.722937
| 14> C  5.442754  3.402049  3.729180
| 15> C  4.600398  3.170785  4.966389
| 16> H  4.655429  4.092039  5.551879
| 17> C  3.144762  2.933051  4.623351
| 18> C  2.188796  3.301365  5.564718
| 19> H  2.501298  3.794683  6.478917
| 20> C  0.846452  3.051189  5.330668
| 21> H  0.107121  3.354066  6.063689
| 22> C  0.450579  2.425867  4.155250
| 23> H  -0.600188  2.234527  3.968538
| 24> C  1.402991  2.049072  3.219298
| 25> H  1.100010  1.558367  2.301149
| 26> C  2.748268  2.300346  3.451867
| 27> H  3.481684  2.002954  2.709670
| 28> C  6.013158  4.797745  1.765566
| 29> C  7.503845  4.911680  2.058378
| 30> H  7.684287  5.636646  2.855145
| 31> H  8.011701  5.260372  1.156981
| 32> H  7.943082  3.957024  2.347401
| 33> C  5.472293  6.150775  1.328418
| 34> H  4.402238  6.099220  1.115618
| 35> H  5.989307  6.460982  0.419417
| 36> H  5.639110  6.909874  2.095876
| 37> C  5.729110  3.756825  0.690226
| 38> H  6.208826  4.070717  -0.239049
| 39> H  4.655463  3.672547  0.508158
| 40> H  6.119415  2.774650  0.957492
| 41> C  5.600583  2.238255  7.024997
| 42> C  5.410775  1.288041  8.049326
| 43> C  5.996444  1.589411  9.284148
| 44> H  5.867351  0.890367  10.101101
| 45> C  6.718642  2.741749  9.532967
| 46> H  7.138460  2.915975  10.517109
| 47> C  6.890132  3.662918  8.511834
| 48> H  7.453459  4.575526  8.670769
| 49> C  6.341553  3.402165  7.273964
| 50> H  6.494127  4.113864  6.471650
| 51> C  4.601662  -0.025272  8.011150
| 52> C  5.521244  -1.185545  8.411427
| 53> H  6.347671  -1.288354  7.703253
| 54> H  4.955472  -2.121528  8.407418
| 55> H  5.944077  -1.058011  9.408813
| 56> C  3.458306  0.095622  9.027687
| 57> H  3.823479  0.284781  10.038443
| 58> H  2.878041  -0.831384  9.047420
| 59> H  2.783570  0.911479  8.753428
| 60> C  3.954670  -0.429769  6.685099
| 61> H  3.192251  0.279113  6.348604
| 62> H  3.435931  -1.378667  6.842085
| 63> H  4.683043  -0.608366  5.889072
| 64> C  7.006823  1.691954  4.315322
| 65> C  6.786726  0.252660  4.139730
| 66> C  7.529686  -0.615687  4.937180
| 67> H  8.252465  -0.210971  5.635528
| 68> C  7.328369  -1.981310  4.838251
| 69> H  7.899376  -2.657453  5.463820
| 70> C  6.392421  -2.482175  3.942183
| 71> H  6.234363  -3.552240  3.867459
| 72> C  5.656461  -1.616689  3.142779
| 73> H  4.927125  -2.009274  2.443822
| 74> C  5.847620  -0.249204  3.240745
| 75> H  5.266781  0.426652  2.626586
| 76> H  4.569291  1.230172  5.597998
| 77> O  4.201094  6.258322  5.815839
| 78> C  3.266591  6.358242  4.995198
| 79> C  1.921647  6.821758  5.488083
| 80> C  0.823233  6.847076  4.632768
| 81> H  0.949006  6.546929  3.599508
| 82> C  -0.421470  7.241927  5.098393
| 83> H  -1.271266  7.255289  4.424733
| 84> C  -0.580353  7.615454  6.426670
| 85> H  -1.554097  7.922569  6.792419
| 86> C  0.510435  7.592932  7.286217
| 87> H  0.389986  7.882458  8.324373
| 88> C  1.753888  7.196358  6.818425
| 89> H  2.607189  7.170757  7.485969
| 90> O  3.357460  6.077513  3.763851
| 91> H  4.523888  5.133015  3.338759
| 92> *
| 93> 
| 94>                          ****END OF INPUT****
================================================================================

                     *******************************
                     * Energy+Gradient Calculation *
                     *******************************

---------------------------------
CARTESIAN COORDINATES (ANGSTROEM)
---------------------------------
  O      6.295417    2.478961    3.365055
  O      7.877837    2.222139    4.943592
  N      5.280392    4.446160    3.008154
  N      5.124582    2.058917    5.722937
  C      5.442754    3.402049    3.729180
  C      4.600398    3.170785    4.966389
  H      4.655429    4.092039    5.551879
  C      3.144762    2.933051    4.623351
  C      2.188796    3.301365    5.564718
  H      2.501298    3.794683    6.478917
  C      0.846452    3.051189    5.330668
  H      0.107121    3.354066    6.063689
  C      0.450579    2.425867    4.155250
  H     -0.600188    2.234527    3.968538
  C      1.402991    2.049072    3.219298
  H      1.100010    1.558367    2.301149
  C      2.748268    2.300346    3.451867
  H      3.481684    2.002954    2.709670
  C      6.013158    4.797745    1.765566
  C      7.503845    4.911680    2.058378
  H      7.684287    5.636646    2.855145
  H      8.011701    5.260372    1.156981
  H      7.943082    3.957024    2.347401
  C      5.472293    6.150775    1.328418
  H      4.402238    6.099220    1.115618
  H      5.989307    6.460982    0.419417
  H      5.639110    6.909874    2.095876
  C      5.729110    3.756825    0.690226
  H      6.208826    4.070717   -0.239049
  H      4.655463    3.672547    0.508158
  H      6.119415    2.774650    0.957492
  C      5.600583    2.238255    7.024997
  C      5.410775    1.288041    8.049326
  C      5.996444    1.589411    9.284148
  H      5.867351    0.890367   10.101101
  C      6.718642    2.741749    9.532967
  H      7.138460    2.915975   10.517109
  C      6.890132    3.662918    8.511834
  H      7.453459    4.575526    8.670769
  C      6.341553    3.402165    7.273964
  H      6.494127    4.113864    6.471650
  C      4.601662   -0.025272    8.011150
  C      5.521244   -1.185545    8.411427
  H      6.347671   -1.288354    7.703253
  H      4.955472   -2.121528    8.407418
  H      5.944077   -1.058011    9.408813
  C      3.458306    0.095622    9.027687
  H      3.823479    0.284781   10.038443
  H      2.878041   -0.831384    9.047420
  H      2.783570    0.911479    8.753428
  C      3.954670   -0.429769    6.685099
  H      3.192251    0.279113    6.348604
  H      3.435931   -1.378667    6.842085
  H      4.683043   -0.608366    5.889072
  C      7.006823    1.691954    4.315322
  C      6.786726    0.252660    4.139730
  C      7.529686   -0.615687    4.937180
  H      8.252465   -0.210971    5.635528
  C      7.328369   -1.981310    4.838251
  H      7.899376   -2.657453    5.463820
  C      6.392421   -2.482175    3.942183
  H      6.234363   -3.552240    3.867459
  C      5.656461   -1.616689    3.142779
  H      4.927125   -2.009274    2.443822
  C      5.847620   -0.249204    3.240745
  H      5.266781    0.426652    2.626586
  H      4.569291    1.230172    5.597998
  O      4.201094    6.258322    5.815839
  C      3.266591    6.358242    4.995198
  C      1.921647    6.821758    5.488083
  C      0.823233    6.847076    4.632768
  H      0.949006    6.546929    3.599508
  C     -0.421470    7.241927    5.098393
  H     -1.271266    7.255289    4.424733
  C     -0.580353    7.615454    6.426670
  H     -1.554097    7.922569    6.792419
  C      0.510435    7.592932    7.286217
  H      0.389986    7.882458    8.324373
  C      1.753888    7.196358    6.818425
  H      2.607189    7.170757    7.485969
  O      3.357460    6.077513    3.763851
  H      4.523888    5.133015    3.338759

----------------------------
CARTESIAN COORDINATES (A.U.)
----------------------------
  NO LB      ZA    FRAG     MASS         X           Y           Z
   0 O     8.0000    0    15.999   11.896614    4.684557    6.359032
   1 O     8.0000    0    15.999   14.886954    4.199234    9.342035
   2 N     7.0000    0    14.007    9.978495    8.402025    5.684587
   3 N     7.0000    0    14.007    9.684057    3.890789   10.814784
   4 C     6.0000    0    12.011   10.285314    6.428941    7.047129
   5 C     6.0000    0    12.011    8.693492    5.991915    9.385115
   6 H     1.0000    0     1.008    8.797486    7.732833   10.491531
   7 C     6.0000    0    12.011    5.942739    5.542663    8.736867
   8 C     6.0000    0    12.011    4.136225    6.238676   10.515793
   9 H     1.0000    0     1.008    4.726768    7.170912   12.243379
  10 C     6.0000    0    12.011    1.599562    5.765912   10.073503
  11 H     1.0000    0     1.008    0.202429    6.338266   11.458712
  12 C     6.0000    0    12.011    0.851471    4.584224    7.852285
  13 H     1.0000    0     1.008   -1.134191    4.222644    7.499450
  14 C     6.0000    0    12.011    2.651269    3.872185    6.083592
  15 H     1.0000    0     1.008    2.078718    2.944887    4.348541
  16 C     6.0000    0    12.011    5.193474    4.347024    6.523083
  17 H     1.0000    0     1.008    6.579429    3.785035    5.120534
  18 C     6.0000    0    12.011   11.363222    9.066424    3.336436
  19 C     6.0000    0    12.011   14.180212    9.281730    3.889771
  20 H     1.0000    0     1.008   14.521198   10.651717    5.395442
  21 H     1.0000    0     1.008   15.139921    9.940662    2.186377
  22 H     1.0000    0     1.008   15.010250    7.477692    4.435945
  23 C     6.0000    0    12.011   10.341135   11.623280    2.510346
  24 H     1.0000    0     1.008    8.319024   11.525855    2.108212
  25 H     1.0000    0     1.008   11.318150   12.209487    0.792583
  26 H     1.0000    0     1.008   10.656374   13.057769    3.960632
  27 C     6.0000    0    12.011   10.826449    7.099370    1.304338
  28 H     1.0000    0     1.008   11.732981    7.692540   -0.451737
  29 H     1.0000    0     1.008    8.797550    6.940108    0.960279
  30 H     1.0000    0     1.008   11.564018    5.243329    1.809398
  31 C     6.0000    0    12.011   10.583568    4.229689   13.275320
  32 C     6.0000    0    12.011   10.224883    2.434045   15.211022
  33 C     6.0000    0    12.011   11.331637    3.003552   17.544497
  34 H     1.0000    0     1.008   11.087687    1.682550   19.088315
  35 C     6.0000    0    12.011   12.696393    5.181155   18.014697
  36 H     1.0000    0     1.008   13.489734    5.510394   19.874456
  37 C     6.0000    0    12.011   13.020463    6.921912   16.085035
  38 H     1.0000    0     1.008   14.084996    8.646491   16.385379
  39 C     6.0000    0    12.011   11.983798    6.429160   13.745800
  40 H     1.0000    0     1.008   12.272122    7.774076   12.229646
  41 C     6.0000    0    12.011    8.695881   -0.047757   15.138880
  42 C     6.0000    0    12.011   10.433639   -2.240355   15.895293
  43 H     1.0000    0     1.008   11.995360   -2.434636   14.557039
  44 H     1.0000    0     1.008    9.364485   -4.009107   15.887718
  45 H     1.0000    0     1.008   11.232678   -1.999351   17.780080
  46 C     6.0000    0    12.011    6.535251    0.180699   17.059856
  47 H     1.0000    0     1.008    7.225328    0.538158   18.969908
  48 H     1.0000    0     1.008    5.438709   -1.571088   17.097146
  49 H     1.0000    0     1.008    5.260185    1.722446   16.541582
  50 C     6.0000    0    12.011    7.473243   -0.812146   12.633006
  51 H     1.0000    0     1.008    6.032480    0.527447   11.997123
  52 H     1.0000    0     1.008    6.492969   -2.605303   12.929667
  53 H     1.0000    0     1.008    8.849669   -1.149645   11.128733
  54 C     6.0000    0    12.011   13.240977    3.197330    8.154777
  55 C     6.0000    0    12.011   12.825053    0.477458    7.822956
  56 C     6.0000    0    12.011   14.229044   -1.163480    9.329918
  57 H     1.0000    0     1.008   15.594899   -0.398677   10.649605
  58 C     6.0000    0    12.011   13.848610   -3.744133    9.142969
  59 H     1.0000    0     1.008   14.927657   -5.021858   10.325123
  60 C     6.0000    0    12.011   12.079925   -4.690631    7.449646
  61 H     1.0000    0     1.008   11.781239   -6.712761    7.308438
  62 C     6.0000    0    12.011   10.689162   -3.055099    5.938992
  63 H     1.0000    0     1.008    9.310917   -3.796978    4.618154
  64 C     6.0000    0    12.011   11.050400   -0.470927    6.124121
  65 H     1.0000    0     1.008    9.952774    0.806255    4.963528
  66 H     1.0000    0     1.008    8.634709    2.324688   10.578683
  67 O     8.0000    0    15.999    7.938917   11.826515   10.990343
  68 C     6.0000    0    12.011    6.172962   12.015336    9.439556
  69 C     6.0000    0    12.011    3.631387   12.891254   10.370974
  70 C     6.0000    0    12.011    1.555685   12.939098    8.754663
  71 H     1.0000    0     1.008    1.793361   12.371903    6.802084
  72 C     6.0000    0    12.011   -0.796463   13.685259    9.634566
  73 H     1.0000    0     1.008   -2.402345   13.710509    8.361534
  74 C     6.0000    0    12.011   -1.096708   14.391122   12.144646
  75 H     1.0000    0     1.008   -2.936818   14.971486   12.835812
  76 C     6.0000    0    12.011    0.964582   14.348562   13.768955
  77 H     1.0000    0     1.008    0.736967   14.895687   15.730785
  78 C     6.0000    0    12.011    3.314368   13.599146   12.884956
  79 H     1.0000    0     1.008    4.926873   13.550767   14.146431
  80 O     8.0000    0    15.999    6.344680   11.484835    7.112648
  81 H     1.0000    0     1.008    8.548909    9.699993    6.309340

--------------------------------
INTERNAL COORDINATES (ANGSTROEM)
--------------------------------
 O      0   0   0     0.000000000000     0.00000000     0.00000000
 O      1   0   0     2.249842140341     0.00000000     0.00000000
 N      1   2   0     2.242214525871   122.02077911     0.00000000
 N      1   2   3     2.665876794806    70.75294850   276.78581615
 C      3   1   2     1.279221517971    30.31415201   286.30928016
 C      4   1   2     1.443393290681    64.81988437   131.92433054
 H      6   4   1     1.092948252927   110.50170873   236.49650025
 C      6   4   1     1.514288178880   110.29762666   117.66957714
 C      8   6   4     1.391293651405   117.75268416    85.66601180
 H      9   8   6     1.084794893392   119.51536167     3.56401504
 C      9   8   6     1.385371736326   120.24178689   182.96362879
 H     11   9   8     1.084280679128   119.73760349   180.84649933
 C     11   9   8     1.389010622903   120.02740061     0.25017095
 H     13  11   9     1.084243355909   120.09103245   180.33970376
 C     13  11   9     1.387468643276   119.83242586     0.20962124
 H     15  13  11     1.084244653935   120.15396180   179.84494056
 C     15  13  11     1.388163235922   120.20250417   359.72411627
 H     17  15  13     1.084987289109   119.39734815   180.19285170
 C      3   1   2     1.484783809423    96.75063771   104.07504766
 C     19   3   1     1.523439458442   109.86247301   298.65452653
 H     20  19   3     1.092232882131   110.57930346   303.91002620
 H     20  19   3     1.091796858032   108.68441632   185.19822070
 H     20  19   3     1.089876834800   112.32205227    65.59406553
 C     19   3   1     1.521290078528   105.99911301   180.23687197
 H     24  19   3     1.092226835895   111.24260485   298.78975222
 H     24  19   3     1.090786265520   108.89792899   179.39826167
 H     24  19   3     1.092268732984   111.21735774    60.01655629
 C     19   3   1     1.523336413372   109.69035271    61.76497031
 H     28  19   3     1.091882619124   108.80952488   175.51079278
 H     28  19   3     1.092231394219   110.71306246    56.73497305
 H     28  19   3     1.090154502080   112.07443165   294.97854438
 C      4   1   2     1.397891023594   130.84906156    21.86782698
 C     32   4   1     1.410029653199   122.98125364   224.60322231
 C     33  32   4     1.399506136516   116.07353946   177.39977278
 H     34  33  32     1.082931078506   118.47195618   179.45590560
 C     34  33  32     1.382520781836   123.84098125     0.43063579
 H     36  34  33     1.084037512434   119.97704728   179.46539874
 C     36  34  33     1.385883743447   119.08102604   359.68166666
 H     38  36  34     1.084182182485   121.04924481   180.20994851
 C     38  36  34     1.378859377584   119.11370501   359.68558135
 H     40  38  36     1.083282994731   118.98799366   181.24628064
 C     33  32   4     1.543020508520   128.76942246   355.13174677
 C     42  33  32     1.533651253050   108.84725896   124.35871685
 H     43  42  33     1.093188771936   110.81558647   297.98811786
 H     43  42  33     1.093699320816   109.65245912   178.91703388
 H     43  42  33     1.090793976900   112.49613940    59.10144671
 C     42  33  32     1.534674484815   107.89222586   243.07214984
 H     47  42  33     1.091219564866   112.20217612   301.62727220
 H     47  42  33     1.093817619875   109.90217217   181.54489646
 H     47  42  33     1.093667825816   110.62778218    62.33990908
 C     42  33  32     1.529911018875   117.91949134     3.33207682
 H     51  42  33     1.094086516922   112.95243353   296.34217744
 H     51  42  33     1.092768122120   107.80726776   179.54424434
 H     51  42  33     1.093655841783   113.10394266    62.44569208
 C      2   1   3     1.197699760091    34.00227155   151.13399360
 C     55   2   1     1.466575077624   127.32830535   162.96303109
 C     56  55   2     1.393535997565   117.58126596    10.57891595
 H     57  56  55     1.083464098437   119.45535061   358.61483067
 C     57  56  55     1.383922562739   119.76358324   178.01099524
 H     59  57  56     1.083768851859   119.84969704   180.52147635
 C     59  57  56     1.389173231657   119.99339391     0.27673187
 H     61  59  57     1.084253250751   119.90087560   180.13381857
 C     61  59  57     1.389154380554   120.23206089     0.02988249
 H     63  61  59     1.083787281236   120.13017659   179.96242499
 C     63  61  59     1.384252262293   120.10565622   359.65514223
 H     65  63  61     1.082287648427   120.17432579   180.70122963
 H      4   1   2     1.005373623797   105.22109159   239.07903119
 O      7   6   4     2.229097846644   150.73018770   186.46738466
 C     68   7   6     1.247690472148    98.77765588    19.43289742
 C     69  68   7     1.505542117849   118.58221766   121.00474649
 C     70  69  68     1.392378564093   120.61184552   185.13047127
 H     71  70  69     1.083297418412   119.29337355   358.83876409
 C     71  70  69     1.386361969702   120.47306646   178.34600757
 H     73  71  70     1.084504301633   119.89396194   180.18350179
 C     73  71  70     1.388915410004   120.03295165   359.96970196
 H     75  73  71     1.084559510475   120.09062162   180.12491052
 C     75  73  71     1.388937272391   119.84367072     0.03133356
 H     77  75  73     1.084481971548   120.05712146   180.09193864
 C     77  75  73     1.386461559492   120.01140586   359.90321246
 H     79  77  75     1.083694144922   120.33833315   180.39080906
 O     69  68   7     1.266207479448   124.61879838   302.07881618
 H      3   1   2     1.073949607321   146.20111078   280.77187079

---------------------------
INTERNAL COORDINATES (A.U.)
---------------------------
 O      0   0   0     0.000000000000     0.00000000     0.00000000
 O      1   0   0     4.251585489799     0.00000000     0.00000000
 N      1   2   0     4.237171387396   122.02077911     0.00000000
 N      1   2   3     5.037777048959    70.75294850   276.78581615
 C      3   1   2     2.417378333585    30.31415201   286.30928016
 C      4   1   2     2.727618022927    64.81988437   131.92433054
 H      6   4   1     2.065372876580   110.50170873   236.49650025
 C      6   4   1     2.861589945918   110.29762666   117.66957714
 C      8   6   4     2.629163973020   117.75268416    85.66601180
 H      9   8   6     2.049965259987   119.51536167     3.56401504
 C      9   8   6     2.617973175332   120.24178689   182.96362879
 H     11   9   8     2.048993535855   119.73760349   180.84649933
 C     11   9   8     2.624849674394   120.02740061     0.25017095
 H     13  11   9     2.048923005192   120.09103245   180.33970376
 C     13  11   9     2.621935755194   119.83242586     0.20962124
 H     15  13  11     2.048925458106   120.15396180   179.84494056
 C     15  13  11     2.623248345071   120.20250417   359.72411627
 H     17  15  13     2.050328835202   119.39734815   180.19285170
 C      3   1   2     2.805834767890    96.75063771   104.07504766
 C     19   3   1     2.878883358065   109.86247301   298.65452653
 H     20  19   3     2.064021021692   110.57930346   303.91002620
 H     20  19   3     2.063197055557   108.68441632   185.19822070
 H     20  19   3     2.059568737477   112.32205227    65.59406553
 C     19   3   1     2.874821618670   105.99911301   180.23687197
 H     24  19   3     2.064009595962   111.24260485   298.78975222
 H     24  19   3     2.061287312475   108.89792899   179.39826167
 H     24  19   3     2.064088769985   111.21735774    60.01655629
 C     19   3   1     2.878688631102   109.69035271    61.76497031
 H     28  19   3     2.063359120533   108.80952488   175.51079278
 H     28  19   3     2.064018209944   110.71306246    56.73497305
 H     28  19   3     2.060093452593   112.07443165   294.97854438
 C      4   1   2     2.641631199660   130.84906156    21.86782698
 C     32   4   1     2.664569885254   122.98125364   224.60322231
 C     33  32   4     2.644683320757   116.07353946   177.39977278
 H     34  33  32     2.046443160288   118.47195618   179.45590560
 C     34  33  32     2.612585652125   123.84098125     0.43063579
 H     36  34  33     2.048534017397   119.97704728   179.46539874
 C     36  34  33     2.618940728568   119.08102604   359.68166666
 H     38  36  34     2.048807404174   121.04924481   180.20994851
 C     38  36  34     2.605666600822   119.11370501   359.68558135
 H     40  38  36     2.047108185575   118.98799366   181.24628064
 C     33  32   4     2.915886180127   128.76942246   355.13174677
 C     42  33  32     2.898180853210   108.84725896   124.35871685
 H     43  42  33     2.065827391636   110.81558647   297.98811786
 H     43  42  33     2.066792189198   109.65245912   178.91703388
 H     43  42  33     2.061301884872   112.49613940    59.10144671
 C     42  33  32     2.900114481016   107.89222586   243.07214984
 H     47  42  33     2.062106129573   112.20217612   301.62727220
 H     47  42  33     2.067015742022   109.90217217   181.54489646
 H     47  42  33     2.066732672274   110.62778218    62.33990908
 C     42  33  32     2.891112834941   117.91949134     3.33207682
 H     51  42  33     2.067523883798   112.95243353   296.34217744
 H     51  42  33     2.065032478686   107.80726776   179.54424434
 H     51  42  33     2.066710025734   113.10394266    62.44569208
 C      2   1   3     2.263324537234    34.00227155   151.13399360
 C     55   2   1     2.771425251544   127.32830535   162.96303109
 C     56  55   2     2.633401393158   117.58126596    10.57891595
 H     57  56  55     2.047450421981   119.45535061   358.61483067
 C     57  56  55     2.615234634132   119.76358324   178.01099524
 H     59  57  56     2.048026322487   119.84969704   180.52147635
 C     59  57  56     2.625156960407   119.99339391     0.27673187
 H     61  59  57     2.048941703734   119.90087560   180.13381857
 C     61  59  57     2.625121336984   120.23206089     0.02988249
 H     63  61  59     2.048061148964   120.13017659   179.96242499
 C     63  61  59     2.615857675994   120.10565622   359.65514223
 H     65  63  61     2.045227253653   120.17432579   180.70122963
 H      4   1   2     1.899880811245   105.22109159   239.07903119
 O      7   6   4     4.212384455871   150.73018770   186.46738466
 C     68   7   6     2.357793292263    98.77765588    19.43289742
 C     69  68   7     2.845062285818   118.58221766   121.00474649
 C     70  69  68     2.631214160878   120.61184552   185.13047127
 H     71  70  69     2.047135442382   119.29337355   358.83876409
 C     71  70  69     2.619844445220   120.47306646   178.34600757
 H     73  71  70     2.049416121145   119.89396194   180.18350179
 C     73  71  70     2.624669748091   120.03295165   359.96970196
 H     75  73  71     2.049520450738   120.09062162   180.12491052
 C     75  73  71     2.624711062015   119.84367072     0.03133356
 H     77  75  73     2.049373923401   120.05712146   180.09193864
 C     77  75  73     2.620032642649   120.01140586   359.90321246
 H     79  77  75     2.047885146836   120.33833315   180.39080906
 O     69  68   7     2.392785364880   124.61879838   302.07881618
 H      3   1   2     2.029470639470   146.20111078   280.77187079

---------------------
BASIS SET INFORMATION
---------------------
There are 4 groups of distinct atoms

 Group   1 Type O   : 11s6p2d1f contracted to 5s3p2d1f pattern {62111/411/11/1}
 Group   2 Type N   : 11s6p2d1f contracted to 5s3p2d1f pattern {62111/411/11/1}
 Group   3 Type C   : 11s6p2d1f contracted to 5s3p2d1f pattern {62111/411/11/1}
 Group   4 Type H   : 5s1p contracted to 3s1p pattern {311/1}

Atom   0O    basis set group =>   1
Atom   1O    basis set group =>   1
Atom   2N    basis set group =>   2
Atom   3N    basis set group =>   2
Atom   4C    basis set group =>   3
Atom   5C    basis set group =>   3
Atom   6H    basis set group =>   4
Atom   7C    basis set group =>   3
Atom   8C    basis set group =>   3
Atom   9H    basis set group =>   4
Atom  10C    basis set group =>   3
Atom  11H    basis set group =>   4
Atom  12C    basis set group =>   3
Atom  13H    basis set group =>   4
Atom  14C    basis set group =>   3
Atom  15H    basis set group =>   4
Atom  16C    basis set group =>   3
Atom  17H    basis set group =>   4
Atom  18C    basis set group =>   3
Atom  19C    basis set group =>   3
Atom  20H    basis set group =>   4
Atom  21H    basis set group =>   4
Atom  22H    basis set group =>   4
Atom  23C    basis set group =>   3
Atom  24H    basis set group =>   4
Atom  25H    basis set group =>   4
Atom  26H    basis set group =>   4
Atom  27C    basis set group =>   3
Atom  28H    basis set group =>   4
Atom  29H    basis set group =>   4
Atom  30H    basis set group =>   4
Atom  31C    basis set group =>   3
Atom  32C    basis set group =>   3
Atom  33C    basis set group =>   3
Atom  34H    basis set group =>   4
Atom  35C    basis set group =>   3
Atom  36H    basis set group =>   4
Atom  37C    basis set group =>   3
Atom  38H    basis set group =>   4
Atom  39C    basis set group =>   3
Atom  40H    basis set group =>   4
Atom  41C    basis set group =>   3
Atom  42C    basis set group =>   3
Atom  43H    basis set group =>   4
Atom  44H    basis set group =>   4
Atom  45H    basis set group =>   4
Atom  46C    basis set group =>   3
Atom  47H    basis set group =>   4
Atom  48H    basis set group =>   4
Atom  49H    basis set group =>   4
Atom  50C    basis set group =>   3
Atom  51H    basis set group =>   4
Atom  52H    basis set group =>   4
Atom  53H    basis set group =>   4
Atom  54C    basis set group =>   3
Atom  55C    basis set group =>   3
Atom  56C    basis set group =>   3
Atom  57H    basis set group =>   4
Atom  58C    basis set group =>   3
Atom  59H    basis set group =>   4
Atom  60C    basis set group =>   3
Atom  61H    basis set group =>   4
Atom  62C    basis set group =>   3
Atom  63H    basis set group =>   4
Atom  64C    basis set group =>   3
Atom  65H    basis set group =>   4
Atom  66H    basis set group =>   4
Atom  67O    basis set group =>   1
Atom  68C    basis set group =>   3
Atom  69C    basis set group =>   3
Atom  70C    basis set group =>   3
Atom  71H    basis set group =>   4
Atom  72C    basis set group =>   3
Atom  73H    basis set group =>   4
Atom  74C    basis set group =>   3
Atom  75H    basis set group =>   4
Atom  76C    basis set group =>   3
Atom  77H    basis set group =>   4
Atom  78C    basis set group =>   3
Atom  79H    basis set group =>   4
Atom  80O    basis set group =>   1
Atom  81H    basis set group =>   4
---------------------------------
AUXILIARY/J BASIS SET INFORMATION
---------------------------------
There are 4 groups of distinct atoms

 Group   1 Type O   : 12s5p4d2f1g contracted to 6s4p3d1f1g pattern {711111/2111/211/2/1}
 Group   2 Type N   : 12s5p4d2f1g contracted to 6s4p3d1f1g pattern {711111/2111/211/2/1}
 Group   3 Type C   : 12s5p4d2f1g contracted to 6s4p3d1f1g pattern {711111/2111/211/2/1}
 Group   4 Type H   : 5s2p1d contracted to 3s1p1d pattern {311/2/1}

Atom   0O    basis set group =>   1
Atom   1O    basis set group =>   1
Atom   2N    basis set group =>   2
Atom   3N    basis set group =>   2
Atom   4C    basis set group =>   3
Atom   5C    basis set group =>   3
Atom   6H    basis set group =>   4
Atom   7C    basis set group =>   3
Atom   8C    basis set group =>   3
Atom   9H    basis set group =>   4
Atom  10C    basis set group =>   3
Atom  11H    basis set group =>   4
Atom  12C    basis set group =>   3
Atom  13H    basis set group =>   4
Atom  14C    basis set group =>   3
Atom  15H    basis set group =>   4
Atom  16C    basis set group =>   3
Atom  17H    basis set group =>   4
Atom  18C    basis set group =>   3
Atom  19C    basis set group =>   3
Atom  20H    basis set group =>   4
Atom  21H    basis set group =>   4
Atom  22H    basis set group =>   4
Atom  23C    basis set group =>   3
Atom  24H    basis set group =>   4
Atom  25H    basis set group =>   4
Atom  26H    basis set group =>   4
Atom  27C    basis set group =>   3
Atom  28H    basis set group =>   4
Atom  29H    basis set group =>   4
Atom  30H    basis set group =>   4
Atom  31C    basis set group =>   3
Atom  32C    basis set group =>   3
Atom  33C    basis set group =>   3
Atom  34H    basis set group =>   4
Atom  35C    basis set group =>   3
Atom  36H    basis set group =>   4
Atom  37C    basis set group =>   3
Atom  38H    basis set group =>   4
Atom  39C    basis set group =>   3
Atom  40H    basis set group =>   4
Atom  41C    basis set group =>   3
Atom  42C    basis set group =>   3
Atom  43H    basis set group =>   4
Atom  44H    basis set group =>   4
Atom  45H    basis set group =>   4
Atom  46C    basis set group =>   3
Atom  47H    basis set group =>   4
Atom  48H    basis set group =>   4
Atom  49H    basis set group =>   4
Atom  50C    basis set group =>   3
Atom  51H    basis set group =>   4
Atom  52H    basis set group =>   4
Atom  53H    basis set group =>   4
Atom  54C    basis set group =>   3
Atom  55C    basis set group =>   3
Atom  56C    basis set group =>   3
Atom  57H    basis set group =>   4
Atom  58C    basis set group =>   3
Atom  59H    basis set group =>   4
Atom  60C    basis set group =>   3
Atom  61H    basis set group =>   4
Atom  62C    basis set group =>   3
Atom  63H    basis set group =>   4
Atom  64C    basis set group =>   3
Atom  65H    basis set group =>   4
Atom  66H    basis set group =>   4
Atom  67O    basis set group =>   1
Atom  68C    basis set group =>   3
Atom  69C    basis set group =>   3
Atom  70C    basis set group =>   3
Atom  71H    basis set group =>   4
Atom  72C    basis set group =>   3
Atom  73H    basis set group =>   4
Atom  74C    basis set group =>   3
Atom  75H    basis set group =>   4
Atom  76C    basis set group =>   3
Atom  77H    basis set group =>   4
Atom  78C    basis set group =>   3
Atom  79H    basis set group =>   4
Atom  80O    basis set group =>   1
Atom  81H    basis set group =>   4


           ************************************************************
           *        Program running with 30 parallel MPI-processes    *
           *              working on a common directory               *
           ************************************************************
------------------------------------------------------------------------------
                           ORCA GTO INTEGRAL CALCULATION
                           -- RI-GTO INTEGRALS CHOSEN --
------------------------------------------------------------------------------
------------------------------------------------------------------------------
                   ___                                                        
                  /   \      - P O W E R E D   B Y -                         
                 /     \                                                     
                 |  |  |   _    _      __       _____    __    __             
                 |  |  |  | |  | |    /  \     |  _  \  |  |  /  |          
                  \  \/   | |  | |   /    \    | | | |  |  | /  /          
                 / \  \   | |__| |  /  /\  \   | |_| |  |  |/  /          
                |  |  |   |  __  | /  /__\  \  |    /   |      \           
                |  |  |   | |  | | |   __   |  |    \   |  |\   \          
                \     /   | |  | | |  |  |  |  | |\  \  |  | \   \       
                 \___/    |_|  |_| |__|  |__|  |_| \__\ |__|  \__/        
                                                                              
                      - O R C A' S   B I G   F R I E N D -                    
                                      &                                       
                       - I N T E G R A L  F E E D E R -                       
                                                                              
 v1 FN, 2020, v2 2021                                                         
------------------------------------------------------------------------------


Reading SHARK input file IminiumBzOate_R3freq.SHARKINP.tmp ... ok
----------------------
SHARK INTEGRAL PACKAGE
----------------------

Number of atoms                             ...     82
Number of basis functions                   ...   1542
Number of shells                            ...    622
Maximum angular momentum                    ...      3
Integral batch strategy                     ... SHARK/LIBINT Hybrid
RI-J (if used) integral strategy            ... SPLIT-RIJ (Revised 2003 algorithm where possible)
Printlevel                                  ...      1
Contraction scheme used                     ... SEGMENTED contraction
Coulomb Range Separation                    ... NOT USED
Exchange Range Separation                   ... NOT USED
Finite Nucleus Model                        ... NOT USED
Auxiliary Coulomb fitting basis             ... AVAILABLE
   # of basis functions in Aux-J            ...   2498
   # of shells in Aux-J                     ...    830
   Maximum angular momentum in Aux-J        ...      4
Auxiliary J/K fitting basis                 ... NOT available
Auxiliary Correlation fitting basis         ... NOT available
Auxiliary 'external' fitting basis          ... NOT available
Integral threshold                          ...     2.500000e-11
Primitive cut-off                           ...     2.500000e-12
Primitive pair pre-selection threshold      ...     2.500000e-12

Calculating pre-screening integrals         ... done (  0.2 sec) Dimension = 622
Organizing shell pair data                  ... done (  1.1 sec)
Shell pair information
Total number of shell pairs                 ...    193753
Shell pairs after pre-screening             ...    114447
Total number of primitive shell pairs       ...    584784
Primitive shell pairs kept                  ...    214833
          la=0 lb=0:  31621 shell pairs
          la=1 lb=0:  34300 shell pairs
          la=1 lb=1:   9346 shell pairs
          la=2 lb=0:  15492 shell pairs
          la=2 lb=1:   8583 shell pairs
          la=2 lb=2:   1976 shell pairs
          la=3 lb=0:   7048 shell pairs
          la=3 lb=1:   3975 shell pairs
          la=3 lb=2:   1716 shell pairs
          la=3 lb=3:    390 shell pairs

Calculating one electron integrals          ... done (  0.2 sec)
Calculating RI/J V-Matrix + Cholesky decomp.... done (  3.5 sec)
Calculating Nuclear repulsion               ... done (  0.0 sec) ENN=   5257.585227630569 Eh

SHARK setup successfully completed in   8.9 seconds

Maximum memory used throughout the entire GTOINT-calculation: 166.5 MB
[1715648937.135403] [node047:209510:0]          mpool.c:43   UCX  WARN  object 0xaa2bb80 was not returned to mpool ucp_requests
[1715648937.135424] [node047:209510:0]          mpool.c:43   UCX  WARN  object 0xaa2bd40 was not returned to mpool ucp_requests
[1715648937.135427] [node047:209510:0]          mpool.c:43   UCX  WARN  object 0xaa2bf00 was not returned to mpool ucp_requests
[1715648937.135433] [node047:209510:0]          mpool.c:43   UCX  WARN  object 0xaa2c0c0 was not returned to mpool ucp_requests
[1715648937.135436] [node047:209510:0]          mpool.c:43   UCX  WARN  object 0xaa2c280 was not returned to mpool ucp_requests
[1715648937.137656] [node047:209476:0]          mpool.c:43   UCX  WARN  object 0xbbd9ac0 was not returned to mpool ucp_requests
[1715648937.137674] [node047:209476:0]          mpool.c:43   UCX  WARN  object 0xbbd9e40 was not returned to mpool ucp_requests
[1715648937.137681] [node047:209476:0]          mpool.c:43   UCX  WARN  object 0xbbda000 was not returned to mpool ucp_requests
[1715648937.137685] [node047:209476:0]          mpool.c:43   UCX  WARN  object 0xbbda1c0 was not returned to mpool ucp_requests
[1715648937.140875] [node047:209465:0]          mpool.c:43   UCX  WARN  object 0xa8ffcc0 was not returned to mpool ucp_requests
[1715648937.140888] [node047:209465:0]          mpool.c:43   UCX  WARN  object 0xa8ffe80 was not returned to mpool ucp_requests
[1715648937.140892] [node047:209465:0]          mpool.c:43   UCX  WARN  object 0xa900040 was not returned to mpool ucp_requests
[1715648937.140894] [node047:209465:0]          mpool.c:43   UCX  WARN  object 0xa900200 was not returned to mpool ucp_requests
[1715648937.141425] [node047:209481:0]          mpool.c:43   UCX  WARN  object 0xac44b00 was not returned to mpool ucp_requests
[1715648937.141441] [node047:209481:0]          mpool.c:43   UCX  WARN  object 0xac44cc0 was not returned to mpool ucp_requests
[1715648937.141447] [node047:209481:0]          mpool.c:43   UCX  WARN  object 0xac44e80 was not returned to mpool ucp_requests
[1715648937.141450] [node047:209481:0]          mpool.c:43   UCX  WARN  object 0xac45040 was not returned to mpool ucp_requests
[1715648937.141452] [node047:209481:0]          mpool.c:43   UCX  WARN  object 0xac45200 was not returned to mpool ucp_requests
[1715648937.142767] [node047:209494:0]          mpool.c:43   UCX  WARN  object 0xae048c0 was not returned to mpool ucp_requests
[1715648937.142779] [node047:209494:0]          mpool.c:43   UCX  WARN  object 0xae04a80 was not returned to mpool ucp_requests
[1715648937.142784] [node047:209494:0]          mpool.c:43   UCX  WARN  object 0xae04c40 was not returned to mpool ucp_requests
[1715648937.142787] [node047:209494:0]          mpool.c:43   UCX  WARN  object 0xae04e00 was not returned to mpool ucp_requests
[1715648937.142791] [node047:209494:0]          mpool.c:43   UCX  WARN  object 0xae04fc0 was not returned to mpool ucp_requests
[1715648937.148417] [node047:209483:0]          mpool.c:43   UCX  WARN  object 0xc7c5840 was not returned to mpool ucp_requests
[1715648937.148429] [node047:209483:0]          mpool.c:43   UCX  WARN  object 0xc7c5a00 was not returned to mpool ucp_requests
[1715648937.148434] [node047:209483:0]          mpool.c:43   UCX  WARN  object 0xc7c5bc0 was not returned to mpool ucp_requests
[1715648937.148438] [node047:209483:0]          mpool.c:43   UCX  WARN  object 0xc7c5d80 was not returned to mpool ucp_requests
[1715648937.148441] [node047:209483:0]          mpool.c:43   UCX  WARN  object 0xc7c5f40 was not returned to mpool ucp_requests
[1715648937.148756] [node047:209498:0]          mpool.c:43   UCX  WARN  object 0xb4dcac0 was not returned to mpool ucp_requests
[1715648937.148768] [node047:209498:0]          mpool.c:43   UCX  WARN  object 0xb4dcc80 was not returned to mpool ucp_requests
[1715648937.148773] [node047:209498:0]          mpool.c:43   UCX  WARN  object 0xb4dce40 was not returned to mpool ucp_requests
[1715648937.148777] [node047:209498:0]          mpool.c:43   UCX  WARN  object 0xb4dd000 was not returned to mpool ucp_requests
[1715648937.148780] [node047:209498:0]          mpool.c:43   UCX  WARN  object 0xb4dd1c0 was not returned to mpool ucp_requests
[1715648937.149483] [node047:209492:0]          mpool.c:43   UCX  WARN  object 0xc8b1bc0 was not returned to mpool ucp_requests
[1715648937.149497] [node047:209492:0]          mpool.c:43   UCX  WARN  object 0xc8b1d80 was not returned to mpool ucp_requests
[1715648937.149501] [node047:209492:0]          mpool.c:43   UCX  WARN  object 0xc8b1f40 was not returned to mpool ucp_requests
[1715648937.149505] [node047:209492:0]          mpool.c:43   UCX  WARN  object 0xc8b2100 was not returned to mpool ucp_requests
[1715648937.149508] [node047:209492:0]          mpool.c:43   UCX  WARN  object 0xc8b22c0 was not returned to mpool ucp_requests
[1715648937.151206] [node047:209467:0]          mpool.c:43   UCX  WARN  object 0xad8da80 was not returned to mpool ucp_requests
[1715648937.151226] [node047:209467:0]          mpool.c:43   UCX  WARN  object 0xad8dc40 was not returned to mpool ucp_requests
[1715648937.151229] [node047:209467:0]          mpool.c:43   UCX  WARN  object 0xad8de00 was not returned to mpool ucp_requests
[1715648937.151235] [node047:209467:0]          mpool.c:43   UCX  WARN  object 0xad8dfc0 was not returned to mpool ucp_requests
[1715648937.151237] [node047:209467:0]          mpool.c:43   UCX  WARN  object 0xad8e180 was not returned to mpool ucp_requests
[1715648937.151240] [node047:209467:0]          mpool.c:43   UCX  WARN  object 0xad8e340 was not returned to mpool ucp_requests
[1715648937.152491] [node047:209496:0]          mpool.c:43   UCX  WARN  object 0xbc6eb40 was not returned to mpool ucp_requests
[1715648937.152510] [node047:209496:0]          mpool.c:43   UCX  WARN  object 0xbc6ed00 was not returned to mpool ucp_requests
[1715648937.152515] [node047:209496:0]          mpool.c:43   UCX  WARN  object 0xbc6eec0 was not returned to mpool ucp_requests
[1715648937.152518] [node047:209496:0]          mpool.c:43   UCX  WARN  object 0xbc6f080 was not returned to mpool ucp_requests
[1715648937.152521] [node047:209496:0]          mpool.c:43   UCX  WARN  object 0xbc6f240 was not returned to mpool ucp_requests
[1715648937.155448] [node047:209516:0]          mpool.c:43   UCX  WARN  object 0xb1b4a00 was not returned to mpool ucp_requests
[1715648937.155460] [node047:209516:0]          mpool.c:43   UCX  WARN  object 0xb1b4bc0 was not returned to mpool ucp_requests
[1715648937.155465] [node047:209516:0]          mpool.c:43   UCX  WARN  object 0xb1b4d80 was not returned to mpool ucp_requests
[1715648937.155468] [node047:209516:0]          mpool.c:43   UCX  WARN  object 0xb1b4f40 was not returned to mpool ucp_requests
[1715648937.155472] [node047:209516:0]          mpool.c:43   UCX  WARN  object 0xb1b5100 was not returned to mpool ucp_requests
[1715648937.158486] [node047:209474:0]          mpool.c:43   UCX  WARN  object 0xb4568c0 was not returned to mpool ucp_requests
[1715648937.158505] [node047:209474:0]          mpool.c:43   UCX  WARN  object 0xb456a80 was not returned to mpool ucp_requests
[1715648937.158510] [node047:209474:0]          mpool.c:43   UCX  WARN  object 0xb456c40 was not returned to mpool ucp_requests
[1715648937.158513] [node047:209474:0]          mpool.c:43   UCX  WARN  object 0xb456e00 was not returned to mpool ucp_requests
[1715648937.158516] [node047:209474:0]          mpool.c:43   UCX  WARN  object 0xb456fc0 was not returned to mpool ucp_requests
[1715648937.158520] [node047:209474:0]          mpool.c:43   UCX  WARN  object 0xb457180 was not returned to mpool ucp_requests
[1715648937.159273] [node047:209488:0]          mpool.c:43   UCX  WARN  object 0xa9bcb40 was not returned to mpool ucp_requests
[1715648937.159289] [node047:209488:0]          mpool.c:43   UCX  WARN  object 0xa9bcd00 was not returned to mpool ucp_requests
[1715648937.159293] [node047:209488:0]          mpool.c:43   UCX  WARN  object 0xa9bcec0 was not returned to mpool ucp_requests
[1715648937.159297] [node047:209488:0]          mpool.c:43   UCX  WARN  object 0xa9bd080 was not returned to mpool ucp_requests
[1715648937.159301] [node047:209488:0]          mpool.c:43   UCX  WARN  object 0xa9bd240 was not returned to mpool ucp_requests
[1715648937.159449] [node047:209484:0]          mpool.c:43   UCX  WARN  object 0xc443880 was not returned to mpool ucp_requests
[1715648937.159461] [node047:209484:0]          mpool.c:43   UCX  WARN  object 0xc443a40 was not returned to mpool ucp_requests
[1715648937.159466] [node047:209484:0]          mpool.c:43   UCX  WARN  object 0xc443c00 was not returned to mpool ucp_requests
[1715648937.159469] [node047:209484:0]          mpool.c:43   UCX  WARN  object 0xc443dc0 was not returned to mpool ucp_requests
[1715648937.159472] [node047:209484:0]          mpool.c:43   UCX  WARN  object 0xc443f80 was not returned to mpool ucp_requests
[1715648937.160630] [node047:209504:0]          mpool.c:43   UCX  WARN  object 0xbb9cb80 was not returned to mpool ucp_requests
[1715648937.160642] [node047:209504:0]          mpool.c:43   UCX  WARN  object 0xbb9cd40 was not returned to mpool ucp_requests
[1715648937.160647] [node047:209504:0]          mpool.c:43   UCX  WARN  object 0xbb9cf00 was not returned to mpool ucp_requests
[1715648937.160651] [node047:209504:0]          mpool.c:43   UCX  WARN  object 0xbb9d0c0 was not returned to mpool ucp_requests
[1715648937.160655] [node047:209504:0]          mpool.c:43   UCX  WARN  object 0xbb9d280 was not returned to mpool ucp_requests
[1715648937.165357] [node047:209502:0]          mpool.c:43   UCX  WARN  object 0xaf47b00 was not returned to mpool ucp_requests
[1715648937.165375] [node047:209502:0]          mpool.c:43   UCX  WARN  object 0xaf47cc0 was not returned to mpool ucp_requests
[1715648937.165380] [node047:209502:0]          mpool.c:43   UCX  WARN  object 0xaf47e80 was not returned to mpool ucp_requests
[1715648937.165383] [node047:209502:0]          mpool.c:43   UCX  WARN  object 0xaf48040 was not returned to mpool ucp_requests
[1715648937.165387] [node047:209502:0]          mpool.c:43   UCX  WARN  object 0xaf48200 was not returned to mpool ucp_requests
[1715648937.166058] [node047:209507:0]          mpool.c:43   UCX  WARN  object 0xb2429c0 was not returned to mpool ucp_requests
[1715648937.166070] [node047:209507:0]          mpool.c:43   UCX  WARN  object 0xb242b80 was not returned to mpool ucp_requests
[1715648937.166074] [node047:209507:0]          mpool.c:43   UCX  WARN  object 0xb242d40 was not returned to mpool ucp_requests
[1715648937.166078] [node047:209507:0]          mpool.c:43   UCX  WARN  object 0xb242f00 was not returned to mpool ucp_requests
[1715648937.166082] [node047:209507:0]          mpool.c:43   UCX  WARN  object 0xb2430c0 was not returned to mpool ucp_requests
[1715648937.169230] [node047:209520:0]          mpool.c:43   UCX  WARN  object 0xbbfaac0 was not returned to mpool ucp_requests
[1715648937.169242] [node047:209520:0]          mpool.c:43   UCX  WARN  object 0xbbfac80 was not returned to mpool ucp_requests
[1715648937.169247] [node047:209520:0]          mpool.c:43   UCX  WARN  object 0xbbfae40 was not returned to mpool ucp_requests
[1715648937.169250] [node047:209520:0]          mpool.c:43   UCX  WARN  object 0xbbfb000 was not returned to mpool ucp_requests
[1715648937.169254] [node047:209520:0]          mpool.c:43   UCX  WARN  object 0xbbfb1c0 was not returned to mpool ucp_requests
[1715648937.169523] [node047:209468:0]          mpool.c:43   UCX  WARN  object 0xc0be7c0 was not returned to mpool ucp_requests
[1715648937.169534] [node047:209468:0]          mpool.c:43   UCX  WARN  object 0xc0be980 was not returned to mpool ucp_requests
[1715648937.169539] [node047:209468:0]          mpool.c:43   UCX  WARN  object 0xc0beb40 was not returned to mpool ucp_requests
[1715648937.169544] [node047:209468:0]          mpool.c:43   UCX  WARN  object 0xc0bed00 was not returned to mpool ucp_requests
[1715648937.169547] [node047:209468:0]          mpool.c:43   UCX  WARN  object 0xc0beec0 was not returned to mpool ucp_requests
[1715648937.169551] [node047:209468:0]          mpool.c:43   UCX  WARN  object 0xc0bf080 was not returned to mpool ucp_requests
[1715648937.174203] [node047:209490:0]          mpool.c:43   UCX  WARN  object 0xb247a40 was not returned to mpool ucp_requests
[1715648937.174214] [node047:209490:0]          mpool.c:43   UCX  WARN  object 0xb247c00 was not returned to mpool ucp_requests
[1715648937.174218] [node047:209490:0]          mpool.c:43   UCX  WARN  object 0xb247dc0 was not returned to mpool ucp_requests
[1715648937.174221] [node047:209490:0]          mpool.c:43   UCX  WARN  object 0xb247f80 was not returned to mpool ucp_requests
[1715648937.174224] [node047:209490:0]          mpool.c:43   UCX  WARN  object 0xb248140 was not returned to mpool ucp_requests
[1715648937.177072] [node047:209518:0]          mpool.c:43   UCX  WARN  object 0xbfd1900 was not returned to mpool ucp_requests
[1715648937.177083] [node047:209518:0]          mpool.c:43   UCX  WARN  object 0xbfd1ac0 was not returned to mpool ucp_requests
[1715648937.177087] [node047:209518:0]          mpool.c:43   UCX  WARN  object 0xbfd1c80 was not returned to mpool ucp_requests
[1715648937.177090] [node047:209518:0]          mpool.c:43   UCX  WARN  object 0xbfd1e40 was not returned to mpool ucp_requests
[1715648937.177093] [node047:209518:0]          mpool.c:43   UCX  WARN  object 0xbfd2000 was not returned to mpool ucp_requests
[1715648937.177735] [node047:209514:0]          mpool.c:43   UCX  WARN  object 0xb726080 was not returned to mpool ucp_requests
[1715648937.177746] [node047:209514:0]          mpool.c:43   UCX  WARN  object 0xb726240 was not returned to mpool ucp_requests
[1715648937.177750] [node047:209514:0]          mpool.c:43   UCX  WARN  object 0xb726400 was not returned to mpool ucp_requests
[1715648937.177752] [node047:209514:0]          mpool.c:43   UCX  WARN  object 0xb7265c0 was not returned to mpool ucp_requests
[1715648937.177755] [node047:209514:0]          mpool.c:43   UCX  WARN  object 0xb726780 was not returned to mpool ucp_requests
[1715648937.194120] [node047:209479:0]          mpool.c:43   UCX  WARN  object 0xc46b900 was not returned to mpool ucp_requests
[1715648937.194135] [node047:209479:0]          mpool.c:43   UCX  WARN  object 0xc46bac0 was not returned to mpool ucp_requests
[1715648937.194139] [node047:209479:0]          mpool.c:43   UCX  WARN  object 0xc46bc80 was not returned to mpool ucp_requests
[1715648937.194143] [node047:209479:0]          mpool.c:43   UCX  WARN  object 0xc46be40 was not returned to mpool ucp_requests
[1715648937.194146] [node047:209479:0]          mpool.c:43   UCX  WARN  object 0xc46c000 was not returned to mpool ucp_requests
[1715648937.196634] [node047:209470:0]          mpool.c:43   UCX  WARN  object 0xb229bc0 was not returned to mpool ucp_requests
[1715648937.196655] [node047:209470:0]          mpool.c:43   UCX  WARN  object 0xb229d80 was not returned to mpool ucp_requests
[1715648937.196660] [node047:209470:0]          mpool.c:43   UCX  WARN  object 0xb229f40 was not returned to mpool ucp_requests
[1715648937.196666] [node047:209470:0]          mpool.c:43   UCX  WARN  object 0xb22a100 was not returned to mpool ucp_requests
[1715648937.196669] [node047:209470:0]          mpool.c:43   UCX  WARN  object 0xb22a2c0 was not returned to mpool ucp_requests
[1715648937.196673] [node047:209470:0]          mpool.c:43   UCX  WARN  object 0xb22a480 was not returned to mpool ucp_requests
[1715648937.199092] [node047:209512:0]          mpool.c:43   UCX  WARN  object 0xb652a40 was not returned to mpool ucp_requests
[1715648937.199102] [node047:209512:0]          mpool.c:43   UCX  WARN  object 0xb652c00 was not returned to mpool ucp_requests
[1715648937.199107] [node047:209512:0]          mpool.c:43   UCX  WARN  object 0xb652dc0 was not returned to mpool ucp_requests
[1715648937.199111] [node047:209512:0]          mpool.c:43   UCX  WARN  object 0xb652f80 was not returned to mpool ucp_requests
[1715648937.199115] [node047:209512:0]          mpool.c:43   UCX  WARN  object 0xb653140 was not returned to mpool ucp_requests
[1715648937.279503] [node047:209473:0]          mpool.c:43   UCX  WARN  object 0xaad7800 was not returned to mpool ucp_requests
[1715648937.279515] [node047:209473:0]          mpool.c:43   UCX  WARN  object 0xaad79c0 was not returned to mpool ucp_requests
[1715648937.279520] [node047:209473:0]          mpool.c:43   UCX  WARN  object 0xaad7b80 was not returned to mpool ucp_requests
[1715648937.279523] [node047:209473:0]          mpool.c:43   UCX  WARN  object 0xaad7d40 was not returned to mpool ucp_requests
[1715648937.279526] [node047:209473:0]          mpool.c:43   UCX  WARN  object 0xaad80c0 was not returned to mpool ucp_requests
[1715648937.329476] [node047:209500:0]          mpool.c:43   UCX  WARN  object 0xc3f1a40 was not returned to mpool ucp_requests
[1715648937.329488] [node047:209500:0]          mpool.c:43   UCX  WARN  object 0xc3f1c00 was not returned to mpool ucp_requests
[1715648937.329493] [node047:209500:0]          mpool.c:43   UCX  WARN  object 0xc3f1dc0 was not returned to mpool ucp_requests
[1715648937.329495] [node047:209500:0]          mpool.c:43   UCX  WARN  object 0xc3f1f80 was not returned to mpool ucp_requests
[1715648937.329498] [node047:209500:0]          mpool.c:43   UCX  WARN  object 0xc3f2140 was not returned to mpool ucp_requests
[1715648937.332580] [node047:209486:0]          mpool.c:43   UCX  WARN  object 0xb19bac0 was not returned to mpool ucp_requests
[1715648937.332592] [node047:209486:0]          mpool.c:43   UCX  WARN  object 0xb19bc80 was not returned to mpool ucp_requests
[1715648937.332598] [node047:209486:0]          mpool.c:43   UCX  WARN  object 0xb19be40 was not returned to mpool ucp_requests
[1715648937.332602] [node047:209486:0]          mpool.c:43   UCX  WARN  object 0xb19c000 was not returned to mpool ucp_requests
[1715648937.332606] [node047:209486:0]          mpool.c:43   UCX  WARN  object 0xb19c1c0 was not returned to mpool ucp_requests
[1715648937.352592] [node047:209505:0]          mpool.c:43   UCX  WARN  object 0xba4db80 was not returned to mpool ucp_requests
[1715648937.352615] [node047:209505:0]          mpool.c:43   UCX  WARN  object 0xba4dd40 was not returned to mpool ucp_requests
[1715648937.352619] [node047:209505:0]          mpool.c:43   UCX  WARN  object 0xba4df00 was not returned to mpool ucp_requests
[1715648937.352622] [node047:209505:0]          mpool.c:43   UCX  WARN  object 0xba4e0c0 was not returned to mpool ucp_requests
[1715648937.352626] [node047:209505:0]          mpool.c:43   UCX  WARN  object 0xba4e280 was not returned to mpool ucp_requests


           ************************************************************
           *        Program running with 30 parallel MPI-processes    *
           *              working on a common directory               *
           ************************************************************
-------------------------------------------------------------------------------
                                 ORCA SCF
-------------------------------------------------------------------------------

------------
SCF SETTINGS
------------
Hamiltonian:
 Density Functional     Method          .... DFT(GTOs)
 Exchange Functional    Exchange        .... PBE
   PBE kappa parameter   XKappa         ....  0.804000
   PBE mue parameter    XMuePBE         ....  0.219520
 Correlation Functional Correlation     .... PBE
   PBE beta parameter  CBetaPBE         ....  0.066725
 LDA part of GGA corr.  LDAOpt          .... PW91-LDA
 Gradients option       PostSCFGGA      .... off
 Hybrid DFT is turned on
   Fraction HF Exchange ScalHFX         ....  0.250000
   Scaling of DF-GGA-X  ScalDFX         ....  0.750000
   Scaling of DF-GGA-C  ScalDFC         ....  1.000000
   Scaling of DF-LDA-C  ScalLDAC        ....  1.000000
   Perturbative correction              ....  0.000000
   Density functional embedding theory  .... OFF
   NL short-range parameter             ....  6.900000
 RI-approximation to the Coulomb term is turned on
   Number of AuxJ basis functions       .... 2498
   RIJ-COSX (HFX calculated with COS-X)).... on


General Settings:
 Integral files         IntName         .... IminiumBzOate_R3freq
 Hartree-Fock type      HFTyp           .... RHF
 Total Charge           Charge          ....    0
 Multiplicity           Mult            ....    1
 Number of Electrons    NEL             ....  302
 Basis Dimension        Dim             .... 1542
 Nuclear Repulsion      ENuc            ....   5257.5852276306 Eh

Convergence Acceleration:
 DIIS                   CNVDIIS         .... on
   Start iteration      DIISMaxIt       ....    12
   Startup error        DIISStart       ....  0.200000
   # of expansion vecs  DIISMaxEq       ....     5
   Bias factor          DIISBfac        ....   1.050
   Max. coefficient     DIISMaxC        ....  10.000
 Trust-Rad. Augm. Hess. CNVTRAH         .... auto
   Auto Start mean grad. ratio tolernc. ....  1.125000
   Auto Start start iteration           ....    20
   Auto Start num. interpolation iter.  ....    10
   Max. Number of Micro iterations      ....    16
   Max. Number of Macro iterations      .... Maxiter - #DIIS iter
   Number of Davidson start vectors     ....     2
   Converg. threshold I  (grad. norm)   ....   1.000e-05
   Converg. threshold II (energy diff.) ....   1.000e-08
   Grad. Scal. Fac. for Micro threshold ....   0.100
   Minimum threshold for Micro iter.    ....   0.010
   NR start threshold (gradient norm)   ....   0.001
   Initial trust radius                 ....   0.400
   Minimum AH scaling param. (alpha)    ....   1.000
   Maximum AH scaling param. (alpha)    .... 1000.000
   Orbital update algorithm             .... Taylor
   White noise on init. David. guess    .... on
   Maximum white noise                  ....   0.010
   Quad. conv. algorithm                .... NR
 SOSCF                  CNVSOSCF        .... on
   Start iteration      SOSCFMaxIt      ....   150
   Startup grad/error   SOSCFStart      ....  0.003300
 Level Shifting         CNVShift        .... on
   Level shift para.    LevelShift      ....    0.2500
   Turn off err/grad.   ShiftErr        ....    0.0010
 Zerner damping         CNVZerner       .... off
 Static damping         CNVDamp         .... on
   Fraction old density DampFac         ....    0.7000
   Max. Damping (<1)    DampMax         ....    0.9800
   Min. Damping (>=0)   DampMin         ....    0.0000
   Turn off err/grad.   DampErr         ....    0.1000
 Fernandez-Rico         CNVRico         .... off

SCF Procedure:
 Maximum # iterations   MaxIter         ....   125
 SCF integral mode      SCFMode         .... Direct
   Integral package                     .... SHARK and LIBINT hybrid scheme
 Reset frequency        DirectResetFreq ....    20
 Integral Threshold     Thresh          ....  2.500e-11 Eh
 Primitive CutOff       TCut            ....  2.500e-12 Eh

Convergence Tolerance:
 Convergence Check Mode ConvCheckMode   .... Total+1el-Energy
 Convergence forced     ConvForced      .... 0
 Energy Change          TolE            ....  1.000e-08 Eh
 1-El. energy change                    ....  1.000e-05 Eh
 Orbital Gradient       TolG            ....  1.000e-05
 Orbital Rotation angle TolX            ....  1.000e-05
 DIIS Error             TolErr          ....  5.000e-07


Diagonalization of the overlap matrix:
Smallest eigenvalue                        ... 3.969e-06
Time for diagonalization                   ...    2.554 sec
Threshold for overlap eigenvalues          ... 1.000e-08
Number of eigenvalues below threshold      ... 0
Time for construction of square roots      ...    1.336 sec
Total time needed                          ...    4.511 sec

Time for model grid setup =    1.087 sec

------------------------------
INITIAL GUESS: MODEL POTENTIAL
------------------------------
Loading Hartree-Fock densities                     ... done
Calculating cut-offs                               ... done
Initializing the effective Hamiltonian             ... done
Setting up the integral package (SHARK)            ... done
Starting the Coulomb interaction                   ... done (   3.6 sec)
Reading the grid                                   ... done
Mapping shells                                     ... done
Starting the XC term evaluation                    ... done (   0.9 sec)
  promolecular density results
     # of electrons  =    301.982835974
     EX              =   -241.785155777
     EC              =    -10.140277674
     EX+EC           =   -251.925433452
Transforming the Hamiltonian                       ... done (   0.4 sec)
Diagonalizing the Hamiltonian                      ... done (   2.6 sec)
Back transforming the eigenvectors                 ... done (   0.1 sec)
Now organizing SCF variables                       ... done
                      ------------------
                      INITIAL GUESS DONE (  10.0 sec)
                      ------------------
-------------------
DFT GRID GENERATION
-------------------

General Integration Accuracy     IntAcc      ... 4.388
Radial Grid Type                 RadialGrid  ... OptM3 with GC (2021)
Angular Grid (max. ang.)         AngularGrid ... 4 (Lebedev-302)
Angular grid pruning method      GridPruning ... 4 (adaptive)
Weight generation scheme         WeightScheme... Becke
Basis function cutoff            BFCut       ... 1.0000e-11
Integration weight cutoff        WCut        ... 1.0000e-14
Angular grids for H and He will be reduced by one unit
Partially contracted basis set               ... off
Rotationally invariant grid construction     ... off

Total number of grid points                  ...   374175
Total number of batches                      ...     5882
Average number of points per batch           ...       63
Average number of grid points per atom       ...     4563
Time for grid setup =    3.563 sec

--------------------
COSX GRID GENERATION
--------------------

GRIDX 1
-------
General Integration Accuracy     IntAcc      ... 3.816
Radial Grid Type                 RadialGrid  ... OptM3 with GC (2021)
Angular Grid (max. ang.)         AngularGrid ... 1 (Lebedev-50)
Angular grid pruning method      GridPruning ... 4 (adaptive)
Weight generation scheme         WeightScheme... Becke
Basis function cutoff            BFCut       ... 1.0000e-11
Integration weight cutoff        WCut        ... 1.0000e-14
Angular grids for H and He will be reduced by one unit
Partially contracted basis set               ... on
Rotationally invariant grid construction     ... off

Total number of grid points                  ...    47369
Total number of batches                      ...      775
Average number of points per batch           ...       61
Average number of grid points per atom       ...      578
UseSFitting                                  ... on

GRIDX 2
-------
General Integration Accuracy     IntAcc      ... 4.020
Radial Grid Type                 RadialGrid  ... OptM3 with GC (2021)
Angular Grid (max. ang.)         AngularGrid ... 2 (Lebedev-110)
Angular grid pruning method      GridPruning ... 4 (adaptive)
Weight generation scheme         WeightScheme... Becke
Basis function cutoff            BFCut       ... 1.0000e-11
Integration weight cutoff        WCut        ... 1.0000e-14
Angular grids for H and He will be reduced by one unit
Partially contracted basis set               ... on
Rotationally invariant grid construction     ... off

Total number of grid points                  ...   100383
Total number of batches                      ...     1610
Average number of points per batch           ...       62
Average number of grid points per atom       ...     1224
UseSFitting                                  ... on

GRIDX 3
-------
General Integration Accuracy     IntAcc      ... 4.338
Radial Grid Type                 RadialGrid  ... OptM3 with GC (2021)
Angular Grid (max. ang.)         AngularGrid ... 3 (Lebedev-194)
Angular grid pruning method      GridPruning ... 4 (adaptive)
Weight generation scheme         WeightScheme... Becke
Basis function cutoff            BFCut       ... 1.0000e-11
Integration weight cutoff        WCut        ... 1.0000e-14
Angular grids for H and He will be reduced by one unit
Partially contracted basis set               ... on
Rotationally invariant grid construction     ... off

Total number of grid points                  ...   217821
Total number of batches                      ...     3443
Average number of points per batch           ...       63
Average number of grid points per atom       ...     2656
UseSFitting                                  ... on

Time for X-Grid setup             =   11.523 sec


--------------------
CPCM SOLVATION MODEL
--------------------
CPCM parameters:
  Epsilon                                         ...      26.7260
  Refrac                                          ...       1.2907
  Rsolv                                           ...       1.3000
  Surface type                                    ... GAUSSIAN VDW
  Epsilon function type                           ...         CPCM
Solvent:                                     ... 2,2,2-TRIFLUOROETHANOL
SMD-CDS solvent descriptors:
  Soln                                       ...    1.2907
  Soln25                                     ... Unavailable
  Sola                                       ...    0.5700
  Solb                                       ...    0.2500
  Solg                                       ...   42.0200
  Solc                                       ...    0.0000
  Solh                                       ...    0.5000
Radii:
 Radius for O  used is    2.8724 Bohr (=   1.5200 Ang.)
 Radius for N  used is    3.5716 Bohr (=   1.8900 Ang.)
 Radius for C  used is    3.4960 Bohr (=   1.8500 Ang.)
 Radius for H  used is    2.2677 Bohr (=   1.2000 Ang.)
Calculating surface                               ...        done! (  0.0s)
GEPOL surface points                              ...         4696
GEPOL Volume                                      ...    3960.1174
GEPOL Surface-area                                ...    2176.8300
Calculating surface distance matrix               ...        done! (  0.2s)
Performing Cholesky decomposition & store         ...        done! (  1.4s)
Overall time for CPCM initialization              ...                 1.6s
--------------
SCF ITERATIONS
--------------
ITER       Energy         Delta-E        Max-DP      RMS-DP      [F,P]     Damp
               ***  Starting incremental Fock matrix formation  ***
  0  -1803.8363461538   0.000000000000 0.13177100  0.00056475  0.2942519 0.7000
  1  -1804.3308261651  -0.494480011352 0.14872555  0.00047740  0.1302180 0.7000
                               ***Turning on DIIS***
  2  -1804.5399416274  -0.209115462251 0.20396364  0.00085475  0.0395834 0.0000
  3  -1804.8571643060  -0.317222678631 0.15573985  0.00037407  0.0659363 0.0000
  4  -1804.9282636952  -0.071099389235 0.04396898  0.00013021  0.0139618 0.0000
  5  -1804.9316494817  -0.003385786413 0.01843384  0.00005847  0.0107661 0.0000
                      *** Initiating the SOSCF procedure ***
                           *** Shutting down DIIS ***
                      *** Re-Reading the Fockian *** 
                      *** Removing any level shift *** 
ITER      Energy       Delta-E        Grad      Rot      Max-DP    RMS-DP
  6  -1804.93202212  -0.0003726359  0.000296  0.000296  0.006038  0.000021
               *** Restarting incremental Fock matrix formation ***
  7  -1804.93202657  -0.0000044493  0.000123  0.000463  0.004523  0.000040
  8  -1804.93202528   0.0000012903  0.000235  0.000284  0.001153  0.000008
  9  -1804.93203215  -0.0000068694  0.000027  0.000070  0.000805  0.000007
 10  -1804.93203205   0.0000000922  0.000043  0.000062  0.000072  0.000001
 11  -1804.93203232  -0.0000002621  0.000008  0.000021  0.000178  0.000001
 12  -1804.93203235  -0.0000000341  0.000008  0.000012  0.000298  0.000001
                  ***Gradient check signals convergence***
              ***Rediagonalizing the Fockian in SOSCF/NRSCF***

               *****************************************************
               *                     SUCCESS                       *
               *           SCF CONVERGED AFTER  13 CYCLES          *
               *****************************************************

Old exchange energy                            =    -61.834778450 Eh
New exchange energy                            =    -61.834773863 Eh
Exchange energy change after final integration =      0.000004587 Eh
Total energy after final integration           =  -1804.932027586 Eh
Final COS-X integration done in                =    36.950 sec

SMD CDS free energy correction energy :                 3.53654     Kcal/mol
Total Energy after SMD CDS correction =             -1804.926391753 Eh

----------------
TOTAL SCF ENERGY
----------------

Total Energy       :        -1804.92639175 Eh          -49114.54405 eV

Components:
Nuclear Repulsion  :         5257.58522763 Eh          143066.16739 eV
Electronic Energy  :        -7062.51161938 Eh         -192180.71144 eV
One Electron Energy:       -12921.84024203 Eh         -351621.14906 eV
Two Electron Energy:         5859.32862264 Eh          159440.43762 eV
Max COSX asymmetry :            0.00000214 Eh               0.00006 eV
CPCM Dielectric    :           -0.07192237 Eh              -1.95711 eV
SMD CDS (Gcds)     :            0.00563583 Eh               0.15336 eV

Virial components:
Potential Energy   :        -3601.44204819 Eh          -98000.22037 eV
Kinetic Energy     :         1796.51565643 Eh           48885.67631 eV
Virial Ratio       :            2.00468169


DFT components:
N(Alpha)           :      151.000351405280 electrons
N(Beta)            :      151.000351405280 electrons
N(Total)           :      302.000702810559 electrons
E(X)               :     -184.940315108530 Eh       
E(C)               :      -10.121072704473 Eh       
E(XC)              :     -195.061387813003 Eh       
DFET-embed. en.    :        0.000000000000 Eh       
CPCM Solvation Model Properties:
Surface-charge          :           -0.08545647
Charge-correction       :           -0.00099465 Eh              -0.02707 eV
Free-energy (cav+disp)  :            0.00563583 Eh               0.15336 eV

---------------
SCF CONVERGENCE
---------------

  Last Energy change         ...    1.7719e-07  Tolerance :   1.0000e-08
  Last MAX-Density change    ...    2.7756e-15  Tolerance :   1.0000e-07
  Last RMS-Density change    ...    1.1644e-17  Tolerance :   5.0000e-09
  Last Orbital Gradient      ...    1.0328e-06  Tolerance :   1.0000e-05
  Last Orbital Rotation      ...    3.8459e-06  Tolerance :   1.0000e-05

             **** THE GBW FILE WAS UPDATED (IminiumBzOate_R3freq.gbw) ****
             **** DENSITY IminiumBzOate_R3freq.scfp WAS UPDATED ****
             **** ENERGY FILE WAS UPDATED (IminiumBzOate_R3freq.en.tmp) ****
             **** THE GBW FILE WAS UPDATED (IminiumBzOate_R3freq.gbw) ****
             **** DENSITY IminiumBzOate_R3freq.scfp WAS UPDATED ****
----------------
ORBITAL ENERGIES
----------------

  NO   OCC          E(Eh)            E(eV) 
   0   2.0000     -19.291039      -524.9359 
   1   2.0000     -19.217478      -522.9342 
   2   2.0000     -19.166846      -521.5564 
   3   2.0000     -19.160489      -521.3834 
   4   2.0000     -14.440198      -392.9378 
   5   2.0000     -14.411503      -392.1569 
   6   2.0000     -10.384500      -282.5766 
   7   2.0000     -10.376357      -282.3550 
   8   2.0000     -10.319997      -280.8214 
   9   2.0000     -10.291005      -280.0325 
  10   2.0000     -10.283961      -279.8408 
  11   2.0000     -10.270490      -279.4742 
  12   2.0000     -10.252609      -278.9877 
  13   2.0000     -10.248183      -278.8672 
  14   2.0000     -10.243032      -278.7271 
  15   2.0000     -10.240499      -278.6582 
  16   2.0000     -10.239735      -278.6374 
  17   2.0000     -10.237232      -278.5692 
  18   2.0000     -10.236617      -278.5525 
  19   2.0000     -10.233908      -278.4788 
  20   2.0000     -10.233821      -278.4764 
  21   2.0000     -10.231799      -278.4214 
  22   2.0000     -10.229683      -278.3638 
  23   2.0000     -10.229037      -278.3462 
  24   2.0000     -10.228568      -278.3335 
  25   2.0000     -10.228287      -278.3258 
  26   2.0000     -10.227583      -278.3067 
  27   2.0000     -10.226559      -278.2788 
  28   2.0000     -10.224589      -278.2252 
  29   2.0000     -10.224467      -278.2219 
  30   2.0000     -10.223868      -278.2056 
  31   2.0000     -10.223741      -278.2021 
  32   2.0000     -10.220772      -278.1214 
  33   2.0000     -10.220076      -278.1024 
  34   2.0000     -10.219121      -278.0764 
  35   2.0000     -10.215737      -277.9843 
  36   2.0000     -10.207990      -277.7735 
  37   2.0000     -10.207149      -277.7506 
  38   2.0000     -10.207035      -277.7475 
  39   2.0000     -10.205770      -277.7131 
  40   2.0000     -10.200521      -277.5703 
  41   2.0000     -10.199899      -277.5534 
  42   2.0000      -1.185692       -32.2643 
  43   2.0000      -1.097906       -29.8755 
  44   2.0000      -1.078222       -29.3399 
  45   2.0000      -1.008614       -27.4458 
  46   2.0000      -0.989058       -26.9136 
  47   2.0000      -0.982957       -26.7476 
  48   2.0000      -0.902328       -24.5536 
  49   2.0000      -0.898218       -24.4418 
  50   2.0000      -0.884937       -24.0804 
  51   2.0000      -0.881023       -23.9739 
  52   2.0000      -0.850955       -23.1557 
  53   2.0000      -0.842687       -22.9307 
  54   2.0000      -0.808806       -22.0087 
  55   2.0000      -0.807452       -21.9719 
  56   2.0000      -0.783676       -21.3249 
  57   2.0000      -0.778243       -21.1771 
  58   2.0000      -0.776338       -21.1252 
  59   2.0000      -0.769682       -20.9441 
  60   2.0000      -0.762516       -20.7491 
  61   2.0000      -0.759443       -20.6655 
  62   2.0000      -0.742272       -20.1983 
  63   2.0000      -0.726575       -19.7711 
  64   2.0000      -0.713674       -19.4201 
  65   2.0000      -0.710209       -19.3258 
  66   2.0000      -0.701161       -19.0796 
  67   2.0000      -0.700311       -19.0564 
  68   2.0000      -0.659346       -17.9417 
  69   2.0000      -0.644456       -17.5365 
  70   2.0000      -0.643556       -17.5120 
  71   2.0000      -0.641898       -17.4669 
  72   2.0000      -0.632689       -17.2163 
  73   2.0000      -0.630049       -17.1445 
  74   2.0000      -0.623635       -16.9700 
  75   2.0000      -0.621656       -16.9161 
  76   2.0000      -0.608682       -16.5631 
  77   2.0000      -0.584115       -15.8946 
  78   2.0000      -0.581477       -15.8228 
  79   2.0000      -0.573621       -15.6090 
  80   2.0000      -0.568416       -15.4674 
  81   2.0000      -0.555713       -15.1217 
  82   2.0000      -0.539866       -14.6905 
  83   2.0000      -0.535284       -14.5658 
  84   2.0000      -0.527113       -14.3435 
  85   2.0000      -0.516017       -14.0415 
  86   2.0000      -0.510507       -13.8916 
  87   2.0000      -0.507967       -13.8225 
  88   2.0000      -0.498269       -13.5586 
  89   2.0000      -0.489954       -13.3323 
  90   2.0000      -0.486781       -13.2460 
  91   2.0000      -0.477514       -12.9938 
  92   2.0000      -0.475761       -12.9461 
  93   2.0000      -0.472842       -12.8667 
  94   2.0000      -0.471005       -12.8167 
  95   2.0000      -0.469258       -12.7692 
  96   2.0000      -0.468617       -12.7517 
  97   2.0000      -0.466087       -12.6829 
  98   2.0000      -0.457942       -12.4612 
  99   2.0000      -0.455498       -12.3947 
 100   2.0000      -0.451285       -12.2801 
 101   2.0000      -0.450064       -12.2469 
 102   2.0000      -0.449367       -12.2279 
 103   2.0000      -0.448512       -12.2046 
 104   2.0000      -0.443056       -12.0562 
 105   2.0000      -0.440703       -11.9921 
 106   2.0000      -0.437633       -11.9086 
 107   2.0000      -0.435046       -11.8382 
 108   2.0000      -0.432488       -11.7686 
 109   2.0000      -0.430702       -11.7200 
 110   2.0000      -0.425802       -11.5866 
 111   2.0000      -0.423153       -11.5146 
 112   2.0000      -0.414427       -11.2771 
 113   2.0000      -0.406658       -11.0657 
 114   2.0000      -0.398546       -10.8450 
 115   2.0000      -0.397172       -10.8076 
 116   2.0000      -0.393883       -10.7181 
 117   2.0000      -0.393299       -10.7022 
 118   2.0000      -0.390935       -10.6379 
 119   2.0000      -0.386300       -10.5117 
 120   2.0000      -0.382114       -10.3979 
 121   2.0000      -0.378557       -10.3011 
 122   2.0000      -0.376627       -10.2485 
 123   2.0000      -0.375549       -10.2192 
 124   2.0000      -0.372760       -10.1433 
 125   2.0000      -0.370122       -10.0715 
 126   2.0000      -0.367640       -10.0040 
 127   2.0000      -0.367239        -9.9931 
 128   2.0000      -0.364153        -9.9091 
 129   2.0000      -0.362463        -9.8631 
 130   2.0000      -0.360768        -9.8170 
 131   2.0000      -0.354783        -9.6541 
 132   2.0000      -0.349273        -9.5042 
 133   2.0000      -0.346925        -9.4403 
 134   2.0000      -0.340123        -9.2552 
 135   2.0000      -0.336388        -9.1536 
 136   2.0000      -0.334584        -9.1045 
 137   2.0000      -0.324336        -8.8256 
 138   2.0000      -0.316608        -8.6153 
 139   2.0000      -0.313987        -8.5440 
 140   2.0000      -0.293067        -7.9748 
 141   2.0000      -0.285682        -7.7738 
 142   2.0000      -0.281714        -7.6658 
 143   2.0000      -0.280772        -7.6402 
 144   2.0000      -0.276630        -7.5275 
 145   2.0000      -0.272961        -7.4276 
 146   2.0000      -0.270840        -7.3699 
 147   2.0000      -0.267614        -7.2821 
 148   2.0000      -0.265720        -7.2306 
 149   2.0000      -0.258412        -7.0317 
 150   2.0000      -0.227246        -6.1837 
 151   0.0000      -0.064505        -1.7553 
 152   0.0000      -0.039019        -1.0618 
 153   0.0000      -0.034945        -0.9509 
 154   0.0000      -0.020873        -0.5680 
 155   0.0000      -0.017310        -0.4710 
 156   0.0000      -0.011360        -0.3091 
 157   0.0000      -0.006742        -0.1835 
 158   0.0000      -0.004522        -0.1231 
 159   0.0000       0.009141         0.2487 
 160   0.0000       0.038972         1.0605 
 161   0.0000       0.042175         1.1476 
 162   0.0000       0.052303         1.4232 
 163   0.0000       0.062658         1.7050 
 164   0.0000       0.063192         1.7195 
 165   0.0000       0.071560         1.9472 
 166   0.0000       0.073973         2.0129 
 167   0.0000       0.074590         2.0297 
 168   0.0000       0.076570         2.0836 
 169   0.0000       0.085421         2.3244 
 170   0.0000       0.087052         2.3688 
 171   0.0000       0.089723         2.4415 
 172   0.0000       0.091665         2.4943 
 173   0.0000       0.095238         2.5916 
 174   0.0000       0.098180         2.6716 
 175   0.0000       0.101972         2.7748 
 176   0.0000       0.103952         2.8287 
 177   0.0000       0.106433         2.8962 
 178   0.0000       0.108261         2.9459 
 179   0.0000       0.110665         3.0114 
 180   0.0000       0.112969         3.0740 
 181   0.0000       0.113677         3.0933 
 182   0.0000       0.117294         3.1917 
 183   0.0000       0.119742         3.2584 
 184   0.0000       0.121974         3.3191 
 185   0.0000       0.125439         3.4134 
 186   0.0000       0.128313         3.4916 
 187   0.0000       0.128672         3.5014 
 188   0.0000       0.133857         3.6424 
 189   0.0000       0.136986         3.7276 
 190   0.0000       0.138460         3.7677 
 191   0.0000       0.140600         3.8259 
 192   0.0000       0.142116         3.8672 
 193   0.0000       0.146548         3.9878 
 194   0.0000       0.149304         4.0628 
 195   0.0000       0.149481         4.0676 
 196   0.0000       0.154324         4.1994 
 197   0.0000       0.155279         4.2254 
 198   0.0000       0.157863         4.2957 
 199   0.0000       0.161285         4.3888 
 200   0.0000       0.161526         4.3953 
 201   0.0000       0.164554         4.4777 
 202   0.0000       0.166401         4.5280 
 203   0.0000       0.168109         4.5745 
 204   0.0000       0.169664         4.6168 
 205   0.0000       0.173504         4.7213 
 206   0.0000       0.174795         4.7564 
 207   0.0000       0.177909         4.8411 
 208   0.0000       0.178626         4.8607 
 209   0.0000       0.183001         4.9797 
 210   0.0000       0.183466         4.9924 
 211   0.0000       0.186895         5.0857 
 212   0.0000       0.187159         5.0929 
 213   0.0000       0.191166         5.2019 
 214   0.0000       0.194206         5.2846 
 215   0.0000       0.195064         5.3080 
 216   0.0000       0.198483         5.4010 
 217   0.0000       0.199636         5.4324 
 218   0.0000       0.202450         5.5089 
 219   0.0000       0.207642         5.6502 
 220   0.0000       0.211763         5.7624 
 221   0.0000       0.212102         5.7716 
 222   0.0000       0.212999         5.7960 
 223   0.0000       0.216612         5.8943 
 224   0.0000       0.222521         6.0551 
 225   0.0000       0.224335         6.1045 
 226   0.0000       0.225494         6.1360 
 227   0.0000       0.226818         6.1720 
 228   0.0000       0.229633         6.2486 
 229   0.0000       0.231951         6.3117 
 230   0.0000       0.233620         6.3571 
 231   0.0000       0.236851         6.4450 
 232   0.0000       0.239310         6.5120 
 233   0.0000       0.240585         6.5467 
 234   0.0000       0.242385         6.5956 
 235   0.0000       0.243921         6.6374 
 236   0.0000       0.247424         6.7327 
 237   0.0000       0.248896         6.7728 
 238   0.0000       0.251262         6.8372 
 239   0.0000       0.252170         6.8619 
 240   0.0000       0.259163         7.0522 
 241   0.0000       0.261826         7.1246 
 242   0.0000       0.262333         7.1384 
 243   0.0000       0.265612         7.2277 
 244   0.0000       0.267068         7.2673 
 245   0.0000       0.270602         7.3635 
 246   0.0000       0.272001         7.4015 
 247   0.0000       0.273013         7.4291 
 248   0.0000       0.275713         7.5025 
 249   0.0000       0.279174         7.5967 
 250   0.0000       0.281347         7.6558 
 251   0.0000       0.285816         7.7774 
 252   0.0000       0.288934         7.8623 
 253   0.0000       0.290803         7.9132 
 254   0.0000       0.291958         7.9446 
 255   0.0000       0.294485         8.0133 
 256   0.0000       0.298029         8.1098 
 257   0.0000       0.302348         8.2273 
 258   0.0000       0.302737         8.2379 
 259   0.0000       0.305094         8.3020 
 260   0.0000       0.308232         8.3874 
 261   0.0000       0.309159         8.4126 
 262   0.0000       0.313395         8.5279 
 263   0.0000       0.315498         8.5851 
 264   0.0000       0.317255         8.6329 
 265   0.0000       0.317464         8.6386 
 266   0.0000       0.323521         8.8035 
 267   0.0000       0.325372         8.8538 
 268   0.0000       0.329391         8.9632 
 269   0.0000       0.331552         9.0220 
 270   0.0000       0.332855         9.0574 
 271   0.0000       0.336434         9.1548 
 272   0.0000       0.338833         9.2201 
 273   0.0000       0.342386         9.3168 
 274   0.0000       0.344814         9.3829 
 275   0.0000       0.349658         9.5147 
 276   0.0000       0.350058         9.5256 
 277   0.0000       0.354068         9.6347 
 278   0.0000       0.355207         9.6657 
 279   0.0000       0.358281         9.7493 
 280   0.0000       0.361386         9.8338 
 281   0.0000       0.361939         9.8489 
 282   0.0000       0.363373         9.8879 
 283   0.0000       0.365813         9.9543 
 284   0.0000       0.368562        10.0291 
 285   0.0000       0.371165        10.0999 
 286   0.0000       0.371878        10.1193 
 287   0.0000       0.373907        10.1745 
 288   0.0000       0.374893        10.2014 
 289   0.0000       0.379020        10.3137 
 290   0.0000       0.382996        10.4219 
 291   0.0000       0.386707        10.5228 
 292   0.0000       0.389589        10.6013 
 293   0.0000       0.391658        10.6576 
 294   0.0000       0.396786        10.7971 
 295   0.0000       0.399022        10.8579 
 296   0.0000       0.399380        10.8677 
 297   0.0000       0.403828        10.9887 
 298   0.0000       0.404622        11.0103 
 299   0.0000       0.408908        11.1270 
 300   0.0000       0.411494        11.1973 
 301   0.0000       0.413527        11.2526 
 302   0.0000       0.414882        11.2895 
 303   0.0000       0.418214        11.3802 
 304   0.0000       0.423219        11.5164 
 305   0.0000       0.424265        11.5448 
 306   0.0000       0.426490        11.6054 
 307   0.0000       0.428571        11.6620 
 308   0.0000       0.430445        11.7130 
 309   0.0000       0.431120        11.7314 
 310   0.0000       0.432856        11.7786 
 311   0.0000       0.435123        11.8403 
 312   0.0000       0.438036        11.9196 
 313   0.0000       0.439806        11.9677 
 314   0.0000       0.440730        11.9929 
 315   0.0000       0.442085        12.0297 
 316   0.0000       0.445072        12.1110 
 317   0.0000       0.446479        12.1493 
 318   0.0000       0.451363        12.2822 
 319   0.0000       0.452695        12.3185 
 320   0.0000       0.453185        12.3318 
 321   0.0000       0.454825        12.3764 
 322   0.0000       0.455199        12.3866 
 323   0.0000       0.458069        12.4647 
 324   0.0000       0.461674        12.5628 
 325   0.0000       0.462144        12.5756 
 326   0.0000       0.463230        12.6051 
 327   0.0000       0.465961        12.6795 
 328   0.0000       0.467488        12.7210 
 329   0.0000       0.469843        12.7851 
 330   0.0000       0.472640        12.8612 
 331   0.0000       0.473763        12.8917 
 332   0.0000       0.476687        12.9713 
 333   0.0000       0.477093        12.9824 
 334   0.0000       0.478036        13.0080 
 335   0.0000       0.480297        13.0695 
 336   0.0000       0.481127        13.0921 
 337   0.0000       0.484088        13.1727 
 338   0.0000       0.485390        13.2081 
 339   0.0000       0.488431        13.2909 
 340   0.0000       0.491041        13.3619 
 341   0.0000       0.493223        13.4213 
 342   0.0000       0.497833        13.5467 
 343   0.0000       0.498319        13.5600 
 344   0.0000       0.500750        13.6261 
 345   0.0000       0.502096        13.6627 
 346   0.0000       0.504567        13.7300 
 347   0.0000       0.506228        13.7752 
 348   0.0000       0.507655        13.8140 
 349   0.0000       0.510214        13.8836 
 350   0.0000       0.511256        13.9120 
 351   0.0000       0.513716        13.9789 
 352   0.0000       0.516063        14.0428 
 353   0.0000       0.519042        14.1239 
 354   0.0000       0.519554        14.1378 
 355   0.0000       0.520608        14.1665 
 356   0.0000       0.521557        14.1923 
 357   0.0000       0.526961        14.3393 
 358   0.0000       0.529811        14.4169 
 359   0.0000       0.531246        14.4559 
 360   0.0000       0.533423        14.5152 
 361   0.0000       0.536083        14.5876 
 362   0.0000       0.537008        14.6127 
 363   0.0000       0.543419        14.7872 
 364   0.0000       0.543987        14.8026 
 365   0.0000       0.546353        14.8670 
 366   0.0000       0.548366        14.9218 
 367   0.0000       0.554125        15.0785 
 368   0.0000       0.556982        15.1562 
 369   0.0000       0.559363        15.2211 
 370   0.0000       0.560827        15.2609 
 371   0.0000       0.563387        15.3305 
 372   0.0000       0.567521        15.4430 
 373   0.0000       0.570786        15.5319 
 374   0.0000       0.572517        15.5790 
 375   0.0000       0.574457        15.6318 
 376   0.0000       0.577080        15.7032 
 377   0.0000       0.580266        15.7898 
 378   0.0000       0.582734        15.8570 
 379   0.0000       0.589896        16.0519 
 380   0.0000       0.593427        16.1480 
 381   0.0000       0.595870        16.2145 
 382   0.0000       0.602606        16.3977 
 383   0.0000       0.604376        16.4459 
 384   0.0000       0.606123        16.4934 
 385   0.0000       0.608759        16.5652 
 386   0.0000       0.613294        16.6886 
 387   0.0000       0.615407        16.7461 
 388   0.0000       0.624351        16.9894 
 389   0.0000       0.624996        17.0070 
 390   0.0000       0.630503        17.1569 
 391   0.0000       0.633142        17.2287 
 392   0.0000       0.638662        17.3789 
 393   0.0000       0.641099        17.4452 
 394   0.0000       0.645871        17.5750 
 395   0.0000       0.650796        17.7091 
 396   0.0000       0.657362        17.8877 
 397   0.0000       0.658936        17.9306 
 398   0.0000       0.661707        18.0060 
 399   0.0000       0.668260        18.1843 
 400   0.0000       0.671189        18.2640 
 401   0.0000       0.675442        18.3797 
 402   0.0000       0.679297        18.4846 
 403   0.0000       0.682996        18.5853 
 404   0.0000       0.685516        18.6538 
 405   0.0000       0.689960        18.7748 
 406   0.0000       0.691168        18.8076 
 407   0.0000       0.696611        18.9558 
 408   0.0000       0.701559        19.0904 
 409   0.0000       0.703186        19.1347 
 410   0.0000       0.705621        19.2009 
 411   0.0000       0.708801        19.2875 
 412   0.0000       0.709494        19.3063 
 413   0.0000       0.712128        19.3780 
 414   0.0000       0.714603        19.4453 
 415   0.0000       0.719925        19.5902 
 416   0.0000       0.720745        19.6125 
 417   0.0000       0.722884        19.6707 
 418   0.0000       0.725795        19.7499 
 419   0.0000       0.727859        19.8061 
 420   0.0000       0.731776        19.9126 
 421   0.0000       0.734608        19.9897 
 422   0.0000       0.737800        20.0766 
 423   0.0000       0.739116        20.1124 
 424   0.0000       0.740456        20.1488 
 425   0.0000       0.744549        20.2602 
 426   0.0000       0.747480        20.3400 
 427   0.0000       0.748491        20.3675 
 428   0.0000       0.753335        20.4993 
 429   0.0000       0.759052        20.6549 
 430   0.0000       0.761659        20.7258 
 431   0.0000       0.763242        20.7689 
 432   0.0000       0.767986        20.8980 
 433   0.0000       0.770720        20.9723 
 434   0.0000       0.772023        21.0078 
 435   0.0000       0.775604        21.1053 
 436   0.0000       0.777291        21.1512 
 437   0.0000       0.783094        21.3091 
 438   0.0000       0.785375        21.3711 
 439   0.0000       0.789546        21.4846 
 440   0.0000       0.791882        21.5482 
 441   0.0000       0.793109        21.5816 
 442   0.0000       0.795370        21.6431 
 443   0.0000       0.797338        21.6967 
 444   0.0000       0.800534        21.7836 
 445   0.0000       0.806096        21.9350 
 446   0.0000       0.808288        21.9946 
 447   0.0000       0.811974        22.0949 
 448   0.0000       0.814622        22.1670 
 449   0.0000       0.817828        22.2542 
 450   0.0000       0.826419        22.4880 
 451   0.0000       0.828513        22.5450 
 452   0.0000       0.830443        22.5975 
 453   0.0000       0.834682        22.7128 
 454   0.0000       0.839154        22.8345 
 455   0.0000       0.841317        22.8934 
 456   0.0000       0.845625        23.0106 
 457   0.0000       0.851067        23.1587 
 458   0.0000       0.854469        23.2513 
 459   0.0000       0.857316        23.3288 
 460   0.0000       0.859858        23.3979 
 461   0.0000       0.861231        23.4353 
 462   0.0000       0.864908        23.5354 
 463   0.0000       0.867043        23.5934 
 464   0.0000       0.871568        23.7166 
 465   0.0000       0.874867        23.8063 
 466   0.0000       0.876794        23.8588 
 467   0.0000       0.883980        24.0543 
 468   0.0000       0.887615        24.1532 
 469   0.0000       0.889138        24.1947 
 470   0.0000       0.889650        24.2086 
 471   0.0000       0.891158        24.2496 
 472   0.0000       0.894864        24.3505 
 473   0.0000       0.901099        24.5201 
 474   0.0000       0.905652        24.6440 
 475   0.0000       0.910333        24.7714 
 476   0.0000       0.913136        24.8477 
 477   0.0000       0.916883        24.9497 
 478   0.0000       0.922425        25.1005 
 479   0.0000       0.924388        25.1539 
 480   0.0000       0.929263        25.2865 
 481   0.0000       0.932140        25.3648 
 482   0.0000       0.935643        25.4601 
 483   0.0000       0.935971        25.4691 
 484   0.0000       0.942401        25.6440 
 485   0.0000       0.943608        25.6769 
 486   0.0000       0.952445        25.9173 
 487   0.0000       0.953773        25.9535 
 488   0.0000       0.956281        26.0217 
 489   0.0000       0.962295        26.1854 
 490   0.0000       0.963513        26.2185 
 491   0.0000       0.967867        26.3370 
 492   0.0000       0.970602        26.4114 
 493   0.0000       0.974469        26.5166 
 494   0.0000       0.979155        26.6442 
 495   0.0000       0.983331        26.7578 
 496   0.0000       0.988060        26.8865 
 497   0.0000       0.995558        27.0905 
 498   0.0000       0.997729        27.1496 
 499   0.0000       1.000105        27.2142 
 500   0.0000       1.002404        27.2768 
 501   0.0000       1.008343        27.4384 
 502   0.0000       1.010901        27.5080 
 503   0.0000       1.018737        27.7212 
 504   0.0000       1.022421        27.8215 
 505   0.0000       1.024512        27.8784 
 506   0.0000       1.030943        28.0534 
 507   0.0000       1.032844        28.1051 
 508   0.0000       1.034976        28.1631 
 509   0.0000       1.038101        28.2482 
 510   0.0000       1.045689        28.4546 
 511   0.0000       1.049252        28.5516 
 512   0.0000       1.053154        28.6578 
 513   0.0000       1.056052        28.7366 
 514   0.0000       1.059696        28.8358 
 515   0.0000       1.060526        28.8584 
 516   0.0000       1.068092        29.0643 
 517   0.0000       1.072707        29.1898 
 518   0.0000       1.073942        29.2234 
 519   0.0000       1.081597        29.4318 
 520   0.0000       1.085031        29.5252 
 521   0.0000       1.088178        29.6108 
 522   0.0000       1.091276        29.6951 
 523   0.0000       1.096403        29.8347 
 524   0.0000       1.098762        29.8988 
 525   0.0000       1.103399        30.0250 
 526   0.0000       1.109925        30.2026 
 527   0.0000       1.112059        30.2607 
 528   0.0000       1.114417        30.3248 
 529   0.0000       1.118399        30.4332 
 530   0.0000       1.121955        30.5300 
 531   0.0000       1.128298        30.7025 
 532   0.0000       1.130606        30.7654 
 533   0.0000       1.132209        30.8090 
 534   0.0000       1.135427        30.8965 
 535   0.0000       1.139384        31.0042 
 536   0.0000       1.147581        31.2273 
 537   0.0000       1.150113        31.2962 
 538   0.0000       1.151348        31.3298 
 539   0.0000       1.154319        31.4106 
 540   0.0000       1.157594        31.4997 
 541   0.0000       1.159600        31.5543 
 542   0.0000       1.163364        31.6567 
 543   0.0000       1.168996        31.8100 
 544   0.0000       1.173544        31.9338 
 545   0.0000       1.174536        31.9607 
 546   0.0000       1.182401        32.1748 
 547   0.0000       1.183304        32.1993 
 548   0.0000       1.188101        32.3299 
 549   0.0000       1.191242        32.4153 
 550   0.0000       1.191706        32.4280 
 551   0.0000       1.193989        32.4901 
 552   0.0000       1.206093        32.8195 
 553   0.0000       1.209430        32.9103 
 554   0.0000       1.211849        32.9761 
 555   0.0000       1.216083        33.0913 
 556   0.0000       1.218504        33.1572 
 557   0.0000       1.221446        33.2372 
 558   0.0000       1.224765        33.3275 
 559   0.0000       1.233017        33.5521 
 560   0.0000       1.235962        33.6322 
 561   0.0000       1.237116        33.6636 
 562   0.0000       1.245682        33.8967 
 563   0.0000       1.247687        33.9513 
 564   0.0000       1.250372        34.0243 
 565   0.0000       1.252238        34.0751 
 566   0.0000       1.254883        34.1471 
 567   0.0000       1.256927        34.2027 
 568   0.0000       1.260587        34.3023 
 569   0.0000       1.264071        34.3971 
 570   0.0000       1.270268        34.5658 
 571   0.0000       1.275829        34.7171 
 572   0.0000       1.279613        34.8200 
 573   0.0000       1.282168        34.8896 
 574   0.0000       1.287599        35.0373 
 575   0.0000       1.288857        35.0716 
 576   0.0000       1.294975        35.2381 
 577   0.0000       1.295103        35.2415 
 578   0.0000       1.298983        35.3471 
 579   0.0000       1.301340        35.4113 
 580   0.0000       1.303260        35.4635 
 581   0.0000       1.306278        35.5456 
 582   0.0000       1.308855        35.6157 
 583   0.0000       1.314781        35.7770 
 584   0.0000       1.320816        35.9412 
 585   0.0000       1.323376        36.0109 
 586   0.0000       1.327250        36.1163 
 587   0.0000       1.330132        36.1947 
 588   0.0000       1.335787        36.3486 
 589   0.0000       1.338161        36.4132 
 590   0.0000       1.344986        36.5989 
 591   0.0000       1.349385        36.7186 
 592   0.0000       1.354563        36.8595 
 593   0.0000       1.359649        36.9979 
 594   0.0000       1.362643        37.0794 
 595   0.0000       1.363891        37.1134 
 596   0.0000       1.367141        37.2018 
 597   0.0000       1.375770        37.4366 
 598   0.0000       1.378455        37.5097 
 599   0.0000       1.385644        37.7053 
 600   0.0000       1.387369        37.7522 
 601   0.0000       1.393751        37.9259 
 602   0.0000       1.400941        38.1215 
 603   0.0000       1.407867        38.3100 
 604   0.0000       1.410497        38.3816 
 605   0.0000       1.412905        38.4471 
 606   0.0000       1.416792        38.5529 
 607   0.0000       1.427074        38.8327 
 608   0.0000       1.434027        39.0218 
 609   0.0000       1.435114        39.0514 
 610   0.0000       1.445029        39.3212 
 611   0.0000       1.448219        39.4080 
 612   0.0000       1.452942        39.5366 
 613   0.0000       1.458373        39.6844 
 614   0.0000       1.460850        39.7518 
 615   0.0000       1.465162        39.8691 
 616   0.0000       1.472114        40.0582 
 617   0.0000       1.474361        40.1194 
 618   0.0000       1.478871        40.2421 
 619   0.0000       1.482887        40.3514 
 620   0.0000       1.485161        40.4133 
 621   0.0000       1.490626        40.5620 
 622   0.0000       1.492580        40.6152 
 623   0.0000       1.500164        40.8215 
 624   0.0000       1.501813        40.8664 
 625   0.0000       1.505073        40.9551 
 626   0.0000       1.509375        41.0722 
 627   0.0000       1.510308        41.0976 
 628   0.0000       1.516100        41.2552 
 629   0.0000       1.519713        41.3535 
 630   0.0000       1.526050        41.5259 
 631   0.0000       1.527922        41.5769 
 632   0.0000       1.532130        41.6914 
 633   0.0000       1.534201        41.7477 
 634   0.0000       1.540351        41.9151 
 635   0.0000       1.544557        42.0295 
 636   0.0000       1.546116        42.0720 
 637   0.0000       1.551529        42.2192 
 638   0.0000       1.560443        42.4618 
 639   0.0000       1.562532        42.5186 
 640   0.0000       1.564212        42.5644 
 641   0.0000       1.567992        42.6672 
 642   0.0000       1.573241        42.8101 
 643   0.0000       1.576303        42.8934 
 644   0.0000       1.582503        43.0621 
 645   0.0000       1.583037        43.0766 
 646   0.0000       1.589820        43.2612 
 647   0.0000       1.593206        43.3534 
 648   0.0000       1.594518        43.3890 
 649   0.0000       1.597244        43.4632 
 650   0.0000       1.600744        43.5585 
 651   0.0000       1.603285        43.6276 
 652   0.0000       1.607750        43.7491 
 653   0.0000       1.616144        43.9775 
 654   0.0000       1.616542        43.9884 
 655   0.0000       1.618025        44.0287 
 656   0.0000       1.621124        44.1130 
 657   0.0000       1.621708        44.1289 
 658   0.0000       1.628576        44.3158 
 659   0.0000       1.629729        44.3472 
 660   0.0000       1.633173        44.4409 
 661   0.0000       1.635582        44.5064 
 662   0.0000       1.637275        44.5525 
 663   0.0000       1.639381        44.6098 
 664   0.0000       1.640575        44.6423 
 665   0.0000       1.644607        44.7520 
 666   0.0000       1.647779        44.8383 
 667   0.0000       1.648705        44.8636 
 668   0.0000       1.651793        44.9476 
 669   0.0000       1.655476        45.0478 
 670   0.0000       1.657520        45.1034 
 671   0.0000       1.659521        45.1579 
 672   0.0000       1.665057        45.3085 
 673   0.0000       1.666020        45.3347 
 674   0.0000       1.667452        45.3737 
 675   0.0000       1.672031        45.4983 
 676   0.0000       1.679136        45.6916 
 677   0.0000       1.680981        45.7418 
 678   0.0000       1.683024        45.7974 
 679   0.0000       1.687422        45.9171 
 680   0.0000       1.690662        46.0052 
 681   0.0000       1.692842        46.0646 
 682   0.0000       1.695245        46.1300 
 683   0.0000       1.699048        46.2335 
 684   0.0000       1.703993        46.3680 
 685   0.0000       1.705557        46.4106 
 686   0.0000       1.710747        46.5518 
 687   0.0000       1.713423        46.6246 
 688   0.0000       1.714316        46.6489 
 689   0.0000       1.719223        46.7824 
 690   0.0000       1.720865        46.8271 
 691   0.0000       1.723708        46.9045 
 692   0.0000       1.727646        47.0116 
 693   0.0000       1.728451        47.0336 
 694   0.0000       1.729686        47.0671 
 695   0.0000       1.732101        47.1329 
 696   0.0000       1.734567        47.2000 
 697   0.0000       1.737147        47.2702 
 698   0.0000       1.742699        47.4212 
 699   0.0000       1.746917        47.5360 
 700   0.0000       1.751574        47.6628 
 701   0.0000       1.754369        47.7388 
 702   0.0000       1.757626        47.8274 
 703   0.0000       1.763115        47.9768 
 704   0.0000       1.765505        48.0418 
 705   0.0000       1.767789        48.1040 
 706   0.0000       1.777332        48.3637 
 707   0.0000       1.779883        48.4331 
 708   0.0000       1.781725        48.4832 
 709   0.0000       1.789729        48.7010 
 710   0.0000       1.794127        48.8207 
 711   0.0000       1.800946        49.0062 
 712   0.0000       1.804419        49.1007 
 713   0.0000       1.808182        49.2031 
 714   0.0000       1.811293        49.2878 
 715   0.0000       1.815876        49.4125 
 716   0.0000       1.827305        49.7235 
 717   0.0000       1.832609        49.8678 
 718   0.0000       1.836600        49.9764 
 719   0.0000       1.842661        50.1413 
 720   0.0000       1.844138        50.1816 
 721   0.0000       1.847186        50.2645 
 722   0.0000       1.856921        50.5294 
 723   0.0000       1.859461        50.5985 
 724   0.0000       1.864417        50.7334 
 725   0.0000       1.866373        50.7866 
 726   0.0000       1.875233        51.0277 
 727   0.0000       1.878314        51.1115 
 728   0.0000       1.887740        51.3680 
 729   0.0000       1.892762        51.5047 
 730   0.0000       1.897094        51.6226 
 731   0.0000       1.899789        51.6959 
 732   0.0000       1.909836        51.9693 
 733   0.0000       1.911882        52.0250 
 734   0.0000       1.913306        52.0637 
 735   0.0000       1.917660        52.1822 
 736   0.0000       1.920740        52.2660 
 737   0.0000       1.923944        52.3532 
 738   0.0000       1.930488        52.5313 
 739   0.0000       1.937996        52.7355 
 740   0.0000       1.942570        52.8600 
 741   0.0000       1.944997        52.9261 
 742   0.0000       1.947920        53.0056 
 743   0.0000       1.953175        53.1486 
 744   0.0000       1.954641        53.1885 
 745   0.0000       1.958656        53.2977 
 746   0.0000       1.963304        53.4242 
 747   0.0000       1.963968        53.4423 
 748   0.0000       1.971962        53.6598 
 749   0.0000       1.977249        53.8037 
 750   0.0000       1.986441        54.0538 
 751   0.0000       1.990679        54.1691 
 752   0.0000       1.995941        54.3123 
 753   0.0000       1.997284        54.3489 
 754   0.0000       2.002393        54.4879 
 755   0.0000       2.006829        54.6086 
 756   0.0000       2.008202        54.6460 
 757   0.0000       2.016016        54.8586 
 758   0.0000       2.017050        54.8867 
 759   0.0000       2.023174        55.0534 
 760   0.0000       2.031679        55.2848 
 761   0.0000       2.033784        55.3421 
 762   0.0000       2.037983        55.4563 
 763   0.0000       2.041615        55.5552 
 764   0.0000       2.045745        55.6675 
 765   0.0000       2.050101        55.7861 
 766   0.0000       2.056370        55.9567 
 767   0.0000       2.060166        56.0600 
 768   0.0000       2.066322        56.2275 
 769   0.0000       2.068333        56.2822 
 770   0.0000       2.071388        56.3653 
 771   0.0000       2.075910        56.4884 
 772   0.0000       2.084276        56.7160 
 773   0.0000       2.086001        56.7630 
 774   0.0000       2.092956        56.9522 
 775   0.0000       2.099122        57.1200 
 776   0.0000       2.101194        57.1764 
 777   0.0000       2.107808        57.3564 
 778   0.0000       2.108446        57.3737 
 779   0.0000       2.113554        57.5127 
 780   0.0000       2.119739        57.6810 
 781   0.0000       2.121043        57.7165 
 782   0.0000       2.127073        57.8806 
 783   0.0000       2.132127        58.0181 
 784   0.0000       2.135913        58.1212 
 785   0.0000       2.140734        58.2523 
 786   0.0000       2.150631        58.5216 
 787   0.0000       2.155611        58.6572 
 788   0.0000       2.161076        58.8059 
 789   0.0000       2.161679        58.8223 
 790   0.0000       2.168423        59.0058 
 791   0.0000       2.174619        59.1744 
 792   0.0000       2.175650        59.2024 
 793   0.0000       2.179058        59.2952 
 794   0.0000       2.182018        59.3757 
 795   0.0000       2.189980        59.5924 
 796   0.0000       2.192748        59.6677 
 797   0.0000       2.197137        59.7871 
 798   0.0000       2.203843        59.9696 
 799   0.0000       2.207118        60.0587 
 800   0.0000       2.211317        60.1730 
 801   0.0000       2.213632        60.2360 
 802   0.0000       2.215042        60.2744 
 803   0.0000       2.224131        60.5217 
 804   0.0000       2.227070        60.6017 
 805   0.0000       2.231754        60.7291 
 806   0.0000       2.237874        60.8956 
 807   0.0000       2.239821        60.9486 
 808   0.0000       2.243856        61.0584 
 809   0.0000       2.247477        61.1570 
 810   0.0000       2.255119        61.3649 
 811   0.0000       2.261431        61.5367 
 812   0.0000       2.263458        61.5918 
 813   0.0000       2.268907        61.7401 
 814   0.0000       2.272476        61.8372 
 815   0.0000       2.280578        62.0577 
 816   0.0000       2.282689        62.1151 
 817   0.0000       2.288181        62.2646 
 818   0.0000       2.294730        62.4428 
 819   0.0000       2.301680        62.6319 
 820   0.0000       2.305141        62.7261 
 821   0.0000       2.307532        62.7911 
 822   0.0000       2.314664        62.9852 
 823   0.0000       2.316107        63.0245 
 824   0.0000       2.321779        63.1788 
 825   0.0000       2.326538        63.3083 
 826   0.0000       2.329202        63.3808 
 827   0.0000       2.336211        63.5715 
 828   0.0000       2.338819        63.6425 
 829   0.0000       2.346605        63.8544 
 830   0.0000       2.350534        63.9613 
 831   0.0000       2.355590        64.0989 
 832   0.0000       2.359799        64.2134 
 833   0.0000       2.365728        64.3747 
 834   0.0000       2.368325        64.4454 
 835   0.0000       2.369615        64.4805 
 836   0.0000       2.373833        64.5953 
 837   0.0000       2.376580        64.6700 
 838   0.0000       2.382204        64.8231 
 839   0.0000       2.385990        64.9261 
 840   0.0000       2.389668        65.0262 
 841   0.0000       2.396657        65.2164 
 842   0.0000       2.397539        65.2403 
 843   0.0000       2.403768        65.4098 
 844   0.0000       2.408267        65.5323 
 845   0.0000       2.410590        65.5955 
 846   0.0000       2.411633        65.6239 
 847   0.0000       2.422332        65.9150 
 848   0.0000       2.425418        65.9990 
 849   0.0000       2.430570        66.1392 
 850   0.0000       2.431557        66.1660 
 851   0.0000       2.439284        66.3763 
 852   0.0000       2.443226        66.4836 
 853   0.0000       2.444977        66.5312 
 854   0.0000       2.448122        66.6168 
 855   0.0000       2.459361        66.9226 
 856   0.0000       2.460058        66.9416 
 857   0.0000       2.463703        67.0408 
 858   0.0000       2.465468        67.0888 
 859   0.0000       2.472603        67.2830 
 860   0.0000       2.480344        67.4936 
 861   0.0000       2.483100        67.5686 
 862   0.0000       2.485562        67.6356 
 863   0.0000       2.486022        67.6481 
 864   0.0000       2.498240        67.9806 
 865   0.0000       2.500361        68.0383 
 866   0.0000       2.503965        68.1364 
 867   0.0000       2.510536        68.3151 
 868   0.0000       2.517107        68.4940 
 869   0.0000       2.527521        68.7774 
 870   0.0000       2.530025        68.8455 
 871   0.0000       2.534241        68.9602 
 872   0.0000       2.541213        69.1499 
 873   0.0000       2.543833        69.2212 
 874   0.0000       2.545088        69.2554 
 875   0.0000       2.547473        69.3203 
 876   0.0000       2.548743        69.3548 
 877   0.0000       2.553457        69.4831 
 878   0.0000       2.556643        69.5698 
 879   0.0000       2.559572        69.6495 
 880   0.0000       2.564368        69.7800 
 881   0.0000       2.568024        69.8795 
 882   0.0000       2.572180        69.9926 
 883   0.0000       2.573968        70.0412 
 884   0.0000       2.576453        70.1089 
 885   0.0000       2.584996        70.3413 
 886   0.0000       2.586254        70.3755 
 887   0.0000       2.596440        70.6527 
 888   0.0000       2.598315        70.7038 
 889   0.0000       2.600240        70.7561 
 890   0.0000       2.603098        70.8339 
 891   0.0000       2.614061        71.1322 
 892   0.0000       2.617995        71.2393 
 893   0.0000       2.620802        71.3156 
 894   0.0000       2.625935        71.4553 
 895   0.0000       2.626652        71.4748 
 896   0.0000       2.632057        71.6219 
 897   0.0000       2.633471        71.6604 
 898   0.0000       2.634749        71.6952 
 899   0.0000       2.635954        71.7279 
 900   0.0000       2.642760        71.9132 
 901   0.0000       2.647159        72.0329 
 902   0.0000       2.649272        72.0903 
 903   0.0000       2.651217        72.1433 
 904   0.0000       2.653402        72.2027 
 905   0.0000       2.654928        72.2443 
 906   0.0000       2.661628        72.4266 
 907   0.0000       2.664059        72.4927 
 908   0.0000       2.669110        72.6302 
 909   0.0000       2.671837        72.7044 
 910   0.0000       2.673703        72.7552 
 911   0.0000       2.676681        72.8362 
 912   0.0000       2.678905        72.8967 
 913   0.0000       2.680174        72.9312 
 914   0.0000       2.684755        73.0559 
 915   0.0000       2.686623        73.1067 
 916   0.0000       2.689222        73.1774 
 917   0.0000       2.692637        73.2704 
 918   0.0000       2.693965        73.3065 
 919   0.0000       2.696928        73.3871 
 920   0.0000       2.698175        73.4211 
 921   0.0000       2.702888        73.5493 
 922   0.0000       2.704764        73.6004 
 923   0.0000       2.707228        73.6674 
 924   0.0000       2.708720        73.7080 
 925   0.0000       2.711441        73.7821 
 926   0.0000       2.711767        73.7909 
 927   0.0000       2.714264        73.8589 
 928   0.0000       2.717795        73.9549 
 929   0.0000       2.720969        74.0413 
 930   0.0000       2.722490        74.0827 
 931   0.0000       2.725947        74.1768 
 932   0.0000       2.729768        74.2808 
 933   0.0000       2.733496        74.3822 
 934   0.0000       2.739866        74.5555 
 935   0.0000       2.741000        74.5864 
 936   0.0000       2.743174        74.6456 
 937   0.0000       2.746089        74.7249 
 938   0.0000       2.751931        74.8839 
 939   0.0000       2.752281        74.8934 
 940   0.0000       2.753941        74.9385 
 941   0.0000       2.755722        74.9870 
 942   0.0000       2.760417        75.1148 
 943   0.0000       2.762306        75.1662 
 944   0.0000       2.768018        75.3216 
 945   0.0000       2.771486        75.4160 
 946   0.0000       2.777499        75.5796 
 947   0.0000       2.779028        75.6212 
 948   0.0000       2.784041        75.7576 
 949   0.0000       2.790292        75.9277 
 950   0.0000       2.795209        76.0615 
 951   0.0000       2.797247        76.1169 
 952   0.0000       2.801121        76.2224 
 953   0.0000       2.802891        76.2705 
 954   0.0000       2.809055        76.4383 
 955   0.0000       2.810303        76.4722 
 956   0.0000       2.813828        76.5682 
 957   0.0000       2.816196        76.6326 
 958   0.0000       2.817610        76.6711 
 959   0.0000       2.822028        76.7913 
 960   0.0000       2.825571        76.8877 
 961   0.0000       2.827910        76.9513 
 962   0.0000       2.834046        77.1183 
 963   0.0000       2.838235        77.2323 
 964   0.0000       2.838845        77.2489 
 965   0.0000       2.843466        77.3747 
 966   0.0000       2.845710        77.4357 
 967   0.0000       2.849105        77.5281 
 968   0.0000       2.853335        77.6432 
 969   0.0000       2.860257        77.8315 
 970   0.0000       2.861907        77.8764 
 971   0.0000       2.868442        78.0543 
 972   0.0000       2.870375        78.1069 
 973   0.0000       2.872414        78.1624 
 974   0.0000       2.875297        78.2408 
 975   0.0000       2.876700        78.2790 
 976   0.0000       2.878862        78.3378 
 977   0.0000       2.881110        78.3990 
 978   0.0000       2.884392        78.4883 
 979   0.0000       2.887234        78.5656 
 980   0.0000       2.890614        78.6576 
 981   0.0000       2.893243        78.7291 
 982   0.0000       2.896079        78.8063 
 983   0.0000       2.899948        78.9116 
 984   0.0000       2.901561        78.9555 
 985   0.0000       2.905860        79.0725 
 986   0.0000       2.910578        79.2009 
 987   0.0000       2.913928        79.2920 
 988   0.0000       2.919863        79.4535 
 989   0.0000       2.923691        79.5577 
 990   0.0000       2.925396        79.6041 
 991   0.0000       2.926687        79.6392 
 992   0.0000       2.932889        79.8080 
 993   0.0000       2.936826        79.9151 
 994   0.0000       2.942594        80.0721 
 995   0.0000       2.943884        80.1072 
 996   0.0000       2.951811        80.3229 
 997   0.0000       2.953229        80.3615 
 998   0.0000       2.958935        80.5167 
 999   0.0000       2.964385        80.6650 
 1000   0.0000       2.967520        80.7503 
 1001   0.0000       2.971205        80.8506 
 1002   0.0000       2.978986        81.0623 
 1003   0.0000       2.980536        81.1045 
 1004   0.0000       2.984691        81.2176 
 1005   0.0000       2.989850        81.3580 
 1006   0.0000       3.000903        81.6587 
 1007   0.0000       3.007415        81.8359 
 1008   0.0000       3.008498        81.8654 
 1009   0.0000       3.014008        82.0153 
 1010   0.0000       3.017138        82.1005 
 1011   0.0000       3.021950        82.2314 
 1012   0.0000       3.029294        82.4313 
 1013   0.0000       3.032010        82.5052 
 1014   0.0000       3.038198        82.6736 
 1015   0.0000       3.040467        82.7353 
 1016   0.0000       3.046174        82.8906 
 1017   0.0000       3.051004        83.0220 
 1018   0.0000       3.052488        83.0624 
 1019   0.0000       3.057380        83.1956 
 1020   0.0000       3.061817        83.3163 
 1021   0.0000       3.064245        83.3823 
 1022   0.0000       3.066337        83.4393 
 1023   0.0000       3.073161        83.6250 
 1024   0.0000       3.079328        83.7928 
 1025   0.0000       3.081101        83.8410 
 1026   0.0000       3.092385        84.1481 
 1027   0.0000       3.097001        84.2737 
 1028   0.0000       3.100315        84.3639 
 1029   0.0000       3.101752        84.4030 
 1030   0.0000       3.115431        84.7752 
 1031   0.0000       3.119916        84.8972 
 1032   0.0000       3.122644        84.9715 
 1033   0.0000       3.125693        85.0544 
 1034   0.0000       3.132810        85.2481 
 1035   0.0000       3.135289        85.3156 
 1036   0.0000       3.138302        85.3975 
 1037   0.0000       3.145449        85.5920 
 1038   0.0000       3.147300        85.6424 
 1039   0.0000       3.148635        85.6787 
 1040   0.0000       3.151100        85.7458 
 1041   0.0000       3.154106        85.8276 
 1042   0.0000       3.156113        85.8822 
 1043   0.0000       3.158470        85.9463 
 1044   0.0000       3.164138        86.1006 
 1045   0.0000       3.166814        86.1734 
 1046   0.0000       3.172734        86.3345 
 1047   0.0000       3.173327        86.3506 
 1048   0.0000       3.177326        86.4594 
 1049   0.0000       3.180630        86.5493 
 1050   0.0000       3.181716        86.5789 
 1051   0.0000       3.185901        86.6928 
 1052   0.0000       3.189117        86.7803 
 1053   0.0000       3.190914        86.8292 
 1054   0.0000       3.196780        86.9888 
 1055   0.0000       3.201568        87.1191 
 1056   0.0000       3.203703        87.1772 
 1057   0.0000       3.206634        87.2570 
 1058   0.0000       3.208953        87.3201 
 1059   0.0000       3.210158        87.3528 
 1060   0.0000       3.212550        87.4179 
 1061   0.0000       3.216096        87.5144 
 1062   0.0000       3.219837        87.6162 
 1063   0.0000       3.223094        87.7048 
 1064   0.0000       3.225945        87.7824 
 1065   0.0000       3.227248        87.8179 
 1066   0.0000       3.233945        88.0001 
 1067   0.0000       3.234948        88.0274 
 1068   0.0000       3.236299        88.0642 
 1069   0.0000       3.240213        88.1707 
 1070   0.0000       3.242372        88.2294 
 1071   0.0000       3.246023        88.3288 
 1072   0.0000       3.247459        88.3679 
 1073   0.0000       3.250147        88.4410 
 1074   0.0000       3.252043        88.4926 
 1075   0.0000       3.254344        88.5552 
 1076   0.0000       3.260137        88.7128 
 1077   0.0000       3.263065        88.7925 
 1078   0.0000       3.263693        88.8096 
 1079   0.0000       3.271433        89.0202 
 1080   0.0000       3.275897        89.1417 
 1081   0.0000       3.280290        89.2612 
 1082   0.0000       3.281735        89.3005 
 1083   0.0000       3.285165        89.3939 
 1084   0.0000       3.289223        89.5043 
 1085   0.0000       3.291308        89.5611 
 1086   0.0000       3.295835        89.6842 
 1087   0.0000       3.296836        89.7115 
 1088   0.0000       3.305218        89.9395 
 1089   0.0000       3.306208        89.9665 
 1090   0.0000       3.307426        89.9996 
 1091   0.0000       3.312072        90.1261 
 1092   0.0000       3.316514        90.2469 
 1093   0.0000       3.319008        90.3148 
 1094   0.0000       3.325096        90.4805 
 1095   0.0000       3.327813        90.5544 
 1096   0.0000       3.328575        90.5751 
 1097   0.0000       3.332413        90.6796 
 1098   0.0000       3.336269        90.7845 
 1099   0.0000       3.341592        90.9294 
 1100   0.0000       3.342780        90.9617 
 1101   0.0000       3.346928        91.0746 
 1102   0.0000       3.350178        91.1630 
 1103   0.0000       3.351450        91.1976 
 1104   0.0000       3.354994        91.2940 
 1105   0.0000       3.363317        91.5205 
 1106   0.0000       3.363963        91.5381 
 1107   0.0000       3.367291        91.6286 
 1108   0.0000       3.370067        91.7042 
 1109   0.0000       3.372124        91.7602 
 1110   0.0000       3.373278        91.7916 
 1111   0.0000       3.375598        91.8547 
 1112   0.0000       3.379269        91.9546 
 1113   0.0000       3.380499        91.9880 
 1114   0.0000       3.381609        92.0183 
 1115   0.0000       3.382915        92.0538 
 1116   0.0000       3.385784        92.1319 
 1117   0.0000       3.389089        92.2218 
 1118   0.0000       3.390623        92.2636 
 1119   0.0000       3.394084        92.3577 
 1120   0.0000       3.395196        92.3880 
 1121   0.0000       3.398273        92.4717 
 1122   0.0000       3.400862        92.5421 
 1123   0.0000       3.403072        92.6023 
 1124   0.0000       3.405483        92.6679 
 1125   0.0000       3.407816        92.7314 
 1126   0.0000       3.409009        92.7639 
 1127   0.0000       3.411928        92.8433 
 1128   0.0000       3.413358        92.8822 
 1129   0.0000       3.417381        92.9917 
 1130   0.0000       3.419742        93.0559 
 1131   0.0000       3.422055        93.1188 
 1132   0.0000       3.424062        93.1735 
 1133   0.0000       3.428034        93.2815 
 1134   0.0000       3.434840        93.4667 
 1135   0.0000       3.436476        93.5113 
 1136   0.0000       3.440323        93.6160 
 1137   0.0000       3.442166        93.6661 
 1138   0.0000       3.445452        93.7555 
 1139   0.0000       3.452147        93.9377 
 1140   0.0000       3.452553        93.9488 
 1141   0.0000       3.454501        94.0018 
 1142   0.0000       3.468333        94.3781 
 1143   0.0000       3.469654        94.4141 
 1144   0.0000       3.470889        94.4477 
 1145   0.0000       3.472830        94.5005 
 1146   0.0000       3.475472        94.5724 
 1147   0.0000       3.477781        94.6352 
 1148   0.0000       3.478668        94.6594 
 1149   0.0000       3.483663        94.7953 
 1150   0.0000       3.486570        94.8744 
 1151   0.0000       3.489279        94.9481 
 1152   0.0000       3.494705        95.0958 
 1153   0.0000       3.498757        95.2060 
 1154   0.0000       3.499735        95.2326 
 1155   0.0000       3.502606        95.3108 
 1156   0.0000       3.506690        95.4219 
 1157   0.0000       3.508025        95.4582 
 1158   0.0000       3.511154        95.5434 
 1159   0.0000       3.516383        95.6856 
 1160   0.0000       3.521002        95.8113 
 1161   0.0000       3.525045        95.9214 
 1162   0.0000       3.526166        95.9519 
 1163   0.0000       3.531144        96.0873 
 1164   0.0000       3.536810        96.2415 
 1165   0.0000       3.541301        96.3637 
 1166   0.0000       3.542729        96.4026 
 1167   0.0000       3.546582        96.5074 
 1168   0.0000       3.548898        96.5704 
 1169   0.0000       3.551555        96.6427 
 1170   0.0000       3.559352        96.8549 
 1171   0.0000       3.563734        96.9741 
 1172   0.0000       3.566823        97.0582 
 1173   0.0000       3.568580        97.1060 
 1174   0.0000       3.570179        97.1495 
 1175   0.0000       3.575961        97.3068 
 1176   0.0000       3.581401        97.4549 
 1177   0.0000       3.585522        97.5670 
 1178   0.0000       3.590312        97.6974 
 1179   0.0000       3.593369        97.7805 
 1180   0.0000       3.596140        97.8559 
 1181   0.0000       3.606652        98.1420 
 1182   0.0000       3.608148        98.1827 
 1183   0.0000       3.613613        98.3314 
 1184   0.0000       3.616487        98.4096 
 1185   0.0000       3.619396        98.4888 
 1186   0.0000       3.623516        98.6009 
 1187   0.0000       3.627894        98.7200 
 1188   0.0000       3.631094        98.8071 
 1189   0.0000       3.634725        98.9059 
 1190   0.0000       3.639889        99.0464 
 1191   0.0000       3.643517        99.1451 
 1192   0.0000       3.647301        99.2481 
 1193   0.0000       3.653326        99.4121 
 1194   0.0000       3.659019        99.5670 
 1195   0.0000       3.661409        99.6320 
 1196   0.0000       3.664020        99.7031 
 1197   0.0000       3.670968        99.8921 
 1198   0.0000       3.674717        99.9941 
 1199   0.0000       3.681507       100.1789 
 1200   0.0000       3.684554       100.2618 
 1201   0.0000       3.689446       100.3949 
 1202   0.0000       3.693344       100.5010 
 1203   0.0000       3.700424       100.6936 
 1204   0.0000       3.707987       100.8995 
 1205   0.0000       3.712715       101.0281 
 1206   0.0000       3.719445       101.2112 
 1207   0.0000       3.720849       101.2495 
 1208   0.0000       3.725926       101.3876 
 1209   0.0000       3.732264       101.5601 
 1210   0.0000       3.735235       101.6409 
 1211   0.0000       3.737310       101.6974 
 1212   0.0000       3.741903       101.8224 
 1213   0.0000       3.746553       101.9489 
 1214   0.0000       3.756402       102.2169 
 1215   0.0000       3.757315       102.2417 
 1216   0.0000       3.770065       102.5887 
 1217   0.0000       3.775865       102.7465 
 1218   0.0000       3.780990       102.8860 
 1219   0.0000       3.791829       103.1809 
 1220   0.0000       3.796989       103.3213 
 1221   0.0000       3.804059       103.5137 
 1222   0.0000       3.808031       103.6218 
 1223   0.0000       3.815502       103.8251 
 1224   0.0000       3.817059       103.8675 
 1225   0.0000       3.823249       104.0359 
 1226   0.0000       3.825695       104.1025 
 1227   0.0000       3.832818       104.2963 
 1228   0.0000       3.841450       104.5312 
 1229   0.0000       3.851204       104.7966 
 1230   0.0000       3.859511       105.0226 
 1231   0.0000       3.867229       105.2326 
 1232   0.0000       3.870971       105.3345 
 1233   0.0000       3.883455       105.6742 
 1234   0.0000       3.891073       105.8815 
 1235   0.0000       3.897622       106.0597 
 1236   0.0000       3.909409       106.3804 
 1237   0.0000       3.913461       106.4907 
 1238   0.0000       3.922770       106.7440 
 1239   0.0000       3.929011       106.9138 
 1240   0.0000       3.939815       107.2078 
 1241   0.0000       3.949555       107.4729 
 1242   0.0000       3.955065       107.6228 
 1243   0.0000       3.962801       107.8333 
 1244   0.0000       3.965931       107.9185 
 1245   0.0000       3.975463       108.1778 
 1246   0.0000       3.976568       108.2079 
 1247   0.0000       3.979380       108.2844 
 1248   0.0000       3.985870       108.4610 
 1249   0.0000       3.995662       108.7275 
 1250   0.0000       3.998136       108.7948 
 1251   0.0000       4.009879       109.1144 
 1252   0.0000       4.010456       109.1300 
 1253   0.0000       4.025316       109.5344 
 1254   0.0000       4.034712       109.7901 
 1255   0.0000       4.040923       109.9591 
 1256   0.0000       4.045387       110.0806 
 1257   0.0000       4.055713       110.3616 
 1258   0.0000       4.061745       110.5257 
 1259   0.0000       4.069526       110.7374 
 1260   0.0000       4.072488       110.8180 
 1261   0.0000       4.075603       110.9028 
 1262   0.0000       4.077386       110.9513 
 1263   0.0000       4.079561       111.0105 
 1264   0.0000       4.094065       111.4052 
 1265   0.0000       4.103602       111.6647 
 1266   0.0000       4.104021       111.6761 
 1267   0.0000       4.106907       111.7546 
 1268   0.0000       4.110628       111.8559 
 1269   0.0000       4.122082       112.1675 
 1270   0.0000       4.128635       112.3459 
 1271   0.0000       4.139371       112.6380 
 1272   0.0000       4.144774       112.7850 
 1273   0.0000       4.150147       112.9312 
 1274   0.0000       4.151518       112.9685 
 1275   0.0000       4.157646       113.1353 
 1276   0.0000       4.161525       113.2409 
 1277   0.0000       4.166525       113.3769 
 1278   0.0000       4.174035       113.5813 
 1279   0.0000       4.177312       113.6705 
 1280   0.0000       4.179309       113.7248 
 1281   0.0000       4.180774       113.7647 
 1282   0.0000       4.186225       113.9130 
 1283   0.0000       4.189685       114.0071 
 1284   0.0000       4.203868       114.3931 
 1285   0.0000       4.204685       114.4153 
 1286   0.0000       4.211278       114.5947 
 1287   0.0000       4.214858       114.6921 
 1288   0.0000       4.218652       114.7954 
 1289   0.0000       4.220175       114.8368 
 1290   0.0000       4.227607       115.0390 
 1291   0.0000       4.229607       115.0935 
 1292   0.0000       4.233967       115.2121 
 1293   0.0000       4.236388       115.2780 
 1294   0.0000       4.238406       115.3329 
 1295   0.0000       4.242029       115.4315 
 1296   0.0000       4.244070       115.4870 
 1297   0.0000       4.246483       115.5527 
 1298   0.0000       4.249251       115.6280 
 1299   0.0000       4.256452       115.8239 
 1300   0.0000       4.259214       115.8991 
 1301   0.0000       4.261492       115.9611 
 1302   0.0000       4.262237       115.9814 
 1303   0.0000       4.265535       116.0711 
 1304   0.0000       4.267973       116.1374 
 1305   0.0000       4.271052       116.2212 
 1306   0.0000       4.274014       116.3018 
 1307   0.0000       4.279818       116.4598 
 1308   0.0000       4.281346       116.5014 
 1309   0.0000       4.292671       116.8095 
 1310   0.0000       4.298933       116.9799 
 1311   0.0000       4.303708       117.1099 
 1312   0.0000       4.309241       117.2604 
 1313   0.0000       4.318120       117.5020 
 1314   0.0000       4.320231       117.5595 
 1315   0.0000       4.323894       117.6591 
 1316   0.0000       4.339444       118.0823 
 1317   0.0000       4.341816       118.1468 
 1318   0.0000       4.348158       118.3194 
 1319   0.0000       4.356861       118.5562 
 1320   0.0000       4.361610       118.6854 
 1321   0.0000       4.367417       118.8435 
 1322   0.0000       4.377624       119.1212 
 1323   0.0000       4.378815       119.1536 
 1324   0.0000       4.386214       119.3549 
 1325   0.0000       4.388737       119.4236 
 1326   0.0000       4.389950       119.4566 
 1327   0.0000       4.395812       119.6161 
 1328   0.0000       4.400963       119.7563 
 1329   0.0000       4.404140       119.8428 
 1330   0.0000       4.408490       119.9611 
 1331   0.0000       4.418833       120.2426 
 1332   0.0000       4.430886       120.5705 
 1333   0.0000       4.440238       120.8250 
 1334   0.0000       4.452319       121.1538 
 1335   0.0000       4.456394       121.2646 
 1336   0.0000       4.465149       121.5029 
 1337   0.0000       4.469501       121.6213 
 1338   0.0000       4.476598       121.8144 
 1339   0.0000       4.485090       122.0455 
 1340   0.0000       4.486990       122.0972 
 1341   0.0000       4.491651       122.2240 
 1342   0.0000       4.497295       122.3776 
 1343   0.0000       4.502234       122.5120 
 1344   0.0000       4.510116       122.7265 
 1345   0.0000       4.516531       122.9010 
 1346   0.0000       4.530582       123.2834 
 1347   0.0000       4.545394       123.6864 
 1348   0.0000       4.554662       123.9387 
 1349   0.0000       4.560866       124.1075 
 1350   0.0000       4.574115       124.4680 
 1351   0.0000       4.578431       124.5854 
 1352   0.0000       4.585901       124.7887 
 1353   0.0000       4.605902       125.3330 
 1354   0.0000       4.620501       125.7302 
 1355   0.0000       4.624265       125.8326 
 1356   0.0000       4.631726       126.0357 
 1357   0.0000       4.643719       126.3620 
 1358   0.0000       4.649201       126.5112 
 1359   0.0000       4.657902       126.7480 
 1360   0.0000       4.665167       126.9456 
 1361   0.0000       4.668747       127.0431 
 1362   0.0000       4.680267       127.3565 
 1363   0.0000       4.684954       127.4841 
 1364   0.0000       4.687216       127.5456 
 1365   0.0000       4.692878       127.6997 
 1366   0.0000       4.714375       128.2847 
 1367   0.0000       4.724359       128.5563 
 1368   0.0000       4.743966       129.0899 
 1369   0.0000       4.751587       129.2973 
 1370   0.0000       4.755501       129.4038 
 1371   0.0000       4.759498       129.5125 
 1372   0.0000       4.770760       129.8190 
 1373   0.0000       4.775186       129.9394 
 1374   0.0000       4.778806       130.0379 
 1375   0.0000       4.782830       130.1474 
 1376   0.0000       4.791653       130.3875 
 1377   0.0000       4.801517       130.6559 
 1378   0.0000       4.817552       131.0923 
 1379   0.0000       4.821437       131.1980 
 1380   0.0000       4.825676       131.3133 
 1381   0.0000       4.838409       131.6598 
 1382   0.0000       4.867910       132.4626 
 1383   0.0000       4.886346       132.9642 
 1384   0.0000       4.889643       133.0539 
 1385   0.0000       4.901355       133.3726 
 1386   0.0000       4.905729       133.4917 
 1387   0.0000       4.906472       133.5119 
 1388   0.0000       4.909249       133.5875 
 1389   0.0000       4.918613       133.8423 
 1390   0.0000       4.925947       134.0418 
 1391   0.0000       4.941914       134.4763 
 1392   0.0000       4.945152       134.5644 
 1393   0.0000       4.968133       135.1898 
 1394   0.0000       4.969634       135.2306 
 1395   0.0000       4.983235       135.6007 
 1396   0.0000       4.988363       135.7403 
 1397   0.0000       4.993835       135.8892 
 1398   0.0000       4.996379       135.9584 
 1399   0.0000       5.011327       136.3651 
 1400   0.0000       5.023014       136.6831 
 1401   0.0000       5.038417       137.1023 
 1402   0.0000       5.059192       137.6676 
 1403   0.0000       5.068426       137.9189 
 1404   0.0000       5.087099       138.4270 
 1405   0.0000       5.099585       138.7668 
 1406   0.0000       5.129032       139.5681 
 1407   0.0000       5.131583       139.6375 
 1408   0.0000       5.144807       139.9973 
 1409   0.0000       5.165406       140.5578 
 1410   0.0000       5.173070       140.7664 
 1411   0.0000       5.180602       140.9714 
 1412   0.0000       5.200494       141.5126 
 1413   0.0000       5.214068       141.8820 
 1414   0.0000       5.222028       142.0986 
 1415   0.0000       5.225669       142.1977 
 1416   0.0000       5.232203       142.3755 
 1417   0.0000       5.235991       142.4786 
 1418   0.0000       5.241232       142.6212 
 1419   0.0000       5.248070       142.8073 
 1420   0.0000       5.255554       143.0109 
 1421   0.0000       5.263555       143.2286 
 1422   0.0000       5.265349       143.2774 
 1423   0.0000       5.275662       143.5581 
 1424   0.0000       5.277932       143.6198 
 1425   0.0000       5.284255       143.7919 
 1426   0.0000       5.301054       144.2490 
 1427   0.0000       5.304829       144.3517 
 1428   0.0000       5.330085       145.0390 
 1429   0.0000       5.350016       145.5813 
 1430   0.0000       5.361850       145.9034 
 1431   0.0000       5.364452       145.9742 
 1432   0.0000       5.368371       146.0808 
 1433   0.0000       5.392690       146.7426 
 1434   0.0000       5.399756       146.9348 
 1435   0.0000       5.402548       147.0108 
 1436   0.0000       5.415889       147.3738 
 1437   0.0000       5.419062       147.4602 
 1438   0.0000       5.448358       148.2574 
 1439   0.0000       5.459974       148.5735 
 1440   0.0000       5.470683       148.8649 
 1441   0.0000       5.482147       149.1768 
 1442   0.0000       5.498746       149.6285 
 1443   0.0000       5.504597       149.7877 
 1444   0.0000       5.521932       150.2594 
 1445   0.0000       5.536954       150.6682 
 1446   0.0000       5.547617       150.9583 
 1447   0.0000       5.577265       151.7651 
 1448   0.0000       5.587249       152.0368 
 1449   0.0000       5.592249       152.1728 
 1450   0.0000       5.615857       152.8152 
 1451   0.0000       5.620204       152.9335 
 1452   0.0000       5.639712       153.4644 
 1453   0.0000       5.647579       153.6784 
 1454   0.0000       5.686616       154.7407 
 1455   0.0000       5.697647       155.0409 
 1456   0.0000       5.714326       155.4947 
 1457   0.0000       5.735904       156.0819 
 1458   0.0000       5.755791       156.6230 
 1459   0.0000       5.797109       157.7474 
 1460   0.0000       5.861056       159.4875 
 1461   0.0000       5.871722       159.7777 
 1462   0.0000       5.927161       161.2863 
 1463   0.0000       5.945687       161.7904 
 1464   0.0000       5.972616       162.5231 
 1465   0.0000       5.991030       163.0242 
 1466   0.0000       6.036021       164.2485 
 1467   0.0000       6.041599       164.4003 
 1468   0.0000       6.115167       166.4022 
 1469   0.0000       6.159788       167.6164 
 1470   0.0000       6.187169       168.3614 
 1471   0.0000       6.265857       170.5026 
 1472   0.0000       6.290209       171.1653 
 1473   0.0000       6.308654       171.6672 
 1474   0.0000       6.420081       174.6993 
 1475   0.0000       6.440680       175.2598 
 1476   0.0000       6.453801       175.6169 
 1477   0.0000       6.462424       175.8515 
 1478   0.0000       6.475779       176.2149 
 1479   0.0000       6.522147       177.4766 
 1480   0.0000       6.591552       179.3653 
 1481   0.0000       6.620211       180.1451 
 1482   0.0000       6.658071       181.1753 
 1483   0.0000       6.717900       182.8034 
 1484   0.0000       6.759103       183.9245 
 1485   0.0000       6.843737       186.2276 
 1486   0.0000       6.857038       186.5895 
 1487   0.0000       6.915372       188.1768 
 1488   0.0000       6.925377       188.4491 
 1489   0.0000       6.957186       189.3147 
 1490   0.0000       6.983863       190.0406 
 1491   0.0000       7.085765       192.8135 
 1492   0.0000       7.115762       193.6297 
 1493   0.0000       7.168900       195.0757 
 1494   0.0000       7.206272       196.0926 
 1495   0.0000       7.221484       196.5066 
 1496   0.0000       7.307439       198.8455 
 1497   0.0000       7.334993       199.5953 
 1498   0.0000       7.418594       201.8702 
 1499   0.0000       7.505134       204.2251 
 1500   0.0000      22.192862       603.8985 
 1501   0.0000      22.360945       608.4722 
 1502   0.0000      22.386458       609.1665 
 1503   0.0000      22.394614       609.3884 
 1504   0.0000      22.525132       612.9400 
 1505   0.0000      22.539184       613.3224 
 1506   0.0000      22.552405       613.6821 
 1507   0.0000      22.556359       613.7897 
 1508   0.0000      22.579505       614.4196 
 1509   0.0000      22.681835       617.2041 
 1510   0.0000      22.699491       617.6846 
 1511   0.0000      22.702999       617.7800 
 1512   0.0000      22.707496       617.9024 
 1513   0.0000      22.718963       618.2144 
 1514   0.0000      22.722779       618.3183 
 1515   0.0000      22.742932       618.8666 
 1516   0.0000      22.759447       619.3160 
 1517   0.0000      22.820446       620.9759 
 1518   0.0000      22.841037       621.5362 
 1519   0.0000      22.875998       622.4876 
 1520   0.0000      22.880788       622.6179 
 1521   0.0000      22.916887       623.6002 
 1522   0.0000      22.927119       623.8786 
 1523   0.0000      22.940422       624.2406 
 1524   0.0000      22.954299       624.6182 
 1525   0.0000      22.959578       624.7619 
 1526   0.0000      23.045952       627.1122 
 1527   0.0000      23.073594       627.8644 
 1528   0.0000      23.132156       629.4580 
 1529   0.0000      23.269217       633.1876 
 1530   0.0000      23.315529       634.4478 
 1531   0.0000      23.377336       636.1297 
 1532   0.0000      23.500804       639.4894 
 1533   0.0000      23.513506       639.8350 
 1534   0.0000      23.563512       641.1958 
 1535   0.0000      23.731570       645.7688 
 1536   0.0000      32.970574       897.1749 
 1537   0.0000      33.096355       900.5976 
 1538   0.0000      44.077475      1199.4091 
 1539   0.0000      44.258243      1204.3280 
 1540   0.0000      44.296296      1205.3635 
 1541   0.0000      44.594111      1213.4674 

                    ********************************
                    * MULLIKEN POPULATION ANALYSIS *
                    ********************************

-----------------------
MULLIKEN ATOMIC CHARGES
-----------------------
   0 O :   -0.226436
   1 O :   -0.374137
   2 N :   -0.058321
   3 N :   -0.228798
   4 C :    0.214915
   5 C :    0.299487
   6 H :    0.151278
   7 C :   -0.071711
   8 C :   -0.205313
   9 H :    0.153036
  10 C :   -0.145664
  11 H :    0.156264
  12 C :   -0.144203
  13 H :    0.158767
  14 C :   -0.192856
  15 H :    0.156745
  16 C :   -0.178756
  17 H :    0.173844
  18 C :    0.128321
  19 C :   -0.425557
  20 H :    0.145755
  21 H :    0.152811
  22 H :    0.148923
  23 C :   -0.429407
  24 H :    0.151007
  25 H :    0.154505
  26 H :    0.151824
  27 C :   -0.428302
  28 H :    0.155009
  29 H :    0.145450
  30 H :    0.152613
  31 C :    0.264530
  32 C :   -0.125700
  33 C :   -0.162367
  34 H :    0.162708
  35 C :   -0.248295
  36 H :    0.150010
  37 C :   -0.142206
  38 H :    0.154920
  39 C :   -0.307533
  40 H :    0.148635
  41 C :    0.107674
  42 C :   -0.437297
  43 H :    0.142315
  44 H :    0.139594
  45 H :    0.142937
  46 C :   -0.424784
  47 H :    0.142322
  48 H :    0.139078
  49 H :    0.140261
  50 C :   -0.500314
  51 H :    0.162031
  52 H :    0.156914
  53 H :    0.153327
  54 C :    0.424391
  55 C :    0.062433
  56 C :   -0.238821
  57 H :    0.159291
  58 C :   -0.139097
  59 H :    0.162002
  60 C :   -0.121165
  61 H :    0.164331
  62 C :   -0.152268
  63 H :    0.161281
  64 C :   -0.172621
  65 H :    0.173591
  66 H :    0.251399
  67 O :   -0.589430
  68 C :    0.415852
  69 C :    0.138503
  70 C :   -0.260404
  71 H :    0.148987
  72 C :   -0.139020
  73 H :    0.156638
  74 C :   -0.154964
  75 H :    0.158707
  76 C :   -0.142330
  77 H :    0.157319
  78 C :   -0.243524
  79 H :    0.146035
  80 O :   -0.615795
  81 H :    0.288826
Sum of atomic charges:   -0.0000000

--------------------------------
MULLIKEN REDUCED ORBITAL CHARGES
--------------------------------
  0 O s       :     3.764979  s :     3.764979
      pz      :     1.514411  p :     4.418730
      px      :     1.487943
      py      :     1.416376
      dz2     :     0.007116  d :     0.040379
      dxz     :     0.008398
      dyz     :     0.010566
      dx2y2   :     0.007507
      dxy     :     0.006791
      f0      :     0.000149  f :     0.002348
      f+1     :     0.000202
      f-1     :     0.000226
      f+2     :     0.000178
      f-2     :     0.000520
      f+3     :     0.000538
      f-3     :     0.000536
  1 O s       :     3.817851  s :     3.817851
      pz      :     1.443751  p :     4.523221
      px      :     1.398921
      py      :     1.680549
      dz2     :     0.006675  d :     0.031101
      dxz     :     0.006570
      dyz     :     0.004628
      dx2y2   :     0.007017
      dxy     :     0.006210
      f0      :     0.000120  f :     0.001964
      f+1     :     0.000402
      f-1     :     0.000194
      f+2     :     0.000320
      f-2     :     0.000330
      f+3     :     0.000322
      f-3     :     0.000275
  2 N s       :     3.417488  s :     3.417488
      pz      :     1.165855  p :     3.573283
      px      :     1.262571
      py      :     1.144857
      dz2     :     0.016686  d :     0.063336
      dxz     :     0.010204
      dyz     :     0.014990
      dx2y2   :     0.007300
      dxy     :     0.014156
      f0      :     0.000511  f :     0.004215
      f+1     :     0.000446
      f-1     :     0.000899
      f+2     :     0.000500
      f-2     :     0.000852
      f+3     :     0.000487
      f-3     :     0.000519
  3 N s       :     3.400127  s :     3.400127
      pz      :     1.207575  p :     3.759824
      px      :     1.451166
      py      :     1.101083
      dz2     :     0.017171  d :     0.065207
      dxz     :     0.012879
      dyz     :     0.015675
      dx2y2   :     0.007607
      dxy     :     0.011874
      f0      :     0.000587  f :     0.003640
      f+1     :     0.000650
      f-1     :     0.000727
      f+2     :     0.000424
      f-2     :     0.000492
      f+3     :     0.000491
      f-3     :     0.000269
  4 C s       :     3.140571  s :     3.140571
      pz      :     0.853470  p :     2.387211
      px      :     0.772971
      py      :     0.760770
      dz2     :     0.045632  d :     0.235556
      dxz     :     0.034456
      dyz     :     0.047159
      dx2y2   :     0.064384
      dxy     :     0.043924
      f0      :     0.001992  f :     0.021747
      f+1     :     0.001675
      f-1     :     0.004534
      f+2     :     0.002285
      f-2     :     0.004222
      f+3     :     0.003665
      f-3     :     0.003373
  5 C s       :     2.913885  s :     2.913885
      pz      :     0.849694  p :     2.623664
      px      :     0.858955
      py      :     0.915015
      dz2     :     0.028119  d :     0.152512
      dxz     :     0.034075
      dyz     :     0.027214
      dx2y2   :     0.028500
      dxy     :     0.034604
      f0      :     0.000968  f :     0.010452
      f+1     :     0.001466
      f-1     :     0.001476
      f+2     :     0.002206
      f-2     :     0.001351
      f+3     :     0.001242
      f-3     :     0.001744
  6 H s       :     0.822660  s :     0.822660
      pz      :     0.007396  p :     0.026062
      px      :     0.004365
      py      :     0.014302
  7 C s       :     3.368488  s :     3.368488
      pz      :     0.885978  p :     2.551107
      px      :     0.739817
      py      :     0.925312
      dz2     :     0.034846  d :     0.142059
      dxz     :     0.038604
      dyz     :     0.021427
      dx2y2   :     0.023301
      dxy     :     0.023880
      f0      :     0.001848  f :     0.010058
      f+1     :     0.001669
      f-1     :     0.000794
      f+2     :     0.001984
      f-2     :     0.001475
      f+3     :     0.001174
      f-3     :     0.001114
  8 C s       :     3.225252  s :     3.225252
      pz      :     0.983933  p :     2.875100
      px      :     0.935736
      py      :     0.955430
      dz2     :     0.018549  d :     0.097574
      dxz     :     0.028629
      dyz     :     0.010128
      dx2y2   :     0.017411
      dxy     :     0.022855
      f0      :     0.000879  f :     0.007388
      f+1     :     0.001180
      f-1     :     0.000730
      f+2     :     0.001426
      f-2     :     0.000897
      f+3     :     0.001011
      f-3     :     0.001264
  9 H s       :     0.824617  s :     0.824617
      pz      :     0.011235  p :     0.022348
      px      :     0.004500
      py      :     0.006612
 10 C s       :     3.188297  s :     3.188297
      pz      :     0.961759  p :     2.855241
      px      :     0.945047
      py      :     0.948435
      dz2     :     0.017330  d :     0.094877
      dxz     :     0.034517
      dyz     :     0.010432
      dx2y2   :     0.013274
      dxy     :     0.019323
      f0      :     0.001361  f :     0.007249
      f+1     :     0.000924
      f-1     :     0.000703
      f+2     :     0.001573
      f-2     :     0.000756
      f+3     :     0.000728
      f-3     :     0.001203
 11 H s       :     0.821685  s :     0.821685
      pz      :     0.008517  p :     0.022051
      px      :     0.008382
      py      :     0.005152
 12 C s       :     3.183411  s :     3.183411
      pz      :     0.931234  p :     2.859892
      px      :     0.976928
      py      :     0.951729
      dz2     :     0.029151  d :     0.093735
      dxz     :     0.021050
      dyz     :     0.016654
      dx2y2   :     0.015920
      dxy     :     0.010961
      f0      :     0.001362  f :     0.007165
      f+1     :     0.001247
      f-1     :     0.000762
      f+2     :     0.001420
      f-2     :     0.001063
      f+3     :     0.000745
      f-3     :     0.000566
 13 H s       :     0.819211  s :     0.819211
      pz      :     0.004092  p :     0.022021
      px      :     0.013238
      py      :     0.004691
 14 C s       :     3.220541  s :     3.220541
      pz      :     0.980537  p :     2.870846
      px      :     0.934159
      py      :     0.956151
      dz2     :     0.018521  d :     0.094232
      dxz     :     0.027428
      dyz     :     0.010191
      dx2y2   :     0.015784
      dxy     :     0.022309
      f0      :     0.000898  f :     0.007237
      f+1     :     0.001112
      f-1     :     0.000754
      f+2     :     0.001431
      f-2     :     0.000873
      f+3     :     0.000937
      f-3     :     0.001231
 15 H s       :     0.821202  s :     0.821202
      pz      :     0.011168  p :     0.022053
      px      :     0.004406
      py      :     0.006479
 16 C s       :     3.210966  s :     3.210966
      pz      :     0.942739  p :     2.865992
      px      :     0.972688
      py      :     0.950565
      dz2     :     0.016415  d :     0.094490
      dxz     :     0.034976
      dyz     :     0.009148
      dx2y2   :     0.014928
      dxy     :     0.019023
      f0      :     0.001383  f :     0.007308
      f+1     :     0.000938
      f-1     :     0.000678
      f+2     :     0.001610
      f-2     :     0.000756
      f+3     :     0.000728
      f-3     :     0.001215
 17 H s       :     0.803653  s :     0.803653
      pz      :     0.008802  p :     0.022504
      px      :     0.008444
      py      :     0.005258
 18 C s       :     3.070453  s :     3.070453
      pz      :     0.775311  p :     2.575952
      px      :     0.876446
      py      :     0.924195
      dz2     :     0.044855  d :     0.212337
      dxz     :     0.044929
      dyz     :     0.039457
      dx2y2   :     0.041383
      dxy     :     0.041714
      f0      :     0.002234  f :     0.012937
      f+1     :     0.001698
      f-1     :     0.001841
      f+2     :     0.002154
      f-2     :     0.001789
      f+3     :     0.001221
      f-3     :     0.002000
 19 C s       :     3.269199  s :     3.269199
      pz      :     1.085387  p :     3.097163
      px      :     0.921685
      py      :     1.090091
      dz2     :     0.005615  d :     0.055755
      dxz     :     0.014515
      dyz     :     0.010216
      dx2y2   :     0.009131
      dxy     :     0.016278
      f0      :     0.000254  f :     0.003439
      f+1     :     0.000446
      f-1     :     0.000486
      f+2     :     0.000743
      f-2     :     0.000124
      f+3     :     0.000669
      f-3     :     0.000716
 20 H s       :     0.833106  s :     0.833106
      pz      :     0.008655  p :     0.021139
      px      :     0.004524
      py      :     0.007960
 21 H s       :     0.825791  s :     0.825791
      pz      :     0.009700  p :     0.021398
      px      :     0.006363
      py      :     0.005335
 22 H s       :     0.829343  s :     0.829343
      pz      :     0.005133  p :     0.021735
      px      :     0.005824
      py      :     0.010778
 23 C s       :     3.265188  s :     3.265188
      pz      :     1.087953  p :     3.104166
      px      :     1.071178
      py      :     0.945036
      dz2     :     0.007960  d :     0.056512
      dxz     :     0.006693
      dyz     :     0.016736
      dx2y2   :     0.017375
      dxy     :     0.007749
      f0      :     0.000152  f :     0.003541
      f+1     :     0.000371
      f-1     :     0.000742
      f+2     :     0.000753
      f-2     :     0.000302
      f+3     :     0.000655
      f-3     :     0.000566
 24 H s       :     0.827909  s :     0.827909
      pz      :     0.004669  p :     0.021084
      px      :     0.012242
      py      :     0.004173
 25 H s       :     0.824121  s :     0.824121
      pz      :     0.010176  p :     0.021374
      px      :     0.006105
      py      :     0.005092
 26 H s       :     0.827089  s :     0.827089
      pz      :     0.008090  p :     0.021087
      px      :     0.004511
      py      :     0.008486
 27 C s       :     3.268423  s :     3.268423
      pz      :     1.003158  p :     3.100706
      px      :     1.082198
      py      :     1.015351
      dz2     :     0.015107  d :     0.055740
      dxz     :     0.010266
      dyz     :     0.007711
      dx2y2   :     0.015149
      dxy     :     0.007507
      f0      :     0.000380  f :     0.003433
      f+1     :     0.000435
      f-1     :     0.000777
      f+2     :     0.000614
      f-2     :     0.000473
      f+3     :     0.000586
      f-3     :     0.000167
 28 H s       :     0.823602  s :     0.823602
      pz      :     0.010595  p :     0.021388
      px      :     0.005935
      py      :     0.004858
 29 H s       :     0.833404  s :     0.833404
      pz      :     0.004583  p :     0.021146
      px      :     0.012145
      py      :     0.004419
 30 H s       :     0.825723  s :     0.825723
      pz      :     0.004861  p :     0.021664
      px      :     0.005433
      py      :     0.011369
 31 C s       :     2.971395  s :     2.971395
      pz      :     0.745204  p :     2.589441
      px      :     0.905138
      py      :     0.939099
      dz2     :     0.044652  d :     0.161401
      dxz     :     0.036970
      dyz     :     0.032676
      dx2y2   :     0.025202
      dxy     :     0.021901
      f0      :     0.003244  f :     0.013232
      f+1     :     0.002037
      f-1     :     0.002192
      f+2     :     0.001305
      f-2     :     0.002058
      f+3     :     0.000822
      f-3     :     0.001575
 32 C s       :     3.450744  s :     3.450744
      pz      :     0.767083  p :     2.537461
      px      :     0.899552
      py      :     0.870826
      dz2     :     0.030078  d :     0.128132
      dxz     :     0.023971
      dyz     :     0.033161
      dx2y2   :     0.021357
      dxy     :     0.019564
      f0      :     0.001997  f :     0.009364
      f+1     :     0.000926
      f-1     :     0.001548
      f+2     :     0.001054
      f-2     :     0.001698
      f+3     :     0.000986
      f-3     :     0.001155
 33 C s       :     3.165979  s :     3.165979
      pz      :     0.920393  p :     2.889044
      px      :     0.968638
      py      :     1.000013
      dz2     :     0.017957  d :     0.099770
      dxz     :     0.016231
      dyz     :     0.033349
      dx2y2   :     0.020070
      dxy     :     0.012163
      f0      :     0.001419  f :     0.007574
      f+1     :     0.000792
      f-1     :     0.001254
      f+2     :     0.000891
      f-2     :     0.001162
      f+3     :     0.000583
      f-3     :     0.001473
 34 H s       :     0.814273  s :     0.814273
      pz      :     0.009639  p :     0.023019
      px      :     0.004719
      py      :     0.008661
 35 C s       :     3.236908  s :     3.236908
      pz      :     0.970261  p :     2.909173
      px      :     0.987485
      py      :     0.951427
      dz2     :     0.021404  d :     0.094996
      dxz     :     0.015868
      dyz     :     0.022721
      dx2y2   :     0.019594
      dxy     :     0.015409
      f0      :     0.001201  f :     0.007218
      f+1     :     0.000818
      f-1     :     0.000932
      f+2     :     0.000680
      f-2     :     0.001443
      f+3     :     0.000679
      f-3     :     0.001466
 36 H s       :     0.827927  s :     0.827927
      pz      :     0.011963  p :     0.022062
      px      :     0.006011
      py      :     0.004088
 37 C s       :     3.174688  s :     3.174688
      pz      :     0.932520  p :     2.864335
      px      :     0.972320
      py      :     0.959495
      dz2     :     0.028939  d :     0.095864
      dxz     :     0.021205
      dyz     :     0.023929
      dx2y2   :     0.008080
      dxy     :     0.013711
      f0      :     0.001549  f :     0.007318
      f+1     :     0.000789
      f-1     :     0.001403
      f+2     :     0.000991
      f-2     :     0.001307
      f+3     :     0.000798
      f-3     :     0.000481
 38 H s       :     0.823128  s :     0.823128
      pz      :     0.003872  p :     0.021952
      px      :     0.007057
      py      :     0.011024
 39 C s       :     3.333043  s :     3.333043
      pz      :     0.935045  p :     2.872733
      px      :     0.956248
      py      :     0.981440
      dz2     :     0.019159  d :     0.094169
      dxz     :     0.016487
      dyz     :     0.030293
      dx2y2   :     0.016391
      dxy     :     0.011839
      f0      :     0.001371  f :     0.007588
      f+1     :     0.000806
      f-1     :     0.001336
      f+2     :     0.000868
      f-2     :     0.001157
      f+3     :     0.000631
      f-3     :     0.001420
 40 H s       :     0.828634  s :     0.828634
      pz      :     0.009473  p :     0.022732
      px      :     0.004905
      py      :     0.008353
 41 C s       :     2.993223  s :     2.993223
      pz      :     0.932111  p :     2.702944
      px      :     0.883405
      py      :     0.887428
      dz2     :     0.040464  d :     0.185924
      dxz     :     0.037344
      dyz     :     0.029376
      dx2y2   :     0.035454
      dxy     :     0.043286
      f0      :     0.001672  f :     0.010235
      f+1     :     0.001671
      f-1     :     0.001038
      f+2     :     0.000954
      f-2     :     0.001903
      f+3     :     0.001181
      f-3     :     0.001815
 42 C s       :     3.276945  s :     3.276945
      pz      :     1.074940  p :     3.097414
      px      :     1.033215
      py      :     0.989259
      dz2     :     0.010398  d :     0.059510
      dxz     :     0.015941
      dyz     :     0.006081
      dx2y2   :     0.015713
      dxy     :     0.011376
      f0      :     0.000407  f :     0.003427
      f+1     :     0.000746
      f-1     :     0.000243
      f+2     :     0.000189
      f-2     :     0.000449
      f+3     :     0.000814
      f-3     :     0.000580
 43 H s       :     0.836320  s :     0.836320
      pz      :     0.007748  p :     0.021366
      px      :     0.009159
      py      :     0.004459
 44 H s       :     0.839161  s :     0.839161
      pz      :     0.004473  p :     0.021245
      px      :     0.006224
      py      :     0.010548
 45 H s       :     0.835131  s :     0.835131
      pz      :     0.011359  p :     0.021932
      px      :     0.005893
      py      :     0.004680
 46 C s       :     3.274631  s :     3.274631
      pz      :     1.014066  p :     3.086881
      px      :     0.992068
      py      :     1.080747
      dz2     :     0.020841  d :     0.059846
      dxz     :     0.007444
      dyz     :     0.005565
      dx2y2   :     0.004153
      dxy     :     0.021843
      f0      :     0.000482  f :     0.003426
      f+1     :     0.001076
      f-1     :     0.000128
      f+2     :     0.000196
      f-2     :     0.000626
      f+3     :     0.000690
      f-3     :     0.000228
 47 H s       :     0.835837  s :     0.835837
      pz      :     0.011747  p :     0.021841
      px      :     0.005308
      py      :     0.004786
 48 H s       :     0.839710  s :     0.839710
      pz      :     0.004404  p :     0.021212
      px      :     0.006882
      py      :     0.009926
 49 H s       :     0.838629  s :     0.838629
      pz      :     0.004738  p :     0.021110
      px      :     0.007671
      py      :     0.008701
 50 C s       :     3.259363  s :     3.259363
      pz      :     0.984282  p :     3.171981
      px      :     1.077974
      py      :     1.109725
      dz2     :     0.014130  d :     0.065509
      dxz     :     0.018882
      dyz     :     0.011850
      dx2y2   :     0.005439
      dxy     :     0.015208
      f0      :     0.000688  f :     0.003462
      f+1     :     0.000841
      f-1     :     0.000380
      f+2     :     0.000444
      f-2     :     0.000663
      f+3     :     0.000351
      f-3     :     0.000094
 51 H s       :     0.816710  s :     0.816710
      pz      :     0.005070  p :     0.021259
      px      :     0.008648
      py      :     0.007541
 52 H s       :     0.821290  s :     0.821290
      pz      :     0.004656  p :     0.021796
      px      :     0.006499
      py      :     0.010641
 53 H s       :     0.825261  s :     0.825261
      pz      :     0.008896  p :     0.021412
      px      :     0.007711
      py      :     0.004806
 54 C s       :     3.040600  s :     3.040600
      pz      :     0.694529  p :     2.237398
      px      :     0.758016
      py      :     0.784853
      dz2     :     0.046583  d :     0.272811
      dxz     :     0.049209
      dyz     :     0.051403
      dx2y2   :     0.069165
      dxy     :     0.056450
      f0      :     0.001963  f :     0.024800
      f+1     :     0.003788
      f-1     :     0.002585
      f+2     :     0.005457
      f-2     :     0.003277
      f+3     :     0.004966
      f-3     :     0.002764
 55 C s       :     3.247721  s :     3.247721
      pz      :     0.876634  p :     2.549077
      px      :     0.931977
      py      :     0.740465
      dz2     :     0.027759  d :     0.130735
      dxz     :     0.020045
      dyz     :     0.022647
      dx2y2   :     0.035105
      dxy     :     0.025179
      f0      :     0.000828  f :     0.010034
      f+1     :     0.001520
      f-1     :     0.001273
      f+2     :     0.002219
      f-2     :     0.001113
      f+3     :     0.001565
      f-3     :     0.001516
 56 C s       :     3.280943  s :     3.280943
      pz      :     0.938376  p :     2.853573
      px      :     0.958280
      py      :     0.956917
      dz2     :     0.012196  d :     0.096945
      dxz     :     0.010052
      dyz     :     0.027810
      dx2y2   :     0.019439
      dxy     :     0.027449
      f0      :     0.000744  f :     0.007360
      f+1     :     0.000916
      f-1     :     0.000830
      f+2     :     0.001704
      f-2     :     0.000745
      f+3     :     0.001375
      f-3     :     0.001046
 57 H s       :     0.818108  s :     0.818108
      pz      :     0.008397  p :     0.022601
      px      :     0.008802
      py      :     0.005402
 58 C s       :     3.183353  s :     3.183353
      pz      :     0.956719  p :     2.854625
      px      :     0.957040
      py      :     0.940865
      dz2     :     0.013413  d :     0.093870
      dxz     :     0.009258
      dyz     :     0.026796
      dx2y2   :     0.017546
      dxy     :     0.026857
      f0      :     0.000935  f :     0.007249
      f+1     :     0.001113
      f-1     :     0.000441
      f+2     :     0.001609
      f-2     :     0.000942
      f+3     :     0.001473
      f-3     :     0.000736
 59 H s       :     0.815835  s :     0.815835
      pz      :     0.007540  p :     0.022163
      px      :     0.006978
      py      :     0.007645
 60 C s       :     3.184317  s :     3.184317
      pz      :     0.924485  p :     2.835095
      px      :     0.924546
      py      :     0.986064
      dz2     :     0.023359  d :     0.094604
      dxz     :     0.015293
      dyz     :     0.014639
      dx2y2   :     0.026031
      dxy     :     0.015283
      f0      :     0.000581  f :     0.007149
      f+1     :     0.001378
      f-1     :     0.001019
      f+2     :     0.001532
      f-2     :     0.000892
      f+3     :     0.000781
      f-3     :     0.000966
 61 H s       :     0.813647  s :     0.813647
      pz      :     0.004029  p :     0.022022
      px      :     0.004203
      py      :     0.013791
 62 C s       :     3.195571  s :     3.195571
      pz      :     0.966158  p :     2.856358
      px      :     0.965127
      py      :     0.925073
      dz2     :     0.012169  d :     0.093100
      dxz     :     0.010207
      dyz     :     0.025394
      dx2y2   :     0.020702
      dxy     :     0.024628
      f0      :     0.000764  f :     0.007239
      f+1     :     0.000956
      f-1     :     0.000774
      f+2     :     0.001745
      f-2     :     0.000719
      f+3     :     0.001354
      f-3     :     0.000926
 63 H s       :     0.816588  s :     0.816588
      pz      :     0.008399  p :     0.022130
      px      :     0.008791
      py      :     0.004940
 64 C s       :     3.220739  s :     3.220739
      pz      :     0.934698  p :     2.844930
      px      :     0.942813
      py      :     0.967418
      dz2     :     0.013714  d :     0.099622
      dxz     :     0.008313
      dyz     :     0.028464
      dx2y2   :     0.019908
      dxy     :     0.029223
      f0      :     0.000966  f :     0.007330
      f+1     :     0.001110
      f-1     :     0.000486
      f+2     :     0.001602
      f-2     :     0.000940
      f+3     :     0.001513
      f-3     :     0.000713
 65 H s       :     0.803671  s :     0.803671
      pz      :     0.007460  p :     0.022738
      px      :     0.007080
      py      :     0.008199
 66 H s       :     0.704266  s :     0.704266
      pz      :     0.007920  p :     0.044335
      px      :     0.015096
      py      :     0.021319
 67 O s       :     3.836315  s :     3.836315
      pz      :     1.620447  p :     4.724837
      px      :     1.540998
      py      :     1.563392
      dz2     :     0.005361  d :     0.026592
      dxz     :     0.008311
      dyz     :     0.003807
      dx2y2   :     0.004386
      dxy     :     0.004727
      f0      :     0.000225  f :     0.001685
      f+1     :     0.000465
      f-1     :     0.000055
      f+2     :     0.000345
      f-2     :     0.000355
      f+3     :     0.000108
      f-3     :     0.000132
 68 C s       :     3.000758  s :     3.000758
      pz      :     0.732423  p :     2.300856
      px      :     0.821403
      py      :     0.747030
      dz2     :     0.067856  d :     0.256882
      dxz     :     0.070607
      dyz     :     0.060610
      dx2y2   :     0.023380
      dxy     :     0.034429
      f0      :     0.004690  f :     0.025652
      f+1     :     0.009085
      f-1     :     0.003059
      f+2     :     0.002378
      f-2     :     0.003262
      f+3     :     0.001557
      f-3     :     0.001623
 69 C s       :     3.186549  s :     3.186549
      pz      :     0.792271  p :     2.535502
      px      :     0.802100
      py      :     0.941131
      dz2     :     0.035295  d :     0.129495
      dxz     :     0.039352
      dyz     :     0.021241
      dx2y2   :     0.016066
      dxy     :     0.017540
      f0      :     0.001518  f :     0.009950
      f+1     :     0.002816
      f-1     :     0.000983
      f+2     :     0.001142
      f-2     :     0.001320
      f+3     :     0.000996
      f-3     :     0.001176
 70 C s       :     3.261100  s :     3.261100
      pz      :     0.994018  p :     2.892341
      px      :     0.953107
      py      :     0.945215
      dz2     :     0.027154  d :     0.099644
      dxz     :     0.024366
      dyz     :     0.009228
      dx2y2   :     0.017201
      dxy     :     0.021695
      f0      :     0.000809  f :     0.007319
      f+1     :     0.001724
      f-1     :     0.000455
      f+2     :     0.000901
      f-2     :     0.001123
      f+3     :     0.001131
      f-3     :     0.001176
 71 H s       :     0.828321  s :     0.828321
      pz      :     0.013282  p :     0.022692
      px      :     0.004186
      py      :     0.005225
 72 C s       :     3.173795  s :     3.173795
      pz      :     0.944111  p :     2.864371
      px      :     0.958317
      py      :     0.961943
      dz2     :     0.018666  d :     0.093653
      dxz     :     0.036677
      dyz     :     0.014900
      dx2y2   :     0.011854
      dxy     :     0.011556
      f0      :     0.001101  f :     0.007201
      f+1     :     0.001736
      f-1     :     0.000994
      f+2     :     0.001059
      f-2     :     0.000522
      f+3     :     0.001002
      f-3     :     0.000787
 73 H s       :     0.821338  s :     0.821338
      pz      :     0.007594  p :     0.022024
      px      :     0.009903
      py      :     0.004527
 74 C s       :     3.190229  s :     3.190229
      pz      :     0.931073  p :     2.863382
      px      :     0.980734
      py      :     0.951576
      dz2     :     0.026788  d :     0.094193
      dxz     :     0.028269
      dyz     :     0.018543
      dx2y2   :     0.009626
      dxy     :     0.010967
      f0      :     0.001224  f :     0.007161
      f+1     :     0.001840
      f-1     :     0.000923
      f+2     :     0.000795
      f-2     :     0.000983
      f+3     :     0.000552
      f-3     :     0.000843
 75 H s       :     0.819333  s :     0.819333
      pz      :     0.004842  p :     0.021960
      px      :     0.011878
      py      :     0.005240
 76 C s       :     3.174298  s :     3.174298
      pz      :     0.974325  p :     2.866529
      px      :     0.923701
      py      :     0.968502
      dz2     :     0.025415  d :     0.094298
      dxz     :     0.022961
      dyz     :     0.008715
      dx2y2   :     0.017237
      dxy     :     0.019969
      f0      :     0.000843  f :     0.007205
      f+1     :     0.001641
      f-1     :     0.000466
      f+2     :     0.000888
      f-2     :     0.001100
      f+3     :     0.001117
      f-3     :     0.001150
 77 H s       :     0.820651  s :     0.820651
      pz      :     0.012993  p :     0.022031
      px      :     0.003782
      py      :     0.005255
 78 C s       :     3.245617  s :     3.245617
      pz      :     0.957455  p :     2.890741
      px      :     0.991484
      py      :     0.941802
      dz2     :     0.019285  d :     0.099875
      dxz     :     0.039632
      dyz     :     0.015624
      dx2y2   :     0.013101
      dxy     :     0.012233
      f0      :     0.001112  f :     0.007292
      f+1     :     0.001761
      f-1     :     0.000977
      f+2     :     0.001076
      f-2     :     0.000551
      f+3     :     0.001013
      f-3     :     0.000801
 79 H s       :     0.831249  s :     0.831249
      pz      :     0.007454  p :     0.022716
      px      :     0.010854
      py      :     0.004407
 80 O s       :     3.856595  s :     3.856595
      pz      :     1.368758  p :     4.731446
      px      :     1.780485
      py      :     1.582203
      dz2     :     0.010374  d :     0.026137
      dxz     :     0.006336
      dyz     :     0.007335
      dx2y2   :     0.000633
      dxy     :     0.001460
      f0      :     0.000559  f :     0.001617
      f+1     :     0.000415
      f-1     :     0.000440
      f+2     :     0.000085
      f-2     :     0.000076
      f+3     :     0.000015
      f-3     :     0.000027
 81 H s       :     0.652913  s :     0.652913
      pz      :     0.009651  p :     0.058261
      px      :     0.026584
      py      :     0.022026


                     *******************************
                     * LOEWDIN POPULATION ANALYSIS *
                     *******************************

----------------------
LOEWDIN ATOMIC CHARGES
----------------------
   0 O :    0.382849
   1 O :    0.118762
   2 N :    0.289516
   3 N :    0.201128
   4 C :   -0.260172
   5 C :   -0.201760
   6 H :    0.190446
   7 C :   -0.136027
   8 C :   -0.102147
   9 H :    0.165246
  10 C :   -0.139849
  11 H :    0.157863
  12 C :   -0.143006
  13 H :    0.156190
  14 C :   -0.141035
  15 H :    0.157151
  16 C :   -0.108889
  17 H :    0.163037
  18 C :   -0.370220
  19 C :   -0.257143
  20 H :    0.134449
  21 H :    0.139481
  22 H :    0.130054
  23 C :   -0.263867
  24 H :    0.131797
  25 H :    0.138784
  26 H :    0.132683
  27 C :   -0.258000
  28 H :    0.139791
  29 H :    0.133723
  30 H :    0.130288
  31 C :   -0.182421
  32 C :   -0.070714
  33 C :   -0.116434
  34 H :    0.160809
  35 C :   -0.170418
  36 H :    0.152965
  37 C :   -0.158696
  38 H :    0.155252
  39 C :   -0.133799
  40 H :    0.160693
  41 C :   -0.309179
  42 C :   -0.259562
  43 H :    0.128910
  44 H :    0.130939
  45 H :    0.127256
  46 C :   -0.258716
  47 H :    0.127780
  48 H :    0.130088
  49 H :    0.129581
  50 C :   -0.273683
  51 H :    0.132736
  52 H :    0.139054
  53 H :    0.134182
  54 C :   -0.392708
  55 C :   -0.149433
  56 C :   -0.084181
  57 H :    0.164821
  58 C :   -0.134756
  59 H :    0.159461
  60 C :   -0.121832
  61 H :    0.159276
  62 C :   -0.134903
  63 H :    0.159430
  64 C :   -0.090068
  65 H :    0.163027
  66 H :    0.194639
  67 O :   -0.088385
  68 C :   -0.600063
  69 C :   -0.142760
  70 C :   -0.110594
  71 H :    0.155634
  72 C :   -0.150361
  73 H :    0.154944
  74 C :   -0.142683
  75 H :    0.155157
  76 C :   -0.149853
  77 H :    0.154916
  78 C :   -0.109546
  79 H :    0.155658
  80 O :   -0.065073
  81 H :    0.202491

-------------------------------
LOEWDIN REDUCED ORBITAL CHARGES
-------------------------------
  0 O s       :     3.205692  s :     3.205692
      pz      :     1.487508  p :     4.298197
      px      :     1.431742
      py      :     1.378948
      dz2     :     0.015139  d :     0.106162
      dxz     :     0.022457
      dyz     :     0.025757
      dx2y2   :     0.018993
      dxy     :     0.023816
      f0      :     0.000761  f :     0.007099
      f+1     :     0.000836
      f-1     :     0.001000
      f+2     :     0.000766
      f-2     :     0.001266
      f+3     :     0.001281
      f-3     :     0.001190
  1 O s       :     3.385483  s :     3.385483
      pz      :     1.410956  p :     4.421475
      px      :     1.438102
      py      :     1.572418
      dz2     :     0.009641  d :     0.067963
      dxz     :     0.018089
      dyz     :     0.010523
      dx2y2   :     0.013650
      dxy     :     0.016060
      f0      :     0.000562  f :     0.006317
      f+1     :     0.000992
      f-1     :     0.000349
      f+2     :     0.001174
      f-2     :     0.001421
      f+3     :     0.000878
      f-3     :     0.000942
  2 N s       :     2.925953  s :     2.925953
      pz      :     1.166209  p :     3.549663
      px      :     1.189713
      py      :     1.193741
      dz2     :     0.052879  d :     0.219214
      dxz     :     0.032808
      dyz     :     0.062114
      dx2y2   :     0.029335
      dxy     :     0.042077
      f0      :     0.002055  f :     0.015654
      f+1     :     0.001343
      f-1     :     0.003452
      f+2     :     0.002811
      f-2     :     0.002315
      f+3     :     0.002002
      f-3     :     0.001677
  3 N s       :     2.924834  s :     2.924834
      pz      :     1.187927  p :     3.636742
      px      :     1.309225
      py      :     1.139589
      dz2     :     0.059776  d :     0.221620
      dxz     :     0.038147
      dyz     :     0.053955
      dx2y2   :     0.026668
      dxy     :     0.043075
      f0      :     0.002450  f :     0.015675
      f+1     :     0.002267
      f-1     :     0.003994
      f+2     :     0.001992
      f-2     :     0.001913
      f+3     :     0.001796
      f-3     :     0.001263
  4 C s       :     2.723030  s :     2.723030
      pz      :     0.923778  p :     2.603753
      px      :     0.811017
      py      :     0.868958
      dz2     :     0.142831  d :     0.805025
      dxz     :     0.127467
      dyz     :     0.172073
      dx2y2   :     0.193400
      dxy     :     0.169253
      f0      :     0.013350  f :     0.128365
      f+1     :     0.009646
      f-1     :     0.025686
      f+2     :     0.014888
      f-2     :     0.023784
      f+3     :     0.023652
      f-3     :     0.017359
  5 C s       :     2.710590  s :     2.710590
      pz      :     0.943774  p :     2.859684
      px      :     0.963913
      py      :     0.951996
      dz2     :     0.100438  d :     0.561732
      dxz     :     0.124033
      dyz     :     0.113550
      dx2y2   :     0.113773
      dxy     :     0.109938
      f0      :     0.008216  f :     0.069754
      f+1     :     0.010497
      f-1     :     0.009249
      f+2     :     0.011367
      f-2     :     0.008866
      f+3     :     0.009534
      f-3     :     0.012025
  6 H s       :     0.742344  s :     0.742344
      pz      :     0.019202  p :     0.067209
      px      :     0.011804
      py      :     0.036203
  7 C s       :     2.701725  s :     2.701725
      pz      :     1.017232  p :     2.851242
      px      :     0.940074
      py      :     0.893936
      dz2     :     0.127993  d :     0.524948
      dxz     :     0.143582
      dyz     :     0.078335
      dx2y2   :     0.092437
      dxy     :     0.082601
      f0      :     0.009415  f :     0.058112
      f+1     :     0.011308
      f-1     :     0.005927
      f+2     :     0.009579
      f-2     :     0.009467
      f+3     :     0.006352
      f-3     :     0.006065
  8 C s       :     2.755327  s :     2.755327
      pz      :     0.971770  p :     2.914268
      px      :     1.047787
      py      :     0.894711
      dz2     :     0.076100  d :     0.389123
      dxz     :     0.116051
      dyz     :     0.040902
      dx2y2   :     0.075004
      dxy     :     0.081066
      f0      :     0.005749  f :     0.043429
      f+1     :     0.008676
      f-1     :     0.003422
      f+2     :     0.007231
      f-2     :     0.006108
      f+3     :     0.006774
      f-3     :     0.005469
  9 H s       :     0.773792  s :     0.773792
      pz      :     0.029926  p :     0.060962
      px      :     0.012729
      py      :     0.018307
 10 C s       :     2.764424  s :     2.764424
      pz      :     0.998486  p :     2.940892
      px      :     1.033356
      py      :     0.909049
      dz2     :     0.070892  d :     0.391099
      dxz     :     0.144864
      dyz     :     0.043213
      dx2y2   :     0.060503
      dxy     :     0.071628
      f0      :     0.008482  f :     0.043434
      f+1     :     0.006755
      f-1     :     0.005221
      f+2     :     0.006996
      f-2     :     0.004742
      f+3     :     0.005020
      f-3     :     0.006218
 11 H s       :     0.781795  s :     0.781795
      pz      :     0.023045  p :     0.060341
      px      :     0.022690
      py      :     0.014607
 12 C s       :     2.765243  s :     2.765243
      pz      :     1.030596  p :     2.943669
      px      :     0.999615
      py      :     0.913458
      dz2     :     0.117296  d :     0.390790
      dxz     :     0.095483
      dyz     :     0.069745
      dx2y2   :     0.068972
      dxy     :     0.039294
      f0      :     0.007110  f :     0.043303
      f+1     :     0.009189
      f-1     :     0.005546
      f+2     :     0.007191
      f-2     :     0.007524
      f+3     :     0.003965
      f-3     :     0.002779
 13 H s       :     0.783467  s :     0.783467
      pz      :     0.011972  p :     0.060343
      px      :     0.035013
      py      :     0.013357
 14 C s       :     2.764416  s :     2.764416
      pz      :     0.979322  p :     2.941653
      px      :     1.059538
      py      :     0.902792
      dz2     :     0.078029  d :     0.391624
      dxz     :     0.113887
      dyz     :     0.041104
      dx2y2   :     0.076726
      dxy     :     0.081878
      f0      :     0.005872  f :     0.043342
      f+1     :     0.008478
      f-1     :     0.003537
      f+2     :     0.007259
      f-2     :     0.005973
      f+3     :     0.006808
      f-3     :     0.005416
 15 H s       :     0.782510  s :     0.782510
      pz      :     0.029741  p :     0.060338
      px      :     0.012739
      py      :     0.017859
 16 C s       :     2.753990  s :     2.753990
      pz      :     0.984296  p :     2.922621
      px      :     1.028538
      py      :     0.909787
      dz2     :     0.070462  d :     0.389005
      dxz     :     0.142909
      dyz     :     0.043618
      dx2y2   :     0.062167
      dxy     :     0.069848
      f0      :     0.008499  f :     0.043273
      f+1     :     0.006647
      f-1     :     0.005230
      f+2     :     0.007036
      f-2     :     0.004656
      f+3     :     0.005001
      f-3     :     0.006204
 17 H s       :     0.775606  s :     0.775606
      pz      :     0.023712  p :     0.061357
      px      :     0.022723
      py      :     0.014922
 18 C s       :     2.701674  s :     2.701674
      pz      :     0.880077  p :     2.874477
      px      :     0.982463
      py      :     1.011936
      dz2     :     0.146159  d :     0.709733
      dxz     :     0.150953
      dyz     :     0.139219
      dx2y2   :     0.148926
      dxy     :     0.124476
      f0      :     0.014022  f :     0.084335
      f+1     :     0.013043
      f-1     :     0.011109
      f+2     :     0.012327
      f-2     :     0.012454
      f+3     :     0.008409
      f-3     :     0.012970
 19 C s       :     2.825428  s :     2.825428
      pz      :     1.072638  p :     3.153108
      px      :     1.005855
      py      :     1.074615
      dz2     :     0.029160  d :     0.254467
      dxz     :     0.062424
      dyz     :     0.043840
      dx2y2   :     0.049986
      dxy     :     0.069057
      f0      :     0.002220  f :     0.024140
      f+1     :     0.004123
      f-1     :     0.002143
      f+2     :     0.003723
      f-2     :     0.002000
      f+3     :     0.004484
      f-3     :     0.005447
 20 H s       :     0.802721  s :     0.802721
      pz      :     0.025875  p :     0.062831
      px      :     0.012920
      py      :     0.024035
 21 H s       :     0.797881  s :     0.797881
      pz      :     0.029358  p :     0.062638
      px      :     0.017117
      py      :     0.016163
 22 H s       :     0.805280  s :     0.805280
      pz      :     0.015499  p :     0.064665
      px      :     0.016405
      py      :     0.032761
 23 C s       :     2.826477  s :     2.826477
      pz      :     1.071527  p :     3.155862
      px      :     1.066950
      py      :     1.017385
      dz2     :     0.035908  d :     0.257110
      dxz     :     0.029767
      dyz     :     0.073426
      dx2y2   :     0.080203
      dxy     :     0.037805
      f0      :     0.001956  f :     0.024418
      f+1     :     0.002967
      f-1     :     0.004187
      f+2     :     0.002665
      f-2     :     0.003497
      f+3     :     0.004644
      f-3     :     0.004502
 24 H s       :     0.805192  s :     0.805192
      pz      :     0.014457  p :     0.063011
      px      :     0.035961
      py      :     0.012593
 25 H s       :     0.798600  s :     0.798600
      pz      :     0.029494  p :     0.062616
      px      :     0.018840
      py      :     0.014282
 26 H s       :     0.804272  s :     0.804272
      pz      :     0.025191  p :     0.063045
      px      :     0.013921
      py      :     0.023933
 27 C s       :     2.825417  s :     2.825417
      pz      :     1.037847  p :     3.153803
      px      :     1.071624
      py      :     1.044332
      dz2     :     0.063078  d :     0.254630
      dxz     :     0.044047
      dyz     :     0.045634
      dx2y2   :     0.069429
      dxy     :     0.032443
      f0      :     0.002963  f :     0.024149
      f+1     :     0.003749
      f-1     :     0.004358
      f+2     :     0.003210
      f-2     :     0.004658
      f+3     :     0.003595
      f-3     :     0.001618
 28 H s       :     0.797549  s :     0.797549
      pz      :     0.029410  p :     0.062660
      px      :     0.018080
      py      :     0.015170
 29 H s       :     0.803431  s :     0.803431
      pz      :     0.013680  p :     0.062846
      px      :     0.036021
      py      :     0.013145
 30 H s       :     0.805335  s :     0.805335
      pz      :     0.015234  p :     0.064378
      px      :     0.016797
      py      :     0.032346
 31 C s       :     2.696180  s :     2.696180
      pz      :     0.892718  p :     2.791182
      px      :     0.894162
      py      :     1.004302
      dz2     :     0.178330  d :     0.619469
      dxz     :     0.128113
      dyz     :     0.146040
      dx2y2   :     0.088717
      dxy     :     0.078269
      f0      :     0.018762  f :     0.075590
      f+1     :     0.010698
      f-1     :     0.014931
      f+2     :     0.008323
      f-2     :     0.011559
      f+3     :     0.005511
      f-3     :     0.005806
 32 C s       :     2.705263  s :     2.705263
      pz      :     1.005262  p :     2.823447
      px      :     0.885645
      py      :     0.932540
      dz2     :     0.120220  d :     0.489015
      dxz     :     0.090967
      dyz     :     0.127043
      dx2y2   :     0.075616
      dxy     :     0.075168
      f0      :     0.011428  f :     0.052988
      f+1     :     0.005481
      f-1     :     0.009483
      f+2     :     0.007178
      f-2     :     0.009489
      f+3     :     0.004561
      f-3     :     0.005369
 33 C s       :     2.750952  s :     2.750952
      pz      :     0.995587  p :     2.921987
      px      :     0.930440
      py      :     0.995959
      dz2     :     0.077839  d :     0.400384
      dxz     :     0.065466
      dyz     :     0.137300
      dx2y2   :     0.067307
      dxy     :     0.052473
      f0      :     0.009032  f :     0.043111
      f+1     :     0.005529
      f-1     :     0.007531
      f+2     :     0.003690
      f-2     :     0.007036
      f+3     :     0.004398
      f-3     :     0.005894
 34 H s       :     0.777992  s :     0.777992
      pz      :     0.025296  p :     0.061199
      px      :     0.013176
      py      :     0.022727
 35 C s       :     2.761655  s :     2.761655
      pz      :     0.994333  p :     2.968247
      px      :     0.942786
      py      :     1.031127
      dz2     :     0.097055  d :     0.396400
      dxz     :     0.060067
      dyz     :     0.095048
      dx2y2   :     0.075478
      dxy     :     0.068753
      f0      :     0.007792  f :     0.044116
      f+1     :     0.003943
      f-1     :     0.008090
      f+2     :     0.005134
      f-2     :     0.008458
      f+3     :     0.005346
      f-3     :     0.005352
 36 H s       :     0.786545  s :     0.786545
      pz      :     0.031653  p :     0.060491
      px      :     0.016776
      py      :     0.012062
 37 C s       :     2.762019  s :     2.762019
      pz      :     1.054572  p :     2.949149
      px      :     0.918453
      py      :     0.976124
      dz2     :     0.133511  d :     0.402825
      dxz     :     0.082500
      dyz     :     0.101756
      dx2y2   :     0.029107
      dxy     :     0.055952
      f0      :     0.009740  f :     0.044702
      f+1     :     0.005032
      f-1     :     0.009897
      f+2     :     0.007153
      f-2     :     0.007920
      f+3     :     0.003401
      f-3     :     0.001559
 38 H s       :     0.784634  s :     0.784634
      pz      :     0.011457  p :     0.060114
      px      :     0.019343
      py      :     0.029314
 39 C s       :     2.754553  s :     2.754553
      pz      :     1.021585  p :     2.952400
      px      :     0.946874
      py      :     0.983942
      dz2     :     0.082133  d :     0.383774
      dxz     :     0.061345
      dyz     :     0.128232
      dx2y2   :     0.060155
      dxy     :     0.051909
      f0      :     0.009139  f :     0.043072
      f+1     :     0.005818
      f-1     :     0.007757
      f+2     :     0.003591
      f-2     :     0.006692
      f+3     :     0.004476
      f-3     :     0.005599
 40 H s       :     0.776867  s :     0.776867
      pz      :     0.025431  p :     0.062441
      px      :     0.014043
      py      :     0.022967
 41 C s       :     2.687467  s :     2.687467
      pz      :     0.987328  p :     2.919559
      px      :     0.978216
      py      :     0.954015
      dz2     :     0.131193  d :     0.633976
      dxz     :     0.140369
      dyz     :     0.101362
      dx2y2   :     0.110918
      dxy     :     0.150134
      f0      :     0.010105  f :     0.068177
      f+1     :     0.009430
      f-1     :     0.008480
      f+2     :     0.008893
      f-2     :     0.011766
      f+3     :     0.008064
      f-3     :     0.011438
 42 C s       :     2.824550  s :     2.824550
      pz      :     1.065865  p :     3.143287
      px      :     1.049381
      py      :     1.028042
      dz2     :     0.050518  d :     0.267524
      dxz     :     0.071283
      dyz     :     0.025610
      dx2y2   :     0.060394
      dxy     :     0.059720
      f0      :     0.002414  f :     0.024201
      f+1     :     0.002904
      f-1     :     0.003431
      f+2     :     0.003612
      f-2     :     0.003045
      f+3     :     0.004890
      f-3     :     0.003905
 43 H s       :     0.808164  s :     0.808164
      pz      :     0.023566  p :     0.062926
      px      :     0.026203
      py      :     0.013156
 44 H s       :     0.806883  s :     0.806883
      pz      :     0.013583  p :     0.062177
      px      :     0.019379
      py      :     0.029215
 45 H s       :     0.809106  s :     0.809106
      pz      :     0.033001  p :     0.063637
      px      :     0.016896
      py      :     0.013740
 46 C s       :     2.826382  s :     2.826382
      pz      :     1.040759  p :     3.140453
      px      :     1.030332
      py      :     1.069362
      dz2     :     0.090787  d :     0.267742
      dxz     :     0.046764
      dyz     :     0.021329
      dx2y2   :     0.021246
      dxy     :     0.087617
      f0      :     0.002808  f :     0.024140
      f+1     :     0.005403
      f-1     :     0.002651
      f+2     :     0.003595
      f-2     :     0.004024
      f+3     :     0.003950
      f-3     :     0.001709
 47 H s       :     0.808778  s :     0.808778
      pz      :     0.032887  p :     0.063443
      px      :     0.016122
      py      :     0.014433
 48 H s       :     0.807765  s :     0.807765
      pz      :     0.013033  p :     0.062148
      px      :     0.019259
      py      :     0.029856
 49 H s       :     0.808146  s :     0.808146
      pz      :     0.014661  p :     0.062273
      px      :     0.021440
      py      :     0.026172
 50 C s       :     2.821510  s :     2.821510
      pz      :     1.026922  p :     3.150771
      px      :     1.055846
      py      :     1.068003
      dz2     :     0.066575  d :     0.277180
      dxz     :     0.081983
      dyz     :     0.043920
      dx2y2   :     0.021964
      dxy     :     0.062739
      f0      :     0.005141  f :     0.024222
      f+1     :     0.003840
      f-1     :     0.004376
      f+2     :     0.004196
      f-2     :     0.002599
      f+3     :     0.002563
      f-3     :     0.001508
 51 H s       :     0.803199  s :     0.803199
      pz      :     0.014783  p :     0.064065
      px      :     0.025553
      py      :     0.023729
 52 H s       :     0.798432  s :     0.798432
      pz      :     0.013491  p :     0.062513
      px      :     0.018302
      py      :     0.030721
 53 H s       :     0.801028  s :     0.801028
      pz      :     0.025367  p :     0.064790
      px      :     0.024470
      py      :     0.014953
 54 C s       :     2.749934  s :     2.749934
      pz      :     0.787045  p :     2.579852
      px      :     0.840149
      py      :     0.952659
      dz2     :     0.143039  d :     0.914893
      dxz     :     0.182936
      dyz     :     0.184930
      dx2y2   :     0.209652
      dxy     :     0.194336
      f0      :     0.012734  f :     0.148030
      f+1     :     0.020937
      f-1     :     0.017626
      f+2     :     0.029685
      f-2     :     0.020630
      f+3     :     0.030356
      f-3     :     0.016062
 55 C s       :     2.702249  s :     2.702249
      pz      :     0.961822  p :     2.883131
      px      :     0.962258
      py      :     0.959052
      dz2     :     0.100193  d :     0.506926
      dxz     :     0.075702
      dyz     :     0.095371
      dx2y2   :     0.134909
      dxy     :     0.100751
      f0      :     0.005165  f :     0.057127
      f+1     :     0.006242
      f-1     :     0.008232
      f+2     :     0.010820
      f-2     :     0.007627
      f+3     :     0.009991
      f-3     :     0.009050
 56 C s       :     2.756447  s :     2.756447
      pz      :     0.926396  p :     2.898583
      px      :     0.924739
      py      :     1.047448
      dz2     :     0.045258  d :     0.385643
      dxz     :     0.045698
      dyz     :     0.103695
      dx2y2   :     0.088811
      dxy     :     0.102181
      f0      :     0.004970  f :     0.043508
      f+1     :     0.003493
      f-1     :     0.006033
      f+2     :     0.007737
      f-2     :     0.005230
      f+3     :     0.008484
      f-3     :     0.007561
 57 H s       :     0.773381  s :     0.773381
      pz      :     0.023039  p :     0.061798
      px      :     0.023791
      py      :     0.014969
 58 C s       :     2.763945  s :     2.763945
      pz      :     0.948752  p :     2.940725
      px      :     0.952550
      py      :     1.039423
      dz2     :     0.048378  d :     0.386743
      dxz     :     0.044615
      dyz     :     0.107920
      dx2y2   :     0.077412
      dxy     :     0.108419
      f0      :     0.005804  f :     0.043344
      f+1     :     0.004904
      f-1     :     0.003838
      f+2     :     0.008219
      f-2     :     0.005315
      f+3     :     0.009354
      f-3     :     0.005909
 59 H s       :     0.780049  s :     0.780049
      pz      :     0.020602  p :     0.060490
      px      :     0.019105
      py      :     0.020782
 60 C s       :     2.766810  s :     2.766810
      pz      :     0.960401  p :     2.921443
      px      :     0.960366
      py      :     1.000676
      dz2     :     0.088264  d :     0.390386
      dxz     :     0.070012
      dyz     :     0.061025
      dx2y2   :     0.107331
      dxy     :     0.063754
      f0      :     0.003880  f :     0.043194
      f+1     :     0.005922
      f-1     :     0.006439
      f+2     :     0.008006
      f-2     :     0.007045
      f+3     :     0.005950
      f-3     :     0.005952
 61 H s       :     0.780414  s :     0.780414
      pz      :     0.011684  p :     0.060310
      px      :     0.012123
      py      :     0.036503
 62 C s       :     2.763684  s :     2.763684
      pz      :     0.944115  p :     2.940998
      px      :     0.939820
      py      :     1.057063
      dz2     :     0.045579  d :     0.386896
      dxz     :     0.047452
      dyz     :     0.101424
      dx2y2   :     0.094390
      dxy     :     0.098050
      f0      :     0.004935  f :     0.043325
      f+1     :     0.003591
      f-1     :     0.005735
      f+2     :     0.008105
      f-2     :     0.005141
      f+3     :     0.008517
      f-3     :     0.007300
 63 H s       :     0.780057  s :     0.780057
      pz      :     0.022744  p :     0.060513
      px      :     0.023745
      py      :     0.014024
 64 C s       :     2.756763  s :     2.756763
      pz      :     0.931519  p :     2.903645
      px      :     0.930586
      py      :     1.041540
      dz2     :     0.049900  d :     0.386165
      dxz     :     0.043567
      dyz     :     0.106579
      dx2y2   :     0.077868
      dxy     :     0.108251
      f0      :     0.006093  f :     0.043494
      f+1     :     0.004938
      f-1     :     0.003973
      f+2     :     0.008082
      f-2     :     0.005102
      f+3     :     0.009417
      f-3     :     0.005890
 65 H s       :     0.774345  s :     0.774345
      pz      :     0.020661  p :     0.062628
      px      :     0.019714
      py      :     0.022253
 66 H s       :     0.683233  s :     0.683233
      pz      :     0.022345  p :     0.122128
      px      :     0.044126
      py      :     0.055657
 67 O s       :     3.418230  s :     3.418230
      pz      :     1.595279  p :     4.603398
      px      :     1.547680
      py      :     1.460439
      dz2     :     0.014350  d :     0.061417
      dxz     :     0.022351
      dyz     :     0.006153
      dx2y2   :     0.011175
      dxy     :     0.007389
      f0      :     0.000757  f :     0.005339
      f+1     :     0.001701
      f-1     :     0.000158
      f+2     :     0.001249
      f-2     :     0.000742
      f+3     :     0.000408
      f-3     :     0.000324
 68 C s       :     2.752903  s :     2.752903
      pz      :     0.952919  p :     2.672147
      px      :     0.966041
      py      :     0.753187
      dz2     :     0.298119  d :     1.012436
      dxz     :     0.301773
      dyz     :     0.195433
      dx2y2   :     0.105193
      dxy     :     0.111918
      f0      :     0.029941  f :     0.162577
      f+1     :     0.056140
      f-1     :     0.018405
      f+2     :     0.017498
      f-2     :     0.022345
      f+3     :     0.009074
      f-3     :     0.009174
 69 C s       :     2.715455  s :     2.715455
      pz      :     1.029739  p :     2.878298
      px      :     0.979111
      py      :     0.869448
      dz2     :     0.132620  d :     0.493903
      dxz     :     0.152888
      dyz     :     0.077001
      dx2y2   :     0.067666
      dxy     :     0.063728
      f0      :     0.008958  f :     0.055103
      f+1     :     0.017043
      f-1     :     0.005015
      f+2     :     0.006450
      f-2     :     0.007528
      f+3     :     0.005021
      f-3     :     0.005088
 70 C s       :     2.759631  s :     2.759631
      pz      :     0.991711  p :     2.918599
      px      :     1.048849
      py      :     0.878039
      dz2     :     0.105973  d :     0.389220
      dxz     :     0.104227
      dyz     :     0.029551
      dx2y2   :     0.072348
      dxy     :     0.077121
      f0      :     0.004771  f :     0.043144
      f+1     :     0.012187
      f-1     :     0.001870
      f+2     :     0.006297
      f-2     :     0.007638
      f+3     :     0.005761
      f-3     :     0.004620
 71 H s       :     0.782509  s :     0.782509
      pz      :     0.035069  p :     0.061857
      px      :     0.011929
      py      :     0.014859
 72 C s       :     2.765220  s :     2.765220
      pz      :     1.031105  p :     2.951523
      px      :     1.016484
      py      :     0.903934
      dz2     :     0.085357  d :     0.390443
      dxz     :     0.156175
      dyz     :     0.055253
      dx2y2   :     0.052323
      dxy     :     0.041334
      f0      :     0.008041  f :     0.043175
      f+1     :     0.011831
      f-1     :     0.005962
      f+2     :     0.004522
      f-2     :     0.003899
      f+3     :     0.004890
      f-3     :     0.004030
 73 H s       :     0.784815  s :     0.784815
      pz      :     0.020794  p :     0.060241
      px      :     0.026492
      py      :     0.012954
 74 C s       :     2.767033  s :     2.767033
      pz      :     1.052924  p :     2.939628
      px      :     1.002783
      py      :     0.883921
      dz2     :     0.116329  d :     0.392767
      dxz     :     0.125702
      dyz     :     0.069640
      dx2y2   :     0.043387
      dxy     :     0.037709
      f0      :     0.007937  f :     0.043256
      f+1     :     0.013265
      f-1     :     0.004855
      f+2     :     0.005242
      f-2     :     0.005961
      f+3     :     0.002823
      f-3     :     0.003172
 75 H s       :     0.784645  s :     0.784645
      pz      :     0.013869  p :     0.060198
      px      :     0.031616
      py      :     0.014713
 76 C s       :     2.765138  s :     2.765138
      pz      :     0.990997  p :     2.951204
      px      :     1.061638
      py      :     0.898569
      dz2     :     0.108894  d :     0.390349
      dxz     :     0.103288
      dyz     :     0.028669
      dx2y2   :     0.074247
      dxy     :     0.075250
      f0      :     0.004862  f :     0.043163
      f+1     :     0.012346
      f-1     :     0.001827
      f+2     :     0.006206
      f-2     :     0.007476
      f+3     :     0.005823
      f-3     :     0.004623
 77 H s       :     0.784839  s :     0.784839
      pz      :     0.034330  p :     0.060245
      px      :     0.011160
      py      :     0.014756
 78 C s       :     2.759256  s :     2.759256
      pz      :     1.017101  p :     2.918316
      px      :     1.019290
      py      :     0.881925
      dz2     :     0.085025  d :     0.388860
      dxz     :     0.152128
      dyz     :     0.055328
      dx2y2   :     0.054481
      dxy     :     0.041898
      f0      :     0.008008  f :     0.043114
      f+1     :     0.011643
      f-1     :     0.006017
      f+2     :     0.004550
      f-2     :     0.003826
      f+3     :     0.004975
      f-3     :     0.004096
 79 H s       :     0.782575  s :     0.782575
      pz      :     0.020383  p :     0.061767
      px      :     0.028669
      py      :     0.012716
 80 O s       :     3.408187  s :     3.408187
      pz      :     1.484951  p :     4.588698
      px      :     1.621404
      py      :     1.482343
      dz2     :     0.026678  d :     0.062934
      dxz     :     0.017132
      dyz     :     0.014201
      dx2y2   :     0.001031
      dxy     :     0.003893
      f0      :     0.001973  f :     0.005254
      f+1     :     0.001495
      f-1     :     0.001249
      f+2     :     0.000143
      f-2     :     0.000271
      f+3     :     0.000033
      f-3     :     0.000090
 81 H s       :     0.630472  s :     0.630472
      pz      :     0.026328  p :     0.167036
      px      :     0.078319
      py      :     0.062389


                      *****************************
                      * MAYER POPULATION ANALYSIS *
                      *****************************

  NA   - Mulliken gross atomic population
  ZA   - Total nuclear charge
  QA   - Mulliken gross atomic charge
  VA   - Mayer's total valence
  BVA  - Mayer's bonded valence
  FA   - Mayer's free valence

  ATOM       NA         ZA         QA         VA         BVA        FA
  0 O      8.2264     8.0000    -0.2264     2.2138     2.2138    -0.0000
  1 O      8.3741     8.0000    -0.3741     2.1609     2.1609    -0.0000
  2 N      7.0583     7.0000    -0.0583     3.3246     3.3246     0.0000
  3 N      7.2288     7.0000    -0.2288     3.0553     3.0553     0.0000
  4 C      5.7851     6.0000     0.2149     4.1644     4.1644    -0.0000
  5 C      5.7005     6.0000     0.2995     3.6386     3.6386    -0.0000
  6 H      0.8487     1.0000     0.1513     1.0229     1.0229     0.0000
  7 C      6.0717     6.0000    -0.0717     3.7588     3.7588    -0.0000
  8 C      6.2053     6.0000    -0.2053     3.9482     3.9482     0.0000
  9 H      0.8470     1.0000     0.1530     0.9750     0.9750     0.0000
 10 C      6.1457     6.0000    -0.1457     3.8818     3.8818     0.0000
 11 H      0.8437     1.0000     0.1563     0.9639     0.9639    -0.0000
 12 C      6.1442     6.0000    -0.1442     3.8631     3.8631    -0.0000
 13 H      0.8412     1.0000     0.1588     0.9598     0.9598    -0.0000
 14 C      6.1929     6.0000    -0.1929     3.9226     3.9226    -0.0000
 15 H      0.8433     1.0000     0.1567     0.9629     0.9629    -0.0000
 16 C      6.1788     6.0000    -0.1788     3.8780     3.8780    -0.0000
 17 H      0.8262     1.0000     0.1738     0.9594     0.9594    -0.0000
 18 C      5.8717     6.0000     0.1283     3.9219     3.9219    -0.0000
 19 C      6.4256     6.0000    -0.4256     3.8666     3.8666    -0.0000
 20 H      0.8542     1.0000     0.1458     0.9764     0.9764    -0.0000
 21 H      0.8472     1.0000     0.1528     0.9712     0.9712     0.0000
 22 H      0.8511     1.0000     0.1489     0.9827     0.9827    -0.0000
 23 C      6.4294     6.0000    -0.4294     3.8470     3.8470    -0.0000
 24 H      0.8490     1.0000     0.1510     0.9765     0.9765     0.0000
 25 H      0.8455     1.0000     0.1545     0.9718     0.9718    -0.0000
 26 H      0.8482     1.0000     0.1518     0.9792     0.9792    -0.0000
 27 C      6.4283     6.0000    -0.4283     3.8569     3.8569    -0.0000
 28 H      0.8450     1.0000     0.1550     0.9697     0.9697    -0.0000
 29 H      0.8546     1.0000     0.1454     0.9757     0.9757    -0.0000
 30 H      0.8474     1.0000     0.1526     0.9804     0.9804    -0.0000
 31 C      5.7355     6.0000     0.2645     3.8375     3.8375     0.0000
 32 C      6.1257     6.0000    -0.1257     3.7081     3.7081     0.0000
 33 C      6.1624     6.0000    -0.1624     3.7969     3.7969     0.0000
 34 H      0.8373     1.0000     0.1627     0.9645     0.9645    -0.0000
 35 C      6.2483     6.0000    -0.2483     3.9584     3.9584    -0.0000
 36 H      0.8500     1.0000     0.1500     0.9646     0.9646    -0.0000
 37 C      6.1422     6.0000    -0.1422     3.8274     3.8274     0.0000
 38 H      0.8451     1.0000     0.1549     0.9619     0.9619     0.0000
 39 C      6.3075     6.0000    -0.3075     3.9337     3.9337    -0.0000
 40 H      0.8514     1.0000     0.1486     0.9996     0.9996    -0.0000
 41 C      5.8923     6.0000     0.1077     3.8550     3.8550    -0.0000
 42 C      6.4373     6.0000    -0.4373     3.8624     3.8624     0.0000
 43 H      0.8577     1.0000     0.1423     0.9811     0.9811     0.0000
 44 H      0.8604     1.0000     0.1396     0.9722     0.9722     0.0000
 45 H      0.8571     1.0000     0.1429     0.9723     0.9723    -0.0000
 46 C      6.4248     6.0000    -0.4248     3.8584     3.8584    -0.0000
 47 H      0.8577     1.0000     0.1423     0.9723     0.9723     0.0000
 48 H      0.8609     1.0000     0.1391     0.9714     0.9714    -0.0000
 49 H      0.8597     1.0000     0.1403     0.9739     0.9739    -0.0000
 50 C      6.5003     6.0000    -0.5003     3.9971     3.9971    -0.0000
 51 H      0.8380     1.0000     0.1620     0.9635     0.9635    -0.0000
 52 H      0.8431     1.0000     0.1569     0.9739     0.9739    -0.0000
 53 H      0.8467     1.0000     0.1533     0.9669     0.9669    -0.0000
 54 C      5.5756     6.0000     0.4244     4.0638     4.0638    -0.0000
 55 C      5.9376     6.0000     0.0624     3.6694     3.6694    -0.0000
 56 C      6.2388     6.0000    -0.2388     3.9372     3.9372    -0.0000
 57 H      0.8407     1.0000     0.1593     0.9838     0.9838    -0.0000
 58 C      6.1391     6.0000    -0.1391     3.8795     3.8795    -0.0000
 59 H      0.8380     1.0000     0.1620     0.9617     0.9617    -0.0000
 60 C      6.1212     6.0000    -0.1212     3.8718     3.8718    -0.0000
 61 H      0.8357     1.0000     0.1643     0.9582     0.9582    -0.0000
 62 C      6.1523     6.0000    -0.1523     3.9013     3.9013    -0.0000
 63 H      0.8387     1.0000     0.1613     0.9618     0.9618    -0.0000
 64 C      6.1726     6.0000    -0.1726     3.8976     3.8976    -0.0000
 65 H      0.8264     1.0000     0.1736     0.9570     0.9570     0.0000
 66 H      0.7486     1.0000     0.2514     0.9777     0.9777     0.0000
 67 O      8.5894     8.0000    -0.5894     1.8652     1.8652    -0.0000
 68 C      5.5841     6.0000     0.4159     4.2668     4.2668    -0.0000
 69 C      5.8615     6.0000     0.1385     3.4568     3.4568    -0.0000
 70 C      6.2604     6.0000    -0.2604     3.9742     3.9742     0.0000
 71 H      0.8510     1.0000     0.1490     0.9939     0.9939    -0.0000
 72 C      6.1390     6.0000    -0.1390     3.8844     3.8844     0.0000
 73 H      0.8434     1.0000     0.1566     0.9615     0.9615     0.0000
 74 C      6.1550     6.0000    -0.1550     3.9101     3.9101    -0.0000
 75 H      0.8413     1.0000     0.1587     0.9595     0.9595    -0.0000
 76 C      6.1423     6.0000    -0.1423     3.8872     3.8872     0.0000
 77 H      0.8427     1.0000     0.1573     0.9610     0.9610    -0.0000
 78 C      6.2435     6.0000    -0.2435     3.9961     3.9961    -0.0000
 79 H      0.8540     1.0000     0.1460     0.9985     0.9985    -0.0000
 80 O      8.6158     8.0000    -0.6158     1.8423     1.8423    -0.0000
 81 H      0.7112     1.0000     0.2888     0.9713     0.9713     0.0000

  Mayer bond orders larger than 0.100000
B(  0-O ,  4-C ) :   1.1513 B(  0-O , 54-C ) :   0.9052 B(  1-O , 54-C ) :   1.9915 
B(  2-N ,  4-C ) :   1.7196 B(  2-N , 18-C ) :   0.8537 B(  2-N , 81-H ) :   0.7141 
B(  3-N ,  5-C ) :   0.8395 B(  3-N , 31-C ) :   1.0428 B(  3-N , 54-C ) :   0.1397 
B(  3-N , 66-H ) :   0.8550 B(  4-C ,  5-C ) :   0.9425 B(  5-C ,  6-H ) :   0.9453 
B(  5-C ,  7-C ) :   0.8169 B(  7-C ,  8-C ) :   1.3851 B(  7-C , 16-C ) :   1.3254 
B(  8-C ,  9-H ) :   0.9631 B(  8-C , 10-C ) :   1.4069 B( 10-C , 11-H ) :   0.9800 
B( 10-C , 12-C ) :   1.3723 B( 12-C , 13-H ) :   0.9733 B( 12-C , 14-C ) :   1.3848 
B( 14-C , 15-H ) :   0.9800 B( 14-C , 16-C ) :   1.4169 B( 16-C , 17-H ) :   0.9586 
B( 18-C , 19-C ) :   0.9873 B( 18-C , 23-C ) :   0.9721 B( 18-C , 27-C ) :   0.9803 
B( 19-C , 20-H ) :   0.9633 B( 19-C , 21-H ) :   0.9593 B( 19-C , 22-H ) :   0.9607 
B( 23-C , 24-H ) :   0.9610 B( 23-C , 25-H ) :   0.9594 B( 23-C , 26-H ) :   0.9670 
B( 27-C , 28-H ) :   0.9580 B( 27-C , 29-H ) :   0.9600 B( 27-C , 30-H ) :   0.9622 
B( 31-C , 32-C ) :   1.3171 B( 31-C , 39-C ) :   1.3521 B( 32-C , 33-C ) :   1.2761 
B( 32-C , 41-C ) :   0.9590 B( 33-C , 34-H ) :   0.9631 B( 33-C , 35-C ) :   1.4394 
B( 35-C , 36-H ) :   0.9857 B( 35-C , 37-C ) :   1.3513 B( 37-C , 38-H ) :   0.9779 
B( 37-C , 39-C ) :   1.4022 B( 39-C , 40-H ) :   0.9715 B( 41-C , 42-C ) :   0.9576 
B( 41-C , 46-C ) :   0.9587 B( 41-C , 50-C ) :   0.9891 B( 42-C , 43-H ) :   0.9695 
B( 42-C , 44-H ) :   0.9623 B( 42-C , 45-H ) :   0.9587 B( 46-C , 47-H ) :   0.9596 
B( 46-C , 48-H ) :   0.9613 B( 46-C , 49-H ) :   0.9714 B( 50-C , 51-H ) :   0.9496 
B( 50-C , 52-H ) :   0.9533 B( 50-C , 53-H ) :   0.9604 B( 54-C , 55-C ) :   0.9751 
B( 55-C , 56-C ) :   1.3272 B( 55-C , 64-C ) :   1.3303 B( 56-C , 57-H ) :   0.9769 
B( 56-C , 58-C ) :   1.4054 B( 58-C , 59-H ) :   0.9755 B( 58-C , 60-C ) :   1.3762 
B( 60-C , 61-H ) :   0.9696 B( 60-C , 62-C ) :   1.3705 B( 62-C , 63-H ) :   0.9762 
B( 62-C , 64-C ) :   1.4251 B( 64-C , 65-H ) :   0.9593 B( 67-O , 68-C ) :   1.7321 
B( 67-O , 69-C ) :  -0.1217 B( 68-C , 69-C ) :   0.9388 B( 68-C , 80-O ) :   1.5620 
B( 69-C , 70-C ) :   1.3424 B( 69-C , 78-C ) :   1.3634 B( 69-C , 80-O ) :  -0.1261 
B( 70-C , 71-H ) :   0.9686 B( 70-C , 72-C ) :   1.4216 B( 72-C , 73-H ) :   0.9733 
B( 72-C , 74-C ) :   1.3910 B( 74-C , 75-H ) :   0.9689 B( 74-C , 76-C ) :   1.3904 
B( 76-C , 77-H ) :   0.9724 B( 76-C , 78-C ) :   1.4258 B( 78-C , 79-H ) :   0.9613 
B( 80-O , 81-H ) :   0.2190 

-------
TIMINGS
-------

Total SCF time: 0 days 0 hours 8 min 23 sec 

Total time                  ....     503.674 sec
Sum of individual times     ....     473.391 sec  ( 94.0%)

Fock matrix formation       ....     406.135 sec  ( 80.6%)
  Split-RI-J                ....      46.656 sec  ( 11.5% of F)
  Chain of spheres X        ....     211.859 sec  ( 52.2% of F)
  XC integration            ....      48.666 sec  ( 12.0% of F)
    Basis function eval.    ....       2.433 sec  (  5.0% of XC)
    Density eval.           ....       7.453 sec  ( 15.3% of XC)
    XC-Functional eval.     ....       0.478 sec  (  1.0% of XC)
    XC-Potential eval.      ....       3.659 sec  (  7.5% of XC)
Diagonalization             ....      10.889 sec  (  2.2%)
Density matrix formation    ....       1.584 sec  (  0.3%)
Population analysis         ....       4.665 sec  (  0.9%)
Initial guess               ....       8.942 sec  (  1.8%)
Orbital Transformation      ....       0.000 sec  (  0.0%)
Orbital Orthonormalization  ....       0.000 sec  (  0.0%)
DIIS solution               ....      13.801 sec  (  2.7%)
SOSCF solution              ....      11.200 sec  (  2.2%)
Grid generation             ....      16.173 sec  (  3.2%)

Maximum memory used throughout the entire SCF-calculation: 583.0 MB
[1715649445.236852] [node047:210346:0]          mpool.c:43   UCX  WARN  object 0x135b9bc0 was not returned to mpool ucp_requests
[1715649445.236872] [node047:210346:0]          mpool.c:43   UCX  WARN  object 0x135b9f40 was not returned to mpool ucp_requests
[1715649445.236876] [node047:210346:0]          mpool.c:43   UCX  WARN  object 0x135ba100 was not returned to mpool ucp_requests
[1715649445.236856] [node047:210325:0]          mpool.c:43   UCX  WARN  object 0x13b73600 was not returned to mpool ucp_requests
[1715649445.236873] [node047:210325:0]          mpool.c:43   UCX  WARN  object 0x13b73d00 was not returned to mpool ucp_requests
[1715649445.236876] [node047:210325:0]          mpool.c:43   UCX  WARN  object 0x13b73ec0 was not returned to mpool ucp_requests
[1715649445.240911] [node047:210326:0]          mpool.c:43   UCX  WARN  object 0x14b19980 was not returned to mpool ucp_requests
[1715649445.240929] [node047:210326:0]          mpool.c:43   UCX  WARN  object 0x14b19b40 was not returned to mpool ucp_requests
[1715649445.240934] [node047:210326:0]          mpool.c:43   UCX  WARN  object 0x14b19d00 was not returned to mpool ucp_requests
[1715649445.241961] [node047:210334:0]          mpool.c:43   UCX  WARN  object 0x12bcf640 was not returned to mpool ucp_requests
[1715649445.241973] [node047:210334:0]          mpool.c:43   UCX  WARN  object 0x12bd00c0 was not returned to mpool ucp_requests
[1715649445.241979] [node047:210334:0]          mpool.c:43   UCX  WARN  object 0x12bd0280 was not returned to mpool ucp_requests
[1715649445.243480] [node047:210324:0]          mpool.c:43   UCX  WARN  object 0x133fba80 was not returned to mpool ucp_requests
[1715649445.243503] [node047:210324:0]          mpool.c:43   UCX  WARN  object 0x133fbc40 was not returned to mpool ucp_requests
[1715649445.243509] [node047:210324:0]          mpool.c:43   UCX  WARN  object 0x133fbe00 was not returned to mpool ucp_requests
[1715649445.243512] [node047:210324:0]          mpool.c:43   UCX  WARN  object 0x133fbfc0 was not returned to mpool ucp_requests
[1715649445.243516] [node047:210324:0]          mpool.c:43   UCX  WARN  object 0x133fc500 was not returned to mpool ucp_requests
[1715649445.254481] [node047:210342:0]          mpool.c:43   UCX  WARN  object 0x13e6b980 was not returned to mpool ucp_requests
[1715649445.254492] [node047:210342:0]          mpool.c:43   UCX  WARN  object 0x13e6bd00 was not returned to mpool ucp_requests
[1715649445.254498] [node047:210342:0]          mpool.c:43   UCX  WARN  object 0x13e6bec0 was not returned to mpool ucp_requests
[1715649445.255067] [node047:210340:0]          mpool.c:43   UCX  WARN  object 0x13960c00 was not returned to mpool ucp_requests
[1715649445.255080] [node047:210340:0]          mpool.c:43   UCX  WARN  object 0x13960dc0 was not returned to mpool ucp_requests
[1715649445.255084] [node047:210340:0]          mpool.c:43   UCX  WARN  object 0x13960f80 was not returned to mpool ucp_requests
[1715649445.255911] [node047:210318:0]          mpool.c:43   UCX  WARN  object 0x13cd1b40 was not returned to mpool ucp_requests
[1715649445.255931] [node047:210318:0]          mpool.c:43   UCX  WARN  object 0x13cd1d00 was not returned to mpool ucp_requests
[1715649445.255934] [node047:210318:0]          mpool.c:43   UCX  WARN  object 0x13cd1ec0 was not returned to mpool ucp_requests
[1715649445.255936] [node047:210318:0]          mpool.c:43   UCX  WARN  object 0x13cd2240 was not returned to mpool ucp_requests
[1715649445.255134] [node047:210327:0]          mpool.c:43   UCX  WARN  object 0x14aa4900 was not returned to mpool ucp_requests
[1715649445.255154] [node047:210327:0]          mpool.c:43   UCX  WARN  object 0x14aa4c80 was not returned to mpool ucp_requests
[1715649445.255160] [node047:210327:0]          mpool.c:43   UCX  WARN  object 0x14aa5000 was not returned to mpool ucp_requests
[1715649445.257397] [node047:210330:0]          mpool.c:43   UCX  WARN  object 0x13d4fa00 was not returned to mpool ucp_requests
[1715649445.257410] [node047:210330:0]          mpool.c:43   UCX  WARN  object 0x13d4fd80 was not returned to mpool ucp_requests
[1715649445.257415] [node047:210330:0]          mpool.c:43   UCX  WARN  object 0x13d4ff40 was not returned to mpool ucp_requests
[1715649445.258433] [node047:210331:0]          mpool.c:43   UCX  WARN  object 0x1400d780 was not returned to mpool ucp_requests
[1715649445.258445] [node047:210331:0]          mpool.c:43   UCX  WARN  object 0x1400dcc0 was not returned to mpool ucp_requests
[1715649445.258451] [node047:210331:0]          mpool.c:43   UCX  WARN  object 0x1400e200 was not returned to mpool ucp_requests
[1715649445.259155] [node047:210339:0]          mpool.c:43   UCX  WARN  object 0x141f89c0 was not returned to mpool ucp_requests
[1715649445.259169] [node047:210339:0]          mpool.c:43   UCX  WARN  object 0x141f8d40 was not returned to mpool ucp_requests
[1715649445.259174] [node047:210339:0]          mpool.c:43   UCX  WARN  object 0x141f8f00 was not returned to mpool ucp_requests
[1715649445.259876] [node047:210320:0]          mpool.c:43   UCX  WARN  object 0x138b9980 was not returned to mpool ucp_requests
[1715649445.259887] [node047:210320:0]          mpool.c:43   UCX  WARN  object 0x138b9b40 was not returned to mpool ucp_requests
[1715649445.259892] [node047:210320:0]          mpool.c:43   UCX  WARN  object 0x138b9d00 was not returned to mpool ucp_requests
[1715649445.259894] [node047:210320:0]          mpool.c:43   UCX  WARN  object 0x138b9ec0 was not returned to mpool ucp_requests
[1715649445.261130] [node047:210323:0]          mpool.c:43   UCX  WARN  object 0x12bbc940 was not returned to mpool ucp_requests
[1715649445.261140] [node047:210323:0]          mpool.c:43   UCX  WARN  object 0x12bbcb00 was not returned to mpool ucp_requests
[1715649445.261144] [node047:210323:0]          mpool.c:43   UCX  WARN  object 0x12bbccc0 was not returned to mpool ucp_requests
[1715649445.261147] [node047:210323:0]          mpool.c:43   UCX  WARN  object 0x12bbce80 was not returned to mpool ucp_requests
[1715649445.261150] [node047:210323:0]          mpool.c:43   UCX  WARN  object 0x12bbd3c0 was not returned to mpool ucp_requests
[1715649445.264158] [node047:210341:0]          mpool.c:43   UCX  WARN  object 0x144d9a80 was not returned to mpool ucp_requests
[1715649445.264169] [node047:210341:0]          mpool.c:43   UCX  WARN  object 0x144d9c40 was not returned to mpool ucp_requests
[1715649445.264173] [node047:210341:0]          mpool.c:43   UCX  WARN  object 0x144d9e00 was not returned to mpool ucp_requests
[1715649445.263953] [node047:210321:0]          mpool.c:43   UCX  WARN  object 0x13129680 was not returned to mpool ucp_requests
[1715649445.263965] [node047:210321:0]          mpool.c:43   UCX  WARN  object 0x13129840 was not returned to mpool ucp_requests
[1715649445.263968] [node047:210321:0]          mpool.c:43   UCX  WARN  object 0x13129a00 was not returned to mpool ucp_requests
[1715649445.263970] [node047:210321:0]          mpool.c:43   UCX  WARN  object 0x1312a9c0 was not returned to mpool ucp_requests
[1715649445.264621] [node047:210328:0]          mpool.c:43   UCX  WARN  object 0x147188c0 was not returned to mpool ucp_requests
[1715649445.264632] [node047:210328:0]          mpool.c:43   UCX  WARN  object 0x14718e00 was not returned to mpool ucp_requests
[1715649445.264636] [node047:210328:0]          mpool.c:43   UCX  WARN  object 0x14719180 was not returned to mpool ucp_requests
[1715649445.265299] [node047:210329:0]          mpool.c:43   UCX  WARN  object 0x13c7c900 was not returned to mpool ucp_requests
[1715649445.265309] [node047:210329:0]          mpool.c:43   UCX  WARN  object 0x13c7cc80 was not returned to mpool ucp_requests
[1715649445.265313] [node047:210329:0]          mpool.c:43   UCX  WARN  object 0x13c7ce40 was not returned to mpool ucp_requests
[1715649445.265932] [node047:210345:0]          mpool.c:43   UCX  WARN  object 0x12d2ca40 was not returned to mpool ucp_requests
[1715649445.265943] [node047:210345:0]          mpool.c:43   UCX  WARN  object 0x12d2cc00 was not returned to mpool ucp_requests
[1715649445.265947] [node047:210345:0]          mpool.c:43   UCX  WARN  object 0x12d2cdc0 was not returned to mpool ucp_requests
[1715649445.266741] [node047:210319:0]          mpool.c:43   UCX  WARN  object 0x12fe8980 was not returned to mpool ucp_requests
[1715649445.266752] [node047:210319:0]          mpool.c:43   UCX  WARN  object 0x12fe8b40 was not returned to mpool ucp_requests
[1715649445.266756] [node047:210319:0]          mpool.c:43   UCX  WARN  object 0x12fe8d00 was not returned to mpool ucp_requests
[1715649445.266759] [node047:210319:0]          mpool.c:43   UCX  WARN  object 0x12fe8ec0 was not returned to mpool ucp_requests
[1715649445.267788] [node047:210337:0]          mpool.c:43   UCX  WARN  object 0x1488aac0 was not returned to mpool ucp_requests
[1715649445.267800] [node047:210337:0]          mpool.c:43   UCX  WARN  object 0x1488ac80 was not returned to mpool ucp_requests
[1715649445.267804] [node047:210337:0]          mpool.c:43   UCX  WARN  object 0x1488b000 was not returned to mpool ucp_requests
[1715649445.268348] [node047:210336:0]          mpool.c:43   UCX  WARN  object 0x1410e540 was not returned to mpool ucp_requests
[1715649445.268364] [node047:210336:0]          mpool.c:43   UCX  WARN  object 0x1410e700 was not returned to mpool ucp_requests
[1715649445.268367] [node047:210336:0]          mpool.c:43   UCX  WARN  object 0x1410ee00 was not returned to mpool ucp_requests
[1715649445.273268] [node047:210332:0]          mpool.c:43   UCX  WARN  object 0x13f25bc0 was not returned to mpool ucp_requests
[1715649445.273294] [node047:210332:0]          mpool.c:43   UCX  WARN  object 0x13f25d80 was not returned to mpool ucp_requests
[1715649445.273299] [node047:210332:0]          mpool.c:43   UCX  WARN  object 0x13f25f40 was not returned to mpool ucp_requests
[1715649445.277970] [node047:210333:0]          mpool.c:43   UCX  WARN  object 0x13792b80 was not returned to mpool ucp_requests
[1715649445.277981] [node047:210333:0]          mpool.c:43   UCX  WARN  object 0x13792d40 was not returned to mpool ucp_requests
[1715649445.277986] [node047:210333:0]          mpool.c:43   UCX  WARN  object 0x13792f00 was not returned to mpool ucp_requests
[1715649445.278873] [node047:210322:0]          mpool.c:43   UCX  WARN  object 0x135247c0 was not returned to mpool ucp_requests
[1715649445.278891] [node047:210322:0]          mpool.c:43   UCX  WARN  object 0x13524980 was not returned to mpool ucp_requests
[1715649445.278895] [node047:210322:0]          mpool.c:43   UCX  WARN  object 0x13524b40 was not returned to mpool ucp_requests
[1715649445.278898] [node047:210322:0]          mpool.c:43   UCX  WARN  object 0x13524d00 was not returned to mpool ucp_requests
[1715649445.281521] [node047:210335:0]          mpool.c:43   UCX  WARN  object 0x1442c600 was not returned to mpool ucp_requests
[1715649445.281533] [node047:210335:0]          mpool.c:43   UCX  WARN  object 0x1442c980 was not returned to mpool ucp_requests
[1715649445.281537] [node047:210335:0]          mpool.c:43   UCX  WARN  object 0x1442cb40 was not returned to mpool ucp_requests
[1715649445.282430] [node047:210344:0]          mpool.c:43   UCX  WARN  object 0x13c7e880 was not returned to mpool ucp_requests
[1715649445.282442] [node047:210344:0]          mpool.c:43   UCX  WARN  object 0x13c7ea40 was not returned to mpool ucp_requests
[1715649445.282446] [node047:210344:0]          mpool.c:43   UCX  WARN  object 0x13c7edc0 was not returned to mpool ucp_requests
[1715649445.286740] [node047:210343:0]          mpool.c:43   UCX  WARN  object 0x12add800 was not returned to mpool ucp_requests
[1715649445.286752] [node047:210343:0]          mpool.c:43   UCX  WARN  object 0x12addb80 was not returned to mpool ucp_requests
[1715649445.286756] [node047:210343:0]          mpool.c:43   UCX  WARN  object 0x12addd40 was not returned to mpool ucp_requests
[1715649445.289168] [node047:210338:0]          mpool.c:43   UCX  WARN  object 0x13526800 was not returned to mpool ucp_requests
[1715649445.289185] [node047:210338:0]          mpool.c:43   UCX  WARN  object 0x13526b80 was not returned to mpool ucp_requests
[1715649445.289190] [node047:210338:0]          mpool.c:43   UCX  WARN  object 0x13526f00 was not returned to mpool ucp_requests


-------------------------------------------------------------------------------
                          DFT DISPERSION CORRECTION                            
                                                                               
                              DFTD3 V3.1  Rev 1                                
                          USING Becke-Johnson damping                          
-------------------------------------------------------------------------------
The PBE0 functional is recognized
Active option DFTDOPT                   ...         4   

molecular C6(AA) [au] = 70429.244769 


            DFT-D V3
 parameters
 s6 scaling factor         :     1.0000 
 a1 scaling factor         :     0.4145 
 s8 scaling factor         :     1.2177 
 a2 scaling factor         :     4.8593 
 ad hoc parameters k1-k3   :    16.0000     1.3333    -4.0000 

 Edisp/kcal,au: -72.638914437071  -0.115757466128 
 E6   /kcal   : -46.904402188 
 E8   /kcal   : -25.734512249 
 % E8         :  35.427996754 

-------------------------   ----------------
Dispersion correction           -0.115757466
-------------------------   ----------------


-------------------------   --------------------
FINAL SINGLE POINT ENERGY     -1805.042149219096
-------------------------   --------------------


           ************************************************************
           *        Program running with 30 parallel MPI-processes    *
           *              working on a common directory               *
           ************************************************************
------------------------------------------------------------------------------
                         ORCA SCF GRADIENT CALCULATION
------------------------------------------------------------------------------

 ... reading COSX grid (gridx3)
Gradient of the Kohn-Sham DFT energy:
Kohn-Sham wavefunction type      ... RKS
Hartree-Fock exchange scaling    ...    0.250
Number of operators              ...    1
Number of atoms                  ...   82
Basis set dimensions             ... 1542
Integral neglect threshold       ... 2.5e-11
Integral primitive cutoff        ... 2.5e-12
SHARK Integral package           ... ON

Nuc. rep. gradient       (SHARK) ... done (  0.1 sec)
HCore & Overlap gradient (SHARK) ... done (  2.0 sec)
RI-J gradient            (SHARK) ... done (  8.2 sec)
COSX-gradient                    ... done ( 49.3 sec)
Exchange-correlation gradient    ... done
Dispersion correction            ... done

------------------
CARTESIAN GRADIENT
------------------

   1   O   :   -0.000000397   -0.000048675    0.000007201
   2   O   :   -0.000013121   -0.000029725    0.000005111
   3   N   :    0.000044999    0.000050474    0.000019743
   4   N   :    0.000067393   -0.000033588   -0.000071391
   5   C   :   -0.000036646    0.000004449    0.000047205
   6   C   :    0.000006201    0.000027300    0.000008065
   7   H   :   -0.000002900   -0.000008938    0.000009705
   8   C   :   -0.000029320    0.000014782    0.000011771
   9   C   :    0.000029567    0.000008518    0.000000076
  10   H   :   -0.000006571    0.000000167    0.000001596
  11   C   :   -0.000021870   -0.000000532   -0.000019974
  12   H   :   -0.000001644    0.000002454    0.000000198
  13   C   :   -0.000013502    0.000010682    0.000017754
  14   H   :   -0.000004593    0.000007878   -0.000002872
  15   C   :    0.000020994   -0.000003031   -0.000009061
  16   H   :   -0.000002500    0.000003641    0.000000529
  17   C   :   -0.000024542   -0.000008160   -0.000012893
  18   H   :    0.000010143   -0.000003189    0.000012401
  19   C   :    0.000029905   -0.000009960   -0.000012566
  20   C   :    0.000012332   -0.000030242    0.000009109
  21   H   :   -0.000001532   -0.000007892    0.000004536
  22   H   :   -0.000002285   -0.000011648   -0.000000270
  23   H   :    0.000005711   -0.000005310    0.000009104
  24   C   :   -0.000006535   -0.000008037    0.000014606
  25   H   :    0.000009631    0.000000241   -0.000005530
  26   H   :    0.000019878   -0.000010708    0.000004885
  27   H   :    0.000001847   -0.000006069    0.000001458
  28   C   :   -0.000004621   -0.000000461   -0.000016914
  29   H   :   -0.000001223   -0.000009809    0.000004035
  30   H   :    0.000003890   -0.000007351    0.000005669
  31   H   :    0.000006796   -0.000005124    0.000020566
  32   C   :   -0.000019414    0.000009485    0.000035283
  33   C   :   -0.000016214    0.000002865   -0.000003189
  34   C   :   -0.000010054   -0.000007998    0.000011382
  35   H   :   -0.000008585   -0.000004153    0.000003988
  36   C   :   -0.000004308    0.000007932   -0.000001525
  37   H   :   -0.000010168   -0.000011863    0.000007964
  38   C   :   -0.000002687   -0.000016258    0.000009579
  39   H   :   -0.000005512   -0.000003663    0.000004128
  40   C   :   -0.000010874   -0.000011180   -0.000009670
  41   H   :    0.000000500   -0.000007112    0.000002970
  42   C   :   -0.000009300   -0.000001657    0.000010176
  43   C   :   -0.000023572   -0.000004009    0.000026821
  44   H   :   -0.000011942    0.000009392    0.000000334
  45   H   :   -0.000011116   -0.000003688    0.000006408
  46   H   :   -0.000009969   -0.000016326    0.000008047
  47   C   :   -0.000024614    0.000008018   -0.000006399
  48   H   :   -0.000001695    0.000004061   -0.000001179
  49   H   :   -0.000014100    0.000002901    0.000004291
  50   H   :   -0.000013861   -0.000001842    0.000007077
  51   C   :   -0.000019818   -0.000004839   -0.000007007
  52   H   :   -0.000004668    0.000001580    0.000017030
  53   H   :   -0.000013992    0.000001286    0.000003296
  54   H   :   -0.000004404   -0.000008412    0.000005599
  55   C   :    0.000022175    0.000066196   -0.000019957
  56   C   :   -0.000013227   -0.000033892    0.000011535
  57   C   :   -0.000020829   -0.000052346    0.000006536
  58   H   :   -0.000008540    0.000002221    0.000005360
  59   C   :    0.000003084    0.000016978    0.000019334
  60   H   :   -0.000012944   -0.000006946    0.000010955
  61   C   :   -0.000023576    0.000000798   -0.000004872
  62   H   :   -0.000019277   -0.000003407    0.000005093
  63   C   :   -0.000001907   -0.000042115    0.000018687
  64   H   :   -0.000008375   -0.000005259    0.000004601
  65   C   :   -0.000002768    0.000026441    0.000008904
  66   H   :   -0.000001104   -0.000004398    0.000004595
  67   H   :   -0.000022811   -0.000000772    0.000034704
  68   O   :    0.000009479   -0.000003855    0.000005611
  69   C   :   -0.000011304    0.000000108   -0.000023044
  70   C   :    0.000018328    0.000006501    0.000016731
  71   C   :   -0.000008854   -0.000000124   -0.000006856
  72   H   :    0.000007738    0.000004589   -0.000002670
  73   C   :    0.000008869    0.000005817   -0.000008027
  74   H   :    0.000006909    0.000005931   -0.000006332
  75   C   :    0.000009842    0.000009863    0.000004865
  76   H   :    0.000005217    0.000009375   -0.000007555
  77   C   :   -0.000000006    0.000007132   -0.000008252
  78   H   :    0.000002474    0.000007791   -0.000004732
  79   C   :   -0.000002510    0.000002920   -0.000004506
  80   H   :    0.000006291    0.000001867   -0.000006542
  81   O   :    0.000044441    0.000014982    0.000034704
  82   H   :   -0.000059994   -0.000085527   -0.000044728

Difference to translation invariance:
           :   -0.0002280625   -0.0002224739    0.0002433991

Difference to rotation invariance:
           :    0.0013061899   -0.0070726385   -0.0054760361

Norm of the cartesian gradient     ...    0.0002794823
RMS gradient                       ...    0.0000178191
MAX gradient                       ...    0.0000855272

-------
TIMINGS
-------

Total SCF gradient time            ...       93.143 sec

One electron gradient       ....       1.967 sec  (  2.1%)
RI-J Coulomb gradient       ....       8.152 sec  (  8.8%)
COSX gradient               ....      49.271 sec  ( 52.9%)
XC gradient                 ....       9.904 sec  ( 10.6%)
CPCM gradient               ....       2.852 sec  (  3.1%)
   A-Matrix (El+Nuc)        ....       0.893 sec  (  1.0%)
   Potential                ....       1.959 sec  (  2.1%)

Maximum memory used throughout the entire SCFGRAD-calculation: 362.4 MB

                            ***************************************
                            *     ORCA property calculations      *
                            ***************************************

                                    ---------------------
                                    Active property flags
                                    ---------------------
   (+) Dipole Moment


------------------------------------------------------------------------------
                       ORCA ELECTRIC PROPERTIES CALCULATION
------------------------------------------------------------------------------

Dipole Moment Calculation                       ... on
Quadrupole Moment Calculation                   ... off
Polarizability Calculation                      ... off
GBWName                                         ... IminiumBzOate_R3freq.gbw
Electron density                                ... IminiumBzOate_R3freq.scfp
The origin for moment calculation is the CENTER OF MASS  = ( 8.427688,  5.598125  9.778867)

-------------
DIPOLE MOMENT
-------------
                                X             Y             Z
Electronic contribution:      1.99538       8.75148      -0.99908
Nuclear contribution   :     -2.46713     -13.80006      -0.89401
                        -----------------------------------------
Total Dipole Moment    :     -0.47176      -5.04858      -1.89309
                        -----------------------------------------
Magnitude (a.u.)       :      5.41244
Magnitude (Debye)      :     13.75734


--------------------
Rotational spectrum 
--------------------
 
Rotational constants in cm-1:     0.003749     0.002290     0.001930 
Rotational constants in MHz :   112.390954    68.656942    57.870622 

 Dipole components along the rotational axes: 
x,y,z [a.u.] :     3.689272     0.792283    -3.880221 
x,y,z [Debye]:     9.377385     2.013824    -9.862738 

 

----------------------------------------------------------------------------
                           ORCA NUMERICAL FREQUENCIES
                              (30-process run)
----------------------------------------------------------------------------

Number of atoms                ... 82
Central differences            ... used
Number of displacements        ... 492
Numerical increment            ... 5.000e-03 bohr
IR-spectrum generation         ... on
Raman-spectrum generation      ... off
Surface Crossing Hessian       ... off

The output will be reduced. Please look at the following files:
SCF program output             ... >IminiumBzOate_R3freq.lastscf
Integral program output        ... >IminiumBzOate_R3freq.lastint
Gradient program output        ... >IminiumBzOate_R3freq.lastgrad
Dipole moment program output   ... >IminiumBzOate_R3freq.lastmom
AutoCI program output          ... >IminiumBzOate_R3freq.lastautoci

	<< Calculating on displaced geometry  26 (of 492) >>
	<< Calculating on displaced geometry   1 (of 492) >>
	<< Calculating on displaced geometry  20 (of 492) >>
	<< Calculating on displaced geometry  28 (of 492) >>
	<< Calculating on displaced geometry   6 (of 492) >>
	<< Calculating on displaced geometry  14 (of 492) >>
	<< Calculating on displaced geometry  29 (of 492) >>
	<< Calculating on displaced geometry  10 (of 492) >>
	<< Calculating on displaced geometry  11 (of 492) >>
	<< Calculating on displaced geometry   7 (of 492) >>
	<< Calculating on displaced geometry  17 (of 492) >>
	<< Calculating on displaced geometry  16 (of 492) >>
	<< Calculating on displaced geometry  22 (of 492) >>
	<< Calculating on displaced geometry   4 (of 492) >>
	<< Calculating on displaced geometry  15 (of 492) >>
	<< Calculating on displaced geometry  12 (of 492) >>
	<< Calculating on displaced geometry  19 (of 492) >>
	<< Calculating on displaced geometry   9 (of 492) >>
	<< Calculating on displaced geometry  13 (of 492) >>
	<< Calculating on displaced geometry  21 (of 492) >>
	<< Calculating on displaced geometry   5 (of 492) >>
	<< Calculating on displaced geometry  25 (of 492) >>
	<< Calculating on displaced geometry   2 (of 492) >>
	<< Calculating on displaced geometry   3 (of 492) >>
	<< Calculating on displaced geometry  30 (of 492) >>
	<< Calculating on displaced geometry  18 (of 492) >>
	<< Calculating on displaced geometry   8 (of 492) >>
	<< Calculating on displaced geometry  27 (of 492) >>
	<< Calculating on displaced geometry  24 (of 492) >>
	<< Calculating on displaced geometry  23 (of 492) >>
	<< Calculating on displaced geometry  31 (of 492) >>
	<< Calculating on displaced geometry  32 (of 492) >>
	<< Calculating on displaced geometry  33 (of 492) >>
	<< Calculating on displaced geometry  34 (of 492) >>
	<< Calculating on displaced geometry  35 (of 492) >>
	<< Calculating on displaced geometry  36 (of 492) >>
	<< Calculating on displaced geometry  37 (of 492) >>
	<< Calculating on displaced geometry  38 (of 492) >>
	<< Calculating on displaced geometry  39 (of 492) >>
	<< Calculating on displaced geometry  41 (of 492) >>
	<< Calculating on displaced geometry  40 (of 492) >>
	<< Calculating on displaced geometry  42 (of 492) >>
	<< Calculating on displaced geometry  43 (of 492) >>
	<< Calculating on displaced geometry  44 (of 492) >>
	<< Calculating on displaced geometry  45 (of 492) >>
	<< Calculating on displaced geometry  46 (of 492) >>
	<< Calculating on displaced geometry  47 (of 492) >>
	<< Calculating on displaced geometry  48 (of 492) >>
	<< Calculating on displaced geometry  49 (of 492) >>
	<< Calculating on displaced geometry  51 (of 492) >>
	<< Calculating on displaced geometry  50 (of 492) >>
	<< Calculating on displaced geometry  52 (of 492) >>
	<< Calculating on displaced geometry  53 (of 492) >>
	<< Calculating on displaced geometry  54 (of 492) >>
	<< Calculating on displaced geometry  55 (of 492) >>
	<< Calculating on displaced geometry  56 (of 492) >>
	<< Calculating on displaced geometry  57 (of 492) >>
	<< Calculating on displaced geometry  58 (of 492) >>
	<< Calculating on displaced geometry  59 (of 492) >>
	<< Calculating on displaced geometry  60 (of 492) >>
	<< Calculating on displaced geometry  61 (of 492) >>
	<< Calculating on displaced geometry  62 (of 492) >>
	<< Calculating on displaced geometry  63 (of 492) >>
	<< Calculating on displaced geometry  64 (of 492) >>
	<< Calculating on displaced geometry  65 (of 492) >>
	<< Calculating on displaced geometry  66 (of 492) >>
	<< Calculating on displaced geometry  67 (of 492) >>
	<< Calculating on displaced geometry  68 (of 492) >>
	<< Calculating on displaced geometry  69 (of 492) >>
	<< Calculating on displaced geometry  70 (of 492) >>
	<< Calculating on displaced geometry  71 (of 492) >>
	<< Calculating on displaced geometry  72 (of 492) >>
	<< Calculating on displaced geometry  73 (of 492) >>
	<< Calculating on displaced geometry  74 (of 492) >>
	<< Calculating on displaced geometry  75 (of 492) >>
	<< Calculating on displaced geometry  76 (of 492) >>
	<< Calculating on displaced geometry  77 (of 492) >>
	<< Calculating on displaced geometry  78 (of 492) >>
	<< Calculating on displaced geometry  79 (of 492) >>
	<< Calculating on displaced geometry  81 (of 492) >>
	<< Calculating on displaced geometry  80 (of 492) >>
	<< Calculating on displaced geometry  82 (of 492) >>
	<< Calculating on displaced geometry  83 (of 492) >>
	<< Calculating on displaced geometry  84 (of 492) >>
	<< Calculating on displaced geometry  85 (of 492) >>
	<< Calculating on displaced geometry  86 (of 492) >>
	<< Calculating on displaced geometry  87 (of 492) >>
	<< Calculating on displaced geometry  88 (of 492) >>
	<< Calculating on displaced geometry  89 (of 492) >>
	<< Calculating on displaced geometry  90 (of 492) >>
	<< Calculating on displaced geometry  91 (of 492) >>
	<< Calculating on displaced geometry  92 (of 492) >>
	<< Calculating on displaced geometry  93 (of 492) >>
	<< Calculating on displaced geometry  94 (of 492) >>
	<< Calculating on displaced geometry  95 (of 492) >>
	<< Calculating on displaced geometry  96 (of 492) >>
	<< Calculating on displaced geometry  97 (of 492) >>
	<< Calculating on displaced geometry  98 (of 492) >>
	<< Calculating on displaced geometry  99 (of 492) >>
	<< Calculating on displaced geometry 100 (of 492) >>
	<< Calculating on displaced geometry 101 (of 492) >>
	<< Calculating on displaced geometry 102 (of 492) >>
	<< Calculating on displaced geometry 103 (of 492) >>
	<< Calculating on displaced geometry 104 (of 492) >>
	<< Calculating on displaced geometry 105 (of 492) >>
	<< Calculating on displaced geometry 106 (of 492) >>
	<< Calculating on displaced geometry 107 (of 492) >>
	<< Calculating on displaced geometry 108 (of 492) >>
	<< Calculating on displaced geometry 110 (of 492) >>
	<< Calculating on displaced geometry 109 (of 492) >>
	<< Calculating on displaced geometry 111 (of 492) >>
	<< Calculating on displaced geometry 112 (of 492) >>
	<< Calculating on displaced geometry 113 (of 492) >>
	<< Calculating on displaced geometry 114 (of 492) >>
	<< Calculating on displaced geometry 115 (of 492) >>
	<< Calculating on displaced geometry 116 (of 492) >>
	<< Calculating on displaced geometry 117 (of 492) >>
	<< Calculating on displaced geometry 118 (of 492) >>
	<< Calculating on displaced geometry 120 (of 492) >>
	<< Calculating on displaced geometry 119 (of 492) >>
	<< Calculating on displaced geometry 121 (of 492) >>
	<< Calculating on displaced geometry 122 (of 492) >>
	<< Calculating on displaced geometry 123 (of 492) >>
	<< Calculating on displaced geometry 124 (of 492) >>
	<< Calculating on displaced geometry 125 (of 492) >>
	<< Calculating on displaced geometry 126 (of 492) >>
	<< Calculating on displaced geometry 127 (of 492) >>
	<< Calculating on displaced geometry 128 (of 492) >>
	<< Calculating on displaced geometry 129 (of 492) >>
	<< Calculating on displaced geometry 130 (of 492) >>
	<< Calculating on displaced geometry 131 (of 492) >>
	<< Calculating on displaced geometry 132 (of 492) >>
	<< Calculating on displaced geometry 133 (of 492) >>
	<< Calculating on displaced geometry 134 (of 492) >>
	<< Calculating on displaced geometry 135 (of 492) >>
	<< Calculating on displaced geometry 136 (of 492) >>
	<< Calculating on displaced geometry 137 (of 492) >>
	<< Calculating on displaced geometry 138 (of 492) >>
	<< Calculating on displaced geometry 139 (of 492) >>
	<< Calculating on displaced geometry 140 (of 492) >>
	<< Calculating on displaced geometry 141 (of 492) >>
	<< Calculating on displaced geometry 142 (of 492) >>
	<< Calculating on displaced geometry 143 (of 492) >>
	<< Calculating on displaced geometry 144 (of 492) >>
	<< Calculating on displaced geometry 145 (of 492) >>
	<< Calculating on displaced geometry 146 (of 492) >>
	<< Calculating on displaced geometry 147 (of 492) >>
	<< Calculating on displaced geometry 148 (of 492) >>
	<< Calculating on displaced geometry 149 (of 492) >>
	<< Calculating on displaced geometry 150 (of 492) >>
	<< Calculating on displaced geometry 151 (of 492) >>
	<< Calculating on displaced geometry 152 (of 492) >>
	<< Calculating on displaced geometry 153 (of 492) >>
	<< Calculating on displaced geometry 154 (of 492) >>
	<< Calculating on displaced geometry 155 (of 492) >>
	<< Calculating on displaced geometry 156 (of 492) >>
	<< Calculating on displaced geometry 157 (of 492) >>
	<< Calculating on displaced geometry 158 (of 492) >>
	<< Calculating on displaced geometry 159 (of 492) >>
	<< Calculating on displaced geometry 160 (of 492) >>
	<< Calculating on displaced geometry 161 (of 492) >>
	<< Calculating on displaced geometry 162 (of 492) >>
	<< Calculating on displaced geometry 163 (of 492) >>
	<< Calculating on displaced geometry 164 (of 492) >>
	<< Calculating on displaced geometry 165 (of 492) >>
	<< Calculating on displaced geometry 166 (of 492) >>
	<< Calculating on displaced geometry 167 (of 492) >>
	<< Calculating on displaced geometry 168 (of 492) >>
	<< Calculating on displaced geometry 169 (of 492) >>
	<< Calculating on displaced geometry 170 (of 492) >>
	<< Calculating on displaced geometry 172 (of 492) >>
	<< Calculating on displaced geometry 171 (of 492) >>
	<< Calculating on displaced geometry 173 (of 492) >>
	<< Calculating on displaced geometry 174 (of 492) >>
	<< Calculating on displaced geometry 175 (of 492) >>
	<< Calculating on displaced geometry 176 (of 492) >>
	<< Calculating on displaced geometry 177 (of 492) >>
	<< Calculating on displaced geometry 178 (of 492) >>
	<< Calculating on displaced geometry 179 (of 492) >>
	<< Calculating on displaced geometry 180 (of 492) >>
	<< Calculating on displaced geometry 181 (of 492) >>
	<< Calculating on displaced geometry 182 (of 492) >>
	<< Calculating on displaced geometry 183 (of 492) >>
	<< Calculating on displaced geometry 184 (of 492) >>
	<< Calculating on displaced geometry 185 (of 492) >>
	<< Calculating on displaced geometry 186 (of 492) >>
	<< Calculating on displaced geometry 187 (of 492) >>
	<< Calculating on displaced geometry 188 (of 492) >>
	<< Calculating on displaced geometry 189 (of 492) >>
	<< Calculating on displaced geometry 190 (of 492) >>
	<< Calculating on displaced geometry 191 (of 492) >>
	<< Calculating on displaced geometry 192 (of 492) >>
	<< Calculating on displaced geometry 193 (of 492) >>
	<< Calculating on displaced geometry 194 (of 492) >>
	<< Calculating on displaced geometry 195 (of 492) >>
	<< Calculating on displaced geometry 196 (of 492) >>
	<< Calculating on displaced geometry 197 (of 492) >>
	<< Calculating on displaced geometry 198 (of 492) >>
	<< Calculating on displaced geometry 199 (of 492) >>
	<< Calculating on displaced geometry 200 (of 492) >>
	<< Calculating on displaced geometry 201 (of 492) >>
	<< Calculating on displaced geometry 202 (of 492) >>
	<< Calculating on displaced geometry 203 (of 492) >>
	<< Calculating on displaced geometry 204 (of 492) >>
	<< Calculating on displaced geometry 205 (of 492) >>
	<< Calculating on displaced geometry 206 (of 492) >>
	<< Calculating on displaced geometry 207 (of 492) >>
	<< Calculating on displaced geometry 208 (of 492) >>
	<< Calculating on displaced geometry 209 (of 492) >>
	<< Calculating on displaced geometry 210 (of 492) >>
	<< Calculating on displaced geometry 211 (of 492) >>
	<< Calculating on displaced geometry 212 (of 492) >>
	<< Calculating on displaced geometry 213 (of 492) >>
	<< Calculating on displaced geometry 214 (of 492) >>
	<< Calculating on displaced geometry 215 (of 492) >>
	<< Calculating on displaced geometry 216 (of 492) >>
	<< Calculating on displaced geometry 217 (of 492) >>
	<< Calculating on displaced geometry 218 (of 492) >>
	<< Calculating on displaced geometry 219 (of 492) >>
	<< Calculating on displaced geometry 220 (of 492) >>
	<< Calculating on displaced geometry 221 (of 492) >>
	<< Calculating on displaced geometry 222 (of 492) >>
	<< Calculating on displaced geometry 223 (of 492) >>
	<< Calculating on displaced geometry 224 (of 492) >>
	<< Calculating on displaced geometry 225 (of 492) >>
	<< Calculating on displaced geometry 226 (of 492) >>
	<< Calculating on displaced geometry 227 (of 492) >>
	<< Calculating on displaced geometry 228 (of 492) >>
	<< Calculating on displaced geometry 229 (of 492) >>
	<< Calculating on displaced geometry 230 (of 492) >>
	<< Calculating on displaced geometry 231 (of 492) >>
	<< Calculating on displaced geometry 232 (of 492) >>
	<< Calculating on displaced geometry 233 (of 492) >>
	<< Calculating on displaced geometry 234 (of 492) >>
	<< Calculating on displaced geometry 236 (of 492) >>
	<< Calculating on displaced geometry 235 (of 492) >>
	<< Calculating on displaced geometry 237 (of 492) >>
	<< Calculating on displaced geometry 238 (of 492) >>
	<< Calculating on displaced geometry 239 (of 492) >>
	<< Calculating on displaced geometry 240 (of 492) >>
	<< Calculating on displaced geometry 241 (of 492) >>
	<< Calculating on displaced geometry 242 (of 492) >>
	<< Calculating on displaced geometry 243 (of 492) >>
	<< Calculating on displaced geometry 244 (of 492) >>
	<< Calculating on displaced geometry 245 (of 492) >>
	<< Calculating on displaced geometry 246 (of 492) >>
	<< Calculating on displaced geometry 247 (of 492) >>
	<< Calculating on displaced geometry 248 (of 492) >>
	<< Calculating on displaced geometry 249 (of 492) >>
	<< Calculating on displaced geometry 250 (of 492) >>
	<< Calculating on displaced geometry 251 (of 492) >>
	<< Calculating on displaced geometry 252 (of 492) >>
	<< Calculating on displaced geometry 253 (of 492) >>
	<< Calculating on displaced geometry 254 (of 492) >>
	<< Calculating on displaced geometry 255 (of 492) >>
	<< Calculating on displaced geometry 256 (of 492) >>
	<< Calculating on displaced geometry 257 (of 492) >>
	<< Calculating on displaced geometry 258 (of 492) >>
	<< Calculating on displaced geometry 259 (of 492) >>
	<< Calculating on displaced geometry 260 (of 492) >>
	<< Calculating on displaced geometry 261 (of 492) >>
	<< Calculating on displaced geometry 262 (of 492) >>
	<< Calculating on displaced geometry 263 (of 492) >>
	<< Calculating on displaced geometry 264 (of 492) >>
	<< Calculating on displaced geometry 266 (of 492) >>
	<< Calculating on displaced geometry 265 (of 492) >>
	<< Calculating on displaced geometry 267 (of 492) >>
	<< Calculating on displaced geometry 268 (of 492) >>
	<< Calculating on displaced geometry 269 (of 492) >>
	<< Calculating on displaced geometry 270 (of 492) >>
	<< Calculating on displaced geometry 271 (of 492) >>
	<< Calculating on displaced geometry 272 (of 492) >>
	<< Calculating on displaced geometry 273 (of 492) >>
	<< Calculating on displaced geometry 274 (of 492) >>
	<< Calculating on displaced geometry 275 (of 492) >>
	<< Calculating on displaced geometry 276 (of 492) >>
	<< Calculating on displaced geometry 277 (of 492) >>
	<< Calculating on displaced geometry 278 (of 492) >>
	<< Calculating on displaced geometry 279 (of 492) >>
	<< Calculating on displaced geometry 280 (of 492) >>
	<< Calculating on displaced geometry 281 (of 492) >>
	<< Calculating on displaced geometry 282 (of 492) >>
	<< Calculating on displaced geometry 283 (of 492) >>
	<< Calculating on displaced geometry 284 (of 492) >>
	<< Calculating on displaced geometry 285 (of 492) >>
	<< Calculating on displaced geometry 286 (of 492) >>
	<< Calculating on displaced geometry 287 (of 492) >>
	<< Calculating on displaced geometry 288 (of 492) >>
	<< Calculating on displaced geometry 289 (of 492) >>
	<< Calculating on displaced geometry 290 (of 492) >>
	<< Calculating on displaced geometry 291 (of 492) >>
	<< Calculating on displaced geometry 292 (of 492) >>
	<< Calculating on displaced geometry 293 (of 492) >>
	<< Calculating on displaced geometry 294 (of 492) >>
	<< Calculating on displaced geometry 295 (of 492) >>
	<< Calculating on displaced geometry 296 (of 492) >>
	<< Calculating on displaced geometry 297 (of 492) >>
	<< Calculating on displaced geometry 298 (of 492) >>
	<< Calculating on displaced geometry 299 (of 492) >>
	<< Calculating on displaced geometry 300 (of 492) >>
	<< Calculating on displaced geometry 301 (of 492) >>
	<< Calculating on displaced geometry 302 (of 492) >>
	<< Calculating on displaced geometry 303 (of 492) >>
	<< Calculating on displaced geometry 304 (of 492) >>
	<< Calculating on displaced geometry 305 (of 492) >>
	<< Calculating on displaced geometry 306 (of 492) >>
	<< Calculating on displaced geometry 307 (of 492) >>
	<< Calculating on displaced geometry 308 (of 492) >>
	<< Calculating on displaced geometry 309 (of 492) >>
	<< Calculating on displaced geometry 310 (of 492) >>
	<< Calculating on displaced geometry 311 (of 492) >>
	<< Calculating on displaced geometry 312 (of 492) >>
	<< Calculating on displaced geometry 313 (of 492) >>
	<< Calculating on displaced geometry 314 (of 492) >>
	<< Calculating on displaced geometry 315 (of 492) >>
	<< Calculating on displaced geometry 316 (of 492) >>
	<< Calculating on displaced geometry 317 (of 492) >>
	<< Calculating on displaced geometry 318 (of 492) >>
	<< Calculating on displaced geometry 319 (of 492) >>
	<< Calculating on displaced geometry 320 (of 492) >>
	<< Calculating on displaced geometry 321 (of 492) >>
	<< Calculating on displaced geometry 322 (of 492) >>
	<< Calculating on displaced geometry 323 (of 492) >>
	<< Calculating on displaced geometry 324 (of 492) >>
	<< Calculating on displaced geometry 325 (of 492) >>
	<< Calculating on displaced geometry 326 (of 492) >>
	<< Calculating on displaced geometry 327 (of 492) >>
	<< Calculating on displaced geometry 328 (of 492) >>
	<< Calculating on displaced geometry 329 (of 492) >>
	<< Calculating on displaced geometry 330 (of 492) >>
	<< Calculating on displaced geometry 331 (of 492) >>
	<< Calculating on displaced geometry 332 (of 492) >>
	<< Calculating on displaced geometry 333 (of 492) >>
	<< Calculating on displaced geometry 334 (of 492) >>
	<< Calculating on displaced geometry 335 (of 492) >>
	<< Calculating on displaced geometry 336 (of 492) >>
	<< Calculating on displaced geometry 337 (of 492) >>
	<< Calculating on displaced geometry 338 (of 492) >>
	<< Calculating on displaced geometry 339 (of 492) >>
	<< Calculating on displaced geometry 340 (of 492) >>
	<< Calculating on displaced geometry 341 (of 492) >>
	<< Calculating on displaced geometry 342 (of 492) >>
	<< Calculating on displaced geometry 343 (of 492) >>
	<< Calculating on displaced geometry 344 (of 492) >>
	<< Calculating on displaced geometry 345 (of 492) >>
	<< Calculating on displaced geometry 346 (of 492) >>
	<< Calculating on displaced geometry 347 (of 492) >>
	<< Calculating on displaced geometry 348 (of 492) >>
	<< Calculating on displaced geometry 349 (of 492) >>
	<< Calculating on displaced geometry 350 (of 492) >>
	<< Calculating on displaced geometry 351 (of 492) >>
	<< Calculating on displaced geometry 352 (of 492) >>
	<< Calculating on displaced geometry 353 (of 492) >>
	<< Calculating on displaced geometry 354 (of 492) >>
	<< Calculating on displaced geometry 355 (of 492) >>
	<< Calculating on displaced geometry 356 (of 492) >>
	<< Calculating on displaced geometry 357 (of 492) >>
	<< Calculating on displaced geometry 358 (of 492) >>
	<< Calculating on displaced geometry 359 (of 492) >>
	<< Calculating on displaced geometry 360 (of 492) >>
	<< Calculating on displaced geometry 361 (of 492) >>
	<< Calculating on displaced geometry 362 (of 492) >>
	<< Calculating on displaced geometry 363 (of 492) >>
	<< Calculating on displaced geometry 364 (of 492) >>
	<< Calculating on displaced geometry 365 (of 492) >>
	<< Calculating on displaced geometry 366 (of 492) >>
	<< Calculating on displaced geometry 367 (of 492) >>
	<< Calculating on displaced geometry 368 (of 492) >>
	<< Calculating on displaced geometry 369 (of 492) >>
	<< Calculating on displaced geometry 370 (of 492) >>
	<< Calculating on displaced geometry 371 (of 492) >>
	<< Calculating on displaced geometry 372 (of 492) >>
	<< Calculating on displaced geometry 373 (of 492) >>
	<< Calculating on displaced geometry 374 (of 492) >>
	<< Calculating on displaced geometry 375 (of 492) >>
	<< Calculating on displaced geometry 376 (of 492) >>
	<< Calculating on displaced geometry 377 (of 492) >>
	<< Calculating on displaced geometry 378 (of 492) >>
	<< Calculating on displaced geometry 379 (of 492) >>
	<< Calculating on displaced geometry 380 (of 492) >>
	<< Calculating on displaced geometry 381 (of 492) >>
	<< Calculating on displaced geometry 382 (of 492) >>
	<< Calculating on displaced geometry 383 (of 492) >>
	<< Calculating on displaced geometry 384 (of 492) >>
	<< Calculating on displaced geometry 385 (of 492) >>
	<< Calculating on displaced geometry 386 (of 492) >>
	<< Calculating on displaced geometry 387 (of 492) >>
	<< Calculating on displaced geometry 388 (of 492) >>
	<< Calculating on displaced geometry 389 (of 492) >>
	<< Calculating on displaced geometry 390 (of 492) >>
	<< Calculating on displaced geometry 391 (of 492) >>
	<< Calculating on displaced geometry 392 (of 492) >>
	<< Calculating on displaced geometry 393 (of 492) >>
	<< Calculating on displaced geometry 394 (of 492) >>
	<< Calculating on displaced geometry 395 (of 492) >>
	<< Calculating on displaced geometry 396 (of 492) >>
	<< Calculating on displaced geometry 397 (of 492) >>
	<< Calculating on displaced geometry 398 (of 492) >>
	<< Calculating on displaced geometry 399 (of 492) >>
	<< Calculating on displaced geometry 400 (of 492) >>
	<< Calculating on displaced geometry 401 (of 492) >>
	<< Calculating on displaced geometry 403 (of 492) >>
	<< Calculating on displaced geometry 402 (of 492) >>
	<< Calculating on displaced geometry 404 (of 492) >>
	<< Calculating on displaced geometry 405 (of 492) >>
	<< Calculating on displaced geometry 406 (of 492) >>
	<< Calculating on displaced geometry 407 (of 492) >>
	<< Calculating on displaced geometry 408 (of 492) >>
	<< Calculating on displaced geometry 409 (of 492) >>
	<< Calculating on displaced geometry 410 (of 492) >>
	<< Calculating on displaced geometry 411 (of 492) >>
	<< Calculating on displaced geometry 412 (of 492) >>
	<< Calculating on displaced geometry 413 (of 492) >>
	<< Calculating on displaced geometry 414 (of 492) >>
	<< Calculating on displaced geometry 415 (of 492) >>
	<< Calculating on displaced geometry 416 (of 492) >>
	<< Calculating on displaced geometry 417 (of 492) >>
	<< Calculating on displaced geometry 418 (of 492) >>
	<< Calculating on displaced geometry 419 (of 492) >>
	<< Calculating on displaced geometry 420 (of 492) >>
	<< Calculating on displaced geometry 421 (of 492) >>
	<< Calculating on displaced geometry 422 (of 492) >>
	<< Calculating on displaced geometry 423 (of 492) >>
	<< Calculating on displaced geometry 424 (of 492) >>
	<< Calculating on displaced geometry 425 (of 492) >>
	<< Calculating on displaced geometry 426 (of 492) >>
	<< Calculating on displaced geometry 427 (of 492) >>
	<< Calculating on displaced geometry 428 (of 492) >>
	<< Calculating on displaced geometry 429 (of 492) >>
	<< Calculating on displaced geometry 430 (of 492) >>
	<< Calculating on displaced geometry 431 (of 492) >>
	<< Calculating on displaced geometry 432 (of 492) >>
	<< Calculating on displaced geometry 433 (of 492) >>
	<< Calculating on displaced geometry 434 (of 492) >>
	<< Calculating on displaced geometry 435 (of 492) >>
	<< Calculating on displaced geometry 436 (of 492) >>
	<< Calculating on displaced geometry 437 (of 492) >>
	<< Calculating on displaced geometry 438 (of 492) >>
	<< Calculating on displaced geometry 439 (of 492) >>
	<< Calculating on displaced geometry 440 (of 492) >>
	<< Calculating on displaced geometry 441 (of 492) >>
	<< Calculating on displaced geometry 442 (of 492) >>
	<< Calculating on displaced geometry 443 (of 492) >>
	<< Calculating on displaced geometry 444 (of 492) >>
	<< Calculating on displaced geometry 445 (of 492) >>
	<< Calculating on displaced geometry 446 (of 492) >>
	<< Calculating on displaced geometry 447 (of 492) >>
	<< Calculating on displaced geometry 448 (of 492) >>
	<< Calculating on displaced geometry 449 (of 492) >>
	<< Calculating on displaced geometry 450 (of 492) >>
	<< Calculating on displaced geometry 451 (of 492) >>
	<< Calculating on displaced geometry 452 (of 492) >>
	<< Calculating on displaced geometry 453 (of 492) >>
	<< Calculating on displaced geometry 454 (of 492) >>
	<< Calculating on displaced geometry 455 (of 492) >>
	<< Calculating on displaced geometry 456 (of 492) >>
	<< Calculating on displaced geometry 457 (of 492) >>
	<< Calculating on displaced geometry 458 (of 492) >>
	<< Calculating on displaced geometry 459 (of 492) >>
	<< Calculating on displaced geometry 460 (of 492) >>
	<< Calculating on displaced geometry 461 (of 492) >>
	<< Calculating on displaced geometry 462 (of 492) >>
	<< Calculating on displaced geometry 463 (of 492) >>
	<< Calculating on displaced geometry 464 (of 492) >>
	<< Calculating on displaced geometry 465 (of 492) >>
	<< Calculating on displaced geometry 466 (of 492) >>
	<< Calculating on displaced geometry 467 (of 492) >>
	<< Calculating on displaced geometry 468 (of 492) >>
	<< Calculating on displaced geometry 469 (of 492) >>
	<< Calculating on displaced geometry 470 (of 492) >>
	<< Calculating on displaced geometry 471 (of 492) >>
	<< Calculating on displaced geometry 472 (of 492) >>
	<< Calculating on displaced geometry 473 (of 492) >>
	<< Calculating on displaced geometry 474 (of 492) >>
	<< Calculating on displaced geometry 475 (of 492) >>
	<< Calculating on displaced geometry 476 (of 492) >>
	<< Calculating on displaced geometry 477 (of 492) >>
	<< Calculating on displaced geometry 478 (of 492) >>
	<< Calculating on displaced geometry 479 (of 492) >>
	<< Calculating on displaced geometry 480 (of 492) >>
	<< Calculating on displaced geometry 481 (of 492) >>
	<< Calculating on displaced geometry 482 (of 492) >>
	<< Calculating on displaced geometry 483 (of 492) >>
	<< Calculating on displaced geometry 484 (of 492) >>
	<< Calculating on displaced geometry 485 (of 492) >>
	<< Calculating on displaced geometry 486 (of 492) >>
	<< Calculating on displaced geometry 487 (of 492) >>
	<< Calculating on displaced geometry 488 (of 492) >>
	<< Calculating on displaced geometry 489 (of 492) >>
	<< Calculating on displaced geometry 490 (of 492) >>
	<< Calculating on displaced geometry 491 (of 492) >>
	<< Calculating on displaced geometry 492 (of 492) >>

-----------------------
VIBRATIONAL FREQUENCIES
-----------------------

Scaling factor for frequencies =  1.000000000 (already applied!)

   0:         0.00 cm**-1
   1:         0.00 cm**-1
   2:         0.00 cm**-1
   3:         0.00 cm**-1
   4:         0.00 cm**-1
   5:         0.00 cm**-1
   6:         9.79 cm**-1
   7:        18.21 cm**-1
   8:        22.06 cm**-1
   9:        28.73 cm**-1
  10:        33.33 cm**-1
  11:        34.74 cm**-1
  12:        42.36 cm**-1
  13:        43.31 cm**-1
  14:        52.88 cm**-1
  15:        53.54 cm**-1
  16:        54.05 cm**-1
  17:        61.39 cm**-1
  18:        72.14 cm**-1
  19:        75.17 cm**-1
  20:        87.50 cm**-1
  21:        93.53 cm**-1
  22:       104.20 cm**-1
  23:       113.90 cm**-1
  24:       118.63 cm**-1
  25:       127.08 cm**-1
  26:       141.22 cm**-1
  27:       154.86 cm**-1
  28:       165.79 cm**-1
  29:       179.24 cm**-1
  30:       189.93 cm**-1
  31:       202.42 cm**-1
  32:       215.06 cm**-1
  33:       216.85 cm**-1
  34:       228.86 cm**-1
  35:       244.86 cm**-1
  36:       251.05 cm**-1
  37:       257.38 cm**-1
  38:       259.37 cm**-1
  39:       276.85 cm**-1
  40:       282.38 cm**-1
  41:       288.51 cm**-1
  42:       297.95 cm**-1
  43:       321.66 cm**-1
  44:       338.63 cm**-1
  45:       345.18 cm**-1
  46:       355.02 cm**-1
  47:       367.29 cm**-1
  48:       373.98 cm**-1
  49:       382.07 cm**-1
  50:       396.86 cm**-1
  51:       405.75 cm**-1
  52:       413.31 cm**-1
  53:       414.94 cm**-1
  54:       418.17 cm**-1
  55:       419.55 cm**-1
  56:       420.73 cm**-1
  57:       450.95 cm**-1
  58:       452.13 cm**-1
  59:       468.16 cm**-1
  60:       475.84 cm**-1
  61:       489.58 cm**-1
  62:       498.59 cm**-1
  63:       514.49 cm**-1
  64:       520.20 cm**-1
  65:       531.23 cm**-1
  66:       539.54 cm**-1
  67:       571.62 cm**-1
  68:       580.59 cm**-1
  69:       596.14 cm**-1
  70:       624.26 cm**-1
  71:       626.87 cm**-1
  72:       628.53 cm**-1
  73:       629.58 cm**-1
  74:       635.78 cm**-1
  75:       656.75 cm**-1
  76:       683.80 cm**-1
  77:       694.46 cm**-1
  78:       706.52 cm**-1
  79:       709.72 cm**-1
  80:       712.99 cm**-1
  81:       722.19 cm**-1
  82:       732.14 cm**-1
  83:       736.01 cm**-1
  84:       753.15 cm**-1
  85:       770.21 cm**-1
  86:       776.70 cm**-1
  87:       781.53 cm**-1
  88:       783.83 cm**-1
  89:       804.56 cm**-1
  90:       824.08 cm**-1
  91:       840.16 cm**-1
  92:       851.45 cm**-1
  93:       851.72 cm**-1
  94:       866.45 cm**-1
  95:       870.34 cm**-1
  96:       871.91 cm**-1
  97:       872.82 cm**-1
  98:       881.90 cm**-1
  99:       916.43 cm**-1
 100:       920.89 cm**-1
 101:       940.40 cm**-1
 102:       944.48 cm**-1
 103:       948.48 cm**-1
 104:       950.63 cm**-1
 105:       953.57 cm**-1
 106:       955.91 cm**-1
 107:       957.80 cm**-1
 108:       964.85 cm**-1
 109:       968.09 cm**-1
 110:       969.85 cm**-1
 111:       976.22 cm**-1
 112:       996.05 cm**-1
 113:      1001.05 cm**-1
 114:      1001.84 cm**-1
 115:      1004.76 cm**-1
 116:      1007.16 cm**-1
 117:      1016.27 cm**-1
 118:      1018.96 cm**-1
 119:      1023.28 cm**-1
 120:      1025.11 cm**-1
 121:      1026.19 cm**-1
 122:      1027.57 cm**-1
 123:      1042.52 cm**-1
 124:      1046.80 cm**-1
 125:      1051.28 cm**-1
 126:      1054.16 cm**-1
 127:      1057.19 cm**-1
 128:      1060.87 cm**-1
 129:      1065.12 cm**-1
 130:      1082.71 cm**-1
 131:      1093.11 cm**-1
 132:      1095.53 cm**-1
 133:      1105.33 cm**-1
 134:      1109.30 cm**-1
 135:      1114.59 cm**-1
 136:      1144.91 cm**-1
 137:      1157.95 cm**-1
 138:      1164.91 cm**-1
 139:      1168.30 cm**-1
 140:      1169.24 cm**-1
 141:      1179.90 cm**-1
 142:      1183.69 cm**-1
 143:      1185.00 cm**-1
 144:      1186.02 cm**-1
 145:      1201.68 cm**-1
 146:      1222.20 cm**-1
 147:      1226.23 cm**-1
 148:      1227.67 cm**-1
 149:      1232.06 cm**-1
 150:      1251.50 cm**-1
 151:      1261.22 cm**-1
 152:      1264.17 cm**-1
 153:      1273.34 cm**-1
 154:      1286.99 cm**-1
 155:      1294.06 cm**-1
 156:      1321.75 cm**-1
 157:      1322.88 cm**-1
 158:      1335.57 cm**-1
 159:      1338.84 cm**-1
 160:      1352.94 cm**-1
 161:      1363.26 cm**-1
 162:      1369.69 cm**-1
 163:      1370.19 cm**-1
 164:      1371.67 cm**-1
 165:      1378.56 cm**-1
 166:      1382.70 cm**-1
 167:      1385.58 cm**-1
 168:      1387.09 cm**-1
 169:      1392.41 cm**-1
 170:      1409.52 cm**-1
 171:      1410.01 cm**-1
 172:      1412.46 cm**-1
 173:      1453.40 cm**-1
 174:      1457.15 cm**-1
 175:      1458.18 cm**-1
 176:      1461.11 cm**-1
 177:      1463.84 cm**-1
 178:      1465.11 cm**-1
 179:      1473.35 cm**-1
 180:      1475.39 cm**-1
 181:      1476.64 cm**-1
 182:      1478.32 cm**-1
 183:      1484.77 cm**-1
 184:      1486.31 cm**-1
 185:      1486.63 cm**-1
 186:      1490.14 cm**-1
 187:      1498.54 cm**-1
 188:      1504.80 cm**-1
 189:      1524.82 cm**-1
 190:      1527.57 cm**-1
 191:      1529.92 cm**-1
 192:      1535.02 cm**-1
 193:      1559.04 cm**-1
 194:      1579.86 cm**-1
 195:      1615.53 cm**-1
 196:      1642.12 cm**-1
 197:      1645.61 cm**-1
 198:      1650.79 cm**-1
 199:      1651.23 cm**-1
 200:      1662.67 cm**-1
 201:      1663.08 cm**-1
 202:      1666.34 cm**-1
 203:      1667.86 cm**-1
 204:      1752.53 cm**-1
 205:      1780.18 cm**-1
 206:      2471.88 cm**-1
 207:      3039.61 cm**-1
 208:      3043.82 cm**-1
 209:      3051.62 cm**-1
 210:      3057.98 cm**-1
 211:      3061.48 cm**-1
 212:      3066.71 cm**-1
 213:      3071.02 cm**-1
 214:      3116.48 cm**-1
 215:      3120.30 cm**-1
 216:      3124.95 cm**-1
 217:      3127.07 cm**-1
 218:      3133.87 cm**-1
 219:      3138.38 cm**-1
 220:      3142.23 cm**-1
 221:      3142.73 cm**-1
 222:      3143.17 cm**-1
 223:      3155.09 cm**-1
 224:      3156.90 cm**-1
 225:      3161.27 cm**-1
 226:      3188.71 cm**-1
 227:      3190.22 cm**-1
 228:      3192.49 cm**-1
 229:      3193.92 cm**-1
 230:      3197.12 cm**-1
 231:      3197.18 cm**-1
 232:      3200.19 cm**-1
 233:      3202.84 cm**-1
 234:      3206.60 cm**-1
 235:      3207.23 cm**-1
 236:      3207.51 cm**-1
 237:      3211.79 cm**-1
 238:      3214.38 cm**-1
 239:      3214.45 cm**-1
 240:      3215.64 cm**-1
 241:      3217.96 cm**-1
 242:      3218.28 cm**-1
 243:      3221.25 cm**-1
 244:      3234.14 cm**-1
 245:      3647.23 cm**-1


------------
NORMAL MODES
------------

These modes are the cartesian displacements weighted by the diagonal matrix
M(i,i)=1/sqrt(m[i]) where m[i] is the mass of the displaced atom
Thus, these vectors are normalized but *not* orthogonal

                  0          1          2          3          4          5    
      0       0.000000   0.000000   0.000000   0.000000   0.000000   0.000000
      1       0.000000   0.000000   0.000000   0.000000   0.000000   0.000000
      2       0.000000   0.000000   0.000000   0.000000   0.000000   0.000000
      3       0.000000   0.000000   0.000000   0.000000   0.000000   0.000000
      4       0.000000   0.000000   0.000000   0.000000   0.000000   0.000000
      5       0.000000   0.000000   0.000000   0.000000   0.000000   0.000000
      6       0.000000   0.000000   0.000000   0.000000   0.000000   0.000000
      7       0.000000   0.000000   0.000000   0.000000   0.000000   0.000000
      8       0.000000   0.000000   0.000000   0.000000   0.000000   0.000000
      9       0.000000   0.000000   0.000000   0.000000   0.000000   0.000000
     10       0.000000   0.000000   0.000000   0.000000   0.000000   0.000000
     11       0.000000   0.000000   0.000000   0.000000   0.000000   0.000000
     12       0.000000   0.000000   0.000000   0.000000   0.000000   0.000000
     13       0.000000   0.000000   0.000000   0.000000   0.000000   0.000000
     14       0.000000   0.000000   0.000000   0.000000   0.000000   0.000000
     15       0.000000   0.000000   0.000000   0.000000   0.000000   0.000000
     16       0.000000   0.000000   0.000000   0.000000   0.000000   0.000000
     17       0.000000   0.000000   0.000000   0.000000   0.000000   0.000000
     18       0.000000   0.000000   0.000000   0.000000   0.000000   0.000000
     19       0.000000   0.000000   0.000000   0.000000   0.000000   0.000000
     20       0.000000   0.000000   0.000000   0.000000   0.000000   0.000000
     21       0.000000   0.000000   0.000000   0.000000   0.000000   0.000000
     22       0.000000   0.000000   0.000000   0.000000   0.000000   0.000000
     23       0.000000   0.000000   0.000000   0.000000   0.000000   0.000000
     24       0.000000   0.000000   0.000000   0.000000   0.000000   0.000000
     25       0.000000   0.000000   0.000000   0.000000   0.000000   0.000000
     26       0.000000   0.000000   0.000000   0.000000   0.000000   0.000000
     27       0.000000   0.000000   0.000000   0.000000   0.000000   0.000000
     28       0.000000   0.000000   0.000000   0.000000   0.000000   0.000000
     29       0.000000   0.000000   0.000000   0.000000   0.000000   0.000000
     30       0.000000   0.000000   0.000000   0.000000   0.000000   0.000000
     31       0.000000   0.000000   0.000000   0.000000   0.000000   0.000000
     32       0.000000   0.000000   0.000000   0.000000   0.000000   0.000000
     33       0.000000   0.000000   0.000000   0.000000   0.000000   0.000000
     34       0.000000   0.000000   0.000000   0.000000   0.000000   0.000000
     35       0.000000   0.000000   0.000000   0.000000   0.000000   0.000000
     36       0.000000   0.000000   0.000000   0.000000   0.000000   0.000000
     37       0.000000   0.000000   0.000000   0.000000   0.000000   0.000000
     38       0.000000   0.000000   0.000000   0.000000   0.000000   0.000000
     39       0.000000   0.000000   0.000000   0.000000   0.000000   0.000000
     40       0.000000   0.000000   0.000000   0.000000   0.000000   0.000000
     41       0.000000   0.000000   0.000000   0.000000   0.000000   0.000000
     42       0.000000   0.000000   0.000000   0.000000   0.000000   0.000000
     43       0.000000   0.000000   0.000000   0.000000   0.000000   0.000000
     44       0.000000   0.000000   0.000000   0.000000   0.000000   0.000000
     45       0.000000   0.000000   0.000000   0.000000   0.000000   0.000000
     46       0.000000   0.000000   0.000000   0.000000   0.000000   0.000000
     47       0.000000   0.000000   0.000000   0.000000   0.000000   0.000000
     48       0.000000   0.000000   0.000000   0.000000   0.000000   0.000000
     49       0.000000   0.000000   0.000000   0.000000   0.000000   0.000000
     50       0.000000   0.000000   0.000000   0.000000   0.000000   0.000000
     51       0.000000   0.000000   0.000000   0.000000   0.000000   0.000000
     52       0.000000   0.000000   0.000000   0.000000   0.000000   0.000000
     53       0.000000   0.000000   0.000000   0.000000   0.000000   0.000000
     54       0.000000   0.000000   0.000000   0.000000   0.000000   0.000000
     55       0.000000   0.000000   0.000000   0.000000   0.000000   0.000000
     56       0.000000   0.000000   0.000000   0.000000   0.000000   0.000000
     57       0.000000   0.000000   0.000000   0.000000   0.000000   0.000000
     58       0.000000   0.000000   0.000000   0.000000   0.000000   0.000000
     59       0.000000   0.000000   0.000000   0.000000   0.000000   0.000000
     60       0.000000   0.000000   0.000000   0.000000   0.000000   0.000000
     61       0.000000   0.000000   0.000000   0.000000   0.000000   0.000000
     62       0.000000   0.000000   0.000000   0.000000   0.000000   0.000000
     63       0.000000   0.000000   0.000000   0.000000   0.000000   0.000000
     64       0.000000   0.000000   0.000000   0.000000   0.000000   0.000000
     65       0.000000   0.000000   0.000000   0.000000   0.000000   0.000000
     66       0.000000   0.000000   0.000000   0.000000   0.000000   0.000000
     67       0.000000   0.000000   0.000000   0.000000   0.000000   0.000000
     68       0.000000   0.000000   0.000000   0.000000   0.000000   0.000000
     69       0.000000   0.000000   0.000000   0.000000   0.000000   0.000000
     70       0.000000   0.000000   0.000000   0.000000   0.000000   0.000000
     71       0.000000   0.000000   0.000000   0.000000   0.000000   0.000000
     72       0.000000   0.000000   0.000000   0.000000   0.000000   0.000000
     73       0.000000   0.000000   0.000000   0.000000   0.000000   0.000000
     74       0.000000   0.000000   0.000000   0.000000   0.000000   0.000000
     75       0.000000   0.000000   0.000000   0.000000   0.000000   0.000000
     76       0.000000   0.000000   0.000000   0.000000   0.000000   0.000000
     77       0.000000   0.000000   0.000000   0.000000   0.000000   0.000000
     78       0.000000   0.000000   0.000000   0.000000   0.000000   0.000000
     79       0.000000   0.000000   0.000000   0.000000   0.000000   0.000000
     80       0.000000   0.000000   0.000000   0.000000   0.000000   0.000000
     81       0.000000   0.000000   0.000000   0.000000   0.000000   0.000000
     82       0.000000   0.000000   0.000000   0.000000   0.000000   0.000000
     83       0.000000   0.000000   0.000000   0.000000   0.000000   0.000000
     84       0.000000   0.000000   0.000000   0.000000   0.000000   0.000000
     85       0.000000   0.000000   0.000000   0.000000   0.000000   0.000000
     86       0.000000   0.000000   0.000000   0.000000   0.000000   0.000000
     87       0.000000   0.000000   0.000000   0.000000   0.000000   0.000000
     88       0.000000   0.000000   0.000000   0.000000   0.000000   0.000000
     89       0.000000   0.000000   0.000000   0.000000   0.000000   0.000000
     90       0.000000   0.000000   0.000000   0.000000   0.000000   0.000000
     91       0.000000   0.000000   0.000000   0.000000   0.000000   0.000000
     92       0.000000   0.000000   0.000000   0.000000   0.000000   0.000000
     93       0.000000   0.000000   0.000000   0.000000   0.000000   0.000000
     94       0.000000   0.000000   0.000000   0.000000   0.000000   0.000000
     95       0.000000   0.000000   0.000000   0.000000   0.000000   0.000000
     96       0.000000   0.000000   0.000000   0.000000   0.000000   0.000000
     97       0.000000   0.000000   0.000000   0.000000   0.000000   0.000000
     98       0.000000   0.000000   0.000000   0.000000   0.000000   0.000000
     99       0.000000   0.000000   0.000000   0.000000   0.000000   0.000000
    100       0.000000   0.000000   0.000000   0.000000   0.000000   0.000000
    101       0.000000   0.000000   0.000000   0.000000   0.000000   0.000000
    102       0.000000   0.000000   0.000000   0.000000   0.000000   0.000000
    103       0.000000   0.000000   0.000000   0.000000   0.000000   0.000000
    104       0.000000   0.000000   0.000000   0.000000   0.000000   0.000000
    105       0.000000   0.000000   0.000000   0.000000   0.000000   0.000000
    106       0.000000   0.000000   0.000000   0.000000   0.000000   0.000000
    107       0.000000   0.000000   0.000000   0.000000   0.000000   0.000000
    108       0.000000   0.000000   0.000000   0.000000   0.000000   0.000000
    109       0.000000   0.000000   0.000000   0.000000   0.000000   0.000000
    110       0.000000   0.000000   0.000000   0.000000   0.000000   0.000000
    111       0.000000   0.000000   0.000000   0.000000   0.000000   0.000000
    112       0.000000   0.000000   0.000000   0.000000   0.000000   0.000000
    113       0.000000   0.000000   0.000000   0.000000   0.000000   0.000000
    114       0.000000   0.000000   0.000000   0.000000   0.000000   0.000000
    115       0.000000   0.000000   0.000000   0.000000   0.000000   0.000000
    116       0.000000   0.000000   0.000000   0.000000   0.000000   0.000000
    117       0.000000   0.000000   0.000000   0.000000   0.000000   0.000000
    118       0.000000   0.000000   0.000000   0.000000   0.000000   0.000000
    119       0.000000   0.000000   0.000000   0.000000   0.000000   0.000000
    120       0.000000   0.000000   0.000000   0.000000   0.000000   0.000000
    121       0.000000   0.000000   0.000000   0.000000   0.000000   0.000000
    122       0.000000   0.000000   0.000000   0.000000   0.000000   0.000000
    123       0.000000   0.000000   0.000000   0.000000   0.000000   0.000000
    124       0.000000   0.000000   0.000000   0.000000   0.000000   0.000000
    125       0.000000   0.000000   0.000000   0.000000   0.000000   0.000000
    126       0.000000   0.000000   0.000000   0.000000   0.000000   0.000000
    127       0.000000   0.000000   0.000000   0.000000   0.000000   0.000000
    128       0.000000   0.000000   0.000000   0.000000   0.000000   0.000000
    129       0.000000   0.000000   0.000000   0.000000   0.000000   0.000000
    130       0.000000   0.000000   0.000000   0.000000   0.000000   0.000000
    131       0.000000   0.000000   0.000000   0.000000   0.000000   0.000000
    132       0.000000   0.000000   0.000000   0.000000   0.000000   0.000000
    133       0.000000   0.000000   0.000000   0.000000   0.000000   0.000000
    134       0.000000   0.000000   0.000000   0.000000   0.000000   0.000000
    135       0.000000   0.000000   0.000000   0.000000   0.000000   0.000000
    136       0.000000   0.000000   0.000000   0.000000   0.000000   0.000000
    137       0.000000   0.000000   0.000000   0.000000   0.000000   0.000000
    138       0.000000   0.000000   0.000000   0.000000   0.000000   0.000000
    139       0.000000   0.000000   0.000000   0.000000   0.000000   0.000000
    140       0.000000   0.000000   0.000000   0.000000   0.000000   0.000000
    141       0.000000   0.000000   0.000000   0.000000   0.000000   0.000000
    142       0.000000   0.000000   0.000000   0.000000   0.000000   0.000000
    143       0.000000   0.000000   0.000000   0.000000   0.000000   0.000000
    144       0.000000   0.000000   0.000000   0.000000   0.000000   0.000000
    145       0.000000   0.000000   0.000000   0.000000   0.000000   0.000000
    146       0.000000   0.000000   0.000000   0.000000   0.000000   0.000000
    147       0.000000   0.000000   0.000000   0.000000   0.000000   0.000000
    148       0.000000   0.000000   0.000000   0.000000   0.000000   0.000000
    149       0.000000   0.000000   0.000000   0.000000   0.000000   0.000000
    150       0.000000   0.000000   0.000000   0.000000   0.000000   0.000000
    151       0.000000   0.000000   0.000000   0.000000   0.000000   0.000000
    152       0.000000   0.000000   0.000000   0.000000   0.000000   0.000000
    153       0.000000   0.000000   0.000000   0.000000   0.000000   0.000000
    154       0.000000   0.000000   0.000000   0.000000   0.000000   0.000000
    155       0.000000   0.000000   0.000000   0.000000   0.000000   0.000000
    156       0.000000   0.000000   0.000000   0.000000   0.000000   0.000000
    157       0.000000   0.000000   0.000000   0.000000   0.000000   0.000000
    158       0.000000   0.000000   0.000000   0.000000   0.000000   0.000000
    159       0.000000   0.000000   0.000000   0.000000   0.000000   0.000000
    160       0.000000   0.000000   0.000000   0.000000   0.000000   0.000000
    161       0.000000   0.000000   0.000000   0.000000   0.000000   0.000000
    162       0.000000   0.000000   0.000000   0.000000   0.000000   0.000000
    163       0.000000   0.000000   0.000000   0.000000   0.000000   0.000000
    164       0.000000   0.000000   0.000000   0.000000   0.000000   0.000000
    165       0.000000   0.000000   0.000000   0.000000   0.000000   0.000000
    166       0.000000   0.000000   0.000000   0.000000   0.000000   0.000000
    167       0.000000   0.000000   0.000000   0.000000   0.000000   0.000000
    168       0.000000   0.000000   0.000000   0.000000   0.000000   0.000000
    169       0.000000   0.000000   0.000000   0.000000   0.000000   0.000000
    170       0.000000   0.000000   0.000000   0.000000   0.000000   0.000000
    171       0.000000   0.000000   0.000000   0.000000   0.000000   0.000000
    172       0.000000   0.000000   0.000000   0.000000   0.000000   0.000000
    173       0.000000   0.000000   0.000000   0.000000   0.000000   0.000000
    174       0.000000   0.000000   0.000000   0.000000   0.000000   0.000000
    175       0.000000   0.000000   0.000000   0.000000   0.000000   0.000000
    176       0.000000   0.000000   0.000000   0.000000   0.000000   0.000000
    177       0.000000   0.000000   0.000000   0.000000   0.000000   0.000000
    178       0.000000   0.000000   0.000000   0.000000   0.000000   0.000000
    179       0.000000   0.000000   0.000000   0.000000   0.000000   0.000000
    180       0.000000   0.000000   0.000000   0.000000   0.000000   0.000000
    181       0.000000   0.000000   0.000000   0.000000   0.000000   0.000000
    182       0.000000   0.000000   0.000000   0.000000   0.000000   0.000000
    183       0.000000   0.000000   0.000000   0.000000   0.000000   0.000000
    184       0.000000   0.000000   0.000000   0.000000   0.000000   0.000000
    185       0.000000   0.000000   0.000000   0.000000   0.000000   0.000000
    186       0.000000   0.000000   0.000000   0.000000   0.000000   0.000000
    187       0.000000   0.000000   0.000000   0.000000   0.000000   0.000000
    188       0.000000   0.000000   0.000000   0.000000   0.000000   0.000000
    189       0.000000   0.000000   0.000000   0.000000   0.000000   0.000000
    190       0.000000   0.000000   0.000000   0.000000   0.000000   0.000000
    191       0.000000   0.000000   0.000000   0.000000   0.000000   0.000000
    192       0.000000   0.000000   0.000000   0.000000   0.000000   0.000000
    193       0.000000   0.000000   0.000000   0.000000   0.000000   0.000000
    194       0.000000   0.000000   0.000000   0.000000   0.000000   0.000000
    195       0.000000   0.000000   0.000000   0.000000   0.000000   0.000000
    196       0.000000   0.000000   0.000000   0.000000   0.000000   0.000000
    197       0.000000   0.000000   0.000000   0.000000   0.000000   0.000000
    198       0.000000   0.000000   0.000000   0.000000   0.000000   0.000000
    199       0.000000   0.000000   0.000000   0.000000   0.000000   0.000000
    200       0.000000   0.000000   0.000000   0.000000   0.000000   0.000000
    201       0.000000   0.000000   0.000000   0.000000   0.000000   0.000000
    202       0.000000   0.000000   0.000000   0.000000   0.000000   0.000000
    203       0.000000   0.000000   0.000000   0.000000   0.000000   0.000000
    204       0.000000   0.000000   0.000000   0.000000   0.000000   0.000000
    205       0.000000   0.000000   0.000000   0.000000   0.000000   0.000000
    206       0.000000   0.000000   0.000000   0.000000   0.000000   0.000000
    207       0.000000   0.000000   0.000000   0.000000   0.000000   0.000000
    208       0.000000   0.000000   0.000000   0.000000   0.000000   0.000000
    209       0.000000   0.000000   0.000000   0.000000   0.000000   0.000000
    210       0.000000   0.000000   0.000000   0.000000   0.000000   0.000000
    211       0.000000   0.000000   0.000000   0.000000   0.000000   0.000000
    212       0.000000   0.000000   0.000000   0.000000   0.000000   0.000000
    213       0.000000   0.000000   0.000000   0.000000   0.000000   0.000000
    214       0.000000   0.000000   0.000000   0.000000   0.000000   0.000000
    215       0.000000   0.000000   0.000000   0.000000   0.000000   0.000000
    216       0.000000   0.000000   0.000000   0.000000   0.000000   0.000000
    217       0.000000   0.000000   0.000000   0.000000   0.000000   0.000000
    218       0.000000   0.000000   0.000000   0.000000   0.000000   0.000000
    219       0.000000   0.000000   0.000000   0.000000   0.000000   0.000000
    220       0.000000   0.000000   0.000000   0.000000   0.000000   0.000000
    221       0.000000   0.000000   0.000000   0.000000   0.000000   0.000000
    222       0.000000   0.000000   0.000000   0.000000   0.000000   0.000000
    223       0.000000   0.000000   0.000000   0.000000   0.000000   0.000000
    224       0.000000   0.000000   0.000000   0.000000   0.000000   0.000000
    225       0.000000   0.000000   0.000000   0.000000   0.000000   0.000000
    226       0.000000   0.000000   0.000000   0.000000   0.000000   0.000000
    227       0.000000   0.000000   0.000000   0.000000   0.000000   0.000000
    228       0.000000   0.000000   0.000000   0.000000   0.000000   0.000000
    229       0.000000   0.000000   0.000000   0.000000   0.000000   0.000000
    230       0.000000   0.000000   0.000000   0.000000   0.000000   0.000000
    231       0.000000   0.000000   0.000000   0.000000   0.000000   0.000000
    232       0.000000   0.000000   0.000000   0.000000   0.000000   0.000000
    233       0.000000   0.000000   0.000000   0.000000   0.000000   0.000000
    234       0.000000   0.000000   0.000000   0.000000   0.000000   0.000000
    235       0.000000   0.000000   0.000000   0.000000   0.000000   0.000000
    236       0.000000   0.000000   0.000000   0.000000   0.000000   0.000000
    237       0.000000   0.000000   0.000000   0.000000   0.000000   0.000000
    238       0.000000   0.000000   0.000000   0.000000   0.000000   0.000000
    239       0.000000   0.000000   0.000000   0.000000   0.000000   0.000000
    240       0.000000   0.000000   0.000000   0.000000   0.000000   0.000000
    241       0.000000   0.000000   0.000000   0.000000   0.000000   0.000000
    242       0.000000   0.000000   0.000000   0.000000   0.000000   0.000000
    243       0.000000   0.000000   0.000000   0.000000   0.000000   0.000000
    244       0.000000   0.000000   0.000000   0.000000   0.000000   0.000000
    245       0.000000   0.000000   0.000000   0.000000   0.000000   0.000000
                  6          7          8          9         10         11    
      0      -0.045040   0.027493   0.035581   0.092087   0.033500  -0.001267
      1      -0.030225   0.008239   0.023713   0.052151   0.005246  -0.003591
      2      -0.023705  -0.017179  -0.007492   0.026958   0.013263   0.033014
      3      -0.046190   0.013174   0.035050   0.067938   0.020797  -0.023441
      4       0.058583  -0.042238   0.046084  -0.039161  -0.039418  -0.027531
      5      -0.008076  -0.011165  -0.001119   0.037536   0.020350   0.051492
      6      -0.034300   0.034509  -0.006805  -0.009178  -0.003898   0.004978
      7      -0.020596   0.012563  -0.006968  -0.008616  -0.021740  -0.010230
      8      -0.019718  -0.018878  -0.049878  -0.005016  -0.010511   0.005644
      9      -0.051962   0.005676   0.044410   0.066423   0.021701  -0.031925
     10      -0.016211   0.019850   0.018302  -0.012328  -0.005799   0.005147
     11      -0.017584  -0.019073  -0.022344  -0.005485   0.006889   0.023070
     12      -0.041606   0.022260   0.020619   0.036194   0.011357  -0.005297
     13      -0.024304   0.005412   0.014654   0.004447  -0.012603  -0.002978
     14      -0.024520  -0.025635  -0.023805   0.005926   0.000656   0.018939
     15      -0.053874   0.003219   0.042935   0.040405   0.015784  -0.014175
     16      -0.028830   0.003796   0.030186  -0.017048  -0.010549   0.008844
     17      -0.033878  -0.040644  -0.006559   0.002909   0.002286   0.016164
     18      -0.073810  -0.018416   0.074670   0.027967   0.022078  -0.000633
     19      -0.024416   0.010006   0.028065  -0.018616  -0.006895   0.010019
     20      -0.039633  -0.047826  -0.006015   0.007340  -0.003372   0.012381
     21      -0.045509   0.012023   0.031533   0.043435   0.010677  -0.018827
     22      -0.045611  -0.019138   0.047639  -0.048007  -0.002678   0.038687
     23      -0.057812  -0.062508   0.032171   0.014840   0.021221   0.015643
     24      -0.067503  -0.003024   0.059772   0.044701   0.028774  -0.009321
     25      -0.024097  -0.059743   0.055656  -0.090733  -0.007694   0.055712
     26      -0.088942  -0.061623   0.057600   0.032920   0.042230   0.018765
     27      -0.088939  -0.020040   0.087039   0.041046   0.047687   0.003973
     28      -0.000087  -0.075533   0.060818  -0.087111  -0.021959   0.038147
     29      -0.094510  -0.047065   0.045225   0.032352   0.043437   0.023787
     30      -0.061387   0.003904   0.052514   0.050818   0.022869  -0.016853
     31      -0.034926  -0.080965   0.055850  -0.141731   0.007277   0.101672
     32      -0.112199  -0.077411   0.098269   0.053600   0.061111   0.012626
     33      -0.078880  -0.007631   0.074350   0.051347   0.037604  -0.009037
     34      -0.018906  -0.112937   0.062395  -0.178861   0.003082   0.118280
     35      -0.136481  -0.075671   0.117505   0.069650   0.077772   0.013451
     36      -0.033049   0.025028   0.017789   0.055167  -0.001518  -0.033980
     37      -0.066580  -0.061326   0.047693  -0.148571   0.027014   0.131866
     38      -0.105039  -0.095137   0.114614   0.055615   0.058744   0.002528
     39      -0.028138   0.030404   0.012062   0.059783  -0.006267  -0.039984
     40      -0.075477  -0.078571   0.048033  -0.190346   0.039052   0.170510
     41      -0.123172  -0.107208   0.146271   0.072897   0.072737  -0.003834
     42      -0.011137   0.039662  -0.009786   0.053743  -0.019811  -0.043523
     43      -0.086219  -0.019301   0.037713  -0.100310   0.030771   0.112360
     44      -0.075012  -0.096928   0.090353   0.034904   0.038630   0.000634
     45       0.010593   0.056529  -0.037199   0.057242  -0.039069  -0.056975
     46      -0.109242  -0.003374   0.029547  -0.102495   0.045286   0.134034
     47      -0.069782  -0.111124   0.103835   0.034882   0.037191  -0.006562
     48      -0.017134   0.033170  -0.002839   0.047934  -0.013613  -0.035891
     49      -0.075802   0.001713   0.036903  -0.049772   0.016141   0.065326
     50      -0.051226  -0.080570   0.049303   0.014705   0.019636   0.007120
     51       0.000753   0.043227  -0.023224   0.046573  -0.028025  -0.043584
     52      -0.091110   0.034479   0.025634  -0.011634   0.020746   0.051691
     53      -0.027474  -0.083344   0.033163  -0.001566   0.003521   0.004885
     54      -0.030318   0.051536  -0.034463  -0.013697  -0.009167   0.029655
     55      -0.016443   0.026672  -0.033008   0.019386  -0.025660  -0.025745
     56      -0.016298  -0.004143  -0.073691   0.001240  -0.014533   0.015182
     57      -0.030702   0.047168  -0.030503  -0.022564  -0.010920   0.025373
     58      -0.022660   0.024947  -0.002328   0.098849   0.003450  -0.031426
     59      -0.012460   0.019413  -0.106494   0.016544  -0.016601   0.040243
     60      -0.030056   0.034780  -0.025692  -0.068309  -0.022994   0.014964
     61      -0.026304   0.015845   0.025594   0.114291   0.015772  -0.032119
     62      -0.009287   0.030420  -0.132873   0.012812  -0.025036   0.043227
     63      -0.027630   0.060530  -0.053236  -0.029815  -0.017159   0.041005
     64      -0.020889   0.035256  -0.023286   0.116802   0.001664  -0.032693
     65      -0.010038   0.030926  -0.127177   0.019436  -0.020777   0.048459
     66      -0.034749   0.043152  -0.011218   0.022734   0.005457   0.017986
     67      -0.025312   0.021730   0.013163   0.123361   0.014312  -0.032672
     68      -0.014961   0.015055  -0.084567   0.029218  -0.005675   0.046567
     69      -0.026043   0.054867  -0.061406  -0.077787  -0.031030   0.046540
     70      -0.012845   0.030718  -0.053788  -0.011440  -0.040301  -0.026033
     71      -0.010244   0.004147  -0.104604  -0.014828  -0.032715  -0.006614
     72      -0.026231   0.057399  -0.064789  -0.072860  -0.030596   0.050361
     73      -0.008814   0.030667  -0.073748  -0.066089  -0.059098  -0.020694
     74      -0.010489  -0.009418  -0.082619  -0.026578  -0.030381  -0.027181
     75      -0.025034   0.064963  -0.082510  -0.083105  -0.037003   0.066312
     76      -0.010130   0.042330  -0.074655   0.008692  -0.044988  -0.037136
     77      -0.008764   0.013995  -0.123650  -0.011114  -0.037723   0.000936
     78      -0.023871   0.043755  -0.057008  -0.125882  -0.041770   0.036477
     79      -0.016943   0.022206  -0.028002   0.002623  -0.026919  -0.020686
     80      -0.006634   0.014962  -0.130739  -0.017986  -0.043475  -0.009713
     81      -0.031833   0.069728  -0.040532   0.054132   0.008824   0.043020
     82      -0.010980   0.037893  -0.069081  -0.002604  -0.044056  -0.032961
     83      -0.021029  -0.019717  -0.037272   0.004557  -0.001617   0.018489
     84      -0.029367   0.086225  -0.061621   0.046791   0.003055   0.060303
     85      -0.008704   0.047326  -0.090947   0.017771  -0.047184  -0.042328
     86      -0.018988  -0.007835  -0.055619   0.007699  -0.005698   0.024194
     87      -0.031845   0.072940  -0.042736   0.060707   0.010295   0.045738
     88      -0.006938   0.040036  -0.088369  -0.062897  -0.065324  -0.029171
     89      -0.022820  -0.039758  -0.015097  -0.006585  -0.000495   0.000499
     90      -0.035375   0.064923  -0.023012   0.105339   0.026310   0.033801
     91      -0.013246   0.035078  -0.056292   0.020211  -0.033980  -0.032724
     92      -0.023969  -0.022858  -0.015607   0.014038   0.009872   0.032302
     93      -0.067706  -0.003074  -0.002969   0.027516  -0.008599  -0.028961
     94       0.004468   0.052708  -0.003844  -0.009008   0.016836   0.008661
     95      -0.015040  -0.019960  -0.000204   0.010089   0.016541   0.021657
     96      -0.054588  -0.021304  -0.070495  -0.016564  -0.027416  -0.003105
     97       0.008730   0.086600  -0.003383   0.003287   0.035866  -0.001247
     98      -0.008429   0.007398  -0.013556   0.012016   0.030168   0.018023
     99      -0.086081  -0.032754  -0.110648  -0.053080  -0.098265  -0.024759
    100       0.039928   0.121611  -0.025652   0.009569   0.086007   0.016592
    101      -0.001077   0.004390   0.010894   0.028099   0.052046   0.024084
    102      -0.081569  -0.046493  -0.160533  -0.085116  -0.121373  -0.010650
    103       0.045700   0.148039  -0.026443   0.018636   0.104919   0.011303
    104       0.004604   0.025004   0.002192   0.030726   0.064505   0.021699
    105      -0.121172  -0.027990  -0.090905  -0.051052  -0.136412  -0.059437
    106       0.062046   0.124831  -0.045757   0.005576   0.108890   0.036649
    107      -0.001256  -0.024243   0.045429   0.039647   0.055693   0.031767
    108      -0.144147  -0.037877  -0.125738  -0.081798  -0.192947  -0.075205
    109       0.084707   0.152750  -0.061548   0.011401   0.146964   0.048588
    110       0.004509  -0.025031   0.063169   0.051752   0.072966   0.036311
    111      -0.125968  -0.009582  -0.026207  -0.008583  -0.095417  -0.070025
    112       0.053184   0.091324  -0.044245  -0.005510   0.077621   0.037534
    113      -0.009947  -0.051570   0.057243   0.036437   0.034508   0.031247
    114      -0.150824  -0.004680  -0.009249  -0.005492  -0.115015  -0.091446
    115       0.068877   0.092268  -0.059551  -0.009250   0.089772   0.050194
    116      -0.011843  -0.074158   0.085205   0.046627   0.033477   0.033883
    117      -0.099325   0.002740   0.016857   0.030409  -0.031238  -0.053782
    118       0.025116   0.055477  -0.023968  -0.013484   0.031441   0.023345
    119      -0.015782  -0.049372   0.034017   0.021011   0.016069   0.027052
    120      -0.104232   0.015879   0.066708   0.062002  -0.002814  -0.061257
    121       0.020504   0.028573  -0.024917  -0.024031   0.009593   0.026640
    122      -0.020783  -0.070785   0.042525   0.017378   0.002188   0.028651
    123      -0.004670  -0.027312  -0.105802  -0.027969   0.039903   0.059432
    124      -0.021919   0.090343   0.020198   0.011160  -0.005153  -0.040065
    125      -0.011921   0.037991  -0.050149  -0.001479   0.016112   0.003967
    126       0.034402  -0.031863  -0.150855  -0.045241   0.096833   0.119567
    127       0.018224   0.097152  -0.009636   0.004669   0.053007   0.004522
    128       0.016224   0.068214  -0.035507   0.018553   0.057604  -0.001914
    129       0.055108  -0.022516  -0.145212  -0.035503   0.131637   0.130407
    130       0.048654   0.087960  -0.036025  -0.005247   0.101900   0.054153
    131       0.035890   0.080318  -0.024910   0.031179   0.090557   0.003535
    132       0.073875  -0.030224  -0.181880  -0.053449   0.156735   0.169975
    133      -0.005637   0.096480   0.009923   0.009884   0.016552  -0.026454
    134       0.008060   0.073899  -0.041467   0.013935   0.038209  -0.014652
    135       0.005815  -0.045315  -0.159853  -0.059438   0.048940   0.105532
    136       0.041313   0.113940  -0.022059   0.006446   0.085091   0.017847
    137       0.025254   0.071560  -0.030290   0.024322   0.073867   0.002557
    138      -0.029612  -0.029432  -0.133405  -0.047520  -0.002194   0.049252
    139      -0.059878   0.120084   0.044293   0.023686  -0.065609  -0.112427
    140      -0.036401   0.032212  -0.082927  -0.024607  -0.026123  -0.000439
    141      -0.057617  -0.031879  -0.159066  -0.067513  -0.051683   0.033385
    142      -0.033745   0.140797   0.026012   0.023074  -0.032615  -0.100435
    143      -0.031028   0.029313  -0.069595  -0.017154  -0.014628   0.002685
    144       0.010535  -0.035661  -0.161050  -0.055781   0.057475   0.103748
    145      -0.084887   0.124014   0.060616   0.028571  -0.102726  -0.146173
    146      -0.038234   0.051365  -0.107177  -0.034030  -0.037764  -0.011286
    147      -0.059335  -0.024191  -0.102272  -0.035388  -0.044609   0.003976
    148      -0.091704   0.117643   0.065887   0.028496  -0.111822  -0.149002
    149      -0.058280   0.012197  -0.096316  -0.040386  -0.059053   0.002474
    150       0.041223  -0.027541  -0.081075  -0.007956   0.112374   0.089334
    151      -0.059494   0.060574   0.050597   0.014143  -0.053717  -0.060070
    152      -0.022482   0.047059  -0.071760  -0.012314  -0.003724  -0.003905
    153       0.015965  -0.018076  -0.048068   0.011522   0.082372   0.051697
    154      -0.096207   0.059458   0.077614   0.025150  -0.101419  -0.097516
    155      -0.044109   0.023852  -0.088778  -0.032395  -0.038146   0.000420
    156       0.080115  -0.038704  -0.116073  -0.027187   0.161270   0.139580
    157      -0.081584   0.070717   0.065884   0.023950  -0.082108  -0.089694
    158      -0.027871   0.072814  -0.092412  -0.015695  -0.014739  -0.018766
    159       0.066410  -0.027103  -0.064092   0.004526   0.150967   0.102905
    160      -0.030128   0.028019   0.029145  -0.006751  -0.016689  -0.007690
    161      -0.005659   0.054418  -0.052262   0.003228   0.024211  -0.002072
    162      -0.016061  -0.001650   0.034168   0.048849   0.014433  -0.016518
    163       0.013917  -0.016588   0.036418   0.004105  -0.017227  -0.015445
    164      -0.011990  -0.011620   0.007619   0.027387   0.010604   0.031919
    165       0.039494  -0.045471   0.045178   0.009258  -0.001074  -0.018416
    166       0.003297  -0.010208   0.032917   0.013837  -0.011143  -0.011111
    167       0.011882  -0.010527   0.015646  -0.014904  -0.023033   0.001878
    168       0.075326  -0.086087   0.040855  -0.041373   0.000173   0.001385
    169       0.045154  -0.031238   0.043909  -0.029676  -0.041066  -0.032438
    170       0.024298   0.004474   0.031459  -0.015265  -0.057001  -0.040088
    171       0.060225  -0.079999   0.028200  -0.046658   0.013374   0.016623
    172       0.085625  -0.052775   0.054150  -0.071170  -0.068933  -0.051583
    173       0.016360   0.010690   0.038668   0.014418  -0.054429  -0.044743
    174       0.128398  -0.133866   0.051065  -0.083431  -0.010971   0.006442
    175       0.035859  -0.024764   0.041774  -0.020955  -0.036607  -0.030384
    176       0.046419   0.011917   0.039227  -0.053212  -0.097377  -0.079946
    177       0.156015  -0.166002   0.047408  -0.122753  -0.008512   0.023740
    178       0.067801  -0.040509   0.050224  -0.054185  -0.060296  -0.047630
    179       0.055715   0.024249   0.051759  -0.053134  -0.125183  -0.114399
    180       0.145781  -0.141109   0.065956  -0.074907  -0.023671  -0.009153
    181      -0.014406   0.001990   0.029000   0.030223  -0.002399  -0.006698
    182       0.056331   0.004387   0.030842  -0.090915  -0.103511  -0.076923
    183       0.187193  -0.179413   0.074118  -0.107647  -0.031007  -0.003972
    184      -0.021857   0.007248   0.027358   0.037217   0.000996  -0.005205
    185       0.074379   0.010946   0.036767  -0.121459  -0.136567  -0.109303
    186       0.109510  -0.098570   0.069403  -0.023321  -0.026047  -0.030748
    187      -0.056160   0.022707   0.018262   0.073634   0.027651   0.014882
    188       0.044356  -0.012188   0.016104  -0.090994  -0.068536  -0.033739
    189       0.122579  -0.102831   0.079981  -0.015863  -0.036198  -0.043540
    190      -0.096032   0.044078   0.008141   0.114614   0.054864   0.033476
    191       0.053317  -0.019871   0.010744  -0.121999  -0.073292  -0.030860
    192       0.056597  -0.050743   0.058262   0.018683  -0.014185  -0.034386
    193      -0.047198   0.016609   0.020449   0.065053   0.022989   0.012371
    194       0.022120  -0.019722   0.008951  -0.053026  -0.028503   0.005049
    195       0.027908  -0.016723   0.058249   0.059225  -0.015031  -0.049718
    196      -0.078394   0.032107   0.012553   0.096539   0.045481   0.028926
    197       0.014752  -0.034461  -0.000373  -0.056257  -0.002682   0.037894
    198      -0.038862   0.008063   0.048236   0.082257   0.022001  -0.043358
    199      -0.024985   0.016024   0.019374  -0.021438  -0.007213   0.011657
    200      -0.016563  -0.003266  -0.050956  -0.018844   0.012281   0.029672
    201       0.057572   0.050705   0.054125  -0.034226  -0.001016   0.027615
    202      -0.017301  -0.025113   0.019124  -0.030844  -0.060571   0.064738
    203      -0.006550   0.006819  -0.069613  -0.053020  -0.003465  -0.078322
    204       0.036646   0.036533   0.030650  -0.052642   0.003532   0.007059
    205       0.004560  -0.027358   0.005387  -0.043029  -0.030871   0.025233
    206       0.020045   0.022053  -0.044536  -0.033594  -0.005388  -0.059535
    207       0.062841   0.032925   0.032342  -0.027639   0.009721   0.006189
    208       0.038818  -0.072823  -0.031734   0.010603  -0.012923  -0.003914
    209       0.058741   0.054868  -0.005105  -0.016245  -0.005054  -0.036173
    210       0.031692   0.013756   0.009695  -0.065538   0.043933  -0.042769
    211       0.040006  -0.098556  -0.050584  -0.052281   0.138750  -0.162288
    212       0.098864   0.078748   0.023445   0.030567  -0.044528   0.022156
    213      -0.012179   0.001480  -0.007863  -0.116769   0.067597  -0.080569
    214       0.013287  -0.080432  -0.030322  -0.151551   0.239787  -0.254765
    215       0.101260   0.072051   0.015434   0.053198  -0.071302   0.044701
    216       0.056435   0.009753   0.009054  -0.037599   0.049218  -0.045205
    217       0.074564  -0.149105  -0.098225   0.015000   0.164234  -0.208033
    218       0.135759   0.111163   0.062171   0.048558  -0.051903   0.054230
    219       0.031809  -0.005448  -0.008728  -0.067763   0.077010  -0.084895
    220       0.075095  -0.171069  -0.114233  -0.035695   0.289286  -0.339094
    221       0.166881   0.129899   0.084317   0.085729  -0.084632   0.101882
    222       0.113061   0.025277   0.031045   0.030123   0.017873   0.003950
    223       0.109457  -0.172921  -0.127619   0.152045   0.027152  -0.085151
    224       0.132742   0.119797   0.073117   0.017984  -0.016979   0.025479
    225       0.132661   0.022280   0.030431   0.053036   0.021075   0.002756
    226       0.136917  -0.212970  -0.166620   0.208855   0.043808  -0.119071
    227       0.161742   0.145198   0.103989   0.031197  -0.022208   0.050464
    228       0.144473   0.044808   0.054070   0.068346  -0.017617   0.054663
    229       0.107653  -0.145626  -0.107115   0.214922  -0.130243   0.080239
    230       0.093037   0.095578   0.044299  -0.028750   0.024010  -0.034704
    231       0.188250   0.057216   0.071484   0.120857  -0.042331   0.093310
    232       0.134162  -0.164257  -0.129957   0.321774  -0.239123   0.178186
    233       0.090715   0.102372   0.052803  -0.052684   0.051691  -0.057680
    234       0.119325   0.048275   0.054696   0.038946  -0.020747   0.055013
    235       0.071879  -0.096751  -0.059330   0.141942  -0.145360   0.116076
    236       0.056505   0.063659   0.005508  -0.044976   0.028593  -0.064088
    237       0.143423   0.062989   0.072046   0.068668  -0.047792   0.093608
    238       0.069538  -0.076736  -0.044868   0.189216  -0.261711   0.237095
    239       0.025445   0.045485  -0.016150  -0.081207   0.058660  -0.108751
    240      -0.005885   0.025756   0.005103  -0.089043   0.003609  -0.012599
    241      -0.001051   0.000698   0.013594  -0.088513  -0.012764   0.000676
    242       0.018020   0.015062  -0.048428  -0.025661  -0.009264  -0.055702
    243      -0.027569   0.035487  -0.005987  -0.045473  -0.007055  -0.001504
    244      -0.015823   0.008724  -0.005382  -0.043482  -0.024634  -0.005586
    245      -0.012595  -0.016729  -0.055842  -0.017027  -0.013971  -0.019778
                 12         13         14         15         16         17    
      0      -0.032048  -0.065148  -0.013165   0.015834  -0.010514   0.009235
      1      -0.031171  -0.038677   0.016589  -0.016715  -0.024772   0.003965
      2      -0.045807  -0.059722   0.001790  -0.048847   0.007027  -0.000638
      3       0.012366  -0.029844  -0.021561   0.038694  -0.016716   0.000095
      4      -0.012773   0.016747   0.008430   0.000063  -0.028461   0.017303
      5      -0.085567  -0.086198   0.008768  -0.071785   0.013294   0.010805
      6       0.032516  -0.000002  -0.010461  -0.005045  -0.015388   0.016408
      7       0.018745   0.004553   0.014058  -0.015424  -0.028404   0.004346
      8       0.018673  -0.015008  -0.011335  -0.016746   0.003908  -0.021280
      9       0.030451  -0.011948  -0.017760   0.033182  -0.018147  -0.006623
     10      -0.004844  -0.012147   0.022310  -0.033707  -0.018713   0.026502
     11      -0.007383  -0.038034  -0.003147  -0.033537   0.010240  -0.006381
     12       0.014892  -0.039927  -0.012796   0.013336  -0.013270   0.009625
     13      -0.000448  -0.018573   0.018881  -0.023583  -0.027282   0.009503
     14      -0.007242  -0.041636  -0.004082  -0.032884   0.004992  -0.013224
     15       0.027474  -0.026167  -0.015601   0.028561  -0.015274  -0.000007
     16       0.000121  -0.013064   0.024497  -0.030880  -0.022487   0.020469
     17       0.000287  -0.031444  -0.002950  -0.024615   0.003858  -0.019318
     18       0.029893  -0.003582  -0.018821   0.042131  -0.011870  -0.005012
     19      -0.004591  -0.013001   0.023714  -0.033992  -0.020994   0.026123
     20       0.006632  -0.034484  -0.002727  -0.020050   0.001425  -0.026531
     21       0.025853  -0.037959  -0.012436   0.020758  -0.016919   0.000292
     22      -0.004899  -0.009542   0.006034  -0.003273  -0.008521   0.011397
     23       0.010374   0.024513  -0.002532  -0.011171  -0.000461  -0.017575
     24       0.032421   0.004611  -0.023972   0.039964  -0.019163   0.014701
     25      -0.010132  -0.005553   0.058905  -0.012613   0.027973  -0.102394
     26       0.019166   0.067180  -0.035775   0.012297  -0.017066   0.043058
     27       0.037267   0.045771  -0.038427   0.063550  -0.017918   0.025106
     28       0.000712   0.012432   0.138789  -0.066419   0.032755  -0.171850
     29       0.011610   0.043283  -0.074377   0.033402  -0.020155   0.077613
     30       0.033415  -0.003223  -0.016135   0.028068  -0.023270   0.016838
     31      -0.033822  -0.032089  -0.004413   0.061000   0.063074  -0.131581
     32       0.039284   0.143460  -0.014960   0.002931  -0.031945   0.064653
     33       0.038371   0.030617  -0.026011   0.043693  -0.024551   0.029563
     34      -0.039829  -0.033558   0.033795   0.059041   0.095278  -0.226918
     35       0.046796   0.178211  -0.040785   0.019437  -0.046687   0.117208
     36       0.027926  -0.053992   0.004890  -0.003707  -0.025201   0.001384
     37      -0.051262  -0.060917  -0.123182   0.144463   0.059915  -0.039748
     38       0.050422   0.175768   0.041344  -0.030721  -0.029449   0.020588
     39       0.028687  -0.060295   0.011767  -0.013609  -0.028327   0.002512
     40      -0.071292  -0.084700  -0.179402   0.208531   0.089219  -0.061967
     41       0.066779   0.235189   0.060683  -0.041247  -0.042080   0.037136
     42       0.021260  -0.097062   0.016388  -0.022385  -0.022955  -0.014337
     43      -0.042364  -0.058696  -0.166509   0.142582   0.018872   0.079366
     44       0.040047   0.130824   0.070005  -0.048829  -0.010788  -0.042554
     45       0.016596  -0.138042   0.031819  -0.046733  -0.024310  -0.024956
     46      -0.054366  -0.078917  -0.252303   0.201111   0.015028   0.149502
     47       0.048030   0.155354   0.111100  -0.072291  -0.008243  -0.076837
     48       0.020517  -0.087914   0.007408  -0.009887  -0.019178  -0.014583
     49      -0.019534  -0.033577  -0.099547   0.066817  -0.015053   0.101498
     50       0.020065   0.054975   0.047195  -0.038384   0.003594  -0.060412
     51       0.015664  -0.119196   0.017836  -0.025169  -0.017494  -0.029911
     52      -0.015291  -0.036245  -0.132877   0.066226  -0.043875   0.183913
     53       0.013537   0.024484   0.071558  -0.053647   0.016905  -0.108498
     54      -0.016626   0.085647  -0.010072  -0.019779  -0.011443   0.012974
     55       0.005054   0.055658   0.000231   0.026386  -0.024787  -0.010100
     56      -0.013701   0.049293  -0.015910  -0.012848   0.007614  -0.026942
     57       0.009865   0.062736  -0.027706  -0.035707  -0.031066   0.011163
     58      -0.105817   0.051144   0.123034   0.147355   0.100339   0.011924
     59      -0.108215   0.173336   0.026523   0.020959   0.059453  -0.026298
     60       0.111104  -0.003714  -0.103195  -0.108751  -0.113810   0.002247
     61      -0.137715   0.017504   0.193879   0.190472   0.160444   0.030509
     62      -0.101929   0.218687  -0.021006  -0.001941   0.023330  -0.041201
     63      -0.026535   0.133399  -0.015750  -0.032905  -0.015481   0.010362
     64      -0.116188   0.090993   0.085927   0.144910   0.077975  -0.002869
     65      -0.132578   0.228227   0.018837   0.021619   0.059455  -0.032413
     66      -0.035316   0.043865   0.020635   0.019875   0.019485   0.018778
     67      -0.142160   0.040354   0.170986   0.187245   0.145965   0.021777
     68      -0.160869   0.166884   0.115340   0.072536   0.137100  -0.004419
     69       0.047458   0.112991  -0.097667  -0.123280  -0.104162  -0.004226
     70       0.053719   0.072559  -0.063691  -0.022596  -0.085568  -0.024986
     71       0.057334   0.067001  -0.104486  -0.036061  -0.064241  -0.051488
     72       0.029654   0.130755  -0.088655  -0.115352  -0.094040  -0.004490
     73       0.130781   0.074737  -0.151477  -0.111568  -0.176186  -0.041892
     74       0.129182  -0.024285  -0.129687  -0.055358  -0.094484  -0.047024
     75       0.006700   0.185704  -0.096032  -0.131765  -0.100544  -0.011082
     76       0.041566   0.117780  -0.077686   0.011378  -0.082515  -0.035255
     77       0.029960   0.123955  -0.108307  -0.029425  -0.061197  -0.058784
     78       0.153381   0.043502  -0.174259  -0.201702  -0.188369  -0.011446
     79       0.022108   0.038453  -0.007607  -0.000863  -0.040355  -0.008408
     80       0.065219   0.115492  -0.143076  -0.040253  -0.090346  -0.066021
     81      -0.162521   0.180685   0.102849   0.091710   0.112259   0.028929
     82       0.050031   0.102739  -0.071893  -0.003676  -0.085337  -0.032159
     83      -0.018926  -0.020183   0.023973  -0.012672   0.033523  -0.010121
     84      -0.179718   0.224859   0.063785   0.056577   0.080677   0.031589
     85       0.020816   0.168242  -0.046464   0.053748  -0.049138  -0.042881
     86      -0.037775   0.025163   0.012493  -0.011180   0.029512  -0.012361
     87      -0.179234   0.193948   0.111865   0.101056   0.123077   0.031064
     88       0.150701   0.076910  -0.200032  -0.121535  -0.213672  -0.045408
     89       0.034232  -0.088196   0.028703  -0.014009   0.027912  -0.016350
     90      -0.239148   0.197661   0.216542   0.201243   0.225628   0.036989
     91       0.010158   0.102008  -0.018367   0.038737  -0.033805  -0.023876
     92      -0.051761  -0.049047   0.051022  -0.018658   0.053899   0.007972
     93       0.011676  -0.010670  -0.016273   0.030565  -0.008068  -0.029565
     94       0.002036  -0.001663   0.009870  -0.031292  -0.001011   0.028672
     95      -0.000756  -0.039670  -0.002891  -0.032134   0.004727   0.000916
     96      -0.034273  -0.022415   0.008610   0.011125  -0.017395  -0.026205
     97       0.026796   0.015040  -0.016204  -0.015919   0.024794   0.016009
     98       0.012861  -0.027276  -0.021574  -0.021538   0.025825  -0.010218
     99      -0.090144  -0.032670   0.009604  -0.024771   0.008426  -0.016369
    100       0.056492   0.032614  -0.029653   0.010291   0.032807  -0.002536
    101       0.032273  -0.026611  -0.018924  -0.010606   0.011626  -0.010670
    102      -0.132920  -0.044279   0.029998  -0.052746   0.006189   0.006011
    103       0.079521   0.047034  -0.049798   0.030759   0.048593  -0.025879
    104       0.045226  -0.016069  -0.033079   0.002412   0.025013  -0.027176
    105      -0.091898  -0.028595  -0.012880  -0.026288   0.035267  -0.031094
    106       0.057126   0.032690  -0.019831   0.012090   0.022669   0.002769
    107       0.034095  -0.039264   0.001090  -0.015517  -0.018826   0.006673
    108      -0.138487  -0.037467  -0.011287  -0.054932   0.054979  -0.025247
    109       0.081424   0.047035  -0.031592   0.032098   0.030573  -0.010713
    110       0.049625  -0.038038   0.002486  -0.006899  -0.028593   0.006581
    111      -0.028793  -0.011579  -0.036870   0.012103   0.034865  -0.053158
    112       0.023278   0.013622   0.004634  -0.013911   0.003641   0.025850
    113       0.014021  -0.053769   0.019289  -0.032342  -0.036232   0.023401
    114      -0.021881  -0.005891  -0.054319   0.017649   0.052386  -0.068528
    115       0.019189   0.012034   0.012578  -0.016281  -0.002998   0.032719
    116       0.013004  -0.064418   0.035127  -0.038487  -0.059537   0.038391
    117       0.021988  -0.003322  -0.037221   0.038269   0.013057  -0.047888
    118      -0.003977  -0.003100   0.018767  -0.034482  -0.007933   0.036460
    119      -0.002636  -0.053642   0.016367  -0.039294  -0.024065   0.018799
    120       0.064863   0.007547  -0.053467   0.060724   0.014729  -0.054555
    121      -0.028299  -0.017196   0.037272  -0.051005  -0.023903   0.048605
    122      -0.016016  -0.063959   0.029491  -0.049414  -0.037620   0.028036
    123      -0.019025  -0.022118   0.036544   0.022892  -0.053041  -0.011915
    124       0.018189   0.015047  -0.034131  -0.023260   0.047435   0.007297
    125       0.002431  -0.016565  -0.043558  -0.021375   0.061445  -0.024207
    126      -0.012597  -0.022474   0.063633   0.014423  -0.075069   0.036293
    127       0.039651   0.022198  -0.022573  -0.001041   0.026154  -0.000885
    128       0.051703   0.005202  -0.071597   0.066180   0.047854  -0.163550
    129       0.015758  -0.016532   0.057505   0.059742  -0.094609  -0.027963
    130       0.048798   0.017369   0.000532  -0.004045   0.000364   0.032579
    131       0.082695   0.012506  -0.080826   0.119180   0.027542  -0.242096
    132       0.006286  -0.019311   0.080560   0.027998  -0.099441   0.045572
    133       0.028470   0.020453  -0.033168  -0.009150   0.041207  -0.007010
    134       0.040336   0.011190  -0.076287   0.050171   0.067439  -0.142638
    135      -0.052226  -0.030645   0.072137  -0.050504  -0.046775   0.129198
    136       0.060115   0.035384  -0.028129   0.025554   0.023315  -0.029694
    137       0.065696   0.006843  -0.074147   0.089818   0.036056  -0.197954
    138      -0.060004  -0.031353   0.041638  -0.033380  -0.023691   0.065190
    139       0.013477   0.027398  -0.082748  -0.000966   0.093459  -0.075235
    140      -0.044220  -0.028614  -0.032552  -0.089638   0.090823   0.075008
    141      -0.103604  -0.040906   0.044281  -0.088720   0.008185   0.134030
    142       0.035270   0.042671  -0.092164   0.042565   0.085553  -0.136269
    143      -0.032305  -0.027851  -0.032013  -0.077397   0.080873   0.060566
    144      -0.044038  -0.030247   0.067890  -0.021814  -0.058420   0.083871
    145       0.003261   0.026737  -0.099065  -0.008065   0.115126  -0.086926
    146      -0.052547  -0.020346  -0.045758  -0.085044   0.110333   0.056985
    147      -0.064445  -0.030427   0.017799  -0.030372  -0.000693   0.031153
    148      -0.003009   0.022333  -0.095906  -0.020544   0.116922  -0.069374
    149      -0.082608  -0.046244  -0.012777  -0.155225   0.103676   0.176264
    150       0.040160  -0.009273   0.034582   0.107960  -0.101608  -0.125298
    151      -0.012992  -0.005057  -0.019105  -0.076472   0.051061   0.085106
    152      -0.016863  -0.016718  -0.047029  -0.045754   0.083199   0.007388
    153       0.033878  -0.010404   0.016235   0.093807  -0.078085  -0.106510
    154      -0.036954  -0.013825  -0.027425  -0.116719   0.077532   0.140953
    155      -0.054117  -0.032896  -0.023769  -0.100127   0.087050   0.084700
    156       0.057469  -0.005837   0.056030   0.138151  -0.137431  -0.163011
    157      -0.023814  -0.005674  -0.033468  -0.094225   0.075354   0.106420
    158      -0.024468  -0.008530  -0.063936  -0.053964   0.112919   0.012409
    159       0.073595  -0.001600   0.030290   0.156160  -0.125782  -0.190632
    160      -0.004207  -0.011968   0.015030  -0.059539   0.003944   0.067059
    161       0.011961  -0.008206  -0.057557  -0.003881   0.069497  -0.049145
    162       0.002424  -0.030475  -0.023106   0.029155  -0.008473   0.003184
    163      -0.020829  -0.009133   0.013217  -0.009111  -0.028219   0.012587
    164      -0.064911  -0.064077   0.006742  -0.050221   0.002142   0.010369
    165       0.004535  -0.006420  -0.036125   0.015098   0.016036   0.001735
    166      -0.022683  -0.016865   0.014721  -0.012630  -0.028200   0.011688
    167      -0.051375  -0.033437   0.009979  -0.004442  -0.028244   0.017772
    168       0.018335   0.032386  -0.067746  -0.002621   0.052617   0.077882
    169      -0.014659   0.013951   0.010766   0.011219  -0.034825   0.010198
    170      -0.055109  -0.035862   0.034767   0.038511  -0.068924  -0.055803
    171       0.025601   0.040907  -0.075164   0.005090   0.044296   0.142324
    172      -0.007365   0.043247   0.006216   0.031560  -0.038269   0.007727
    173      -0.066833  -0.061766   0.045032   0.018618  -0.058206  -0.121127
    174       0.022524   0.058928  -0.092330  -0.037710   0.107532   0.074481
    175      -0.015966   0.007953   0.013223   0.011047  -0.038250   0.009933
    176      -0.043474  -0.004441   0.048876   0.113896  -0.130732  -0.047102
    177       0.033194   0.089436  -0.118879  -0.055045   0.140256   0.137584
    178      -0.009688   0.031826   0.010836   0.030815  -0.044399   0.007819
    179      -0.046415  -0.006509   0.070486   0.151061  -0.167191  -0.107034
    180       0.013596   0.046518  -0.085398  -0.054987   0.126150  -0.009886
    181      -0.025668  -0.028494   0.019210  -0.013087  -0.035175   0.012328
    182      -0.029099   0.028933   0.038561   0.145729  -0.152502   0.040271
    183       0.017664   0.067253  -0.107031  -0.087480   0.175326  -0.015033
    184      -0.026863  -0.033273   0.021482  -0.012680  -0.038677   0.012396
    185      -0.020647   0.053516   0.052334   0.209397  -0.207754   0.051098
    186      -0.000404   0.006665  -0.050260  -0.033153   0.083370  -0.087401
    187      -0.033998  -0.059334   0.022784  -0.037482  -0.028132   0.014194
    188      -0.024958   0.032105   0.010147   0.098871  -0.105273   0.113251
    189      -0.007402  -0.003905  -0.043082  -0.046231   0.096333  -0.154351
    190      -0.041505  -0.088413   0.027948  -0.057095  -0.025682   0.016020
    191      -0.013354   0.059608  -0.000327   0.123592  -0.120090   0.182099
    192      -0.005379  -0.020146  -0.025307   0.001055   0.028082  -0.077386
    193      -0.032376  -0.053079   0.020211  -0.036497  -0.024774   0.013346
    194      -0.035478   0.001141  -0.004600   0.023698  -0.042423   0.098820
    195      -0.015967  -0.052417   0.002453   0.012163  -0.000586  -0.135849
    196      -0.038832  -0.075505   0.021515  -0.053224  -0.020104   0.016894
    197      -0.032364   0.006387  -0.028513  -0.006384  -0.010242   0.158043
    198       0.022834  -0.012865  -0.019194   0.033289  -0.021520  -0.002788
    199      -0.000035  -0.012864   0.023569  -0.033934  -0.017748   0.024761
    200      -0.005476  -0.029844  -0.007361  -0.033464   0.021467  -0.011265
    201       0.004228   0.010854   0.062831  -0.037005   0.000962  -0.001471
    202       0.034193  -0.004740   0.109661  -0.076866  -0.005355  -0.074590
    203       0.163095  -0.043054   0.057779   0.084743   0.083390   0.056745
    204       0.048000   0.003617   0.078843  -0.016838   0.021255   0.019078
    205       0.032532  -0.006734   0.099921  -0.055853   0.005006  -0.041938
    206       0.113489  -0.034658   0.038928   0.064106   0.061495   0.037088
    207       0.015964   0.007728   0.053978  -0.018761   0.009949   0.016559
    208       0.015931  -0.006083   0.056509  -0.031167   0.004269  -0.029319
    209       0.042537  -0.026074   0.011770   0.037026   0.032689   0.015220
    210       0.042746   0.002573   0.074342  -0.009480   0.024352   0.028636
    211      -0.085668  -0.003686   0.016407  -0.049742  -0.022995  -0.033372
    212       0.004973  -0.019422  -0.015632   0.024530   0.013379  -0.000276
    213       0.087898  -0.003947   0.113859  -0.002040   0.045428   0.039233
    214      -0.151339  -0.001759   0.031111  -0.089582  -0.041157  -0.055724
    215       0.030007  -0.020793  -0.014807   0.037154   0.021419   0.007644
    216       0.011881   0.005895   0.044573  -0.009492   0.011876   0.028197
    217      -0.104485  -0.003363  -0.046740  -0.016675  -0.029050  -0.005654
    218      -0.062606  -0.010877  -0.042929  -0.003826  -0.015497  -0.025583
    219       0.032367   0.001643   0.060431  -0.002340   0.023055   0.037085
    220      -0.188762  -0.001307  -0.080511  -0.032698  -0.052543  -0.009048
    221      -0.090099  -0.005437  -0.063618  -0.013183  -0.030084  -0.036852
    222      -0.044357   0.014693  -0.005583  -0.018140  -0.014712   0.017026
    223      -0.012617  -0.005793  -0.069156   0.039895  -0.004498   0.029773
    224      -0.095284  -0.009151  -0.042675  -0.020773  -0.025610  -0.036908
    225      -0.067896   0.017262  -0.029415  -0.017513  -0.024352   0.017284
    226      -0.023685  -0.005754  -0.120745   0.069239  -0.008225   0.055261
    227      -0.148542  -0.002386  -0.062750  -0.043646  -0.048080  -0.057536
    228      -0.070639   0.020020  -0.025313  -0.027627  -0.028955   0.004843
    229       0.093399  -0.008176  -0.024792   0.058355   0.024756   0.032200
    230      -0.059133  -0.015976  -0.016420  -0.008225  -0.006746  -0.021303
    231      -0.114704   0.026649  -0.064773  -0.034428  -0.049761  -0.004693
    232       0.167232  -0.010079  -0.040429   0.102493   0.044712   0.059618
    233      -0.084986  -0.014686  -0.016604  -0.021398  -0.014754  -0.030117
    234      -0.040960   0.016754   0.004994  -0.028367  -0.016733   0.004664
    235       0.103473  -0.008198   0.037394   0.020828   0.027683   0.000577
    236       0.010466  -0.024418   0.010825   0.021063   0.022643   0.005154
    237      -0.061405   0.020980  -0.010583  -0.035836  -0.028058  -0.004274
    238       0.182170  -0.010348   0.069469   0.034352   0.048625   0.002558
    239       0.039893  -0.029884   0.032200   0.031203   0.038056   0.016712
    240       0.112607  -0.006334   0.107632   0.004105   0.047067   0.041955
    241       0.047669  -0.010996   0.114749  -0.044874   0.017114  -0.011213
    242       0.114842  -0.034856   0.037403   0.063597   0.060850   0.031776
    243       0.068020   0.000927   0.024932   0.000328   0.005724   0.023478
    244       0.037860   0.011097   0.043363  -0.025349  -0.016052   0.010026
    245       0.064966  -0.017161   0.009324   0.016972   0.023603  -0.012087
                 18         19         20         21         22         23    
      0       0.016846  -0.024342   0.044031   0.043417  -0.169403  -0.082897
      1      -0.015657   0.007027   0.015077   0.054710  -0.012766  -0.066763
      2      -0.038960   0.020911   0.029186   0.031285  -0.058180  -0.007778
      3       0.071741  -0.007476  -0.002181   0.000048  -0.008737  -0.095726
      4      -0.029985  -0.000531  -0.011552   0.044609   0.094042  -0.090271
      5      -0.098721   0.001421   0.077560   0.072243  -0.222415   0.009695
      6       0.007984  -0.000556   0.030049  -0.052393   0.008589   0.043908
      7      -0.004295   0.018408  -0.012406   0.004992   0.075679   0.038925
      8       0.018125   0.025016  -0.051755   0.017241   0.057241   0.031879
      9       0.056760  -0.012238   0.007813  -0.025241  -0.010415   0.008655
     10      -0.032053   0.013040   0.041411  -0.021701   0.050022   0.090794
     11       0.001139   0.022866  -0.023695   0.004007   0.070251   0.044768
     12       0.028130  -0.006995   0.018791  -0.019467  -0.052008   0.013615
     13      -0.016789   0.020548   0.004281   0.008344   0.063001   0.020981
     14      -0.003418   0.029001  -0.020431   0.010270   0.047453   0.010483
     15       0.048255  -0.009445   0.005065  -0.031862  -0.008389   0.025461
     16      -0.029938   0.018556   0.033784  -0.027247   0.060657   0.081960
     17       0.008187   0.027839  -0.029560   0.000913   0.080595   0.026833
     18       0.051784  -0.018645   0.005681  -0.039477  -0.013135   0.031010
     19      -0.033394   0.015314   0.044964  -0.030216   0.063654   0.098473
     20       0.012044   0.033523  -0.045158   0.006845   0.078296  -0.000794
     21       0.048701  -0.003095   0.003837  -0.034202  -0.002262   0.032573
     22      -0.020982   0.003732   0.030880  -0.022686   0.043005   0.063502
     23       0.004078   0.003375  -0.016262   0.005022   0.054908   0.019541
     24       0.031460  -0.024546   0.003681  -0.037030  -0.048082   0.012143
     25       0.104370  -0.045324   0.146024   0.055872   0.019220   0.046768
     26      -0.064518   0.000661  -0.062346  -0.028106   0.017322   0.003819
     27       0.018822  -0.049719   0.005573  -0.035100  -0.099287  -0.014274
     28       0.176842  -0.060077   0.236602   0.098951   0.022618   0.060139
     29      -0.100064   0.017647  -0.113183  -0.052568   0.032638   0.005391
     30       0.028815  -0.014705   0.001076  -0.042526  -0.033285   0.022805
     31       0.145415  -0.080929   0.144954   0.084424  -0.016962   0.006867
     32      -0.095150  -0.020598  -0.045396  -0.030648  -0.039471  -0.015094
     33       0.013392  -0.031555   0.000531  -0.042534  -0.071043   0.002684
     34       0.253660  -0.124064   0.245126   0.155204  -0.036528  -0.007250
     35      -0.155772  -0.019594  -0.087680  -0.060088  -0.069353  -0.029481
     36       0.046920   0.015413   0.001255  -0.045869   0.028201   0.057663
     37       0.049378  -0.062693   0.008906   0.021364  -0.030448  -0.019339
     38      -0.049678  -0.040640   0.027476   0.004682  -0.052736  -0.013093
     39       0.045322   0.023287   0.000084  -0.049077   0.040496   0.065896
     40       0.080618  -0.091521  -0.000419   0.040455  -0.058985  -0.053569
     41      -0.072603  -0.054896   0.043422   0.002632  -0.092208  -0.024012
     42       0.065758   0.035892   0.002463  -0.043729   0.074558   0.080395
     43      -0.084294  -0.005260  -0.113961  -0.065008  -0.009112  -0.003153
     44       0.022811  -0.042312   0.077451   0.040552  -0.013847   0.004079
     45       0.078844   0.061181   0.001336  -0.046351   0.125825   0.108021
     46      -0.156728   0.012274  -0.217940  -0.113385  -0.021780  -0.024993
     47       0.057494  -0.060137   0.133810   0.067462  -0.024062   0.006606
     48       0.065663   0.025446   0.003000  -0.040055   0.055814   0.067732
     49      -0.113687   0.027793  -0.095116  -0.081508   0.029012   0.039986
     50       0.047737  -0.019697   0.051779   0.037895   0.041230   0.021158
     51       0.080194   0.037611   0.004662  -0.038603   0.089883   0.085671
     52      -0.198777   0.070175  -0.174741  -0.131913   0.040288   0.046478
     53       0.097411  -0.023517   0.086088   0.059977   0.070897   0.036938
     54      -0.015084  -0.005248   0.073240  -0.077162   0.027417  -0.027011
     55       0.038781  -0.006120  -0.055404   0.070838  -0.037372   0.074460
     56       0.016684   0.014667  -0.040690   0.026828   0.031735   0.005124
     57      -0.014797  -0.007047   0.073149  -0.072187   0.023252  -0.023972
     58       0.059445   0.013885  -0.099843   0.075291  -0.039906   0.121890
     59       0.005423   0.015411  -0.016761  -0.005950   0.059053  -0.040208
     60      -0.019894  -0.014825   0.083060  -0.063388   0.017833  -0.017496
     61       0.055156   0.039285  -0.112866   0.036577   0.035340   0.177349
     62       0.010402  -0.005959  -0.007113   0.027455  -0.008235  -0.092268
     63      -0.026255  -0.006029   0.091832  -0.098761   0.054891  -0.043800
     64       0.074013  -0.010372  -0.102334   0.130166  -0.140309   0.063399
     65       0.004652   0.006560  -0.007196   0.000303   0.037741  -0.073893
     66       0.001053  -0.001750   0.045970  -0.050860  -0.003750  -0.011576
     67       0.063037   0.025357  -0.113470   0.067191  -0.020440   0.143083
     68      -0.005378   0.046125  -0.023870  -0.065077   0.164554   0.019874
     69      -0.044754  -0.016747   0.125055  -0.095193   0.062614  -0.099196
     70       0.040029  -0.022566  -0.045765   0.088973  -0.064970   0.060079
     71       0.056212  -0.021271  -0.070226   0.096768  -0.093273   0.042981
     72      -0.043923  -0.015340   0.124920  -0.100185   0.070651  -0.099756
     73       0.024312  -0.037764  -0.014410   0.094736  -0.066711   0.013902
     74       0.057143  -0.024438  -0.080067   0.123253  -0.134052   0.058386
     75      -0.052776  -0.015826   0.143999  -0.120380   0.104296  -0.127833
     76       0.075057  -0.041306  -0.075247   0.125642  -0.144204   0.104729
     77       0.063403  -0.027164  -0.068997   0.094415  -0.096289   0.041554
     78      -0.058471  -0.027149   0.142282  -0.076236   0.041337  -0.124175
     79       0.022262  -0.001037  -0.040293   0.059622  -0.005722   0.051578
     80       0.076479  -0.040223  -0.078764   0.120937  -0.146978   0.056685
     81      -0.007684   0.004947   0.065003  -0.101681   0.033573  -0.027547
     82       0.060527  -0.034214  -0.069009   0.117950  -0.109527   0.078574
     83      -0.005526   0.038778  -0.026338  -0.010952   0.098004   0.003802
     84      -0.038234  -0.003293   0.106120  -0.106117  -0.009640  -0.109884
     85       0.101074  -0.046086  -0.110373   0.140035  -0.132445   0.129510
     86      -0.007463   0.030400  -0.019062  -0.005782   0.067671  -0.021308
     87      -0.009397   0.005493   0.067224  -0.105369   0.031216  -0.033810
     88       0.032531  -0.052172  -0.032325   0.141406  -0.157975   0.009285
     89       0.017144   0.043865  -0.056651  -0.000343   0.133358   0.072637
     90       0.028322   0.019402   0.018849  -0.116873   0.080744   0.056678
     91       0.065080  -0.023302  -0.077767   0.101271  -0.080421   0.099798
     92      -0.040798   0.055909   0.009213  -0.044883   0.125607  -0.039568
     93       0.023316   0.013160   0.004439  -0.025641   0.014436   0.017077
     94      -0.025905  -0.004206   0.044852  -0.016374   0.013549   0.086883
     95       0.014996   0.015462  -0.025658   0.003545   0.067223   0.040035
     96      -0.039465   0.016375   0.024957   0.011721  -0.011200   0.043155
     97       0.005668  -0.014302   0.020244  -0.024034   0.008811   0.036223
     98       0.032988   0.007052  -0.048117   0.004751   0.063963  -0.004630
     99      -0.083226   0.021219   0.035782   0.042355  -0.024864   0.046972
    100       0.024879  -0.027272  -0.001729  -0.025059  -0.011387  -0.015796
    101       0.049277   0.007788  -0.048377  -0.009111   0.075507   0.005237
    102      -0.120465   0.005096   0.052295   0.071292  -0.055661   0.071420
    103       0.039089  -0.021901  -0.018474  -0.030619  -0.013882  -0.058543
    104       0.055447   0.009896  -0.060047  -0.009169   0.068461  -0.027445
    105      -0.075564   0.043889   0.023734   0.029976   0.005574   0.013778
    106       0.018625  -0.041272   0.003236  -0.015396  -0.034749  -0.004728
    107       0.052926   0.008546  -0.033484  -0.018384   0.093801   0.056175
    108      -0.115994   0.051869   0.034699   0.056075  -0.004311   0.015810
    109       0.036393  -0.052742  -0.013634  -0.017949  -0.050307  -0.040404
    110       0.067018   0.007195  -0.035161  -0.029011   0.100786   0.061665
    111      -0.008237   0.054434  -0.006012  -0.023700   0.053386  -0.026347
    112      -0.014626  -0.039443   0.033097   0.001284  -0.042162   0.054770
    113       0.033845   0.012221  -0.011807  -0.012160   0.094900   0.102643
    114       0.005379   0.073769  -0.020451  -0.042348   0.085939  -0.058790
    115      -0.022914  -0.051510   0.039015   0.013904  -0.063572   0.066635
    116       0.033336   0.013092   0.005033  -0.018199   0.103282   0.148966
    117       0.043593   0.033438  -0.015803  -0.049918   0.054556  -0.018717
    118      -0.038532  -0.017941   0.053853   0.000332  -0.014994   0.098564
    119       0.015902   0.016427  -0.011898   0.000081   0.086690   0.087302
    120       0.097603   0.032123  -0.038278  -0.084899   0.083902  -0.042951
    121      -0.066238  -0.012095   0.074218   0.012253  -0.015557   0.139927
    122       0.001248   0.021196   0.001864   0.004279   0.090924   0.118418
    123      -0.023279  -0.006502   0.012177  -0.002953  -0.000548   0.028098
    124      -0.003498  -0.000208   0.028415  -0.015381   0.002153   0.046267
    125       0.028433   0.000199  -0.073033   0.031468   0.042600  -0.066861
    126       0.028597  -0.062486  -0.015741  -0.032286   0.015106  -0.003112
    127       0.005445  -0.004573   0.014569  -0.024783   0.010342   0.017864
    128      -0.066977   0.120520  -0.050861   0.072109   0.034293  -0.081912
    129      -0.009927  -0.005110  -0.010701  -0.019375   0.029877  -0.011831
    130       0.045632  -0.036789  -0.006729  -0.049807   0.041085   0.000264
    131      -0.117444   0.189475  -0.041905   0.089517   0.046788  -0.088663
    132       0.053438  -0.080367  -0.034773  -0.050103   0.033836  -0.030759
    133      -0.010020   0.006942   0.026267  -0.013801  -0.000943   0.034696
    134      -0.056468   0.094826  -0.049901   0.072272   0.004989  -0.086586
    135       0.085689  -0.144369  -0.023675  -0.051076  -0.004925   0.008006
    136      -0.003793   0.007910   0.010971  -0.021468  -0.002254  -0.006873
    137      -0.088783   0.152245  -0.047287   0.079016   0.044348  -0.083460
    138       0.027142  -0.085175  -0.011658  -0.010829  -0.012283   0.008954
    139      -0.080693   0.079581   0.055884   0.039627  -0.038218   0.052452
    140       0.096350  -0.100346  -0.104341   0.016622   0.033480  -0.090400
    141       0.065788  -0.154888  -0.031078  -0.012067  -0.026954  -0.005907
    142      -0.125280   0.130769   0.062813   0.059870  -0.049478   0.022231
    143       0.089758  -0.083535  -0.098297   0.013688   0.040983  -0.079259
    144       0.054070  -0.110191  -0.028553  -0.035638   0.007489  -0.018534
    145      -0.097564   0.094933   0.066265   0.055288  -0.051022   0.068947
    146       0.075853  -0.091311  -0.107268   0.038371   0.010936  -0.122314
    147      -0.007974  -0.045013   0.009252   0.012284  -0.027064   0.038858
    148      -0.085223   0.080401   0.064499   0.049588  -0.047731   0.077754
    149       0.168963  -0.196944  -0.129683  -0.010865   0.041380  -0.087838
    150      -0.097130   0.106351   0.038741   0.009776   0.023400   0.039783
    151       0.046466  -0.059967   0.024714  -0.038805   0.014982   0.076065
    152       0.049781  -0.036108  -0.085869   0.033299   0.027630  -0.084155
    153      -0.072301   0.088969   0.032225   0.015379   0.009834   0.022829
    154       0.092091  -0.110990   0.012266  -0.043426   0.004710   0.067258
    155       0.091334  -0.106453  -0.097498   0.010871   0.036549  -0.064251
    156      -0.133870   0.141080   0.046169   0.005652   0.045856   0.053098
    157       0.067557  -0.081582   0.019431  -0.034813  -0.002087   0.065014
    158       0.056913  -0.052168  -0.093074   0.043756  -0.001071  -0.107324
    159      -0.138423   0.171215   0.051276   0.019862   0.036817   0.039761
    160       0.018193  -0.035830   0.031079  -0.051776   0.055208   0.104186
    161       0.017217   0.019334  -0.074774   0.045319   0.030835  -0.089179
    162       0.051511  -0.014188  -0.003204   0.018445  -0.024881  -0.118419
    163      -0.025458   0.003343   0.002973   0.049986   0.048473  -0.075860
    164      -0.072448   0.007713   0.066093   0.040726  -0.162062   0.025985
    165       0.029352  -0.013585  -0.008979   0.017245  -0.013299  -0.113892
    166      -0.026041   0.003358   0.005497   0.054192   0.044633  -0.086417
    167      -0.048710   0.002360   0.042320   0.017954  -0.109149   0.040428
    168       0.083355   0.102942   0.032910   0.041406  -0.029231  -0.079458
    169      -0.022535  -0.004254  -0.015802   0.029419   0.081826  -0.058695
    170      -0.094572  -0.114320  -0.020382  -0.033136  -0.055774   0.042274
    171       0.151933   0.191051   0.070009   0.079782  -0.045451  -0.116989
    172      -0.021401  -0.011509  -0.035877   0.003923   0.115219  -0.024551
    173      -0.166264  -0.201317  -0.047098  -0.057884  -0.058413   0.060913
    174       0.046832   0.112597   0.033863   0.015931  -0.038334   0.026846
    175      -0.020780  -0.005282  -0.014113   0.034177   0.079609  -0.071630
    176      -0.042465  -0.122500  -0.053559  -0.052900   0.010844   0.005282
    177       0.090290   0.211726   0.072440   0.037509  -0.060149   0.066244
    178      -0.016358  -0.011852  -0.031153   0.012156   0.106739  -0.042613
    179      -0.077365  -0.220066  -0.107179  -0.096302   0.059964   0.000603
    180      -0.048362  -0.004258  -0.013873  -0.038983  -0.022799   0.092723
    181      -0.024484   0.001899   0.009196   0.066322   0.041641  -0.120624
    182       0.059238  -0.004267  -0.016317  -0.013498   0.015166  -0.035827
    183      -0.083156   0.000047  -0.014648  -0.062068  -0.030021   0.186141
    184      -0.022624   0.001481   0.010962   0.070471   0.038992  -0.131451
    185       0.107397  -0.006094  -0.039480  -0.023025   0.069133  -0.080654
    186      -0.096692  -0.126337  -0.059256  -0.063415   0.002280   0.037602
    187      -0.029742   0.009517   0.030826   0.092395   0.004196  -0.151481
    188       0.098275   0.116383   0.049068   0.037554  -0.048099  -0.018833
    189      -0.168282  -0.219912  -0.097485  -0.106484   0.018587   0.082762
    190      -0.031544   0.015888   0.050603   0.118174  -0.027777  -0.187521
    191       0.174085   0.210490   0.077797   0.067866  -0.047069  -0.045610
    192      -0.053121  -0.123657  -0.051315  -0.029539   0.002403  -0.069328
    193      -0.031639   0.008905   0.027276   0.085287   0.008201  -0.135882
    194       0.040507   0.114195   0.074419   0.049641  -0.106656   0.020585
    195      -0.086939  -0.210736  -0.080034  -0.043983   0.018827  -0.103271
    196      -0.037173   0.014951   0.041746   0.105466  -0.018973  -0.164826
    197       0.067912   0.204522   0.119208   0.087372  -0.151481   0.019534
    198       0.055452  -0.020997   0.007817  -0.002969  -0.012123  -0.018684
    199      -0.030569   0.018499   0.040550  -0.034988   0.053894   0.105918
    200      -0.003573   0.026321  -0.018797  -0.006105   0.061150   0.070174
    201      -0.009418   0.019176  -0.106022   0.055993  -0.071961   0.011536
    202       0.061463   0.092695  -0.164833  -0.233792  -0.272324  -0.041238
    203      -0.051247  -0.042415   0.099912  -0.010016  -0.006046  -0.032925
    204      -0.030800   0.004011  -0.065870   0.075956  -0.019511  -0.002565
    205       0.018143   0.058102  -0.077368  -0.116231  -0.064985  -0.058967
    206      -0.032067  -0.029001   0.062058  -0.016083  -0.040682  -0.018758
    207      -0.026524   0.000927  -0.064434   0.093678  -0.006045   0.007316
    208       0.017117   0.035751  -0.045897  -0.084294  -0.050436  -0.050127
    209      -0.014478  -0.015807   0.052054  -0.034517  -0.031416  -0.014483
    210      -0.037955  -0.004333  -0.068821   0.111211  -0.022329   0.005855
    211       0.027087   0.036351  -0.032809  -0.099494  -0.043191  -0.036393
    212       0.000238  -0.009145   0.058110  -0.056353  -0.009624  -0.011805
    213      -0.051043  -0.005854  -0.085603   0.129377  -0.052429  -0.002991
    214       0.042511   0.058468  -0.060773  -0.134314  -0.061542  -0.047295
    215      -0.006029  -0.015865   0.063829  -0.043043  -0.008139  -0.009598
    216      -0.033824  -0.007728  -0.055422   0.110128  -0.004404   0.017708
    217       0.015413   0.008529   0.017714  -0.073775  -0.013331  -0.001826
    218       0.022279   0.005815   0.054447  -0.088562   0.013985  -0.010930
    219      -0.041864  -0.011483  -0.057700   0.118275  -0.021346   0.015298
    220       0.024255   0.010134   0.025169  -0.088910  -0.013939   0.014107
    221       0.032571   0.010589   0.057374  -0.098944   0.035445  -0.007504
    222      -0.020110  -0.006725  -0.038681   0.100205   0.036207   0.033051
    223      -0.010534  -0.023673   0.063919  -0.024778   0.024423   0.015325
    224       0.031256   0.014976   0.043447  -0.103451   0.008323  -0.013783
    225      -0.017422  -0.009922  -0.026374   0.099557   0.052196   0.042627
    226      -0.023298  -0.048481   0.110304   0.001568   0.057767   0.045724
    227       0.049075   0.027234   0.037333  -0.127296   0.022809  -0.013843
    228      -0.008968  -0.001336  -0.035805   0.085573   0.054523   0.033855
    229      -0.019943  -0.023358   0.048364  -0.010068   0.017758  -0.007665
    230       0.016743   0.008118   0.039356  -0.084285  -0.015098  -0.015488
    231       0.002832  -0.000189  -0.019912   0.070899   0.085644   0.043285
    232      -0.040442  -0.048001   0.082691   0.028550   0.047460   0.002643
    233       0.023878   0.015162   0.031624  -0.096924  -0.019862  -0.017333
    234      -0.012458   0.002693  -0.052137   0.086598   0.031668   0.022439
    235      -0.003470   0.008223  -0.010101  -0.046655  -0.028705  -0.040521
    236      -0.006682  -0.007662   0.044732  -0.048924  -0.033360  -0.016279
    237      -0.004273   0.006956  -0.051430   0.077578   0.046392   0.025327
    238      -0.009850   0.009674  -0.022397  -0.044263  -0.041827  -0.055095
    239      -0.017480  -0.013112   0.043105  -0.036799  -0.052989  -0.020653
    240      -0.054793  -0.008268  -0.020476   0.075547   0.037959  -0.019216
    241      -0.029862   0.035442   0.002442  -0.030014   0.139640  -0.083815
    242      -0.022542  -0.025083   0.048595  -0.037275  -0.084564  -0.014109
    243      -0.005062   0.000946   0.038615  -0.081546   0.033832   0.037014
    244      -0.024057   0.026446  -0.019388   0.001934   0.129233   0.034040
    245       0.023822   0.013003  -0.064850   0.025153   0.025595   0.051740
                 24         25         26         27         28         29    
      0      -0.016185   0.065665   0.006262  -0.010702  -0.058060  -0.031130
      1      -0.026204  -0.008699  -0.001977   0.022418   0.027170  -0.013604
      2      -0.043171  -0.013662  -0.033923   0.039997  -0.041703  -0.025894
      3       0.056372   0.029102  -0.067291   0.025462  -0.084882  -0.042943
      4       0.040115  -0.072679   0.015428  -0.019005   0.058879   0.047102
      5      -0.113700   0.021983   0.033428  -0.003835  -0.012891  -0.012372
      6      -0.004198   0.023050   0.144847   0.085207  -0.045609   0.020093
      7      -0.027413  -0.014933   0.088953   0.095434   0.031578   0.016490
      8      -0.008339  -0.005978   0.034186   0.158628  -0.043261  -0.001191
      9       0.005919   0.021697  -0.115608   0.035842   0.113350   0.012833
     10       0.016523  -0.044526  -0.003052  -0.058714  -0.061273  -0.002580
     11       0.037383  -0.020389  -0.008389  -0.046058  -0.080083  -0.012577
     12      -0.005995   0.043209   0.071174   0.015863  -0.030929   0.000503
     13      -0.025635  -0.030242   0.051457   0.036644   0.039264   0.011105
     14      -0.010427  -0.018422  -0.001346   0.079960  -0.033658  -0.011521
     15      -0.001865   0.036452   0.016057  -0.016931   0.044627   0.012607
     16      -0.021107  -0.043864   0.051500  -0.041021  -0.011817   0.008249
     17      -0.002187  -0.030751  -0.027612   0.027640   0.007658  -0.003117
     18      -0.018630   0.024366   0.028564  -0.051906   0.059209   0.010566
     19      -0.003562  -0.039255   0.036486  -0.078311  -0.050017   0.006474
     20      -0.030491  -0.035219  -0.007160   0.086528   0.061164  -0.000001
     21      -0.002985   0.036557   0.019513  -0.013377   0.053370   0.015871
     22      -0.035537  -0.018737   0.107089  -0.051055  -0.026804   0.002219
     23       0.002897  -0.031901  -0.061017   0.023027   0.038962   0.004529
     24       0.002988   0.065838   0.037586  -0.011392   0.050245   0.015773
     25      -0.018456  -0.026267   0.099380  -0.034356  -0.018359   0.000927
     26       0.002759   0.000901  -0.040301   0.020015   0.027372   0.004402
     27       0.012465   0.097262   0.052124  -0.004373   0.043265   0.014049
     28      -0.023402  -0.044628   0.132980  -0.042853  -0.024970   0.002170
     29       0.002474  -0.000199  -0.063935   0.022425   0.033130   0.004382
     30      -0.002668   0.059933   0.044405  -0.017463   0.051272   0.017306
     31       0.019560  -0.023874   0.012858   0.007568   0.014009   0.001910
     32      -0.001563   0.040176   0.026834   0.009346  -0.010606  -0.000748
     33       0.003310   0.082414   0.057132  -0.013886   0.036954   0.013953
     34       0.040106  -0.041200  -0.009073   0.026553   0.028319   0.000547
     35      -0.004053   0.069942   0.048824   0.005030  -0.031197  -0.003405
     36      -0.016190   0.026159   0.036088  -0.026169   0.068588   0.021338
     37       0.037314  -0.000361  -0.067930   0.031922   0.035244   0.000939
     38      -0.006822   0.039320   0.072037  -0.000323  -0.027137  -0.002562
     39      -0.021262   0.020737   0.042053  -0.030905   0.067616   0.021749
     40       0.072027   0.001617  -0.160023   0.071928   0.071092   0.001221
     41      -0.014067   0.067956   0.133077  -0.015062  -0.057968  -0.005302
     42      -0.022162  -0.003830   0.016875  -0.027834   0.079919   0.023005
     43       0.009648   0.021346  -0.025007   0.002207   0.006493  -0.000413
     44      -0.001455  -0.000328   0.035402   0.009008  -0.004319   0.000540
     45      -0.032133  -0.034969   0.005352  -0.035838   0.089224   0.025584
     46       0.020227   0.042880  -0.076062   0.017190   0.018374  -0.001356
     47      -0.003863  -0.001533   0.066580   0.003616  -0.013628   0.000134
     48      -0.015004   0.004959   0.012536  -0.020699   0.075053   0.021415
     49      -0.027218   0.008305   0.066907  -0.041219  -0.022915   0.002158
     50       0.003274  -0.035608  -0.034388   0.020689   0.030363   0.004380
     51      -0.020582  -0.014997   0.003379  -0.019732   0.085299   0.023391
     52      -0.041646   0.016199   0.078889  -0.055188  -0.025020   0.005529
     53       0.003332  -0.058915  -0.048379   0.027225   0.042895   0.005515
     54       0.013273  -0.006885   0.067795   0.019755  -0.002740   0.017679
     55      -0.033696   0.033980   0.051374   0.007829   0.004922  -0.001817
     56       0.000496  -0.016865  -0.030087   0.106696  -0.033088  -0.006893
     57       0.010560  -0.003669   0.088659   0.039771  -0.011155   0.021467
     58      -0.040994   0.055322   0.083931   0.022326  -0.022106  -0.007089
     59       0.021748  -0.047815  -0.155211  -0.002970   0.026457  -0.020558
     60       0.002371   0.001833   0.159620   0.105429  -0.032932   0.038602
     61      -0.051455   0.050572   0.206356   0.153728  -0.035953   0.030159
     62       0.033093  -0.044891  -0.282810  -0.137174   0.044010  -0.058269
     63       0.022206  -0.030149   0.023992  -0.007344   0.029880   0.020929
     64      -0.030370   0.072254  -0.065211  -0.141156  -0.016128  -0.060825
     65       0.032337  -0.055908  -0.249234  -0.093125   0.051872  -0.041786
     66       0.005877   0.017646   0.096018   0.036697  -0.035251   0.008720
     67      -0.044965   0.058954   0.120390   0.061257  -0.031418   0.000323
     68       0.014292  -0.066634  -0.039255   0.131310   0.030166   0.024128
     69       0.023397  -0.037207   0.013065   0.000792   0.050408   0.018891
     70      -0.030799   0.034995   0.022217  -0.028381   0.011898  -0.004092
     71      -0.000657   0.021836  -0.055671   0.023982  -0.077486  -0.014988
     72       0.026326  -0.040820   0.005225  -0.009298   0.057975   0.023001
     73      -0.028465   0.026793  -0.012623  -0.042940   0.036580  -0.011078
     74      -0.017517   0.046040  -0.007902   0.079857  -0.123663  -0.036453
     75       0.037655  -0.061100  -0.033948  -0.042340   0.097759   0.034285
     76      -0.023163   0.049878   0.002241  -0.102243  -0.019836   0.007408
     77       0.010191   0.013233  -0.089118  -0.025901  -0.061304  -0.002274
     78       0.011412  -0.025847   0.027238   0.039753   0.038364  -0.003268
     79      -0.037193   0.026510   0.054941   0.033327   0.023037  -0.007303
     80       0.008660   0.026524  -0.090586  -0.045218  -0.085584  -0.006152
     81       0.028652  -0.014714   0.007858  -0.085204   0.023232   0.016308
     82      -0.029370   0.055098  -0.001294  -0.094500   0.006473  -0.011333
     83      -0.008663  -0.033514   0.035863   0.232259  -0.042276   0.001422
     84       0.029202  -0.027314  -0.139371  -0.256037   0.098640  -0.029592
     85      -0.014384   0.076767   0.013592  -0.147525  -0.018682   0.008742
     86      -0.003348  -0.032425  -0.034917   0.125947  -0.011939  -0.015527
     87       0.030577  -0.016407  -0.009201  -0.110917   0.031877   0.013030
     88      -0.040556   0.053078  -0.090735  -0.166408   0.051557  -0.052557
     89      -0.015143  -0.021631   0.178337   0.416363  -0.114655   0.039454
     90       0.039846  -0.005784   0.122322   0.009690  -0.036848   0.064197
     91      -0.026676   0.051543   0.037402  -0.050321  -0.008895   0.003502
     92      -0.016831  -0.057109   0.008475   0.247643  -0.012492  -0.014795
     93      -0.021541  -0.013353  -0.097946   0.044805   0.083954   0.008904
     94       0.030676  -0.030625  -0.036380  -0.034283  -0.096389  -0.013030
     95       0.041821  -0.007036  -0.010549  -0.061847  -0.050281  -0.008147
     96       0.087287   0.060081  -0.047978   0.041378   0.069549   0.005897
     97      -0.041482  -0.058053  -0.037182  -0.011891  -0.082888  -0.011673
     98      -0.000651  -0.015691   0.008860  -0.056234  -0.036772  -0.005475
     99       0.135206   0.084047   0.008265   0.003502  -0.006471  -0.004372
    100      -0.087938  -0.051789  -0.024544   0.036909  -0.018325  -0.002948
    101      -0.012319  -0.027878  -0.020464  -0.050552  -0.014547  -0.002483
    102       0.245239   0.162815   0.043786   0.010790  -0.012076  -0.007578
    103      -0.161894  -0.084987  -0.020709   0.053780  -0.006014  -0.000303
    104      -0.057835  -0.043797  -0.011668  -0.034368  -0.005731  -0.000889
    105       0.002802  -0.026889   0.021649  -0.062438  -0.120123  -0.015436
    106      -0.017848   0.012108  -0.027422   0.082807   0.044104   0.002640
    107       0.050739  -0.004390  -0.051140  -0.063290   0.011725   0.000935
    108       0.028126  -0.024106   0.070800  -0.111637  -0.222450  -0.028887
    109      -0.046051   0.022068  -0.029486   0.133650   0.107344   0.010065
    110       0.044902  -0.007407  -0.071778  -0.051385   0.044108   0.005375
    111      -0.186297  -0.157192  -0.035365  -0.057563  -0.094479  -0.008514
    112       0.099018   0.069714  -0.027684   0.061973   0.020259  -0.002058
    113       0.124240   0.026393  -0.058759  -0.082409  -0.004099  -0.001867
    114      -0.321689  -0.265971  -0.031265  -0.104753  -0.174995  -0.015905
    115       0.172656   0.132962  -0.024362   0.091477   0.066935   0.002257
    116       0.181652   0.048218  -0.091670  -0.085248   0.011130  -0.000558
    117      -0.168500  -0.125053  -0.097079   0.008932   0.036199   0.006092
    118       0.110208   0.034850  -0.032029  -0.005655  -0.069515  -0.011820
    119       0.112103   0.020391  -0.027763  -0.093958  -0.040433  -0.005790
    120      -0.263722  -0.188859  -0.129054   0.008762   0.057696   0.008065
    121       0.182428   0.066991  -0.028898  -0.028294  -0.086681  -0.013682
    122       0.156234   0.036611  -0.029560  -0.113224  -0.050206  -0.006563
    123       0.029598   0.022950  -0.023846   0.012784   0.035262   0.003749
    124      -0.007413  -0.036679  -0.055364   0.007755  -0.063649  -0.011139
    125       0.002225   0.031115   0.082531  -0.062950   0.033740   0.008155
    126      -0.079641  -0.049539  -0.005225  -0.018484  -0.027978  -0.002394
    127      -0.081565  -0.081727  -0.029130  -0.018804  -0.103946  -0.014111
    128       0.031121   0.063592   0.125445  -0.079358   0.063714   0.015010
    129      -0.094266  -0.065134   0.023648  -0.067903  -0.070978  -0.006031
    130      -0.178780  -0.163723  -0.015417  -0.080579  -0.214949  -0.027486
    131       0.026797   0.056132   0.155993  -0.127725   0.028739   0.012584
    132      -0.173277  -0.116381   0.016928  -0.060879  -0.103380  -0.010333
    133      -0.024797  -0.041406  -0.042354   0.006421  -0.059065  -0.009416
    134       0.053644   0.100211   0.110939  -0.010324   0.150991   0.025700
    135      -0.061541  -0.029698  -0.046110   0.051025   0.029863   0.002282
    136      -0.108104  -0.081032  -0.015114   0.003329  -0.068286  -0.007949
    137       0.026278   0.054797   0.140062  -0.110748   0.035205   0.012268
    138       0.030469   0.042445  -0.011843   0.025444   0.072500   0.009342
    139       0.124123   0.074651  -0.050280   0.058584   0.041509   0.000033
    140      -0.009341   0.043533   0.097382  -0.055124   0.068273   0.013986
    141       0.051592   0.075843   0.004180   0.040400   0.117623   0.015815
    142       0.089186   0.057911  -0.002891   0.018317  -0.025637  -0.006698
    143      -0.010098   0.034467   0.083260  -0.053470   0.063241   0.012733
    144      -0.083632  -0.042019   0.018349  -0.036571  -0.033233  -0.000858
    145       0.194876   0.127582  -0.068510   0.097132   0.107651   0.006450
    146      -0.006520   0.065756   0.142133  -0.068025   0.062355   0.014807
    147       0.130955   0.112205  -0.043504   0.078523   0.158233   0.017052
    148       0.204787   0.131992  -0.081266   0.107750   0.125092   0.008161
    149      -0.016005   0.042861   0.082179  -0.038872   0.106929   0.019304
    150       0.008386  -0.012379  -0.008513  -0.029199  -0.018369  -0.001489
    151       0.014828  -0.035318  -0.093751   0.017728  -0.051769  -0.011347
    152       0.005366   0.049732   0.091190  -0.049473   0.061777   0.012059
    153       0.032577   0.021672  -0.022233  -0.018156   0.044422   0.007116
    154       0.041281  -0.002124  -0.111533   0.033807   0.011154  -0.003157
    155       0.009133   0.043371   0.080444  -0.038633   0.052360   0.009570
    156      -0.027002  -0.058554   0.017651  -0.053866  -0.098343  -0.011348
    157       0.034856  -0.006041  -0.108396   0.035652  -0.003066  -0.005489
    158       0.009248   0.073347   0.088592  -0.022379   0.091038   0.014873
    159      -0.001638  -0.027369   0.007328  -0.056493  -0.040192  -0.002709
    160      -0.012409  -0.083526  -0.059089  -0.022387  -0.129164  -0.019251
    161       0.001819   0.046353   0.098038  -0.065726   0.058681   0.012750
    162       0.069512   0.031915  -0.004819   0.001514  -0.134039  -0.041550
    163       0.009660  -0.051904   0.000400  -0.000344   0.050165   0.023692
    164      -0.103749   0.004452  -0.037493   0.009364   0.052764   0.001001
    165       0.062354   0.018622   0.006934   0.011644  -0.139698  -0.039187
    166       0.011666  -0.052596   0.002849  -0.002432   0.046154   0.023052
    167      -0.079355  -0.003702  -0.036972  -0.010493   0.075926   0.021344
    168       0.037019   0.018324   0.009741   0.010595  -0.102313  -0.031594
    169       0.007427  -0.054964   0.014824  -0.000062   0.069649   0.030060
    170      -0.060587  -0.001731  -0.026026  -0.007043   0.059404   0.017690
    171       0.055166   0.023031   0.011869   0.012366  -0.136969  -0.041949
    172      -0.000991  -0.055401   0.026282   0.002728   0.094587   0.035810
    173      -0.074046  -0.006402  -0.034975  -0.010616   0.080459   0.025125
    174      -0.028161   0.013896   0.005356  -0.000152   0.013877  -0.000635
    175       0.013660  -0.055275   0.014349   0.000002   0.058743   0.027648
    176      -0.010930   0.009094  -0.000170   0.011381  -0.019554  -0.009242
    177      -0.057162   0.015852   0.005831  -0.004818   0.068354   0.012544
    178       0.008916  -0.051885   0.023452   0.003967   0.071065   0.028015
    179       0.010337   0.010959   0.009187   0.020005  -0.055961  -0.020892
    180      -0.062418   0.006810  -0.002986  -0.008299   0.075631   0.018532
    181       0.024775  -0.058391   0.002618  -0.003506   0.030571   0.023002
    182       0.017737   0.018303   0.014922   0.022456  -0.066925  -0.026498
    183      -0.118940   0.000647  -0.010529  -0.021985   0.188399   0.051729
    184       0.029795  -0.058075   0.002076  -0.002707   0.019815   0.020033
    185       0.066331   0.026601   0.038463   0.040138  -0.151241  -0.054202
    186      -0.022636   0.007416  -0.002109   0.001776  -0.016487  -0.008422
    187       0.027634  -0.059004  -0.009883  -0.006649   0.015168   0.020028
    188      -0.015154   0.016868  -0.000147   0.009481   0.000951  -0.004858
    189      -0.044522   0.001521  -0.007500  -0.001773   0.013050  -0.000399
    190       0.035904  -0.060201  -0.021243  -0.009412  -0.006669   0.015926
    191       0.003141   0.023798   0.011942   0.014653  -0.017848  -0.011001
    192       0.039915   0.013295   0.003483   0.011086  -0.123731  -0.036762
    193       0.021193  -0.057386  -0.008721  -0.006163   0.025003   0.021163
    194      -0.063338   0.004604  -0.027567  -0.006753   0.071915   0.019477
    195       0.064539   0.010935   0.001628   0.012728  -0.168490  -0.047936
    196       0.025058  -0.059534  -0.016240  -0.008688   0.010834   0.019854
    197      -0.081521   0.003009  -0.034819  -0.011595   0.100055   0.029659
    198       0.061816   0.038379  -0.170604   0.044436   0.107541   0.006709
    199      -0.015895  -0.053929   0.036248  -0.064643  -0.058935   0.001486
    200       0.014587  -0.038813  -0.029320  -0.041085  -0.103811  -0.016800
    201       0.042499  -0.118209  -0.003481   0.004674   0.028926  -0.054372
    202       0.108395  -0.170276   0.036981   0.001743   0.046189  -0.152742
    203       0.000663   0.011405  -0.007664  -0.024981  -0.011473   0.054817
    204       0.007014  -0.026730  -0.019324  -0.002621   0.005648  -0.009094
    205      -0.017397   0.104331  -0.035117  -0.003667  -0.003336  -0.033845
    206       0.027193  -0.064321   0.001358  -0.015568   0.010626   0.019263
    207       0.004305  -0.027723  -0.024957   0.001466  -0.006565   0.066432
    208      -0.020122   0.116750  -0.050933  -0.005443  -0.056962   0.256838
    209       0.021751  -0.055559   0.005023  -0.013941   0.026731  -0.056888
    210       0.015273  -0.063140  -0.029791  -0.002011   0.001473   0.068254
    211      -0.013207   0.096231  -0.032551  -0.003036  -0.051990   0.231880
    212       0.007864  -0.011538   0.011500  -0.009359   0.016597  -0.058995
    213       0.027286  -0.097674  -0.044984  -0.008203   0.007664   0.096055
    214      -0.018567   0.132646  -0.043758  -0.002259  -0.070275   0.304487
    215       0.011113  -0.027468   0.012618  -0.010337   0.023068  -0.076943
    216       0.015255  -0.071579  -0.014311   0.002060   0.010343   0.007665
    217       0.009323  -0.004446   0.017944   0.000001   0.005042  -0.029628
    218      -0.012892   0.059787   0.012429  -0.001432  -0.010205  -0.001097
    219       0.026023  -0.103319  -0.015588  -0.002147   0.020857  -0.009345
    220       0.023088  -0.047579   0.043388   0.003506   0.025110  -0.127304
    221      -0.026204   0.098879   0.014522   0.004014  -0.023062   0.018461
    222       0.001639  -0.041984   0.003325   0.011401   0.009185  -0.045723
    223       0.014568  -0.059031   0.042307  -0.001192   0.050662  -0.239782
    224      -0.016021   0.078717   0.007807   0.000116  -0.023261   0.051486
    225       0.001285  -0.049394   0.017071   0.014355   0.019820  -0.113525
    226       0.031614  -0.147225   0.089066   0.001194   0.113043  -0.538056
    227      -0.031238   0.132945   0.005146   0.005911  -0.047262   0.121276
    228      -0.011952   0.001896   0.003291   0.015571  -0.007295  -0.004803
    229      -0.002708   0.004008   0.002962  -0.005139   0.009343  -0.027299
    230       0.000766   0.024526   0.006528  -0.005361  -0.003350   0.005819
    231      -0.024048   0.033804   0.017258   0.021716  -0.011940  -0.034191
    232      -0.002101  -0.024659   0.014307  -0.006299   0.032402  -0.123722
    233      -0.000821   0.036360   0.004963  -0.004371  -0.010370   0.029502
    234      -0.008884   0.002268  -0.012131   0.011395  -0.014624   0.056850
    235      -0.015611   0.084915  -0.042091  -0.007288  -0.046359   0.235157
    236       0.018780  -0.041137   0.004564  -0.012848   0.022601  -0.052136
    237      -0.018012   0.029767  -0.009912   0.016007  -0.023924   0.070638
    238      -0.019897   0.106246  -0.059670  -0.010361  -0.058326   0.305340
    239       0.030409  -0.076008   0.000691  -0.019003   0.034334  -0.066855
    240      -0.032064   0.079219  -0.021059  -0.007676  -0.006570  -0.067457
    241      -0.139644   0.357537  -0.082955  -0.012475   0.012789  -0.248025
    242       0.051488  -0.111233   0.012312  -0.015677   0.004499   0.063779
    243      -0.009918   0.058415   0.125832   0.050865  -0.030511  -0.014045
    244      -0.029643  -0.013316   0.071446   0.091072   0.050460  -0.002388
    245       0.003368  -0.018135   0.029015   0.128980  -0.033866   0.018003
                 30         31         32         33         34         35    
      0       0.005139  -0.072411   0.048509   0.006274  -0.053226  -0.037561
      1      -0.009767  -0.085582   0.087143   0.016731  -0.083667  -0.007862
      2      -0.022572  -0.056585   0.026628  -0.029791  -0.027238   0.042329
      3       0.070008  -0.263625  -0.035109  -0.045141  -0.032858   0.027116
      4       0.018266   0.128152  -0.097046   0.001975   0.092438   0.002795
      5      -0.087165   0.193691   0.088955   0.014246  -0.025280  -0.010878
      6       0.088508   0.024897   0.011601  -0.005618   0.051903   0.018804
      7       0.036432  -0.020079   0.054984   0.027342  -0.011037   0.003908
      8       0.004408  -0.004599  -0.018811   0.023145   0.024767  -0.017852
      9       0.056914   0.030979   0.018037   0.035050  -0.022518   0.031993
     10       0.016417  -0.025481   0.019044  -0.016969  -0.000980  -0.010524
     11       0.007788   0.014373  -0.001730  -0.010933   0.017051  -0.021743
     12       0.008170  -0.006950  -0.001506   0.009645   0.009566  -0.024967
     13      -0.006064  -0.039253   0.055289   0.009720  -0.033383   0.016681
     14      -0.030876  -0.027014  -0.002383  -0.007512  -0.003289   0.017105
     15      -0.028565   0.022455  -0.028272   0.027039   0.000526  -0.015552
     16      -0.047800  -0.044028   0.009772  -0.032582  -0.007403   0.025574
     17      -0.043664  -0.004477  -0.002595  -0.020721  -0.005420   0.059054
     18      -0.097209   0.002601  -0.051254  -0.015352   0.000635   0.033901
     19      -0.028940  -0.033922   0.007676  -0.033803  -0.000186   0.005307
     20      -0.065354  -0.019605   0.005338  -0.017274  -0.016690   0.083079
     21      -0.036170   0.032210  -0.041721   0.049172  -0.000580  -0.033452
     22      -0.135405  -0.090378  -0.029454  -0.075348   0.003339   0.013820
     23      -0.032328   0.012821   0.006616  -0.019672  -0.022779   0.149358
     24      -0.015261   0.051445  -0.055008   0.087202   0.005534  -0.097149
     25      -0.105919  -0.083603  -0.031482  -0.057393   0.012210  -0.034984
     26      -0.017681   0.026819   0.000435   0.005149  -0.020387   0.114635
     27       0.021606   0.074854  -0.062503   0.129982   0.014161  -0.175398
     28      -0.124798  -0.112472  -0.035454  -0.074037   0.017930  -0.058035
     29      -0.019571   0.034557   0.005568  -0.000622  -0.026517   0.154530
     30      -0.038001   0.041399  -0.061084   0.076756   0.004134  -0.085768
     31       0.001185  -0.000958  -0.007292   0.015981   0.005359  -0.026262
     32      -0.002951   0.010590  -0.008320   0.018062  -0.001307  -0.008200
     33      -0.002403   0.051340  -0.056544   0.096473   0.012363  -0.144733
     34       0.054970   0.025265   0.005427   0.048505   0.008671  -0.046519
     35       0.010619   0.009544  -0.008837   0.024130   0.005633  -0.058887
     36      -0.102648   0.017118  -0.070741   0.041087  -0.006468  -0.005543
     37       0.064454   0.068715   0.010025   0.061003  -0.012071   0.030115
     38      -0.014066  -0.018205  -0.014159   0.006590   0.011645  -0.066981
     39      -0.121128   0.005161  -0.073574   0.028025  -0.006890   0.004349
     40       0.172324   0.161751   0.037187   0.137431  -0.027292   0.073565
     41      -0.021746  -0.046302  -0.026862   0.001924   0.029442  -0.167171
     42      -0.130010   0.005521  -0.064220   0.013192  -0.015698   0.067118
     43      -0.019460   0.001836  -0.010144  -0.004831  -0.003985   0.007840
     44      -0.009056  -0.003167   0.000292   0.003561  -0.001191   0.018580
     45      -0.172283  -0.016069  -0.061501  -0.026116  -0.024762   0.145005
     46       0.012098   0.031671  -0.004191   0.013955  -0.009297   0.018022
     47      -0.012096  -0.011983  -0.003923   0.006552   0.004610  -0.012528
     48      -0.100570   0.018917  -0.057519   0.029032  -0.012586   0.041680
     49      -0.126452  -0.085690  -0.031944  -0.075897   0.006300  -0.005145
     50      -0.020561   0.015391   0.009760  -0.010793  -0.021533   0.140329
     51      -0.133342   0.011399  -0.059314   0.013755  -0.022098   0.098029
     52      -0.164951  -0.119135  -0.038340  -0.096383   0.010481  -0.007774
     53      -0.037505   0.021823   0.009175  -0.017453  -0.033119   0.197430
     54       0.059352   0.012257   0.023190  -0.008980   0.015854   0.021804
     55       0.036530  -0.005230   0.040597   0.007292   0.000618   0.014322
     56      -0.030213  -0.014495  -0.034456   0.022346   0.009375  -0.035349
     57       0.079469   0.016677   0.027772  -0.013804   0.019577   0.030994
     58       0.053754  -0.011274   0.055975   0.014212   0.036117   0.026034
     59      -0.140903  -0.040796  -0.057353   0.050745  -0.020158  -0.088549
     60       0.158831   0.055177   0.026493  -0.052266   0.002022   0.068200
     61       0.190090   0.111808  -0.007144  -0.070841  -0.110143   0.023858
     62      -0.283051  -0.161525   0.000181   0.136818   0.116364  -0.095381
     63       0.018355   0.021339  -0.007924  -0.006446  -0.028004  -0.015772
     64      -0.117591  -0.181960   0.152111   0.133612   0.241717   0.030852
     65      -0.241822  -0.104399  -0.040082   0.101221   0.032709  -0.113092
     66       0.077279  -0.020076   0.065216   0.009875   0.078538   0.046945
     67       0.091310   0.016338   0.044236  -0.004043   0.001796   0.023850
     68      -0.009587   0.108332  -0.150683  -0.045620  -0.214641  -0.114611
     69       0.031797  -0.001589   0.039576   0.004224  -0.051328  -0.000720
     70       0.030185   0.003058   0.028495  -0.006092  -0.019684   0.013517
     71      -0.021172   0.027969  -0.100301  -0.032434   0.031182  -0.018948
     72       0.036859   0.026610   0.005552  -0.025833  -0.114915  -0.017054
     73       0.009999  -0.031259   0.072842   0.028527  -0.001964   0.018535
     74      -0.042143  -0.107516   0.062105   0.113041   0.352966   0.063232
     75       0.042597   0.096126  -0.075978  -0.100431  -0.309615  -0.067785
     76       0.054062   0.106091  -0.116506  -0.125800  -0.132527  -0.010014
     77      -0.006735   0.118933  -0.215848  -0.133099  -0.154415  -0.065183
     78       0.000923  -0.135766   0.207632   0.148458   0.206022   0.065601
     79       0.023526  -0.054005   0.111209   0.062540   0.050683   0.027832
     80      -0.008015   0.112975  -0.217900  -0.131195  -0.093947  -0.047484
     81       0.025680   0.020685   0.015296  -0.029414   0.021179   0.056088
     82       0.022322   0.017134   0.019217  -0.023772  -0.002500   0.038322
     83      -0.007520  -0.038811  -0.011357   0.058500   0.013216  -0.067171
     84      -0.182571  -0.241237   0.292179   0.188579   0.288034   0.134950
     85       0.119964   0.206988  -0.169250  -0.201558  -0.160983   0.046728
     86      -0.081619  -0.109531   0.067749   0.110755   0.097320  -0.023588
     87       0.007253   0.003446   0.034476  -0.017363   0.041417   0.067901
     88      -0.137604  -0.215619   0.259517   0.183553   0.218209   0.068034
     89       0.175340   0.170790  -0.235886  -0.109619  -0.208798  -0.149987
     90       0.224145   0.304938  -0.277482  -0.279887  -0.248302   0.014280
     91       0.075755   0.085845  -0.052764  -0.082587  -0.070647   0.023324
     92      -0.098706  -0.197863   0.148195   0.200898   0.150979  -0.058094
     93       0.012353   0.036800   0.045159  -0.040360   0.010208   0.004971
     94       0.029095   0.001819  -0.006589   0.023717  -0.002197  -0.020857
     95       0.034780   0.010853   0.003810   0.010893   0.002796  -0.015467
     96      -0.011199   0.015057   0.033814  -0.047636   0.013480  -0.002062
     97       0.017457   0.012274  -0.011345   0.027028  -0.002848  -0.011936
     98       0.026966   0.014420   0.003799   0.010841   0.002746  -0.013854
     99      -0.007166  -0.011533  -0.020408   0.023444  -0.012966   0.032303
    100      -0.022134   0.009785  -0.010159  -0.009311   0.009069  -0.001477
    101       0.035326   0.027114   0.029522  -0.013876   0.011944  -0.031435
    102      -0.026067  -0.039252  -0.055737   0.052460  -0.027936   0.065904
    103      -0.036039   0.016099  -0.012042  -0.020552   0.015580  -0.000750
    104       0.019737   0.028063   0.021462  -0.018768   0.015265  -0.024745
    105       0.033812   0.002185  -0.043261   0.079013  -0.020353   0.007438
    106      -0.054621   0.000870  -0.006457  -0.038844   0.013871   0.019071
    107       0.057312   0.031234   0.065942  -0.036368   0.014754  -0.047817
    108       0.052834  -0.013291  -0.100418   0.165593  -0.045586   0.019552
    109      -0.092035   0.003436   0.004902  -0.084223   0.028184   0.027266
    110       0.055921   0.037526   0.088348  -0.065168   0.022980  -0.054454
    111       0.042233   0.030427   0.018643  -0.006527   0.014523  -0.039611
    112      -0.033715  -0.009111  -0.026041   0.008988  -0.006318   0.035511
    113       0.077147   0.026966   0.059087  -0.007781   0.002362  -0.041407
    114       0.066400   0.036716   0.020553  -0.004552   0.023249  -0.075737
    115      -0.051864  -0.013942  -0.030023   0.007985  -0.011208   0.058030
    116       0.095717   0.032725   0.075426  -0.009402  -0.000013  -0.043618
    117       0.021610   0.039270   0.070047  -0.080340   0.028180  -0.026595
    118       0.015940  -0.001467  -0.027404   0.047551  -0.012374   0.002168
    119       0.070866   0.018273   0.031905   0.017811  -0.003555  -0.034082
    120       0.025664   0.039533   0.103987  -0.125375   0.039252  -0.043617
    121       0.035170   0.006114  -0.026479   0.071262  -0.019000  -0.006339
    122       0.085996   0.026069   0.038234   0.030019  -0.007092  -0.043684
    123      -0.000667   0.006907   0.026405  -0.034279   0.011176  -0.016108
    124       0.010483   0.021150  -0.003357   0.018093  -0.001129  -0.008402
    125       0.016057  -0.008984   0.012852   0.004045  -0.006271  -0.003526
    126       0.016886   0.007213   0.003610   0.011510  -0.002100  -0.015452
    127       0.023218   0.017350  -0.021780   0.055480  -0.013828  -0.004567
    128       0.017773  -0.024871   0.014483   0.008161  -0.014840   0.007916
    129       0.055027  -0.005654  -0.032759   0.113874  -0.058684   0.085249
    130       0.074803   0.017394  -0.077868   0.197003  -0.078639   0.095332
    131       0.055306  -0.040133  -0.020614   0.107966  -0.071722   0.111606
    132       0.046493   0.006026  -0.032690   0.096740  -0.037752   0.028490
    133       0.005625   0.017993  -0.000359   0.005121   0.007141  -0.030027
    134      -0.043992  -0.016081   0.071290  -0.151067   0.069157  -0.144213
    135      -0.037069   0.026624   0.054911  -0.132180   0.077847  -0.158830
    136      -0.003620   0.017333  -0.002209  -0.005888   0.019702  -0.071777
    137       0.043758  -0.032960  -0.009786   0.076659  -0.053052   0.078316
    138      -0.010137   0.000496   0.037292  -0.051707   0.013675  -0.021164
    139      -0.021808   0.024142   0.035657  -0.046841   0.018230  -0.034575
    140       0.009685  -0.017498   0.021672  -0.008371  -0.006072  -0.006977
    141      -0.025695  -0.007090   0.056474  -0.086187   0.024593  -0.050536
    142       0.021317  -0.013647  -0.090367   0.175582  -0.102951   0.286279
    143       0.007140  -0.007864   0.037761  -0.037136   0.012733  -0.056956
    144       0.040846  -0.028247  -0.068850   0.134801  -0.078378   0.203800
    145      -0.053157   0.041509   0.100484  -0.160685   0.074140  -0.170775
    146       0.027964  -0.049019  -0.053768   0.126258  -0.086977   0.211732
    147      -0.053343   0.028466   0.130108  -0.215227   0.096027  -0.222198
    148      -0.065158   0.051644   0.135113  -0.222226   0.107797  -0.260250
    149      -0.013301  -0.004008   0.090574  -0.130043   0.058925  -0.186784
    150       0.013435   0.005574   0.021523  -0.020103   0.010375  -0.036635
    151       0.010794   0.028906   0.010293   0.006726  -0.001610   0.002758
    152       0.011395  -0.012304   0.014383   0.000132  -0.007000   0.002291
    153       0.036947  -0.007897   0.021788   0.002529  -0.012469   0.012003
    154       0.024676   0.019848   0.015634   0.018287  -0.019922   0.048312
    155      -0.010464  -0.000402   0.025444  -0.025680   0.005285  -0.009352
    156      -0.010507   0.017193   0.022887  -0.046393   0.037088  -0.102429
    157       0.024118   0.022124   0.007602   0.022949  -0.016958   0.041779
    158       0.013048  -0.015306   0.001768   0.012518  -0.012149   0.022815
    159       0.023317   0.000181   0.020833  -0.012303   0.007973  -0.048358
    160      -0.018151   0.037229   0.022282  -0.029001   0.023579  -0.059688
    161       0.026633  -0.019368   0.010822   0.014844  -0.014499   0.005070
    162       0.000486  -0.079767  -0.025481  -0.034778   0.004588   0.002390
    163       0.012249   0.013084  -0.008622   0.007546   0.002957  -0.001758
    164       0.013277   0.034911  -0.001145  -0.007160   0.000304   0.025055
    165      -0.060653   0.080684  -0.006895  -0.033768   0.031298   0.031370
    166       0.013948   0.002859  -0.006285   0.008376  -0.004284  -0.011410
    167       0.090543  -0.072536  -0.098322  -0.021464   0.049281   0.008124
    168      -0.061550   0.077842   0.017350  -0.022345   0.011136   0.029423
    169       0.004814  -0.006142   0.029671   0.028073  -0.034121  -0.030598
    170       0.079623  -0.083746  -0.080616  -0.013677   0.036231  -0.007272
    171      -0.080571   0.106226   0.019657  -0.028983   0.016391   0.043315
    172      -0.005537  -0.020381   0.074028   0.049677  -0.070913  -0.050283
    173       0.105461  -0.103760  -0.110090  -0.019826   0.053511  -0.009688
    174      -0.001629  -0.015694   0.018742   0.004365  -0.017308  -0.003264
    175       0.001838   0.001041   0.026059   0.024775  -0.030225  -0.028509
    176      -0.007967  -0.019813   0.014746   0.000099  -0.011380  -0.004507
    177       0.017820  -0.045059   0.027527   0.018742  -0.034352  -0.014273
    178      -0.012223  -0.008984   0.068086   0.041564  -0.061611  -0.039277
    179      -0.040967  -0.003710   0.052118   0.005069  -0.029658  -0.005871
    180       0.054355  -0.100654  -0.010070   0.012262  -0.017286  -0.024790
    181       0.013072   0.020613  -0.024199   0.000662   0.009047  -0.012184
    182      -0.073163   0.057350   0.074776   0.005938  -0.034972   0.008336
    183       0.132191  -0.212858  -0.040374   0.031955  -0.027147  -0.058672
    184       0.008272   0.030258  -0.026078  -0.002864   0.013025  -0.008106
    185      -0.169191   0.157106   0.165681   0.014837  -0.071161   0.021472
    186      -0.000532  -0.022765   0.009281  -0.005716  -0.006383   0.005580
    187       0.029332   0.025619  -0.069493  -0.019284   0.042854   0.003230
    188      -0.003965  -0.008251   0.005343   0.000239  -0.006285  -0.001609
    189       0.021055  -0.059625   0.007666  -0.000264  -0.014010  -0.000514
    190       0.040688   0.041603  -0.115359  -0.039971   0.080172   0.021175
    191      -0.032892   0.021214   0.032679   0.006109  -0.019199  -0.005361
    192      -0.060757   0.079615   0.009721  -0.028736   0.020534   0.034464
    193       0.029997   0.013753  -0.056903  -0.013345   0.031228  -0.001124
    194       0.083289  -0.081296  -0.088925  -0.015995   0.040910   0.000124
    195      -0.078829   0.112157   0.004900  -0.039342   0.030783   0.047825
    196       0.042482   0.020166  -0.094394  -0.030135   0.059025   0.007190
    197       0.115933  -0.103055  -0.129375  -0.024434   0.064465  -0.002956
    198       0.123352   0.006840   0.031250   0.045193  -0.035212   0.043522
    199      -0.028401  -0.014123   0.009480  -0.024067   0.006290  -0.015285
    200       0.004442   0.054201   0.002488  -0.013564   0.032742  -0.051226
    201      -0.009429  -0.011027   0.007619   0.005531  -0.032378  -0.033040
    202       0.021091   0.015223  -0.008736   0.000868   0.022671   0.026036
    203       0.004401   0.005415  -0.002595  -0.007894   0.030256   0.042449
    204      -0.001591  -0.000524   0.000410  -0.000076  -0.002337   0.000987
    205       0.009907   0.010515  -0.006453   0.002337  -0.001619  -0.003359
    206      -0.007347  -0.007854   0.006423  -0.000171  -0.006972   0.000762
    207      -0.010927  -0.010294   0.008162   0.002076  -0.016754  -0.012858
    208      -0.006850  -0.006127   0.010243   0.002214  -0.009735  -0.007274
    209      -0.009429  -0.011727   0.009154   0.002605  -0.040031  -0.039768
    210      -0.018217  -0.017943   0.013952   0.003884  -0.033601  -0.027004
    211      -0.002409  -0.002008   0.008082   0.000700   0.001134   0.003302
    212      -0.000554  -0.002550   0.002275   0.000294  -0.019668  -0.022576
    213      -0.030643  -0.030926   0.024258   0.007212  -0.066167  -0.056715
    214      -0.000823  -0.000026   0.009001   0.000861   0.006846   0.009925
    215      -0.002947  -0.005139   0.003559   0.000797  -0.026341  -0.029106
    216      -0.012501  -0.012254   0.008317   0.002470  -0.020097  -0.014775
    217       0.006977   0.006360  -0.003277  -0.001549   0.011182   0.009418
    218       0.010268   0.009354  -0.005799  -0.002706   0.016427   0.012801
    219      -0.017336  -0.017616   0.012378   0.003824  -0.036649  -0.031070
    220       0.013437   0.012352  -0.009283  -0.003061   0.024004   0.020918
    221       0.016452   0.016194  -0.011019  -0.004411   0.037510   0.033528
    222      -0.000857  -0.000051  -0.002520  -0.000318   0.011384   0.014428
    223       0.010865   0.009814  -0.010533  -0.001937   0.004511  -0.000995
    224       0.010701   0.010006  -0.005218  -0.002991   0.022778   0.020012
    225       0.004502   0.005308  -0.008047  -0.001544   0.021541   0.022742
    226       0.021115   0.019271  -0.023910  -0.003926   0.010408  -0.000669
    227       0.016370   0.016336  -0.008683  -0.004599   0.044812   0.041823
    228       0.004704   0.005998  -0.006054  -0.001820   0.029088   0.031378
    229       0.000176  -0.000354   0.002038   0.000752  -0.009953  -0.010070
    230       0.003018   0.001675  -0.000068  -0.000913  -0.001261  -0.003010
    231       0.015769   0.017594  -0.015206  -0.004731   0.057562   0.057705
    232       0.000872   0.000046   0.000508   0.001117  -0.016456  -0.016955
    233       0.004120   0.002918  -0.000695  -0.001369   0.003820   0.001923
    234      -0.002570  -0.001526   0.000980   0.000158   0.010995   0.014419
    235      -0.008619  -0.008420   0.012954   0.002700  -0.015279  -0.011067
    236      -0.007478  -0.009732   0.007582   0.002138  -0.036044  -0.036952
    237       0.002488   0.004008  -0.003110  -0.001011   0.028425   0.032033
    238      -0.012456  -0.012394   0.018248   0.004436  -0.025231  -0.019020
    239      -0.014493  -0.017380   0.013353   0.003859  -0.060198  -0.061400
    240       0.020910   0.024653  -0.019058  -0.007721   0.050406   0.051036
    241       0.019104   0.026992  -0.021877   0.001601  -0.014118  -0.019328
    242      -0.006866  -0.009105   0.007747  -0.001742   0.000717   0.008514
    243       0.088835   0.048245  -0.008049  -0.012154   0.068019   0.029803
    244       0.029348  -0.007805   0.044358   0.025875  -0.000591   0.019336
    245      -0.003816   0.008164  -0.031969   0.030002   0.041349  -0.018177
                 36         37         38         39         40         41    
      0      -0.067860   0.023785   0.009201   0.002247  -0.019911  -0.000317
      1      -0.066386   0.027922   0.005932   0.004790  -0.001612  -0.001686
      2      -0.004070   0.003576  -0.007780   0.006119  -0.000664   0.000887
      3      -0.010694   0.001270  -0.018821   0.017496   0.009284  -0.002853
      4       0.081943  -0.033207  -0.005803  -0.002949   0.026122  -0.004117
      5      -0.029352   0.000630   0.015222  -0.013061  -0.005491   0.001126
      6       0.044847   0.011120   0.007434  -0.001329  -0.018928   0.005075
      7       0.010130  -0.012081  -0.008503   0.000480   0.033533  -0.009303
      8       0.011126   0.000780   0.006280  -0.001315  -0.014405   0.005009
      9       0.008228  -0.028508   0.016530  -0.018017   0.039340   0.017216
     10      -0.004837  -0.004104  -0.003280  -0.015070   0.012846  -0.015255
     11      -0.003118   0.022943  -0.012211  -0.016594  -0.036091  -0.017958
     12      -0.008269   0.004510   0.003277  -0.005266  -0.010148  -0.001452
     13      -0.016398   0.001157  -0.006588   0.000782   0.023402  -0.007519
     14       0.002133   0.015624   0.001098   0.001118  -0.021834   0.004103
     15      -0.003143  -0.000095  -0.000393  -0.002582   0.000633   0.001219
     16       0.002688  -0.002546  -0.005036   0.000383   0.018712  -0.008272
     17       0.013169   0.017477  -0.007869   0.006066  -0.014311   0.001840
     18       0.012250  -0.002994   0.006952   0.020444   0.001709   0.009471
     19       0.006438   0.002393  -0.007742  -0.007623   0.010813  -0.014567
     20       0.005658   0.010061  -0.003016   0.015839  -0.003643   0.010198
     21      -0.007254   0.006078  -0.008489   0.001555  -0.003040  -0.003392
     22       0.005642  -0.019155   0.022699   0.000186   0.005256   0.006342
     23       0.030770   0.033112  -0.026562   0.045776   0.003330   0.003858
     24      -0.020806   0.003753  -0.010313  -0.005477  -0.007339  -0.008017
     25      -0.002543  -0.035652   0.037564  -0.022422  -0.000129   0.012009
     26       0.022545   0.037379  -0.033593   0.048353   0.002120  -0.002161
     27      -0.037438  -0.001560  -0.010007  -0.020297  -0.012711  -0.013186
     28      -0.004529  -0.053805   0.055216  -0.038725   0.000934   0.017761
     29       0.029332   0.049178  -0.043406   0.062377   0.003468  -0.003520
     30      -0.017589   0.004159  -0.009497  -0.001577  -0.007157  -0.007001
     31      -0.006868  -0.006777   0.003302  -0.007613  -0.004306   0.001379
     32      -0.001163   0.006816  -0.007408   0.006943  -0.001307  -0.002442
     33      -0.030402  -0.005903  -0.002428  -0.021134  -0.008751  -0.009240
     34      -0.013650  -0.005508  -0.002248  -0.015039  -0.008542  -0.000040
     35      -0.011185  -0.003898   0.002096  -0.009708  -0.001114  -0.004075
     36       0.000290   0.014761  -0.015594   0.023254  -0.005297  -0.002831
     37       0.001514   0.033363  -0.036880   0.028083   0.000446  -0.011786
     38      -0.012195  -0.018754   0.016444  -0.021383  -0.004308   0.003195
     39       0.003027   0.012485  -0.012153   0.023898  -0.004847  -0.000779
     40       0.004287   0.078360  -0.086116   0.062780   0.001509  -0.027371
     41      -0.030493  -0.051938   0.047354  -0.060287  -0.007898   0.007659
     42       0.014969   0.025526  -0.022702   0.041460  -0.001659  -0.000621
     43       0.003585  -0.001679   0.003870   0.000072   0.001773   0.001985
     44       0.002637   0.007017  -0.007517   0.009397  -0.001158  -0.000063
     45       0.031603   0.033645  -0.025658   0.059777   0.002604   0.003583
     46       0.006383   0.006076  -0.003653   0.003388   0.002438   0.000856
     47      -0.004317   0.000237  -0.002564   0.001695  -0.002934  -0.000839
     48       0.009093   0.024029  -0.022983   0.033237  -0.002874  -0.002956
     49       0.003698  -0.032188   0.036773  -0.016721   0.001840   0.012769
     50       0.027382   0.037607  -0.032088   0.049480   0.004372  -0.000072
     51       0.020288   0.035864  -0.032039   0.054389  -0.000996  -0.002121
     52       0.003817  -0.045276   0.047699  -0.024425  -0.002359   0.018955
     53       0.038059   0.055454  -0.045485   0.074023   0.008035  -0.001865
     54       0.033926   0.018392   0.007829   0.002163  -0.014576   0.004614
     55       0.015197  -0.020362  -0.018249   0.001781   0.034312  -0.013004
     56      -0.013920  -0.001717   0.011097  -0.001697  -0.012901   0.006800
     57       0.045327   0.029694   0.013140   0.003464  -0.030445   0.010665
     58       0.033523  -0.029242  -0.028680   0.003117   0.020390  -0.011799
     59      -0.078035  -0.046715  -0.005180  -0.008797   0.069684  -0.022544
     60       0.086732   0.051745   0.014457   0.009272  -0.108801   0.039622
     61       0.054310  -0.251991  -0.219145   0.010654  -0.145305   0.030995
     62      -0.106983   0.150326   0.167419  -0.017005   0.238272  -0.068106
[truncated: 704,516 more chars]
