# Supplementary material for: A stereodivergent multicomponent approach for the synthesis of C–N atropisomeric peptide analogues
Source: Chem Sci. 2024 Sep 16;15(40):16743–51. doi: 10.1039/d4sc04700a (PMC11418089; doi:10.1039/d4sc04700a)
Supplement: SC-015-D4SC04700A-s001 [file SC-015-D4SC04700A-s001.zip › CompData/_3_3a/IminiumBzOate_R3opt.out]

                                 *****************
                                 * O   R   C   A *
                                 *****************

                                            #,                                       
                                            ###                                      
                                            ####                                     
                                            #####                                    
                                            ######                                   
                                           ########,                                 
                                     ,,################,,,,,                         
                               ,,#################################,,                 
                          ,,##########################################,,             
                       ,#########################################, ''#####,          
                    ,#############################################,,   '####,        
                  ,##################################################,,,,####,       
                ,###########''''           ''''###############################       
              ,#####''   ,,,,##########,,,,          '''####'''          '####       
            ,##' ,,,,###########################,,,                        '##       
           ' ,,###''''                  '''############,,,                           
         ,,##''                                '''############,,,,        ,,,,,,###''
      ,#''                                            '''#######################'''  
     '                                                          ''''####''''         
             ,#######,   #######,   ,#######,      ##                                
            ,#'     '#,  ##    ##  ,#'     '#,    #''#        ######   ,####,        
            ##       ##  ##   ,#'  ##            #'  '#       #        #'  '#        
            ##       ##  #######   ##           ,######,      #####,   #    #        
            '#,     ,#'  ##    ##  '#,     ,#' ,#      #,         ##   #,  ,#        
             '#######'   ##     ##  '#######'  #'      '#     #####' # '####'        


                  #######################################################
                  #                        -***-                        #
                  #          Department of theory and spectroscopy      #
                  #    Directorship and core code : Frank Neese         #
                  #        Max Planck Institute fuer Kohlenforschung    #
                  #                Kaiser Wilhelm Platz 1               #
                  #                 D-45470 Muelheim/Ruhr               #
                  #                      Germany                        #
                  #                                                     #
                  #                  All rights reserved                #
                  #                        -***-                        #
                  #######################################################


                         Program Version 5.0.2 -  RELEASE  -


 With contributions from (in alphabetic order):
   Daniel Aravena         : Magnetic Suceptibility
   Michael Atanasov       : Ab Initio Ligand Field Theory (pilot matlab implementation)
   Alexander A. Auer      : GIAO ZORA, VPT2 properties, NMR spectrum
   Ute Becker             : Parallelization
   Giovanni Bistoni       : ED, misc. LED, open-shell LED, HFLD
   Martin Brehm           : Molecular dynamics
   Dmytro Bykov           : SCF Hessian
   Vijay G. Chilkuri      : MRCI spin determinant printing, contributions to CSF-ICE
   Dipayan Datta          : RHF DLPNO-CCSD density
   Achintya Kumar Dutta   : EOM-CC, STEOM-CC
   Dmitry Ganyushin       : Spin-Orbit,Spin-Spin,Magnetic field MRCI
   Miquel Garcia          : C-PCM and meta-GGA Hessian, CC/C-PCM, Gaussian charge scheme
   Yang Guo               : DLPNO-NEVPT2, F12-NEVPT2, CIM, IAO-localization
   Andreas Hansen         : Spin unrestricted coupled pair/coupled cluster methods
   Benjamin Helmich-Paris : MC-RPA, TRAH-SCF, COSX integrals
   Lee Huntington         : MR-EOM, pCC
   Robert Izsak           : Overlap fitted RIJCOSX, COSX-SCS-MP3, EOM
   Marcus Kettner         : VPT2
   Christian Kollmar      : KDIIS, OOCD, Brueckner-CCSD(T), CCSD density, CASPT2, CASPT2-K
   Simone Kossmann        : Meta GGA functionals, TD-DFT gradient, OOMP2, MP2 Hessian
   Martin Krupicka        : Initial AUTO-CI
   Lucas Lang             : DCDCAS
   Marvin Lechner         : AUTO-CI (C++ implementation), FIC-MRCC
   Dagmar Lenk            : GEPOL surface, SMD
   Dimitrios Liakos       : Extrapolation schemes; Compound Job, initial MDCI parallelization
   Dimitrios Manganas     : Further ROCIS development; embedding schemes
   Dimitrios Pantazis     : SARC Basis sets
   Anastasios Papadopoulos: AUTO-CI, single reference methods and gradients
   Taras Petrenko         : DFT Hessian,TD-DFT gradient, ASA, ECA, R-Raman, ABS, FL, XAS/XES, NRVS
   Peter Pinski           : DLPNO-MP2, DLPNO-MP2 Gradient
   Christoph Reimann      : Effective Core Potentials
   Marius Retegan         : Local ZFS, SOC
   Christoph Riplinger    : Optimizer, TS searches, QM/MM, DLPNO-CCSD(T), (RO)-DLPNO pert. Triples
   Tobias Risthaus        : Range-separated hybrids, TD-DFT gradient, RPA, STAB
   Michael Roemelt        : Original ROCIS implementation
   Masaaki Saitow         : Open-shell DLPNO-CCSD energy and density
   Barbara Sandhoefer     : DKH picture change effects
   Avijit Sen             : IP-ROCIS
   Kantharuban Sivalingam : CASSCF convergence, NEVPT2, FIC-MRCI
   Bernardo de Souza      : ESD, SOC TD-DFT
   Georgi Stoychev        : AutoAux, RI-MP2 NMR, DLPNO-MP2 response
   Willem Van den Heuvel  : Paramagnetic NMR
   Boris Wezisla          : Elementary symmetry handling
   Frank Wennmohs         : Technical directorship


 We gratefully acknowledge several colleagues who have allowed us to
 interface, adapt or use parts of their codes:
   Stefan Grimme, W. Hujo, H. Kruse, P. Pracht,  : VdW corrections, initial TS optimization,
                  C. Bannwarth, S. Ehlert          DFT functionals, gCP, sTDA/sTD-DF
   Ed Valeev, F. Pavosevic, A. Kumar             : LibInt (2-el integral package), F12 methods
   Garnet Chan, S. Sharma, J. Yang, R. Olivares  : DMRG
   Ulf Ekstrom                                   : XCFun DFT Library
   Mihaly Kallay                                 : mrcc  (arbitrary order and MRCC methods)
   Jiri Pittner, Ondrej Demel                    : Mk-CCSD
   Frank Weinhold                                : gennbo (NPA and NBO analysis)
   Christopher J. Cramer and Donald G. Truhlar   : smd solvation model
   Lars Goerigk                                  : TD-DFT with DH, B97 family of functionals
   V. Asgeirsson, H. Jonsson                     : NEB implementation
   FAccTs GmbH                                   : IRC, NEB, NEB-TS, DLPNO-Multilevel, CI-OPT
                                                   MM, QMMM, 2- and 3-layer-ONIOM, Crystal-QMMM,
                                                   LR-CPCM, SF, NACMEs, symmetry and pop. for TD-DFT,
                                                   nearIR, NL-DFT gradient (VV10), updates on ESD,
                                                   ML-optimized integration grids
   S Lehtola, MJT Oliveira, MAL Marques          : LibXC Library
   Liviu Ungur et al                             : ANISO software


 Your calculation uses the libint2 library for the computation of 2-el integrals
 For citations please refer to: http://libint.valeyev.net

 Your ORCA version has been built with support for libXC version: 5.1.0
 For citations please refer to: https://tddft.org/programs/libxc/

 This ORCA versions uses:
   CBLAS   interface :  Fast vector & matrix operations
   LAPACKE interface :  Fast linear algebra routines
   SCALAPACK package :  Parallel linear algebra routines
   Shared memory     :  Shared parallel matrices
   BLAS/LAPACK       :  OpenBLAS 0.3.15  USE64BITINT DYNAMIC_ARCH NO_AFFINITY Zen SINGLE_THREADED
        Core in use  :  Zen
   Copyright (c) 2011-2014, The OpenBLAS Project


Your calculation utilizes the atom-pairwise dispersion correction
with the Becke-Johnson damping scheme (D3BJ)
Cite in your paper:
S.Grimme, S.Ehrlich, L.Goerigk, J Comput Chem, (2011), 32, 1456–1465 
S.Grimme, J.Antony, S.Ehrlich and H.Krieg, J.Chem.Phys., 132, (2010), 154104 
   

Your calculation utilizes the SMD solvation module
Please cite in your paper:
A.V. Marenich, C.J. Cramer, D.G. Truhlar J. Phys. Chem. B, 113, (2009), 6378 

================================================================================

----- Orbital basis set information -----
Your calculation utilizes the basis: def2-TZVP
   F. Weigend and R. Ahlrichs, Phys. Chem. Chem. Phys. 7, 3297 (2005).

----- AuxJ basis set information -----
Your calculation utilizes the auxiliary basis: def2/J
   F. Weigend, Phys. Chem. Chem. Phys. 8, 1057 (2006).

================================================================================
                                        WARNINGS
                       Please study these warnings very carefully!
================================================================================


WARNING: Geometry Optimization
  ===> : Switching off AutoStart
         For restart on a previous wavefunction, please use MOREAD

INFO   : the flag for use of the SHARK integral package has been found!

================================================================================
                                       INPUT FILE
================================================================================
NAME = IminiumBzOate_R3opt.inp
|  1> ! PBE0 D3 def2-tzvp Opt
|  2> %maxcore 2660
|  3> %geom
|  4> maxiter 150
|  5> MaxStep 0.15
|  6> end
|  7> %pal nprocs 30
|  8> end
|  9> %CPCM SMD TRUE
| 10>    SMDSOLVENT "2,2,2-TRIFLUOROETHANOL"
| 11> end
| 12> 
| 13> *xyz 0 1
| 14> O  6.345400  2.424200  3.542000
| 15> O  7.826600  2.705500  5.055100
| 16> N  5.128000  4.200400  2.816600
| 17> N  5.448000  2.160100  5.756900
| 18> C  5.473200  3.323600  3.708600
| 19> C  4.843600  3.354800  5.085500
| 20> H  5.197200  4.250400  5.597000
| 21> C  3.343100  3.294000  5.144800
| 22> C  2.702300  3.771800  6.283300
| 23> H  3.284100  4.237400  7.070600
| 24> C  1.325700  3.664000  6.405500
| 25> H  0.833000  4.045800  7.292400
| 26> C  0.581500  3.090700  5.384800
| 27> H  -0.496500  3.017200  5.474400
| 28> C  1.217300  2.620700  4.243400
| 29> H  0.639100  2.175500  3.441900
| 30> C  2.595000  2.714900  4.125100
| 31> H  3.082300  2.334200  3.234500
| 32> C  5.679400  4.294000  1.447000
| 33> C  7.181300  4.545800  1.502500
| 34> H  7.399200  5.441500  2.089000
| 35> H  7.555200  4.702500  0.488500
| 36> H  7.719700  3.703800  1.937800
| 37> C  4.987000  5.476900  0.787100
| 38> H  3.904500  5.333000  0.754400
| 39> H  5.350900  5.579900  -0.236400
| 40> H  5.197000  6.406000  1.321700
| 41> C  5.359500  3.018800  0.676900
| 42> H  5.720400  3.117500  -0.349100
| 43> H  4.280800  2.849200  0.644400
| 44> H  5.837600  2.145400  1.122000
| 45> C  5.419800  2.171600  7.216100
| 46> C  4.859800  1.130700  7.966300
| 47> C  5.035300  1.243200  9.353900
| 48> H  4.656600  0.452900  9.987800
| 49> C  5.664200  2.310500  9.960100
| 50> H  5.759000  2.334600  11.039700
| 51> C  6.157600  3.348700  9.185100
| 52> H  6.639200  4.207500  9.636900
| 53> C  6.037300  3.268000  7.815500
| 54> H  6.440000  4.060700  7.201300
| 55> C  4.084600  -0.115600  7.502200
| 56> C  4.949900  -1.347500  7.784800
| 57> H  5.874800  -1.313800  7.202500
| 58> H  4.405500  -2.254100  7.506400
| 59> H  5.215300  -1.422300  8.841300
| 60> C  2.778100  -0.200000  8.305800
| 61> H  2.940000  -0.283800  9.379900
| 62> H  2.218800  -1.083600  7.988300
| 63> H  2.154600  0.679100  8.121100
| 64> C  3.658900  -0.171400  6.036900
| 65> H  3.074100  0.699400  5.733100
| 66> H  3.012600  -1.041800  5.904800
| 67> H  4.491200  -0.333600  5.346500
| 68> C  6.993500  1.907900  4.699100
| 69> C  7.309800  0.499900  4.323900
| 70> C  8.351300  -0.097900  5.028600
| 71> H  8.881200  0.472700  5.782500
| 72> C  8.697000  -1.414400  4.769800
| 73> H  9.502900  -1.878400  5.326800
| 74> C  8.012200  -2.134300  3.800900
| 75> H  8.285000  -3.163400  3.596000
| 76> C  6.979500  -1.535300  3.092100
| 77> H  6.447600  -2.092700  2.329500
| 78> C  6.623400  -0.221700  3.353100
| 79> H  5.818500  0.242800  2.797700
| 80> H  4.937500  1.340200  5.424400
| 81> O  4.462400  6.602100  5.279400
| 82> C  3.387800  6.525700  4.646600
| 83> C  2.119900  6.970700  5.330100
| 84> C  0.894800  6.882500  4.675000
| 85> H  0.866900  6.524800  3.652800
| 86> C  -0.278500  7.231600  5.326300
| 87> H  -1.228400  7.154400  4.808600
| 88> C  -0.237800  7.672400  6.642700
| 89> H  -1.155500  7.940500  7.155000
| 90> C  0.981000  7.767900  7.301900
| 91> H  1.016800  8.110700  8.330300
| 92> C  2.152600  7.419900  6.647100
| 93> H  3.105200  7.482700  7.159700
| 94> O  3.275300  6.074800  3.472200
| 95> H  4.415600  4.920000  3.091700
| 96> *
| 97> 
| 98>                          ****END OF INPUT****
================================================================================

                       *****************************
                       * Geometry Optimization Run *
                       *****************************

Geometry optimization settings:
Update method            Update   .... BFGS
Choice of coordinates    CoordSys .... Z-matrix Internals
Initial Hessian          InHess   .... Almoef's Model

Convergence Tolerances:
Energy Change            TolE     ....  5.0000e-06 Eh
Max. Gradient            TolMAXG  ....  3.0000e-04 Eh/bohr
RMS Gradient             TolRMSG  ....  1.0000e-04 Eh/bohr
Max. Displacement        TolMAXD  ....  4.0000e-03 bohr
RMS Displacement         TolRMSD  ....  2.0000e-03 bohr
Strict Convergence                ....  False
------------------------------------------------------------------------------
                        ORCA OPTIMIZATION COORDINATE SETUP
------------------------------------------------------------------------------

The optimization will be done in new redundant internal coordinates
Making redundant internal coordinates   ...  (new redundants) done
Evaluating the initial hessian          ...  (Almloef) done
Evaluating the coordinates              ...  done
Calculating the B-matrix                .... done
Calculating the G-matrix                .... done
Diagonalizing the G-matrix              .... done
Small eigenvalue found = 9.783e-04
Small eigenvalue found = 2.223e-03
Small eigenvalue found = 2.776e-03
Small eigenvalue found = 4.138e-03
Small eigenvalue found = 5.462e-03
Small eigenvalue found = 5.569e-03
Small eigenvalue found = 9.564e-03
Small eigenvalue found = 1.078e-02
Small eigenvalue found = 1.445e-02
Small eigenvalue found = 1.839e-02
Small eigenvalue found = 2.147e-02
Small eigenvalue found = 2.446e-02
Small eigenvalue found = 2.750e-02
Small eigenvalue found = 2.973e-02
The first mode is                       ....  221
The number of degrees of freedom        ....  240

    -----------------------------------------------------------------
                    Redundant Internal Coordinates


    -----------------------------------------------------------------
         Definition                    Initial Value    Approx d2E/dq
    -----------------------------------------------------------------
      1. B(C   4,O   0)                  1.2639         0.889368   
      2. B(C   4,N   2)                  1.2975         0.785945   
      3. B(C   5,N   3)                  1.4978         0.376615   
      4. B(C   5,C   4)                  1.5143         0.395697   
      5. B(H   6,C   5)                  1.0903         0.359697   
      6. B(C   7,C   5)                  1.5029         0.412678   
      7. B(C   8,C   7)                  1.3911         0.622326   
      8. B(H   9,C   8)                  1.0840         0.368088   
      9. B(C  10,C   8)                  1.3862         0.633554   
     10. B(H  11,C  10)                  1.0840         0.368088   
     11. B(C  12,C  10)                  1.3872         0.631247   
     12. B(H  13,C  12)                  1.0842         0.367840   
     13. B(C  14,C  12)                  1.3885         0.628246   
     14. B(H  15,C  14)                  1.0839         0.368210   
     15. B(C  16,C   7)                  1.3910         0.622573   
     16. B(C  16,C  14)                  1.3860         0.634104   
     17. B(H  17,C  16)                  1.0842         0.367810   
     18. B(C  18,N   2)                  1.4794         0.402952   
     19. B(C  19,C  18)                  1.5239         0.382079   
     20. B(H  20,C  19)                  1.0926         0.356697   
     21. B(H  21,C  19)                  1.0920         0.357411   
     22. B(H  22,C  19)                  1.0901         0.359964   
     23. B(C  23,C  18)                  1.5212         0.385808   
     24. B(H  24,C  23)                  1.0925         0.356792   
     25. B(H  25,C  23)                  1.0911         0.358596   
     26. B(H  26,C  23)                  1.0923         0.357067   
     27. B(C  27,C  18)                  1.5237         0.382384   
     28. B(H  28,C  27)                  1.0921         0.357342   
     29. B(H  29,C  27)                  1.0924         0.356893   
     30. B(H  30,C  27)                  1.0907         0.359239   
     31. B(C  31,N   3)                  1.4595         0.433475   
     32. B(C  32,C  31)                  1.4000         0.602361   
     33. B(C  33,C  32)                  1.4032         0.595284   
     34. B(H  34,C  33)                  1.0816         0.371412   
     35. B(C  35,C  33)                  1.3792         0.650144   
     36. B(H  36,C  35)                  1.0840         0.368095   
     37. B(C  37,C  35)                  1.3863         0.633263   
     38. B(H  38,C  37)                  1.0833         0.369035   
     39. B(C  39,C  37)                  1.3772         0.654782   
     40. B(C  39,C  31)                  1.3938         0.616134   
     41. B(H  40,C  39)                  1.0806         0.372698   
     42. B(C  41,C  32)                  1.5393         0.360966   
     43. B(C  42,C  41)                  1.5317         0.371214   
     44. B(H  43,C  42)                  1.0935         0.355555   
     45. B(H  44,C  42)                  1.0935         0.355464   
     46. B(H  45,C  42)                  1.0919         0.357608   
     47. B(C  46,C  41)                  1.5362         0.365194   
     48. B(H  47,C  46)                  1.0895         0.360814   
     49. B(H  48,C  46)                  1.0929         0.356319   
     50. B(H  49,C  46)                  1.0935         0.355535   
     51. B(C  50,C  41)                  1.5269         0.377847   
     52. B(H  51,C  50)                  1.0921         0.357395   
     53. B(H  51,H  13)                  4.2648         0.000001   
     54. B(H  52,C  50)                  1.0921         0.357292   
     55. B(H  53,C  50)                  1.0935         0.355534   
     56. B(C  54,N   3)                  1.8897         0.089243   
     57. B(C  54,O   1)                  1.2070         1.095894   
     58. B(C  54,O   0)                  1.4232         0.495356   
     59. B(C  55,C  54)                  1.4911         0.431013   
     60. B(C  56,C  55)                  1.3924         0.619384   
     61. B(H  57,C  56)                  1.0839         0.368320   
     62. B(C  58,C  56)                  1.3855         0.635171   
     63. B(H  59,C  58)                  1.0840         0.368148   
     64. B(C  60,C  58)                  1.3878         0.629879   
     65. B(H  61,H  43)                  4.7156         0.000000   
     66. B(H  61,C  60)                  1.0842         0.367879   
     67. B(C  62,C  60)                  1.3884         0.628469   
     68. B(H  63,C  62)                  1.0841         0.368054   
     69. B(C  64,C  62)                  1.3858         0.634485   
     70. B(C  64,C  55)                  1.3908         0.622980   
     71. B(H  65,C  64)                  1.0826         0.369979   
     72. B(H  66,N   3)                  1.0215         0.414853   
     73. B(C  68,O  67)                  1.2494         0.937929   
     74. B(C  69,C  68)                  1.5076         0.405661   
     75. B(C  70,C  69)                  1.3921         0.620107   
     76. B(H  71,C  70)                  1.0833         0.369022   
     77. B(C  72,C  70)                  1.3866         0.632619   
     78. B(H  73,C  72)                  1.0846         0.367361   
     79. B(C  74,C  72)                  1.3888         0.627470   
     80. B(H  75,C  74)                  1.0847         0.367225   
     81. B(C  76,C  74)                  1.3889         0.627247   
     82. B(H  77,C  76)                  1.0846         0.367288   
     83. B(C  78,C  76)                  1.3865         0.632772   
     84. B(C  78,C  69)                  1.3919         0.620489   
     85. B(H  79,H   9)                  3.2514         0.000025   
     86. B(H  79,C  78)                  1.0836         0.368691   
     87. B(O  80,C  68)                  1.2630         0.892252   
     88. B(H  81,O  80)                  1.6669         0.038736   
     89. B(H  81,N   2)                  1.0493         0.374545   
     90. A(C   4,O   0,C  54)          117.7260         0.439048   
     91. A(C   4,N   2,C  18)          125.4527         0.413849   
     92. A(C   4,N   2,H  81)          117.6332         0.364394   
     93. A(C  18,N   2,H  81)          116.8965         0.325747   
     94. A(C   5,N   3,C  54)          100.6934         0.284519   
     95. A(C  31,N   3,C  54)          125.2041         0.290842   
     96. A(C  54,N   3,H  66)           96.8575         0.261248   
     97. A(C   5,N   3,H  66)          107.0170         0.327609   
     98. A(C  31,N   3,H  66)          108.7905         0.335325   
     99. A(C   5,N   3,C  31)          115.7268         0.368605   
    100. A(O   0,C   4,C   5)          114.9247         0.424457   
    101. A(O   0,C   4,N   2)          125.0187         0.477600   
    102. A(N   2,C   4,C   5)          120.0352         0.415200   
    103. A(C   4,C   5,C   7)          116.7525         0.373281   
    104. A(N   3,C   5,C   4)          102.9072         0.365166   
    105. A(N   3,C   5,C   7)          110.6664         0.367805   
    106. A(C   4,C   5,H   6)          107.9776         0.327343   
    107. A(H   6,C   5,C   7)          109.7864         0.329620   
    108. A(N   3,C   5,H   6)          108.3026         0.322752   
    109. A(C   5,C   7,C  16)          121.6604         0.403990   
    110. A(C   5,C   7,C   8)          118.5752         0.403962   
    111. A(C   8,C   7,C  16)          119.6848         0.434682   
    112. A(C   7,C   8,H   9)          119.6498         0.354448   
    113. A(H   9,C   8,C  10)          120.1562         0.355524   
    114. A(C   7,C   8,C  10)          120.1916         0.436053   
    115. A(C   8,C  10,H  11)          119.7417         0.355524   
    116. A(C   8,C  10,C  12)          120.0020         0.437173   
    117. A(H  11,C  10,C  12)          120.2464         0.355304   
    118. A(C  10,C  12,H  13)          120.0404         0.355263   
    119. A(H  13,C  12,C  14)          120.0177         0.354976   
    120. A(C  10,C  12,C  14)          119.9399         0.436511   
    121. A(H  15,C  14,C  16)          119.6725         0.355596   
    122. A(C  12,C  14,H  15)          120.1730         0.355037   
    123. A(C  12,C  14,C  16)          120.1542         0.436866   
    124. A(C   7,C  16,H  17)          120.4393         0.354426   
    125. A(C   7,C  16,C  14)          120.0224         0.436153   
    126. A(C  14,C  16,H  17)          119.5383         0.355531   
    127. A(N   2,C  18,C  19)          110.1258         0.367210   
    128. A(C  23,C  18,C  27)          109.6322         0.366821   
    129. A(C  19,C  18,C  27)          111.3232         0.366211   
    130. A(N   2,C  18,C  27)          109.6767         0.367260   
    131. A(C  19,C  18,C  23)          109.6277         0.366771   
    132. A(N   2,C  18,C  23)          106.3289         0.367822   
    133. A(C  18,C  19,H  21)          109.1076         0.325120   
    134. A(C  18,C  19,H  20)          110.5835         0.325013   
    135. A(H  20,C  19,H  22)          108.6847         0.290389   
    136. A(C  18,C  19,H  22)          111.9434         0.325501   
    137. A(H  21,C  19,H  22)          108.2108         0.290480   
    138. A(H  20,C  19,H  21)          108.2112         0.290065   
    139. A(H  25,C  23,H  26)          108.3412         0.290263   
    140. A(H  24,C  23,H  26)          108.4923         0.290033   
    141. A(C  18,C  23,H  26)          111.1983         0.325588   
    142. A(H  24,C  23,H  25)          108.3491         0.290228   
    143. A(C  18,C  23,H  25)          109.1783         0.325817   
    144. A(C  18,C  23,H  24)          111.1954         0.325547   
    145. A(H  29,C  27,H  30)          108.7033         0.290322   
    146. A(H  28,C  27,H  30)          108.1145         0.290379   
    147. A(C  18,C  27,H  30)          111.8339         0.325435   
    148. A(H  28,C  27,H  29)          108.2035         0.290081   
    149. A(C  18,C  27,H  29)          110.6272         0.325085   
    150. A(C  18,C  27,H  28)          109.2577         0.325152   
    151. A(N   3,C  31,C  39)          115.3148         0.404152   
    152. A(N   3,C  31,C  32)          122.5223         0.402543   
    153. A(C  32,C  31,C  39)          122.1166         0.431334   
    154. A(C  31,C  32,C  33)          114.8525         0.428677   
    155. A(C  33,C  32,C  41)          115.2168         0.391504   
    156. A(C  31,C  32,C  41)          129.9306         0.392314   
    157. A(H  34,C  33,C  35)          117.8729         0.357634   
    158. A(C  32,C  33,C  35)          123.6239         0.434597   
    159. A(C  32,C  33,H  34)          118.5031         0.352327   
    160. A(H  36,C  35,C  37)          120.5955         0.355498   
    161. A(C  33,C  35,C  37)          119.7431         0.439469   
    162. A(C  33,C  35,H  36)          119.6584         0.357089   
    163. A(C  35,C  37,H  38)          121.2482         0.355651   
    164. A(H  38,C  37,C  39)          120.0012         0.357676   
    165. A(C  35,C  37,C  39)          118.7480         0.440033   
    166. A(C  37,C  39,H  40)          119.3196         0.358277   
    167. A(C  31,C  39,H  40)          119.8479         0.354595   
    168. A(C  31,C  39,C  37)          120.8274         0.437861   
    169. A(C  46,C  41,C  50)          105.2415         0.362649   
    170. A(C  42,C  41,C  50)          107.7679         0.363664   
    171. A(C  32,C  41,C  50)          117.3430         0.361929   
    172. A(C  42,C  41,C  46)          109.8620         0.361555   
    173. A(C  32,C  41,C  46)          108.3647         0.359833   
    174. A(C  32,C  41,C  42)          108.1218         0.360837   
    175. A(H  44,C  42,H  45)          108.0923         0.289932   
    176. A(H  43,C  42,H  45)          108.1669         0.289944   
    177. A(C  41,C  42,H  45)          111.7727         0.323612   
    178. A(H  43,C  42,H  44)          108.1238         0.289671   
    179. A(C  41,C  42,H  44)          109.7896         0.323293   
    180. A(C  41,C  42,H  43)          110.7811         0.323307   
    181. A(H  48,C  46,H  49)          108.0062         0.289777   
    182. A(H  47,C  46,H  49)          108.2464         0.290348   
    183. A(C  41,C  46,H  49)          110.6353         0.322438   
    184. A(H  47,C  46,H  48)          107.4747         0.290448   
    185. A(C  41,C  46,H  48)          109.1292         0.322555   
    186. A(C  41,C  46,H  47)          113.1774         0.323218   
    187. A(H  52,C  50,H  53)          104.8237         0.289901   
    188. A(H  51,C  50,H  53)          110.5018         0.289914   
    189. A(C  41,C  50,H  53)          113.5232         0.324245   
    190. A(H  51,C  50,H  52)          106.5562         0.290139   
    191. A(C  41,C  50,H  52)          108.0706         0.324508   
    192. A(C  41,C  50,H  51)          112.7758         0.324523   
    193. A(N   3,C  54,C  55)          116.1271         0.292254   
    194. A(O   1,C  54,C  55)          123.4891         0.447563   
    195. A(O   0,C  54,C  55)          103.5670         0.388580   
    196. A(O   1,C  54,N   3)          108.1310         0.337989   
    197. A(O   0,C  54,N   3)           91.9631         0.297031   
    198. A(O   0,C  54,O   1)          108.3233         0.455990   
    199. A(C  56,C  55,C  64)          119.9791         0.434363   
    200. A(C  54,C  55,C  64)          124.1172         0.407152   
    201. A(C  54,C  55,C  56)          115.8961         0.406735   
    202. A(H  57,C  56,C  58)          120.5419         0.355716   
    203. A(C  55,C  56,C  58)          120.0034         0.435881   
    204. A(C  55,C  56,H  57)          119.4533         0.354201   
    205. A(H  59,C  58,C  60)          120.2356         0.355183   
    206. A(C  56,C  58,C  60)          120.0123         0.437203   
    207. A(C  56,C  58,H  59)          119.7521         0.355688   
    208. A(H  61,C  60,C  62)          120.0122         0.355004   
    209. A(C  58,C  60,C  62)          119.9766         0.436368   
    210. A(C  58,C  60,H  61)          120.0111         0.355139   
    211. A(H  63,C  62,C  64)          119.5905         0.355607   
    212. A(C  60,C  62,C  64)          120.2603         0.436941   
    213. A(C  60,C  62,H  63)          120.1491         0.355033   
    214. A(C  62,C  64,H  65)          120.0737         0.355922   
    215. A(C  55,C  64,H  65)          120.1594         0.354819   
    216. A(C  55,C  64,C  62)          119.7654         0.436251   
    217. A(O  67,C  68,C  69)          118.4032         0.430434   
    218. A(C  69,C  68,O  80)          116.8746         0.426597   
    219. A(O  67,C  68,O  80)          124.7074         0.493761   
    220. A(C  68,C  69,C  70)          120.5370         0.402488   
    221. A(C  70,C  69,C  78)          119.1046         0.434141   
    222. A(C  68,C  69,C  78)          120.2975         0.402532   
    223. A(H  71,C  70,C  72)          120.3005         0.355588   
    224. A(C  69,C  70,C  72)          120.5098         0.435657   
    225. A(C  69,C  70,H  71)          119.1848         0.354385   
    226. A(H  73,C  72,C  74)          120.0460         0.354824   
    227. A(C  70,C  72,C  74)          120.0210         0.436584   
    228. A(C  70,C  72,H  73)          119.9319         0.355316   
    229. A(H  75,C  74,C  76)          120.0842         0.354780   
    230. A(C  72,C  74,C  76)          119.8276         0.435914   
    231. A(C  72,C  74,H  75)          120.0882         0.354801   
    232. A(H  77,C  76,C  78)          119.9476         0.355318   
    233. A(C  74,C  76,C  78)          120.0054         0.436575   
    234. A(C  74,C  76,H  77)          120.0465         0.354790   
    235. A(C  76,C  78,H  79)          120.3239         0.355548   
    236. A(C  69,C  78,H  79)          119.1415         0.354368   
    237. A(C  69,C  78,C  76)          120.5302         0.435724   
    238. A(C  68,O  80,H  81)          113.4934         0.258588   
    239. L(N   2,H  81,O  80,C  18, 2) 179.0115         0.209096   
    240. L(N   2,H  81,O  80,C  18, 1) 178.0910         0.209096   
    241. D(O   0,C   4,N   2,C  18)      0.7453         0.052438   
    242. D(C   5,C   4,O   0,C  54)    -23.0770         0.062632   
    243. D(N   2,C   4,O   0,C  54)    155.2304         0.062632   
    244. D(O   0,C   4,N   2,H  81)   -177.6769         0.052438   
    245. D(C   5,C   4,N   2,C  18)    178.9722         0.052438   
    246. D(C   5,C   4,N   2,H  81)      0.5500         0.052438   
    247. D(H   6,C   5,C   4,O   0)    109.8216         0.011632   
    248. D(H   6,C   5,N   3,H  66)    166.3530         0.012996   
    249. D(N   3,C   5,C   4,N   2)    177.0248         0.011632   
    250. D(C   7,C   5,N   3,H  66)     45.9659         0.012996   
    251. D(C   4,C   5,N   3,C  31)    159.0893         0.012996   
    252. D(C   7,C   5,N   3,C  54)    146.6193         0.012996   
    253. D(N   3,C   5,C   4,O   0)     -4.5764         0.011632   
    254. D(H   6,C   5,N   3,C  54)    -92.9936         0.012996   
    255. D(H   6,C   5,C   4,N   2)    -68.5771         0.011632   
    256. D(C   4,C   5,N   3,H  66)    -79.4851         0.012996   
    257. D(C   4,C   5,N   3,C  54)     21.1683         0.012996   
    258. D(H   6,C   5,N   3,C  31)     44.9273         0.012996   
    259. D(C   7,C   5,C   4,N   2)     55.6257         0.011632   
    260. D(C   7,C   5,C   4,O   0)   -125.9756         0.011632   
    261. D(C   7,C   5,N   3,C  31)    -75.4598         0.012996   
    262. D(C   8,C   7,C   5,H   6)    -34.7926         0.012607   
    263. D(C  16,C   7,C   5,H   6)    148.4647         0.012607   
    264. D(C  16,C   7,C   5,C   4)     25.1882         0.012607   
    265. D(C   8,C   7,C   5,C   4)   -158.0691         0.012607   
    266. D(C   8,C   7,C   5,N   3)     84.7053         0.012607   
    267. D(C  16,C   7,C   5,N   3)    -92.0375         0.012607   
    268. D(C  10,C   8,C   7,C  16)      0.4090         0.026812   
    269. D(C  10,C   8,C   7,C   5)   -176.3998         0.026812   
    270. D(H   9,C   8,C   7,C   5)      4.1716         0.026812   
    271. D(H   9,C   8,C   7,C  16)   -179.0196         0.026812   
    272. D(C  12,C  10,C   8,H   9)    178.7666         0.027851   
    273. D(C  12,C  10,C   8,C   7)     -0.6591         0.027851   
    274. D(H  11,C  10,C   8,C   7)   -179.5214         0.027851   
    275. D(H  11,C  10,C   8,H   9)     -0.0957         0.027851   
    276. D(C  14,C  12,C  10,H  11)    179.0969         0.027635   
    277. D(C  14,C  12,C  10,C   8)      0.2404         0.027635   
    278. D(H  13,C  12,C  10,H  11)     -0.3864         0.027635   
    279. D(H  13,C  12,C  10,C   8)   -179.2429         0.027635   
    280. D(C  16,C  14,C  12,H  13)    179.9116         0.027356   
    281. D(H  15,C  14,C  12,H  13)     -0.2827         0.027356   
    282. D(C  16,C  14,C  12,C  10)      0.4282         0.027356   
    283. D(H  15,C  14,C  12,C  10)   -179.7661         0.027356   
    284. D(H  17,C  16,C   7,C   8)   -179.7069         0.026834   
    285. D(H  17,C  16,C  14,H  15)     -0.5180         0.027902   
    286. D(C   7,C  16,C  14,C  12)     -0.6777         0.027902   
    287. D(C   7,C  16,C  14,H  15)    179.5156         0.027902   
    288. D(H  17,C  16,C  14,C  12)    179.2887         0.027902   
    289. D(H  17,C  16,C   7,C   5)     -2.9996         0.026834   
    290. D(C  14,C  16,C   7,C   5)    176.9665         0.026834   
    291. D(C  14,C  16,C   7,C   8)      0.2591         0.026834   
    292. D(C  27,C  18,N   2,H  81)   -119.3509         0.013859   
    293. D(C  27,C  18,N   2,C   4)     62.2165         0.013859   
    294. D(C  23,C  18,N   2,H  81)     -0.8888         0.013859   
    295. D(C  23,C  18,N   2,C   4)   -179.3214         0.013859   
    296. D(C  19,C  18,N   2,H  81)    117.8063         0.013859   
    297. D(C  19,C  18,N   2,C   4)    -60.6263         0.013859   
    298. D(H  21,C  19,C  18,C  23)    -58.2380         0.011628   
    299. D(H  21,C  19,C  18,N   2)   -174.8917         0.011628   
    300. D(H  20,C  19,C  18,C  27)   -177.8553         0.011628   
    301. D(H  20,C  19,C  18,C  23)     60.6694         0.011628   
    302. D(H  21,C  19,C  18,C  27)     63.2373         0.011628   
    303. D(H  20,C  19,C  18,N   2)    -55.9843         0.011628   
    304. D(H  22,C  19,C  18,C  27)    -56.5074         0.011628   
    305. D(H  22,C  19,C  18,C  23)   -177.9827         0.011628   
    306. D(H  22,C  19,C  18,N   2)     65.3636         0.011628   
    307. D(H  26,C  23,C  18,C  27)    179.8189         0.011845   
    308. D(H  26,C  23,C  18,C  19)    -57.6945         0.011845   
    309. D(H  25,C  23,C  18,C  27)    -60.6931         0.011845   
    310. D(H  25,C  23,C  18,C  19)     61.7936         0.011845   
    311. D(H  25,C  23,C  18,N   2)   -179.1845         0.011845   
    312. D(H  24,C  23,C  18,C  19)   -178.7105         0.011845   
    313. D(H  24,C  23,C  18,N   2)    -59.6885         0.011845   
    314. D(H  24,C  23,C  18,C  27)     58.8028         0.011845   
    315. D(H  26,C  23,C  18,N   2)     61.3275         0.011845   
    316. D(H  30,C  27,C  18,C  23)   -179.8725         0.011646   
    317. D(H  30,C  27,C  18,C  19)     58.6548         0.011646   
    318. D(H  30,C  27,C  18,N   2)    -63.4765         0.011646   
    319. D(H  29,C  27,C  18,C  23)    -58.5453         0.011646   
    320. D(H  29,C  27,C  18,C  19)    179.9820         0.011646   
    321. D(H  29,C  27,C  18,N   2)     57.8507         0.011646   
    322. D(H  28,C  27,C  18,C  19)    -61.0000         0.011646   
    323. D(H  28,C  27,C  18,N   2)    176.8687         0.011646   
    324. D(H  28,C  27,C  18,C  23)     60.4726         0.011646   
    325. D(C  39,C  31,N   3,H  66)   -177.6402         0.016020   
    326. D(C  39,C  31,N   3,C  54)     69.1309         0.016020   
    327. D(C  39,C  31,N   3,C   5)    -57.1701         0.016020   
    328. D(C  32,C  31,N   3,H  66)      4.7878         0.016020   
    329. D(C  32,C  31,N   3,C  54)   -108.4410         0.016020   
    330. D(C  32,C  31,N   3,C   5)    125.2579         0.016020   
    331. D(C  41,C  32,C  31,C  39)    176.7017         0.025024   
    332. D(C  41,C  32,C  31,N   3)     -5.8899         0.025024   
    333. D(C  33,C  32,C  31,C  39)     -3.3797         0.025024   
    334. D(C  33,C  32,C  31,N   3)    174.0288         0.025024   
    335. D(C  35,C  33,C  32,C  41)   -177.8015         0.024409   
    336. D(C  35,C  33,C  32,C  31)      2.2675         0.024409   
    337. D(H  34,C  33,C  32,C  41)      2.0742         0.024409   
    338. D(H  34,C  33,C  32,C  31)   -177.8569         0.024409   
    339. D(C  37,C  35,C  33,H  34)   -179.6359         0.029431   
    340. D(C  37,C  35,C  33,C  32)      0.2405         0.029431   
    341. D(H  36,C  35,C  33,H  34)     -0.2679         0.029431   
    342. D(H  36,C  35,C  33,C  32)    179.6085         0.029431   
    343. D(C  39,C  37,C  35,H  36)    178.8869         0.027824   
    344. D(C  39,C  37,C  35,C  33)     -1.7512         0.027824   
    345. D(H  38,C  37,C  35,H  36)     -0.5193         0.027824   
    346. D(H  38,C  37,C  35,C  33)    178.8426         0.027824   
    347. D(H  40,C  39,C  37,H  38)      0.8840         0.029883   
    348. D(H  40,C  39,C  37,C  35)   -178.5298         0.029883   
    349. D(C  31,C  39,C  37,H  38)   -179.9417         0.029883   
    350. D(C  31,C  39,C  37,C  35)      0.6444         0.029883   
    351. D(H  40,C  39,C  31,C  32)   -178.7738         0.026249   
    352. D(H  40,C  39,C  31,N   3)      3.6433         0.026249   
    353. D(C  37,C  39,C  31,C  32)      2.0562         0.026249   
    354. D(C  37,C  39,C  31,N   3)   -175.5266         0.026249   
    355. D(C  50,C  41,C  32,C  33)    169.8784         0.009794   
    356. D(C  50,C  41,C  32,C  31)    -10.2033         0.009794   
    357. D(C  46,C  41,C  32,C  33)     50.9645         0.009794   
    358. D(C  46,C  41,C  32,C  31)   -129.1171         0.009794   
    359. D(C  42,C  41,C  32,C  33)    -68.0687         0.009794   
    360. D(C  42,C  41,C  32,C  31)    111.8497         0.009794   
    361. D(H  44,C  42,C  41,C  50)    -54.7834         0.011011   
    362. D(H  44,C  42,C  41,C  46)     59.3759         0.011011   
    363. D(H  44,C  42,C  41,C  32)    177.4557         0.011011   
    364. D(H  43,C  42,C  41,C  50)     64.5667         0.011011   
    365. D(H  43,C  42,C  41,C  46)    178.7261         0.011011   
    366. D(H  45,C  42,C  41,C  32)     57.5144         0.011011   
    367. D(H  43,C  42,C  41,C  32)    -63.1942         0.011011   
    368. D(H  45,C  42,C  41,C  50)   -174.7246         0.011011   
    369. D(H  45,C  42,C  41,C  46)    -60.5653         0.011011   
    370. D(H  49,C  46,C  41,C  50)    -64.8079         0.010679   
    371. D(H  49,C  46,C  41,C  42)    179.4247         0.010679   
    372. D(H  49,C  46,C  41,C  32)     61.4955         0.010679   
    373. D(H  48,C  46,C  41,C  50)     53.8929         0.010679   
    374. D(H  48,C  46,C  41,C  42)    -61.8746         0.010679   
    375. D(H  48,C  46,C  41,C  32)   -179.8038         0.010679   
    376. D(H  47,C  46,C  41,C  50)    173.5125         0.010679   
    377. D(H  47,C  46,C  41,C  42)     57.7450         0.010679   
    378. D(H  47,C  46,C  41,C  32)    -60.1842         0.010679   
    379. D(H  53,C  50,C  41,C  46)   -167.7680         0.011385   
    380. D(H  53,C  50,C  41,C  42)    -50.5684         0.011385   
    381. D(H  53,C  50,C  41,C  32)     71.6670         0.011385   
    382. D(H  52,C  50,C  41,C  46)    -51.9483         0.011385   
    383. D(H  52,C  50,C  41,C  42)     65.2513         0.011385   
    384. D(H  52,C  50,C  41,C  32)   -172.5134         0.011385   
    385. D(H  51,C  50,C  41,C  46)     65.5732         0.011385   
    386. D(H  51,C  50,C  41,C  42)   -177.2271         0.011385   
    387. D(H  51,C  50,C  41,C  32)    -54.9918         0.011385   
    388. D(C  55,C  54,N   3,C  31)     90.7225         0.002050   
    389. D(C  55,C  54,N   3,C   5)   -136.9120         0.002050   
    390. D(O   1,C  54,N   3,H  66)   -171.9190         0.002050   
    391. D(O   1,C  54,N   3,C  31)    -53.1097         0.002050   
    392. D(O   1,C  54,N   3,C   5)     79.2558         0.002050   
    393. D(O   0,C  54,N   3,H  66)     78.0686         0.002050   
    394. D(O   0,C  54,N   3,C  31)   -163.1221         0.002050   
    395. D(O   0,C  54,N   3,C   5)    -30.7565         0.002050   
    396. D(C  55,C  54,O   0,C   4)    149.6280         0.019388   
    397. D(N   3,C  54,O   0,C   4)     32.1414         0.019388   
    398. D(C  55,C  54,N   3,H  66)    -28.0868         0.002050   
    399. D(O   1,C  54,O   0,C   4)    -77.6962         0.019388   
    400. D(C  64,C  55,C  54,N   3)     75.1375         0.013719   
    401. D(C  64,C  55,C  54,O   1)   -147.1220         0.013719   
    402. D(C  64,C  55,C  54,O   0)    -23.9308         0.013719   
    403. D(C  56,C  55,C  54,N   3)   -103.8557         0.013719   
    404. D(C  56,C  55,C  54,O   1)     33.8849         0.013719   
    405. D(C  56,C  55,C  54,O   0)    157.0761         0.013719   
    406. D(C  58,C  56,C  55,C  64)     -0.4893         0.026543   
    407. D(C  58,C  56,C  55,C  54)    178.5484         0.026543   
    408. D(H  57,C  56,C  55,C  64)    179.9287         0.026543   
    409. D(H  57,C  56,C  55,C  54)     -1.0336         0.026543   
    410. D(C  60,C  58,C  56,H  57)   -179.9209         0.028002   
    411. D(C  60,C  58,C  56,C  55)      0.5017         0.028002   
    412. D(H  59,C  58,C  56,H  57)      0.1011         0.028002   
    413. D(H  59,C  58,C  56,C  55)   -179.4763         0.028002   
    414. D(C  62,C  60,C  58,H  59)    179.9017         0.027508   
    415. D(C  62,C  60,C  58,C  56)     -0.0762         0.027508   
    416. D(H  61,C  60,C  58,H  59)     -0.2342         0.027508   
    417. D(H  61,C  60,C  58,C  56)    179.7879         0.027508   
    418. D(C  64,C  62,C  60,H  61)    179.7713         0.027377   
    419. D(C  64,C  62,C  60,C  58)     -0.3646         0.027377   
    420. D(H  63,C  62,C  60,H  61)     -0.3212         0.027377   
    421. D(H  63,C  62,C  60,C  58)    179.5429         0.027377   
    422. D(H  65,C  64,C  62,H  63)      0.0133         0.027938   
    423. D(H  65,C  64,C  62,C  60)    179.9213         0.027938   
    424. D(C  55,C  64,C  62,H  63)   -179.5320         0.027938   
    425. D(C  55,C  64,C  62,C  60)      0.3760         0.027938   
    426. D(H  65,C  64,C  55,C  56)   -179.4944         0.026871   
    427. D(H  65,C  64,C  55,C  54)      1.5512         0.026871   
    428. D(C  62,C  64,C  55,C  56)      0.0505         0.026871   
    429. D(C  62,C  64,C  55,C  54)   -178.9039         0.026871   
    430. D(C  78,C  69,C  68,O  80)    176.9547         0.011298   
    431. D(C  78,C  69,C  68,O  67)     -1.7130         0.011298   
    432. D(C  70,C  69,C  68,O  80)     -0.1834         0.011298   
    433. D(C  70,C  69,C  68,O  67)   -178.8511         0.011298   
    434. D(C  72,C  70,C  69,C  78)     -0.2760         0.026609   
    435. D(C  72,C  70,C  69,C  68)    176.8959         0.026609   
    436. D(H  71,C  70,C  69,C  78)   -179.4684         0.026609   
    437. D(H  71,C  70,C  69,C  68)     -2.2965         0.026609   
    438. D(C  74,C  72,C  70,H  71)    179.1338         0.027763   
    439. D(C  74,C  72,C  70,C  69)     -0.0496         0.027763   
    440. D(H  73,C  72,C  70,H  71)     -0.5005         0.027763   
    441. D(H  73,C  72,C  70,C  69)   -179.6839         0.027763   
    442. D(C  76,C  74,C  72,H  73)    179.9172         0.027285   
    443. D(C  76,C  74,C  72,C  70)      0.2833         0.027285   
    444. D(H  75,C  74,C  72,H  73)     -0.0252         0.027285   
    445. D(H  75,C  74,C  72,C  70)   -179.6592         0.027285   
    446. D(C  78,C  76,C  74,H  75)    179.7539         0.027264   
    447. D(C  78,C  76,C  74,C  72)     -0.1885         0.027264   
    448. D(H  77,C  76,C  74,H  75)      0.0083         0.027264   
    449. D(H  77,C  76,C  74,C  72)   -179.9342         0.027264   
    450. D(H  79,C  78,C  76,H  77)      0.3773         0.027778   
    451. D(H  79,C  78,C  76,C  74)   -179.3686         0.027778   
    452. D(C  69,C  78,C  76,H  77)    179.6048         0.027778   
    453. D(C  69,C  78,C  76,C  74)     -0.1411         0.027778   
    454. D(H  79,C  78,C  69,C  70)    179.6079         0.026644   
    455. D(H  79,C  78,C  69,C  68)      2.4291         0.026644   
    456. D(C  76,C  78,C  69,C  70)      0.3714         0.026644   
    457. D(C  76,C  78,C  69,C  68)   -176.8075         0.026644   
    458. D(H  81,O  80,C  68,C  69)   -149.2580         0.063094   
    459. D(H  81,O  80,C  68,O  67)     29.3164         0.063094   
    460. D(C  68,O  80,N   2,C  18)   -139.7431         0.001501   
    461. D(C  68,O  80,N   2,C   4)     39.1973         0.001501   
    -----------------------------------------------------------------

Number of atoms                         .... 82
Number of degrees of freedom            .... 461

         *************************************************************
         *                GEOMETRY OPTIMIZATION CYCLE   1            *
         *************************************************************
---------------------------------
CARTESIAN COORDINATES (ANGSTROEM)
---------------------------------
  O      6.345400    2.424200    3.542000
  O      7.826600    2.705500    5.055100
  N      5.128000    4.200400    2.816600
  N      5.448000    2.160100    5.756900
  C      5.473200    3.323600    3.708600
  C      4.843600    3.354800    5.085500
  H      5.197200    4.250400    5.597000
  C      3.343100    3.294000    5.144800
  C      2.702300    3.771800    6.283300
  H      3.284100    4.237400    7.070600
  C      1.325700    3.664000    6.405500
  H      0.833000    4.045800    7.292400
  C      0.581500    3.090700    5.384800
  H     -0.496500    3.017200    5.474400
  C      1.217300    2.620700    4.243400
  H      0.639100    2.175500    3.441900
  C      2.595000    2.714900    4.125100
  H      3.082300    2.334200    3.234500
  C      5.679400    4.294000    1.447000
  C      7.181300    4.545800    1.502500
  H      7.399200    5.441500    2.089000
  H      7.555200    4.702500    0.488500
  H      7.719700    3.703800    1.937800
  C      4.987000    5.476900    0.787100
  H      3.904500    5.333000    0.754400
  H      5.350900    5.579900   -0.236400
  H      5.197000    6.406000    1.321700
  C      5.359500    3.018800    0.676900
  H      5.720400    3.117500   -0.349100
  H      4.280800    2.849200    0.644400
  H      5.837600    2.145400    1.122000
  C      5.419800    2.171600    7.216100
  C      4.859800    1.130700    7.966300
  C      5.035300    1.243200    9.353900
  H      4.656600    0.452900    9.987800
  C      5.664200    2.310500    9.960100
  H      5.759000    2.334600   11.039700
  C      6.157600    3.348700    9.185100
  H      6.639200    4.207500    9.636900
  C      6.037300    3.268000    7.815500
  H      6.440000    4.060700    7.201300
  C      4.084600   -0.115600    7.502200
  C      4.949900   -1.347500    7.784800
  H      5.874800   -1.313800    7.202500
  H      4.405500   -2.254100    7.506400
  H      5.215300   -1.422300    8.841300
  C      2.778100   -0.200000    8.305800
  H      2.940000   -0.283800    9.379900
  H      2.218800   -1.083600    7.988300
  H      2.154600    0.679100    8.121100
  C      3.658900   -0.171400    6.036900
  H      3.074100    0.699400    5.733100
  H      3.012600   -1.041800    5.904800
  H      4.491200   -0.333600    5.346500
  C      6.993500    1.907900    4.699100
  C      7.309800    0.499900    4.323900
  C      8.351300   -0.097900    5.028600
  H      8.881200    0.472700    5.782500
  C      8.697000   -1.414400    4.769800
  H      9.502900   -1.878400    5.326800
  C      8.012200   -2.134300    3.800900
  H      8.285000   -3.163400    3.596000
  C      6.979500   -1.535300    3.092100
  H      6.447600   -2.092700    2.329500
  C      6.623400   -0.221700    3.353100
  H      5.818500    0.242800    2.797700
  H      4.937500    1.340200    5.424400
  O      4.462400    6.602100    5.279400
  C      3.387800    6.525700    4.646600
  C      2.119900    6.970700    5.330100
  C      0.894800    6.882500    4.675000
  H      0.866900    6.524800    3.652800
  C     -0.278500    7.231600    5.326300
  H     -1.228400    7.154400    4.808600
  C     -0.237800    7.672400    6.642700
  H     -1.155500    7.940500    7.155000
  C      0.981000    7.767900    7.301900
  H      1.016800    8.110700    8.330300
  C      2.152600    7.419900    6.647100
  H      3.105200    7.482700    7.159700
  O      3.275300    6.074800    3.472200
  H      4.415600    4.920000    3.091700

----------------------------
CARTESIAN COORDINATES (A.U.)
----------------------------
  NO LB      ZA    FRAG     MASS         X           Y           Z
   0 O     8.0000    0    15.999   11.991068    4.581074    6.693410
   1 O     8.0000    0    15.999   14.790131    5.112654    9.552755
   2 N     7.0000    0    14.007    9.690516    7.937606    5.322603
   3 N     7.0000    0    14.007   10.295228    4.081997   10.878964
   4 C     6.0000    0    12.011   10.342849    6.280694    7.008238
   5 C     6.0000    0    12.011    9.153078    6.339653    9.610202
   6 H     1.0000    0     1.008    9.821285    8.032092   10.576797
   7 C     6.0000    0    12.011    6.317543    6.224758    9.722263
   8 C     6.0000    0    12.011    5.106607    7.127669   11.873716
   9 H     1.0000    0     1.008    6.206050    8.007526   13.361498
  10 C     6.0000    0    12.011    2.505210    6.923957   12.104641
  11 H     1.0000    0     1.008    1.574142    7.645454   13.780639
  12 C     6.0000    0    12.011    1.098876    5.840577   10.175797
  13 H     1.0000    0     1.008   -0.938249    5.701682   10.345117
  14 C     6.0000    0    12.011    2.300364    4.952405    8.018864
  15 H     1.0000    0     1.008    1.207724    4.111099    6.504248
  16 C     6.0000    0    12.011    4.903839    5.130417    7.795309
  17 H     1.0000    0     1.008    5.824703    4.410999    6.112319
  18 C     6.0000    0    12.011   10.732511    8.114484    2.734434
  19 C     6.0000    0    12.011   13.570690    8.590317    2.839314
  20 H     1.0000    0     1.008   13.982462   10.282945    3.947638
  21 H     1.0000    0     1.008   14.277259    8.886437    0.923131
  22 H     1.0000    0     1.008   14.588119    6.999168    3.661911
  23 C     6.0000    0    12.011    9.424064   10.349841    1.487403
  24 H     1.0000    0     1.008    7.378436   10.077909    1.425609
  25 H     1.0000    0     1.008   10.111736   10.544483   -0.446731
  26 H     1.0000    0     1.008    9.820907   12.105586    2.497651
  27 C     6.0000    0    12.011   10.127987    5.704705    1.279156
  28 H     1.0000    0     1.008   10.809989    5.891221   -0.659703
  29 H     1.0000    0     1.008    8.089540    5.384208    1.217740
  30 H     1.0000    0     1.008   11.031465    4.054218    2.120273
  31 C     6.0000    0    12.011   10.241938    4.103729   13.636453
  32 C     6.0000    0    12.011    9.183691    2.136713   15.054125
  33 C     6.0000    0    12.011    9.515338    2.349308   17.676309
  34 H     1.0000    0     1.008    8.799699    0.855857   18.874207
  35 C     6.0000    0    12.011   10.703787    4.366212   18.821861
  36 H     1.0000    0     1.008   10.882933    4.411755   20.862010
  37 C     6.0000    0    12.011   11.636178    6.328126   17.357324
  38 H     1.0000    0     1.008   12.546270    7.951023   18.211102
  39 C     6.0000    0    12.011   11.408844    6.175625   14.769155
  40 H     1.0000    0     1.008   12.169836    7.673611   13.608485
  41 C     6.0000    0    12.011    7.718775   -0.218452   14.177103
  42 C     6.0000    0    12.011    9.353955   -2.546406   14.711140
  43 H     1.0000    0     1.008   11.101763   -2.482722   13.610752
  44 H     1.0000    0     1.008    8.325188   -4.259632   14.185040
  45 H     1.0000    0     1.008    9.855489   -2.687757   16.707636
  46 C     6.0000    0    12.011    5.249848   -0.377945   15.695687
  47 H     1.0000    0     1.008    5.555795   -0.536304   17.725442
  48 H     1.0000    0     1.008    4.192924   -2.047707   15.095699
  49 H     1.0000    0     1.008    4.071604    1.283313   15.346655
  50 C     6.0000    0    12.011    6.914319   -0.323899   11.408088
  51 H     1.0000    0     1.008    5.809207    1.321674   10.833989
  52 H     1.0000    0     1.008    5.692989   -1.968717   11.158455
  53 H     1.0000    0     1.008    8.487138   -0.630413   10.103421
  54 C     6.0000    0    12.011   13.215800    3.605408    8.880012
  55 C     6.0000    0    12.011   13.813520    0.944674    8.170987
  56 C     6.0000    0    12.011   15.781670   -0.185004    9.502677
  57 H     1.0000    0     1.008   16.783036    0.893274   10.927341
  58 C     6.0000    0    12.011   16.434948   -2.672829    9.013616
  59 H     1.0000    0     1.008   17.957878   -3.549662   10.066193
  60 C     6.0000    0    12.011   15.140864   -4.033242    7.182660
  61 H     1.0000    0     1.008   15.656381   -5.977960    6.795455
  62 C     6.0000    0    12.011   13.189344   -2.901297    5.843222
  63 H     1.0000    0     1.008   12.184198   -3.954630    4.402117
  64 C     6.0000    0    12.011   12.516412   -0.418952    6.336441
  65 H     1.0000    0     1.008   10.995372    0.458826    5.286887
  66 H     1.0000    0     1.008    9.330523    2.532611   10.250630
  67 O     8.0000    0    15.999    8.432714   12.476161    9.976620
  68 C     6.0000    0    12.011    6.402014   12.331786    8.780801
  69 C     6.0000    0    12.011    4.006030   13.172714   10.072429
  70 C     6.0000    0    12.011    1.690927   13.006040    8.834470
  71 H     1.0000    0     1.008    1.638204   12.330085    6.902792
  72 C     6.0000    0    12.011   -0.526289   13.665744   10.065248
  73 H     1.0000    0     1.008   -2.321340   13.519857    9.086937
  74 C     6.0000    0    12.011   -0.449377   14.498735   12.552884
  75 H     1.0000    0     1.008   -2.183579   15.005370   13.520990
  76 C     6.0000    0    12.011    1.853821   14.679204   13.798591
  77 H     1.0000    0     1.008    1.921474   15.327002   15.741986
  78 C     6.0000    0    12.011    4.067824   14.021579   12.561199
  79 H     1.0000    0     1.008    5.867978   14.140254   13.529872
  80 O     8.0000    0    15.999    6.189420   11.479708    6.561507
  81 H     1.0000    0     1.008    8.344275    9.297453    5.842466

--------------------------------
INTERNAL COORDINATES (ANGSTROEM)
--------------------------------
 O      0   0   0     0.000000000000     0.00000000     0.00000000
 O      1   0   0     2.136013749956     0.00000000     0.00000000
 N      1   2   0     2.272257547022   119.65143448     0.00000000
 N      1   2   3     2.404341402547    67.71121858   270.54541902
 C      1   2   3     1.263886371475   106.94473239   332.85005437
 C      4   1   2     1.497793513806    69.51619833   114.51030647
 H      6   4   1     1.090304806006   108.30260673   248.16505734
 C      6   4   1     1.502901653469   110.66641885   127.77795113
 C      8   6   4     1.391078621071   118.57515601    84.70526212
 H      9   8   6     1.084027624187   119.64978161     4.17163587
 C      9   8   6     1.386211109463   120.19159033   183.60024995
 H     11   9   8     1.084027739497   119.74173247   180.47860457
 C     11   9   8     1.387204029694   120.00203341   359.34088639
 H     13  11   9     1.084211423109   120.04044244   180.75708599
 C     13  11   9     1.388501206337   119.93985322     0.24042639
 H     15  13  11     1.083937512037   120.17300715   180.23388489
 C     15  13  11     1.385974682308   120.15418918     0.42817322
 H     17  15  13     1.084233434275   119.53831569   179.28866820
 C      3   1   2     1.479394159783    98.35552139   111.64283185
 C     19   3   1     1.523872402795   110.12582590   299.71685281
 H     20  19   3     1.092584619149   110.58345399   304.01572659
 H     20  19   3     1.092040338083   109.10755343   185.10831053
 H     20  19   3     1.090103045588   111.94340428    65.36363013
 C     19   3   1     1.521229167483   106.32889831   181.02169803
 H     24  19   3     1.092512128079   111.19542872   300.31148314
 H     24  19   3     1.091139065381   109.17826304   180.81549902
 H     24  19   3     1.092302142267   111.19834755    61.32749674
 C     19   3   1     1.523655164399   109.67666096    62.55961839
 H     28  19   3     1.092092715844   109.25774015   176.86870846
 H     28  19   3     1.092434940855   110.62721267    57.85073337
 H     28  19   3     1.090651722595   111.83392259   296.52352951
 C      4   1   2     1.459517773102   158.02605652     6.29686015
 C     32   4   1     1.399954588549   122.52232713   224.23561157
 C     33  32   4     1.403171500566   114.85252877   174.02875764
 H     34  33  32     1.081580782928   118.50310298   182.14314740
 C     34  33  32     1.379174731497   123.62391350     2.26749728
 H     36  34  33     1.084022144608   119.65839253   179.60847298
 C     36  34  33     1.386336106433   119.74307296     0.24049529
 H     38  36  34     1.083327854345   121.24819719   178.84261425
 C     38  36  34     1.377239536174   118.74798936   358.24883728
 H     40  38  36     1.080639727199   119.31963917   181.47017261
 C     33  32   4     1.539346465225   129.93064927   354.11012948
 C     42  33  32     1.531725974187   108.12176143   111.84969412
 H     43  42  33     1.093457356279   110.78106251   296.80582272
 H     43  42  33     1.093527082426   109.78963300   177.45567844
 H     43  42  33     1.091890310425   111.77268318    57.51442951
 C     42  33  32     1.536176607685   108.36471292   230.88287031
 H     47  42  33     1.089460811594   113.17744107   299.81582173
 H     47  42  33     1.092873139939   109.12924882   180.19622557
 H     47  42  33     1.093472976346   110.63533513    61.49547254
 C     42  33  32     1.526904784196   117.34295944   349.79674289
 H     51  42  33     1.092052251497   112.77578160   305.00818987
 H     51  42  33     1.092131063563   108.07059710   187.48662201
 H     51  42  33     1.093473497621   113.52321731    71.66697192
 C      2   1   3     1.207044891460    39.23499479   142.44743735
 C     55   2   1     1.491068318354   123.48907430   121.02452770
 C     56  55   2     1.392368191248   115.89614020    33.88487272
 H     57  56  55     1.083855885254   119.45333912   358.96639712
 C     57  56  55     1.385517296897   120.00338781   178.54840854
 H     59  57  56     1.083983307067   119.75209019   180.52374622
 C     59  57  56     1.387794747072   120.01230138     0.50170237
 H     61  59  57     1.084182023463   120.01109013   179.78791894
 C     61  59  57     1.388404742861   119.97661218   359.92381412
 H     63  61  59     1.084053102943   120.14908921   179.54287657
 C     63  61  59     1.385811376054   120.26031266   359.63543354
 H     65  63  61     1.082632633907   120.07368573   179.92130352
 H      4   1   2     1.021470758270    88.55819516   223.28873732
 O      7   6   4     2.484208866018   128.44045147   187.92724634
 C     68   7   6     1.249415047132   105.14527177    15.31502575
 C     69  68   7     1.507570117772   118.40317856   114.04489876
 C     70  69  68     1.392050739018   120.53699357   181.14891967
 H     71  70  69     1.083337685119   119.18479005   357.70351858
 C     71  70  69     1.386612920032   120.50978414   176.89594049
 H     73  71  70     1.084565876284   119.93194949   180.31606554
 C     73  71  70     1.388837675900   120.02099831   359.95044227
 H     75  73  71     1.084666856689   120.08817029   180.34081310
 C     75  73  71     1.388934242504   119.82764600     0.28326736
 H     77  75  73     1.084619767476   120.04651694   180.06581481
 C     77  75  73     1.386547366663   120.00537178   359.81148575
 H     79  77  75     1.083581727421   120.32385911   180.63141980
 O     69  68   7     1.263005312736   124.70743457   295.49053413
 H      3   1   2     1.049294015041   144.69926946   294.59211330

---------------------------
INTERNAL COORDINATES (A.U.)
---------------------------
 O      0   0   0     0.000000000000     0.00000000     0.00000000
 O      1   0   0     4.036481005707     0.00000000     0.00000000
 N      1   2   0     4.293944469608   119.65143448     0.00000000
 N      1   2   3     4.543546783261    67.71121858   270.54541902
 C      1   2   3     2.388399106483   106.94473239   332.85005437
 C      4   1   2     2.830419546257    69.51619833   114.51030647
 H      6   4   1     2.060377485850   108.30260673   248.16505734
 C      6   4   1     2.840072531274   110.66641885   127.77795113
 C      8   6   4     2.628757624576   118.57515601    84.70526212
 H      9   8   6     2.048515331318   119.64978161     4.17163587
 C      9   8   6     2.619559360685   120.19159033   183.60024995
 H     11   9   8     2.048515549224   119.74173247   180.47860457
 C     11   9   8     2.621435707994   120.00203341   359.34088639
 H     13  11   9     2.048862660945   120.04044244   180.75708599
 C     13  11   9     2.623887016597   119.93985322     0.24042639
 H     15  13  11     2.048345044033   120.17300715   180.23388489
 C     15  13  11     2.619112578111   120.15418918     0.42817322
 H     17  15  13     2.048904256021   119.53831569   179.28866820
 C      3   1   2     2.795649806112    98.35552139   111.64283185
 C     19   3   1     2.879701504323   110.12582590   299.71685281
 H     20  19   3     2.064685708325   110.58345399   304.01572659
 H     20  19   3     2.063657166171   109.10755343   185.10831053
 H     20  19   3     2.059996213915   111.94340428    65.36363013
 C     19   3   1     2.874706513475   106.32889831   181.02169803
 H     24  19   3     2.064548720057   111.19542872   300.31148314
 H     24  19   3     2.061954007592   109.17826304   180.81549902
 H     24  19   3     2.064151904379   111.19834755    61.32749674
 C     19   3   1     2.879290983249   109.67666096    62.55961839
 H     28  19   3     2.063756145796   109.25774015   176.86870846
 H     28  19   3     2.064402857342   110.62721267    57.85073337
 H     28  19   3     2.061033063194   111.83392259   296.52352951
 C      4   1   2     2.758088878753   158.02605652     6.29686015
 C     32   4   1     2.645530772284   122.52232713   224.23561157
 C     33  32   4     2.651609854993   114.85252877   174.02875764
 H     34  33  32     2.043891471447   118.50310298   182.14314740
 C     34  33  32     2.606262533354   123.62391350     2.26749728
 H     36  34  33     2.048504976415   119.65839253   179.60847298
 C     36  34  33     2.619795570725   119.74307296     0.24049529
 H     38  36  34     2.047192957961   121.24819719   178.84261425
 C     38  36  34     2.602605544177   118.74798936   358.24883728
 H     40  38  36     2.042113133841   119.31963917   181.47017261
 C     33  32   4     2.908943244495   129.93064927   354.11012948
 C     42  33  32     2.894542603428   108.12176143   111.84969412
 H     43  42  33     2.066334942488   110.78106251   296.80582272
 H     43  42  33     2.066466705812   109.78963300   177.45567844
 H     43  42  33     2.063373654986   111.77268318    57.51442951
 C     42  33  32     2.902953081862   108.36471292   230.88287031
 H     47  42  33     2.058782567553   113.17744107   299.81582173
 H     47  42  33     2.065230933603   109.12924882   180.19622557
 H     47  42  33     2.066364460139   110.63533513    61.49547254
 C     42  33  32     2.885431874704   117.34295944   349.79674289
 H     51  42  33     2.063679679262   112.77578160   305.00818987
 H     51  42  33     2.063828612483   108.07059710   187.48662201
 H     51  42  33     2.066365445205   113.52321731    71.66697192
 C      2   1   3     2.280984276208    39.23499479   142.44743735
 C     55   2   1     2.817710768656   123.48907430   121.02452770
 C     56  55   2     2.631194559043   115.89614020    33.88487272
 H     57  56  55     2.048190791769   119.45333912   358.96639712
 C     57  56  55     2.618248244946   120.00338781   178.54840854
 H     59  57  56     2.048431584099   119.75209019   180.52374622
 C     59  57  56     2.622552002060   120.01230138     0.50170237
 H     61  59  57     2.048807103665   120.01109013   179.78791894
 C     61  59  57     2.623704727045   119.97661218   359.92381412
 H     63  61  59     2.048563479190   120.14908921   179.54287657
 C     63  61  59     2.618803974014   120.26031266   359.63543354
 H     65  63  61     2.045879181730   120.07368573   179.92130352
 H      4   1   2     1.930299986939    88.55819516   223.28873732
 O      7   6   4     4.694474416232   128.44045147   187.92724634
 C     68   7   6     2.361052266680   105.14527177    15.31502575
 C     69  68   7     2.848894650273   118.40317856   114.04489876
 C     70  69  68     2.630594661266   120.53699357   181.14891967
 H     71  70  69     2.047211535432   119.18479005   357.70351858
 C     71  70  69     2.620318672618   120.50978414   176.89594049
 H     73  71  70     2.049532480373   119.93194949   180.31606554
 C     73  71  70     2.624522851923   120.02099831   359.95044227
 H     75  73  71     2.049723305684   120.08817029   180.34081310
 C     75  73  71     2.624705336358   119.82764600     0.28326736
 H     77  75  73     2.049634319967   120.04651694   180.06581481
 C     77  75  73     2.620194794703   120.00537178   359.81148575
 H     79  77  75     2.047672708546   120.32385911   180.63141980
 O     69  68   7     2.386734146759   124.70743457   295.49053413
 H      3   1   2     1.982878322389   144.69926946   294.59211330

---------------------
BASIS SET INFORMATION
---------------------
There are 4 groups of distinct atoms

 Group   1 Type O   : 11s6p2d1f contracted to 5s3p2d1f pattern {62111/411/11/1}
 Group   2 Type N   : 11s6p2d1f contracted to 5s3p2d1f pattern {62111/411/11/1}
 Group   3 Type C   : 11s6p2d1f contracted to 5s3p2d1f pattern {62111/411/11/1}
 Group   4 Type H   : 5s1p contracted to 3s1p pattern {311/1}

Atom   0O    basis set group =>   1
Atom   1O    basis set group =>   1
Atom   2N    basis set group =>   2
Atom   3N    basis set group =>   2
Atom   4C    basis set group =>   3
Atom   5C    basis set group =>   3
Atom   6H    basis set group =>   4
Atom   7C    basis set group =>   3
Atom   8C    basis set group =>   3
Atom   9H    basis set group =>   4
Atom  10C    basis set group =>   3
Atom  11H    basis set group =>   4
Atom  12C    basis set group =>   3
Atom  13H    basis set group =>   4
Atom  14C    basis set group =>   3
Atom  15H    basis set group =>   4
Atom  16C    basis set group =>   3
Atom  17H    basis set group =>   4
Atom  18C    basis set group =>   3
Atom  19C    basis set group =>   3
Atom  20H    basis set group =>   4
Atom  21H    basis set group =>   4
Atom  22H    basis set group =>   4
Atom  23C    basis set group =>   3
Atom  24H    basis set group =>   4
Atom  25H    basis set group =>   4
Atom  26H    basis set group =>   4
Atom  27C    basis set group =>   3
Atom  28H    basis set group =>   4
Atom  29H    basis set group =>   4
Atom  30H    basis set group =>   4
Atom  31C    basis set group =>   3
Atom  32C    basis set group =>   3
Atom  33C    basis set group =>   3
Atom  34H    basis set group =>   4
Atom  35C    basis set group =>   3
Atom  36H    basis set group =>   4
Atom  37C    basis set group =>   3
Atom  38H    basis set group =>   4
Atom  39C    basis set group =>   3
Atom  40H    basis set group =>   4
Atom  41C    basis set group =>   3
Atom  42C    basis set group =>   3
Atom  43H    basis set group =>   4
Atom  44H    basis set group =>   4
Atom  45H    basis set group =>   4
Atom  46C    basis set group =>   3
Atom  47H    basis set group =>   4
Atom  48H    basis set group =>   4
Atom  49H    basis set group =>   4
Atom  50C    basis set group =>   3
Atom  51H    basis set group =>   4
Atom  52H    basis set group =>   4
Atom  53H    basis set group =>   4
Atom  54C    basis set group =>   3
Atom  55C    basis set group =>   3
Atom  56C    basis set group =>   3
Atom  57H    basis set group =>   4
Atom  58C    basis set group =>   3
Atom  59H    basis set group =>   4
Atom  60C    basis set group =>   3
Atom  61H    basis set group =>   4
Atom  62C    basis set group =>   3
Atom  63H    basis set group =>   4
Atom  64C    basis set group =>   3
Atom  65H    basis set group =>   4
Atom  66H    basis set group =>   4
Atom  67O    basis set group =>   1
Atom  68C    basis set group =>   3
Atom  69C    basis set group =>   3
Atom  70C    basis set group =>   3
Atom  71H    basis set group =>   4
Atom  72C    basis set group =>   3
Atom  73H    basis set group =>   4
Atom  74C    basis set group =>   3
Atom  75H    basis set group =>   4
Atom  76C    basis set group =>   3
Atom  77H    basis set group =>   4
Atom  78C    basis set group =>   3
Atom  79H    basis set group =>   4
Atom  80O    basis set group =>   1
Atom  81H    basis set group =>   4
---------------------------------
AUXILIARY/J BASIS SET INFORMATION
---------------------------------
There are 4 groups of distinct atoms

 Group   1 Type O   : 12s5p4d2f1g contracted to 6s4p3d1f1g pattern {711111/2111/211/2/1}
 Group   2 Type N   : 12s5p4d2f1g contracted to 6s4p3d1f1g pattern {711111/2111/211/2/1}
 Group   3 Type C   : 12s5p4d2f1g contracted to 6s4p3d1f1g pattern {711111/2111/211/2/1}
 Group   4 Type H   : 5s2p1d contracted to 3s1p1d pattern {311/2/1}

Atom   0O    basis set group =>   1
Atom   1O    basis set group =>   1
Atom   2N    basis set group =>   2
Atom   3N    basis set group =>   2
Atom   4C    basis set group =>   3
Atom   5C    basis set group =>   3
Atom   6H    basis set group =>   4
Atom   7C    basis set group =>   3
Atom   8C    basis set group =>   3
Atom   9H    basis set group =>   4
Atom  10C    basis set group =>   3
Atom  11H    basis set group =>   4
Atom  12C    basis set group =>   3
Atom  13H    basis set group =>   4
Atom  14C    basis set group =>   3
Atom  15H    basis set group =>   4
Atom  16C    basis set group =>   3
Atom  17H    basis set group =>   4
Atom  18C    basis set group =>   3
Atom  19C    basis set group =>   3
Atom  20H    basis set group =>   4
Atom  21H    basis set group =>   4
Atom  22H    basis set group =>   4
Atom  23C    basis set group =>   3
Atom  24H    basis set group =>   4
Atom  25H    basis set group =>   4
Atom  26H    basis set group =>   4
Atom  27C    basis set group =>   3
Atom  28H    basis set group =>   4
Atom  29H    basis set group =>   4
Atom  30H    basis set group =>   4
Atom  31C    basis set group =>   3
Atom  32C    basis set group =>   3
Atom  33C    basis set group =>   3
Atom  34H    basis set group =>   4
Atom  35C    basis set group =>   3
Atom  36H    basis set group =>   4
Atom  37C    basis set group =>   3
Atom  38H    basis set group =>   4
Atom  39C    basis set group =>   3
Atom  40H    basis set group =>   4
Atom  41C    basis set group =>   3
Atom  42C    basis set group =>   3
Atom  43H    basis set group =>   4
Atom  44H    basis set group =>   4
Atom  45H    basis set group =>   4
Atom  46C    basis set group =>   3
Atom  47H    basis set group =>   4
Atom  48H    basis set group =>   4
Atom  49H    basis set group =>   4
Atom  50C    basis set group =>   3
Atom  51H    basis set group =>   4
Atom  52H    basis set group =>   4
Atom  53H    basis set group =>   4
Atom  54C    basis set group =>   3
Atom  55C    basis set group =>   3
Atom  56C    basis set group =>   3
Atom  57H    basis set group =>   4
Atom  58C    basis set group =>   3
Atom  59H    basis set group =>   4
Atom  60C    basis set group =>   3
Atom  61H    basis set group =>   4
Atom  62C    basis set group =>   3
Atom  63H    basis set group =>   4
Atom  64C    basis set group =>   3
Atom  65H    basis set group =>   4
Atom  66H    basis set group =>   4
Atom  67O    basis set group =>   1
Atom  68C    basis set group =>   3
Atom  69C    basis set group =>   3
Atom  70C    basis set group =>   3
Atom  71H    basis set group =>   4
Atom  72C    basis set group =>   3
Atom  73H    basis set group =>   4
Atom  74C    basis set group =>   3
Atom  75H    basis set group =>   4
Atom  76C    basis set group =>   3
Atom  77H    basis set group =>   4
Atom  78C    basis set group =>   3
Atom  79H    basis set group =>   4
Atom  80O    basis set group =>   1
Atom  81H    basis set group =>   4


           ************************************************************
           *        Program running with 30 parallel MPI-processes    *
           *              working on a common directory               *
           ************************************************************
------------------------------------------------------------------------------
                           ORCA GTO INTEGRAL CALCULATION
                           -- RI-GTO INTEGRALS CHOSEN --
------------------------------------------------------------------------------
------------------------------------------------------------------------------
                   ___                                                        
                  /   \      - P O W E R E D   B Y -                         
                 /     \                                                     
                 |  |  |   _    _      __       _____    __    __             
                 |  |  |  | |  | |    /  \     |  _  \  |  |  /  |          
                  \  \/   | |  | |   /    \    | | | |  |  | /  /          
                 / \  \   | |__| |  /  /\  \   | |_| |  |  |/  /          
                |  |  |   |  __  | /  /__\  \  |    /   |      \           
                |  |  |   | |  | | |   __   |  |    \   |  |\   \          
                \     /   | |  | | |  |  |  |  | |\  \  |  | \   \       
                 \___/    |_|  |_| |__|  |__|  |_| \__\ |__|  \__/        
                                                                              
                      - O R C A' S   B I G   F R I E N D -                    
                                      &                                       
                       - I N T E G R A L  F E E D E R -                       
                                                                              
 v1 FN, 2020, v2 2021                                                         
------------------------------------------------------------------------------


Reading SHARK input file IminiumBzOate_R3opt.SHARKINP.tmp ... ok
----------------------
SHARK INTEGRAL PACKAGE
----------------------

Number of atoms                             ...     82
Number of basis functions                   ...   1542
Number of shells                            ...    622
Maximum angular momentum                    ...      3
Integral batch strategy                     ... SHARK/LIBINT Hybrid
RI-J (if used) integral strategy            ... SPLIT-RIJ (Revised 2003 algorithm where possible)
Printlevel                                  ...      1
Contraction scheme used                     ... SEGMENTED contraction
Coulomb Range Separation                    ... NOT USED
Exchange Range Separation                   ... NOT USED
Finite Nucleus Model                        ... NOT USED
Auxiliary Coulomb fitting basis             ... AVAILABLE
   # of basis functions in Aux-J            ...   2498
   # of shells in Aux-J                     ...    830
   Maximum angular momentum in Aux-J        ...      4
Auxiliary J/K fitting basis                 ... NOT available
Auxiliary Correlation fitting basis         ... NOT available
Auxiliary 'external' fitting basis          ... NOT available
Integral threshold                          ...     2.500000e-11
Primitive cut-off                           ...     2.500000e-12
Primitive pair pre-selection threshold      ...     2.500000e-12

Calculating pre-screening integrals         ... done (  0.1 sec) Dimension = 622
Organizing shell pair data                  ... done (  1.0 sec)
Shell pair information
Total number of shell pairs                 ...    193753
Shell pairs after pre-screening             ...    115170
Total number of primitive shell pairs       ...    584784
Primitive shell pairs kept                  ...    216747
          la=0 lb=0:  31803 shell pairs
          la=1 lb=0:  34501 shell pairs
          la=1 lb=1:   9387 shell pairs
          la=2 lb=0:  15654 shell pairs
          la=2 lb=1:   8597 shell pairs
          la=2 lb=2:   1964 shell pairs
          la=3 lb=0:   7104 shell pairs
          la=3 lb=1:   4009 shell pairs
          la=3 lb=2:   1746 shell pairs
          la=3 lb=3:    405 shell pairs

Calculating one electron integrals          ... done (  0.2 sec)
Calculating RI/J V-Matrix + Cholesky decomp.... done (  0.6 sec)
Calculating Nuclear repulsion               ... done (  0.0 sec) ENN=   5282.486505988904 Eh

SHARK setup successfully completed in   3.7 seconds

Maximum memory used throughout the entire GTOINT-calculation: 167.5 MB
[1715592155.336278] [node137:2224403:0]          mpool.c:43   UCX  WARN  object 0xb821980 was not returned to mpool ucp_requests
[1715592155.336298] [node137:2224403:0]          mpool.c:43   UCX  WARN  object 0xb821b40 was not returned to mpool ucp_requests
[1715592155.336302] [node137:2224403:0]          mpool.c:43   UCX  WARN  object 0xb821d00 was not returned to mpool ucp_requests
[1715592155.336305] [node137:2224403:0]          mpool.c:43   UCX  WARN  object 0xb821ec0 was not returned to mpool ucp_requests
[1715592155.336307] [node137:2224403:0]          mpool.c:43   UCX  WARN  object 0xb822080 was not returned to mpool ucp_requests
[1715592155.336309] [node137:2224403:0]          mpool.c:43   UCX  WARN  object 0xb822240 was not returned to mpool ucp_requests
[1715592155.341039] [node137:2224413:0]          mpool.c:43   UCX  WARN  object 0xaab69c0 was not returned to mpool ucp_requests
[1715592155.341058] [node137:2224413:0]          mpool.c:43   UCX  WARN  object 0xaab6b80 was not returned to mpool ucp_requests
[1715592155.341061] [node137:2224413:0]          mpool.c:43   UCX  WARN  object 0xaab6d40 was not returned to mpool ucp_requests
[1715592155.341066] [node137:2224413:0]          mpool.c:43   UCX  WARN  object 0xaab6f00 was not returned to mpool ucp_requests
[1715592155.341068] [node137:2224413:0]          mpool.c:43   UCX  WARN  object 0xaab70c0 was not returned to mpool ucp_requests
[1715592155.341781] [node137:2224419:0]          mpool.c:43   UCX  WARN  object 0xb3a7b80 was not returned to mpool ucp_requests
[1715592155.341799] [node137:2224419:0]          mpool.c:43   UCX  WARN  object 0xb3a7d40 was not returned to mpool ucp_requests
[1715592155.341804] [node137:2224419:0]          mpool.c:43   UCX  WARN  object 0xb3a7f00 was not returned to mpool ucp_requests
[1715592155.341806] [node137:2224419:0]          mpool.c:43   UCX  WARN  object 0xb3a80c0 was not returned to mpool ucp_requests
[1715592155.341810] [node137:2224419:0]          mpool.c:43   UCX  WARN  object 0xb3a8280 was not returned to mpool ucp_requests
[1715592155.343644] [node137:2224428:0]          mpool.c:43   UCX  WARN  object 0xc486a00 was not returned to mpool ucp_requests
[1715592155.343656] [node137:2224428:0]          mpool.c:43   UCX  WARN  object 0xc486bc0 was not returned to mpool ucp_requests
[1715592155.343661] [node137:2224428:0]          mpool.c:43   UCX  WARN  object 0xc486f40 was not returned to mpool ucp_requests
[1715592155.343664] [node137:2224428:0]          mpool.c:43   UCX  WARN  object 0xc487100 was not returned to mpool ucp_requests
[1715592155.344760] [node137:2224427:0]          mpool.c:43   UCX  WARN  object 0xc606900 was not returned to mpool ucp_requests
[1715592155.344774] [node137:2224427:0]          mpool.c:43   UCX  WARN  object 0xc606ac0 was not returned to mpool ucp_requests
[1715592155.344779] [node137:2224427:0]          mpool.c:43   UCX  WARN  object 0xc606c80 was not returned to mpool ucp_requests
[1715592155.344782] [node137:2224427:0]          mpool.c:43   UCX  WARN  object 0xc606e40 was not returned to mpool ucp_requests
[1715592155.344785] [node137:2224427:0]          mpool.c:43   UCX  WARN  object 0xc607000 was not returned to mpool ucp_requests
[1715592155.345787] [node137:2224405:0]          mpool.c:43   UCX  WARN  object 0xc12d840 was not returned to mpool ucp_requests
[1715592155.345800] [node137:2224405:0]          mpool.c:43   UCX  WARN  object 0xc12da00 was not returned to mpool ucp_requests
[1715592155.345804] [node137:2224405:0]          mpool.c:43   UCX  WARN  object 0xc12dbc0 was not returned to mpool ucp_requests
[1715592155.345807] [node137:2224405:0]          mpool.c:43   UCX  WARN  object 0xc12dd80 was not returned to mpool ucp_requests
[1715592155.345810] [node137:2224405:0]          mpool.c:43   UCX  WARN  object 0xc12df40 was not returned to mpool ucp_requests
[1715592155.345813] [node137:2224405:0]          mpool.c:43   UCX  WARN  object 0xc12e100 was not returned to mpool ucp_requests
[1715592155.346573] [node137:2224410:0]          mpool.c:43   UCX  WARN  object 0xadadbc0 was not returned to mpool ucp_requests
[1715592155.346589] [node137:2224410:0]          mpool.c:43   UCX  WARN  object 0xadadd80 was not returned to mpool ucp_requests
[1715592155.346595] [node137:2224410:0]          mpool.c:43   UCX  WARN  object 0xadadf40 was not returned to mpool ucp_requests
[1715592155.346598] [node137:2224410:0]          mpool.c:43   UCX  WARN  object 0xadae100 was not returned to mpool ucp_requests
[1715592155.346602] [node137:2224410:0]          mpool.c:43   UCX  WARN  object 0xadae2c0 was not returned to mpool ucp_requests
[1715592155.347949] [node137:2224425:0]          mpool.c:43   UCX  WARN  object 0xba16940 was not returned to mpool ucp_requests
[1715592155.347962] [node137:2224425:0]          mpool.c:43   UCX  WARN  object 0xba16b00 was not returned to mpool ucp_requests
[1715592155.347965] [node137:2224425:0]          mpool.c:43   UCX  WARN  object 0xba16cc0 was not returned to mpool ucp_requests
[1715592155.347967] [node137:2224425:0]          mpool.c:43   UCX  WARN  object 0xba16e80 was not returned to mpool ucp_requests
[1715592155.347969] [node137:2224425:0]          mpool.c:43   UCX  WARN  object 0xba17040 was not returned to mpool ucp_requests
[1715592155.348481] [node137:2224429:0]          mpool.c:43   UCX  WARN  object 0xbc3b840 was not returned to mpool ucp_requests
[1715592155.348491] [node137:2224429:0]          mpool.c:43   UCX  WARN  object 0xbc3ba00 was not returned to mpool ucp_requests
[1715592155.348496] [node137:2224429:0]          mpool.c:43   UCX  WARN  object 0xbc3bbc0 was not returned to mpool ucp_requests
[1715592155.348499] [node137:2224429:0]          mpool.c:43   UCX  WARN  object 0xbc3bd80 was not returned to mpool ucp_requests
[1715592155.348502] [node137:2224429:0]          mpool.c:43   UCX  WARN  object 0xbc3bf40 was not returned to mpool ucp_requests
[1715592155.348653] [node137:2224407:0]          mpool.c:43   UCX  WARN  object 0xb3cf900 was not returned to mpool ucp_requests
[1715592155.348666] [node137:2224407:0]          mpool.c:43   UCX  WARN  object 0xb3cfac0 was not returned to mpool ucp_requests
[1715592155.348669] [node137:2224407:0]          mpool.c:43   UCX  WARN  object 0xb3cfc80 was not returned to mpool ucp_requests
[1715592155.348672] [node137:2224407:0]          mpool.c:43   UCX  WARN  object 0xb3cfe40 was not returned to mpool ucp_requests
[1715592155.348674] [node137:2224407:0]          mpool.c:43   UCX  WARN  object 0xb3d0000 was not returned to mpool ucp_requests
[1715592155.348677] [node137:2224407:0]          mpool.c:43   UCX  WARN  object 0xb3d01c0 was not returned to mpool ucp_requests
[1715592155.349552] [node137:2224426:0]          mpool.c:43   UCX  WARN  object 0xb6b6ac0 was not returned to mpool ucp_requests
[1715592155.349601] [node137:2224426:0]          mpool.c:43   UCX  WARN  object 0xb6b6c80 was not returned to mpool ucp_requests
[1715592155.349605] [node137:2224426:0]          mpool.c:43   UCX  WARN  object 0xb6b6e40 was not returned to mpool ucp_requests
[1715592155.349608] [node137:2224426:0]          mpool.c:43   UCX  WARN  object 0xb6b7000 was not returned to mpool ucp_requests
[1715592155.349612] [node137:2224426:0]          mpool.c:43   UCX  WARN  object 0xb6b71c0 was not returned to mpool ucp_requests
[1715592155.350108] [node137:2224404:0]          mpool.c:43   UCX  WARN  object 0xc3bd7c0 was not returned to mpool ucp_requests
[1715592155.350120] [node137:2224404:0]          mpool.c:43   UCX  WARN  object 0xc3bd980 was not returned to mpool ucp_requests
[1715592155.350124] [node137:2224404:0]          mpool.c:43   UCX  WARN  object 0xc3bdb40 was not returned to mpool ucp_requests
[1715592155.350127] [node137:2224404:0]          mpool.c:43   UCX  WARN  object 0xc3bdd00 was not returned to mpool ucp_requests
[1715592155.350131] [node137:2224404:0]          mpool.c:43   UCX  WARN  object 0xc3bdec0 was not returned to mpool ucp_requests
[1715592155.350134] [node137:2224404:0]          mpool.c:43   UCX  WARN  object 0xc3be080 was not returned to mpool ucp_requests
[1715592155.360501] [node137:2224402:0]          mpool.c:43   UCX  WARN  object 0xb802e40 was not returned to mpool ucp_requests
[1715592155.360514] [node137:2224402:0]          mpool.c:43   UCX  WARN  object 0xb803000 was not returned to mpool ucp_requests
[1715592155.360519] [node137:2224402:0]          mpool.c:43   UCX  WARN  object 0xb8031c0 was not returned to mpool ucp_requests
[1715592155.360693] [node137:2224417:0]          mpool.c:43   UCX  WARN  object 0xbc43ac0 was not returned to mpool ucp_requests
[1715592155.360706] [node137:2224417:0]          mpool.c:43   UCX  WARN  object 0xbc43c80 was not returned to mpool ucp_requests
[1715592155.360711] [node137:2224417:0]          mpool.c:43   UCX  WARN  object 0xbc43e40 was not returned to mpool ucp_requests
[1715592155.360714] [node137:2224417:0]          mpool.c:43   UCX  WARN  object 0xbc44000 was not returned to mpool ucp_requests
[1715592155.360717] [node137:2224417:0]          mpool.c:43   UCX  WARN  object 0xbc441c0 was not returned to mpool ucp_requests
[1715592155.364742] [node137:2224420:0]          mpool.c:43   UCX  WARN  object 0xb39ea40 was not returned to mpool ucp_requests
[1715592155.364759] [node137:2224420:0]          mpool.c:43   UCX  WARN  object 0xb39ec00 was not returned to mpool ucp_requests
[1715592155.364762] [node137:2224420:0]          mpool.c:43   UCX  WARN  object 0xb39edc0 was not returned to mpool ucp_requests
[1715592155.364764] [node137:2224420:0]          mpool.c:43   UCX  WARN  object 0xb39ef80 was not returned to mpool ucp_requests
[1715592155.364767] [node137:2224420:0]          mpool.c:43   UCX  WARN  object 0xb39f140 was not returned to mpool ucp_requests
[1715592155.365712] [node137:2224412:0]          mpool.c:43   UCX  WARN  object 0xc4b9b80 was not returned to mpool ucp_requests
[1715592155.365727] [node137:2224412:0]          mpool.c:43   UCX  WARN  object 0xc4b9d40 was not returned to mpool ucp_requests
[1715592155.365731] [node137:2224412:0]          mpool.c:43   UCX  WARN  object 0xc4b9f00 was not returned to mpool ucp_requests
[1715592155.365733] [node137:2224412:0]          mpool.c:43   UCX  WARN  object 0xc4ba0c0 was not returned to mpool ucp_requests
[1715592155.365736] [node137:2224412:0]          mpool.c:43   UCX  WARN  object 0xc4ba280 was not returned to mpool ucp_requests
[1715592155.366778] [node137:2224416:0]          mpool.c:43   UCX  WARN  object 0xbc0ebc0 was not returned to mpool ucp_requests
[1715592155.366790] [node137:2224416:0]          mpool.c:43   UCX  WARN  object 0xbc0ed80 was not returned to mpool ucp_requests
[1715592155.366794] [node137:2224416:0]          mpool.c:43   UCX  WARN  object 0xbc0ef40 was not returned to mpool ucp_requests
[1715592155.366798] [node137:2224416:0]          mpool.c:43   UCX  WARN  object 0xbc0f100 was not returned to mpool ucp_requests
[1715592155.366800] [node137:2224416:0]          mpool.c:43   UCX  WARN  object 0xbc0f2c0 was not returned to mpool ucp_requests
[1715592155.371111] [node137:2224421:0]          mpool.c:43   UCX  WARN  object 0xab58800 was not returned to mpool ucp_requests
[1715592155.371123] [node137:2224421:0]          mpool.c:43   UCX  WARN  object 0xab589c0 was not returned to mpool ucp_requests
[1715592155.371126] [node137:2224421:0]          mpool.c:43   UCX  WARN  object 0xab58b80 was not returned to mpool ucp_requests
[1715592155.371129] [node137:2224421:0]          mpool.c:43   UCX  WARN  object 0xab58d40 was not returned to mpool ucp_requests
[1715592155.371132] [node137:2224421:0]          mpool.c:43   UCX  WARN  object 0xab58f00 was not returned to mpool ucp_requests
[1715592155.372329] [node137:2224418:0]          mpool.c:43   UCX  WARN  object 0xb841980 was not returned to mpool ucp_requests
[1715592155.372339] [node137:2224418:0]          mpool.c:43   UCX  WARN  object 0xb841b40 was not returned to mpool ucp_requests
[1715592155.372343] [node137:2224418:0]          mpool.c:43   UCX  WARN  object 0xb841d00 was not returned to mpool ucp_requests
[1715592155.372345] [node137:2224418:0]          mpool.c:43   UCX  WARN  object 0xb841ec0 was not returned to mpool ucp_requests
[1715592155.372348] [node137:2224418:0]          mpool.c:43   UCX  WARN  object 0xb842080 was not returned to mpool ucp_requests
[1715592155.374857] [node137:2224424:0]          mpool.c:43   UCX  WARN  object 0xb6d3880 was not returned to mpool ucp_requests
[1715592155.374869] [node137:2224424:0]          mpool.c:43   UCX  WARN  object 0xb6d3a40 was not returned to mpool ucp_requests
[1715592155.374872] [node137:2224424:0]          mpool.c:43   UCX  WARN  object 0xb6d3c00 was not returned to mpool ucp_requests
[1715592155.374875] [node137:2224424:0]          mpool.c:43   UCX  WARN  object 0xb6d3dc0 was not returned to mpool ucp_requests
[1715592155.374877] [node137:2224424:0]          mpool.c:43   UCX  WARN  object 0xb6d3f80 was not returned to mpool ucp_requests
[1715592155.375698] [node137:2224409:0]          mpool.c:43   UCX  WARN  object 0xc5d98c0 was not returned to mpool ucp_requests
[1715592155.375708] [node137:2224409:0]          mpool.c:43   UCX  WARN  object 0xc5d9a80 was not returned to mpool ucp_requests
[1715592155.375712] [node137:2224409:0]          mpool.c:43   UCX  WARN  object 0xc5d9c40 was not returned to mpool ucp_requests
[1715592155.375714] [node137:2224409:0]          mpool.c:43   UCX  WARN  object 0xc5d9e00 was not returned to mpool ucp_requests
[1715592155.375717] [node137:2224409:0]          mpool.c:43   UCX  WARN  object 0xc5d9fc0 was not returned to mpool ucp_requests
[1715592155.376109] [node137:2224411:0]          mpool.c:43   UCX  WARN  object 0xa963b80 was not returned to mpool ucp_requests
[1715592155.376120] [node137:2224411:0]          mpool.c:43   UCX  WARN  object 0xa963d40 was not returned to mpool ucp_requests
[1715592155.376125] [node137:2224411:0]          mpool.c:43   UCX  WARN  object 0xa963f00 was not returned to mpool ucp_requests
[1715592155.376128] [node137:2224411:0]          mpool.c:43   UCX  WARN  object 0xa9640c0 was not returned to mpool ucp_requests
[1715592155.376132] [node137:2224411:0]          mpool.c:43   UCX  WARN  object 0xa964280 was not returned to mpool ucp_requests
[1715592155.376495] [node137:2224422:0]          mpool.c:43   UCX  WARN  object 0xb261b00 was not returned to mpool ucp_requests
[1715592155.376507] [node137:2224422:0]          mpool.c:43   UCX  WARN  object 0xb261cc0 was not returned to mpool ucp_requests
[1715592155.376511] [node137:2224422:0]          mpool.c:43   UCX  WARN  object 0xb261e80 was not returned to mpool ucp_requests
[1715592155.376515] [node137:2224422:0]          mpool.c:43   UCX  WARN  object 0xb262040 was not returned to mpool ucp_requests
[1715592155.376519] [node137:2224422:0]          mpool.c:43   UCX  WARN  object 0xb262200 was not returned to mpool ucp_requests
[1715592155.406150] [node137:2224406:0]          mpool.c:43   UCX  WARN  object 0xbe08840 was not returned to mpool ucp_requests
[1715592155.406166] [node137:2224406:0]          mpool.c:43   UCX  WARN  object 0xbe08a00 was not returned to mpool ucp_requests
[1715592155.406170] [node137:2224406:0]          mpool.c:43   UCX  WARN  object 0xbe08bc0 was not returned to mpool ucp_requests
[1715592155.406174] [node137:2224406:0]          mpool.c:43   UCX  WARN  object 0xbe08d80 was not returned to mpool ucp_requests
[1715592155.406179] [node137:2224406:0]          mpool.c:43   UCX  WARN  object 0xbe08f40 was not returned to mpool ucp_requests
[1715592155.406182] [node137:2224406:0]          mpool.c:43   UCX  WARN  object 0xbe09100 was not returned to mpool ucp_requests
[1715592155.406535] [node137:2224415:0]          mpool.c:43   UCX  WARN  object 0xbe97ac0 was not returned to mpool ucp_requests
[1715592155.406545] [node137:2224415:0]          mpool.c:43   UCX  WARN  object 0xbe97c80 was not returned to mpool ucp_requests
[1715592155.406549] [node137:2224415:0]          mpool.c:43   UCX  WARN  object 0xbe97e40 was not returned to mpool ucp_requests
[1715592155.406552] [node137:2224415:0]          mpool.c:43   UCX  WARN  object 0xbe98000 was not returned to mpool ucp_requests
[1715592155.406563] [node137:2224415:0]          mpool.c:43   UCX  WARN  object 0xbe981c0 was not returned to mpool ucp_requests
[1715592155.408434] [node137:2224408:0]          mpool.c:43   UCX  WARN  object 0xb652b80 was not returned to mpool ucp_requests
[1715592155.408446] [node137:2224408:0]          mpool.c:43   UCX  WARN  object 0xb652d40 was not returned to mpool ucp_requests
[1715592155.408449] [node137:2224408:0]          mpool.c:43   UCX  WARN  object 0xb652f00 was not returned to mpool ucp_requests
[1715592155.408452] [node137:2224408:0]          mpool.c:43   UCX  WARN  object 0xb6530c0 was not returned to mpool ucp_requests
[1715592155.408455] [node137:2224408:0]          mpool.c:43   UCX  WARN  object 0xb653280 was not returned to mpool ucp_requests
[1715592155.408457] [node137:2224408:0]          mpool.c:43   UCX  WARN  object 0xb653440 was not returned to mpool ucp_requests
[1715592155.417006] [node137:2224430:0]          mpool.c:43   UCX  WARN  object 0xc2caa80 was not returned to mpool ucp_requests
[1715592155.417017] [node137:2224430:0]          mpool.c:43   UCX  WARN  object 0xc2cac40 was not returned to mpool ucp_requests
[1715592155.417021] [node137:2224430:0]          mpool.c:43   UCX  WARN  object 0xc2cae00 was not returned to mpool ucp_requests
[1715592155.417024] [node137:2224430:0]          mpool.c:43   UCX  WARN  object 0xc2cafc0 was not returned to mpool ucp_requests
[1715592155.417028] [node137:2224430:0]          mpool.c:43   UCX  WARN  object 0xc2cb180 was not returned to mpool ucp_requests
[1715592155.425905] [node137:2224423:0]          mpool.c:43   UCX  WARN  object 0xb9dfa40 was not returned to mpool ucp_requests
[1715592155.425916] [node137:2224423:0]          mpool.c:43   UCX  WARN  object 0xb9dfc00 was not returned to mpool ucp_requests
[1715592155.425921] [node137:2224423:0]          mpool.c:43   UCX  WARN  object 0xb9dfdc0 was not returned to mpool ucp_requests
[1715592155.425924] [node137:2224423:0]          mpool.c:43   UCX  WARN  object 0xb9dff80 was not returned to mpool ucp_requests
[1715592155.425927] [node137:2224423:0]          mpool.c:43   UCX  WARN  object 0xb9e0140 was not returned to mpool ucp_requests
[1715592155.479201] [node137:2224414:0]          mpool.c:43   UCX  WARN  object 0xb4589c0 was not returned to mpool ucp_requests
[1715592155.479218] [node137:2224414:0]          mpool.c:43   UCX  WARN  object 0xb458b80 was not returned to mpool ucp_requests
[1715592155.479222] [node137:2224414:0]          mpool.c:43   UCX  WARN  object 0xb458d40 was not returned to mpool ucp_requests
[1715592155.479226] [node137:2224414:0]          mpool.c:43   UCX  WARN  object 0xb458f00 was not returned to mpool ucp_requests
[1715592155.479229] [node137:2224414:0]          mpool.c:43   UCX  WARN  object 0xb4590c0 was not returned to mpool ucp_requests


           ************************************************************
           *        Program running with 30 parallel MPI-processes    *
           *              working on a common directory               *
           ************************************************************
-------------------------------------------------------------------------------
                                 ORCA SCF
-------------------------------------------------------------------------------

------------
SCF SETTINGS
------------
Hamiltonian:
 Density Functional     Method          .... DFT(GTOs)
 Exchange Functional    Exchange        .... PBE
   PBE kappa parameter   XKappa         ....  0.804000
   PBE mue parameter    XMuePBE         ....  0.219520
 Correlation Functional Correlation     .... PBE
   PBE beta parameter  CBetaPBE         ....  0.066725
 LDA part of GGA corr.  LDAOpt          .... PW91-LDA
 Gradients option       PostSCFGGA      .... off
 Hybrid DFT is turned on
   Fraction HF Exchange ScalHFX         ....  0.250000
   Scaling of DF-GGA-X  ScalDFX         ....  0.750000
   Scaling of DF-GGA-C  ScalDFC         ....  1.000000
   Scaling of DF-LDA-C  ScalLDAC        ....  1.000000
   Perturbative correction              ....  0.000000
   Density functional embedding theory  .... OFF
   NL short-range parameter             ....  6.900000
 RI-approximation to the Coulomb term is turned on
   Number of AuxJ basis functions       .... 2498
   RIJ-COSX (HFX calculated with COS-X)).... on


General Settings:
 Integral files         IntName         .... IminiumBzOate_R3opt
 Hartree-Fock type      HFTyp           .... RHF
 Total Charge           Charge          ....    0
 Multiplicity           Mult            ....    1
 Number of Electrons    NEL             ....  302
 Basis Dimension        Dim             .... 1542
 Nuclear Repulsion      ENuc            ....   5282.4865059889 Eh

Convergence Acceleration:
 DIIS                   CNVDIIS         .... on
   Start iteration      DIISMaxIt       ....    12
   Startup error        DIISStart       ....  0.200000
   # of expansion vecs  DIISMaxEq       ....     5
   Bias factor          DIISBfac        ....   1.050
   Max. coefficient     DIISMaxC        ....  10.000
 Trust-Rad. Augm. Hess. CNVTRAH         .... auto
   Auto Start mean grad. ratio tolernc. ....  1.125000
   Auto Start start iteration           ....    20
   Auto Start num. interpolation iter.  ....    10
   Max. Number of Micro iterations      ....    16
   Max. Number of Macro iterations      .... Maxiter - #DIIS iter
   Number of Davidson start vectors     ....     2
   Converg. threshold I  (grad. norm)   ....   1.000e-05
   Converg. threshold II (energy diff.) ....   1.000e-08
   Grad. Scal. Fac. for Micro threshold ....   0.100
   Minimum threshold for Micro iter.    ....   0.010
   NR start threshold (gradient norm)   ....   0.001
   Initial trust radius                 ....   0.400
   Minimum AH scaling param. (alpha)    ....   1.000
   Maximum AH scaling param. (alpha)    .... 1000.000
   Orbital update algorithm             .... Taylor
   White noise on init. David. guess    .... on
   Maximum white noise                  ....   0.010
   Quad. conv. algorithm                .... NR
 SOSCF                  CNVSOSCF        .... on
   Start iteration      SOSCFMaxIt      ....   150
   Startup grad/error   SOSCFStart      ....  0.003300
 Level Shifting         CNVShift        .... on
   Level shift para.    LevelShift      ....    0.2500
   Turn off err/grad.   ShiftErr        ....    0.0010
 Zerner damping         CNVZerner       .... off
 Static damping         CNVDamp         .... on
   Fraction old density DampFac         ....    0.7000
   Max. Damping (<1)    DampMax         ....    0.9800
   Min. Damping (>=0)   DampMin         ....    0.0000
   Turn off err/grad.   DampErr         ....    0.1000
 Fernandez-Rico         CNVRico         .... off

SCF Procedure:
 Maximum # iterations   MaxIter         ....   125
 SCF integral mode      SCFMode         .... Direct
   Integral package                     .... SHARK and LIBINT hybrid scheme
 Reset frequency        DirectResetFreq ....    20
 Integral Threshold     Thresh          ....  2.500e-11 Eh
 Primitive CutOff       TCut            ....  2.500e-12 Eh

Convergence Tolerance:
 Convergence Check Mode ConvCheckMode   .... Total+1el-Energy
 Convergence forced     ConvForced      .... 0
 Energy Change          TolE            ....  1.000e-08 Eh
 1-El. energy change                    ....  1.000e-05 Eh
 Orbital Gradient       TolG            ....  1.000e-05
 Orbital Rotation angle TolX            ....  1.000e-05
 DIIS Error             TolErr          ....  5.000e-07


Diagonalization of the overlap matrix:
Smallest eigenvalue                        ... 4.238e-06
Time for diagonalization                   ...    1.060 sec
Threshold for overlap eigenvalues          ... 1.000e-08
Number of eigenvalues below threshold      ... 0
Time for construction of square roots      ...    1.417 sec
Total time needed                          ...    2.583 sec

Time for model grid setup =    0.618 sec

------------------------------
INITIAL GUESS: MODEL POTENTIAL
------------------------------
Loading Hartree-Fock densities                     ... done
Calculating cut-offs                               ... done
Initializing the effective Hamiltonian             ... done
Setting up the integral package (SHARK)            ... done
Starting the Coulomb interaction                   ... done (   1.5 sec)
Reading the grid                                   ... done
Mapping shells                                     ... done
Starting the XC term evaluation                    ... done (   0.8 sec)
  promolecular density results
     # of electrons  =    301.979627114
     EX              =   -241.803367745
     EC              =    -10.151138288
     EX+EC           =   -251.954506034
Transforming the Hamiltonian                       ... done (   0.4 sec)
Diagonalizing the Hamiltonian                      ... done (   0.8 sec)
Back transforming the eigenvectors                 ... done (   0.1 sec)
Now organizing SCF variables                       ... done
                      ------------------
                      INITIAL GUESS DONE (   4.2 sec)
                      ------------------
-------------------
DFT GRID GENERATION
-------------------

General Integration Accuracy     IntAcc      ... 4.388
Radial Grid Type                 RadialGrid  ... OptM3 with GC (2021)
Angular Grid (max. ang.)         AngularGrid ... 4 (Lebedev-302)
Angular grid pruning method      GridPruning ... 4 (adaptive)
Weight generation scheme         WeightScheme... Becke
Basis function cutoff            BFCut       ... 1.0000e-11
Integration weight cutoff        WCut        ... 1.0000e-14
Angular grids for H and He will be reduced by one unit
Partially contracted basis set               ... off
Rotationally invariant grid construction     ... off

Total number of grid points                  ...   373926
Total number of batches                      ...     5886
Average number of points per batch           ...       63
Average number of grid points per atom       ...     4560
Time for grid setup =    2.718 sec

--------------------
COSX GRID GENERATION
--------------------

GRIDX 1
-------
General Integration Accuracy     IntAcc      ... 3.816
Radial Grid Type                 RadialGrid  ... OptM3 with GC (2021)
Angular Grid (max. ang.)         AngularGrid ... 1 (Lebedev-50)
Angular grid pruning method      GridPruning ... 4 (adaptive)
Weight generation scheme         WeightScheme... Becke
Basis function cutoff            BFCut       ... 1.0000e-11
Integration weight cutoff        WCut        ... 1.0000e-14
Angular grids for H and He will be reduced by one unit
Partially contracted basis set               ... on
Rotationally invariant grid construction     ... off

Total number of grid points                  ...    47392
Total number of batches                      ...      777
Average number of points per batch           ...       60
Average number of grid points per atom       ...      578
UseSFitting                                  ... on

GRIDX 2
-------
General Integration Accuracy     IntAcc      ... 4.020
Radial Grid Type                 RadialGrid  ... OptM3 with GC (2021)
Angular Grid (max. ang.)         AngularGrid ... 2 (Lebedev-110)
Angular grid pruning method      GridPruning ... 4 (adaptive)
Weight generation scheme         WeightScheme... Becke
Basis function cutoff            BFCut       ... 1.0000e-11
Integration weight cutoff        WCut        ... 1.0000e-14
Angular grids for H and He will be reduced by one unit
Partially contracted basis set               ... on
Rotationally invariant grid construction     ... off

Total number of grid points                  ...   100288
Total number of batches                      ...     1605
Average number of points per batch           ...       62
Average number of grid points per atom       ...     1223
UseSFitting                                  ... on

GRIDX 3
-------
General Integration Accuracy     IntAcc      ... 4.338
Radial Grid Type                 RadialGrid  ... OptM3 with GC (2021)
Angular Grid (max. ang.)         AngularGrid ... 3 (Lebedev-194)
Angular grid pruning method      GridPruning ... 4 (adaptive)
Weight generation scheme         WeightScheme... Becke
Basis function cutoff            BFCut       ... 1.0000e-11
Integration weight cutoff        WCut        ... 1.0000e-14
Angular grids for H and He will be reduced by one unit
Partially contracted basis set               ... on
Rotationally invariant grid construction     ... off

Total number of grid points                  ...   217589
Total number of batches                      ...     3440
Average number of points per batch           ...       63
Average number of grid points per atom       ...     2654
UseSFitting                                  ... on

Time for X-Grid setup             =    9.832 sec


--------------------
CPCM SOLVATION MODEL
--------------------
CPCM parameters:
  Epsilon                                         ...      26.7260
  Refrac                                          ...       1.2907
  Rsolv                                           ...       1.3000
  Surface type                                    ... GAUSSIAN VDW
  Epsilon function type                           ...         CPCM
Solvent:                                     ... 2,2,2-TRIFLUOROETHANOL
SMD-CDS solvent descriptors:
  Soln                                       ...    1.2907
  Soln25                                     ... Unavailable
  Sola                                       ...    0.5700
  Solb                                       ...    0.2500
  Solg                                       ...   42.0200
  Solc                                       ...    0.0000
  Solh                                       ...    0.5000
Radii:
 Radius for O  used is    2.8724 Bohr (=   1.5200 Ang.)
 Radius for N  used is    3.5716 Bohr (=   1.8900 Ang.)
 Radius for C  used is    3.4960 Bohr (=   1.8500 Ang.)
 Radius for H  used is    2.2677 Bohr (=   1.2000 Ang.)
Calculating surface                               ...        done! (  0.0s)
GEPOL surface points                              ...         4687
GEPOL Volume                                      ...    3942.4913
GEPOL Surface-area                                ...    2159.4589
Calculating surface distance matrix               ...        done! (  0.2s)
Performing Cholesky decomposition & store         ...        done! (  1.7s)
Overall time for CPCM initialization              ...                 1.9s
--------------
SCF ITERATIONS
--------------
ITER       Energy         Delta-E        Max-DP      RMS-DP      [F,P]     Damp
               ***  Starting incremental Fock matrix formation  ***
  0  -1803.7932105438   0.000000000000 0.15822585  0.00060457  0.2998743 0.7000
  1  -1804.2956907317  -0.502480187849 0.17701169  0.00052364  0.1330460 0.7000
                               ***Turning on DIIS***
  2  -1804.5059429343  -0.210252202585 0.23708346  0.00091568  0.0387238 0.0000
  3  -1804.8280200642  -0.322077129939 0.18791255  0.00042878  0.0680215 0.0000
  4  -1804.8990293295  -0.071009265290 0.05399527  0.00014438  0.0150985 0.0000
  5  -1804.9025438849  -0.003514555385 0.02164098  0.00006592  0.0101971 0.0000
                      *** Initiating the SOSCF procedure ***
                           *** Shutting down DIIS ***
                      *** Re-Reading the Fockian *** 
                      *** Removing any level shift *** 
ITER      Energy       Delta-E        Grad      Rot      Max-DP    RMS-DP
  6  -1804.90290314  -0.0003592572  0.000276  0.000276  0.006969  0.000022
               *** Restarting incremental Fock matrix formation ***
  7  -1804.90291013  -0.0000069848  0.000180  0.000696  0.009394  0.000064
  8  -1804.90291037  -0.0000002405  0.000209  0.000177  0.001889  0.000013
  9  -1804.90291581  -0.0000054423  0.000017  0.000051  0.001953  0.000013
 10  -1804.90291578   0.0000000337  0.000029  0.000043  0.000229  0.000001
 11  -1804.90291598  -0.0000002018  0.000008  0.000022  0.000357  0.000003
 12  -1804.90291600  -0.0000000235  0.000006  0.000009  0.000154  0.000001
                  ***Gradient check signals convergence***
              ***Rediagonalizing the Fockian in SOSCF/NRSCF***

               *****************************************************
               *                     SUCCESS                       *
               *           SCF CONVERGED AFTER  13 CYCLES          *
               *****************************************************

Old exchange energy                            =    -61.841220991 Eh
New exchange energy                            =    -61.841239869 Eh
Exchange energy change after final integration =     -0.000018878 Eh
Total energy after final integration           =  -1804.902934735 Eh
Final COS-X integration done in                =    40.813 sec

SMD CDS free energy correction energy :                 3.49427     Kcal/mol
Total Energy after SMD CDS correction =             -1804.897366265 Eh

----------------
TOTAL SCF ENERGY
----------------

Total Energy       :        -1804.89736627 Eh          -49113.75423 eV

Components:
Nuclear Repulsion  :         5282.48650599 Eh          143743.76562 eV
Electronic Energy  :        -7087.38387225 Eh         -192857.51985 eV
One Electron Energy:       -12971.04754460 Eh         -352960.14784 eV
Two Electron Energy:         5883.66367234 Eh          160102.62798 eV
Max COSX asymmetry :            0.00000278 Eh               0.00008 eV
CPCM Dielectric    :           -0.08433775 Eh              -2.29495 eV
SMD CDS (Gcds)     :            0.00556847 Eh               0.15153 eV

Virial components:
Potential Energy   :        -3601.53922823 Eh          -98002.86477 eV
Kinetic Energy     :         1796.64186197 Eh           48889.11054 eV
Virial Ratio       :            2.00459496


DFT components:
N(Alpha)           :      151.000202275401 electrons
N(Beta)            :      151.000202275401 electrons
N(Total)           :      302.000404550802 electrons
E(X)               :     -184.958150529931 Eh       
E(C)               :      -10.129626037804 Eh       
E(XC)              :     -195.087776567735 Eh       
DFET-embed. en.    :        0.000000000000 Eh       
CPCM Solvation Model Properties:
Surface-charge          :           -0.08529536
Charge-correction       :           -0.00114209 Eh              -0.03108 eV
Free-energy (cav+disp)  :            0.00556847 Eh               0.15153 eV

---------------
SCF CONVERGENCE
---------------

  Last Energy change         ...    1.4484e-07  Tolerance :   1.0000e-08
  Last MAX-Density change    ...    2.4425e-15  Tolerance :   1.0000e-07
  Last RMS-Density change    ...    1.1162e-17  Tolerance :   5.0000e-09
  Last Orbital Gradient      ...    1.0956e-06  Tolerance :   1.0000e-05
  Last Orbital Rotation      ...    3.3946e-06  Tolerance :   1.0000e-05

             **** THE GBW FILE WAS UPDATED (IminiumBzOate_R3opt.gbw) ****
             **** DENSITY IminiumBzOate_R3opt.scfp WAS UPDATED ****
             **** ENERGY FILE WAS UPDATED (IminiumBzOate_R3opt.en.tmp) ****
             **** THE GBW FILE WAS UPDATED (IminiumBzOate_R3opt.gbw) ****
             **** DENSITY IminiumBzOate_R3opt.scfp WAS UPDATED ****
----------------
ORBITAL ENERGIES
----------------

  NO   OCC          E(Eh)            E(eV) 
   0   2.0000     -19.286058      -524.8003 
   1   2.0000     -19.176094      -521.8080 
   2   2.0000     -19.161266      -521.4046 
   3   2.0000     -19.156504      -521.2750 
   4   2.0000     -14.460065      -393.4784 
   5   2.0000     -14.440387      -392.9429 
   6   2.0000     -10.379564      -282.4423 
   7   2.0000     -10.377849      -282.3956 
   8   2.0000     -10.316032      -280.7135 
   9   2.0000     -10.302190      -280.3369 
  10   2.0000     -10.282376      -279.7977 
  11   2.0000     -10.282221      -279.7935 
  12   2.0000     -10.250268      -278.9240 
  13   2.0000     -10.249827      -278.9120 
  14   2.0000     -10.248065      -278.8640 
  15   2.0000     -10.246621      -278.8247 
  16   2.0000     -10.236838      -278.5585 
  17   2.0000     -10.234191      -278.4865 
  18   2.0000     -10.233164      -278.4586 
  19   2.0000     -10.233050      -278.4554 
  20   2.0000     -10.231876      -278.4235 
  21   2.0000     -10.231684      -278.4183 
  22   2.0000     -10.231418      -278.4110 
  23   2.0000     -10.230510      -278.3863 
  24   2.0000     -10.229600      -278.3616 
  25   2.0000     -10.229055      -278.3467 
  26   2.0000     -10.228509      -278.3319 
  27   2.0000     -10.227931      -278.3162 
  28   2.0000     -10.226965      -278.2899 
  29   2.0000     -10.226682      -278.2822 
  30   2.0000     -10.226301      -278.2718 
  31   2.0000     -10.225826      -278.2589 
  32   2.0000     -10.223612      -278.1986 
  33   2.0000     -10.223397      -278.1928 
  34   2.0000     -10.222904      -278.1794 
  35   2.0000     -10.222667      -278.1729 
  36   2.0000     -10.207766      -277.7674 
  37   2.0000     -10.207677      -277.7650 
  38   2.0000     -10.206602      -277.7358 
  39   2.0000     -10.206449      -277.7316 
  40   2.0000     -10.203626      -277.6548 
  41   2.0000     -10.202555      -277.6256 
  42   2.0000      -1.206064       -32.8187 
  43   2.0000      -1.075417       -29.2636 
  44   2.0000      -1.072791       -29.1921 
  45   2.0000      -1.006094       -27.3772 
  46   2.0000      -1.001130       -27.2421 
  47   2.0000      -0.978476       -26.6257 
  48   2.0000      -0.902197       -24.5500 
  49   2.0000      -0.898093       -24.4384 
  50   2.0000      -0.890167       -24.2227 
  51   2.0000      -0.883765       -24.0485 
  52   2.0000      -0.850248       -23.1364 
  53   2.0000      -0.849451       -23.1147 
  54   2.0000      -0.811032       -22.0693 
  55   2.0000      -0.804859       -21.9013 
  56   2.0000      -0.779846       -21.2207 
  57   2.0000      -0.778733       -21.1904 
  58   2.0000      -0.776018       -21.1165 
  59   2.0000      -0.772899       -21.0317 
  60   2.0000      -0.769603       -20.9420 
  61   2.0000      -0.768644       -20.9159 
  62   2.0000      -0.745377       -20.2827 
  63   2.0000      -0.728106       -19.8128 
  64   2.0000      -0.712905       -19.3991 
  65   2.0000      -0.710461       -19.3326 
  66   2.0000      -0.705048       -19.1853 
  67   2.0000      -0.703320       -19.1383 
  68   2.0000      -0.659599       -17.9486 
  69   2.0000      -0.648552       -17.6480 
  70   2.0000      -0.642540       -17.4844 
  71   2.0000      -0.640707       -17.4345 
  72   2.0000      -0.637485       -17.3469 
  73   2.0000      -0.631226       -17.1765 
  74   2.0000      -0.625623       -17.0241 
  75   2.0000      -0.620546       -16.8859 
  76   2.0000      -0.611840       -16.6490 
  77   2.0000      -0.595199       -16.1962 
  78   2.0000      -0.581292       -15.8178 
  79   2.0000      -0.578074       -15.7302 
  80   2.0000      -0.565806       -15.3964 
  81   2.0000      -0.556666       -15.1477 
  82   2.0000      -0.544054       -14.8045 
  83   2.0000      -0.535827       -14.5806 
  84   2.0000      -0.526956       -14.3392 
  85   2.0000      -0.515089       -14.0163 
  86   2.0000      -0.512337       -13.9414 
  87   2.0000      -0.504814       -13.7367 
  88   2.0000      -0.501025       -13.6336 
  89   2.0000      -0.496933       -13.5222 
  90   2.0000      -0.487414       -13.2632 
  91   2.0000      -0.480517       -13.0755 
  92   2.0000      -0.476107       -12.9555 
  93   2.0000      -0.472714       -12.8632 
  94   2.0000      -0.472177       -12.8486 
  95   2.0000      -0.469355       -12.7718 
  96   2.0000      -0.466026       -12.6812 
  97   2.0000      -0.464981       -12.6528 
  98   2.0000      -0.462183       -12.5766 
  99   2.0000      -0.459406       -12.5011 
 100   2.0000      -0.453460       -12.3393 
 101   2.0000      -0.450054       -12.2466 
 102   2.0000      -0.447764       -12.1843 
 103   2.0000      -0.446429       -12.1480 
 104   2.0000      -0.441464       -12.0129 
 105   2.0000      -0.439845       -11.9688 
 106   2.0000      -0.437756       -11.9120 
 107   2.0000      -0.436091       -11.8666 
 108   2.0000      -0.432591       -11.7714 
 109   2.0000      -0.431242       -11.7347 
 110   2.0000      -0.429487       -11.6869 
 111   2.0000      -0.429048       -11.6750 
 112   2.0000      -0.418870       -11.3980 
 113   2.0000      -0.408147       -11.1063 
 114   2.0000      -0.403505       -10.9799 
 115   2.0000      -0.399727       -10.8771 
 116   2.0000      -0.393790       -10.7156 
 117   2.0000      -0.393463       -10.7067 
 118   2.0000      -0.391099       -10.6423 
 119   2.0000      -0.385710       -10.4957 
 120   2.0000      -0.382503       -10.4084 
 121   2.0000      -0.379933       -10.3385 
 122   2.0000      -0.376546       -10.2463 
 123   2.0000      -0.375857       -10.2276 
 124   2.0000      -0.373384       -10.1603 
 125   2.0000      -0.371786       -10.1168 
 126   2.0000      -0.370628       -10.0853 
 127   2.0000      -0.366677        -9.9778 
 128   2.0000      -0.364917        -9.9299 
 129   2.0000      -0.363137        -9.8815 
 130   2.0000      -0.359258        -9.7759 
 131   2.0000      -0.355246        -9.6667 
 132   2.0000      -0.348056        -9.4711 
 133   2.0000      -0.345524        -9.4022 
 134   2.0000      -0.343597        -9.3497 
 135   2.0000      -0.341406        -9.2901 
 136   2.0000      -0.333035        -9.0623 
 137   2.0000      -0.326525        -8.8852 
 138   2.0000      -0.309043        -8.4095 
 139   2.0000      -0.297703        -8.1009 
 140   2.0000      -0.289826        -7.8866 
 141   2.0000      -0.278980        -7.5914 
 142   2.0000      -0.277947        -7.5633 
 143   2.0000      -0.276911        -7.5351 
 144   2.0000      -0.275810        -7.5052 
 145   2.0000      -0.274241        -7.4625 
 146   2.0000      -0.267297        -7.2735 
 147   2.0000      -0.267225        -7.2716 
 148   2.0000      -0.265476        -7.2240 
 149   2.0000      -0.263194        -7.1619 
 150   2.0000      -0.255377        -6.9491 
 151   0.0000      -0.050146        -1.3646 
 152   0.0000      -0.033634        -0.9152 
 153   0.0000      -0.032210        -0.8765 
 154   0.0000      -0.025978        -0.7069 
 155   0.0000      -0.015390        -0.4188 
 156   0.0000      -0.013631        -0.3709 
 157   0.0000      -0.013535        -0.3683 
 158   0.0000      -0.006890        -0.1875 
 159   0.0000      -0.004297        -0.1169 
 160   0.0000       0.040332         1.0975 
 161   0.0000       0.051119         1.3910 
 162   0.0000       0.053621         1.4591 
 163   0.0000       0.060664         1.6507 
 164   0.0000       0.066148         1.8000 
 165   0.0000       0.068805         1.8723 
 166   0.0000       0.075042         2.0420 
 167   0.0000       0.076361         2.0779 
 168   0.0000       0.079374         2.1599 
 169   0.0000       0.085274         2.3204 
 170   0.0000       0.088230         2.4009 
 171   0.0000       0.089191         2.4270 
 172   0.0000       0.093554         2.5457 
 173   0.0000       0.093656         2.5485 
 174   0.0000       0.098496         2.6802 
 175   0.0000       0.100470         2.7339 
 176   0.0000       0.102274         2.7830 
 177   0.0000       0.106227         2.8906 
 178   0.0000       0.107498         2.9252 
 179   0.0000       0.109143         2.9699 
 180   0.0000       0.111497         3.0340 
 181   0.0000       0.113306         3.0832 
 182   0.0000       0.113900         3.0994 
 183   0.0000       0.118187         3.2160 
 184   0.0000       0.120110         3.2684 
 185   0.0000       0.122818         3.3420 
 186   0.0000       0.125966         3.4277 
 187   0.0000       0.127962         3.4820 
 188   0.0000       0.131689         3.5835 
 189   0.0000       0.134130         3.6499 
 190   0.0000       0.134753         3.6668 
 191   0.0000       0.137881         3.7519 
 192   0.0000       0.141136         3.8405 
 193   0.0000       0.142467         3.8767 
 194   0.0000       0.145301         3.9538 
 195   0.0000       0.148880         4.0512 
 196   0.0000       0.151151         4.1130 
 197   0.0000       0.151960         4.1350 
 198   0.0000       0.157121         4.2755 
 199   0.0000       0.160089         4.3562 
 200   0.0000       0.161153         4.3852 
 201   0.0000       0.163428         4.4471 
 202   0.0000       0.164469         4.4754 
 203   0.0000       0.169035         4.5997 
 204   0.0000       0.171371         4.6633 
 205   0.0000       0.172958         4.7064 
 206   0.0000       0.173779         4.7288 
 207   0.0000       0.174866         4.7583 
 208   0.0000       0.177180         4.8213 
 209   0.0000       0.181202         4.9308 
 210   0.0000       0.183604         4.9961 
 211   0.0000       0.186422         5.0728 
 212   0.0000       0.188317         5.1244 
 213   0.0000       0.190741         5.1903 
 214   0.0000       0.193962         5.2780 
 215   0.0000       0.194447         5.2912 
 216   0.0000       0.199776         5.4362 
 217   0.0000       0.201329         5.4784 
 218   0.0000       0.203983         5.5507 
 219   0.0000       0.205389         5.5889 
 220   0.0000       0.208125         5.6634 
 221   0.0000       0.210010         5.7147 
 222   0.0000       0.212660         5.7868 
 223   0.0000       0.215042         5.8516 
 224   0.0000       0.218300         5.9403 
 225   0.0000       0.219463         5.9719 
 226   0.0000       0.224268         6.1026 
 227   0.0000       0.225246         6.1293 
 228   0.0000       0.231163         6.2903 
 229   0.0000       0.232351         6.3226 
 230   0.0000       0.234312         6.3760 
 231   0.0000       0.237090         6.4515 
 232   0.0000       0.238679         6.4948 
 233   0.0000       0.242787         6.6066 
 234   0.0000       0.243715         6.6318 
 235   0.0000       0.245697         6.6857 
 236   0.0000       0.246625         6.7110 
 237   0.0000       0.250174         6.8076 
 238   0.0000       0.254156         6.9159 
 239   0.0000       0.257660         7.0113 
 240   0.0000       0.261016         7.1026 
 241   0.0000       0.262557         7.1445 
 242   0.0000       0.264019         7.1843 
 243   0.0000       0.266819         7.2605 
 244   0.0000       0.267567         7.2809 
 245   0.0000       0.272111         7.4045 
 246   0.0000       0.273911         7.4535 
 247   0.0000       0.275113         7.4862 
 248   0.0000       0.277967         7.5639 
 249   0.0000       0.280876         7.6430 
 250   0.0000       0.281694         7.6653 
 251   0.0000       0.284784         7.7494 
 252   0.0000       0.287557         7.8248 
 253   0.0000       0.289027         7.8648 
 254   0.0000       0.290833         7.9140 
 255   0.0000       0.295782         8.0486 
 256   0.0000       0.298239         8.1155 
 257   0.0000       0.300592         8.1795 
 258   0.0000       0.303466         8.2577 
 259   0.0000       0.304463         8.2849 
 260   0.0000       0.309592         8.4244 
 261   0.0000       0.311269         8.4701 
 262   0.0000       0.313144         8.5211 
 263   0.0000       0.317112         8.6291 
 264   0.0000       0.318999         8.6804 
 265   0.0000       0.322971         8.7885 
 266   0.0000       0.325056         8.8452 
 267   0.0000       0.326719         8.8905 
 268   0.0000       0.330545         8.9946 
 269   0.0000       0.333846         9.0844 
 270   0.0000       0.335523         9.1300 
 271   0.0000       0.336895         9.1674 
 272   0.0000       0.339472         9.2375 
 273   0.0000       0.342685         9.3249 
 274   0.0000       0.343182         9.3385 
 275   0.0000       0.347080         9.4445 
 276   0.0000       0.348995         9.4966 
 277   0.0000       0.351730         9.5711 
 278   0.0000       0.355269         9.6674 
 279   0.0000       0.357375         9.7247 
 280   0.0000       0.358034         9.7426 
 281   0.0000       0.361506         9.8371 
 282   0.0000       0.363740         9.8979 
 283   0.0000       0.366776         9.9805 
 284   0.0000       0.368175        10.0186 
 285   0.0000       0.371038        10.0965 
 286   0.0000       0.373923        10.1750 
 287   0.0000       0.375152        10.2084 
 288   0.0000       0.376923        10.2566 
 289   0.0000       0.377836        10.2814 
 290   0.0000       0.382020        10.3953 
 291   0.0000       0.384419        10.4606 
 292   0.0000       0.387381        10.5412 
 293   0.0000       0.388317        10.5666 
 294   0.0000       0.392269        10.6742 
 295   0.0000       0.398760        10.8508 
 296   0.0000       0.399719        10.8769 
 297   0.0000       0.401997        10.9389 
 298   0.0000       0.405861        11.0441 
 299   0.0000       0.407566        11.0904 
 300   0.0000       0.410632        11.1739 
 301   0.0000       0.415224        11.2988 
 302   0.0000       0.415714        11.3121 
 303   0.0000       0.419540        11.4163 
 304   0.0000       0.421762        11.4767 
 305   0.0000       0.424730        11.5575 
 306   0.0000       0.425911        11.5896 
 307   0.0000       0.428417        11.6578 
 308   0.0000       0.431479        11.7411 
 309   0.0000       0.432933        11.7807 
 310   0.0000       0.433889        11.8067 
 311   0.0000       0.436535        11.8787 
 312   0.0000       0.438570        11.9341 
 313   0.0000       0.439319        11.9545 
 314   0.0000       0.441786        12.0216 
 315   0.0000       0.443256        12.0616 
 316   0.0000       0.444023        12.0825 
 317   0.0000       0.445772        12.1301 
 318   0.0000       0.447345        12.1729 
 319   0.0000       0.451170        12.2770 
 320   0.0000       0.452350        12.3091 
 321   0.0000       0.455275        12.3887 
 322   0.0000       0.456255        12.4153 
 323   0.0000       0.456876        12.4322 
 324   0.0000       0.461197        12.5498 
 325   0.0000       0.462766        12.5925 
 326   0.0000       0.463481        12.6120 
 327   0.0000       0.466051        12.6819 
 328   0.0000       0.468065        12.7367 
 329   0.0000       0.469986        12.7890 
 330   0.0000       0.470804        12.8112 
 331   0.0000       0.473230        12.8772 
 332   0.0000       0.475308        12.9338 
 333   0.0000       0.478747        13.0274 
 334   0.0000       0.479038        13.0353 
 335   0.0000       0.480903        13.0860 
 336   0.0000       0.481651        13.1064 
 337   0.0000       0.485644        13.2150 
 338   0.0000       0.488615        13.2959 
 339   0.0000       0.490305        13.3419 
 340   0.0000       0.491822        13.3831 
 341   0.0000       0.492437        13.3999 
 342   0.0000       0.498085        13.5536 
 343   0.0000       0.499267        13.5858 
 344   0.0000       0.501261        13.6400 
 345   0.0000       0.504120        13.7178 
 346   0.0000       0.504505        13.7283 
 347   0.0000       0.508573        13.8390 
 348   0.0000       0.509454        13.8629 
 349   0.0000       0.509985        13.8774 
 350   0.0000       0.513802        13.9813 
 351   0.0000       0.515989        14.0408 
 352   0.0000       0.517874        14.0921 
 353   0.0000       0.519591        14.1388 
 354   0.0000       0.521629        14.1943 
 355   0.0000       0.523265        14.2388 
 356   0.0000       0.524637        14.2761 
 357   0.0000       0.526482        14.3263 
 358   0.0000       0.527939        14.3660 
 359   0.0000       0.531930        14.4745 
 360   0.0000       0.533706        14.5229 
 361   0.0000       0.539916        14.6919 
 362   0.0000       0.540779        14.7153 
 363   0.0000       0.543626        14.7928 
 364   0.0000       0.547300        14.8928 
 365   0.0000       0.549435        14.9509 
 366   0.0000       0.552415        15.0320 
 367   0.0000       0.554364        15.0850 
 368   0.0000       0.559266        15.2184 
 369   0.0000       0.560655        15.2562 
 370   0.0000       0.564580        15.3630 
 371   0.0000       0.566498        15.4152 
 372   0.0000       0.570020        15.5110 
 373   0.0000       0.575684        15.6652 
 374   0.0000       0.576441        15.6857 
 375   0.0000       0.580463        15.7952 
 376   0.0000       0.584346        15.9009 
 377   0.0000       0.587913        15.9979 
 378   0.0000       0.592320        16.1179 
 379   0.0000       0.594018        16.1641 
 380   0.0000       0.598759        16.2931 
 381   0.0000       0.602535        16.3958 
 382   0.0000       0.602920        16.4063 
 383   0.0000       0.609337        16.5809 
 384   0.0000       0.614682        16.7263 
 385   0.0000       0.617176        16.7942 
 386   0.0000       0.619045        16.8451 
 387   0.0000       0.624291        16.9878 
 388   0.0000       0.626346        17.0437 
 389   0.0000       0.627904        17.0861 
 390   0.0000       0.632090        17.2000 
 391   0.0000       0.635521        17.2934 
 392   0.0000       0.640280        17.4229 
 393   0.0000       0.646701        17.5976 
 394   0.0000       0.648679        17.6514 
 395   0.0000       0.651729        17.7345 
 396   0.0000       0.654065        17.7980 
 397   0.0000       0.658392        17.9158 
 398   0.0000       0.661705        18.0059 
 399   0.0000       0.666385        18.1332 
 400   0.0000       0.669454        18.2168 
 401   0.0000       0.675313        18.3762 
 402   0.0000       0.679630        18.4937 
 403   0.0000       0.681736        18.5510 
 404   0.0000       0.688583        18.7373 
 405   0.0000       0.689529        18.7630 
 406   0.0000       0.691104        18.8059 
 407   0.0000       0.692044        18.8315 
 408   0.0000       0.695693        18.9308 
 409   0.0000       0.701060        19.0768 
 410   0.0000       0.701789        19.0966 
 411   0.0000       0.706425        19.2228 
 412   0.0000       0.709484        19.3060 
 413   0.0000       0.713460        19.4142 
 414   0.0000       0.715204        19.4617 
 415   0.0000       0.719622        19.5819 
 416   0.0000       0.721643        19.6369 
 417   0.0000       0.722934        19.6720 
 418   0.0000       0.726292        19.7634 
 419   0.0000       0.727615        19.7994 
 420   0.0000       0.730376        19.8745 
 421   0.0000       0.733224        19.9520 
 422   0.0000       0.736745        20.0478 
 423   0.0000       0.737768        20.0757 
 424   0.0000       0.738802        20.1038 
 425   0.0000       0.740987        20.1633 
 426   0.0000       0.746683        20.3183 
 427   0.0000       0.749359        20.3911 
 428   0.0000       0.754087        20.5198 
 429   0.0000       0.757880        20.6230 
 430   0.0000       0.759335        20.6625 
 431   0.0000       0.761454        20.7202 
 432   0.0000       0.764895        20.8139 
 433   0.0000       0.773995        21.0615 
 434   0.0000       0.774714        21.0810 
 435   0.0000       0.778552        21.1855 
 436   0.0000       0.783078        21.3086 
 437   0.0000       0.785756        21.3815 
 438   0.0000       0.786876        21.4120 
 439   0.0000       0.791899        21.5487 
 440   0.0000       0.793495        21.5921 
 441   0.0000       0.795839        21.6559 
 442   0.0000       0.800540        21.7838 
 443   0.0000       0.802647        21.8411 
 444   0.0000       0.803214        21.8566 
 445   0.0000       0.806254        21.9393 
 446   0.0000       0.810667        22.0594 
 447   0.0000       0.811550        22.0834 
 448   0.0000       0.818862        22.2824 
 449   0.0000       0.821320        22.3493 
 450   0.0000       0.826966        22.5029 
 451   0.0000       0.829252        22.5651 
 452   0.0000       0.832831        22.6625 
 453   0.0000       0.833371        22.6772 
 454   0.0000       0.836409        22.7598 
 455   0.0000       0.839383        22.8408 
 456   0.0000       0.841397        22.8956 
 457   0.0000       0.844545        22.9812 
 458   0.0000       0.849621        23.1194 
 459   0.0000       0.852315        23.1927 
 460   0.0000       0.861266        23.4362 
 461   0.0000       0.863486        23.4967 
 462   0.0000       0.866418        23.5764 
 463   0.0000       0.869140        23.6505 
 464   0.0000       0.870479        23.6869 
 465   0.0000       0.875191        23.8152 
 466   0.0000       0.877691        23.8832 
 467   0.0000       0.877886        23.8885 
 468   0.0000       0.884237        24.0613 
 469   0.0000       0.888488        24.1770 
 470   0.0000       0.895189        24.3593 
 471   0.0000       0.896813        24.4035 
 472   0.0000       0.898664        24.4539 
 473   0.0000       0.903320        24.5806 
 474   0.0000       0.905151        24.6304 
 475   0.0000       0.908874        24.7317 
 476   0.0000       0.918286        24.9878 
 477   0.0000       0.920768        25.0554 
 478   0.0000       0.921684        25.0803 
 479   0.0000       0.923099        25.1188 
 480   0.0000       0.927920        25.2500 
 481   0.0000       0.932388        25.3716 
 482   0.0000       0.935690        25.4614 
 483   0.0000       0.938648        25.5419 
 484   0.0000       0.940909        25.6034 
 485   0.0000       0.944526        25.7019 
 486   0.0000       0.946334        25.7511 
 487   0.0000       0.948419        25.8078 
 488   0.0000       0.954051        25.9610 
 489   0.0000       0.954241        25.9662 
 490   0.0000       0.958595        26.0847 
 491   0.0000       0.967003        26.3135 
 492   0.0000       0.967396        26.3242 
 493   0.0000       0.971307        26.4306 
 494   0.0000       0.977455        26.5979 
 495   0.0000       0.984381        26.7864 
 496   0.0000       0.991304        26.9748 
 497   0.0000       0.993743        27.0411 
 498   0.0000       1.000093        27.2139 
 499   0.0000       1.003065        27.2948 
 500   0.0000       1.009349        27.4658 
 501   0.0000       1.012194        27.5432 
 502   0.0000       1.017215        27.6798 
 503   0.0000       1.018571        27.7167 
 504   0.0000       1.022783        27.8313 
 505   0.0000       1.026952        27.9448 
 506   0.0000       1.029668        28.0187 
 507   0.0000       1.034079        28.1387 
 508   0.0000       1.039315        28.2812 
 509   0.0000       1.043699        28.4005 
 510   0.0000       1.047850        28.5134 
 511   0.0000       1.050307        28.5803 
 512   0.0000       1.053100        28.6563 
 513   0.0000       1.058211        28.7954 
 514   0.0000       1.063581        28.9415 
 515   0.0000       1.066333        29.0164 
 516   0.0000       1.071662        29.1614 
 517   0.0000       1.075622        29.2692 
 518   0.0000       1.078109        29.3368 
 519   0.0000       1.086352        29.5611 
 520   0.0000       1.089092        29.6357 
 521   0.0000       1.094516        29.7833 
 522   0.0000       1.096288        29.8315 
 523   0.0000       1.098758        29.8987 
 524   0.0000       1.105295        30.0766 
 525   0.0000       1.110134        30.2083 
 526   0.0000       1.111985        30.2587 
 527   0.0000       1.116948        30.3937 
 528   0.0000       1.118741        30.4425 
 529   0.0000       1.122612        30.5478 
 530   0.0000       1.130489        30.7622 
 531   0.0000       1.133692        30.8493 
 532   0.0000       1.134774        30.8788 
 533   0.0000       1.138748        30.9869 
 534   0.0000       1.140112        31.0240 
 535   0.0000       1.144905        31.1545 
 536   0.0000       1.151108        31.3232 
 537   0.0000       1.154058        31.4035 
 538   0.0000       1.156061        31.4580 
 539   0.0000       1.158999        31.5380 
 540   0.0000       1.164367        31.6841 
 541   0.0000       1.169289        31.8180 
 542   0.0000       1.171486        31.8778 
 543   0.0000       1.175173        31.9781 
 544   0.0000       1.178012        32.0553 
 545   0.0000       1.181648        32.1543 
 546   0.0000       1.184128        32.2218 
 547   0.0000       1.187983        32.3267 
 548   0.0000       1.190617        32.3983 
 549   0.0000       1.201612        32.6975 
 550   0.0000       1.204010        32.7628 
 551   0.0000       1.205427        32.8013 
 552   0.0000       1.209893        32.9229 
 553   0.0000       1.212394        32.9909 
 554   0.0000       1.216872        33.1128 
 555   0.0000       1.220969        33.2243 
 556   0.0000       1.225453        33.3463 
 557   0.0000       1.226554        33.3762 
 558   0.0000       1.231521        33.5114 
 559   0.0000       1.237736        33.6805 
 560   0.0000       1.240968        33.7685 
 561   0.0000       1.242435        33.8084 
 562   0.0000       1.250494        34.0277 
 563   0.0000       1.250964        34.0404 
 564   0.0000       1.252447        34.0808 
 565   0.0000       1.258799        34.2537 
 566   0.0000       1.259266        34.2664 
 567   0.0000       1.261351        34.3231 
 568   0.0000       1.267380        34.4872 
 569   0.0000       1.268130        34.5076 
 570   0.0000       1.271633        34.6029 
 571   0.0000       1.275038        34.6955 
 572   0.0000       1.278265        34.7834 
 573   0.0000       1.279660        34.8213 
 574   0.0000       1.283203        34.9177 
 575   0.0000       1.286749        35.0142 
 576   0.0000       1.292779        35.1783 
 577   0.0000       1.296884        35.2900 
 578   0.0000       1.299226        35.3537 
 579   0.0000       1.302601        35.4456 
 580   0.0000       1.305553        35.5259 
 581   0.0000       1.310111        35.6499 
 582   0.0000       1.312163        35.7058 
 583   0.0000       1.317450        35.8496 
 584   0.0000       1.320258        35.9260 
 585   0.0000       1.321538        35.9609 
 586   0.0000       1.325290        36.0630 
 587   0.0000       1.332371        36.2557 
 588   0.0000       1.336830        36.3770 
 589   0.0000       1.338985        36.4356 
 590   0.0000       1.348204        36.6865 
 591   0.0000       1.353172        36.8217 
 592   0.0000       1.358467        36.9658 
 593   0.0000       1.361606        37.0512 
 594   0.0000       1.367154        37.2021 
 595   0.0000       1.369057        37.2539 
 596   0.0000       1.374032        37.3893 
 597   0.0000       1.383456        37.6457 
 598   0.0000       1.387252        37.7490 
 599   0.0000       1.389197        37.8020 
 600   0.0000       1.390188        37.8289 
 601   0.0000       1.401245        38.1298 
 602   0.0000       1.407307        38.2948 
 603   0.0000       1.409970        38.3672 
 604   0.0000       1.416379        38.5416 
 605   0.0000       1.418841        38.6086 
 606   0.0000       1.431779        38.9607 
 607   0.0000       1.435696        39.0673 
 608   0.0000       1.438516        39.1440 
 609   0.0000       1.448472        39.4149 
 610   0.0000       1.452637        39.5283 
 611   0.0000       1.452873        39.5347 
 612   0.0000       1.460882        39.7526 
 613   0.0000       1.463030        39.8111 
 614   0.0000       1.469184        39.9785 
 615   0.0000       1.470064        40.0025 
 616   0.0000       1.475717        40.1563 
 617   0.0000       1.479514        40.2596 
 618   0.0000       1.484545        40.3965 
 619   0.0000       1.486935        40.4616 
 620   0.0000       1.490578        40.5607 
 621   0.0000       1.495472        40.6939 
 622   0.0000       1.496587        40.7242 
 623   0.0000       1.502946        40.8972 
 624   0.0000       1.507496        41.0210 
 625   0.0000       1.510764        41.1100 
 626   0.0000       1.515405        41.2363 
 627   0.0000       1.516811        41.2745 
 628   0.0000       1.519478        41.3471 
 629   0.0000       1.525097        41.5000 
 630   0.0000       1.527375        41.5620 
 631   0.0000       1.530776        41.6545 
 632   0.0000       1.540084        41.9078 
 633   0.0000       1.541863        41.9562 
 634   0.0000       1.548344        42.1326 
 635   0.0000       1.549450        42.1627 
 636   0.0000       1.553028        42.2600 
 637   0.0000       1.557194        42.3734 
 638   0.0000       1.558359        42.4051 
 639   0.0000       1.562291        42.5121 
 640   0.0000       1.572547        42.7912 
 641   0.0000       1.574711        42.8501 
 642   0.0000       1.580016        42.9944 
 643   0.0000       1.581534        43.0357 
 644   0.0000       1.587341        43.1937 
 645   0.0000       1.590350        43.2756 
 646   0.0000       1.592481        43.3336 
 647   0.0000       1.594638        43.3923 
 648   0.0000       1.602150        43.5967 
 649   0.0000       1.602787        43.6141 
 650   0.0000       1.606783        43.7228 
 651   0.0000       1.608853        43.7791 
 652   0.0000       1.610798        43.8320 
 653   0.0000       1.612610        43.8813 
 654   0.0000       1.616815        43.9958 
 655   0.0000       1.618140        44.0318 
 656   0.0000       1.623375        44.1743 
 657   0.0000       1.628656        44.3180 
 658   0.0000       1.630163        44.3590 
 659   0.0000       1.632008        44.4092 
 660   0.0000       1.634980        44.4901 
 661   0.0000       1.636216        44.5237 
 662   0.0000       1.637493        44.5584 
 663   0.0000       1.640985        44.6535 
 664   0.0000       1.642760        44.7018 
 665   0.0000       1.645933        44.7881 
 666   0.0000       1.649615        44.8883 
 667   0.0000       1.650592        44.9149 
 668   0.0000       1.656773        45.0831 
 669   0.0000       1.660048        45.1722 
 670   0.0000       1.663700        45.2716 
 671   0.0000       1.667724        45.3811 
 672   0.0000       1.671307        45.4786 
 673   0.0000       1.672666        45.5156 
 674   0.0000       1.675161        45.5834 
 675   0.0000       1.680705        45.7343 
 676   0.0000       1.682470        45.7823 
 677   0.0000       1.688888        45.9570 
 678   0.0000       1.689975        45.9866 
 679   0.0000       1.692536        46.0563 
 680   0.0000       1.695586        46.1393 
 681   0.0000       1.698313        46.2135 
 682   0.0000       1.699542        46.2469 
 683   0.0000       1.704259        46.3752 
 684   0.0000       1.707669        46.4680 
 685   0.0000       1.709136        46.5079 
 686   0.0000       1.715691        46.6863 
 687   0.0000       1.717194        46.7272 
 688   0.0000       1.721025        46.8315 
 689   0.0000       1.721513        46.8448 
 690   0.0000       1.724303        46.9207 
 691   0.0000       1.727954        47.0200 
 692   0.0000       1.730630        47.0928 
 693   0.0000       1.732936        47.1556 
 694   0.0000       1.734024        47.1852 
 695   0.0000       1.739006        47.3208 
 696   0.0000       1.739673        47.3389 
 697   0.0000       1.742059        47.4038 
 698   0.0000       1.745989        47.5108 
 699   0.0000       1.750567        47.6354 
 700   0.0000       1.755861        47.7794 
 701   0.0000       1.757991        47.8374 
 702   0.0000       1.760904        47.9166 
 703   0.0000       1.767236        48.0889 
 704   0.0000       1.772095        48.2212 
 705   0.0000       1.772934        48.2440 
 706   0.0000       1.776985        48.3542 
 707   0.0000       1.783031        48.5187 
 708   0.0000       1.789657        48.6990 
 709   0.0000       1.791816        48.7578 
 710   0.0000       1.794770        48.8382 
 711   0.0000       1.802456        49.0473 
 712   0.0000       1.808340        49.2074 
 713   0.0000       1.811010        49.2801 
 714   0.0000       1.817491        49.4564 
 715   0.0000       1.822341        49.5884 
 716   0.0000       1.829977        49.7962 
 717   0.0000       1.833457        49.8909 
 718   0.0000       1.838557        50.0297 
 719   0.0000       1.848131        50.2902 
 720   0.0000       1.852173        50.4002 
 721   0.0000       1.854781        50.4712 
 722   0.0000       1.859429        50.5976 
 723   0.0000       1.863967        50.7211 
 724   0.0000       1.867583        50.8195 
 725   0.0000       1.869167        50.8626 
 726   0.0000       1.881349        51.1941 
 727   0.0000       1.883838        51.2618 
 728   0.0000       1.885434        51.3053 
 729   0.0000       1.894251        51.5452 
 730   0.0000       1.898716        51.6667 
 731   0.0000       1.903983        51.8100 
 732   0.0000       1.909954        51.9725 
 733   0.0000       1.911331        52.0100 
 734   0.0000       1.921146        52.2771 
 735   0.0000       1.923057        52.3290 
 736   0.0000       1.926149        52.4132 
 737   0.0000       1.927805        52.4583 
 738   0.0000       1.934600        52.6432 
 739   0.0000       1.936840        52.7041 
 740   0.0000       1.941880        52.8412 
 741   0.0000       1.944228        52.9051 
 742   0.0000       1.949330        53.0440 
 743   0.0000       1.955845        53.2212 
 744   0.0000       1.961997        53.3887 
 745   0.0000       1.966346        53.5070 
 746   0.0000       1.968539        53.5667 
 747   0.0000       1.972633        53.6781 
 748   0.0000       1.976199        53.7751 
 749   0.0000       1.981281        53.9134 
 750   0.0000       1.985464        54.0272 
 751   0.0000       1.990470        54.1635 
 752   0.0000       1.997844        54.3641 
 753   0.0000       2.003551        54.5194 
 754   0.0000       2.003964        54.5306 
 755   0.0000       2.010266        54.7021 
 756   0.0000       2.018712        54.9319 
 757   0.0000       2.028308        55.1931 
 758   0.0000       2.034296        55.3560 
 759   0.0000       2.034790        55.3694 
 760   0.0000       2.041974        55.5649 
 761   0.0000       2.043561        55.6081 
 762   0.0000       2.045511        55.6612 
 763   0.0000       2.048221        55.7349 
 764   0.0000       2.051145        55.8145 
 765   0.0000       2.053967        55.8913 
 766   0.0000       2.058394        56.0117 
 767   0.0000       2.060865        56.0790 
 768   0.0000       2.062371        56.1200 
 769   0.0000       2.067510        56.2598 
 770   0.0000       2.073431        56.4209 
 771   0.0000       2.082410        56.6653 
 772   0.0000       2.085418        56.7471 
 773   0.0000       2.091485        56.9122 
 774   0.0000       2.094827        57.0031 
 775   0.0000       2.101521        57.1853 
 776   0.0000       2.104827        57.2753 
 777   0.0000       2.106593        57.3233 
 778   0.0000       2.112569        57.4859 
 779   0.0000       2.117026        57.6072 
 780   0.0000       2.121621        57.7322 
 781   0.0000       2.123189        57.7749 
 782   0.0000       2.126639        57.8688 
 783   0.0000       2.132184        58.0197 
 784   0.0000       2.136763        58.1443 
 785   0.0000       2.143487        58.3272 
 786   0.0000       2.148272        58.4574 
 787   0.0000       2.152190        58.5641 
 788   0.0000       2.158910        58.7469 
 789   0.0000       2.165346        58.9221 
 790   0.0000       2.166955        58.9658 
 791   0.0000       2.171377        59.0862 
 792   0.0000       2.173600        59.1467 
 793   0.0000       2.181227        59.3542 
 794   0.0000       2.188274        59.5460 
 795   0.0000       2.191375        59.6303 
 796   0.0000       2.198156        59.8149 
 797   0.0000       2.201089        59.8947 
 798   0.0000       2.203153        59.9508 
 799   0.0000       2.205133        60.0047 
 800   0.0000       2.211472        60.1772 
 801   0.0000       2.217144        60.3316 
 802   0.0000       2.223160        60.4953 
 803   0.0000       2.225035        60.5463 
 804   0.0000       2.227622        60.6167 
 805   0.0000       2.230006        60.6815 
 806   0.0000       2.237502        60.8855 
 807   0.0000       2.242373        61.0181 
 808   0.0000       2.242915        61.0328 
 809   0.0000       2.246140        61.1206 
 810   0.0000       2.255206        61.3673 
 811   0.0000       2.261294        61.5329 
 812   0.0000       2.262032        61.5530 
 813   0.0000       2.271693        61.8159 
 814   0.0000       2.276968        61.9594 
 815   0.0000       2.284106        62.1537 
 816   0.0000       2.294093        62.4254 
 817   0.0000       2.297261        62.5116 
 818   0.0000       2.299516        62.5730 
 819   0.0000       2.302934        62.6660 
 820   0.0000       2.306575        62.7651 
 821   0.0000       2.310190        62.8635 
 822   0.0000       2.313000        62.9399 
 823   0.0000       2.315981        63.0210 
 824   0.0000       2.321719        63.1772 
 825   0.0000       2.325280        63.2741 
 826   0.0000       2.328277        63.3556 
 827   0.0000       2.333119        63.4874 
 828   0.0000       2.337484        63.6062 
 829   0.0000       2.341612        63.7185 
 830   0.0000       2.350279        63.9543 
 831   0.0000       2.353971        64.0548 
 832   0.0000       2.356704        64.1292 
 833   0.0000       2.359529        64.2060 
 834   0.0000       2.370735        64.5110 
 835   0.0000       2.371916        64.5431 
 836   0.0000       2.375675        64.6454 
 837   0.0000       2.377753        64.7019 
 838   0.0000       2.382080        64.8197 
 839   0.0000       2.389139        65.0118 
 840   0.0000       2.397164        65.2301 
 841   0.0000       2.399739        65.3002 
 842   0.0000       2.404592        65.4323 
 843   0.0000       2.408091        65.5275 
 844   0.0000       2.409705        65.5714 
 845   0.0000       2.420229        65.8578 
 846   0.0000       2.422769        65.9269 
 847   0.0000       2.426859        66.0382 
 848   0.0000       2.430342        66.1330 
 849   0.0000       2.434722        66.2522 
 850   0.0000       2.438271        66.3487 
 851   0.0000       2.441203        66.4285 
 852   0.0000       2.446764        66.5798 
 853   0.0000       2.449968        66.6670 
 854   0.0000       2.457705        66.8776 
 855   0.0000       2.461991        66.9942 
 856   0.0000       2.463518        67.0357 
 857   0.0000       2.464590        67.0649 
 858   0.0000       2.471027        67.2401 
 859   0.0000       2.477303        67.4108 
 860   0.0000       2.481762        67.5322 
 861   0.0000       2.482412        67.5499 
 862   0.0000       2.486685        67.6662 
 863   0.0000       2.492726        67.8305 
 864   0.0000       2.496423        67.9311 
 865   0.0000       2.500009        68.0287 
 866   0.0000       2.507810        68.2410 
 867   0.0000       2.509664        68.2914 
 868   0.0000       2.518845        68.5413 
 869   0.0000       2.521829        68.6224 
 870   0.0000       2.526278        68.7435 
 871   0.0000       2.535044        68.9820 
 872   0.0000       2.539279        69.0973 
 873   0.0000       2.543108        69.2015 
 874   0.0000       2.547551        69.3224 
 875   0.0000       2.549763        69.3826 
 876   0.0000       2.551054        69.4177 
 877   0.0000       2.555674        69.5434 
 878   0.0000       2.560441        69.6731 
 879   0.0000       2.563804        69.7647 
 880   0.0000       2.567280        69.8592 
 881   0.0000       2.569424        69.9176 
 882   0.0000       2.572522        70.0019 
 883   0.0000       2.579752        70.1986 
 884   0.0000       2.586513        70.3826 
 885   0.0000       2.587135        70.3995 
 886   0.0000       2.590489        70.4908 
 887   0.0000       2.594985        70.6131 
 888   0.0000       2.598707        70.7144 
 889   0.0000       2.604267        70.8657 
 890   0.0000       2.610554        71.0368 
 891   0.0000       2.613626        71.1204 
 892   0.0000       2.619724        71.2863 
 893   0.0000       2.622112        71.3513 
 894   0.0000       2.623919        71.4005 
 895   0.0000       2.629671        71.5570 
 896   0.0000       2.631392        71.6038 
 897   0.0000       2.637126        71.7598 
 898   0.0000       2.639791        71.8324 
 899   0.0000       2.641367        71.8752 
 900   0.0000       2.642786        71.9139 
 901   0.0000       2.646890        72.0256 
 902   0.0000       2.649300        72.0911 
 903   0.0000       2.655610        72.2628 
 904   0.0000       2.656909        72.2982 
 905   0.0000       2.658186        72.3329 
 906   0.0000       2.662317        72.4453 
 907   0.0000       2.665659        72.5363 
 908   0.0000       2.666538        72.5602 
 909   0.0000       2.670382        72.6648 
 910   0.0000       2.672598        72.7251 
 911   0.0000       2.681079        72.9559 
 912   0.0000       2.681598        72.9700 
 913   0.0000       2.682685        72.9996 
 914   0.0000       2.683835        73.0309 
 915   0.0000       2.686185        73.0948 
 916   0.0000       2.688170        73.1488 
 917   0.0000       2.691979        73.2525 
 918   0.0000       2.693586        73.2962 
 919   0.0000       2.696137        73.3656 
 920   0.0000       2.697894        73.4134 
 921   0.0000       2.700212        73.4765 
 922   0.0000       2.703154        73.5566 
 923   0.0000       2.706690        73.6528 
 924   0.0000       2.708562        73.7037 
 925   0.0000       2.710987        73.7697 
 926   0.0000       2.716039        73.9072 
 927   0.0000       2.717278        73.9409 
 928   0.0000       2.721175        74.0469 
 929   0.0000       2.722940        74.0950 
 930   0.0000       2.728590        74.2487 
 931   0.0000       2.729945        74.2856 
 932   0.0000       2.733914        74.3936 
 933   0.0000       2.734464        74.4085 
 934   0.0000       2.736397        74.4611 
 935   0.0000       2.740996        74.5863 
 936   0.0000       2.746222        74.7285 
 937   0.0000       2.746958        74.7485 
 938   0.0000       2.749953        74.8300 
 939   0.0000       2.754383        74.9506 
 940   0.0000       2.755151        74.9715 
 941   0.0000       2.756965        75.0208 
 942   0.0000       2.761012        75.1310 
 943   0.0000       2.764938        75.2378 
 944   0.0000       2.766414        75.2779 
 945   0.0000       2.775634        75.5289 
 946   0.0000       2.778581        75.6090 
 947   0.0000       2.783921        75.7543 
 948   0.0000       2.788091        75.8678 
 949   0.0000       2.792306        75.9825 
 950   0.0000       2.793736        76.0214 
 951   0.0000       2.795686        76.0745 
 952   0.0000       2.802624        76.2633 
 953   0.0000       2.805013        76.3283 
 954   0.0000       2.807749        76.4027 
 955   0.0000       2.809597        76.4530 
 956   0.0000       2.815214        76.6059 
 957   0.0000       2.820480        76.7492 
 958   0.0000       2.825560        76.8874 
 959   0.0000       2.828444        76.9659 
 960   0.0000       2.829009        76.9813 
 961   0.0000       2.832312        77.0711 
 962   0.0000       2.835575        77.1599 
 963   0.0000       2.842081        77.3370 
 964   0.0000       2.844041        77.3903 
 965   0.0000       2.847954        77.4968 
 966   0.0000       2.849554        77.5403 
 967   0.0000       2.855575        77.7042 
 968   0.0000       2.857480        77.7560 
 969   0.0000       2.861209        77.8575 
 970   0.0000       2.862847        77.9020 
 971   0.0000       2.866106        77.9907 
 972   0.0000       2.867041        78.0161 
 973   0.0000       2.872415        78.1624 
 974   0.0000       2.874851        78.2287 
 975   0.0000       2.879211        78.3473 
 976   0.0000       2.879865        78.3651 
 977   0.0000       2.881150        78.4001 
 978   0.0000       2.885318        78.5135 
 979   0.0000       2.889863        78.6372 
 980   0.0000       2.890713        78.6603 
 981   0.0000       2.894688        78.7685 
 982   0.0000       2.897101        78.8341 
 983   0.0000       2.898987        78.8854 
 984   0.0000       2.901569        78.9557 
 985   0.0000       2.905230        79.0553 
 986   0.0000       2.906912        79.1011 
 987   0.0000       2.918389        79.4134 
 988   0.0000       2.919796        79.4517 
 989   0.0000       2.922677        79.5301 
 990   0.0000       2.925772        79.6143 
 991   0.0000       2.927915        79.6726 
 992   0.0000       2.933012        79.8113 
 993   0.0000       2.934420        79.8496 
 994   0.0000       2.940856        80.0248 
 995   0.0000       2.941900        80.0532 
 996   0.0000       2.946003        80.1648 
 997   0.0000       2.949668        80.2646 
 998   0.0000       2.955898        80.4341 
 999   0.0000       2.959025        80.5192 
 1000   0.0000       2.967171        80.7408 
 1001   0.0000       2.972834        80.8949 
 1002   0.0000       2.976704        81.0002 
 1003   0.0000       2.987358        81.2901 
 1004   0.0000       2.991316        81.3978 
 1005   0.0000       2.992317        81.4251 
 1006   0.0000       2.998934        81.6051 
 1007   0.0000       3.000652        81.6519 
 1008   0.0000       3.010612        81.9229 
 1009   0.0000       3.013373        81.9981 
 1010   0.0000       3.020072        82.1803 
 1011   0.0000       3.023242        82.2666 
 1012   0.0000       3.030598        82.4668 
 1013   0.0000       3.035069        82.5884 
 1014   0.0000       3.041313        82.7583 
 1015   0.0000       3.043268        82.8115 
 1016   0.0000       3.047768        82.9340 
 1017   0.0000       3.054862        83.1270 
 1018   0.0000       3.060310        83.2753 
 1019   0.0000       3.062490        83.3346 
 1020   0.0000       3.063744        83.3687 
 1021   0.0000       3.068456        83.4969 
 1022   0.0000       3.073915        83.6455 
 1023   0.0000       3.080890        83.8353 
 1024   0.0000       3.085731        83.9670 
 1025   0.0000       3.092673        84.1559 
 1026   0.0000       3.098388        84.3114 
 1027   0.0000       3.099013        84.3284 
 1028   0.0000       3.104675        84.4825 
 1029   0.0000       3.106236        84.5250 
 1030   0.0000       3.113774        84.7301 
 1031   0.0000       3.115710        84.7828 
 1032   0.0000       3.123762        85.0019 
 1033   0.0000       3.129083        85.1467 
 1034   0.0000       3.135636        85.3250 
 1035   0.0000       3.139274        85.4240 
 1036   0.0000       3.141026        85.4717 
 1037   0.0000       3.143987        85.5522 
 1038   0.0000       3.148264        85.6686 
 1039   0.0000       3.151547        85.7580 
 1040   0.0000       3.155153        85.8561 
 1041   0.0000       3.158245        85.9402 
 1042   0.0000       3.162950        86.0682 
 1043   0.0000       3.167352        86.1880 
 1044   0.0000       3.169491        86.2462 
 1045   0.0000       3.171631        86.3045 
 1046   0.0000       3.174571        86.3845 
 1047   0.0000       3.179229        86.5112 
 1048   0.0000       3.180708        86.5515 
 1049   0.0000       3.181993        86.5864 
 1050   0.0000       3.183741        86.6340 
 1051   0.0000       3.187390        86.7333 
 1052   0.0000       3.190706        86.8235 
 1053   0.0000       3.195941        86.9660 
 1054   0.0000       3.198984        87.0488 
 1055   0.0000       3.203669        87.1763 
 1056   0.0000       3.204065        87.1871 
 1057   0.0000       3.208838        87.3169 
 1058   0.0000       3.211424        87.3873 
 1059   0.0000       3.213843        87.4531 
 1060   0.0000       3.217890        87.5632 
 1061   0.0000       3.219661        87.6114 
 1062   0.0000       3.225568        87.7722 
 1063   0.0000       3.231182        87.9249 
 1064   0.0000       3.232539        87.9619 
 1065   0.0000       3.235476        88.0418 
 1066   0.0000       3.237863        88.1067 
 1067   0.0000       3.240529        88.1793 
 1068   0.0000       3.243406        88.2576 
 1069   0.0000       3.249419        88.4212 
 1070   0.0000       3.253737        88.5387 
 1071   0.0000       3.256192        88.6055 
 1072   0.0000       3.259548        88.6968 
 1073   0.0000       3.261529        88.7507 
 1074   0.0000       3.263622        88.8077 
 1075   0.0000       3.265719        88.8647 
 1076   0.0000       3.271698        89.0274 
 1077   0.0000       3.274622        89.1070 
 1078   0.0000       3.276054        89.1460 
 1079   0.0000       3.280576        89.2690 
 1080   0.0000       3.283767        89.3558 
 1081   0.0000       3.286133        89.4202 
 1082   0.0000       3.286913        89.4414 
 1083   0.0000       3.291873        89.5764 
 1084   0.0000       3.294097        89.6369 
 1085   0.0000       3.296248        89.6955 
 1086   0.0000       3.301090        89.8272 
 1087   0.0000       3.304194        89.9117 
 1088   0.0000       3.305146        89.9376 
 1089   0.0000       3.312748        90.1445 
 1090   0.0000       3.315294        90.2137 
 1091   0.0000       3.318414        90.2986 
 1092   0.0000       3.319668        90.3328 
 1093   0.0000       3.323435        90.4353 
 1094   0.0000       3.325984        90.5046 
 1095   0.0000       3.334457        90.7352 
 1096   0.0000       3.339334        90.8679 
 1097   0.0000       3.340622        90.9029 
 1098   0.0000       3.342225        90.9466 
 1099   0.0000       3.347318        91.0852 
 1100   0.0000       3.348382        91.1141 
 1101   0.0000       3.351590        91.2014 
 1102   0.0000       3.356446        91.3335 
 1103   0.0000       3.359483        91.4162 
 1104   0.0000       3.361440        91.4694 
 1105   0.0000       3.366585        91.6094 
 1106   0.0000       3.368669        91.6661 
 1107   0.0000       3.369977        91.7017 
 1108   0.0000       3.372451        91.7691 
 1109   0.0000       3.375423        91.8499 
 1110   0.0000       3.376156        91.8699 
 1111   0.0000       3.378759        91.9407 
 1112   0.0000       3.381316        92.0103 
 1113   0.0000       3.386423        92.1492 
 1114   0.0000       3.387823        92.1873 
 1115   0.0000       3.390211        92.2523 
 1116   0.0000       3.390997        92.2737 
 1117   0.0000       3.397170        92.4417 
 1118   0.0000       3.397564        92.4524 
 1119   0.0000       3.399873        92.5153 
 1120   0.0000       3.402752        92.5936 
 1121   0.0000       3.405889        92.6789 
 1122   0.0000       3.407964        92.7354 
 1123   0.0000       3.408969        92.7628 
 1124   0.0000       3.411953        92.8440 
 1125   0.0000       3.414423        92.9112 
 1126   0.0000       3.415879        92.9508 
 1127   0.0000       3.419462        93.0483 
 1128   0.0000       3.420340        93.0722 
 1129   0.0000       3.425001        93.1990 
 1130   0.0000       3.426751        93.2466 
 1131   0.0000       3.428085        93.2829 
 1132   0.0000       3.432438        93.4014 
 1133   0.0000       3.434069        93.4458 
 1134   0.0000       3.440228        93.6134 
 1135   0.0000       3.446566        93.7858 
 1136   0.0000       3.450815        93.9015 
 1137   0.0000       3.453113        93.9640 
 1138   0.0000       3.455657        94.0332 
 1139   0.0000       3.459321        94.1329 
 1140   0.0000       3.461558        94.1938 
 1141   0.0000       3.465361        94.2973 
 1142   0.0000       3.470395        94.4343 
 1143   0.0000       3.471282        94.4584 
 1144   0.0000       3.473852        94.5283 
 1145   0.0000       3.476082        94.5890 
 1146   0.0000       3.480396        94.7064 
 1147   0.0000       3.483055        94.7787 
 1148   0.0000       3.487320        94.8948 
 1149   0.0000       3.491589        95.0110 
 1150   0.0000       3.497082        95.1604 
 1151   0.0000       3.500732        95.2598 
 1152   0.0000       3.502152        95.2984 
 1153   0.0000       3.505040        95.3770 
 1154   0.0000       3.505947        95.4017 
 1155   0.0000       3.509248        95.4915 
 1156   0.0000       3.511218        95.5451 
 1157   0.0000       3.513349        95.6031 
 1158   0.0000       3.518777        95.7508 
 1159   0.0000       3.520463        95.7967 
 1160   0.0000       3.528221        96.0078 
 1161   0.0000       3.529489        96.0423 
 1162   0.0000       3.531717        96.1029 
 1163   0.0000       3.536387        96.2300 
 1164   0.0000       3.540224        96.3344 
 1165   0.0000       3.542309        96.3911 
 1166   0.0000       3.548606        96.5625 
 1167   0.0000       3.554946        96.7350 
 1168   0.0000       3.556416        96.7750 
 1169   0.0000       3.557784        96.8122 
 1170   0.0000       3.559320        96.8540 
 1171   0.0000       3.564134        96.9850 
 1172   0.0000       3.566575        97.0514 
 1173   0.0000       3.570485        97.1578 
 1174   0.0000       3.579813        97.4117 
 1175   0.0000       3.582958        97.4973 
 1176   0.0000       3.583592        97.5145 
 1177   0.0000       3.586769        97.6009 
 1178   0.0000       3.591412        97.7273 
 1179   0.0000       3.595077        97.8270 
 1180   0.0000       3.597304        97.8876 
 1181   0.0000       3.606040        98.1253 
 1182   0.0000       3.607919        98.1765 
 1183   0.0000       3.610203        98.2386 
 1184   0.0000       3.618467        98.4635 
 1185   0.0000       3.623879        98.6108 
 1186   0.0000       3.624477        98.6270 
 1187   0.0000       3.635604        98.9298 
 1188   0.0000       3.638621        99.0119 
 1189   0.0000       3.642245        99.1105 
 1190   0.0000       3.645467        99.1982 
 1191   0.0000       3.652520        99.3901 
 1192   0.0000       3.657211        99.5178 
 1193   0.0000       3.661825        99.6433 
 1194   0.0000       3.665790        99.7512 
 1195   0.0000       3.669177        99.8434 
 1196   0.0000       3.670698        99.8848 
 1197   0.0000       3.672144        99.9241 
 1198   0.0000       3.676588       100.0450 
 1199   0.0000       3.683337       100.2287 
 1200   0.0000       3.688411       100.3668 
 1201   0.0000       3.693048       100.4929 
 1202   0.0000       3.704108       100.7939 
 1203   0.0000       3.706441       100.8574 
 1204   0.0000       3.709862       100.9505 
 1205   0.0000       3.712912       101.0335 
 1206   0.0000       3.717547       101.1596 
 1207   0.0000       3.724597       101.3514 
 1208   0.0000       3.729030       101.4721 
 1209   0.0000       3.733541       101.5948 
 1210   0.0000       3.735911       101.6593 
 1211   0.0000       3.755648       102.1964 
 1212   0.0000       3.761334       102.3511 
 1213   0.0000       3.765278       102.4584 
 1214   0.0000       3.768058       102.5341 
 1215   0.0000       3.774472       102.7086 
 1216   0.0000       3.780384       102.8695 
 1217   0.0000       3.788819       103.0990 
 1218   0.0000       3.791386       103.1689 
 1219   0.0000       3.796791       103.3159 
 1220   0.0000       3.800623       103.4202 
 1221   0.0000       3.807600       103.6101 
 1222   0.0000       3.814720       103.8038 
 1223   0.0000       3.821627       103.9918 
 1224   0.0000       3.823917       104.0541 
 1225   0.0000       3.832072       104.2760 
 1226   0.0000       3.846683       104.6736 
 1227   0.0000       3.849572       104.7522 
 1228   0.0000       3.854287       104.8805 
 1229   0.0000       3.868091       105.2561 
 1230   0.0000       3.869069       105.2827 
 1231   0.0000       3.877299       105.5067 
 1232   0.0000       3.883084       105.6641 
 1233   0.0000       3.886315       105.7520 
 1234   0.0000       3.890518       105.8664 
 1235   0.0000       3.902924       106.2040 
 1236   0.0000       3.909436       106.3812 
 1237   0.0000       3.915134       106.5362 
 1238   0.0000       3.918485       106.6274 
 1239   0.0000       3.927369       106.8691 
 1240   0.0000       3.936626       107.1210 
 1241   0.0000       3.956721       107.6679 
 1242   0.0000       3.962674       107.8298 
 1243   0.0000       3.965694       107.9120 
 1244   0.0000       3.977336       108.2288 
 1245   0.0000       3.980475       108.3142 
 1246   0.0000       3.988197       108.5244 
 1247   0.0000       3.990032       108.5743 
 1248   0.0000       3.995501       108.7231 
 1249   0.0000       3.999178       108.8232 
 1250   0.0000       4.005216       108.9875 
 1251   0.0000       4.013789       109.2207 
 1252   0.0000       4.016988       109.3078 
 1253   0.0000       4.024572       109.5142 
 1254   0.0000       4.030294       109.6699 
 1255   0.0000       4.031681       109.7076 
 1256   0.0000       4.046966       110.1236 
 1257   0.0000       4.048301       110.1599 
 1258   0.0000       4.059155       110.4552 
 1259   0.0000       4.067635       110.6860 
 1260   0.0000       4.071865       110.8011 
 1261   0.0000       4.074535       110.8737 
 1262   0.0000       4.083929       111.1294 
 1263   0.0000       4.095754       111.4511 
 1264   0.0000       4.096857       111.4811 
 1265   0.0000       4.105189       111.7079 
 1266   0.0000       4.108628       111.8015 
 1267   0.0000       4.116365       112.0120 
 1268   0.0000       4.122305       112.1736 
 1269   0.0000       4.124895       112.2441 
 1270   0.0000       4.130884       112.4071 
 1271   0.0000       4.140349       112.6646 
 1272   0.0000       4.149617       112.9168 
 1273   0.0000       4.154501       113.0497 
 1274   0.0000       4.156366       113.1005 
 1275   0.0000       4.159900       113.1966 
 1276   0.0000       4.168661       113.4350 
 1277   0.0000       4.172883       113.5499 
 1278   0.0000       4.176403       113.6457 
 1279   0.0000       4.179202       113.7219 
 1280   0.0000       4.184961       113.8786 
 1281   0.0000       4.188322       113.9700 
 1282   0.0000       4.194515       114.1385 
 1283   0.0000       4.199175       114.2654 
 1284   0.0000       4.204845       114.4197 
 1285   0.0000       4.207234       114.4847 
 1286   0.0000       4.207873       114.5020 
 1287   0.0000       4.216186       114.7283 
 1288   0.0000       4.219007       114.8050 
 1289   0.0000       4.224859       114.9643 
 1290   0.0000       4.227333       115.0316 
 1291   0.0000       4.228994       115.0768 
 1292   0.0000       4.232246       115.1653 
 1293   0.0000       4.236659       115.2853 
 1294   0.0000       4.242999       115.4579 
 1295   0.0000       4.243790       115.4794 
 1296   0.0000       4.245856       115.5356 
 1297   0.0000       4.250799       115.6701 
 1298   0.0000       4.254489       115.7705 
 1299   0.0000       4.258203       115.8716 
 1300   0.0000       4.260612       115.9371 
 1301   0.0000       4.263086       116.0045 
 1302   0.0000       4.265626       116.0736 
 1303   0.0000       4.270128       116.1961 
 1304   0.0000       4.274828       116.3240 
 1305   0.0000       4.277346       116.3925 
 1306   0.0000       4.281976       116.5185 
 1307   0.0000       4.284375       116.5838 
 1308   0.0000       4.292303       116.7995 
 1309   0.0000       4.298698       116.9735 
 1310   0.0000       4.302175       117.0681 
 1311   0.0000       4.303362       117.1004 
 1312   0.0000       4.309347       117.2633 
 1313   0.0000       4.319925       117.5511 
 1314   0.0000       4.326029       117.7172 
 1315   0.0000       4.334624       117.9511 
 1316   0.0000       4.347396       118.2987 
 1317   0.0000       4.347909       118.3126 
 1318   0.0000       4.353873       118.4749 
 1319   0.0000       4.357897       118.5844 
 1320   0.0000       4.361014       118.6692 
 1321   0.0000       4.375245       119.0565 
 1322   0.0000       4.377714       119.1237 
 1323   0.0000       4.386360       119.3589 
 1324   0.0000       4.386527       119.3635 
 1325   0.0000       4.396085       119.6236 
 1326   0.0000       4.397975       119.6750 
 1327   0.0000       4.399446       119.7150 
 1328   0.0000       4.408264       119.9550 
 1329   0.0000       4.415117       120.1414 
 1330   0.0000       4.421754       120.3221 
 1331   0.0000       4.422300       120.3369 
 1332   0.0000       4.438289       120.7720 
 1333   0.0000       4.444441       120.9394 
 1334   0.0000       4.450835       121.1134 
 1335   0.0000       4.452207       121.1507 
 1336   0.0000       4.467732       121.5732 
 1337   0.0000       4.474622       121.7607 
 1338   0.0000       4.477240       121.8319 
 1339   0.0000       4.490604       122.1956 
 1340   0.0000       4.493277       122.2683 
 1341   0.0000       4.494868       122.3116 
 1342   0.0000       4.503030       122.5337 
 1343   0.0000       4.506316       122.6231 
 1344   0.0000       4.517887       122.9380 
 1345   0.0000       4.522708       123.0691 
 1346   0.0000       4.537907       123.4827 
 1347   0.0000       4.550356       123.8215 
 1348   0.0000       4.560763       124.1047 
 1349   0.0000       4.564995       124.2198 
 1350   0.0000       4.573965       124.4639 
 1351   0.0000       4.581239       124.6619 
 1352   0.0000       4.593689       125.0006 
 1353   0.0000       4.597957       125.1168 
 1354   0.0000       4.612349       125.5084 
 1355   0.0000       4.616504       125.6215 
 1356   0.0000       4.623040       125.7993 
 1357   0.0000       4.644192       126.3749 
 1358   0.0000       4.658537       126.7652 
 1359   0.0000       4.667997       127.0226 
 1360   0.0000       4.669779       127.0711 
 1361   0.0000       4.679711       127.3414 
 1362   0.0000       4.685927       127.5106 
 1363   0.0000       4.688768       127.5879 
 1364   0.0000       4.693335       127.7121 
 1365   0.0000       4.698707       127.8583 
 1366   0.0000       4.707823       128.1064 
 1367   0.0000       4.720243       128.4444 
 1368   0.0000       4.735607       128.8624 
 1369   0.0000       4.740503       128.9957 
 1370   0.0000       4.755554       129.4052 
 1371   0.0000       4.760768       129.5471 
 1372   0.0000       4.772077       129.8548 
 1373   0.0000       4.774167       129.9117 
 1374   0.0000       4.781209       130.1033 
 1375   0.0000       4.790883       130.3665 
 1376   0.0000       4.795642       130.4961 
 1377   0.0000       4.802703       130.6882 
 1378   0.0000       4.810987       130.9136 
 1379   0.0000       4.823286       131.2483 
 1380   0.0000       4.825641       131.3124 
 1381   0.0000       4.845669       131.8574 
 1382   0.0000       4.854089       132.0865 
 1383   0.0000       4.879538       132.7790 
 1384   0.0000       4.889772       133.0575 
 1385   0.0000       4.896052       133.2283 
 1386   0.0000       4.901079       133.3651 
 1387   0.0000       4.908293       133.5614 
 1388   0.0000       4.914325       133.7256 
 1389   0.0000       4.922615       133.9512 
 1390   0.0000       4.924630       134.0060 
 1391   0.0000       4.937406       134.3536 
 1392   0.0000       4.950048       134.6977 
 1393   0.0000       4.964690       135.0961 
 1394   0.0000       4.977088       135.4335 
 1395   0.0000       4.984046       135.6228 
 1396   0.0000       4.988500       135.7440 
 1397   0.0000       4.994737       135.9137 
 1398   0.0000       5.003216       136.1444 
 1399   0.0000       5.011062       136.3579 
 1400   0.0000       5.019473       136.5868 
 1401   0.0000       5.036537       137.0511 
 1402   0.0000       5.060844       137.7126 
 1403   0.0000       5.073764       138.0642 
 1404   0.0000       5.080203       138.2394 
 1405   0.0000       5.092484       138.5735 
 1406   0.0000       5.125443       139.4704 
 1407   0.0000       5.133438       139.6879 
 1408   0.0000       5.161950       140.4638 
 1409   0.0000       5.166235       140.5804 
 1410   0.0000       5.170295       140.6909 
 1411   0.0000       5.183332       141.0456 
 1412   0.0000       5.188847       141.1957 
 1413   0.0000       5.204230       141.6143 
 1414   0.0000       5.220398       142.0543 
 1415   0.0000       5.221743       142.0908 
 1416   0.0000       5.235024       142.4522 
 1417   0.0000       5.242398       142.6529 
 1418   0.0000       5.249800       142.8543 
 1419   0.0000       5.256098       143.0257 
 1420   0.0000       5.258478       143.0905 
 1421   0.0000       5.266768       143.3160 
 1422   0.0000       5.268628       143.3667 
 1423   0.0000       5.275941       143.5656 
 1424   0.0000       5.281477       143.7163 
 1425   0.0000       5.288962       143.9200 
 1426   0.0000       5.306316       144.3922 
 1427   0.0000       5.313352       144.5837 
 1428   0.0000       5.330288       145.0445 
 1429   0.0000       5.349595       145.5699 
 1430   0.0000       5.351338       145.6173 
 1431   0.0000       5.367889       146.0677 
 1432   0.0000       5.381892       146.4487 
 1433   0.0000       5.395071       146.8074 
 1434   0.0000       5.395649       146.8231 
 1435   0.0000       5.406934       147.1301 
 1436   0.0000       5.418187       147.4364 
 1437   0.0000       5.428513       147.7174 
 1438   0.0000       5.457317       148.5011 
 1439   0.0000       5.468109       148.7948 
 1440   0.0000       5.477932       149.0621 
 1441   0.0000       5.485586       149.2704 
 1442   0.0000       5.492719       149.4645 
 1443   0.0000       5.506664       149.8440 
 1444   0.0000       5.535022       150.6156 
 1445   0.0000       5.548292       150.9767 
 1446   0.0000       5.570175       151.5722 
 1447   0.0000       5.589931       152.1097 
 1448   0.0000       5.596992       152.3019 
 1449   0.0000       5.605503       152.5335 
 1450   0.0000       5.631517       153.2414 
 1451   0.0000       5.641036       153.5004 
 1452   0.0000       5.646367       153.6455 
 1453   0.0000       5.668883       154.2582 
 1454   0.0000       5.683814       154.6644 
 1455   0.0000       5.704570       155.2292 
 1456   0.0000       5.708944       155.3483 
 1457   0.0000       5.734547       156.0449 
 1458   0.0000       5.749536       156.4528 
 1459   0.0000       5.795958       157.7160 
 1460   0.0000       5.843458       159.0086 
 1461   0.0000       5.877436       159.9332 
 1462   0.0000       5.891697       160.3212 
 1463   0.0000       5.917198       161.0151 
 1464   0.0000       5.955952       162.0697 
 1465   0.0000       5.998913       163.2387 
 1466   0.0000       6.045962       164.5190 
 1467   0.0000       6.119685       166.5251 
 1468   0.0000       6.134247       166.9214 
 1469   0.0000       6.160876       167.6460 
 1470   0.0000       6.191321       168.4744 
 1471   0.0000       6.210658       169.0006 
 1472   0.0000       6.259413       170.3273 
 1473   0.0000       6.388614       173.8430 
 1474   0.0000       6.409763       174.4185 
 1475   0.0000       6.435272       175.1127 
 1476   0.0000       6.467067       175.9778 
 1477   0.0000       6.517273       177.3440 
 1478   0.0000       6.524898       177.5515 
 1479   0.0000       6.542676       178.0353 
 1480   0.0000       6.600728       179.6149 
 1481   0.0000       6.625747       180.2958 
 1482   0.0000       6.685106       181.9110 
 1483   0.0000       6.695374       182.1904 
 1484   0.0000       6.774598       184.3462 
 1485   0.0000       6.824312       185.6990 
 1486   0.0000       6.872542       187.0114 
 1487   0.0000       6.910898       188.0551 
 1488   0.0000       6.932182       188.6343 
 1489   0.0000       6.969822       189.6585 
 1490   0.0000       7.026341       191.1964 
 1491   0.0000       7.077593       192.5911 
 1492   0.0000       7.106418       193.3755 
 1493   0.0000       7.205868       196.0816 
 1494   0.0000       7.225606       196.6187 
 1495   0.0000       7.265719       197.7103 
 1496   0.0000       7.292983       198.4522 
 1497   0.0000       7.389106       201.0678 
 1498   0.0000       7.420176       201.9132 
 1499   0.0000       7.536483       205.0781 
 1500   0.0000      22.234803       605.0398 
 1501   0.0000      22.256854       605.6398 
 1502   0.0000      22.371530       608.7603 
 1503   0.0000      22.492755       612.0590 
 1504   0.0000      22.524511       612.9231 
 1505   0.0000      22.549075       613.5915 
 1506   0.0000      22.552460       613.6836 
 1507   0.0000      22.562292       613.9512 
 1508   0.0000      22.581104       614.4631 
 1509   0.0000      22.682850       617.2317 
 1510   0.0000      22.691367       617.4635 
 1511   0.0000      22.702971       617.7792 
 1512   0.0000      22.712143       618.0288 
 1513   0.0000      22.725355       618.3883 
 1514   0.0000      22.744532       618.9102 
 1515   0.0000      22.771074       619.6324 
 1516   0.0000      22.774756       619.7326 
 1517   0.0000      22.825946       621.1256 
 1518   0.0000      22.837853       621.4496 
 1519   0.0000      22.865555       622.2034 
 1520   0.0000      22.889736       622.8614 
 1521   0.0000      22.909696       623.4045 
 1522   0.0000      22.926711       623.8675 
 1523   0.0000      22.933837       624.0614 
 1524   0.0000      22.959527       624.7605 
 1525   0.0000      22.988042       625.5364 
 1526   0.0000      23.022025       626.4611 
 1527   0.0000      23.052637       627.2941 
 1528   0.0000      23.074907       627.9001 
 1529   0.0000      23.284465       633.6025 
 1530   0.0000      23.318680       634.5335 
 1531   0.0000      23.384163       636.3154 
 1532   0.0000      23.468467       638.6095 
 1533   0.0000      23.487917       639.1387 
 1534   0.0000      23.669139       644.0700 
 1535   0.0000      23.750000       646.2704 
 1536   0.0000      32.957536       896.8202 
 1537   0.0000      33.060860       899.6317 
 1538   0.0000      44.079536      1199.4651 
 1539   0.0000      44.300318      1205.4729 
 1540   0.0000      44.337161      1206.4755 
 1541   0.0000      44.634380      1214.5632 

                    ********************************
                    * MULLIKEN POPULATION ANALYSIS *
                    ********************************

-----------------------
MULLIKEN ATOMIC CHARGES
-----------------------
   0 O :   -0.197487
   1 O :   -0.484447
   2 N :   -0.069066
   3 N :    0.040700
   4 C :    0.172743
   5 C :    0.231498
   6 H :    0.196209
   7 C :   -0.155891
   8 C :   -0.200089
   9 H :    0.162119
  10 C :   -0.160743
  11 H :    0.154169
  12 C :   -0.140027
  13 H :    0.157460
  14 C :   -0.161631
  15 H :    0.157280
  16 C :   -0.121258
  17 H :    0.158827
  18 C :    0.126516
  19 C :   -0.427337
  20 H :    0.145094
  21 H :    0.152212
  22 H :    0.149875
  23 C :   -0.425258
  24 H :    0.149865
  25 H :    0.154452
  26 H :    0.150040
  27 C :   -0.426356
  28 H :    0.154083
  29 H :    0.144120
  30 H :    0.150654
  31 C :    0.132027
  32 C :   -0.005486
  33 C :   -0.164020
  34 H :    0.166287
  35 C :   -0.219923
  36 H :    0.156436
  37 C :   -0.104761
  38 H :    0.161863
  39 C :   -0.313890
  40 H :    0.147716
  41 C :    0.113264
  42 C :   -0.430556
  43 H :    0.148058
  44 H :    0.141451
  45 H :    0.145220
  46 C :   -0.440832
  47 H :    0.144336
  48 H :    0.144521
  49 H :    0.146399
  50 C :   -0.495321
  51 H :    0.168912
  52 H :    0.155609
  53 H :    0.162009
  54 C :    0.369872
  55 C :    0.089300
  56 C :   -0.284480
  57 H :    0.155009
  58 C :   -0.143298
  59 H :    0.161242
  60 C :   -0.143662
  61 H :    0.162220
  62 C :   -0.134595
  63 H :    0.160569
  64 C :   -0.209117
  65 H :    0.177829
  66 H :    0.215379
  67 O :   -0.597353
  68 C :    0.394040
  69 C :    0.150538
  70 C :   -0.251040
  71 H :    0.146410
  72 C :   -0.141631
  73 H :    0.155727
  74 C :   -0.156315
  75 H :    0.158087
  76 C :   -0.147831
  77 H :    0.156190
  78 C :   -0.242879
  79 H :    0.144441
  80 O :   -0.627693
  81 H :    0.285398
Sum of atomic charges:   -0.0000000

--------------------------------
MULLIKEN REDUCED ORBITAL CHARGES
--------------------------------
  0 O s       :     3.772549  s :     3.772549
      pz      :     1.488163  p :     4.376811
      px      :     1.450868
      py      :     1.437781
      dz2     :     0.010194  d :     0.045636
      dxz     :     0.009218
      dyz     :     0.008897
      dx2y2   :     0.009430
      dxy     :     0.007897
      f0      :     0.000250  f :     0.002490
      f+1     :     0.000287
      f-1     :     0.000230
      f+2     :     0.000149
      f-2     :     0.000510
      f+3     :     0.000521
      f-3     :     0.000543
  1 O s       :     3.803106  s :     3.803106
      pz      :     1.582958  p :     4.648845
      px      :     1.507816
      py      :     1.558070
      dz2     :     0.003988  d :     0.030509
      dxz     :     0.005343
      dyz     :     0.005025
      dx2y2   :     0.008150
      dxy     :     0.008003
      f0      :     0.000157  f :     0.001988
      f+1     :     0.000227
      f-1     :     0.000191
      f+2     :     0.000156
      f-2     :     0.000391
      f+3     :     0.000427
      f-3     :     0.000440
  2 N s       :     3.401947  s :     3.401947
      pz      :     1.094859  p :     3.602596
      px      :     1.300754
      py      :     1.206982
      dz2     :     0.017548  d :     0.060379
      dxz     :     0.012740
      dyz     :     0.015865
      dx2y2   :     0.004974
      dxy     :     0.009252
      f0      :     0.000701  f :     0.004145
      f+1     :     0.000562
      f-1     :     0.000758
      f+2     :     0.000477
      f-2     :     0.000706
      f+3     :     0.000420
      f-3     :     0.000520
  3 N s       :     3.312757  s :     3.312757
      pz      :     1.080594  p :     3.569403
      px      :     1.360151
      py      :     1.128658
      dz2     :     0.016571  d :     0.074162
      dxz     :     0.019242
      dyz     :     0.017582
      dx2y2   :     0.009076
      dxy     :     0.011691
      f0      :     0.000598  f :     0.002978
      f+1     :     0.000527
      f-1     :     0.000648
      f+2     :     0.000256
      f-2     :     0.000297
      f+3     :     0.000388
      f-3     :     0.000264
  4 C s       :     3.160831  s :     3.160831
      pz      :     0.912061  p :     2.405908
      px      :     0.735898
      py      :     0.757950
      dz2     :     0.046557  d :     0.237964
      dxz     :     0.048042
      dyz     :     0.044982
      dx2y2   :     0.070583
      dxy     :     0.027800
      f0      :     0.003552  f :     0.022554
      f+1     :     0.001931
      f-1     :     0.003559
      f+2     :     0.002186
      f-2     :     0.004336
      f+3     :     0.003465
      f-3     :     0.003524
  5 C s       :     2.884839  s :     2.884839
      pz      :     0.918360  p :     2.721187
      px      :     0.902787
      py      :     0.900040
      dz2     :     0.026270  d :     0.152425
      dxz     :     0.034673
      dyz     :     0.022244
      dx2y2   :     0.029446
      dxy     :     0.039793
      f0      :     0.001444  f :     0.010050
      f+1     :     0.001183
      f-1     :     0.001340
      f+2     :     0.001719
      f-2     :     0.001072
      f+3     :     0.001347
      f-3     :     0.001943
  6 H s       :     0.779324  s :     0.779324
      pz      :     0.006500  p :     0.024467
      px      :     0.005273
      py      :     0.012695
  7 C s       :     3.402496  s :     3.402496
      pz      :     0.893812  p :     2.601504
      px      :     0.750931
      py      :     0.956762
      dz2     :     0.037590  d :     0.141756
      dxz     :     0.034877
      dyz     :     0.019952
      dx2y2   :     0.025375
      dxy     :     0.023963
      f0      :     0.001973  f :     0.010135
      f+1     :     0.001361
      f-1     :     0.001013
      f+2     :     0.002412
      f-2     :     0.000950
      f+3     :     0.001086
      f-3     :     0.001339
  8 C s       :     3.239281  s :     3.239281
      pz      :     0.984426  p :     2.856299
      px      :     0.946747
      py      :     0.925126
      dz2     :     0.016560  d :     0.097070
      dxz     :     0.033507
      dyz     :     0.010961
      dx2y2   :     0.013492
      dxy     :     0.022549
      f0      :     0.001390  f :     0.007439
      f+1     :     0.000783
      f-1     :     0.000759
      f+2     :     0.001666
      f-2     :     0.000766
      f+3     :     0.000665
      f-3     :     0.001409
  9 H s       :     0.815406  s :     0.815406
      pz      :     0.009383  p :     0.022475
      px      :     0.006812
      py      :     0.006280
 10 C s       :     3.205943  s :     3.205943
      pz      :     0.963999  p :     2.853755
      px      :     0.935306
      py      :     0.954450
      dz2     :     0.017820  d :     0.093787
      dxz     :     0.031071
      dyz     :     0.008877
      dx2y2   :     0.014472
      dxy     :     0.021547
      f0      :     0.001127  f :     0.007258
      f+1     :     0.000874
      f-1     :     0.000765
      f+2     :     0.001754
      f-2     :     0.000615
      f+3     :     0.000688
      f-3     :     0.001434
 11 H s       :     0.823685  s :     0.823685
      pz      :     0.010749  p :     0.022146
      px      :     0.005735
      py      :     0.005662
 12 C s       :     3.188761  s :     3.188761
      pz      :     0.930130  p :     2.849987
      px      :     0.973992
      py      :     0.945865
      dz2     :     0.030599  d :     0.094096
      dxz     :     0.019154
      dyz     :     0.017864
      dx2y2   :     0.017621
      dxy     :     0.008858
      f0      :     0.001476  f :     0.007184
      f+1     :     0.001036
      f-1     :     0.000905
      f+2     :     0.001648
      f-2     :     0.000873
      f+3     :     0.000805
      f-3     :     0.000442
 13 H s       :     0.820503  s :     0.820503
      pz      :     0.003824  p :     0.022037
      px      :     0.013794
      py      :     0.004419
 14 C s       :     3.203618  s :     3.203618
      pz      :     0.959481  p :     2.857785
      px      :     0.935131
      py      :     0.963173
      dz2     :     0.016734  d :     0.092986
      dxz     :     0.033329
      dyz     :     0.010865
      dx2y2   :     0.011464
      dxy     :     0.020594
      f0      :     0.001369  f :     0.007242
      f+1     :     0.000770
      f-1     :     0.000786
      f+2     :     0.001644
      f-2     :     0.000692
      f+3     :     0.000583
      f-3     :     0.001399
 15 H s       :     0.820635  s :     0.820635
      pz      :     0.009406  p :     0.022085
      px      :     0.006539
      py      :     0.006140
 16 C s       :     3.215726  s :     3.215726
      pz      :     0.956556  p :     2.802880
      px      :     0.912321
      py      :     0.934004
      dz2     :     0.016132  d :     0.095285
      dxz     :     0.031845
      dyz     :     0.008600
      dx2y2   :     0.016185
      dxy     :     0.022523
      f0      :     0.001104  f :     0.007367
      f+1     :     0.000949
      f-1     :     0.000753
      f+2     :     0.001760
      f-2     :     0.000608
      f+3     :     0.000714
      f-3     :     0.001478
 17 H s       :     0.818592  s :     0.818592
      pz      :     0.011102  p :     0.022582
      px      :     0.005792
      py      :     0.005688
 18 C s       :     3.068153  s :     3.068153
      pz      :     0.746827  p :     2.579920
      px      :     0.897065
      py      :     0.936029
      dz2     :     0.048114  d :     0.212410
      dxz     :     0.041719
      dyz     :     0.036781
      dx2y2   :     0.043317
      dxy     :     0.042479
      f0      :     0.002328  f :     0.013000
      f+1     :     0.001724
      f-1     :     0.002472
      f+2     :     0.001749
      f-2     :     0.001297
      f+3     :     0.001402
      f-3     :     0.002028
 19 C s       :     3.270017  s :     3.270017
      pz      :     1.092060  p :     3.098222
      px      :     0.921784
      py      :     1.084378
      dz2     :     0.006907  d :     0.055664
      dxz     :     0.013843
      dyz     :     0.008368
      dx2y2   :     0.009707
      dxy     :     0.016838
      f0      :     0.000673  f :     0.003435
      f+1     :     0.000362
      f-1     :     0.000156
      f+2     :     0.000666
      f-2     :     0.000063
      f+3     :     0.000749
      f-3     :     0.000766
 20 H s       :     0.833776  s :     0.833776
      pz      :     0.006615  p :     0.021130
      px      :     0.004668
      py      :     0.009847
 21 H s       :     0.826399  s :     0.826399
      pz      :     0.011236  p :     0.021389
      px      :     0.005475
      py      :     0.004677
 22 H s       :     0.828442  s :     0.828442
      pz      :     0.005886  p :     0.021683
      px      :     0.006557
      py      :     0.009241
 23 C s       :     3.261186  s :     3.261186
      pz      :     1.068990  p :     3.104078
      px      :     1.054715
      py      :     0.980374
      dz2     :     0.013707  d :     0.056457
      dxz     :     0.005347
      dyz     :     0.010708
      dx2y2   :     0.020629
      dxy     :     0.006067
      f0      :     0.000442  f :     0.003536
      f+1     :     0.000493
      f-1     :     0.000519
      f+2     :     0.000613
      f-2     :     0.000269
      f+3     :     0.000610
      f-3     :     0.000590
 24 H s       :     0.829078  s :     0.829078
      pz      :     0.004304  p :     0.021057
      px      :     0.012451
      py      :     0.004303
 25 H s       :     0.824192  s :     0.824192
      pz      :     0.011743  p :     0.021357
      px      :     0.005180
      py      :     0.004434
 26 H s       :     0.828815  s :     0.828815
      pz      :     0.006081  p :     0.021144
      px      :     0.004576
      py      :     0.010488
 27 C s       :     3.267203  s :     3.267203
      pz      :     1.046815  p :     3.099986
      px      :     1.079729
      py      :     0.973441
      dz2     :     0.015680  d :     0.055729
      dxz     :     0.005575
      dyz     :     0.008374
      dx2y2   :     0.014382
      dxy     :     0.011719
      f0      :     0.000447  f :     0.003438
      f+1     :     0.000342
      f-1     :     0.000659
      f+2     :     0.000490
      f-2     :     0.000383
      f+3     :     0.000754
      f-3     :     0.000363
 28 H s       :     0.824544  s :     0.824544
      pz      :     0.011794  p :     0.021373
      px      :     0.005280
      py      :     0.004299
 29 H s       :     0.834724  s :     0.834724
      pz      :     0.004325  p :     0.021156
      px      :     0.012250
      py      :     0.004581
 30 H s       :     0.827703  s :     0.827703
      pz      :     0.005715  p :     0.021643
      px      :     0.005936
      py      :     0.009993
 31 C s       :     3.068691  s :     3.068691
      pz      :     0.752090  p :     2.627020
      px      :     0.969675
      py      :     0.905255
      dz2     :     0.041975  d :     0.159682
      dxz     :     0.036177
      dyz     :     0.035671
      dx2y2   :     0.024601
      dxy     :     0.021259
      f0      :     0.002299  f :     0.012580
      f+1     :     0.002447
      f-1     :     0.003306
      f+2     :     0.000992
      f-2     :     0.000932
      f+3     :     0.000873
      f-3     :     0.001731
 32 C s       :     3.379346  s :     3.379346
      pz      :     0.778939  p :     2.485771
      px      :     0.886375
      py      :     0.820458
      dz2     :     0.029402  d :     0.130927
      dxz     :     0.026526
      dyz     :     0.036744
      dx2y2   :     0.021177
      dxy     :     0.017079
      f0      :     0.001154  f :     0.009442
      f+1     :     0.001605
      f-1     :     0.002400
      f+2     :     0.000785
      f-2     :     0.001010
      f+3     :     0.000999
      f-3     :     0.001489
 33 C s       :     3.169653  s :     3.169653
      pz      :     0.910739  p :     2.889668
      px      :     0.980364
      py      :     0.998566
      dz2     :     0.020889  d :     0.097150
      dxz     :     0.021044
      dyz     :     0.031524
      dx2y2   :     0.012774
      dxy     :     0.010920
      f0      :     0.000988  f :     0.007549
      f+1     :     0.001532
      f-1     :     0.001997
      f+2     :     0.000587
      f-2     :     0.000706
      f+3     :     0.000613
      f-3     :     0.001126
 34 H s       :     0.810451  s :     0.810451
      pz      :     0.007334  p :     0.023262
      px      :     0.006036
      py      :     0.009893
 35 C s       :     3.231569  s :     3.231569
      pz      :     0.984702  p :     2.884779
      px      :     0.954888
      py      :     0.945188
      dz2     :     0.029423  d :     0.096328
      dxz     :     0.010021
      dyz     :     0.019398
      dx2y2   :     0.020332
      dxy     :     0.017153
      f0      :     0.000884  f :     0.007247
      f+1     :     0.000583
      f-1     :     0.001589
      f+2     :     0.000994
      f-2     :     0.000905
      f+3     :     0.000759
      f-3     :     0.001532
 36 H s       :     0.821558  s :     0.821558
      pz      :     0.013793  p :     0.022006
      px      :     0.004435
      py      :     0.003778
 37 C s       :     3.151511  s :     3.151511
      pz      :     0.928405  p :     2.852647
      px      :     0.958637
      py      :     0.965606
      dz2     :     0.021202  d :     0.093306
      dxz     :     0.022066
      dyz     :     0.031163
      dx2y2   :     0.008822
      dxy     :     0.010053
      f0      :     0.000862  f :     0.007296
      f+1     :     0.001485
      f-1     :     0.002087
      f+2     :     0.000570
      f-2     :     0.000692
      f+3     :     0.000733
      f-3     :     0.000867
 38 H s       :     0.816074  s :     0.816074
      pz      :     0.005349  p :     0.022062
      px      :     0.006393
      py      :     0.010321
 39 C s       :     3.368785  s :     3.368785
      pz      :     0.914958  p :     2.842393
      px      :     0.945752
      py      :     0.981683
      dz2     :     0.019352  d :     0.095118
      dxz     :     0.022578
      dyz     :     0.032915
      dx2y2   :     0.011448
      dxy     :     0.008825
      f0      :     0.000845  f :     0.007595
      f+1     :     0.001631
      f-1     :     0.002017
      f+2     :     0.000563
      f-2     :     0.000712
      f+3     :     0.000665
      f-3     :     0.001162
 40 H s       :     0.829337  s :     0.829337
      pz      :     0.007189  p :     0.022946
      px      :     0.006221
      py      :     0.009536
 41 C s       :     2.983846  s :     2.983846
      pz      :     0.928119  p :     2.707199
      px      :     0.892854
      py      :     0.886226
      dz2     :     0.040748  d :     0.185482
      dxz     :     0.035830
      dyz     :     0.031864
      dx2y2   :     0.034577
      dxy     :     0.042463
      f0      :     0.001555  f :     0.010210
      f+1     :     0.001944
      f-1     :     0.001401
      f+2     :     0.000667
      f-2     :     0.001529
      f+3     :     0.001175
      f-3     :     0.001938
 42 C s       :     3.276064  s :     3.276064
      pz      :     1.077567  p :     3.091848
      px      :     1.036880
      py      :     0.977400
      dz2     :     0.011607  d :     0.059202
      dxz     :     0.011246
      dyz     :     0.008373
      dx2y2   :     0.017194
      dxy     :     0.010782
      f0      :     0.000835  f :     0.003442
      f+1     :     0.000394
      f-1     :     0.000170
      f+2     :     0.000128
      f-2     :     0.000412
      f+3     :     0.000815
      f-3     :     0.000689
 43 H s       :     0.830723  s :     0.830723
      pz      :     0.006582  p :     0.021219
      px      :     0.010347
      py      :     0.004290
 44 H s       :     0.837341  s :     0.837341
      pz      :     0.004877  p :     0.021207
      px      :     0.006052
      py      :     0.010278
 45 H s       :     0.833241  s :     0.833241
      pz      :     0.012028  p :     0.021539
      px      :     0.005007
      py      :     0.004503
 46 C s       :     3.283676  s :     3.283676
      pz      :     1.040488  p :     3.094523
      px      :     0.965404
      py      :     1.088631
      dz2     :     0.020607  d :     0.059208
      dxz     :     0.007417
      dyz     :     0.003595
      dx2y2   :     0.005366
      dxy     :     0.022223
      f0      :     0.000759  f :     0.003425
      f+1     :     0.000817
      f-1     :     0.000024
      f+2     :     0.000185
      f-2     :     0.000446
      f+3     :     0.000815
      f-3     :     0.000377
 47 H s       :     0.833427  s :     0.833427
      pz      :     0.012861  p :     0.022237
      px      :     0.004733
      py      :     0.004643
 48 H s       :     0.834129  s :     0.834129
      pz      :     0.005010  p :     0.021350
      px      :     0.006736
      py      :     0.009604
 49 H s       :     0.832371  s :     0.832371
      pz      :     0.004562  p :     0.021230
      px      :     0.007281
      py      :     0.009387
 50 C s       :     3.257466  s :     3.257466
      pz      :     0.962472  p :     3.169588
      px      :     1.077650
      py      :     1.129466
      dz2     :     0.012282  d :     0.064825
      dxz     :     0.021420
      dyz     :     0.014195
      dx2y2   :     0.004020
      dxy     :     0.012909
      f0      :     0.000919  f :     0.003442
      f+1     :     0.000948
      f-1     :     0.000697
      f+2     :     0.000160
      f-2     :     0.000167
      f+3     :     0.000535
      f-3     :     0.000017
 51 H s       :     0.809019  s :     0.809019
      pz      :     0.005138  p :     0.022069
      px      :     0.006911
      py      :     0.010019
 52 H s       :     0.822454  s :     0.822454
      pz      :     0.004732  p :     0.021937
      px      :     0.007567
      py      :     0.009638
 53 H s       :     0.816179  s :     0.816179
      pz      :     0.007963  p :     0.021812
      px      :     0.008781
      py      :     0.005067
 54 C s       :     3.048563  s :     3.048563
      pz      :     0.681051  p :     2.233342
      px      :     0.750454
      py      :     0.801836
      dz2     :     0.044986  d :     0.321558
      dxz     :     0.080077
      dyz     :     0.049180
      dx2y2   :     0.098606
      dxy     :     0.048709
      f0      :     0.002801  f :     0.026666
      f+1     :     0.002889
      f-1     :     0.003788
      f+2     :     0.003888
      f-2     :     0.004461
      f+3     :     0.004917
      f-3     :     0.003922
 55 C s       :     3.263467  s :     3.263467
      pz      :     0.853001  p :     2.500759
      px      :     0.893123
      py      :     0.754634
      dz2     :     0.025812  d :     0.136445
      dxz     :     0.022825
      dyz     :     0.025759
      dx2y2   :     0.030943
      dxy     :     0.031106
      f0      :     0.000965  f :     0.010030
      f+1     :     0.001451
      f-1     :     0.001208
      f+2     :     0.002137
      f-2     :     0.001264
      f+3     :     0.001850
      f-3     :     0.001155
 56 C s       :     3.289941  s :     3.289941
      pz      :     0.962517  p :     2.890876
      px      :     0.958922
      py      :     0.969437
      dz2     :     0.011630  d :     0.096311
      dxz     :     0.010629
      dyz     :     0.025916
      dx2y2   :     0.021589
      dxy     :     0.026548
      f0      :     0.000521  f :     0.007352
      f+1     :     0.001142
      f-1     :     0.000838
      f+2     :     0.001257
      f-2     :     0.001106
      f+3     :     0.001452
      f-3     :     0.001035
 57 H s       :     0.822460  s :     0.822460
      pz      :     0.009063  p :     0.022532
      px      :     0.006467
      py      :     0.007002
 58 C s       :     3.177906  s :     3.177906
      pz      :     0.955783  p :     2.863748
      px      :     0.971196
      py      :     0.936769
      dz2     :     0.014836  d :     0.094415
      dxz     :     0.011710
      dyz     :     0.024663
      dx2y2   :     0.019572
      dxy     :     0.023633
      f0      :     0.000999  f :     0.007229
      f+1     :     0.000768
      f-1     :     0.000830
      f+2     :     0.001544
      f-2     :     0.001013
      f+3     :     0.000966
      f-3     :     0.001109
 59 H s       :     0.816681  s :     0.816681
      pz      :     0.006787  p :     0.022077
      px      :     0.009726
      py      :     0.005564
 60 C s       :     3.188489  s :     3.188489
      pz      :     0.931916  p :     2.853169
      px      :     0.934129
      py      :     0.987124
      dz2     :     0.022756  d :     0.094835
      dxz     :     0.017621
      dyz     :     0.013969
      dx2y2   :     0.024724
      dxy     :     0.015765
      f0      :     0.000688  f :     0.007169
      f+1     :     0.001382
      f-1     :     0.000879
      f+2     :     0.001510
      f-2     :     0.000959
      f+3     :     0.001022
      f-3     :     0.000730
 61 H s       :     0.815787  s :     0.815787
      pz      :     0.004360  p :     0.021993
      px      :     0.004624
      py      :     0.013009
 62 C s       :     3.178240  s :     3.178240
      pz      :     0.954993  p :     2.856013
      px      :     0.960040
      py      :     0.940979
      dz2     :     0.012686  d :     0.093113
      dxz     :     0.011512
      dyz     :     0.023543
      dx2y2   :     0.020441
      dxy     :     0.024931
      f0      :     0.000537  f :     0.007229
      f+1     :     0.001206
      f-1     :     0.000801
      f+2     :     0.001249
      f-2     :     0.001101
      f+3     :     0.001302
      f-3     :     0.001031
 63 H s       :     0.817343  s :     0.817343
      pz      :     0.009165  p :     0.022088
      px      :     0.006516
      py      :     0.006407
 64 C s       :     3.227838  s :     3.227838
      pz      :     0.965468  p :     2.873810
      px      :     0.960098
      py      :     0.948245
      dz2     :     0.015807  d :     0.100120
      dxz     :     0.011578
      dyz     :     0.026091
      dx2y2   :     0.021354
      dxy     :     0.025290
      f0      :     0.001034  f :     0.007349
      f+1     :     0.000777
      f-1     :     0.000872
      f+2     :     0.001525
      f-2     :     0.001044
      f+3     :     0.000918
      f-3     :     0.001178
 65 H s       :     0.799574  s :     0.799574
      pz      :     0.006821  p :     0.022597
      px      :     0.009795
      py      :     0.005981
 66 H s       :     0.741623  s :     0.741623
      pz      :     0.008349  p :     0.042998
      px      :     0.014005
      py      :     0.020644
 67 O s       :     3.829624  s :     3.829624
      pz      :     1.677197  p :     4.739673
      px      :     1.474471
      py      :     1.588005
      dz2     :     0.004367  d :     0.026374
      dxz     :     0.007938
      dyz     :     0.002223
      dx2y2   :     0.005667
      dxy     :     0.006179
      f0      :     0.000163  f :     0.001682
      f+1     :     0.000437
      f-1     :     0.000013
      f+2     :     0.000344
      f-2     :     0.000275
      f+3     :     0.000190
      f-3     :     0.000259
 68 C s       :     3.001958  s :     3.001958
      pz      :     0.750599  p :     2.325476
      px      :     0.824260
      py      :     0.750617
      dz2     :     0.064115  d :     0.252780
      dxz     :     0.070268
      dyz     :     0.043639
      dx2y2   :     0.027824
      dxy     :     0.046934
      f0      :     0.003634  f :     0.025746
      f+1     :     0.009144
      f-1     :     0.002140
      f+2     :     0.002734
      f-2     :     0.003615
      f+3     :     0.002010
      f-3     :     0.002467
 69 C s       :     3.169491  s :     3.169491
      pz      :     0.806441  p :     2.539606
      px      :     0.805250
      py      :     0.927915
      dz2     :     0.030693  d :     0.130380
      dxz     :     0.042561
      dyz     :     0.019531
      dx2y2   :     0.017536
      dxy     :     0.020060
      f0      :     0.001337  f :     0.009984
      f+1     :     0.002940
      f-1     :     0.000901
      f+2     :     0.001264
      f-2     :     0.001220
      f+3     :     0.000985
      f-3     :     0.001337
 70 C s       :     3.253953  s :     3.253953
      pz      :     0.994289  p :     2.890344
      px      :     0.950868
      py      :     0.945186
      dz2     :     0.026963  d :     0.099419
      dxz     :     0.023070
      dyz     :     0.008660
      dx2y2   :     0.017640
      dxy     :     0.023086
      f0      :     0.000532  f :     0.007323
      f+1     :     0.001952
      f-1     :     0.000481
      f+2     :     0.000998
      f-2     :     0.001032
      f+3     :     0.001006
      f-3     :     0.001322
 71 H s       :     0.830853  s :     0.830853
      pz      :     0.013245  p :     0.022737
      px      :     0.003908
      py      :     0.005584
 72 C s       :     3.176676  s :     3.176676
      pz      :     0.937741  p :     2.863933
      px      :     0.963363
      py      :     0.962828
      dz2     :     0.022274  d :     0.093818
      dxz     :     0.032279
      dyz     :     0.015636
      dx2y2   :     0.012714
      dxy     :     0.010915
      f0      :     0.001112  f :     0.007204
      f+1     :     0.001807
      f-1     :     0.000887
      f+2     :     0.001101
      f-2     :     0.000708
      f+3     :     0.000867
      f-3     :     0.000722
 73 H s       :     0.822251  s :     0.822251
      pz      :     0.006027  p :     0.022022
      px      :     0.011414
      py      :     0.004581
 74 C s       :     3.189966  s :     3.189966
      pz      :     0.940026  p :     2.864966
      px      :     0.972476
      py      :     0.952465
      dz2     :     0.021932  d :     0.094222
      dxz     :     0.032983
      dyz     :     0.015545
      dx2y2   :     0.010278
      dxy     :     0.013483
      f0      :     0.001109  f :     0.007161
      f+1     :     0.001851
      f-1     :     0.000806
      f+2     :     0.000977
      f-2     :     0.000836
      f+3     :     0.000570
      f-3     :     0.001013
 75 H s       :     0.819953  s :     0.819953
      pz      :     0.005989  p :     0.021960
      px      :     0.010918
      py      :     0.005053
 76 C s       :     3.180138  s :     3.180138
      pz      :     0.977742  p :     2.866214
      px      :     0.921377
      py      :     0.967095
      dz2     :     0.025044  d :     0.094273
      dxz     :     0.021907
      dyz     :     0.008066
      dx2y2   :     0.017804
      dxy     :     0.021452
      f0      :     0.000545  f :     0.007206
      f+1     :     0.001899
      f-1     :     0.000481
      f+2     :     0.000971
      f-2     :     0.001022
      f+3     :     0.000991
      f-3     :     0.001298
 77 H s       :     0.821792  s :     0.821792
      pz      :     0.012849  p :     0.022018
      px      :     0.003633
      py      :     0.005536
 78 C s       :     3.245848  s :     3.245848
      pz      :     0.949126  p :     2.889762
      px      :     0.996680
      py      :     0.943956
      dz2     :     0.023124  d :     0.099962
      dxz     :     0.034760
      dyz     :     0.016036
      dx2y2   :     0.014388
      dxy     :     0.011654
      f0      :     0.001116  f :     0.007307
      f+1     :     0.001862
      f-1     :     0.000860
      f+2     :     0.001116
      f-2     :     0.000739
      f+3     :     0.000881
      f-3     :     0.000734
 79 H s       :     0.832798  s :     0.832798
      pz      :     0.005918  p :     0.022761
      px      :     0.012418
      py      :     0.004425
 80 O s       :     3.860975  s :     3.860975
      pz      :     1.383476  p :     4.739303
      px      :     1.810445
      py      :     1.545382
      dz2     :     0.009821  d :     0.025815
      dxz     :     0.005783
      dyz     :     0.007237
      dx2y2   :     0.001297
      dxy     :     0.001678
      f0      :     0.000515  f :     0.001600
      f+1     :     0.000330
      f-1     :     0.000401
      f+2     :     0.000166
      f-2     :     0.000137
      f+3     :     0.000025
      f-3     :     0.000025
 81 H s       :     0.661183  s :     0.661183
      pz      :     0.007804  p :     0.053420
      px      :     0.022350
      py      :     0.023266


                     *******************************
                     * LOEWDIN POPULATION ANALYSIS *
                     *******************************

----------------------
LOEWDIN ATOMIC CHARGES
----------------------
   0 O :    0.421918
   1 O :    0.023654
   2 N :    0.278970
   3 N :    0.272317
   4 C :   -0.286081
   5 C :   -0.155448
   6 H :    0.191527
   7 C :   -0.149635
   8 C :   -0.097921
   9 H :    0.166135
  10 C :   -0.135390
  11 H :    0.158473
  12 C :   -0.138491
  13 H :    0.156884
  14 C :   -0.140879
  15 H :    0.157559
  16 C :   -0.110401
  17 H :    0.164357
  18 C :   -0.375499
  19 C :   -0.258109
  20 H :    0.133995
  21 H :    0.138838
  22 H :    0.129698
  23 C :   -0.264652
  24 H :    0.131906
  25 H :    0.138588
  26 H :    0.131765
  27 C :   -0.257318
  28 H :    0.139235
  29 H :    0.133438
  30 H :    0.130095
  31 C :   -0.149397
  32 C :   -0.061188
  33 C :   -0.101889
  34 H :    0.163778
  35 C :   -0.144113
  36 H :    0.157609
  37 C :   -0.142986
  38 H :    0.158308
  39 C :   -0.117323
  40 H :    0.164626
  41 C :   -0.309650
  42 C :   -0.254171
  43 H :    0.130524
  44 H :    0.132319
  45 H :    0.130126
  46 C :   -0.256180
  47 H :    0.127040
  48 H :    0.132155
  49 H :    0.130735
  50 C :   -0.269980
  51 H :    0.137614
  52 H :    0.141334
  53 H :    0.133060
  54 C :   -0.504013
  55 C :   -0.139145
  56 C :   -0.094280
  57 H :    0.162533
  58 C :   -0.139098
  59 H :    0.157823
  60 C :   -0.131396
  61 H :    0.157872
  62 C :   -0.138499
  63 H :    0.158399
  64 C :   -0.103642
  65 H :    0.162450
  66 H :    0.213573
  67 O :   -0.098244
  68 C :   -0.610018
  69 C :   -0.142611
  70 C :   -0.111636
  71 H :    0.154978
  72 C :   -0.151384
  73 H :    0.154605
  74 C :   -0.144699
  75 H :    0.154822
  76 C :   -0.151459
  77 H :    0.154604
  78 C :   -0.111040
  79 H :    0.155069
  80 O :   -0.081987
  81 H :    0.204547

-------------------------------
LOEWDIN REDUCED ORBITAL CHARGES
-------------------------------
  0 O s       :     3.188522  s :     3.188522
      pz      :     1.454488  p :     4.259447
      px      :     1.412175
      py      :     1.392783
      dz2     :     0.023068  d :     0.121649
      dxz     :     0.026945
      dyz     :     0.024172
      dx2y2   :     0.020816
      dxy     :     0.026648
      f0      :     0.001511  f :     0.008465
      f+1     :     0.001125
      f-1     :     0.000995
      f+2     :     0.000654
      f-2     :     0.001548
      f+3     :     0.001314
      f-3     :     0.001318
  1 O s       :     3.380751  s :     3.380751
      pz      :     1.476897  p :     4.518865
      px      :     1.510006
      py      :     1.531962
      dz2     :     0.008951  d :     0.070231
      dxz     :     0.011691
      dyz     :     0.009165
      dx2y2   :     0.017728
      dxy     :     0.022697
      f0      :     0.000556  f :     0.006498
      f+1     :     0.000667
      f-1     :     0.000521
      f+2     :     0.000546
      f-2     :     0.001204
      f+3     :     0.001382
      f-3     :     0.001622
  2 N s       :     2.920584  s :     2.920584
      pz      :     1.151918  p :     3.569440
      px      :     1.219073
      py      :     1.198449
      dz2     :     0.063627  d :     0.215866
      dxz     :     0.042488
      dyz     :     0.063483
      dx2y2   :     0.016635
      dxy     :     0.029633
      f0      :     0.002447  f :     0.015140
      f+1     :     0.001575
      f-1     :     0.003756
      f+2     :     0.002404
      f-2     :     0.002473
      f+3     :     0.001406
      f-3     :     0.001080
  3 N s       :     2.957977  s :     2.957977
      pz      :     1.131686  p :     3.528090
      px      :     1.255888
      py      :     1.140516
      dz2     :     0.053379  d :     0.227137
      dxz     :     0.052246
      dyz     :     0.055998
      dx2y2   :     0.031121
      dxy     :     0.034392
      f0      :     0.002131  f :     0.014479
      f+1     :     0.002483
      f-1     :     0.003504
      f+2     :     0.001586
      f-2     :     0.001993
      f+3     :     0.001590
      f-3     :     0.001193
  4 C s       :     2.709530  s :     2.709530
      pz      :     0.958086  p :     2.614241
      px      :     0.818837
      py      :     0.837318
      dz2     :     0.160123  d :     0.828924
      dxz     :     0.158775
      dyz     :     0.167635
      dx2y2   :     0.196717
      dxy     :     0.145674
      f0      :     0.021954  f :     0.133386
      f+1     :     0.012043
      f-1     :     0.021004
      f+2     :     0.014217
      f-2     :     0.025123
      f+3     :     0.021563
      f-3     :     0.017481
  5 C s       :     2.720567  s :     2.720567
      pz      :     0.939864  p :     2.843664
      px      :     0.980330
      py      :     0.923470
      dz2     :     0.098952  d :     0.526841
      dxz     :     0.113240
      dyz     :     0.089036
      dx2y2   :     0.105976
      dxy     :     0.119637
      f0      :     0.008702  f :     0.064377
      f+1     :     0.008254
      f-1     :     0.007825
      f+2     :     0.010277
      f-2     :     0.009735
      f+3     :     0.008634
      f-3     :     0.010950
  6 H s       :     0.744016  s :     0.744016
      pz      :     0.017493  p :     0.064457
      px      :     0.014517
      py      :     0.032447
  7 C s       :     2.699103  s :     2.699103
      pz      :     1.021817  p :     2.866787
      px      :     0.940619
      py      :     0.904351
      dz2     :     0.133816  d :     0.525343
      dxz     :     0.135154
      dyz     :     0.078741
      dx2y2   :     0.097342
      dxy     :     0.080290
      f0      :     0.010474  f :     0.058402
      f+1     :     0.009079
      f-1     :     0.007158
      f+2     :     0.011902
      f-2     :     0.006895
      f+3     :     0.005588
      f-3     :     0.007307
  8 C s       :     2.755101  s :     2.755101
      pz      :     0.978651  p :     2.909497
      px      :     1.041297
      py      :     0.889548
      dz2     :     0.070201  d :     0.389768
      dxz     :     0.137029
      dyz     :     0.044796
      dx2y2   :     0.060564
      dxy     :     0.077177
      f0      :     0.008643  f :     0.043556
      f+1     :     0.006089
      f-1     :     0.005011
      f+2     :     0.008346
      f-2     :     0.003875
      f+3     :     0.005010
      f-3     :     0.006581
  9 H s       :     0.772418  s :     0.772418
      pz      :     0.025286  p :     0.061447
      px      :     0.018517
      py      :     0.017643
 10 C s       :     2.763615  s :     2.763615
      pz      :     0.985783  p :     2.937913
      px      :     1.051329
      py      :     0.900801
      dz2     :     0.076005  d :     0.390308
      dxz     :     0.128146
      dyz     :     0.035965
      dx2y2   :     0.069072
      dxy     :     0.081120
      f0      :     0.007327  f :     0.043553
      f+1     :     0.006567
      f-1     :     0.004595
      f+2     :     0.008815
      f-2     :     0.004323
      f+3     :     0.004875
      f-3     :     0.007051
 11 H s       :     0.781095  s :     0.781095
      pz      :     0.028508  p :     0.060432
      px      :     0.016020
      py      :     0.015904
 12 C s       :     2.765050  s :     2.765050
      pz      :     1.034480  p :     2.938509
      px      :     0.995992
      py      :     0.908037
      dz2     :     0.123849  d :     0.391506
      dxz     :     0.088490
      dyz     :     0.074711
      dx2y2   :     0.073885
      dxy     :     0.030571
      f0      :     0.007770  f :     0.043426
      f+1     :     0.007945
      f-1     :     0.006190
      f+2     :     0.008522
      f-2     :     0.006878
      f+3     :     0.003660
      f-3     :     0.002462
 13 H s       :     0.782818  s :     0.782818
      pz      :     0.011318  p :     0.060298
      px      :     0.036369
      py      :     0.012612
 14 C s       :     2.763650  s :     2.763650
      pz      :     0.996017  p :     2.942656
      px      :     1.044851
      py      :     0.901788
      dz2     :     0.071697  d :     0.391119
      dxz     :     0.140172
      dyz     :     0.043875
      dx2y2   :     0.059833
      dxy     :     0.075542
      f0      :     0.008749  f :     0.043454
      f+1     :     0.006054
      f-1     :     0.005089
      f+2     :     0.008494
      f-2     :     0.003646
      f+3     :     0.004932
      f-3     :     0.006491
 15 H s       :     0.782040  s :     0.782040
      pz      :     0.025337  p :     0.060401
      px      :     0.018046
      py      :     0.017018
 16 C s       :     2.755025  s :     2.755025
      pz      :     0.976661  p :     2.920178
      px      :     1.042767
      py      :     0.900749
      dz2     :     0.073640  d :     0.391702
      dxz     :     0.129870
      dyz     :     0.037150
      dx2y2   :     0.068608
      dxy     :     0.082435
      f0      :     0.007255  f :     0.043496
      f+1     :     0.006695
      f-1     :     0.004455
      f+2     :     0.008744
      f-2     :     0.004418
      f+3     :     0.004928
      f-3     :     0.007001
 17 H s       :     0.774135  s :     0.774135
      pz      :     0.029237  p :     0.061509
      px      :     0.016101
      py      :     0.016171
 18 C s       :     2.699980  s :     2.699980
      pz      :     0.848927  p :     2.877438
      px      :     1.003664
      py      :     1.024847
      dz2     :     0.160810  d :     0.713090
      dxz     :     0.139560
      dyz     :     0.133787
      dx2y2   :     0.150407
      dxy     :     0.128526
      f0      :     0.014001  f :     0.084992
      f+1     :     0.013063
      f-1     :     0.014682
      f+2     :     0.011087
      f-2     :     0.010589
      f+3     :     0.008934
      f-3     :     0.012635
 19 C s       :     2.825924  s :     2.825924
      pz      :     1.074856  p :     3.153578
      px      :     1.006537
      py      :     1.072185
      dz2     :     0.036414  d :     0.254487
      dxz     :     0.057452
      dyz     :     0.035206
      dx2y2   :     0.052150
      dxy     :     0.073265
      f0      :     0.003506  f :     0.024119
      f+1     :     0.003471
      f-1     :     0.000720
      f+2     :     0.004072
      f-2     :     0.002126
      f+3     :     0.004839
      f-3     :     0.005385
 20 H s       :     0.803237  s :     0.803237
      pz      :     0.020279  p :     0.062769
      px      :     0.013209
      py      :     0.029281
 21 H s       :     0.798556  s :     0.798556
      pz      :     0.033538  p :     0.062606
      px      :     0.014900
      py      :     0.014168
 22 H s       :     0.805840  s :     0.805840
      pz      :     0.017867  p :     0.064462
      px      :     0.018249
      py      :     0.028346
 23 C s       :     2.826371  s :     2.826371
      pz      :     1.064853  p :     3.156375
      px      :     1.060133
      py      :     1.031390
      dz2     :     0.060835  d :     0.257479
      dxz     :     0.024085
      dyz     :     0.049371
      dx2y2   :     0.090961
      dxy     :     0.032228
      f0      :     0.002466  f :     0.024427
      f+1     :     0.003614
      f-1     :     0.002851
      f+2     :     0.003578
      f-2     :     0.003998
      f+3     :     0.003787
      f-3     :     0.004132
 24 H s       :     0.805171  s :     0.805171
      pz      :     0.013454  p :     0.062923
      px      :     0.036303
      py      :     0.013167
 25 H s       :     0.798852  s :     0.798852
      pz      :     0.033518  p :     0.062560
      px      :     0.016050
      py      :     0.012993
 26 H s       :     0.805111  s :     0.805111
      pz      :     0.019172  p :     0.063124
      px      :     0.014125
      py      :     0.029828
 27 C s       :     2.825217  s :     2.825217
      pz      :     1.055541  p :     3.152898
      px      :     1.070544
      py      :     1.026813
      dz2     :     0.065694  d :     0.255048
      dxz     :     0.023925
      dyz     :     0.045620
      dx2y2   :     0.068680
      dxy     :     0.051129
      f0      :     0.002476  f :     0.024154
      f+1     :     0.002907
      f-1     :     0.003769
      f+2     :     0.003196
      f-2     :     0.004597
      f+3     :     0.004554
      f-3     :     0.002656
 28 H s       :     0.798156  s :     0.798156
      pz      :     0.033477  p :     0.062609
      px      :     0.016118
      py      :     0.013014
 29 H s       :     0.803784  s :     0.803784
      pz      :     0.013377  p :     0.062778
      px      :     0.036166
      py      :     0.013235
 30 H s       :     0.805651  s :     0.805651
      pz      :     0.018000  p :     0.064253
      px      :     0.018345
      py      :     0.027909
 31 C s       :     2.702785  s :     2.702785
      pz      :     0.843054  p :     2.798379
      px      :     0.935035
      py      :     1.020290
      dz2     :     0.180064  d :     0.578700
      dxz     :     0.106714
      dyz     :     0.137804
      dx2y2   :     0.080545
      dxy     :     0.073572
      f0      :     0.012409  f :     0.069533
      f+1     :     0.013288
      f-1     :     0.019954
      f+2     :     0.006973
      f-2     :     0.006701
      f+3     :     0.005739
      f-3     :     0.004469
 32 C s       :     2.705385  s :     2.705385
      pz      :     1.015337  p :     2.805734
      px      :     0.859716
      py      :     0.930682
      dz2     :     0.124473  d :     0.496060
      dxz     :     0.091164
      dyz     :     0.132944
      dx2y2   :     0.075811
      dxy     :     0.071667
      f0      :     0.008311  f :     0.054009
      f+1     :     0.008551
      f-1     :     0.014399
      f+2     :     0.005450
      f-2     :     0.005873
      f+3     :     0.005368
      f-3     :     0.006059
 33 C s       :     2.750322  s :     2.750322
      pz      :     1.016138  p :     2.914896
      px      :     0.910744
      py      :     0.988014
      dz2     :     0.094188  d :     0.393688
      dxz     :     0.081368
      dyz     :     0.134855
      dx2y2   :     0.041363
      dxy     :     0.041912
      f0      :     0.007320  f :     0.042984
      f+1     :     0.007963
      f-1     :     0.012334
      f+2     :     0.003006
      f-2     :     0.004487
      f+3     :     0.003979
      f-3     :     0.003894
 34 H s       :     0.774335  s :     0.774335
      pz      :     0.019491  p :     0.061887
      px      :     0.016467
      py      :     0.025929
 35 C s       :     2.761668  s :     2.761668
      pz      :     0.994625  p :     2.941826
      px      :     0.920089
      py      :     1.027111
      dz2     :     0.124009  d :     0.396349
      dxz     :     0.035330
      dyz     :     0.084676
      dx2y2   :     0.077708
      dxy     :     0.074626
      f0      :     0.004579  f :     0.044270
      f+1     :     0.003536
      f-1     :     0.011680
      f+2     :     0.007370
      f-2     :     0.007188
      f+3     :     0.005609
      f-3     :     0.004308
 36 H s       :     0.782172  s :     0.782172
      pz      :     0.036276  p :     0.060219
      px      :     0.012723
      py      :     0.011221
 37 C s       :     2.761073  s :     2.761073
      pz      :     1.054618  p :     2.941561
      px      :     0.904236
      py      :     0.982707
      dz2     :     0.111327  d :     0.395671
      dxz     :     0.081820
      dyz     :     0.128621
      dx2y2   :     0.031287
      dxy     :     0.042616
      f0      :     0.007879  f :     0.044681
      f+1     :     0.007568
      f-1     :     0.013940
      f+2     :     0.004212
      f-2     :     0.004462
      f+3     :     0.003820
      f-3     :     0.002800
 38 H s       :     0.781242  s :     0.781242
      pz      :     0.015084  p :     0.060450
      px      :     0.017736
      py      :     0.027630
 39 C s       :     2.754016  s :     2.754016
      pz      :     1.045976  p :     2.932088
      px      :     0.909644
      py      :     0.976468
      dz2     :     0.088864  d :     0.387271
      dxz     :     0.081324
      dyz     :     0.136896
      dx2y2   :     0.040165
      dxy     :     0.040022
      f0      :     0.007597  f :     0.043948
      f+1     :     0.008067
      f-1     :     0.012513
      f+2     :     0.003123
      f-2     :     0.004362
      f+3     :     0.004062
      f-3     :     0.004223
 40 H s       :     0.772700  s :     0.772700
      pz      :     0.019598  p :     0.062674
      px      :     0.017194
      py      :     0.025882
 41 C s       :     2.686222  s :     2.686222
      pz      :     0.987786  p :     2.918996
      px      :     0.977130
      py      :     0.954080
      dz2     :     0.141654  d :     0.636029
      dxz     :     0.131465
      dyz     :     0.104477
      dx2y2   :     0.115463
      dxy     :     0.142970
      f0      :     0.008707  f :     0.068404
      f+1     :     0.011733
      f-1     :     0.009976
      f+2     :     0.007894
      f-2     :     0.010783
      f+3     :     0.007499
      f-3     :     0.011810
 42 C s       :     2.825030  s :     2.825030
      pz      :     1.067173  p :     3.139433
      px      :     1.050495
      py      :     1.021764
      dz2     :     0.056412  d :     0.265523
      dxz     :     0.051055
      dyz     :     0.033429
      dx2y2   :     0.068549
      dxy     :     0.056078
      f0      :     0.003777  f :     0.024185
      f+1     :     0.001564
      f-1     :     0.002411
      f+2     :     0.003685
      f-2     :     0.003835
      f+3     :     0.004552
      f-3     :     0.004361
 43 H s       :     0.807062  s :     0.807062
      pz      :     0.020145  p :     0.062414
      px      :     0.029435
      py      :     0.012834
 44 H s       :     0.805468  s :     0.805468
      pz      :     0.015045  p :     0.062213
      px      :     0.018954
      py      :     0.028214
 45 H s       :     0.806836  s :     0.806836
      pz      :     0.035427  p :     0.063038
      px      :     0.014664
      py      :     0.012947
 46 C s       :     2.824568  s :     2.824568
      pz      :     1.052106  p :     3.140504
      px      :     1.017142
      py      :     1.071257
      dz2     :     0.093786  d :     0.266979
      dxz     :     0.041481
      dyz     :     0.013712
      dx2y2   :     0.028544
      dxy     :     0.089456
      f0      :     0.003017  f :     0.024129
      f+1     :     0.004867
      f-1     :     0.001356
      f+2     :     0.003824
      f-2     :     0.004368
      f+3     :     0.004364
      f-3     :     0.002334
 47 H s       :     0.808664  s :     0.808664
      pz      :     0.036318  p :     0.064297
      px      :     0.013958
      py      :     0.014020
 48 H s       :     0.805485  s :     0.805485
      pz      :     0.015369  p :     0.062361
      px      :     0.018585
      py      :     0.028407
 49 H s       :     0.806670  s :     0.806670
      pz      :     0.014113  p :     0.062595
      px      :     0.020037
      py      :     0.028445
 50 C s       :     2.819479  s :     2.819479
      pz      :     1.014471  p :     3.149665
      px      :     1.061188
      py      :     1.074006
      dz2     :     0.065745  d :     0.276392
      dxz     :     0.087375
      dyz     :     0.050384
      dx2y2   :     0.014639
      dxy     :     0.058249
      f0      :     0.005250  f :     0.024444
      f+1     :     0.004495
      f-1     :     0.005999
      f+2     :     0.003561
      f-2     :     0.001814
      f+3     :     0.002813
      f-3     :     0.000512
 51 H s       :     0.795826  s :     0.795826
      pz      :     0.014719  p :     0.066560
      px      :     0.021446
      py      :     0.030394
 52 H s       :     0.795819  s :     0.795819
      pz      :     0.012717  p :     0.062847
      px      :     0.021750
      py      :     0.028380
 53 H s       :     0.801889  s :     0.801889
      pz      :     0.022040  p :     0.065051
      px      :     0.027494
      py      :     0.015517
 54 C s       :     2.742313  s :     2.742313
      pz      :     0.764956  p :     2.586814
      px      :     0.829189
      py      :     0.992669
      dz2     :     0.163870  d :     1.004673
      dxz     :     0.243472
      dyz     :     0.154578
      dx2y2   :     0.260425
      dxy     :     0.182328
      f0      :     0.019424  f :     0.170213
      f+1     :     0.019829
      f-1     :     0.025382
      f+2     :     0.022332
      f-2     :     0.028249
      f+3     :     0.031159
      f-3     :     0.023838
 55 C s       :     2.705812  s :     2.705812
      pz      :     0.959888  p :     2.871601
      px      :     0.967360
      py      :     0.944353
      dz2     :     0.095843  d :     0.504793
      dxz     :     0.087464
      dyz     :     0.096252
      dx2y2   :     0.122704
      dxy     :     0.102530
      f0      :     0.005615  f :     0.056939
      f+1     :     0.006804
      f-1     :     0.007500
      f+2     :     0.012215
      f-2     :     0.006637
      f+3     :     0.010580
      f-3     :     0.007589
 56 C s       :     2.756842  s :     2.756842
      pz      :     0.928980  p :     2.906134
      px      :     0.952616
      py      :     1.024538
      dz2     :     0.045448  d :     0.387830
      dxz     :     0.051389
      dyz     :     0.096286
      dx2y2   :     0.087806
      dxy     :     0.106902
      f0      :     0.003774  f :     0.043473
      f+1     :     0.005326
      f-1     :     0.005367
      f+2     :     0.007982
      f-2     :     0.004783
      f+3     :     0.009759
      f-3     :     0.006482
 57 H s       :     0.775883  s :     0.775883
      pz      :     0.024714  p :     0.061585
      px      :     0.017869
      py      :     0.019001
 58 C s       :     2.764140  s :     2.764140
      pz      :     0.959090  p :     2.942955
      px      :     0.947204
      py      :     1.036660
      dz2     :     0.054985  d :     0.388663
      dxz     :     0.052688
      dyz     :     0.102478
      dx2y2   :     0.084526
      dxy     :     0.093986
      f0      :     0.006035  f :     0.043340
      f+1     :     0.004280
      f-1     :     0.005078
      f+2     :     0.008766
      f-2     :     0.004871
      f+3     :     0.007059
      f-3     :     0.007251
 59 H s       :     0.781798  s :     0.781798
      pz      :     0.018690  p :     0.060379
      px      :     0.026086
      py      :     0.015602
 60 C s       :     2.766319  s :     2.766319
      pz      :     0.968540  p :     2.930601
      px      :     0.977318
      py      :     0.984743
      dz2     :     0.085872  d :     0.391145
      dxz     :     0.077321
      dyz     :     0.060227
      dx2y2   :     0.099008
      dxy     :     0.068717
      f0      :     0.004293  f :     0.043331
      f+1     :     0.006462
      f-1     :     0.005880
      f+2     :     0.008761
      f-2     :     0.006007
      f+3     :     0.006829
      f-3     :     0.005099
 61 H s       :     0.781841  s :     0.781841
      pz      :     0.012569  p :     0.060287
      px      :     0.013214
      py      :     0.034504
 62 C s       :     2.764094  s :     2.764094
      pz      :     0.943790  p :     2.942553
      px      :     0.971039
      py      :     1.027724
      dz2     :     0.047738  d :     0.388563
      dxz     :     0.052816
      dyz     :     0.094661
      dx2y2   :     0.085850
      dxy     :     0.107499
      f0      :     0.003815  f :     0.043289
      f+1     :     0.005496
      f-1     :     0.005284
      f+2     :     0.008064
      f-2     :     0.004847
      f+3     :     0.009361
      f-3     :     0.006422
 63 H s       :     0.781160  s :     0.781160
      pz      :     0.024727  p :     0.060441
      px      :     0.018012
      py      :     0.017701
 64 C s       :     2.757719  s :     2.757719
      pz      :     0.947319  p :     2.913860
      px      :     0.938561
      py      :     1.027980
      dz2     :     0.057844  d :     0.388523
      dxz     :     0.052211
      dyz     :     0.100090
      dx2y2   :     0.081194
      dxy     :     0.097183
      f0      :     0.006441  f :     0.043540
      f+1     :     0.004267
      f-1     :     0.005186
      f+2     :     0.008399
      f-2     :     0.004965
      f+3     :     0.006931
      f-3     :     0.007350
 65 H s       :     0.775434  s :     0.775434
      pz      :     0.018987  p :     0.062116
      px      :     0.026702
      py      :     0.016427
 66 H s       :     0.669805  s :     0.669805
      pz      :     0.022301  p :     0.116622
      px      :     0.040095
      py      :     0.054226
 67 O s       :     3.419848  s :     3.419848
      pz      :     1.606373  p :     4.612309
      px      :     1.528332
      py      :     1.477604
      dz2     :     0.010909  d :     0.060781
      dxz     :     0.020708
      dyz     :     0.004098
      dx2y2   :     0.015569
      dxy     :     0.009498
      f0      :     0.000545  f :     0.005305
      f+1     :     0.001449
      f-1     :     0.000038
      f+2     :     0.001303
      f-2     :     0.000641
      f+3     :     0.000785
      f-3     :     0.000544
 68 C s       :     2.755032  s :     2.755032
      pz      :     0.934664  p :     2.676625
      px      :     0.977933
      py      :     0.764027
      dz2     :     0.259573  d :     1.015683
      dxz     :     0.310751
      dyz     :     0.164389
      dx2y2   :     0.131543
      dxy     :     0.149427
      f0      :     0.023116  f :     0.162678
      f+1     :     0.055697
      f-1     :     0.016471
      f+2     :     0.016564
      f-2     :     0.022238
      f+3     :     0.013998
      f-3     :     0.014594
 69 C s       :     2.716438  s :     2.716438
      pz      :     1.012628  p :     2.877168
      px      :     0.994642
      py      :     0.869899
      dz2     :     0.118468  d :     0.493864
      dxz     :     0.160408
      dyz     :     0.070634
      dx2y2   :     0.073073
      dxy     :     0.071281
      f0      :     0.007462  f :     0.055140
      f+1     :     0.017621
      f-1     :     0.005412
      f+2     :     0.006124
      f-2     :     0.007017
      f+3     :     0.005718
      f-3     :     0.005787
 70 C s       :     2.759489  s :     2.759489
      pz      :     0.986719  p :     2.919567
      px      :     1.054173
      py      :     0.878675
      dz2     :     0.101837  d :     0.389417
      dxz     :     0.101117
      dyz     :     0.029221
      dx2y2   :     0.076292
      dxy     :     0.080950
      f0      :     0.003126  f :     0.043163
      f+1     :     0.013570
      f-1     :     0.001838
      f+2     :     0.006029
      f-2     :     0.007597
      f+3     :     0.006301
      f-3     :     0.004702
 71 H s       :     0.783107  s :     0.783107
      pz      :     0.034876  p :     0.061915
      px      :     0.011257
      py      :     0.015782
 72 C s       :     2.765149  s :     2.765149
      pz      :     1.035146  p :     2.952183
      px      :     1.011214
      py      :     0.905823
      dz2     :     0.096205  d :     0.390861
      dxz     :     0.139854
      dyz     :     0.060670
      dx2y2   :     0.056490
      dxy     :     0.037641
      f0      :     0.006959  f :     0.043190
      f+1     :     0.012786
      f-1     :     0.005690
      f+2     :     0.004647
      f-2     :     0.005095
      f+3     :     0.004679
      f-3     :     0.003335
 73 H s       :     0.785179  s :     0.785179
      pz      :     0.016846  p :     0.060215
      px      :     0.030275
      py      :     0.013094
 74 C s       :     2.766768  s :     2.766768
      pz      :     1.036076  p :     2.941505
      px      :     1.016636
      py      :     0.888794
      dz2     :     0.096638  d :     0.393139
      dxz     :     0.141455
      dyz     :     0.059662
      dx2y2   :     0.048674
      dxy     :     0.046710
      f0      :     0.006956  f :     0.043287
      f+1     :     0.013224
      f-1     :     0.005267
      f+2     :     0.004896
      f-2     :     0.004876
      f+3     :     0.003903
      f-3     :     0.004165
 75 H s       :     0.785008  s :     0.785008
      pz      :     0.016755  p :     0.060170
      px      :     0.029179
      py      :     0.014236
 76 C s       :     2.765017  s :     2.765017
      pz      :     0.984289  p :     2.952394
      px      :     1.069311
      py      :     0.898794
      dz2     :     0.104299  d :     0.390857
      dxz     :     0.100718
      dyz     :     0.027839
      dx2y2   :     0.078386
      dxy     :     0.079616
      f0      :     0.003157  f :     0.043189
      f+1     :     0.013689
      f-1     :     0.001747
      f+2     :     0.006009
      f-2     :     0.007529
      f+3     :     0.006397
      f-3     :     0.004661
 77 H s       :     0.785198  s :     0.785198
      pz      :     0.033914  p :     0.060198
      px      :     0.010812
      py      :     0.015472
 78 C s       :     2.759212  s :     2.759212
      pz      :     1.019192  p :     2.919318
      px      :     1.017270
      py      :     0.882855
      dz2     :     0.095537  d :     0.389355
      dxz     :     0.136052
      dyz     :     0.060676
      dx2y2   :     0.059194
      dxy     :     0.037896
      f0      :     0.007011  f :     0.043155
      f+1     :     0.012511
      f-1     :     0.005693
      f+2     :     0.004715
      f-2     :     0.005032
      f+3     :     0.004786
      f-3     :     0.003407
 79 H s       :     0.783140  s :     0.783140
      pz      :     0.016473  p :     0.061791
      px      :     0.032555
      py      :     0.012762
 80 O s       :     3.413657  s :     3.413657
      pz      :     1.480059  p :     4.601195
      px      :     1.650304
      py      :     1.470832
      dz2     :     0.023168  d :     0.061950
      dxz     :     0.015934
      dyz     :     0.016177
      dx2y2   :     0.002347
      dxy     :     0.004324
      f0      :     0.001428  f :     0.005186
      f+1     :     0.001258
      f-1     :     0.001424
      f+2     :     0.000407
      f-2     :     0.000537
      f+3     :     0.000070
      f-3     :     0.000062
 81 H s       :     0.645217  s :     0.645217
      pz      :     0.020871  p :     0.150236
      px      :     0.064071
      py      :     0.065294


                      *****************************
                      * MAYER POPULATION ANALYSIS *
                      *****************************

  NA   - Mulliken gross atomic population
  ZA   - Total nuclear charge
  QA   - Mulliken gross atomic charge
  VA   - Mayer's total valence
  BVA  - Mayer's bonded valence
  FA   - Mayer's free valence

  ATOM       NA         ZA         QA         VA         BVA        FA
  0 O      8.1975     8.0000    -0.1975     2.2453     2.2453    -0.0000
  1 O      8.4844     8.0000    -0.4844     2.0446     2.0446    -0.0000
  2 N      7.0691     7.0000    -0.0691     3.2957     3.2957    -0.0000
  3 N      6.9593     7.0000     0.0407     3.3347     3.3347     0.0000
  4 C      5.8273     6.0000     0.1727     4.3123     4.3123     0.0000
  5 C      5.7685     6.0000     0.2315     3.6001     3.6001    -0.0000
  6 H      0.8038     1.0000     0.1962     0.9864     0.9864     0.0000
  7 C      6.1559     6.0000    -0.1559     3.7735     3.7735     0.0000
  8 C      6.2001     6.0000    -0.2001     3.8867     3.8867    -0.0000
  9 H      0.8379     1.0000     0.1621     0.9620     0.9620    -0.0000
 10 C      6.1607     6.0000    -0.1607     3.8894     3.8894    -0.0000
 11 H      0.8458     1.0000     0.1542     0.9657     0.9657    -0.0000
 12 C      6.1400     6.0000    -0.1400     3.8419     3.8419    -0.0000
 13 H      0.8425     1.0000     0.1575     0.9613     0.9613     0.0000
 14 C      6.1616     6.0000    -0.1616     3.8846     3.8846    -0.0000
 15 H      0.8427     1.0000     0.1573     0.9611     0.9611    -0.0000
 16 C      6.1213     6.0000    -0.1213     3.7699     3.7699     0.0000
 17 H      0.8412     1.0000     0.1588     0.9704     0.9704     0.0000
 18 C      5.8735     6.0000     0.1265     3.9286     3.9286    -0.0000
 19 C      6.4273     6.0000    -0.4273     3.8575     3.8575    -0.0000
 20 H      0.8549     1.0000     0.1451     0.9778     0.9778    -0.0000
 21 H      0.8478     1.0000     0.1522     0.9708     0.9708    -0.0000
 22 H      0.8501     1.0000     0.1499     0.9831     0.9831    -0.0000
 23 C      6.4253     6.0000    -0.4253     3.8412     3.8412    -0.0000
 24 H      0.8501     1.0000     0.1499     0.9763     0.9763     0.0000
 25 H      0.8455     1.0000     0.1545     0.9714     0.9714     0.0000
 26 H      0.8500     1.0000     0.1500     0.9827     0.9827    -0.0000
 27 C      6.4264     6.0000    -0.4264     3.8622     3.8622    -0.0000
 28 H      0.8459     1.0000     0.1541     0.9705     0.9705    -0.0000
 29 H      0.8559     1.0000     0.1441     0.9754     0.9754    -0.0000
 30 H      0.8493     1.0000     0.1507     0.9814     0.9814    -0.0000
 31 C      5.8680     6.0000     0.1320     3.8631     3.8631     0.0000
 32 C      6.0055     6.0000    -0.0055     3.6900     3.6900    -0.0000
 33 C      6.1640     6.0000    -0.1640     3.8261     3.8261     0.0000
 34 H      0.8337     1.0000     0.1663     0.9647     0.9647     0.0000
 35 C      6.2199     6.0000    -0.2199     3.9632     3.9632     0.0000
 36 H      0.8436     1.0000     0.1564     0.9628     0.9628     0.0000
 37 C      6.1048     6.0000    -0.1048     3.8128     3.8128     0.0000
 38 H      0.8381     1.0000     0.1619     0.9594     0.9594     0.0000
 39 C      6.3139     6.0000    -0.3139     3.9686     3.9686     0.0000
 40 H      0.8523     1.0000     0.1477     1.0001     1.0001     0.0000
 41 C      5.8867     6.0000     0.1133     3.8372     3.8372    -0.0000
 42 C      6.4306     6.0000    -0.4306     3.8662     3.8662     0.0000
 43 H      0.8519     1.0000     0.1481     0.9729     0.9729     0.0000
 44 H      0.8585     1.0000     0.1415     0.9702     0.9702     0.0000
 45 H      0.8548     1.0000     0.1452     0.9709     0.9709     0.0000
 46 C      6.4408     6.0000    -0.4408     3.8661     3.8661     0.0000
 47 H      0.8557     1.0000     0.1443     0.9716     0.9716     0.0000
 48 H      0.8555     1.0000     0.1445     0.9714     0.9714     0.0000
 49 H      0.8536     1.0000     0.1464     0.9714     0.9714    -0.0000
 50 C      6.4953     6.0000    -0.4953     3.9821     3.9821     0.0000
 51 H      0.8311     1.0000     0.1689     0.9641     0.9641    -0.0000
 52 H      0.8444     1.0000     0.1556     0.9744     0.9744     0.0000
 53 H      0.8380     1.0000     0.1620     0.9695     0.9695     0.0000
 54 C      5.6301     6.0000     0.3699     4.1645     4.1645    -0.0000
 55 C      5.9107     6.0000     0.0893     3.5664     3.5664    -0.0000
 56 C      6.2845     6.0000    -0.2845     3.9993     3.9993     0.0000
 57 H      0.8450     1.0000     0.1550     0.9891     0.9891    -0.0000
 58 C      6.1433     6.0000    -0.1433     3.8841     3.8841    -0.0000
 59 H      0.8388     1.0000     0.1612     0.9610     0.9610    -0.0000
 60 C      6.1437     6.0000    -0.1437     3.9049     3.9049    -0.0000
 61 H      0.8378     1.0000     0.1622     0.9592     0.9592     0.0000
 62 C      6.1346     6.0000    -0.1346     3.8801     3.8801    -0.0000
 63 H      0.8394     1.0000     0.1606     0.9619     0.9619    -0.0000
 64 C      6.2091     6.0000    -0.2091     3.9414     3.9414    -0.0000
 65 H      0.8222     1.0000     0.1778     0.9623     0.9623    -0.0000
 66 H      0.7846     1.0000     0.2154     1.0319     1.0319    -0.0000
 67 O      8.5974     8.0000    -0.5974     1.8605     1.8605     0.0000
 68 C      5.6060     6.0000     0.3940     4.3260     4.3260     0.0000
 69 C      5.8495     6.0000     0.1505     3.3989     3.3989     0.0000
 70 C      6.2510     6.0000    -0.2510     3.9736     3.9736    -0.0000
 71 H      0.8536     1.0000     0.1464     0.9958     0.9958    -0.0000
 72 C      6.1416     6.0000    -0.1416     3.8827     3.8827     0.0000
 73 H      0.8443     1.0000     0.1557     0.9618     0.9618     0.0000
 74 C      6.1563     6.0000    -0.1563     3.9066     3.9066     0.0000
 75 H      0.8419     1.0000     0.1581     0.9596     0.9596     0.0000
 76 C      6.1478     6.0000    -0.1478     3.8901     3.8901    -0.0000
 77 H      0.8438     1.0000     0.1562     0.9615     0.9615     0.0000
 78 C      6.2429     6.0000    -0.2429     3.9915     3.9915    -0.0000
 79 H      0.8556     1.0000     0.1444     0.9993     0.9993     0.0000
 80 O      8.6277     8.0000    -0.6277     1.8293     1.8293    -0.0000
 81 H      0.7146     1.0000     0.2854     0.9662     0.9662     0.0000

  Mayer bond orders larger than 0.100000
B(  0-O ,  4-C ) :   1.3138 B(  0-O , 54-C ) :   0.7943 B(  1-O , 54-C ) :   1.9017 
B(  2-N ,  4-C ) :   1.6488 B(  2-N , 18-C ) :   0.8603 B(  2-N , 81-H ) :   0.7530 
B(  3-N ,  5-C ) :   0.9229 B(  3-N , 31-C ) :   0.9954 B(  3-N , 54-C ) :   0.4867 
B(  3-N , 66-H ) :   0.8537 B(  4-C ,  5-C ) :   0.9458 B(  4-C ,  7-C ) :   0.1092 
B(  5-C ,  6-H ) :   0.8949 B(  5-C ,  7-C ) :   0.7923 B(  7-C ,  8-C ) :   1.3351 
B(  7-C , 16-C ) :   1.2850 B(  8-C ,  9-H ) :   0.9831 B(  8-C , 10-C ) :   1.3800 
B( 10-C , 11-H ) :   0.9847 B( 10-C , 12-C ) :   1.3685 B( 12-C , 13-H ) :   0.9773 
B( 12-C , 14-C ) :   1.3657 B( 14-C , 15-H ) :   0.9825 B( 14-C , 16-C ) :   1.3892 
B( 16-C , 17-H ) :   0.9882 B( 18-C , 19-C ) :   0.9887 B( 18-C , 23-C ) :   0.9730 
B( 18-C , 27-C ) :   0.9821 B( 19-C , 20-H ) :   0.9632 B( 19-C , 21-H ) :   0.9592 
B( 19-C , 22-H ) :   0.9589 B( 23-C , 24-H ) :   0.9614 B( 23-C , 25-H ) :   0.9593 
B( 23-C , 26-H ) :   0.9663 B( 27-C , 28-H ) :   0.9589 B( 27-C , 29-H ) :   0.9615 
B( 27-C , 30-H ) :   0.9622 B( 31-C , 32-C ) :   1.3260 B( 31-C , 39-C ) :   1.3872 
B( 32-C , 33-C ) :   1.2800 B( 32-C , 41-C ) :   0.9610 B( 33-C , 34-H ) :   0.9618 
B( 33-C , 35-C ) :   1.4513 B( 35-C , 36-H ) :   0.9786 B( 35-C , 37-C ) :   1.3444 
B( 37-C , 38-H ) :   0.9737 B( 37-C , 39-C ) :   1.3989 B( 39-C , 40-H ) :   0.9895 
B( 41-C , 42-C ) :   0.9592 B( 41-C , 46-C ) :   0.9452 B( 41-C , 50-C ) :   0.9800 
B( 42-C , 43-H ) :   0.9705 B( 42-C , 44-H ) :   0.9598 B( 42-C , 45-H ) :   0.9605 
B( 46-C , 47-H ) :   0.9589 B( 46-C , 48-H ) :   0.9605 B( 46-C , 49-H ) :   0.9708 
B( 50-C , 51-H ) :   0.9724 B( 50-C , 52-H ) :   0.9516 B( 50-C , 53-H ) :   0.9234 
B( 54-C , 55-C ) :   0.9079 B( 55-C , 56-C ) :   1.3501 B( 55-C , 64-C ) :   1.3455 
B( 56-C , 57-H ) :   0.9745 B( 56-C , 58-C ) :   1.4221 B( 58-C , 59-H ) :   0.9738 
B( 58-C , 60-C ) :   1.3849 B( 60-C , 61-H ) :   0.9685 B( 60-C , 62-C ) :   1.3877 
B( 62-C , 63-H ) :   0.9730 B( 62-C , 64-C ) :   1.4139 B( 64-C , 65-H ) :   0.9543 
B( 67-O , 68-C ) :   1.7475 B( 67-O , 69-C ) :  -0.1337 B( 68-C , 69-C ) :   0.9461 
B( 68-C , 80-O ) :   1.5921 B( 69-C , 70-C ) :   1.3458 B( 69-C , 78-C ) :   1.3381 
B( 69-C , 80-O ) :  -0.1334 B( 70-C , 71-H ) :   0.9652 B( 70-C , 72-C ) :   1.4169 
B( 72-C , 73-H ) :   0.9744 B( 72-C , 74-C ) :   1.3903 B( 74-C , 75-H ) :   0.9697 
B( 74-C , 76-C ) :   1.3888 B( 76-C , 77-H ) :   0.9742 B( 76-C , 78-C ) :   1.4261 
B( 78-C , 79-H ) :   0.9636 B( 80-O , 81-H ) :   0.1756 

-------
TIMINGS
-------

Total SCF time: 0 days 0 hours 6 min 58 sec 

Total time                  ....     418.679 sec
Sum of individual times     ....     400.962 sec  ( 95.8%)

Fock matrix formation       ....     359.818 sec  ( 85.9%)
  Split-RI-J                ....      30.836 sec  (  8.6% of F)
  Chain of spheres X        ....     220.001 sec  ( 61.1% of F)
  XC integration            ....      40.231 sec  ( 11.2% of F)
    Basis function eval.    ....       2.786 sec  (  6.9% of XC)
    Density eval.           ....       7.964 sec  ( 19.8% of XC)
    XC-Functional eval.     ....       0.217 sec  (  0.5% of XC)
    XC-Potential eval.      ....       4.343 sec  ( 10.8% of XC)
Diagonalization             ....       7.145 sec  (  1.7%)
Density matrix formation    ....       1.625 sec  (  0.4%)
Population analysis         ....       2.484 sec  (  0.6%)
Initial guess               ....       3.588 sec  (  0.9%)
Orbital Transformation      ....       0.000 sec  (  0.0%)
Orbital Orthonormalization  ....       0.000 sec  (  0.0%)
DIIS solution               ....       6.367 sec  (  1.5%)
SOSCF solution              ....       6.766 sec  (  1.6%)
Grid generation             ....      13.168 sec  (  3.1%)

Maximum memory used throughout the entire SCF-calculation: 582.8 MB
[1715592577.103604] [node137:2224690:0]          mpool.c:43   UCX  WARN  object 0x13a6b840 was not returned to mpool ucp_requests
[1715592577.103623] [node137:2224690:0]          mpool.c:43   UCX  WARN  object 0x13a6bbc0 was not returned to mpool ucp_requests
[1715592577.103627] [node137:2224690:0]          mpool.c:43   UCX  WARN  object 0x13a6bf40 was not returned to mpool ucp_requests
[1715592577.104154] [node137:2224704:0]          mpool.c:43   UCX  WARN  object 0x14571840 was not returned to mpool ucp_requests
[1715592577.104172] [node137:2224704:0]          mpool.c:43   UCX  WARN  object 0x14571bc0 was not returned to mpool ucp_requests
[1715592577.104176] [node137:2224704:0]          mpool.c:43   UCX  WARN  object 0x14571d80 was not returned to mpool ucp_requests
[1715592577.104537] [node137:2224696:0]          mpool.c:43   UCX  WARN  object 0x12f835c0 was not returned to mpool ucp_requests
[1715592577.104550] [node137:2224696:0]          mpool.c:43   UCX  WARN  object 0x12f83b00 was not returned to mpool ucp_requests
[1715592577.104563] [node137:2224696:0]          mpool.c:43   UCX  WARN  object 0x12f83e80 was not returned to mpool ucp_requests
[1715592577.105427] [node137:2224695:0]          mpool.c:43   UCX  WARN  object 0x13a7d400 was not returned to mpool ucp_requests
[1715592577.105438] [node137:2224695:0]          mpool.c:43   UCX  WARN  object 0x13a7db00 was not returned to mpool ucp_requests
[1715592577.105442] [node137:2224695:0]          mpool.c:43   UCX  WARN  object 0x13a7dcc0 was not returned to mpool ucp_requests
[1715592577.108026] [node137:2224699:0]          mpool.c:43   UCX  WARN  object 0x1353c5c0 was not returned to mpool ucp_requests
[1715592577.108045] [node137:2224699:0]          mpool.c:43   UCX  WARN  object 0x1353ccc0 was not returned to mpool ucp_requests
[1715592577.108051] [node137:2224699:0]          mpool.c:43   UCX  WARN  object 0x1353ce80 was not returned to mpool ucp_requests
[1715592577.109370] [node137:2224703:0]          mpool.c:43   UCX  WARN  object 0x136d28c0 was not returned to mpool ucp_requests
[1715592577.109382] [node137:2224703:0]          mpool.c:43   UCX  WARN  object 0x136d2c40 was not returned to mpool ucp_requests
[1715592577.109387] [node137:2224703:0]          mpool.c:43   UCX  WARN  object 0x136d2e00 was not returned to mpool ucp_requests
[1715592577.110729] [node137:2224687:0]          mpool.c:43   UCX  WARN  object 0x1301b840 was not returned to mpool ucp_requests
[1715592577.110748] [node137:2224687:0]          mpool.c:43   UCX  WARN  object 0x1301ba00 was not returned to mpool ucp_requests
[1715592577.110752] [node137:2224687:0]          mpool.c:43   UCX  WARN  object 0x1301bbc0 was not returned to mpool ucp_requests
[1715592577.115002] [node137:2224702:0]          mpool.c:43   UCX  WARN  object 0x14836c40 was not returned to mpool ucp_requests
[1715592577.115015] [node137:2224702:0]          mpool.c:43   UCX  WARN  object 0x14836e00 was not returned to mpool ucp_requests
[1715592577.115020] [node137:2224702:0]          mpool.c:43   UCX  WARN  object 0x14836fc0 was not returned to mpool ucp_requests
[1715592577.115133] [node137:2224692:0]          mpool.c:43   UCX  WARN  object 0x146884c0 was not returned to mpool ucp_requests
[1715592577.115146] [node137:2224692:0]          mpool.c:43   UCX  WARN  object 0x14688a00 was not returned to mpool ucp_requests
[1715592577.115151] [node137:2224692:0]          mpool.c:43   UCX  WARN  object 0x14688f40 was not returned to mpool ucp_requests
[1715592577.115287] [node137:2224681:0]          mpool.c:43   UCX  WARN  object 0x12eca8c0 was not returned to mpool ucp_requests
[1715592577.115303] [node137:2224681:0]          mpool.c:43   UCX  WARN  object 0x12ecaa80 was not returned to mpool ucp_requests
[1715592577.115309] [node137:2224681:0]          mpool.c:43   UCX  WARN  object 0x12ecae00 was not returned to mpool ucp_requests
[1715592577.115313] [node137:2224681:0]          mpool.c:43   UCX  WARN  object 0x12ecafc0 was not returned to mpool ucp_requests
[1715592577.115421] [node137:2224705:0]          mpool.c:43   UCX  WARN  object 0x13950b40 was not returned to mpool ucp_requests
[1715592577.115440] [node137:2224705:0]          mpool.c:43   UCX  WARN  object 0x13950d00 was not returned to mpool ucp_requests
[1715592577.115445] [node137:2224705:0]          mpool.c:43   UCX  WARN  object 0x13951080 was not returned to mpool ucp_requests
[1715592577.126945] [node137:2224679:0]          mpool.c:43   UCX  WARN  object 0x136b7ac0 was not returned to mpool ucp_requests
[1715592577.126958] [node137:2224679:0]          mpool.c:43   UCX  WARN  object 0x136b7e40 was not returned to mpool ucp_requests
[1715592577.126962] [node137:2224679:0]          mpool.c:43   UCX  WARN  object 0x136b8000 was not returned to mpool ucp_requests
[1715592577.126966] [node137:2224679:0]          mpool.c:43   UCX  WARN  object 0x136b81c0 was not returned to mpool ucp_requests
[1715592577.127289] [node137:2224682:0]          mpool.c:43   UCX  WARN  object 0x12c6bb40 was not returned to mpool ucp_requests
[1715592577.127302] [node137:2224682:0]          mpool.c:43   UCX  WARN  object 0x12c6bd00 was not returned to mpool ucp_requests
[1715592577.127307] [node137:2224682:0]          mpool.c:43   UCX  WARN  object 0x12c6bec0 was not returned to mpool ucp_requests
[1715592577.127310] [node137:2224682:0]          mpool.c:43   UCX  WARN  object 0x12c6c080 was not returned to mpool ucp_requests
[1715592577.127892] [node137:2224706:0]          mpool.c:43   UCX  WARN  object 0x1394ca80 was not returned to mpool ucp_requests
[1715592577.127904] [node137:2224706:0]          mpool.c:43   UCX  WARN  object 0x1394cc40 was not returned to mpool ucp_requests
[1715592577.127909] [node137:2224706:0]          mpool.c:43   UCX  WARN  object 0x1394ce00 was not returned to mpool ucp_requests
[1715592577.131003] [node137:2224707:0]          mpool.c:43   UCX  WARN  object 0x12be3ec0 was not returned to mpool ucp_requests
[1715592577.131018] [node137:2224707:0]          mpool.c:43   UCX  WARN  object 0x12be4240 was not returned to mpool ucp_requests
[1715592577.131022] [node137:2224707:0]          mpool.c:43   UCX  WARN  object 0x12be4780 was not returned to mpool ucp_requests
[1715592577.133272] [node137:2224685:0]          mpool.c:43   UCX  WARN  object 0x13d3aac0 was not returned to mpool ucp_requests
[1715592577.133286] [node137:2224685:0]          mpool.c:43   UCX  WARN  object 0x13d3ac80 was not returned to mpool ucp_requests
[1715592577.133291] [node137:2224685:0]          mpool.c:43   UCX  WARN  object 0x13d3ae40 was not returned to mpool ucp_requests
[1715592577.133294] [node137:2224685:0]          mpool.c:43   UCX  WARN  object 0x13d3b000 was not returned to mpool ucp_requests
[1715592577.133299] [node137:2224685:0]          mpool.c:43   UCX  WARN  object 0x13d3b540 was not returned to mpool ucp_requests
[1715592577.133588] [node137:2224680:0]          mpool.c:43   UCX  WARN  object 0x13813b40 was not returned to mpool ucp_requests
[1715592577.133606] [node137:2224680:0]          mpool.c:43   UCX  WARN  object 0x13813d00 was not returned to mpool ucp_requests
[1715592577.133610] [node137:2224680:0]          mpool.c:43   UCX  WARN  object 0x13813ec0 was not returned to mpool ucp_requests
[1715592577.133614] [node137:2224680:0]          mpool.c:43   UCX  WARN  object 0x13814780 was not returned to mpool ucp_requests
[1715592577.133895] [node137:2224693:0]          mpool.c:43   UCX  WARN  object 0x13b3f740 was not returned to mpool ucp_requests
[1715592577.133908] [node137:2224693:0]          mpool.c:43   UCX  WARN  object 0x13b3fe40 was not returned to mpool ucp_requests
[1715592577.133912] [node137:2224693:0]          mpool.c:43   UCX  WARN  object 0x13b401c0 was not returned to mpool ucp_requests
[1715592577.134861] [node137:2224691:0]          mpool.c:43   UCX  WARN  object 0x130ccd40 was not returned to mpool ucp_requests
[1715592577.134871] [node137:2224691:0]          mpool.c:43   UCX  WARN  object 0x130cd0c0 was not returned to mpool ucp_requests
[1715592577.134876] [node137:2224691:0]          mpool.c:43   UCX  WARN  object 0x130cd280 was not returned to mpool ucp_requests
[1715592577.135063] [node137:2224700:0]          mpool.c:43   UCX  WARN  object 0x12bc8980 was not returned to mpool ucp_requests
[1715592577.135074] [node137:2224700:0]          mpool.c:43   UCX  WARN  object 0x12bc8d00 was not returned to mpool ucp_requests
[1715592577.135078] [node137:2224700:0]          mpool.c:43   UCX  WARN  object 0x12bc8ec0 was not returned to mpool ucp_requests
[1715592577.147820] [node137:2224694:0]          mpool.c:43   UCX  WARN  object 0x12d2c600 was not returned to mpool ucp_requests
[1715592577.147838] [node137:2224694:0]          mpool.c:43   UCX  WARN  object 0x12d2c7c0 was not returned to mpool ucp_requests
[1715592577.147843] [node137:2224694:0]          mpool.c:43   UCX  WARN  object 0x12d2cec0 was not returned to mpool ucp_requests
[1715592577.161525] [node137:2224684:0]          mpool.c:43   UCX  WARN  object 0x1408f840 was not returned to mpool ucp_requests
[1715592577.161541] [node137:2224684:0]          mpool.c:43   UCX  WARN  object 0x1408fa00 was not returned to mpool ucp_requests
[1715592577.161545] [node137:2224684:0]          mpool.c:43   UCX  WARN  object 0x1408fbc0 was not returned to mpool ucp_requests
[1715592577.161548] [node137:2224684:0]          mpool.c:43   UCX  WARN  object 0x1408fd80 was not returned to mpool ucp_requests
[1715592577.161552] [node137:2224684:0]          mpool.c:43   UCX  WARN  object 0x140902c0 was not returned to mpool ucp_requests
[1715592577.165479] [node137:2224697:0]          mpool.c:43   UCX  WARN  object 0x137065c0 was not returned to mpool ucp_requests
[1715592577.165490] [node137:2224697:0]          mpool.c:43   UCX  WARN  object 0x13706780 was not returned to mpool ucp_requests
[1715592577.165494] [node137:2224697:0]          mpool.c:43   UCX  WARN  object 0x13706e80 was not returned to mpool ucp_requests
[1715592577.165649] [node137:2224683:0]          mpool.c:43   UCX  WARN  object 0x135a1bc0 was not returned to mpool ucp_requests
[1715592577.165660] [node137:2224683:0]          mpool.c:43   UCX  WARN  object 0x135a1d80 was not returned to mpool ucp_requests
[1715592577.165665] [node137:2224683:0]          mpool.c:43   UCX  WARN  object 0x135a1f40 was not returned to mpool ucp_requests
[1715592577.165668] [node137:2224683:0]          mpool.c:43   UCX  WARN  object 0x135a2480 was not returned to mpool ucp_requests
[1715592577.166987] [node137:2224688:0]          mpool.c:43   UCX  WARN  object 0x13630b00 was not returned to mpool ucp_requests
[1715592577.166999] [node137:2224688:0]          mpool.c:43   UCX  WARN  object 0x13630e80 was not returned to mpool ucp_requests
[1715592577.167002] [node137:2224688:0]          mpool.c:43   UCX  WARN  object 0x13631040 was not returned to mpool ucp_requests
[1715592577.169052] [node137:2224686:0]          mpool.c:43   UCX  WARN  object 0x14294640 was not returned to mpool ucp_requests
[1715592577.169063] [node137:2224686:0]          mpool.c:43   UCX  WARN  object 0x14294f00 was not returned to mpool ucp_requests
[1715592577.169067] [node137:2224686:0]          mpool.c:43   UCX  WARN  object 0x14295280 was not returned to mpool ucp_requests
[1715592577.218694] [node137:2224701:0]          mpool.c:43   UCX  WARN  object 0x138d6980 was not returned to mpool ucp_requests
[1715592577.218709] [node137:2224701:0]          mpool.c:43   UCX  WARN  object 0x138d6b40 was not returned to mpool ucp_requests
[1715592577.218713] [node137:2224701:0]          mpool.c:43   UCX  WARN  object 0x138d6d00 was not returned to mpool ucp_requests
[1715592577.221259] [node137:2224689:0]          mpool.c:43   UCX  WARN  object 0x12cffec0 was not returned to mpool ucp_requests
[1715592577.221272] [node137:2224689:0]          mpool.c:43   UCX  WARN  object 0x12d00080 was not returned to mpool ucp_requests
[1715592577.221276] [node137:2224689:0]          mpool.c:43   UCX  WARN  object 0x12d00240 was not returned to mpool ucp_requests
[1715592577.223504] [node137:2224698:0]          mpool.c:43   UCX  WARN  object 0x145fe980 was not returned to mpool ucp_requests
[1715592577.223516] [node137:2224698:0]          mpool.c:43   UCX  WARN  object 0x145feb40 was not returned to mpool ucp_requests
[1715592577.223520] [node137:2224698:0]          mpool.c:43   UCX  WARN  object 0x145feec0 was not returned to mpool ucp_requests


-------------------------------------------------------------------------------
                          DFT DISPERSION CORRECTION                            
                                                                               
                              DFTD3 V3.1  Rev 1                                
                          USING Becke-Johnson damping                          
-------------------------------------------------------------------------------
The PBE0 functional is recognized
Active option DFTDOPT                   ...         4   

molecular C6(AA) [au] = 70037.216239 


            DFT-D V3
 parameters
 s6 scaling factor         :     1.0000 
 a1 scaling factor         :     0.4145 
 s8 scaling factor         :     1.2177 
 a2 scaling factor         :     4.8593 
 ad hoc parameters k1-k3   :    16.0000     1.3333    -4.0000 

 Edisp/kcal,au: -73.255282646981  -0.116739711288 
 E6   /kcal   : -47.275941376 
 E8   /kcal   : -25.979341271 
 % E8         :  35.464119899 

-------------------------   ----------------
Dispersion correction           -0.116739711
-------------------------   ----------------


-------------------------   --------------------
FINAL SINGLE POINT ENERGY     -1805.014105976462
-------------------------   --------------------


           ************************************************************
           *        Program running with 30 parallel MPI-processes    *
           *              working on a common directory               *
           ************************************************************
------------------------------------------------------------------------------
                         ORCA SCF GRADIENT CALCULATION
------------------------------------------------------------------------------

 ... reading COSX grid (gridx3)
Gradient of the Kohn-Sham DFT energy:
Kohn-Sham wavefunction type      ... RKS
Hartree-Fock exchange scaling    ...    0.250
Number of operators              ...    1
Number of atoms                  ...   82
Basis set dimensions             ... 1542
Integral neglect threshold       ... 2.5e-11
Integral primitive cutoff        ... 2.5e-12
SHARK Integral package           ... ON

Nuc. rep. gradient       (SHARK) ... done (  0.1 sec)
HCore & Overlap gradient (SHARK) ... done (  1.3 sec)
RI-J gradient            (SHARK) ... done (  5.9 sec)
COSX-gradient                    ... done ( 55.4 sec)
Exchange-correlation gradient    ... done
Dispersion correction            ... done

------------------
CARTESIAN GRADIENT
------------------

   1   O   :    0.023561621    0.000428580    0.043787694
   2   O   :   -0.032901630   -0.009313178   -0.036936017
   3   N   :   -0.010696553    0.015434939   -0.003318161
   4   N   :    0.017981109    0.011263586    0.000334172
   5   C   :    0.030095478   -0.034193690   -0.008535574
   6   C   :   -0.009161280    0.012012674   -0.005278052
   7   H   :   -0.000080386   -0.000986172    0.001254203
   8   C   :    0.000939043   -0.001358327    0.003291199
   9   C   :   -0.000617342    0.000011561   -0.000022936
  10   H   :    0.000010107   -0.000062563    0.000067902
  11   C   :   -0.000129050    0.000355304    0.000214773
  12   H   :   -0.000003357   -0.000017944   -0.000039921
  13   C   :    0.000268680    0.000022248    0.000051974
  14   H   :    0.000014387   -0.000017390    0.000014024
  15   C   :    0.000090787    0.000175361   -0.000150598
  16   H   :    0.000055319    0.000050588    0.000029745
  17   C   :    0.000328685   -0.000287024   -0.000484152
  18   H   :    0.000124931    0.000042087    0.000184808
  19   C   :   -0.000865052   -0.001463783    0.004071775
  20   C   :   -0.000033985   -0.000075495   -0.000975710
  21   H   :   -0.000009488    0.000146600    0.000036946
  22   H   :    0.000335501    0.000218945   -0.000151238
  23   H   :   -0.000429832    0.000193268   -0.000014151
  24   C   :    0.000358584   -0.000356576   -0.000208812
  25   H   :   -0.000041990    0.000047021    0.000016046
  26   H   :   -0.000051083    0.000192700   -0.000255960
  27   H   :   -0.000033616    0.000049769    0.000043537
  28   C   :    0.000480560    0.000374531   -0.000666690
  29   H   :   -0.000093478   -0.000215508   -0.000401027
  30   H   :   -0.000076588    0.000049472   -0.000044936
  31   H   :   -0.000156645    0.000254464    0.000173574
  32   C   :   -0.007927739    0.000933194    0.020282141
  33   C   :   -0.000172918    0.000193369   -0.002808695
  34   C   :    0.000250930    0.000539325    0.000928204
  35   H   :    0.000042893    0.000018421   -0.000303240
  36   C   :   -0.000226472   -0.000781096   -0.000900755
  37   H   :   -0.000028798   -0.000052143   -0.000068108
  38   C   :   -0.000058001   -0.000715323   -0.000401341
  39   H   :   -0.000158392    0.000027839   -0.000248257
  40   C   :   -0.001856776    0.001720774   -0.000573864
  41   H   :   -0.001088917   -0.000431713    0.001724649
  42   C   :   -0.000394563   -0.000679024    0.000131779
  43   C   :    0.000440601    0.000047684   -0.000095884
  44   H   :   -0.000171147    0.000064783   -0.000054188
  45   H   :   -0.000110250    0.000187230    0.000015371
  46   H   :   -0.000030339    0.000017589    0.000006626
  47   C   :   -0.000035668    0.000403062    0.000140627
  48   H   :    0.000011437   -0.000021835   -0.000093290
  49   H   :    0.000137066    0.000053338   -0.000083494
  50   H   :   -0.000022446   -0.000022008    0.000001095
  51   C   :    0.000212476    0.000973023    0.000329432
  52   H   :   -0.000467623    0.000244248    0.000049816
  53   H   :    0.000205462    0.000275939   -0.000319933
  54   H   :   -0.001176993   -0.000485698    0.000632821
  55   C   :   -0.014285132   -0.005248585    0.017097161
  56   C   :    0.001230087    0.012801692   -0.025838950
  57   C   :    0.001677284    0.003310455    0.000167542
  58   H   :    0.000311116   -0.000039288   -0.000100968
  59   C   :   -0.001505520   -0.000843429   -0.000336857
  60   H   :   -0.000207934    0.000180879    0.000223483
  61   C   :    0.000532147    0.000133927    0.000365911
  62   H   :    0.000151320    0.000125614   -0.000023958
  63   C   :   -0.000859009   -0.000081612    0.000726614
  64   H   :   -0.000045824   -0.000039126   -0.000005845
  65   C   :    0.002136088   -0.001970206   -0.001418342
  66   H   :    0.000852519    0.000613348   -0.000336148
  67   H   :    0.001609451   -0.004116807   -0.003516577
  68   O   :    0.000405876    0.000060804    0.000418950
  69   C   :   -0.000471566   -0.000341279   -0.001195066
  70   C   :   -0.000034944   -0.000023372    0.000206780
  71   C   :    0.000038546    0.000004385    0.000004727
  72   H   :    0.000006933    0.000012100    0.000018874
  73   C   :   -0.000040208    0.000013178   -0.000003551
  74   H   :   -0.000011707    0.000008013   -0.000000393
  75   C   :    0.000049075    0.000007382    0.000059405
  76   H   :   -0.000020130    0.000008211    0.000007056
  77   C   :   -0.000091174    0.000015810   -0.000041744
  78   H   :   -0.000012343    0.000022210    0.000056507
  79   C   :   -0.000056295   -0.000023885   -0.000043319
  80   H   :    0.000007683    0.000007199    0.000009051
  81   O   :   -0.001271048    0.001697969    0.001190529
  82   H   :    0.003309637   -0.001908976   -0.002236962

Difference to translation invariance:
           :    0.0000421866   -0.0001263639   -0.0001661413

Difference to rotation invariance:
           :    0.0029608648    0.0024301585   -0.0017738053

Norm of the cartesian gradient     ...    0.1010613847
RMS gradient                       ...    0.0064434385
MAX gradient                       ...    0.0437876936

-------
TIMINGS
-------

Total SCF gradient time            ...       92.132 sec

One electron gradient       ....       1.300 sec  (  1.4%)
RI-J Coulomb gradient       ....       5.913 sec  (  6.4%)
COSX gradient               ....      55.384 sec  ( 60.1%)
XC gradient                 ....      10.152 sec  ( 11.0%)
CPCM gradient               ....       2.946 sec  (  3.2%)
   A-Matrix (El+Nuc)        ....       0.950 sec  (  1.0%)
   Potential                ....       1.996 sec  (  2.2%)

Maximum memory used throughout the entire SCFGRAD-calculation: 365.8 MB
------------------------------------------------------------------------------
                         ORCA GEOMETRY RELAXATION STEP
------------------------------------------------------------------------------

Reading the OPT-File                    .... done
Getting information on internals        .... done
Copying old internal coords+grads       .... done
Making the new internal coordinates     .... (new redundants).... done
Validating the new internal coordinates .... (new redundants).... done
Calculating the B-matrix                .... done
Calculating the G,G- and P matrices     .... done
Transforming gradient to internals      .... done
Projecting the internal gradient        .... done
Number of atoms                         ....  82
Number of internal coordinates          .... 461
Current Energy                          .... -1805.014105976 Eh
Current gradient norm                   ....     0.101061385 Eh/bohr
Maximum allowed component of the step   ....  0.150
Current trust radius                    ....  0.300
Evaluating the initial hessian          ....  (Almloef) done
Projecting the Hessian                  .... done
Forming the augmented Hessian           .... done
Diagonalizing the augmented Hessian     .... done
Last element of RFO vector              ....  0.910425222
Lowest eigenvalues of augmented Hessian:
 -0.027694084  0.000145168  0.001097865  0.001226809  0.006810878
Length of the computed step             ....  0.454374144
Warning: the length of the step is outside the trust region - taking restricted step instead
The input lambda is                     ....    -0.027694
   iter:   1  x=   -0.051802  g=    4.830639 f(x)=     0.116456
   iter:   2  x=   -0.070939  g=    2.087824 f(x)=     0.039955
   iter:   3  x=   -0.077660  g=    1.281858 f(x)=     0.008615
   iter:   4  x=   -0.078219  g=    1.104376 f(x)=     0.000618
   iter:   5  x=   -0.078223  g=    1.091230 f(x)=     0.000004
   iter:   6  x=   -0.078223  g=    1.091151 f(x)=     0.000000
   iter:   7  x=   -0.078223  g=    1.091151 f(x)=     0.000000
The output lambda is                    ....    -0.078223 (7 iterations)
The final length of the internal step   ....  0.300000000
Converting the step to cartesian space:
 Initial RMS(Int)=    0.0139723930
Transforming coordinates:
 Iter   0:  RMS(Cart)=    0.0820508747 RMS(Int)=    0.6521637182
 Iter   1:  RMS(Cart)=    0.0029390576 RMS(Int)=    0.0006301273
 Iter   2:  RMS(Cart)=    0.0001146701 RMS(Int)=    0.0000427383
 Iter   3:  RMS(Cart)=    0.0000183179 RMS(Int)=    0.0000037852
 Iter   4:  RMS(Cart)=    0.0000077372 RMS(Int)=    0.0000005056
 Iter   5:  RMS(Cart)=    0.0000036403 RMS(Int)=    0.0000002117
 Iter   6:  RMS(Cart)=    0.0000017687 RMS(Int)=    0.0000001021
 Iter   7:  RMS(Cart)=    0.0000008615 RMS(Int)=    0.0000000497
 Iter   8:  RMS(Cart)=    0.0000004192 RMS(Int)=    0.0000000242
 Iter   9:  RMS(Cart)=    0.0000002040 RMS(Int)=    0.0000000118
 Iter  10:  RMS(Cart)=    0.0000000992 RMS(Int)=    0.0000000057
done
Storing new coordinates                 .... done

                                .--------------------.
          ----------------------|Geometry convergence|-------------------------
          Item                value                   Tolerance       Converged
          ---------------------------------------------------------------------
          RMS gradient        0.0041795897            0.0001000000      NO
          MAX gradient        0.0491281228            0.0003000000      NO
          RMS step            0.0139723930            0.0020000000      NO
          MAX step            0.0981549135            0.0040000000      NO
          ........................................................
          Max(Bonds)      0.0476      Max(Angles)    3.97
          Max(Dihed)        5.62      Max(Improp)    0.00
          ---------------------------------------------------------------------

The optimization has not yet converged - more geometry cycles are needed


    ---------------------------------------------------------------------------
                         Redundant Internal Coordinates
                            (Angstroem and degrees)

        Definition                    Value    dE/dq     Step     New-Value
    ----------------------------------------------------------------------------
     1. B(C   4,O   0)                1.2639 -0.018298  0.0110    1.2749   
     2. B(C   4,N   2)                1.2975  0.014717 -0.0089    1.2886   
     3. B(C   5,N   3)                1.4978  0.003455 -0.0072    1.4906   
     4. B(C   5,C   4)                1.5143  0.005995 -0.0077    1.5067   
     5. B(H   6,C   5)                1.0903 -0.000246  0.0003    1.0906   
     6. B(C   7,C   5)                1.5029 -0.000695  0.0004    1.5033   
     7. B(C   8,C   7)                1.3911  0.000328 -0.0004    1.3907   
     8. B(H   9,C   8)                1.0840 -0.000095  0.0000    1.0841   
     9. B(C  10,C   8)                1.3862 -0.000062 -0.0000    1.3862   
    10. B(H  11,C  10)                1.0840 -0.000036  0.0000    1.0841   
    11. B(C  12,C  10)                1.3872 -0.000002 -0.0000    1.3872   
    12. B(H  13,C  12)                1.0842  0.000198 -0.0006    1.0836   
    13. B(C  14,C  12)                1.3885  0.000249 -0.0003    1.3882   
    14. B(H  15,C  14)                1.0839 -0.000073  0.0001    1.0840   
    15. B(C  16,C   7)                1.3910 -0.000142  0.0001    1.3910   
    16. B(C  16,C  14)                1.3860 -0.000051 -0.0001    1.3859   
    17. B(H  17,C  16)                1.0842 -0.000112  0.0001    1.0844   
    18. B(C  18,N   2)                1.4794 -0.001780  0.0020    1.4814   
    19. B(C  19,C  18)                1.5239 -0.000101  0.0001    1.5240   
    20. B(H  20,C  19)                1.0926  0.000137 -0.0002    1.0924   
    21. B(H  21,C  19)                1.0920  0.000286 -0.0003    1.0917   
    22. B(H  22,C  19)                1.0901 -0.000366  0.0004    1.0905   
    23. B(C  23,C  18)                1.5212  0.000012 -0.0000    1.5212   
    24. B(H  24,C  23)                1.0925  0.000037 -0.0000    1.0925   
    25. B(H  25,C  23)                1.0911  0.000241 -0.0003    1.0908   
    26. B(H  26,C  23)                1.0923  0.000054 -0.0001    1.0922   
    27. B(C  27,C  18)                1.5237  0.000062 -0.0001    1.5236   
    28. B(H  28,C  27)                1.0921  0.000324 -0.0004    1.0917   
    29. B(H  29,C  27)                1.0924  0.000070 -0.0001    1.0923   
    30. B(H  30,C  27)                1.0907 -0.000199  0.0002    1.0909   
    31. B(C  31,N   3)                1.4595  0.016064 -0.0168    1.4428   
    32. B(C  32,C  31)                1.4000 -0.003075  0.0023    1.4023   
    33. B(C  33,C  32)                1.4032 -0.000557  0.0004    1.4036   
    34. B(H  34,C  33)                1.0816 -0.000209  0.0002    1.0818   
    35. B(C  35,C  33)                1.3792 -0.000831  0.0006    1.3798   
    36. B(H  36,C  35)                1.0840 -0.000069  0.0001    1.0841   
    37. B(C  37,C  35)                1.3863  0.000595 -0.0004    1.3859   
    38. B(H  38,C  37)                1.0833 -0.000146  0.0002    1.0835   
    39. B(C  39,C  37)                1.3772 -0.000486  0.0003    1.3776   
    40. B(C  39,C  31)                1.3938 -0.001056  0.0008    1.3946   
    41. B(H  40,C  39)                1.0806 -0.001700  0.0020    1.0826   
    42. B(C  41,C  32)                1.5393  0.000556 -0.0006    1.5387   
    43. B(C  42,C  41)                1.5317  0.001333 -0.0015    1.5302   
    44. B(H  43,C  42)                1.0935  0.002648 -0.0031    1.0904   
    45. B(H  44,C  42)                1.0935 -0.000110  0.0001    1.0937   
    46. B(H  45,C  42)                1.0919  0.000004 -0.0000    1.0919   
    47. B(C  46,C  41)                1.5362 -0.000109  0.0001    1.5363   
    48. B(H  47,C  46)                1.0895 -0.000084  0.0001    1.0896   
    49. B(H  48,C  46)                1.0929 -0.000094  0.0001    1.0930   
    50. B(H  49,C  46)                1.0935 -0.000003  0.0000    1.0935   
    51. B(C  50,C  41)                1.5269 -0.000452  0.0007    1.5276   
    52. B(H  51,C  50)                1.0921  0.000194  0.0002    1.0923   
    53. B(H  51,H  13)                4.2648 -0.000264  0.0046    4.2693   
    54. B(H  52,C  50)                1.0921 -0.000305  0.0004    1.0925   
    55. B(H  53,C  50)                1.0935 -0.001227  0.0015    1.0950   
    56. B(C  54,N   3)                1.8897 -0.000242 -0.0011    1.8886   
    57. B(C  54,O   1)                1.2070 -0.039754  0.0179    1.2250   
    58. B(C  54,O   0)                1.4232 -0.049128  0.0476    1.4708   
    59. B(C  55,C  54)                1.4911 -0.008080  0.0083    1.4993   
    60. B(C  56,C  55)                1.3924 -0.000982  0.0007    1.3931   
    61. B(H  57,C  56)                1.0839  0.000067 -0.0001    1.0838   
    62. B(C  58,C  56)                1.3855 -0.001499  0.0011    1.3866   
    63. B(H  59,C  58)                1.0840 -0.000114  0.0001    1.0841   
    64. B(C  60,C  58)                1.3878 -0.001671  0.0012    1.3890   
    65. B(H  61,H  43)                4.7156  0.003341 -0.0215    4.6941   
    66. B(H  61,C  60)                1.0842 -0.002235  0.0025    1.0867   
    67. B(C  62,C  60)                1.3884  0.000095 -0.0001    1.3883   
    68. B(H  63,C  62)                1.0841  0.000041 -0.0000    1.0840   
    69. B(C  64,C  62)                1.3858 -0.000838  0.0006    1.3864   
    70. B(C  64,C  55)                1.3908 -0.000233  0.0001    1.3909   
    71. B(H  65,C  64)                1.0826 -0.000201  0.0002    1.0829   
    72. B(H  66,N   3)                1.0215  0.003642 -0.0039    1.0176   
    73. B(C  68,O  67)                1.2494  0.000562 -0.0003    1.2491   
    74. B(C  69,C  68)                1.5076  0.000390 -0.0004    1.5072   
    75. B(C  70,C  69)                1.3921  0.000028 -0.0000    1.3920   
    76. B(H  71,C  70)                1.0833 -0.000019  0.0000    1.0834   
    77. B(C  72,C  70)                1.3866  0.000056 -0.0000    1.3866   
    78. B(H  73,C  72)                1.0846  0.000013 -0.0000    1.0846   
    79. B(C  74,C  72)                1.3888 -0.000013  0.0000    1.3888   
    80. B(H  75,C  74)                1.0847  0.000023 -0.0000    1.0846   
    81. B(C  76,C  74)                1.3889 -0.000072  0.0000    1.3890   
    82. B(H  77,C  76)                1.0846  0.000058 -0.0001    1.0846   
    83. B(C  78,C  76)                1.3865  0.000110 -0.0001    1.3865   
    84. B(C  78,C  69)                1.3919  0.000154 -0.0001    1.3918   
    85. B(H  79,H   9)                3.2514 -0.000296  0.0009    3.2523   
    86. B(H  79,C  78)                1.0836  0.000015 -0.0000    1.0836   
    87. B(O  80,C  68)                1.2630 -0.000491  0.0003    1.2633   
    88. B(H  81,O  80)                1.6669  0.002440 -0.0105    1.6564   
    89. B(H  81,N   2)                1.0493 -0.001702  0.0021    1.0514   
    90. A(C   4,O   0,C  54)          117.73  0.006206   -0.44    117.29   
    91. A(C   4,N   2,C  18)          125.45 -0.001479    0.13    125.58   
    92. A(C   4,N   2,H  81)          117.63  0.003158   -0.31    117.33   
    93. A(C  18,N   2,H  81)          116.90 -0.001680    0.18    117.08   
    94. A(C   5,N   3,C  54)          100.69 -0.010259    1.07    101.77   
    95. A(C  31,N   3,C  54)          125.20  0.013636   -2.64    122.56   
    96. A(C  54,N   3,H  66)           96.86 -0.005303    1.67     98.53   
    97. A(C   5,N   3,H  66)          107.02  0.001531   -0.04    106.98   
    98. A(C  31,N   3,H  66)          108.79 -0.003747    0.84    109.63   
    99. A(C   5,N   3,C  31)          115.73  0.002243   -0.39    115.33   
   100. A(O   0,C   4,C   5)          114.92  0.002245   -0.32    114.60   
   101. A(O   0,C   4,N   2)          125.02  0.008790   -0.99    124.03   
   102. A(N   2,C   4,C   5)          120.04 -0.011070    1.31    121.35   
   103. A(C   4,C   5,C   7)          116.75  0.004142   -0.34    116.41   
   104. A(N   3,C   5,C   4)          102.91 -0.005429    0.47    103.37   
   105. A(N   3,C   5,C   7)          110.67  0.000379   -0.09    110.58   
   106. A(C   4,C   5,H   6)          107.98  0.000863   -0.32    107.66   
   107. A(H   6,C   5,C   7)          109.79 -0.001281    0.12    109.90   
   108. A(N   3,C   5,H   6)          108.30  0.001077    0.22    108.52   
   109. A(C   5,C   7,C  16)          121.66 -0.001129    0.09    121.75   
   110. A(C   5,C   7,C   8)          118.58  0.001069   -0.12    118.46   
   111. A(C   8,C   7,C  16)          119.68  0.000075    0.01    119.69   
   112. A(C   7,C   8,H   9)          119.65 -0.000106    0.01    119.66   
   113. A(H   9,C   8,C  10)          120.16 -0.000018    0.01    120.17   
   114. A(C   7,C   8,C  10)          120.19  0.000123   -0.03    120.17   
   115. A(C   8,C  10,H  11)          119.74  0.000142   -0.01    119.73   
   116. A(C   8,C  10,C  12)          120.00 -0.000240    0.02    120.02   
   117. A(H  11,C  10,C  12)          120.25  0.000098   -0.01    120.24   
   118. A(C  10,C  12,H  13)          120.04 -0.000104    0.01    120.05   
   119. A(H  13,C  12,C  14)          120.02 -0.000011   -0.02    120.00   
   120. A(C  10,C  12,C  14)          119.94  0.000115    0.00    119.94   
   121. A(H  15,C  14,C  16)          119.67 -0.000065    0.01    119.69   
   122. A(C  12,C  14,H  15)          120.17 -0.000020    0.01    120.18   
   123. A(C  12,C  14,C  16)          120.15  0.000085   -0.02    120.13   
   124. A(C   7,C  16,H  17)          120.44 -0.000116    0.02    120.46   
   125. A(C   7,C  16,C  14)          120.02 -0.000158    0.02    120.04   
   126. A(C  14,C  16,H  17)          119.54  0.000275   -0.03    119.50   
   127. A(N   2,C  18,C  19)          110.13  0.000321   -0.11    110.02   
   128. A(C  23,C  18,C  27)          109.63 -0.000129    0.07    109.70   
   129. A(C  19,C  18,C  27)          111.32 -0.000082    0.02    111.34   
   130. A(N   2,C  18,C  27)          109.68  0.000199   -0.08    109.60   
   131. A(C  19,C  18,C  23)          109.63 -0.000223    0.08    109.71   
   132. A(N   2,C  18,C  23)          106.33 -0.000087    0.02    106.35   
   133. A(C  18,C  19,H  21)          109.11  0.000514   -0.08    109.03   
   134. A(C  18,C  19,H  20)          110.58 -0.000079    0.02    110.60   
   135. A(H  20,C  19,H  22)          108.68  0.000162   -0.01    108.68   
   136. A(C  18,C  19,H  22)          111.94 -0.000454    0.07    112.01   
   137. A(H  21,C  19,H  22)          108.21  0.000055   -0.02    108.19   
   138. A(H  20,C  19,H  21)          108.21 -0.000192    0.03    108.24   
   139. A(H  25,C  23,H  26)          108.34 -0.000108    0.01    108.35   
   140. A(H  24,C  23,H  26)          108.49 -0.000043    0.02    108.51   
   141. A(C  18,C  23,H  26)          111.20 -0.000043    0.01    111.21   
   142. A(H  24,C  23,H  25)          108.35 -0.000124    0.01    108.36   
   143. A(C  18,C  23,H  25)          109.18  0.000322   -0.05    109.13   
   144. A(C  18,C  23,H  24)          111.20 -0.000011    0.00    111.20   
   145. A(H  29,C  27,H  30)          108.70  0.000105    0.00    108.71   
   146. A(H  28,C  27,H  30)          108.11  0.000015   -0.02    108.10   
   147. A(C  18,C  27,H  30)          111.83 -0.000365    0.05    111.89   
   148. A(H  28,C  27,H  29)          108.20 -0.000206    0.03    108.23   
   149. A(C  18,C  27,H  29)          110.63 -0.000101    0.02    110.65   
   150. A(C  18,C  27,H  28)          109.26  0.000555   -0.09    109.17   
   151. A(N   3,C  31,C  39)          115.31  0.009801   -1.13    114.18   
   152. A(N   3,C  31,C  32)          122.52 -0.012184    1.39    123.91   
   153. A(C  32,C  31,C  39)          122.12  0.002341   -0.24    121.88   
   154. A(C  31,C  32,C  33)          114.85  0.000066    0.01    114.86   
   155. A(C  33,C  32,C  41)          115.22  0.002459   -0.27    114.94   
   156. A(C  31,C  32,C  41)          129.93 -0.002525    0.27    130.20   
   157. A(H  34,C  33,C  35)          117.87  0.000773   -0.09    117.78   
   158. A(C  32,C  33,C  35)          123.62 -0.001111    0.12    123.75   
   159. A(C  32,C  33,H  34)          118.50  0.000337   -0.03    118.47   
   160. A(H  36,C  35,C  37)          120.60 -0.000145    0.02    120.62   
   161. A(C  33,C  35,C  37)          119.74  0.000387   -0.05    119.69   
   162. A(C  33,C  35,H  36)          119.66 -0.000245    0.03    119.69   
   163. A(C  35,C  37,H  38)          121.25  0.000028   -0.00    121.25   
   164. A(H  38,C  37,C  39)          120.00 -0.000410    0.06    120.06   
   165. A(C  35,C  37,C  39)          118.75  0.000379   -0.05    118.69   
   166. A(C  37,C  39,H  40)          119.32  0.000149    0.00    119.32   
   167. A(C  31,C  39,H  40)          119.85  0.001973   -0.24    119.61   
   168. A(C  31,C  39,C  37)          120.83 -0.002126    0.24    121.07   
   169. A(C  46,C  41,C  50)          105.24 -0.000047    0.07    105.31   
   170. A(C  42,C  41,C  50)          107.77 -0.001005    0.21    107.98   
   171. A(C  32,C  41,C  50)          117.34  0.000035    0.06    117.40   
   172. A(C  42,C  41,C  46)          109.86  0.001012   -0.27    109.60   
   173. A(C  32,C  41,C  46)          108.36 -0.000922    0.18    108.54   
   174. A(C  32,C  41,C  42)          108.12  0.000998   -0.27    107.86   
   175. A(H  44,C  42,H  45)          108.09  0.000118    0.00    108.10   
   176. A(H  43,C  42,H  45)          108.17  0.000243   -0.13    108.04   
   177. A(C  41,C  42,H  45)          111.77  0.000113   -0.05    111.72   
   178. A(H  43,C  42,H  44)          108.12 -0.000645    0.16    108.29   
   179. A(C  41,C  42,H  44)          109.79 -0.000652    0.13    109.92   
   180. A(C  41,C  42,H  43)          110.78  0.000794   -0.12    110.66   
   181. A(H  48,C  46,H  49)          108.01  0.000048   -0.00    108.00   
   182. A(H  47,C  46,H  49)          108.25  0.000003   -0.01    108.24   
   183. A(C  41,C  46,H  49)          110.64  0.000078   -0.01    110.62   
   184. A(H  47,C  46,H  48)          107.47  0.000089   -0.01    107.46   
   185. A(C  41,C  46,H  48)          109.13 -0.000211    0.03    109.16   
   186. A(C  41,C  46,H  47)          113.18 -0.000003   -0.00    113.18   
   187. A(H  52,C  50,H  53)          104.82 -0.000516    0.10    104.93   
   188. A(H  51,C  50,H  53)          110.50  0.000120   -0.03    110.47   
   189. A(C  41,C  50,H  53)          113.52  0.000336   -0.05    113.48   
   190. A(H  51,C  50,H  52)          106.56 -0.000168    0.02    106.58   
   191. A(C  41,C  50,H  52)          108.07  0.000356   -0.04    108.03   
   192. A(C  41,C  50,H  51)          112.78 -0.000179    0.01    112.78   
   193. A(N   3,C  54,C  55)          116.13  0.009983   -3.53    112.59   
   194. A(O   1,C  54,C  55)          123.49  0.002886   -0.28    123.21   
   195. A(O   0,C  54,C  55)          103.57 -0.008500    2.43    106.00   
   196. A(O   1,C  54,N   3)          108.13 -0.003025   -0.12    108.01   
   197. A(O   0,C  54,N   3)           91.96  0.010924   -1.56     90.40   
   198. A(O   0,C  54,O   1)          108.32 -0.013627    3.97    112.29   
   199. A(C  56,C  55,C  64)          119.98  0.001372   -0.15    119.83   
   200. A(C  54,C  55,C  64)          124.12  0.007178   -0.83    123.28   
   201. A(C  54,C  55,C  56)          115.90 -0.008586    1.00    116.90   
   202. A(H  57,C  56,C  58)          120.54  0.000163   -0.02    120.53   
   203. A(C  55,C  56,C  58)          120.00 -0.000749    0.09    120.10   
   204. A(C  55,C  56,H  57)          119.45  0.000572   -0.07    119.38   
   205. A(H  59,C  58,C  60)          120.24  0.000277   -0.04    120.20   
   206. A(C  56,C  58,C  60)          120.01 -0.000051    0.01    120.02   
   207. A(C  56,C  58,H  59)          119.75 -0.000227    0.03    119.78   
   208. A(H  61,C  60,C  62)          120.01  0.000226   -0.04    119.97   
   209. A(C  58,C  60,C  62)          119.98  0.001054   -0.11    119.86   
   210. A(C  58,C  60,H  61)          120.01 -0.001279    0.15    120.16   
   211. A(H  63,C  62,C  64)          119.59  0.000370   -0.04    119.55   
   212. A(C  60,C  62,C  64)          120.26 -0.000724    0.08    120.34   
   213. A(C  60,C  62,H  63)          120.15  0.000355   -0.04    120.11   
   214. A(C  62,C  64,H  65)          120.07  0.000952   -0.11    119.96   
   215. A(C  55,C  64,H  65)          120.16 -0.000025    0.02    120.18   
   216. A(C  55,C  64,C  62)          119.77 -0.000915    0.09    119.86   
   217. A(O  67,C  68,C  69)          118.40 -0.000071    0.01    118.41   
   218. A(C  69,C  68,O  80)          116.87 -0.000212    0.01    116.89   
   219. A(O  67,C  68,O  80)          124.71  0.000293   -0.03    124.68   
   220. A(C  68,C  69,C  70)          120.54 -0.000265    0.02    120.56   
   221. A(C  70,C  69,C  78)          119.10 -0.000150    0.01    119.12   
   222. A(C  68,C  69,C  78)          120.30  0.000420   -0.03    120.26   
   223. A(H  71,C  70,C  72)          120.30 -0.000045    0.00    120.30   
   224. A(C  69,C  70,C  72)          120.51  0.000099   -0.01    120.50   
   225. A(C  69,C  70,H  71)          119.18 -0.000054    0.01    119.19   
   226. A(H  73,C  72,C  74)          120.05 -0.000010    0.00    120.05   
   227. A(C  70,C  72,C  74)          120.02  0.000007   -0.00    120.02   
   228. A(C  70,C  72,H  73)          119.93  0.000002   -0.00    119.93   
   229. A(H  75,C  74,C  76)          120.08  0.000019   -0.00    120.08   
   230. A(C  72,C  74,C  76)          119.83 -0.000024    0.00    119.83   
   231. A(C  72,C  74,H  75)          120.09  0.000005   -0.00    120.09   
   232. A(H  77,C  76,C  78)          119.95 -0.000003   -0.00    119.95   
   233. A(C  74,C  76,C  78)          120.01  0.000041   -0.00    120.00   
   234. A(C  74,C  76,H  77)          120.05 -0.000038    0.00    120.05   
   235. A(C  76,C  78,H  79)          120.32 -0.000133    0.01    120.33   
   236. A(C  69,C  78,H  79)          119.14  0.000108   -0.01    119.14   
   237. A(C  69,C  78,C  76)          120.53  0.000026   -0.00    120.53   
   238. A(C  68,O  80,H  81)          113.49  0.001943   -0.20    113.29   
   239. L(N   2,H  81,O  80,C  18, 2) 179.01 -0.000047    0.02    179.03   
   240. L(N   2,H  81,O  80,C  18, 1) 178.09 -0.001789    0.16    178.25   
   241. D(O   0,C   4,N   2,C  18)      0.75  0.001272   -0.29      0.45   
   242. D(C   5,C   4,O   0,C  54)    -23.08  0.002031   -0.42    -23.49   
   243. D(N   2,C   4,O   0,C  54)    155.23  0.000453   -0.17    155.06   
   244. D(O   0,C   4,N   2,H  81)   -177.68  0.001303   -0.29   -177.96   
   245. D(C   5,C   4,N   2,C  18)    178.97 -0.000150   -0.06    178.91   
   246. D(C   5,C   4,N   2,H  81)      0.55 -0.000120   -0.05      0.50   
   247. D(H   6,C   5,C   4,O   0)    109.82 -0.002022    0.10    109.92   
   248. D(H   6,C   5,N   3,H  66)    166.35  0.002143   -0.74    165.61   
   249. D(N   3,C   5,C   4,N   2)    177.02  0.000063   -0.43    176.60   
   250. D(C   7,C   5,N   3,H  66)     45.97  0.002807   -0.96     45.00   
   251. D(C   4,C   5,N   3,C  31)    159.09  0.003229   -1.60    157.49   
   252. D(C   7,C   5,N   3,C  54)    146.62 -0.006072    1.20    147.82   
   253. D(N   3,C   5,C   4,O   0)     -4.58 -0.001079   -0.23     -4.81   
   254. D(H   6,C   5,N   3,C  54)    -92.99 -0.006736    1.42    -91.57   
   255. D(H   6,C   5,C   4,N   2)    -68.58 -0.000880   -0.10    -68.67   
   256. D(C   4,C   5,N   3,H  66)    -79.49  0.001020   -0.79    -80.28   
   257. D(C   4,C   5,N   3,C  54)     21.17 -0.007859    1.37     22.54   
   258. D(H   6,C   5,N   3,C  31)     44.93  0.004353   -1.54     43.38   
   259. D(C   7,C   5,C   4,N   2)     55.63  0.001165   -0.46     55.17   
   260. D(C   7,C   5,C   4,O   0)   -125.98  0.000023   -0.26   -126.24   
   261. D(C   7,C   5,N   3,C  31)    -75.46  0.005017   -1.77    -77.23   
   262. D(C   8,C   7,C   5,H   6)    -34.79  0.000851   -0.45    -35.24   
   263. D(C  16,C   7,C   5,H   6)    148.46  0.000532   -0.10    148.36   
   264. D(C  16,C   7,C   5,C   4)     25.19 -0.002715    0.49     25.68   
   265. D(C   8,C   7,C   5,C   4)   -158.07 -0.002396    0.14   -157.93   
   266. D(C   8,C   7,C   5,N   3)     84.71  0.001607   -0.17     84.54   
   267. D(C  16,C   7,C   5,N   3)    -92.04  0.001288    0.18    -91.86   
   268. D(C  10,C   8,C   7,C  16)      0.41 -0.000200    0.15      0.56   
   269. D(C  10,C   8,C   7,C   5)   -176.40 -0.000471    0.48   -175.91   
   270. D(H   9,C   8,C   7,C   5)      4.17 -0.000420    0.34      4.51   
   271. D(H   9,C   8,C   7,C  16)   -179.02 -0.000149    0.00   -179.02   
   272. D(C  12,C  10,C   8,H   9)    178.77  0.000011    0.11    178.88   
   273. D(C  12,C  10,C   8,C   7)     -0.66  0.000064   -0.03     -0.69   
   274. D(H  11,C  10,C   8,C   7)   -179.52  0.000086   -0.11   -179.63   
   275. D(H  11,C  10,C   8,H   9)     -0.10  0.000034    0.04     -0.06   
   276. D(C  14,C  12,C  10,H  11)    179.10  0.000048   -0.01    179.09   
   277. D(C  14,C  12,C  10,C   8)      0.24  0.000070   -0.08      0.16   
   278. D(H  13,C  12,C  10,H  11)     -0.39  0.000062   -0.06     -0.44   
   279. D(H  13,C  12,C  10,C   8)   -179.24  0.000084   -0.13   -179.38   
   280. D(C  16,C  14,C  12,H  13)    179.91 -0.000079    0.13    180.04   
   281. D(H  15,C  14,C  12,H  13)     -0.28 -0.000014    0.04     -0.24   
   282. D(C  16,C  14,C  12,C  10)      0.43 -0.000065    0.08      0.51   
   283. D(H  15,C  14,C  12,C  10)   -179.77  0.000000   -0.01   -179.77   
   284. D(H  17,C  16,C   7,C   8)   -179.71 -0.000014    0.04   -179.67   
   285. D(H  17,C  16,C  14,H  15)     -0.52  0.000080   -0.06     -0.58   
   286. D(C   7,C  16,C  14,C  12)     -0.68 -0.000073    0.04     -0.64   
   287. D(C   7,C  16,C  14,H  15)    179.52 -0.000138    0.12    179.64   
   288. D(H  17,C  16,C  14,C  12)    179.29  0.000145   -0.15    179.14   
   289. D(H  17,C  16,C   7,C   5)     -3.00  0.000339   -0.31     -3.31   
   290. D(C  14,C  16,C   7,C   5)    176.97  0.000559   -0.50    176.46   
   291. D(C  14,C  16,C   7,C   8)      0.26  0.000206   -0.15      0.11   
   292. D(C  27,C  18,N   2,H  81)   -119.35  0.000100   -0.04   -119.39   
   293. D(C  27,C  18,N   2,C   4)     62.22  0.000061   -0.02     62.19   
   294. D(C  23,C  18,N   2,H  81)     -0.89  0.000001    0.01     -0.88   
   295. D(C  23,C  18,N   2,C   4)   -179.32 -0.000037    0.03   -179.30   
   296. D(C  19,C  18,N   2,H  81)    117.81 -0.000143    0.06    117.87   
   297. D(C  19,C  18,N   2,C   4)    -60.63 -0.000181    0.08    -60.55   
   298. D(H  21,C  19,C  18,C  23)    -58.24  0.000132   -0.06    -58.29   
   299. D(H  21,C  19,C  18,N   2)   -174.89  0.000182   -0.06   -174.96   
   300. D(H  20,C  19,C  18,C  27)   -177.86 -0.000201    0.09   -177.77   
   301. D(H  20,C  19,C  18,C  23)     60.67  0.000167   -0.06     60.61   
   302. D(H  21,C  19,C  18,C  27)     63.24 -0.000236    0.10     63.33   
   303. D(H  20,C  19,C  18,N   2)    -55.98  0.000217   -0.07    -56.06   
   304. D(H  22,C  19,C  18,C  27)    -56.51 -0.000359    0.13    -56.37   
   305. D(H  22,C  19,C  18,C  23)   -177.98  0.000008   -0.02   -178.00   
   306. D(H  22,C  19,C  18,N   2)     65.36  0.000058   -0.03     65.34   
   307. D(H  26,C  23,C  18,C  27)    179.82  0.000103   -0.04    179.78   
   308. D(H  26,C  23,C  18,C  19)    -57.69 -0.000228    0.08    -57.62   
   309. D(H  25,C  23,C  18,C  27)    -60.69  0.000149   -0.06    -60.75   
   310. D(H  25,C  23,C  18,C  19)     61.79 -0.000182    0.06     61.86   
   311. D(H  25,C  23,C  18,N   2)   -179.18  0.000031   -0.01   -179.19   
   312. D(H  24,C  23,C  18,C  19)   -178.71 -0.000136    0.05   -178.66   
   313. D(H  24,C  23,C  18,N   2)    -59.69  0.000077   -0.02    -59.71   
   314. D(H  24,C  23,C  18,C  27)     58.80  0.000195   -0.07     58.73   
   315. D(H  26,C  23,C  18,N   2)     61.33 -0.000015    0.01     61.33   
   316. D(H  30,C  27,C  18,C  23)   -179.87  0.000026   -0.01   -179.88   
   317. D(H  30,C  27,C  18,C  19)     58.65  0.000448   -0.17     58.49   
   318. D(H  30,C  27,C  18,N   2)    -63.48 -0.000039    0.01    -63.47   
   319. D(H  29,C  27,C  18,C  23)    -58.55 -0.000160    0.05    -58.50   
   320. D(H  29,C  27,C  18,C  19)    179.98  0.000262   -0.11    179.87   
   321. D(H  29,C  27,C  18,N   2)     57.85 -0.000226    0.06     57.92   
   322. D(H  28,C  27,C  18,C  19)    -61.00  0.000294   -0.12    -61.12   
   323. D(H  28,C  27,C  18,N   2)    176.87 -0.000194    0.06    176.93   
   324. D(H  28,C  27,C  18,C  23)     60.47 -0.000128    0.04     60.51   
   325. D(C  39,C  31,N   3,H  66)   -177.64  0.000105   -0.39   -178.03   
   326. D(C  39,C  31,N   3,C  54)     69.13  0.001758   -1.72     67.41   
   327. D(C  39,C  31,N   3,C   5)    -57.17  0.000773   -0.06    -57.23   
   328. D(C  32,C  31,N   3,H  66)      4.79  0.001126   -0.93      3.86   
   329. D(C  32,C  31,N   3,C  54)   -108.44  0.002779   -2.26   -110.70   
   330. D(C  32,C  31,N   3,C   5)    125.26  0.001794   -0.60    124.66   
   331. D(C  41,C  32,C  31,C  39)    176.70 -0.001406    0.57    177.27   
   332. D(C  41,C  32,C  31,N   3)     -5.89 -0.002353    1.12     -4.77   
   333. D(C  33,C  32,C  31,C  39)     -3.38 -0.001334    0.61     -2.77   
   334. D(C  33,C  32,C  31,N   3)    174.03 -0.002280    1.16    175.19   
   335. D(C  35,C  33,C  32,C  41)   -177.80  0.000946   -0.38   -178.18   
   336. D(C  35,C  33,C  32,C  31)      2.27  0.000888   -0.42      1.85   
   337. D(H  34,C  33,C  32,C  41)      2.07  0.000415   -0.16      1.91   
   338. D(H  34,C  33,C  32,C  31)   -177.86  0.000357   -0.19   -178.05   
   339. D(C  37,C  35,C  33,H  34)   -179.64  0.000503   -0.22   -179.86   
   340. D(C  37,C  35,C  33,C  32)      0.24 -0.000025    0.00      0.24   
   341. D(H  36,C  35,C  33,H  34)     -0.27  0.000190   -0.07     -0.34   
   342. D(H  36,C  35,C  33,C  32)    179.61 -0.000338    0.15    179.76   
   343. D(C  39,C  37,C  35,H  36)    178.89 -0.000243    0.11    178.99   
   344. D(C  39,C  37,C  35,C  33)     -1.75 -0.000560    0.26     -1.49   
   345. D(H  38,C  37,C  35,H  36)     -0.52  0.000095   -0.02     -0.54   
   346. D(H  38,C  37,C  35,C  33)    178.84 -0.000222    0.13    178.97   
   347. D(H  40,C  39,C  37,H  38)      0.88  0.000236   -0.08      0.81   
   348. D(H  40,C  39,C  37,C  35)   -178.53  0.000568   -0.20   -178.73   
   349. D(C  31,C  39,C  37,H  38)   -179.94 -0.000108    0.05   -179.89   
   350. D(C  31,C  39,C  37,C  35)      0.64  0.000223   -0.08      0.56   
   351. D(H  40,C  39,C  31,C  32)   -178.77  0.000421   -0.25   -179.03   
   352. D(H  40,C  39,C  31,N   3)      3.64  0.001827   -0.83      2.81   
   353. D(C  37,C  39,C  31,C  32)      2.06  0.000782   -0.38      1.68   
   354. D(C  37,C  39,C  31,N   3)   -175.53  0.002188   -0.96   -176.48   
   355. D(C  50,C  41,C  32,C  33)    169.88 -0.002191    1.20    171.08   
   356. D(C  50,C  41,C  32,C  31)    -10.20 -0.002119    1.24     -8.97   
   357. D(C  46,C  41,C  32,C  33)     50.96 -0.001438    0.93     51.90   
   358. D(C  46,C  41,C  32,C  31)   -129.12 -0.001367    0.97   -128.14   
   359. D(C  42,C  41,C  32,C  33)    -68.07 -0.002690    1.30    -66.77   
   360. D(C  42,C  41,C  32,C  31)    111.85 -0.002619    1.34    113.19   
   361. D(H  44,C  42,C  41,C  50)    -54.78 -0.000201    0.19    -54.59   
   362. D(H  44,C  42,C  41,C  46)     59.38 -0.000280    0.25     59.62   
   363. D(H  44,C  42,C  41,C  32)    177.46 -0.000236    0.16    177.61   
   364. D(H  43,C  42,C  41,C  50)     64.57 -0.000919    0.41     64.97   
   365. D(H  43,C  42,C  41,C  46)    178.73 -0.000998    0.46    179.19   
   366. D(H  45,C  42,C  41,C  32)     57.51 -0.000020    0.09     57.61   
   367. D(H  43,C  42,C  41,C  32)    -63.19 -0.000954    0.37    -62.82   
   368. D(H  45,C  42,C  41,C  50)   -174.72  0.000015    0.13   -174.60   
   369. D(H  45,C  42,C  41,C  46)    -60.57 -0.000064    0.18    -60.38   
   370. D(H  49,C  46,C  41,C  50)    -64.81 -0.000042   -0.02    -64.83   
   371. D(H  49,C  46,C  41,C  42)    179.42  0.000672   -0.18    179.25   
   372. D(H  49,C  46,C  41,C  32)     61.50 -0.000566    0.19     61.68   
   373. D(H  48,C  46,C  41,C  50)     53.89 -0.000067   -0.02     53.88   
   374. D(H  48,C  46,C  41,C  42)    -61.87  0.000647   -0.17    -62.04   
   375. D(H  48,C  46,C  41,C  32)   -179.80 -0.000590    0.20   -179.61   
   376. D(H  47,C  46,C  41,C  50)    173.51 -0.000101   -0.01    173.51   
   377. D(H  47,C  46,C  41,C  42)     57.75  0.000613   -0.16     57.59   
   378. D(H  47,C  46,C  41,C  32)    -60.18 -0.000625    0.21    -59.98   
   379. D(H  53,C  50,C  41,C  46)   -167.77 -0.000362    0.03   -167.74   
   380. D(H  53,C  50,C  41,C  42)    -50.57  0.000305   -0.14    -50.71   
   381. D(H  53,C  50,C  41,C  32)     71.67  0.000838   -0.28     71.38   
   382. D(H  52,C  50,C  41,C  46)    -51.95 -0.000577    0.10    -51.84   
   383. D(H  52,C  50,C  41,C  42)     65.25  0.000090   -0.07     65.18   
   384. D(H  52,C  50,C  41,C  32)   -172.51  0.000623   -0.21   -172.72   
   385. D(H  51,C  50,C  41,C  46)     65.57 -0.000660    0.11     65.68   
   386. D(H  51,C  50,C  41,C  42)   -177.23  0.000007   -0.07   -177.29   
   387. D(H  51,C  50,C  41,C  32)    -54.99  0.000540   -0.21    -55.20   
   388. D(C  55,C  54,N   3,C  31)     90.72  0.002205   -0.49     90.24   
   389. D(C  55,C  54,N   3,C   5)   -136.91  0.006307   -2.25   -139.16   
   390. D(O   1,C  54,N   3,H  66)   -171.92 -0.008496    3.26   -168.66   
   391. D(O   1,C  54,N   3,C  31)    -53.11 -0.010944    4.45    -48.66   
   392. D(O   1,C  54,N   3,C   5)     79.26 -0.006842    2.69     81.94   
   393. D(O   0,C  54,N   3,H  66)     78.07  0.002528   -0.38     77.69   
   394. D(O   0,C  54,N   3,C  31)   -163.12  0.000079    0.82   -162.31   
   395. D(O   0,C  54,N   3,C   5)    -30.76  0.004181   -0.95    -31.70   
   396. D(C  55,C  54,O   0,C   4)    149.63  0.010588   -3.11    146.52   
   397. D(N   3,C  54,O   0,C   4)     32.14 -0.001582    0.62     32.76   
   398. D(C  55,C  54,N   3,H  66)    -28.09  0.004654   -1.68    -29.77   
   399. D(O   1,C  54,O   0,C   4)    -77.70 -0.000218    0.70    -77.00   
   400. D(C  64,C  55,C  54,N   3)     75.14 -0.001271    1.67     76.80   
   401. D(C  64,C  55,C  54,O   1)   -147.12  0.012438   -4.34   -151.46   
   402. D(C  64,C  55,C  54,O   0)    -23.93 -0.012610    3.32    -20.61   
   403. D(C  56,C  55,C  54,N   3)   -103.86  0.001082    0.38   -103.47   
   404. D(C  56,C  55,C  54,O   1)     33.88  0.014791   -5.62     28.26   
   405. D(C  56,C  55,C  54,O   0)    157.08 -0.010257    2.03    159.11   
   406. D(C  58,C  56,C  55,C  64)     -0.49 -0.002234    1.15      0.66   
   407. D(C  58,C  56,C  55,C  54)    178.55 -0.004415    2.37    180.92   
   408. D(H  57,C  56,C  55,C  64)    179.93 -0.000144    0.06    179.98   
   409. D(H  57,C  56,C  55,C  54)     -1.03 -0.002325    1.28      0.24   
   410. D(C  60,C  58,C  56,H  57)   -179.92 -0.001448    0.76   -179.16   
   411. D(C  60,C  58,C  56,C  55)      0.50  0.000664   -0.34      0.16   
   412. D(H  59,C  58,C  56,H  57)      0.10 -0.000540    0.29      0.39   
   413. D(H  59,C  58,C  56,C  55)   -179.48  0.001571   -0.82   -180.29   
   414. D(C  62,C  60,C  58,H  59)    179.90  0.000091   -0.04    179.86   
   415. D(C  62,C  60,C  58,C  56)     -0.08  0.001003   -0.51     -0.59   
   416. D(H  61,C  60,C  58,H  59)     -0.23  0.000513   -0.26     -0.49   
   417. D(H  61,C  60,C  58,C  56)    179.79  0.001425   -0.73    179.05   
   418. D(C  64,C  62,C  60,H  61)    179.77 -0.001534    0.79    180.56   
   419. D(C  64,C  62,C  60,C  58)     -0.36 -0.001114    0.57      0.20   
   420. D(H  63,C  62,C  60,H  61)     -0.32 -0.000651    0.34      0.02   
   421. D(H  63,C  62,C  60,C  58)    179.54 -0.000231    0.12    179.66   
   422. D(H  65,C  64,C  62,H  63)      0.01  0.000372   -0.19     -0.18   
   423. D(H  65,C  64,C  62,C  60)    179.92  0.001251   -0.64    179.28   
   424. D(C  55,C  64,C  62,H  63)   -179.53 -0.001335    0.69   -178.85   
   425. D(C  55,C  64,C  62,C  60)      0.38 -0.000456    0.24      0.62   
   426. D(H  65,C  64,C  55,C  56)   -179.49  0.000410   -0.22   -179.71   
   427. D(H  65,C  64,C  55,C  54)      1.55  0.002944   -1.56     -0.01   
   428. D(C  62,C  64,C  55,C  56)      0.05  0.002123   -1.10     -1.05   
   429. D(C  62,C  64,C  55,C  54)   -178.90  0.004657   -2.44   -181.35   
   430. D(C  78,C  69,C  68,O  80)    176.95  0.000548   -0.14    176.81   
   431. D(C  78,C  69,C  68,O  67)     -1.71  0.000109   -0.04     -1.76   
   432. D(C  70,C  69,C  68,O  80)     -0.18  0.000428   -0.10     -0.28   
   433. D(C  70,C  69,C  68,O  67)   -178.85 -0.000010   -0.00   -178.85   
   434. D(C  72,C  70,C  69,C  78)     -0.28 -0.000068    0.02     -0.26   
   435. D(C  72,C  70,C  69,C  68)    176.90  0.000066   -0.03    176.87   
   436. D(H  71,C  70,C  69,C  78)   -179.47 -0.000058    0.02   -179.45   
   437. D(H  71,C  70,C  69,C  68)     -2.30  0.000076   -0.03     -2.32   
   438. D(C  74,C  72,C  70,H  71)    179.13  0.000022   -0.01    179.12   
   439. D(C  74,C  72,C  70,C  69)     -0.05  0.000032   -0.01     -0.06   
   440. D(H  73,C  72,C  70,H  71)     -0.50  0.000005   -0.00     -0.50   
   441. D(H  73,C  72,C  70,C  69)   -179.68  0.000015   -0.00   -179.68   
   442. D(C  76,C  74,C  72,H  73)    179.92  0.000037   -0.01    179.91   
   443. D(C  76,C  74,C  72,C  70)      0.28  0.000020   -0.00      0.28   
   444. D(H  75,C  74,C  72,H  73)     -0.03 -0.000005    0.00     -0.02   
   445. D(H  75,C  74,C  72,C  70)   -179.66 -0.000022    0.01   -179.65   
   446. D(C  78,C  76,C  74,H  75)    179.75  0.000008   -0.00    179.75   
   447. D(C  78,C  76,C  74,C  72)     -0.19 -0.000034    0.01     -0.18   
   448. D(H  77,C  76,C  74,H  75)      0.01 -0.000024    0.01      0.01   
   449. D(H  77,C  76,C  74,C  72)   -179.93 -0.000066    0.02   -179.92   
   450. D(H  79,C  78,C  76,H  77)      0.38 -0.000107    0.03      0.41   
   451. D(H  79,C  78,C  76,C  74)   -179.37 -0.000138    0.04   -179.33   
   452. D(C  69,C  78,C  76,H  77)    179.60  0.000029   -0.01    179.59   
   453. D(C  69,C  78,C  76,C  74)     -0.14 -0.000003   -0.00     -0.14   
   454. D(H  79,C  78,C  69,C  70)    179.61  0.000185   -0.05    179.56   
   455. D(H  79,C  78,C  69,C  68)      2.43  0.000072   -0.01      2.42   
   456. D(C  76,C  78,C  69,C  70)      0.37  0.000053   -0.01      0.36   
   457. D(C  76,C  78,C  69,C  68)   -176.81 -0.000061    0.03   -176.78   
   458. D(H  81,O  80,C  68,C  69)   -149.26 -0.000438    0.11   -149.15   
   459. D(H  81,O  80,C  68,O  67)     29.32  0.000026   -0.00     29.32   
   460. D(C  68,O  80,N   2,C  18)   -139.74  0.000402   -0.02   -139.76   
   461. D(C  68,O  80,N   2,C   4)     39.20  0.000404   -0.03     39.17   
    ----------------------------------------------------------------------------

         *************************************************************
         *                GEOMETRY OPTIMIZATION CYCLE   2            *
         *************************************************************
---------------------------------
CARTESIAN COORDINATES (ANGSTROEM)
---------------------------------
  O      6.344633    2.463097    3.492781
  O      7.867473    2.680240    5.124229
  N      5.126008    4.241832    2.803306
  N      5.442758    2.147430    5.697375
  C      5.461871    3.362772    3.683607
  C      4.842211    3.352167    5.057005
  H      5.195498    4.237968    5.586116
  C      3.341364    3.287291    5.112788
  C      2.701115    3.733213    6.264021
  H      3.282177    4.182774    7.061165
  C      1.325851    3.611523    6.387764
  H      0.833324    3.966988    7.285689
  C      0.582562    3.056961    5.356143
  H     -0.493669    2.970848    5.448181
  C      1.217552    2.621036    4.201203
  H      0.640028    2.190440    3.391164
  C      2.593946    2.729056    4.080955
  H      3.080951    2.372416    3.180130
  C      5.689303    4.352942    1.437746
  C      7.190338    4.605910    1.511514
  H      7.401329    5.495043    2.110098
  H      7.572852    4.774351    0.502998
  H      7.726746    3.759668    1.942131
  C      5.000067    5.542038    0.785748
  H      3.918260    5.396270    0.741799
  H      5.373009    5.656933   -0.232908
  H      5.203570    6.465319    1.332666
  C      5.378658    3.085064    0.652066
  H      5.748630    3.196378   -0.368981
  H      4.300765    2.913457    0.608181
  H      5.855048    2.207469    1.091299
  C      5.442936    2.151423    7.140168
  C      4.880614    1.134942    7.925672
  C      5.079771    1.278638    9.307637
  H      4.697898    0.510118    9.966345
  C      5.739199    2.346925    9.880087
  H      5.852415    2.393394   10.957261
  C      6.241906    3.355500    9.073404
  H      6.749394    4.213855    9.497263
  C      6.094329    3.245964    7.708139
  H      6.501398    4.017775    7.067278
  C      4.080887   -0.112762    7.511759
  C      4.925827   -1.343914    7.846298
  H      5.850969   -1.343932    7.269263
  H      4.370236   -2.254265    7.604067
  H      5.188067   -1.378389    8.905663
  C      2.776067   -0.147713    8.321983
  H      2.940595   -0.192357    9.398126
  H      2.202749   -1.034741    8.040718
  H      2.164581    0.732567    8.105463
  C      3.650801   -0.219075    6.049855
  H      3.078937    0.648444    5.713051
  H      2.990498   -1.084130    5.953726
  H      4.480732   -0.420227    5.364500
  C      7.017834    1.917256    4.680943
  C      7.296755    0.477154    4.370345
  C      8.297242   -0.145539    5.113325
  H      8.823335    0.418564    5.874632
  C      8.623036   -1.470752    4.867576
  H      9.405763   -1.948898    5.445528
  C      7.954063   -2.178765    3.877303
  H      8.218069   -3.212823    3.672274
  C      6.950890   -1.560396    3.143325
  H      6.429928   -2.107413    2.365870
  C      6.615923   -0.238012    3.390701
  H      5.840428    0.241721    2.806687
  H      4.924146    1.340729    5.357217
  O      4.449876    6.590843    5.294274
  C      3.376861    6.523088    4.658386
  C      2.106344    6.949530    5.348035
  C      0.882580    6.869949    4.689376
  H      0.857488    6.533013    3.660049
  C     -0.292886    7.201193    5.345981
  H     -1.241769    7.130941    4.825467
  C     -0.255653    7.615063    6.671199
  H     -1.175056    7.869020    7.187577
  C      0.961873    7.701544    7.334092
  H      0.994950    8.023012    8.369377
  C      2.135623    7.371556    6.674005
  H      3.087273    7.426709    7.189214
  O      3.268245    6.093240    3.475431
  H      4.407904    4.956541    3.084406

----------------------------
CARTESIAN COORDINATES (A.U.)
----------------------------
  NO LB      ZA    FRAG     MASS         X           Y           Z
   0 O     8.0000    0    15.999   11.989619    4.654579    6.600399
   1 O     8.0000    0    15.999   14.867369    5.064920    9.683389
   2 N     7.0000    0    14.007    9.686751    8.015900    5.297481
   3 N     7.0000    0    14.007   10.285323    4.058055   10.766478
   4 C     6.0000    0    12.011   10.321441    6.354718    6.961008
   5 C     6.0000    0    12.011    9.150453    6.334678    9.556354
   6 H     1.0000    0     1.008    9.818068    8.008599   10.556229
   7 C     6.0000    0    12.011    6.314264    6.212079    9.661768
   8 C     6.0000    0    12.011    5.104368    7.054750   11.837283
   9 H     1.0000    0     1.008    6.202416    7.904297   13.343667
  10 C     6.0000    0    12.011    2.505496    6.824789   12.071126
  11 H     1.0000    0     1.008    1.574754    7.496520   13.767958
  12 C     6.0000    0    12.011    1.100884    5.776818   10.121643
  13 H     1.0000    0     1.008   -0.932900    5.614090   10.295570
  14 C     6.0000    0    12.011    2.300839    4.953039    7.939122
  15 H     1.0000    0     1.008    1.209477    4.139332    6.408371
  16 C     6.0000    0    12.011    4.901848    5.157169    7.711886
  17 H     1.0000    0     1.008    5.822154    4.483217    6.009575
  18 C     6.0000    0    12.011   10.751225    8.225869    2.716945
  19 C     6.0000    0    12.011   13.587770    8.703909    2.856347
  20 H     1.0000    0     1.008   13.986484   10.384126    3.987508
  21 H     1.0000    0     1.008   14.310617    9.022216    0.950528
  22 H     1.0000    0     1.008   14.601433    7.104743    3.670095
  23 C     6.0000    0    12.011    9.448757   10.472934    1.484849
  24 H     1.0000    0     1.008    7.404439   10.197472    1.401797
  25 H     1.0000    0     1.008   10.153515   10.690055   -0.440131
  26 H     1.0000    0     1.008    9.833323   12.217683    2.518373
  27 C     6.0000    0    12.011   10.164191    5.829926    1.232226
  28 H     1.0000    0     1.008   10.863336    6.040278   -0.697272
  29 H     1.0000    0     1.008    8.127269    5.505636    1.149295
  30 H     1.0000    0     1.008   11.064437    4.171513    2.062257
  31 C     6.0000    0    12.011   10.285659    4.065601   13.492962
  32 C     6.0000    0    12.011    9.223023    2.144730   14.977350
  33 C     6.0000    0    12.011    9.599376    2.416277   17.588884
  34 H     1.0000    0     1.008    8.877740    0.963983   18.833663
  35 C     6.0000    0    12.011   10.845515    4.435045   18.670659
  36 H     1.0000    0     1.008   11.059461    4.522859   20.706222
  37 C     6.0000    0    12.011   11.795493    6.340975   17.146248
  38 H     1.0000    0     1.008   12.754506    7.963032   17.947226
  39 C     6.0000    0    12.011   11.516613    6.133983   14.566271
  40 H     1.0000    0     1.008   12.285861    7.592494   13.355220
  41 C     6.0000    0    12.011    7.711758   -0.213090   14.195168
  42 C     6.0000    0    12.011    9.308464   -2.539630   14.827354
  43 H     1.0000    0     1.008   11.056730   -2.539664   13.736917
  44 H     1.0000    0     1.008    8.258549   -4.259943   14.369603
  45 H     1.0000    0     1.008    9.804025   -2.604777   16.829265
  46 C     6.0000    0    12.011    5.246007   -0.279138   15.726269
  47 H     1.0000    0     1.008    5.556919   -0.363501   17.759884
  48 H     1.0000    0     1.008    4.162593   -1.955378   15.194756
  49 H     1.0000    0     1.008    4.090465    1.384351   15.317105
  50 C     6.0000    0    12.011    6.899013   -0.413992   11.432570
  51 H     1.0000    0     1.008    5.818347    1.225381   10.796102
  52 H     1.0000    0     1.008    5.651222   -2.048709   11.250912
  53 H     1.0000    0     1.008    8.467356   -0.794115   10.137436
  54 C     6.0000    0    12.011   13.261785    3.623088    8.845700
  55 C     6.0000    0    12.011   13.788868    0.901690    8.258755
  56 C     6.0000    0    12.011   15.679516   -0.275028    9.662785
  57 H     1.0000    0     1.008   16.673687    0.790972   11.101445
  58 C     6.0000    0    12.011   16.295177   -2.779319    9.198385
  59 H     1.0000    0     1.008   17.774316   -3.682884   10.290556
  60 C     6.0000    0    12.011   15.031001   -4.117270    7.327041
  61 H     1.0000    0     1.008   15.529900   -6.071356    6.939593
  62 C     6.0000    0    12.011   13.135278   -2.948720    5.940024
  63 H     1.0000    0     1.008   12.150803   -3.982433    4.470847
  64 C     6.0000    0    12.011   12.502283   -0.449778    6.407496
  65 H     1.0000    0     1.008   11.036810    0.456786    5.303871
  66 H     1.0000    0     1.008    9.305287    2.533611   10.123673
  67 O     8.0000    0    15.999    8.409047   12.454888   10.004729
  68 C     6.0000    0    12.011    6.381342   12.326849    8.803074
  69 C     6.0000    0    12.011    3.980413   13.132709   10.106321
  70 C     6.0000    0    12.011    1.667835   12.982323    8.861637
  71 H     1.0000    0     1.008    1.620418   12.345606    6.916490
  72 C     6.0000    0    12.011   -0.553474   13.608283   10.102440
  73 H     1.0000    0     1.008   -2.346603   13.475525    9.118810
  74 C     6.0000    0    12.011   -0.483114   14.390384   12.606739
  75 H     1.0000    0     1.008   -2.220534   14.870294   13.582553
  76 C     6.0000    0    12.011    1.817677   14.553809   13.859425
  77 H     1.0000    0     1.008    1.880182   15.161295   15.815831
  78 C     6.0000    0    12.011    4.035742   13.930223   12.612042
  79 H     1.0000    0     1.008    5.834101   14.034446   13.585646
  80 O     8.0000    0    15.999    6.176088   11.514554    6.567614
  81 H     1.0000    0     1.008    8.329732    9.366505    5.828683

--------------------------------
INTERNAL COORDINATES (ANGSTROEM)
--------------------------------
 O      0   0   0     0.000000000000     0.00000000     0.00000000
 O      1   0   0     2.242278900595     0.00000000     0.00000000
 N      1   2   0     2.263695716801   120.73860903     0.00000000
 N      1   2   3     2.402760615110    66.42574808   271.73050867
 C      1   2   3     1.274792812133   107.03974920   332.96191164
 C      4   1   2     1.490678346761    69.56692535   115.39087310
 H      6   4   1     1.090602085629   108.51154831   248.36016666
 C      6   4   1     1.503283393761   110.57276823   127.75200150
 C      8   6   4     1.390720454870   118.45743794    84.53125529
 H      9   8   6     1.084055771439   119.66413554     4.51332312
 C      9   8   6     1.386171321417   120.16545400   184.08569479
 H     11   9   8     1.084070016723   119.72993528   180.37188691
 C     11   9   8     1.387177185649   120.02111113   359.31017243
 H     13  11   9     1.083587074989   120.05255775   180.62383865
 C     13  11   9     1.388210715258   119.94439700     0.15690948
 H     15  13  11     1.084024459708   120.18062525   180.22632669
 C     15  13  11     1.385853190059   120.13275883     0.50950164
 H     17  15  13     1.084366562149   119.50473246   179.13520034
 C      3   1   2     1.481351707075    97.75879220   113.25110573
 C     19   3   1     1.523988456467   110.02070998   299.66480941
 H     20  19   3     1.092418260339   110.60092347   303.94352659
 H     20  19   3     1.091692938660   109.02638946   185.04475387
 H     20  19   3     1.090545512004   112.01010620    65.33832087
 C     19   3   1     1.521215257163   106.34635562   180.91811031
 H     24  19   3     1.092467622671   111.19876092   300.29023080
 H     24  19   3     1.090846604384   109.12733017   180.80788698
 H     24  19   3     1.092236693674   111.20629686    61.33379352
 C     19   3   1     1.523583889554   109.59815433    62.40796652
 H     28  19   3     1.091698734865   109.16905640   176.92505747
 H     28  19   3     1.092349672156   110.64904817    57.91502180
 H     28  19   3     1.090891910841   111.88768060   296.53220556
 C      4   1   2     1.442798539618   156.50747458     8.71082902
 C     32   4   1     1.402304586670   123.92412676   221.46622865
 C     33  32   4     1.403616369239   114.86020561   175.19885039
 H     34  33  32     1.081826274437   118.46884302   181.94999204
 C     34  33  32     1.379775579897   123.74949510     1.85072630
 H     36  34  33     1.084103735509   119.69168450   179.76103611
 C     36  34  33     1.385884167147   119.69100073     0.24046361
 H     38  36  34     1.083501152289   121.24640559   178.97418069
 C     38  36  34     1.377579841544   118.69477555   358.50911461
 H     40  38  36     1.082635010796   119.32012321   181.26835312
 C     33  32   4     1.538717908043   130.20367340   355.23876598
 C     42  33  32     1.530220648607   107.85468255   113.19479491
 H     43  42  33     1.090347301297   110.65994275   297.17743450
 H     43  42  33     1.093661439942   109.92413364   177.61269495
 H     43  42  33     1.091885353943   111.72348412    57.60811967
 C     42  33  32     1.536306750497   108.54232176   231.85887696
 H     47  42  33     1.089561720487   113.17682770   300.02380444
 H     47  42  33     1.092987987274   109.16279689   180.39385340
 H     47  42  33     1.093476128845   110.62255922    61.68553967
 C     42  33  32     1.527560278423   117.40017848   351.03611353
 H     51  42  33     1.092270195374   112.78230598   304.80118341
 H     51  42  33     1.092502238208   108.02810121   187.27644940
 H     51  42  33     1.094970048339   113.47780114    71.38440419
 C      2   1   3     1.224962288588    37.37551834   142.15062152
 C     55   2   1     1.499387201770   122.96814685   128.21416524
 C     56  55   2     1.393105007887   116.89940300    28.27701386
 H     57  56  55     1.083777017376   119.38035515     0.25473689
 C     57  56  55     1.386623735697   120.09282707   180.93729527
 H     59  57  56     1.084118552462   119.77973442   179.70412562
 C     59  57  56     1.389045377751   120.02195932     0.15847566
 H     61  59  57     1.086743350875   120.16583626   179.05025526
 C     61  59  57     1.388330752408   119.85919709   359.40703632
 H     63  61  59     1.084004100937   120.11053396   179.66226788
 C     63  61  59     1.386396466143   120.33724794     0.20464835
 H     65  63  61     1.082870305346   119.95776356   179.28511510
 H      4   1   2     1.017562101476    89.35466268   223.78695693
 O      7   6   4     2.485386425350   127.93435255   187.67187426
 C     68   7   6     1.249122145808   105.43426812    15.41893903
 C     69  68   7     1.507209828525   118.41378308   113.67036537
 C     70  69  68     1.392034901028   120.55619007   181.14774879
 H     71  70  69     1.083360602708   119.18980396   357.67739933
 C     71  70  69     1.386568752519   120.50093007   176.86769347
 H     73  71  70     1.084550333408   119.93115410   180.31501530
 C     73  71  70     1.388840130512   120.02093082   359.94278860
 H     75  73  71     1.084639571192   120.08750653   180.34838359
 C     75  73  71     1.388983514475   119.83083799     0.27830823
 H     77  75  73     1.084551418693   120.05023766   180.08429911
 C     77  75  73     1.386468170509   120.00258601   359.82050961
 H     79  77  75     1.083568656609   120.33304647   180.66894250
 O     69  68   7     1.263308611147   124.68053562   295.22314403
 H      3   1   2     1.051427327944   145.12157268   296.04572666

---------------------------
INTERNAL COORDINATES (A.U.)
---------------------------
 O      0   0   0     0.000000000000     0.00000000     0.00000000
 O      1   0   0     4.237293037995     0.00000000     0.00000000
 N      1   2   0     4.277764955284   120.73860903     0.00000000
 N      1   2   3     4.540559527929    66.42574808   271.73050867
 C      1   2   3     2.409009292423   107.03974920   332.96191164
 C      4   1   2     2.816973829146    69.56692535   115.39087310
 H      6   4   1     2.060939262922   108.51154831   248.36016666
 C      6   4   1     2.840793915881   110.57276823   127.75200150
 C      8   6   4     2.628080788547   118.45743794    84.53125529
 H      9   8   6     2.048568521916   119.66413554     4.51332312
 C      9   8   6     2.619484172175   120.16545400   184.08569479
 H     11   9   8     2.048595441601   119.72993528   180.37188691
 C     11   9   8     2.621384980100   120.02111113   359.31017243
 H     13  11   9     2.047682813987   120.05255775   180.62383865
 C     13  11   9     2.623338068013   119.94439700     0.15690948
 H     15  13  11     2.048509351321   120.18062525   180.22632669
 C     15  13  11     2.618882991033   120.13275883     0.50950164
 H     17  15  13     2.049155831242   119.50473246   179.13520034
 C      3   1   2     2.799349034389    97.75879220   113.25110573
 C     19   3   1     2.879920813980   110.02070998   299.66480941
 H     20  19   3     2.064371335736   110.60092347   303.94352659
 H     20  19   3     2.063000676403   109.02638946   185.04475387
 H     20  19   3     2.060832354265   112.01010620    65.33832087
 C     19   3   1     2.874680226780   106.34635562   180.91811031
 H     24  19   3     2.064464617024   111.19876092   300.29023080
 H     24  19   3     2.061401336404   109.12733017   180.80788698
 H     24  19   3     2.064028224463   111.20629686    61.33379352
 C     19   3   1     2.879156293311   109.59815433    62.40796652
 H     28  19   3     2.063011629643   109.16905640   176.92505747
 H     28  19   3     2.064241722854   110.64904817    57.91502180
 H     28  19   3     2.061486953200   111.88768060   296.53220556
 C      4   1   2     2.726494106300   156.50747458     8.71082902
 C     32   4   1     2.649971625148   123.92412676   221.46622865
 C     33  32   4     2.652450534951   114.86020561   175.19885039
 H     34  33  32     2.044355383165   118.46884302   181.94999204
 C     34  33  32     2.607397972278   123.74949510     1.85072630
 H     36  34  33     2.048659160872   119.69168450   179.76103611
 C     36  34  33     2.618941529245   119.69100073     0.24046361
 H     38  36  34     2.047520443615   121.24640559   178.97418069
 C     38  36  34     2.603248628130   118.69477555   358.50911461
 H     40  38  36     2.045883673399   119.32012321   181.26835312
 C     33  32   4     2.907755443562   130.20367340   355.23876598
 C     42  33  32     2.891697950338   107.85468255   113.19479491
 H     43  42  33     2.060457790311   110.65994275   297.17743450
 H     43  42  33     2.066720604720   109.92413364   177.61269495
 H     43  42  33     2.063364288592   111.72348412    57.60811967
 C     42  33  32     2.903199016134   108.54232176   231.85887696
 H     47  42  33     2.058973257724   113.17682770   300.02380444
 H     47  42  33     2.065447963613   109.16279689   180.39385340
 H     47  42  33     2.066370417498   110.62255922    61.68553967
 C     42  33  32     2.886670579275   117.40017848   351.03611353
 H     51  42  33     2.064091533501   112.78230598   304.80118341
 H     51  42  33     2.064530030908   108.02810121   187.27644940
 H     51  42  33     2.069193516207   113.47780114    71.38440419
 C      2   1   3     2.314843249812    37.37551834   142.15062152
 C     55   2   1     2.833431180052   122.96814685   128.21416524
 C     56  55   2     2.632586940701   116.89940300    28.27701386
 H     57  56  55     2.048041753078   119.38035515     0.25473689
 C     57  56  55     2.620339111263   120.09282707   180.93729527
 H     59  57  56     2.048687160856   119.77973442   179.70412562
 C     59  57  56     2.624915351539   120.02195932     0.15847566
 H     61  59  57     2.053647311014   120.16583626   179.05025526
 C     61  59  57     2.623564905352   119.85919709   359.40703632
 H     63  61  59     2.048470878819   120.11053396   179.66226788
 C     63  61  59     2.619909634047   120.33724794     0.20464835
 H     65  63  61     2.046328315659   119.95776356   179.28511510
 H      4   1   2     1.922913696046    89.35466268   223.78695693
 O      7   6   4     4.696699680878   127.93435255   187.67187426
 C     68   7   6     2.360498763394   105.43426812    15.41893903
 C     69  68   7     2.848213802266   118.41378308   113.67036537
 C     70  69  68     2.630564731804   120.55619007   181.14774879
 H     71  70  69     2.047254843399   119.18980396   357.67739933
 C     71  70  69     2.620235208113   120.50093007   176.86769347
 H     73  71  70     2.049503108595   119.93115410   180.31501530
 C     73  71  70     2.624527490467   120.02093082   359.94278860
 H     75  73  71     2.049671743567   120.08750653   180.34838359
 C     75  73  71     2.624798446889   119.83083799     0.27830823
 H     77  75  73     2.049505159485   120.05023766   180.08429911
 C     77  75  73     2.620045135661   120.00258601   359.82050961
 H     79  77  75     2.047648008292   120.33304647   180.66894250
 O     69  68   7     2.387307297693   124.68053562   295.22314403
 H      3   1   2     1.986909699536   145.12157268   296.04572666


           ************************************************************
           *        Program running with 30 parallel MPI-processes    *
           *              working on a common directory               *
           ************************************************************
------------------------------------------------------------------------------
                   ___                                                        
                  /   \      - P O W E R E D   B Y -                         
                 /     \                                                     
                 |  |  |   _    _      __       _____    __    __             
                 |  |  |  | |  | |    /  \     |  _  \  |  |  /  |          
                  \  \/   | |  | |   /    \    | | | |  |  | /  /          
                 / \  \   | |__| |  /  /\  \   | |_| |  |  |/  /          
                |  |  |   |  __  | /  /__\  \  |    /   |      \           
                |  |  |   | |  | | |   __   |  |    \   |  |\   \          
                \     /   | |  | | |  |  |  |  | |\  \  |  | \   \       
                 \___/    |_|  |_| |__|  |__|  |_| \__\ |__|  \__/        
                                                                              
                      - O R C A' S   B I G   F R I E N D -                    
                                      &                                       
                       - I N T E G R A L  F E E D E R -                       
                                                                              
 v1 FN, 2020, v2 2021                                                         
------------------------------------------------------------------------------


Reading SHARK input file IminiumBzOate_R3opt.SHARKINP.tmp ... ok
----------------------
SHARK INTEGRAL PACKAGE
----------------------

Number of atoms                             ...     82
Number of basis functions                   ...   1542
Number of shells                            ...    622
Maximum angular momentum                    ...      3
Integral batch strategy                     ... SHARK/LIBINT Hybrid
RI-J (if used) integral strategy            ... SPLIT-RIJ (Revised 2003 algorithm where possible)
Printlevel                                  ...      1
Contraction scheme used                     ... SEGMENTED contraction
Coulomb Range Separation                    ... NOT USED
Exchange Range Separation                   ... NOT USED
Finite Nucleus Model                        ... NOT USED
Auxiliary Coulomb fitting basis             ... AVAILABLE
   # of basis functions in Aux-J            ...   2498
   # of shells in Aux-J                     ...    830
   Maximum angular momentum in Aux-J        ...      4
Auxiliary J/K fitting basis                 ... NOT available
Auxiliary Correlation fitting basis         ... NOT available
Auxiliary 'external' fitting basis          ... NOT available
Integral threshold                          ...     2.500000e-11
Primitive cut-off                           ...     2.500000e-12
Primitive pair pre-selection threshold      ...     2.500000e-12

Calculating pre-screening integrals         ... done (  0.1 sec) Dimension = 622
Organizing shell pair data                  ... done (  1.1 sec)
Shell pair information
Total number of shell pairs                 ...    193753
Shell pairs after pre-screening             ...    115271
Total number of primitive shell pairs       ...    584784
Primitive shell pairs kept                  ...    216912
          la=0 lb=0:  31858 shell pairs
          la=1 lb=0:  34523 shell pairs
          la=1 lb=1:   9398 shell pairs
          la=2 lb=0:  15665 shell pairs
          la=2 lb=1:   8598 shell pairs
          la=2 lb=2:   1963 shell pairs
          la=3 lb=0:   7100 shell pairs
          la=3 lb=1:   4013 shell pairs
          la=3 lb=2:   1750 shell pairs
          la=3 lb=3:    403 shell pairs

Calculating one electron integrals          ... done (  0.2 sec)
Calculating RI/J V-Matrix + Cholesky decomp.... done (  1.1 sec)
Calculating Nuclear repulsion               ... done (  0.0 sec) ENN=   5283.269723754218 Eh

SHARK setup successfully completed in   4.4 seconds

Maximum memory used throughout the entire GTOINT-calculation: 167.6 MB
[1715592682.144031] [node137:2228053:0]          mpool.c:43   UCX  WARN  object 0xc2b2a80 was not returned to mpool ucp_requests
[1715592682.144050] [node137:2228053:0]          mpool.c:43   UCX  WARN  object 0xc2b2c40 was not returned to mpool ucp_requests
[1715592682.144053] [node137:2228053:0]          mpool.c:43   UCX  WARN  object 0xc2b2e00 was not returned to mpool ucp_requests
[1715592682.144055] [node137:2228053:0]          mpool.c:43   UCX  WARN  object 0xc2b2fc0 was not returned to mpool ucp_requests
[1715592682.144058] [node137:2228053:0]          mpool.c:43   UCX  WARN  object 0xc2b3180 was not returned to mpool ucp_requests
[1715592682.144157] [node137:2228065:0]          mpool.c:43   UCX  WARN  object 0xb482b00 was not returned to mpool ucp_requests
[1715592682.144170] [node137:2228065:0]          mpool.c:43   UCX  WARN  object 0xb482cc0 was not returned to mpool ucp_requests
[1715592682.144173] [node137:2228065:0]          mpool.c:43   UCX  WARN  object 0xb482e80 was not returned to mpool ucp_requests
[1715592682.144175] [node137:2228065:0]          mpool.c:43   UCX  WARN  object 0xb483040 was not returned to mpool ucp_requests
[1715592682.144177] [node137:2228065:0]          mpool.c:43   UCX  WARN  object 0xb483200 was not returned to mpool ucp_requests
[1715592682.150526] [node137:2228066:0]          mpool.c:43   UCX  WARN  object 0xaeff8c0 was not returned to mpool ucp_requests
[1715592682.150538] [node137:2228066:0]          mpool.c:43   UCX  WARN  object 0xaeffa80 was not returned to mpool ucp_requests
[1715592682.150542] [node137:2228066:0]          mpool.c:43   UCX  WARN  object 0xaeffc40 was not returned to mpool ucp_requests
[1715592682.150546] [node137:2228066:0]          mpool.c:43   UCX  WARN  object 0xaeffe00 was not returned to mpool ucp_requests
[1715592682.150549] [node137:2228066:0]          mpool.c:43   UCX  WARN  object 0xaefffc0 was not returned to mpool ucp_requests
[1715592682.145352] [node137:2228067:0]          mpool.c:43   UCX  WARN  object 0xbf77780 was not returned to mpool ucp_requests
[1715592682.145371] [node137:2228067:0]          mpool.c:43   UCX  WARN  object 0xbf77940 was not returned to mpool ucp_requests
[1715592682.145377] [node137:2228067:0]          mpool.c:43   UCX  WARN  object 0xbf77b00 was not returned to mpool ucp_requests
[1715592682.145381] [node137:2228067:0]          mpool.c:43   UCX  WARN  object 0xbf77cc0 was not returned to mpool ucp_requests
[1715592682.145383] [node137:2228067:0]          mpool.c:43   UCX  WARN  object 0xbf77e80 was not returned to mpool ucp_requests
[1715592682.148101] [node137:2228068:0]          mpool.c:43   UCX  WARN  object 0xb607ac0 was not returned to mpool ucp_requests
[1715592682.148113] [node137:2228068:0]          mpool.c:43   UCX  WARN  object 0xb607c80 was not returned to mpool ucp_requests
[1715592682.148117] [node137:2228068:0]          mpool.c:43   UCX  WARN  object 0xb607e40 was not returned to mpool ucp_requests
[1715592682.148121] [node137:2228068:0]          mpool.c:43   UCX  WARN  object 0xb608000 was not returned to mpool ucp_requests
[1715592682.148124] [node137:2228068:0]          mpool.c:43   UCX  WARN  object 0xb6081c0 was not returned to mpool ucp_requests
[1715592682.146766] [node137:2228064:0]          mpool.c:43   UCX  WARN  object 0xbfc7ac0 was not returned to mpool ucp_requests
[1715592682.146780] [node137:2228064:0]          mpool.c:43   UCX  WARN  object 0xbfc7c80 was not returned to mpool ucp_requests
[1715592682.146785] [node137:2228064:0]          mpool.c:43   UCX  WARN  object 0xbfc7e40 was not returned to mpool ucp_requests
[1715592682.146789] [node137:2228064:0]          mpool.c:43   UCX  WARN  object 0xbfc8000 was not returned to mpool ucp_requests
[1715592682.146792] [node137:2228064:0]          mpool.c:43   UCX  WARN  object 0xbfc81c0 was not returned to mpool ucp_requests
[1715592682.150184] [node137:2228045:0]          mpool.c:43   UCX  WARN  object 0xbdef800 was not returned to mpool ucp_requests
[1715592682.150202] [node137:2228045:0]          mpool.c:43   UCX  WARN  object 0xbdef9c0 was not returned to mpool ucp_requests
[1715592682.150206] [node137:2228045:0]          mpool.c:43   UCX  WARN  object 0xbdefb80 was not returned to mpool ucp_requests
[1715592682.150209] [node137:2228045:0]          mpool.c:43   UCX  WARN  object 0xbdefd40 was not returned to mpool ucp_requests
[1715592682.150212] [node137:2228045:0]          mpool.c:43   UCX  WARN  object 0xbdeff00 was not returned to mpool ucp_requests
[1715592682.150215] [node137:2228045:0]          mpool.c:43   UCX  WARN  object 0xbdf00c0 was not returned to mpool ucp_requests
[1715592682.145894] [node137:2228050:0]          mpool.c:43   UCX  WARN  object 0xb4e3a40 was not returned to mpool ucp_requests
[1715592682.145906] [node137:2228050:0]          mpool.c:43   UCX  WARN  object 0xb4e3c00 was not returned to mpool ucp_requests
[1715592682.145911] [node137:2228050:0]          mpool.c:43   UCX  WARN  object 0xb4e3dc0 was not returned to mpool ucp_requests
[1715592682.145914] [node137:2228050:0]          mpool.c:43   UCX  WARN  object 0xb4e3f80 was not returned to mpool ucp_requests
[1715592682.145917] [node137:2228050:0]          mpool.c:43   UCX  WARN  object 0xb4e4140 was not returned to mpool ucp_requests
[1715592682.151241] [node137:2228060:0]          mpool.c:43   UCX  WARN  object 0xc6a7b00 was not returned to mpool ucp_requests
[1715592682.151251] [node137:2228060:0]          mpool.c:43   UCX  WARN  object 0xc6a7cc0 was not returned to mpool ucp_requests
[1715592682.151256] [node137:2228060:0]          mpool.c:43   UCX  WARN  object 0xc6a7e80 was not returned to mpool ucp_requests
[1715592682.151259] [node137:2228060:0]          mpool.c:43   UCX  WARN  object 0xc6a8040 was not returned to mpool ucp_requests
[1715592682.151262] [node137:2228060:0]          mpool.c:43   UCX  WARN  object 0xc6a8200 was not returned to mpool ucp_requests
[1715592682.150873] [node137:2228048:0]          mpool.c:43   UCX  WARN  object 0xb7337c0 was not returned to mpool ucp_requests
[1715592682.150885] [node137:2228048:0]          mpool.c:43   UCX  WARN  object 0xb733980 was not returned to mpool ucp_requests
[1715592682.150890] [node137:2228048:0]          mpool.c:43   UCX  WARN  object 0xb733b40 was not returned to mpool ucp_requests
[1715592682.150892] [node137:2228048:0]          mpool.c:43   UCX  WARN  object 0xb733d00 was not returned to mpool ucp_requests
[1715592682.150894] [node137:2228048:0]          mpool.c:43   UCX  WARN  object 0xb733ec0 was not returned to mpool ucp_requests
[1715592682.151342] [node137:2228054:0]          mpool.c:43   UCX  WARN  object 0xb64abc0 was not returned to mpool ucp_requests
[1715592682.151354] [node137:2228054:0]          mpool.c:43   UCX  WARN  object 0xb64ad80 was not returned to mpool ucp_requests
[1715592682.151358] [node137:2228054:0]          mpool.c:43   UCX  WARN  object 0xb64af40 was not returned to mpool ucp_requests
[1715592682.151362] [node137:2228054:0]          mpool.c:43   UCX  WARN  object 0xb64b100 was not returned to mpool ucp_requests
[1715592682.151365] [node137:2228054:0]          mpool.c:43   UCX  WARN  object 0xb64b2c0 was not returned to mpool ucp_requests
[1715592682.152841] [node137:2228062:0]          mpool.c:43   UCX  WARN  object 0xb57bb80 was not returned to mpool ucp_requests
[1715592682.152859] [node137:2228062:0]          mpool.c:43   UCX  WARN  object 0xb57bd40 was not returned to mpool ucp_requests
[1715592682.152864] [node137:2228062:0]          mpool.c:43   UCX  WARN  object 0xb57bf00 was not returned to mpool ucp_requests
[1715592682.152866] [node137:2228062:0]          mpool.c:43   UCX  WARN  object 0xb57c0c0 was not returned to mpool ucp_requests
[1715592682.152871] [node137:2228062:0]          mpool.c:43   UCX  WARN  object 0xb57c280 was not returned to mpool ucp_requests
[1715592682.153402] [node137:2228059:0]          mpool.c:43   UCX  WARN  object 0xc2a1b00 was not returned to mpool ucp_requests
[1715592682.153414] [node137:2228059:0]          mpool.c:43   UCX  WARN  object 0xc2a1cc0 was not returned to mpool ucp_requests
[1715592682.153419] [node137:2228059:0]          mpool.c:43   UCX  WARN  object 0xc2a1e80 was not returned to mpool ucp_requests
[1715592682.153423] [node137:2228059:0]          mpool.c:43   UCX  WARN  object 0xc2a2040 was not returned to mpool ucp_requests
[1715592682.153426] [node137:2228059:0]          mpool.c:43   UCX  WARN  object 0xc2a2200 was not returned to mpool ucp_requests
[1715592682.158661] [node137:2228042:0]          mpool.c:43   UCX  WARN  object 0xb2b6840 was not returned to mpool ucp_requests
[1715592682.158672] [node137:2228042:0]          mpool.c:43   UCX  WARN  object 0xb2b6a00 was not returned to mpool ucp_requests
[1715592682.158676] [node137:2228042:0]          mpool.c:43   UCX  WARN  object 0xb2b6bc0 was not returned to mpool ucp_requests
[1715592682.158680] [node137:2228042:0]          mpool.c:43   UCX  WARN  object 0xb2b6d80 was not returned to mpool ucp_requests
[1715592682.158682] [node137:2228042:0]          mpool.c:43   UCX  WARN  object 0xb2b6f40 was not returned to mpool ucp_requests
[1715592682.158685] [node137:2228042:0]          mpool.c:43   UCX  WARN  object 0xb2b7100 was not returned to mpool ucp_requests
[1715592682.162345] [node137:2228057:0]          mpool.c:43   UCX  WARN  object 0xadeea40 was not returned to mpool ucp_requests
[1715592682.162363] [node137:2228057:0]          mpool.c:43   UCX  WARN  object 0xadeec00 was not returned to mpool ucp_requests
[1715592682.162368] [node137:2228057:0]          mpool.c:43   UCX  WARN  object 0xadeedc0 was not returned to mpool ucp_requests
[1715592682.162370] [node137:2228057:0]          mpool.c:43   UCX  WARN  object 0xadeef80 was not returned to mpool ucp_requests
[1715592682.162372] [node137:2228057:0]          mpool.c:43   UCX  WARN  object 0xadef140 was not returned to mpool ucp_requests
[1715592682.163059] [node137:2228069:0]          mpool.c:43   UCX  WARN  object 0xaa08780 was not returned to mpool ucp_requests
[1715592682.163068] [node137:2228069:0]          mpool.c:43   UCX  WARN  object 0xaa08940 was not returned to mpool ucp_requests
[1715592682.163073] [node137:2228069:0]          mpool.c:43   UCX  WARN  object 0xaa08b00 was not returned to mpool ucp_requests
[1715592682.163077] [node137:2228069:0]          mpool.c:43   UCX  WARN  object 0xaa08cc0 was not returned to mpool ucp_requests
[1715592682.163080] [node137:2228069:0]          mpool.c:43   UCX  WARN  object 0xaa08e80 was not returned to mpool ucp_requests
[1715592682.164021] [node137:2228051:0]          mpool.c:43   UCX  WARN  object 0xc1d3880 was not returned to mpool ucp_requests
[1715592682.164031] [node137:2228051:0]          mpool.c:43   UCX  WARN  object 0xc1d3a40 was not returned to mpool ucp_requests
[1715592682.164035] [node137:2228051:0]          mpool.c:43   UCX  WARN  object 0xc1d3c00 was not returned to mpool ucp_requests
[1715592682.165201] [node137:2228056:0]          mpool.c:43   UCX  WARN  object 0xb56cb00 was not returned to mpool ucp_requests
[1715592682.165212] [node137:2228056:0]          mpool.c:43   UCX  WARN  object 0xb56ccc0 was not returned to mpool ucp_requests
[1715592682.165216] [node137:2228056:0]          mpool.c:43   UCX  WARN  object 0xb56ce80 was not returned to mpool ucp_requests
[1715592682.165219] [node137:2228056:0]          mpool.c:43   UCX  WARN  object 0xb56d040 was not returned to mpool ucp_requests
[1715592682.165223] [node137:2228056:0]          mpool.c:43   UCX  WARN  object 0xb56d200 was not returned to mpool ucp_requests
[1715592682.166451] [node137:2228044:0]          mpool.c:43   UCX  WARN  object 0xbb1da40 was not returned to mpool ucp_requests
[1715592682.166463] [node137:2228044:0]          mpool.c:43   UCX  WARN  object 0xbb1dc00 was not returned to mpool ucp_requests
[1715592682.166467] [node137:2228044:0]          mpool.c:43   UCX  WARN  object 0xbb1ddc0 was not returned to mpool ucp_requests
[1715592682.166470] [node137:2228044:0]          mpool.c:43   UCX  WARN  object 0xbb1df80 was not returned to mpool ucp_requests
[1715592682.166473] [node137:2228044:0]          mpool.c:43   UCX  WARN  object 0xbb1e140 was not returned to mpool ucp_requests
[1715592682.166477] [node137:2228044:0]          mpool.c:43   UCX  WARN  object 0xbb1e300 was not returned to mpool ucp_requests
[1715592682.170528] [node137:2228047:0]          mpool.c:43   UCX  WARN  object 0xb028b40 was not returned to mpool ucp_requests
[1715592682.170546] [node137:2228047:0]          mpool.c:43   UCX  WARN  object 0xb028d00 was not returned to mpool ucp_requests
[1715592682.170551] [node137:2228047:0]          mpool.c:43   UCX  WARN  object 0xb028ec0 was not returned to mpool ucp_requests
[1715592682.170561] [node137:2228047:0]          mpool.c:43   UCX  WARN  object 0xb029080 was not returned to mpool ucp_requests
[1715592682.170565] [node137:2228047:0]          mpool.c:43   UCX  WARN  object 0xb029240 was not returned to mpool ucp_requests
[1715592682.170568] [node137:2228047:0]          mpool.c:43   UCX  WARN  object 0xb029400 was not returned to mpool ucp_requests
[1715592682.171617] [node137:2228058:0]          mpool.c:43   UCX  WARN  object 0xb6b9b80 was not returned to mpool ucp_requests
[1715592682.171628] [node137:2228058:0]          mpool.c:43   UCX  WARN  object 0xb6b9d40 was not returned to mpool ucp_requests
[1715592682.171633] [node137:2228058:0]          mpool.c:43   UCX  WARN  object 0xb6b9f00 was not returned to mpool ucp_requests
[1715592682.171635] [node137:2228058:0]          mpool.c:43   UCX  WARN  object 0xb6ba0c0 was not returned to mpool ucp_requests
[1715592682.171639] [node137:2228058:0]          mpool.c:43   UCX  WARN  object 0xb6ba280 was not returned to mpool ucp_requests
[1715592682.174223] [node137:2228055:0]          mpool.c:43   UCX  WARN  object 0xb2e7b00 was not returned to mpool ucp_requests
[1715592682.174234] [node137:2228055:0]          mpool.c:43   UCX  WARN  object 0xb2e7cc0 was not returned to mpool ucp_requests
[1715592682.174238] [node137:2228055:0]          mpool.c:43   UCX  WARN  object 0xb2e7e80 was not returned to mpool ucp_requests
[1715592682.174242] [node137:2228055:0]          mpool.c:43   UCX  WARN  object 0xb2e8040 was not returned to mpool ucp_requests
[1715592682.174246] [node137:2228055:0]          mpool.c:43   UCX  WARN  object 0xb2e8200 was not returned to mpool ucp_requests
[1715592682.175034] [node137:2228052:0]          mpool.c:43   UCX  WARN  object 0xbda37c0 was not returned to mpool ucp_requests
[1715592682.175044] [node137:2228052:0]          mpool.c:43   UCX  WARN  object 0xbda3980 was not returned to mpool ucp_requests
[1715592682.175048] [node137:2228052:0]          mpool.c:43   UCX  WARN  object 0xbda3b40 was not returned to mpool ucp_requests
[1715592682.175051] [node137:2228052:0]          mpool.c:43   UCX  WARN  object 0xbda3d00 was not returned to mpool ucp_requests
[1715592682.175055] [node137:2228052:0]          mpool.c:43   UCX  WARN  object 0xbda3ec0 was not returned to mpool ucp_requests
[1715592682.178409] [node137:2228049:0]          mpool.c:43   UCX  WARN  object 0xa9807c0 was not returned to mpool ucp_requests
[1715592682.178427] [node137:2228049:0]          mpool.c:43   UCX  WARN  object 0xa980980 was not returned to mpool ucp_requests
[1715592682.178433] [node137:2228049:0]          mpool.c:43   UCX  WARN  object 0xa980b40 was not returned to mpool ucp_requests
[1715592682.178436] [node137:2228049:0]          mpool.c:43   UCX  WARN  object 0xa980d00 was not returned to mpool ucp_requests
[1715592682.178440] [node137:2228049:0]          mpool.c:43   UCX  WARN  object 0xa980ec0 was not returned to mpool ucp_requests
[1715592682.181308] [node137:2228046:0]          mpool.c:43   UCX  WARN  object 0xc4547c0 was not returned to mpool ucp_requests
[1715592682.181322] [node137:2228046:0]          mpool.c:43   UCX  WARN  object 0xc454980 was not returned to mpool ucp_requests
[1715592682.181326] [node137:2228046:0]          mpool.c:43   UCX  WARN  object 0xc454b40 was not returned to mpool ucp_requests
[1715592682.181330] [node137:2228046:0]          mpool.c:43   UCX  WARN  object 0xc454d00 was not returned to mpool ucp_requests
[1715592682.181334] [node137:2228046:0]          mpool.c:43   UCX  WARN  object 0xc454ec0 was not returned to mpool ucp_requests
[1715592682.181337] [node137:2228046:0]          mpool.c:43   UCX  WARN  object 0xc455080 was not returned to mpool ucp_requests
[1715592682.181610] [node137:2228061:0]          mpool.c:43   UCX  WARN  object 0xac90ac0 was not returned to mpool ucp_requests
[1715592682.181621] [node137:2228061:0]          mpool.c:43   UCX  WARN  object 0xac90c80 was not returned to mpool ucp_requests
[1715592682.181625] [node137:2228061:0]          mpool.c:43   UCX  WARN  object 0xac90e40 was not returned to mpool ucp_requests
[1715592682.181629] [node137:2228061:0]          mpool.c:43   UCX  WARN  object 0xac91000 was not returned to mpool ucp_requests
[1715592682.181632] [node137:2228061:0]          mpool.c:43   UCX  WARN  object 0xac911c0 was not returned to mpool ucp_requests
[1715592682.183906] [node137:2228041:0]          mpool.c:43   UCX  WARN  object 0xc82f800 was not returned to mpool ucp_requests
[1715592682.183917] [node137:2228041:0]          mpool.c:43   UCX  WARN  object 0xc82f9c0 was not returned to mpool ucp_requests
[1715592682.183921] [node137:2228041:0]          mpool.c:43   UCX  WARN  object 0xc82fd40 was not returned to mpool ucp_requests
[1715592682.183924] [node137:2228041:0]          mpool.c:43   UCX  WARN  object 0xc82ff00 was not returned to mpool ucp_requests
[1715592682.199659] [node137:2228063:0]          mpool.c:43   UCX  WARN  object 0xace0900 was not returned to mpool ucp_requests
[1715592682.199670] [node137:2228063:0]          mpool.c:43   UCX  WARN  object 0xace0ac0 was not returned to mpool ucp_requests
[1715592682.199675] [node137:2228063:0]          mpool.c:43   UCX  WARN  object 0xace0c80 was not returned to mpool ucp_requests
[1715592682.199679] [node137:2228063:0]          mpool.c:43   UCX  WARN  object 0xace0e40 was not returned to mpool ucp_requests
[1715592682.199682] [node137:2228063:0]          mpool.c:43   UCX  WARN  object 0xace1000 was not returned to mpool ucp_requests
[1715592682.270101] [node137:2228043:0]          mpool.c:43   UCX  WARN  object 0xb71cac0 was not returned to mpool ucp_requests
[1715592682.270116] [node137:2228043:0]          mpool.c:43   UCX  WARN  object 0xb71cc80 was not returned to mpool ucp_requests
[1715592682.270120] [node137:2228043:0]          mpool.c:43   UCX  WARN  object 0xb71ce40 was not returned to mpool ucp_requests
[1715592682.270124] [node137:2228043:0]          mpool.c:43   UCX  WARN  object 0xb71d000 was not returned to mpool ucp_requests
[1715592682.270128] [node137:2228043:0]          mpool.c:43   UCX  WARN  object 0xb71d1c0 was not returned to mpool ucp_requests
[1715592682.270132] [node137:2228043:0]          mpool.c:43   UCX  WARN  object 0xb71d380 was not returned to mpool ucp_requests


           ************************************************************
           *        Program running with 30 parallel MPI-processes    *
           *              working on a common directory               *
           ************************************************************

Diagonalization of the overlap matrix:
Smallest eigenvalue                        ... 4.148e-06
Time for diagonalization                   ...    0.660 sec
Threshold for overlap eigenvalues          ... 1.000e-08
Number of eigenvalues below threshold      ... 0
Time for construction of square roots      ...    1.064 sec
Total time needed                          ...    1.741 sec

-------------------
DFT GRID GENERATION
-------------------

General Integration Accuracy     IntAcc      ... 4.388
Radial Grid Type                 RadialGrid  ... OptM3 with GC (2021)
Angular Grid (max. ang.)         AngularGrid ... 4 (Lebedev-302)
Angular grid pruning method      GridPruning ... 4 (adaptive)
Weight generation scheme         WeightScheme... Becke
Basis function cutoff            BFCut       ... 1.0000e-11
Integration weight cutoff        WCut        ... 1.0000e-14
Angular grids for H and He will be reduced by one unit
Partially contracted basis set               ... off
Rotationally invariant grid construction     ... off

Total number of grid points                  ...   373881
Total number of batches                      ...     5884
Average number of points per batch           ...       63
Average number of grid points per atom       ...     4560
Time for grid setup =    2.612 sec

--------------------
COSX GRID GENERATION
--------------------

GRIDX 1
-------
General Integration Accuracy     IntAcc      ... 3.816
Radial Grid Type                 RadialGrid  ... OptM3 with GC (2021)
Angular Grid (max. ang.)         AngularGrid ... 1 (Lebedev-50)
Angular grid pruning method      GridPruning ... 4 (adaptive)
Weight generation scheme         WeightScheme... Becke
Basis function cutoff            BFCut       ... 1.0000e-11
Integration weight cutoff        WCut        ... 1.0000e-14
Angular grids for H and He will be reduced by one unit
Partially contracted basis set               ... on
Rotationally invariant grid construction     ... off

Total number of grid points                  ...    47389
Total number of batches                      ...      776
Average number of points per batch           ...       61
Average number of grid points per atom       ...      578
UseSFitting                                  ... on

GRIDX 2
-------
General Integration Accuracy     IntAcc      ... 4.020
Radial Grid Type                 RadialGrid  ... OptM3 with GC (2021)
Angular Grid (max. ang.)         AngularGrid ... 2 (Lebedev-110)
Angular grid pruning method      GridPruning ... 4 (adaptive)
Weight generation scheme         WeightScheme... Becke
Basis function cutoff            BFCut       ... 1.0000e-11
Integration weight cutoff        WCut        ... 1.0000e-14
Angular grids for H and He will be reduced by one unit
Partially contracted basis set               ... on
Rotationally invariant grid construction     ... off

Total number of grid points                  ...   100310
Total number of batches                      ...     1607
Average number of points per batch           ...       62
Average number of grid points per atom       ...     1223
UseSFitting                                  ... on

GRIDX 3
-------
General Integration Accuracy     IntAcc      ... 4.338
Radial Grid Type                 RadialGrid  ... OptM3 with GC (2021)
Angular Grid (max. ang.)         AngularGrid ... 3 (Lebedev-194)
Angular grid pruning method      GridPruning ... 4 (adaptive)
Weight generation scheme         WeightScheme... Becke
Basis function cutoff            BFCut       ... 1.0000e-11
Integration weight cutoff        WCut        ... 1.0000e-14
Angular grids for H and He will be reduced by one unit
Partially contracted basis set               ... on
Rotationally invariant grid construction     ... off

Total number of grid points                  ...   217585
Total number of batches                      ...     3442
Average number of points per batch           ...       63
Average number of grid points per atom       ...     2653
UseSFitting                                  ... on

Time for X-Grid setup             =    8.366 sec


--------------------
CPCM SOLVATION MODEL
--------------------
CPCM parameters:
  Epsilon                                         ...      26.7260
  Refrac                                          ...       1.2907
  Rsolv                                           ...       1.3000
  Surface type                                    ... GAUSSIAN VDW
  Epsilon function type                           ...         CPCM
Solvent:                                     ... 2,2,2-TRIFLUOROETHANOL
SMD-CDS solvent descriptors:
  Soln                                       ...    1.2907
  Soln25                                     ... Unavailable
  Sola                                       ...    0.5700
  Solb                                       ...    0.2500
  Solg                                       ...   42.0200
  Solc                                       ...    0.0000
  Solh                                       ...    0.5000
Radii:
 Radius for O  used is    2.8724 Bohr (=   1.5200 Ang.)
 Radius for N  used is    3.5716 Bohr (=   1.8900 Ang.)
 Radius for C  used is    3.4960 Bohr (=   1.8500 Ang.)
 Radius for H  used is    2.2677 Bohr (=   1.2000 Ang.)
Calculating surface                               ...        done! (  0.0s)
GEPOL surface points                              ...         4681
GEPOL Volume                                      ...    3952.5250
GEPOL Surface-area                                ...    2163.7366
Calculating surface distance matrix               ...        done! (  0.2s)
Performing Cholesky decomposition & store         ...        done! (  1.6s)
Overall time for CPCM initialization              ...                 1.8s
--------------
SCF ITERATIONS
--------------
ITER       Energy         Delta-E        Max-DP      RMS-DP      [F,P]     Damp
               ***  Starting incremental Fock matrix formation  ***
  0  -1804.9013906059   0.000000000000 0.01463897  0.00007520  0.0268423 0.7000
                      *** Initiating the SOSCF procedure ***
                      *** Re-Reading the Fockian *** 
                      *** Removing any level shift *** 
ITER      Energy       Delta-E        Grad      Rot      Max-DP    RMS-DP
  1  -1804.90553541  -0.0041448051  0.001651  0.001651  0.043002  0.000223
               *** Restarting incremental Fock matrix formation ***
  2  -1804.91683053  -0.0112951141  0.001262  0.002961  0.007845  0.000047
  3  -1804.91716384  -0.0003333149  0.000970  0.001851  0.004501  0.000026
  4  -1804.91719456  -0.0000307161  0.000704  0.000812  0.002223  0.000015
  5  -1804.91726006  -0.0000655086  0.000109  0.000398  0.000815  0.000004
  6  -1804.91725884   0.0000012247  0.000147  0.000249  0.000281  0.000002
  7  -1804.91726278  -0.0000039419  0.000016  0.000047  0.000436  0.000002
  8  -1804.91726273   0.0000000532  0.000021  0.000028  0.000126  0.000001
  9  -1804.91726289  -0.0000001586  0.000005  0.000015  0.000361  0.000002
 10  -1804.91726294  -0.0000000570  0.000008  0.000010  0.000295  0.000001
                  ***Gradient check signals convergence***
              ***Rediagonalizing the Fockian in SOSCF/NRSCF***

               *****************************************************
               *                     SUCCESS                       *
               *           SCF CONVERGED AFTER  11 CYCLES          *
               *****************************************************

Old exchange energy                            =    -61.831791735 Eh
New exchange energy                            =    -61.831820298 Eh
Exchange energy change after final integration =     -0.000028563 Eh
Total energy after final integration           =  -1804.917291438 Eh
Final COS-X integration done in                =    40.719 sec

SMD CDS free energy correction energy :                 3.53159     Kcal/mol
Total Energy after SMD CDS correction =             -1804.911663496 Eh
Total Energy       :        -1804.91166350 Eh          -49114.14328 eV
  Last Energy change         ...    6.9493e-08  Tolerance :   1.0000e-08
  Last MAX-Density change    ...    3.4417e-15  Tolerance :   1.0000e-07
             **** THE GBW FILE WAS UPDATED (IminiumBzOate_R3opt.gbw) ****
             **** DENSITY IminiumBzOate_R3opt.scfp WAS UPDATED ****
             **** ENERGY FILE WAS UPDATED (IminiumBzOate_R3opt.en.tmp) ****
             **** THE GBW FILE WAS UPDATED (IminiumBzOate_R3opt.gbw) ****
             **** DENSITY IminiumBzOate_R3opt.scfp WAS UPDATED ****
Total SCF time: 0 days 0 hours 6 min 29 sec 

Maximum memory used throughout the entire SCF-calculation: 579.7 MB
[1715593074.256733] [node137:2228321:0]          mpool.c:43   UCX  WARN  object 0x14ada800 was not returned to mpool ucp_requests
[1715593074.256751] [node137:2228321:0]          mpool.c:43   UCX  WARN  object 0x14adad40 was not returned to mpool ucp_requests
[1715593074.256754] [node137:2228321:0]          mpool.c:43   UCX  WARN  object 0x14adaf00 was not returned to mpool ucp_requests
[1715593074.257666] [node137:2228336:0]          mpool.c:43   UCX  WARN  object 0x1467dc40 was not returned to mpool ucp_requests
[1715593074.257678] [node137:2228336:0]          mpool.c:43   UCX  WARN  object 0x1467de00 was not returned to mpool ucp_requests
[1715593074.257683] [node137:2228336:0]          mpool.c:43   UCX  WARN  object 0x1467e180 was not returned to mpool ucp_requests
[1715593074.258466] [node137:2228329:0]          mpool.c:43   UCX  WARN  object 0x131fd940 was not returned to mpool ucp_requests
[1715593074.258482] [node137:2228329:0]          mpool.c:43   UCX  WARN  object 0x131fdb00 was not returned to mpool ucp_requests
[1715593074.258486] [node137:2228329:0]          mpool.c:43   UCX  WARN  object 0x131fde80 was not returned to mpool ucp_requests
[1715593074.258678] [node137:2228344:0]          mpool.c:43   UCX  WARN  object 0x1359eac0 was not returned to mpool ucp_requests
[1715593074.258692] [node137:2228344:0]          mpool.c:43   UCX  WARN  object 0x1359ee40 was not returned to mpool ucp_requests
[1715593074.258698] [node137:2228344:0]          mpool.c:43   UCX  WARN  object 0x1359f000 was not returned to mpool ucp_requests
[1715593074.260783] [node137:2228330:0]          mpool.c:43   UCX  WARN  object 0x13c0b940 was not returned to mpool ucp_requests
[1715593074.260794] [node137:2228330:0]          mpool.c:43   UCX  WARN  object 0x13c0bb00 was not returned to mpool ucp_requests
[1715593074.260798] [node137:2228330:0]          mpool.c:43   UCX  WARN  object 0x13c0be80 was not returned to mpool ucp_requests
[1715593074.261770] [node137:2228322:0]          mpool.c:43   UCX  WARN  object 0x13710bc0 was not returned to mpool ucp_requests
[1715593074.261787] [node137:2228322:0]          mpool.c:43   UCX  WARN  object 0x13710d80 was not returned to mpool ucp_requests
[1715593074.261790] [node137:2228322:0]          mpool.c:43   UCX  WARN  object 0x137112c0 was not returned to mpool ucp_requests
[1715593074.261912] [node137:2228324:0]          mpool.c:43   UCX  WARN  object 0x134ee840 was not returned to mpool ucp_requests
[1715593074.261924] [node137:2228324:0]          mpool.c:43   UCX  WARN  object 0x134eebc0 was not returned to mpool ucp_requests
[1715593074.261929] [node137:2228324:0]          mpool.c:43   UCX  WARN  object 0x134eef40 was not returned to mpool ucp_requests
[1715593074.263517] [node137:2228320:0]          mpool.c:43   UCX  WARN  object 0x13b06b40 was not returned to mpool ucp_requests
[1715593074.263534] [node137:2228320:0]          mpool.c:43   UCX  WARN  object 0x13b07080 was not returned to mpool ucp_requests
[1715593074.263540] [node137:2228320:0]          mpool.c:43   UCX  WARN  object 0x13b07240 was not returned to mpool ucp_requests
[1715593074.265015] [node137:2228318:0]          mpool.c:43   UCX  WARN  object 0x147f6ac0 was not returned to mpool ucp_requests
[1715593074.265027] [node137:2228318:0]          mpool.c:43   UCX  WARN  object 0x147f6e40 was not returned to mpool ucp_requests
[1715593074.265030] [node137:2228318:0]          mpool.c:43   UCX  WARN  object 0x147f71c0 was not returned to mpool ucp_requests
[1715593074.265755] [node137:2228323:0]          mpool.c:43   UCX  WARN  object 0x13786d40 was not returned to mpool ucp_requests
[1715593074.265767] [node137:2228323:0]          mpool.c:43   UCX  WARN  object 0x13786f00 was not returned to mpool ucp_requests
[1715593074.265771] [node137:2228323:0]          mpool.c:43   UCX  WARN  object 0x137870c0 was not returned to mpool ucp_requests
[1715593074.277941] [node137:2228335:0]          mpool.c:43   UCX  WARN  object 0x132ae800 was not returned to mpool ucp_requests
[1715593074.277957] [node137:2228335:0]          mpool.c:43   UCX  WARN  object 0x132ae9c0 was not returned to mpool ucp_requests
[1715593074.277961] [node137:2228335:0]          mpool.c:43   UCX  WARN  object 0x132aed40 was not returned to mpool ucp_requests
[1715593074.286689] [node137:2228342:0]          mpool.c:43   UCX  WARN  object 0x14a4d8c0 was not returned to mpool ucp_requests
[1715593074.286701] [node137:2228342:0]          mpool.c:43   UCX  WARN  object 0x14a4dc40 was not returned to mpool ucp_requests
[1715593074.286705] [node137:2228342:0]          mpool.c:43   UCX  WARN  object 0x14a4de00 was not returned to mpool ucp_requests
[1715593074.287360] [node137:2228332:0]          mpool.c:43   UCX  WARN  object 0x12f6cd40 was not returned to mpool ucp_requests
[1715593074.287371] [node137:2228332:0]          mpool.c:43   UCX  WARN  object 0x12f6cf00 was not returned to mpool ucp_requests
[1715593074.287375] [node137:2228332:0]          mpool.c:43   UCX  WARN  object 0x12f6d280 was not returned to mpool ucp_requests
[1715593074.287855] [node137:2228337:0]          mpool.c:43   UCX  WARN  object 0x13fb5ec0 was not returned to mpool ucp_requests
[1715593074.287872] [node137:2228337:0]          mpool.c:43   UCX  WARN  object 0x13fb6080 was not returned to mpool ucp_requests
[1715593074.287876] [node137:2228337:0]          mpool.c:43   UCX  WARN  object 0x13fb6240 was not returned to mpool ucp_requests
[1715593074.288658] [node137:2228326:0]          mpool.c:43   UCX  WARN  object 0x146fdac0 was not returned to mpool ucp_requests
[1715593074.288671] [node137:2228326:0]          mpool.c:43   UCX  WARN  object 0x146fe000 was not returned to mpool ucp_requests
[1715593074.288675] [node137:2228326:0]          mpool.c:43   UCX  WARN  object 0x146fe1c0 was not returned to mpool ucp_requests
[1715593074.289036] [node137:2228333:0]          mpool.c:43   UCX  WARN  object 0x13fbeb00 was not returned to mpool ucp_requests
[1715593074.289047] [node137:2228333:0]          mpool.c:43   UCX  WARN  object 0x13fbecc0 was not returned to mpool ucp_requests
[1715593074.289051] [node137:2228333:0]          mpool.c:43   UCX  WARN  object 0x13fbee80 was not returned to mpool ucp_requests
[1715593074.289409] [node137:2228339:0]          mpool.c:43   UCX  WARN  object 0x13b49940 was not returned to mpool ucp_requests
[1715593074.289419] [node137:2228339:0]          mpool.c:43   UCX  WARN  object 0x13b49cc0 was not returned to mpool ucp_requests
[1715593074.289423] [node137:2228339:0]          mpool.c:43   UCX  WARN  object 0x13b49e80 was not returned to mpool ucp_requests
[1715593074.288849] [node137:2228345:0]          mpool.c:43   UCX  WARN  object 0x1391f880 was not returned to mpool ucp_requests
[1715593074.288861] [node137:2228345:0]          mpool.c:43   UCX  WARN  object 0x1391fa40 was not returned to mpool ucp_requests
[1715593074.295280] [node137:2228341:0]          mpool.c:43   UCX  WARN  object 0x14999940 was not returned to mpool ucp_requests
[1715593074.295295] [node137:2228341:0]          mpool.c:43   UCX  WARN  object 0x14999b00 was not returned to mpool ucp_requests
[1715593074.295300] [node137:2228341:0]          mpool.c:43   UCX  WARN  object 0x14999e80 was not returned to mpool ucp_requests
[1715593074.297249] [node137:2228327:0]          mpool.c:43   UCX  WARN  object 0x12cd4980 was not returned to mpool ucp_requests
[1715593074.297259] [node137:2228327:0]          mpool.c:43   UCX  WARN  object 0x12cd4b40 was not returned to mpool ucp_requests
[1715593074.297263] [node137:2228327:0]          mpool.c:43   UCX  WARN  object 0x12cd4ec0 was not returned to mpool ucp_requests
[1715593074.297646] [node137:2228338:0]          mpool.c:43   UCX  WARN  object 0x13793b00 was not returned to mpool ucp_requests
[1715593074.297656] [node137:2228338:0]          mpool.c:43   UCX  WARN  object 0x13793cc0 was not returned to mpool ucp_requests
[1715593074.297660] [node137:2228338:0]          mpool.c:43   UCX  WARN  object 0x13793e80 was not returned to mpool ucp_requests
[1715593074.299676] [node137:2228343:0]          mpool.c:43   UCX  WARN  object 0x1392bbc0 was not returned to mpool ucp_requests
[1715593074.299686] [node137:2228343:0]          mpool.c:43   UCX  WARN  object 0x1392bf40 was not returned to mpool ucp_requests
[1715593074.299690] [node137:2228343:0]          mpool.c:43   UCX  WARN  object 0x1392c100 was not returned to mpool ucp_requests
[1715593074.312604] [node137:2228328:0]          mpool.c:43   UCX  WARN  object 0x143fb940 was not returned to mpool ucp_requests
[1715593074.312615] [node137:2228328:0]          mpool.c:43   UCX  WARN  object 0x143fbb00 was not returned to mpool ucp_requests
[1715593074.312619] [node137:2228328:0]          mpool.c:43   UCX  WARN  object 0x143fbcc0 was not returned to mpool ucp_requests
[1715593074.313878] [node137:2228340:0]          mpool.c:43   UCX  WARN  object 0x1392abc0 was not returned to mpool ucp_requests
[1715593074.313888] [node137:2228340:0]          mpool.c:43   UCX  WARN  object 0x1392ad80 was not returned to mpool ucp_requests
[1715593074.313893] [node137:2228340:0]          mpool.c:43   UCX  WARN  object 0x1392af40 was not returned to mpool ucp_requests
[1715593074.317025] [node137:2228331:0]          mpool.c:43   UCX  WARN  object 0x14973b80 was not returned to mpool ucp_requests
[1715593074.317042] [node137:2228331:0]          mpool.c:43   UCX  WARN  object 0x14973d40 was not returned to mpool ucp_requests
[1715593074.317046] [node137:2228331:0]          mpool.c:43   UCX  WARN  object 0x14974280 was not returned to mpool ucp_requests
[1715593074.318103] [node137:2228346:0]          mpool.c:43   UCX  WARN  object 0x13427240 was not returned to mpool ucp_requests
[1715593074.318114] [node137:2228346:0]          mpool.c:43   UCX  WARN  object 0x134275c0 was not returned to mpool ucp_requests
[1715593074.319490] [node137:2228319:0]          mpool.c:43   UCX  WARN  object 0x12e23800 was not returned to mpool ucp_requests
[1715593074.319501] [node137:2228319:0]          mpool.c:43   UCX  WARN  object 0x12e239c0 was not returned to mpool ucp_requests
[1715593074.319505] [node137:2228319:0]          mpool.c:43   UCX  WARN  object 0x12e23f00 was not returned to mpool ucp_requests
[1715593074.336303] [node137:2228334:0]          mpool.c:43   UCX  WARN  object 0x1452e940 was not returned to mpool ucp_requests
[1715593074.336314] [node137:2228334:0]          mpool.c:43   UCX  WARN  object 0x1452eb00 was not returned to mpool ucp_requests
[1715593074.336318] [node137:2228334:0]          mpool.c:43   UCX  WARN  object 0x1452ecc0 was not returned to mpool ucp_requests
[1715593074.401973] [node137:2228325:0]          mpool.c:43   UCX  WARN  object 0x13e79a40 was not returned to mpool ucp_requests
[1715593074.401986] [node137:2228325:0]          mpool.c:43   UCX  WARN  object 0x13e79dc0 was not returned to mpool ucp_requests
[1715593074.401991] [node137:2228325:0]          mpool.c:43   UCX  WARN  object 0x13e79f80 was not returned to mpool ucp_requests


-------------------------------------------------------------------------------
                          DFT DISPERSION CORRECTION                            
                                                                               
                              DFTD3 V3.1  Rev 1                                
                          USING Becke-Johnson damping                          
-------------------------------------------------------------------------------
-------------------------   ----------------
Dispersion correction           -0.116876650
-------------------------   ----------------


-------------------------   --------------------
FINAL SINGLE POINT ENERGY     -1805.028540145853
-------------------------   --------------------


           ************************************************************
           *        Program running with 30 parallel MPI-processes    *
           *              working on a common directory               *
           ************************************************************
------------------------------------------------------------------------------
                         ORCA SCF GRADIENT CALCULATION
------------------------------------------------------------------------------

 ... reading COSX grid (gridx3)
Gradient of the Kohn-Sham DFT energy:
Kohn-Sham wavefunction type      ... RKS
Hartree-Fock exchange scaling    ...    0.250
Number of operators              ...    1
Number of atoms                  ...   82
Basis set dimensions             ... 1542
Integral neglect threshold       ... 2.5e-11
Integral primitive cutoff        ... 2.5e-12
SHARK Integral package           ... ON

Nuc. rep. gradient       (SHARK) ... done (  0.1 sec)
HCore & Overlap gradient (SHARK) ... done (  1.7 sec)
RI-J gradient            (SHARK) ... done (  6.5 sec)
COSX-gradient                    ... done ( 52.9 sec)
Exchange-correlation gradient    ... done
Dispersion correction            ... done

------------------
CARTESIAN GRADIENT
------------------

   1   O   :    0.001575304    0.003599892    0.019565117
   2   O   :   -0.000366709    0.007858811   -0.007839409
   3   N   :   -0.006162942    0.008374759    0.000657244
   4   N   :    0.015481135    0.010020865    0.004469016
   5   C   :    0.014792297   -0.017666294   -0.009670830
   6   C   :   -0.005123870    0.008079392   -0.003772427
   7   H   :    0.000682965   -0.000771830    0.000989705
   8   C   :    0.001201550   -0.001412124    0.002509089
   9   C   :   -0.000261761   -0.000038124   -0.000239116
  10   H   :   -0.000011814   -0.000071098    0.000092607
  11   C   :   -0.000034010    0.000116938    0.000074572
  12   H   :    0.000007073    0.000007199   -0.000021434
  13   C   :    0.000031344   -0.000114417   -0.000057551
  14   H   :    0.000444407   -0.000042527   -0.000042405
  15   C   :    0.000087618    0.000262703   -0.000056170
  16   H   :    0.000003695   -0.000012969    0.000009895
  17   C   :   -0.000163111    0.000192657   -0.000488140
  18   H   :    0.000127074   -0.000038749    0.000138946
  19   C   :   -0.000954328   -0.001143633    0.003123463
  20   C   :   -0.000128480    0.000138548   -0.001032041
  21   H   :    0.000008942    0.000027251    0.000021921
  22   H   :    0.000248439    0.000077702    0.000069063
  23   H   :   -0.000070252   -0.000167716    0.000194465
  24   C   :    0.000323862   -0.000153508   -0.000492778
  25   H   :   -0.000022050    0.000058685    0.000018673
  26   H   :   -0.000085562    0.000142868   -0.000076686
  27   H   :   -0.000040803    0.000027167    0.000018123
  28   C   :    0.000460278    0.000491515   -0.000782316
  29   H   :   -0.000083760   -0.000242769   -0.000110951
  30   H   :   -0.000019875    0.000023755   -0.000001346
  31   H   :   -0.000015593   -0.000043603    0.000242684
  32   C   :   -0.007332786   -0.000662751    0.010409970
  33   C   :   -0.000457565   -0.000926652   -0.002073607
  34   C   :   -0.000453473    0.000260116    0.000810753
  35   H   :    0.000097163   -0.000157588   -0.000110806
  36   C   :    0.000092558   -0.000136392   -0.000715482
  37   H   :    0.000109557   -0.000037659   -0.000031745
  38   C   :   -0.000302480   -0.000884997    0.000302906
  39   H   :   -0.000155695    0.000096741   -0.000154059
  40   C   :   -0.002413433    0.000418009   -0.002681883
  41   H   :   -0.000643592    0.000641022    0.000119383
  42   C   :    0.000468548   -0.000947919    0.000429559
  43   C   :    0.001231577    0.000695818   -0.000685238
  44   H   :   -0.001859688    0.000336169    0.001302448
  45   H   :   -0.000155488    0.000081865    0.000077285
  46   H   :    0.000166513    0.000221796    0.000146615
  47   C   :    0.000122961   -0.000215624    0.000273969
  48   H   :   -0.000064040   -0.000123816   -0.000128059
  49   H   :    0.000070716    0.000011421   -0.000041517
  50   H   :    0.000123816   -0.000014062   -0.000129630
  51   C   :   -0.001511350    0.000960650    0.000939521
  52   H   :   -0.000237217    0.000024104    0.000181171
  53   H   :    0.000173527   -0.000025427   -0.000258265
  54   H   :   -0.000881743   -0.001838471   -0.000149004
  55   C   :   -0.019512353   -0.014256579    0.002596891
  56   C   :    0.004751961    0.001665924   -0.014960491
  57   C   :    0.000790561    0.000830545    0.000546774
  58   H   :    0.000223085    0.000142197   -0.000177774
  59   C   :   -0.000065944   -0.000957558    0.000019705
  60   H   :    0.000039781   -0.000045318    0.000017558
  61   C   :    0.000061141    0.000586007    0.000106010
  62   H   :    0.000583725   -0.001517027   -0.000689078
  63   C   :   -0.000331271   -0.000004281    0.000475947
  64   H   :    0.000104139    0.000046832   -0.000098157
  65   C   :    0.000912358   -0.001559938   -0.000136009
  66   H   :    0.000713899    0.000412940   -0.000454247
  67   H   :    0.001873518   -0.000178040   -0.002119604
  68   O   :    0.000190794    0.000004674    0.000347399
  69   C   :   -0.000451358   -0.000083261   -0.001251812
  70   C   :    0.000000829   -0.000023760    0.000251267
  71   C   :    0.000046198    0.000072692    0.000035952
  72   H   :    0.000010148   -0.000008868    0.000013701
  73   C   :   -0.000008801   -0.000009451   -0.000060670
  74   H   :   -0.000005439    0.000004612    0.000001056
  75   C   :    0.000005984    0.000020444    0.000051708
  76   H   :   -0.000001437   -0.000001622    0.000005684
  77   C   :   -0.000074370    0.000030981   -0.000010115
  78   H   :   -0.000004104    0.000003366    0.000018696
  79   C   :   -0.000060869   -0.000033654   -0.000061089
  80   H   :    0.000009807   -0.000010169    0.000024661
  81   O   :   -0.001107944    0.001580583    0.001215253
  82   H   :    0.003161861   -0.002160211   -0.001301087

Difference to translation invariance:
           :   -0.0000246516   -0.0000902467   -0.0002466011

Difference to rotation invariance:
           :    0.0019478244    0.0013532482    0.0001994221

Norm of the cartesian gradient     ...    0.0532197806
RMS gradient                       ...    0.0033931693
MAX gradient                       ...    0.0195651171

-------
TIMINGS
-------

Total SCF gradient time            ...       90.808 sec

One electron gradient       ....       1.694 sec  (  1.9%)
RI-J Coulomb gradient       ....       6.526 sec  (  7.2%)
COSX gradient               ....      52.929 sec  ( 58.3%)
XC gradient                 ....      10.093 sec  ( 11.1%)
CPCM gradient               ....       3.318 sec  (  3.7%)
   A-Matrix (El+Nuc)        ....       0.890 sec  (  1.0%)
   Potential                ....       2.427 sec  (  2.7%)

Maximum memory used throughout the entire SCFGRAD-calculation: 365.2 MB
------------------------------------------------------------------------------
                         ORCA GEOMETRY RELAXATION STEP
------------------------------------------------------------------------------

Reading the OPT-File                    .... done
Getting information on internals        .... done
Copying old internal coords+grads       .... done
Making the new internal coordinates     .... (new redundants).... done
Validating the new internal coordinates .... (new redundants).... done
Calculating the B-matrix                .... done
Calculating the G,G- and P matrices     .... done
Transforming gradient to internals      .... done
Projecting the internal gradient        .... done
Number of atoms                         ....  82
Number of internal coordinates          .... 461
Current Energy                          .... -1805.028540146 Eh
Current gradient norm                   ....     0.053219781 Eh/bohr
Maximum allowed component of the step   ....  0.150
Current trust radius                    ....  0.300
Updating the Hessian (BFGS)             .... done
Forming the augmented Hessian           .... done
Diagonalizing the augmented Hessian     .... done
Last element of RFO vector              ....  0.914655614
Lowest eigenvalues of augmented Hessian:
 -0.011494723  0.000144940  0.001103006  0.001273223  0.006818334
Length of the computed step             ....  0.441952107
Warning: the length of the step is outside the trust region - taking restricted step instead
The input lambda is                     ....    -0.011495
   iter:   1  x=   -0.021828  g=   10.192674 f(x)=     0.105322
   iter:   2  x=   -0.030403  g=    4.353474 f(x)=     0.037333
   iter:   3  x=   -0.033289  g=    2.720436 f(x)=     0.007851
   iter:   4  x=   -0.033505  g=    2.376893 f(x)=     0.000512
   iter:   5  x=   -0.033506  g=    2.353882 f(x)=     0.000002
   iter:   6  x=   -0.033506  g=    2.353770 f(x)=     0.000000
   iter:   7  x=   -0.033506  g=    2.353770 f(x)=     0.000000
The output lambda is                    ....    -0.033506 (7 iterations)
The final length of the internal step   ....  0.300000000
Converting the step to cartesian space:
 Initial RMS(Int)=    0.0139723930
Transforming coordinates:
 Iter   0:  RMS(Cart)=    0.0910054850 RMS(Int)=    0.5066870088
 Iter   1:  RMS(Cart)=    0.0032271864 RMS(Int)=    0.0005781659
 Iter   2:  RMS(Cart)=    0.0001158032 RMS(Int)=    0.0000298721
 Iter   3:  RMS(Cart)=    0.0000178619 RMS(Int)=    0.0000018337
 Iter   4:  RMS(Cart)=    0.0000073857 RMS(Int)=    0.0000004470
 Iter   5:  RMS(Cart)=    0.0000036223 RMS(Int)=    0.0000002117
 Iter   6:  RMS(Cart)=    0.0000017605 RMS(Int)=    0.0000001028
 Iter   7:  RMS(Cart)=    0.0000008550 RMS(Int)=    0.0000000499
 Iter   8:  RMS(Cart)=    0.0000004153 RMS(Int)=    0.0000000243
 Iter   9:  RMS(Cart)=    0.0000002017 RMS(Int)=    0.0000000118
 Iter  10:  RMS(Cart)=    0.0000000980 RMS(Int)=    0.0000000057
done
Storing new coordinates                 .... done

                                .--------------------.
          ----------------------|Geometry convergence|-------------------------
          Item                value                   Tolerance       Converged
          ---------------------------------------------------------------------
          Energy change      -0.0144341694            0.0000050000      NO
          RMS gradient        0.0016750580            0.0001000000      NO
          MAX gradient        0.0156832144            0.0003000000      NO
          RMS step            0.0139723930            0.0020000000      NO
          MAX step            0.0783480091            0.0040000000      NO
          ........................................................
          Max(Bonds)      0.0415      Max(Angles)    3.48
          Max(Dihed)        3.96      Max(Improp)    0.00
          ---------------------------------------------------------------------

The optimization has not yet converged - more geometry cycles are needed


    ---------------------------------------------------------------------------
                         Redundant Internal Coordinates
                            (Angstroem and degrees)

        Definition                    Value    dE/dq     Step     New-Value
    ----------------------------------------------------------------------------
     1. B(C   4,O   0)                1.2748 -0.010798  0.0111    1.2858   
     2. B(C   4,N   2)                1.2886  0.005264 -0.0058    1.2828   
     3. B(C   5,N   3)                1.4907  0.002656 -0.0076    1.4830   
     4. B(C   5,C   4)                1.5068  0.002197 -0.0041    1.5027   
     5. B(H   6,C   5)                1.0906  0.000076 -0.0001    1.0905   
     6. B(C   7,C   5)                1.5033 -0.001224  0.0018    1.5051   
     7. B(C   8,C   7)                1.3907 -0.000081 -0.0000    1.3907   
     8. B(H   9,C   8)                1.0841  0.000023 -0.0001    1.0840   
     9. B(C  10,C   8)                1.3862 -0.000152  0.0001    1.3863   
    10. B(H  11,C  10)                1.0841 -0.000015  0.0000    1.0841   
    11. B(C  12,C  10)                1.3872 -0.000023  0.0000    1.3872   
    12. B(H  13,C  12)                1.0836 -0.000355  0.0003    1.0839   
    13. B(C  14,C  12)                1.3882 -0.000139  0.0001    1.3883   
    14. B(H  15,C  14)                1.0840 -0.000008  0.0000    1.0840   
    15. B(C  16,C   7)                1.3910  0.000014 -0.0001    1.3910   
    16. B(C  16,C  14)                1.3859 -0.000326  0.0002    1.3861   
    17. B(H  17,C  16)                1.0844 -0.000049  0.0001    1.0845   
    18. B(C  18,N   2)                1.4814 -0.001317  0.0024    1.4838   
    19. B(C  19,C  18)                1.5240  0.000027 -0.0000    1.5239   
    20. B(H  20,C  19)                1.0924  0.000032 -0.0001    1.0923   
    21. B(H  21,C  19)                1.0917  0.000035 -0.0001    1.0916   
    22. B(H  22,C  19)                1.0905  0.000174 -0.0003    1.0902   
    23. B(C  23,C  18)                1.5212  0.000198 -0.0004    1.5208   
    24. B(H  24,C  23)                1.0925  0.000015 -0.0000    1.0924   
    25. B(H  25,C  23)                1.0908  0.000057 -0.0001    1.0907   
    26. B(H  26,C  23)                1.0922  0.000021 -0.0000    1.0922   
    27. B(C  27,C  18)                1.5236  0.000087 -0.0002    1.5234   
    28. B(H  28,C  27)                1.0917  0.000048 -0.0001    1.0916   
    29. B(H  29,C  27)                1.0923  0.000019 -0.0000    1.0923   
    30. B(H  30,C  27)                1.0909  0.000129 -0.0002    1.0906   
    31. B(C  31,N   3)                1.4428  0.004951 -0.0107    1.4321   
    32. B(C  32,C  31)                1.4023  0.001352 -0.0023    1.4000   
    33. B(C  33,C  32)                1.4036  0.000272 -0.0005    1.4032   
    34. B(H  34,C  33)                1.0818  0.000008 -0.0000    1.0818   
    35. B(C  35,C  33)                1.3798 -0.000243  0.0005    1.3803   
    36. B(H  36,C  35)                1.0841 -0.000018  0.0000    1.0841   
    37. B(C  37,C  35)                1.3859 -0.000244  0.0006    1.3865   
    38. B(H  38,C  37)                1.0835 -0.000051  0.0001    1.0836   
    39. B(C  39,C  37)                1.3776 -0.000306  0.0005    1.3781   
    40. B(C  39,C  31)                1.3946 -0.002490  0.0028    1.3974   
    41. B(H  40,C  39)                1.0826  0.000146 -0.0002    1.0825   
    42. B(C  41,C  32)                1.5387  0.002347 -0.0040    1.5347   
    43. B(C  42,C  41)                1.5302  0.000450  0.0000    1.5303   
    44. B(H  43,C  42)                1.0903  0.000988 -0.0003    1.0901   
    45. B(H  44,C  42)                1.0937 -0.000011  0.0000    1.0937   
    46. B(H  45,C  42)                1.0919  0.000182 -0.0004    1.0915   
    47. B(C  46,C  41)                1.5363 -0.000210  0.0004    1.5367   
    48. B(H  47,C  46)                1.0896 -0.000124  0.0002    1.0898   
    49. B(H  48,C  46)                1.0930 -0.000042  0.0001    1.0931   
    50. B(H  49,C  46)                1.0935 -0.000053  0.0001    1.0936   
    51. B(C  50,C  41)                1.5276  0.000016  0.0001    1.5277   
    52. B(H  51,C  50)                1.0923 -0.000011  0.0004    1.0927   
    53. B(H  51,H  13)                4.2693 -0.000111  0.0026    4.2719   
    54. B(H  52,C  50)                1.0925 -0.000064  0.0001    1.0926   
    55. B(H  53,C  50)                1.0950 -0.000242  0.0005    1.0955   
    56. B(C  54,N   3)                1.8886  0.000059 -0.0087    1.8799   
    57. B(C  54,O   1)                1.2250  0.001804  0.0008    1.2258   
    58. B(C  54,O   0)                1.4707 -0.015683  0.0270    1.4977   
    59. B(C  55,C  54)                1.4994  0.002525 -0.0049    1.4945   
    60. B(C  56,C  55)                1.3931  0.000717 -0.0010    1.3921   
    61. B(H  57,C  56)                1.0838  0.000060 -0.0001    1.0837   
    62. B(C  58,C  56)                1.3866 -0.000467  0.0000    1.3867   
    63. B(H  59,C  58)                1.0841  0.000060 -0.0001    1.0840   
    64. B(C  60,C  58)                1.3890 -0.001187  0.0011    1.3902   
    65. B(H  61,H  43)                4.6941  0.003910 -0.0415    4.6526   
    66. B(H  61,C  60)                1.0867 -0.000811  0.0003    1.0871   
    67. B(C  62,C  60)                1.3883  0.000282 -0.0003    1.3880   
    68. B(H  63,C  62)                1.0840 -0.000006  0.0000    1.0840   
    69. B(C  64,C  62)                1.3864 -0.000095 -0.0000    1.3863   
    70. B(C  64,C  55)                1.3909 -0.000182 -0.0000    1.3909   
    71. B(H  65,C  64)                1.0829 -0.000086  0.0002    1.0830   
    72. B(H  66,N   3)                1.0176 -0.000107 -0.0000    1.0175   
    73. B(C  68,O  67)                1.2491  0.000342 -0.0003    1.2488   
    74. B(C  69,C  68)                1.5072  0.000207 -0.0003    1.5069   
    75. B(C  70,C  69)                1.3920 -0.000040  0.0001    1.3921   
    76. B(H  71,C  70)                1.0834 -0.000012  0.0000    1.0834   
    77. B(C  72,C  70)                1.3866  0.000012 -0.0000    1.3866   
    78. B(H  73,C  72)                1.0846  0.000002 -0.0000    1.0845   
    79. B(C  74,C  72)                1.3888  0.000028 -0.0000    1.3888   
    80. B(H  75,C  74)                1.0846  0.000002 -0.0000    1.0846   
    81. B(C  76,C  74)                1.3890 -0.000040  0.0000    1.3890   
    82. B(H  77,C  76)                1.0846  0.000020 -0.0000    1.0845   
    83. B(C  78,C  76)                1.3865  0.000071 -0.0001    1.3864   
    84. B(C  78,C  69)                1.3918  0.000017  0.0000    1.3918   
    85. B(H  79,H   9)                3.2523 -0.000031 -0.0015    3.2508   
    86. B(H  79,C  78)                1.0836  0.000022 -0.0000    1.0835   
    87. B(O  80,C  68)                1.2633 -0.000608  0.0006    1.2639   
    88. B(H  81,O  80)                1.6564  0.002226 -0.0190    1.6374   
    89. B(H  81,N   2)                1.0514 -0.001749  0.0035    1.0549   
    90. A(C   4,O   0,C  54)          117.26  0.005124   -1.00    116.26   
    91. A(C   4,N   2,C  18)          125.58 -0.002075    0.39    125.96
[truncated: 3,692,301 more chars]
