# Supplementary material for: A stereodivergent multicomponent approach for the synthesis of C–N atropisomeric peptide analogues
Source: Chem Sci. 2024 Sep 16;15(40):16743–51. doi: 10.1039/d4sc04700a (PMC11418089; doi:10.1039/d4sc04700a)
Supplement: SC-015-D4SC04700A-s001 [file SC-015-D4SC04700A-s001.zip › CompData/_3_3a/IminiumBzOate_R3opt.xyz]

82
Coordinates from ORCA-job IminiumBzOate_R3opt
  O   6.29541734280435      2.47896107359231      3.36505527262600
  O   7.87783658981793      2.22213918054519      4.94359178404890
  N   5.28039218988566      4.44615965592315      3.00815423573438
  N   5.12458197296114      2.05891720909567      5.72293704289577
  C   5.44275412579086      3.40204931537103      3.72918007931486
  C   4.60039754168019      3.17078503398394      4.96638912781011
  H   4.65542937698150      4.09203936788803      5.55187924374343
  C   3.14476245412723      2.93305119877697      4.62335053875579
  C   2.18879558352798      3.30136484677938      5.56471814991510
  H   2.50129758546878      3.79468268664084      6.47891730280617
  C   0.84645166477376      3.05118939685812      5.33066766892454
  H   0.10712100648751      3.35406600444540      6.06368912613557
  C   0.45057939172230      2.42586743837107      4.15525006118457
  H   -0.60018775501393      2.23452655134129      3.96853767764823
  C   1.40299149796886      2.04907210902255      3.21929751706286
  H   1.10000966908322      1.55836672759912      2.30114855522701
  C   2.74826808067718      2.30034563429987      3.45186748218604
  H   3.48168373963314      2.00295401543323      2.70966992301786
  C   6.01315795773882      4.79774523372768      1.76556622747860
  C   7.50384543756614      4.91168020530830      2.05837772476614
  H   7.68428700846393      5.63664573131794      2.85514533076442
  H   8.01170050173561      5.26037185589249      1.15698070840978
  H   7.94308180776559      3.95702358561368      2.34740114922388
  C   5.47229318469648      6.15077479159486      1.32841773790596
  H   4.40223784826246      6.09922043909024      1.11561832148059
  H   5.98930686863963      6.46098229138194      0.41941735023647
  H   5.63910975635022      6.90987395010500      2.09587562950378
  C   5.72910979906984      3.75682508363856      0.69022559911077
  H   6.20882638725160      4.07071730840687     -0.23904927483079
  H   4.65546278934599      3.67254653887433      0.50815825779303
  H   6.11941545235049      2.77464951861691      0.95749212160186
  C   5.60058332195598      2.23825546078408      7.02499689520865
  C   5.41077473628695      1.28804085070680      8.04932626293324
  C   5.99644390615512      1.58941060024487      9.28414769795780
  H   5.86735070458151      0.89036704500609     10.10110124531816
  C   6.71864231722410      2.74174911568211      9.53296718848379
  H   7.13846012706346      2.91597492871416     10.51710908711692
  C   6.89013150489980      3.66291838707146      8.51183417875006
  H   7.45345871258030      4.57552647153106      8.67076876764726
  C   6.34155342671523      3.40216453947841      7.27396392973713
  H   6.49412708655013      4.11386379268416      6.47165048950345
  C   4.60166201674121     -0.02527183206407      8.01115037177274
  C   5.52124380179331     -1.18554473336852      8.41142686980220
  H   6.34767091894555     -1.28835406169923      7.70325297381356
  H   4.95547228649660     -2.12152761013984      8.40741846617203
  H   5.94407744192343     -1.05801118948303      9.40881265211888
  C   3.45830632599915      0.09562228037984      9.02768687497241
  H   3.82347926668811      0.28478090323325     10.03844261529463
  H   2.87804136629574     -0.83138419881904      9.04742049537184
  H   2.78357009809105      0.91147891036686      8.75342764813689
  C   3.95467045210482     -0.42976917540885      6.68509922693107
  H   3.19225145863151      0.27911274157679      6.34860442444133
  H   3.43593107693150     -1.37866659624423      6.84208460865857
  H   4.68304251916422     -0.60836639661196      5.88907203316842
  C   7.00682311482081      1.69195432698989      4.31532192729813
  C   6.78672603219970      0.25266045372080      4.13972997971802
  C   7.52968564217244     -0.61568732097199      4.93718039515241
  H   8.25246467299008     -0.21097075823847      5.63552755349127
  C   7.32836864975729     -1.98130986763739      4.83825091831971
  H   7.89937622654597     -2.65745282586761      5.46381974514191
  C   6.39242078373083     -2.48217506586880      3.94218275309839
  H   6.23436295921904     -3.55223975336383      3.86745882888706
  C   5.65646142639381     -1.61668934311720      3.14277874858144
  H   4.92712523565793     -2.00927441337746      2.44382207268280
  C   5.84761991735981     -0.24920404685757      3.24074455904934
  H   5.26678054581010      0.42665234126549      2.62658611824745
  H   4.56929071853508      1.23017236071321      5.59799757606750
  O   4.20109441792194      6.25832152195586      5.81583906058378
  C   3.26659125018920      6.35824243487447      4.99519756705997
  C   1.92164675817062      6.82175807778064      5.48808349209077
  C   0.82323321240684      6.84707630732106      4.63276778198079
  H   0.94900605208659      6.54692891172830      3.59950803072457
  C   -0.42147007468392      7.24192730309902      5.09839256798121
  H   -1.27126585006648      7.25528949187092      4.42473337568754
  C   -0.58035266693562      7.61545371733680      6.42667044376423
  H   -1.55409682283201      7.92256942363830      6.79241937140054
  C   0.51043465750715      7.59293163998277      7.28621716914569
  H   0.38998596189782      7.88245812499862      8.32437344353625
  C   1.75388815424040      7.19635847302770      6.81842548058684
  H   2.60718940379398      7.17075696184865      7.48596928405692
  O   3.35746033582727      6.07751267545622      3.76385056441040
  H   4.52388755384947      5.13301463453412      3.33875851546170
