# Supplementary material for: A stereodivergent multicomponent approach for the synthesis of C–N atropisomeric peptide analogues
Source: Chem Sci. 2024 Sep 16;15(40):16743–51. doi: 10.1039/d4sc04700a (PMC11418089; doi:10.1039/d4sc04700a)
Supplement: SC-015-D4SC04700A-s001 [file SC-015-D4SC04700A-s001.zip › CompData/_3_3a/IminiumBzOate_R3_single_point.out]

                                 *****************
                                 * O   R   C   A *
                                 *****************

                                            #,                                       
                                            ###                                      
                                            ####                                     
                                            #####                                    
                                            ######                                   
                                           ########,                                 
                                     ,,################,,,,,                         
                               ,,#################################,,                 
                          ,,##########################################,,             
                       ,#########################################, ''#####,          
                    ,#############################################,,   '####,        
                  ,##################################################,,,,####,       
                ,###########''''           ''''###############################       
              ,#####''   ,,,,##########,,,,          '''####'''          '####       
            ,##' ,,,,###########################,,,                        '##       
           ' ,,###''''                  '''############,,,                           
         ,,##''                                '''############,,,,        ,,,,,,###''
      ,#''                                            '''#######################'''  
     '                                                          ''''####''''         
             ,#######,   #######,   ,#######,      ##                                
            ,#'     '#,  ##    ##  ,#'     '#,    #''#        ######   ,####,        
            ##       ##  ##   ,#'  ##            #'  '#       #        #'  '#        
            ##       ##  #######   ##           ,######,      #####,   #    #        
            '#,     ,#'  ##    ##  '#,     ,#' ,#      #,         ##   #,  ,#        
             '#######'   ##     ##  '#######'  #'      '#     #####' # '####'        


                  #######################################################
                  #                        -***-                        #
                  #          Department of theory and spectroscopy      #
                  #    Directorship and core code : Frank Neese         #
                  #        Max Planck Institute fuer Kohlenforschung    #
                  #                Kaiser Wilhelm Platz 1               #
                  #                 D-45470 Muelheim/Ruhr               #
                  #                      Germany                        #
                  #                                                     #
                  #                  All rights reserved                #
                  #                        -***-                        #
                  #######################################################


                         Program Version 5.0.2 -  RELEASE  -


 With contributions from (in alphabetic order):
   Daniel Aravena         : Magnetic Suceptibility
   Michael Atanasov       : Ab Initio Ligand Field Theory (pilot matlab implementation)
   Alexander A. Auer      : GIAO ZORA, VPT2 properties, NMR spectrum
   Ute Becker             : Parallelization
   Giovanni Bistoni       : ED, misc. LED, open-shell LED, HFLD
   Martin Brehm           : Molecular dynamics
   Dmytro Bykov           : SCF Hessian
   Vijay G. Chilkuri      : MRCI spin determinant printing, contributions to CSF-ICE
   Dipayan Datta          : RHF DLPNO-CCSD density
   Achintya Kumar Dutta   : EOM-CC, STEOM-CC
   Dmitry Ganyushin       : Spin-Orbit,Spin-Spin,Magnetic field MRCI
   Miquel Garcia          : C-PCM and meta-GGA Hessian, CC/C-PCM, Gaussian charge scheme
   Yang Guo               : DLPNO-NEVPT2, F12-NEVPT2, CIM, IAO-localization
   Andreas Hansen         : Spin unrestricted coupled pair/coupled cluster methods
   Benjamin Helmich-Paris : MC-RPA, TRAH-SCF, COSX integrals
   Lee Huntington         : MR-EOM, pCC
   Robert Izsak           : Overlap fitted RIJCOSX, COSX-SCS-MP3, EOM
   Marcus Kettner         : VPT2
   Christian Kollmar      : KDIIS, OOCD, Brueckner-CCSD(T), CCSD density, CASPT2, CASPT2-K
   Simone Kossmann        : Meta GGA functionals, TD-DFT gradient, OOMP2, MP2 Hessian
   Martin Krupicka        : Initial AUTO-CI
   Lucas Lang             : DCDCAS
   Marvin Lechner         : AUTO-CI (C++ implementation), FIC-MRCC
   Dagmar Lenk            : GEPOL surface, SMD
   Dimitrios Liakos       : Extrapolation schemes; Compound Job, initial MDCI parallelization
   Dimitrios Manganas     : Further ROCIS development; embedding schemes
   Dimitrios Pantazis     : SARC Basis sets
   Anastasios Papadopoulos: AUTO-CI, single reference methods and gradients
   Taras Petrenko         : DFT Hessian,TD-DFT gradient, ASA, ECA, R-Raman, ABS, FL, XAS/XES, NRVS
   Peter Pinski           : DLPNO-MP2, DLPNO-MP2 Gradient
   Christoph Reimann      : Effective Core Potentials
   Marius Retegan         : Local ZFS, SOC
   Christoph Riplinger    : Optimizer, TS searches, QM/MM, DLPNO-CCSD(T), (RO)-DLPNO pert. Triples
   Tobias Risthaus        : Range-separated hybrids, TD-DFT gradient, RPA, STAB
   Michael Roemelt        : Original ROCIS implementation
   Masaaki Saitow         : Open-shell DLPNO-CCSD energy and density
   Barbara Sandhoefer     : DKH picture change effects
   Avijit Sen             : IP-ROCIS
   Kantharuban Sivalingam : CASSCF convergence, NEVPT2, FIC-MRCI
   Bernardo de Souza      : ESD, SOC TD-DFT
   Georgi Stoychev        : AutoAux, RI-MP2 NMR, DLPNO-MP2 response
   Willem Van den Heuvel  : Paramagnetic NMR
   Boris Wezisla          : Elementary symmetry handling
   Frank Wennmohs         : Technical directorship


 We gratefully acknowledge several colleagues who have allowed us to
 interface, adapt or use parts of their codes:
   Stefan Grimme, W. Hujo, H. Kruse, P. Pracht,  : VdW corrections, initial TS optimization,
                  C. Bannwarth, S. Ehlert          DFT functionals, gCP, sTDA/sTD-DF
   Ed Valeev, F. Pavosevic, A. Kumar             : LibInt (2-el integral package), F12 methods
   Garnet Chan, S. Sharma, J. Yang, R. Olivares  : DMRG
   Ulf Ekstrom                                   : XCFun DFT Library
   Mihaly Kallay                                 : mrcc  (arbitrary order and MRCC methods)
   Jiri Pittner, Ondrej Demel                    : Mk-CCSD
   Frank Weinhold                                : gennbo (NPA and NBO analysis)
   Christopher J. Cramer and Donald G. Truhlar   : smd solvation model
   Lars Goerigk                                  : TD-DFT with DH, B97 family of functionals
   V. Asgeirsson, H. Jonsson                     : NEB implementation
   FAccTs GmbH                                   : IRC, NEB, NEB-TS, DLPNO-Multilevel, CI-OPT
                                                   MM, QMMM, 2- and 3-layer-ONIOM, Crystal-QMMM,
                                                   LR-CPCM, SF, NACMEs, symmetry and pop. for TD-DFT,
                                                   nearIR, NL-DFT gradient (VV10), updates on ESD,
                                                   ML-optimized integration grids
   S Lehtola, MJT Oliveira, MAL Marques          : LibXC Library
   Liviu Ungur et al                             : ANISO software


 Your calculation uses the libint2 library for the computation of 2-el integrals
 For citations please refer to: http://libint.valeyev.net

 Your ORCA version has been built with support for libXC version: 5.1.0
 For citations please refer to: https://tddft.org/programs/libxc/

 This ORCA versions uses:
   CBLAS   interface :  Fast vector & matrix operations
   LAPACKE interface :  Fast linear algebra routines
   SCALAPACK package :  Parallel linear algebra routines
   Shared memory     :  Shared parallel matrices
   BLAS/LAPACK       :  OpenBLAS 0.3.15  USE64BITINT DYNAMIC_ARCH NO_AFFINITY Zen SINGLE_THREADED
        Core in use  :  Zen
   Copyright (c) 2011-2014, The OpenBLAS Project


Your calculation utilizes the DFT-NL dispersion correction.
Cite in your paper:
Vydrov, O. A.; Van Voorhis, T. J. Chem. Phys. 2010, 133, 244103
Hujo, W.; Grimme, S. J. Chem. Theory Comput. 2011, 7, 3866 
   

Your calculation utilizes the SMD solvation module
Please cite in your paper:
A.V. Marenich, C.J. Cramer, D.G. Truhlar J. Phys. Chem. B, 113, (2009), 6378 

================================================================================

----- Orbital basis set information -----
Your calculation utilizes the basis: def2-QZVPP
   F. Weigend and R. Ahlrichs, Phys. Chem. Chem. Phys. 7, 3297 (2005).

----- AuxJ basis set information -----
Your calculation utilizes the auxiliary basis: def2/J
   F. Weigend, Phys. Chem. Chem. Phys. 8, 1057 (2006).

================================================================================
                                        WARNINGS
                       Please study these warnings very carefully!
================================================================================


INFO   : the flag for use of the SHARK integral package has been found!

================================================================================
                                       INPUT FILE
================================================================================
NAME = IminiumBzOate_R3Aa.inp
|  1> ! wB97M-V def2-QZVPP
|  2> %maxcore 2660
|  3> %pal nprocs 20
|  4> end
|  5> %CPCM SMD TRUE
|  6>    SMDSOLVENT "2,2,2-TRIFLUOROETHANOL"
|  7> end
|  8> 
|  9> *xyz 0 1
| 10> O  6.295417  2.478961  3.365055
| 11> O  7.877837  2.222139  4.943592
| 12> N  5.280392  4.446160  3.008154
| 13> N  5.124582  2.058917  5.722937
| 14> C  5.442754  3.402049  3.729180
| 15> C  4.600398  3.170785  4.966389
| 16> H  4.655429  4.092039  5.551879
| 17> C  3.144762  2.933051  4.623351
| 18> C  2.188796  3.301365  5.564718
| 19> H  2.501298  3.794683  6.478917
| 20> C  0.846452  3.051189  5.330668
| 21> H  0.107121  3.354066  6.063689
| 22> C  0.450579  2.425867  4.155250
| 23> H  -0.600188  2.234527  3.968538
| 24> C  1.402991  2.049072  3.219298
| 25> H  1.100010  1.558367  2.301149
| 26> C  2.748268  2.300346  3.451867
| 27> H  3.481684  2.002954  2.709670
| 28> C  6.013158  4.797745  1.765566
| 29> C  7.503845  4.911680  2.058378
| 30> H  7.684287  5.636646  2.855145
| 31> H  8.011701  5.260372  1.156981
| 32> H  7.943082  3.957024  2.347401
| 33> C  5.472293  6.150775  1.328418
| 34> H  4.402238  6.099220  1.115618
| 35> H  5.989307  6.460982  0.419417
| 36> H  5.639110  6.909874  2.095876
| 37> C  5.729110  3.756825  0.690226
| 38> H  6.208826  4.070717  -0.239049
| 39> H  4.655463  3.672547  0.508158
| 40> H  6.119415  2.774650  0.957492
| 41> C  5.600583  2.238255  7.024997
| 42> C  5.410775  1.288041  8.049326
| 43> C  5.996444  1.589411  9.284148
| 44> H  5.867351  0.890367  10.101101
| 45> C  6.718642  2.741749  9.532967
| 46> H  7.138460  2.915975  10.517109
| 47> C  6.890132  3.662918  8.511834
| 48> H  7.453459  4.575526  8.670769
| 49> C  6.341553  3.402165  7.273964
| 50> H  6.494127  4.113864  6.471650
| 51> C  4.601662  -0.025272  8.011150
| 52> C  5.521244  -1.185545  8.411427
| 53> H  6.347671  -1.288354  7.703253
| 54> H  4.955472  -2.121528  8.407418
| 55> H  5.944077  -1.058011  9.408813
| 56> C  3.458306  0.095622  9.027687
| 57> H  3.823479  0.284781  10.038443
| 58> H  2.878041  -0.831384  9.047420
| 59> H  2.783570  0.911479  8.753428
| 60> C  3.954670  -0.429769  6.685099
| 61> H  3.192251  0.279113  6.348604
| 62> H  3.435931  -1.378667  6.842085
| 63> H  4.683043  -0.608366  5.889072
| 64> C  7.006823  1.691954  4.315322
| 65> C  6.786726  0.252660  4.139730
| 66> C  7.529686  -0.615687  4.937180
| 67> H  8.252465  -0.210971  5.635528
| 68> C  7.328369  -1.981310  4.838251
| 69> H  7.899376  -2.657453  5.463820
| 70> C  6.392421  -2.482175  3.942183
| 71> H  6.234363  -3.552240  3.867459
| 72> C  5.656461  -1.616689  3.142779
| 73> H  4.927125  -2.009274  2.443822
| 74> C  5.847620  -0.249204  3.240745
| 75> H  5.266781  0.426652  2.626586
| 76> H  4.569291  1.230172  5.597998
| 77> O  4.201094  6.258322  5.815839
| 78> C  3.266591  6.358242  4.995198
| 79> C  1.921647  6.821758  5.488083
| 80> C  0.823233  6.847076  4.632768
| 81> H  0.949006  6.546929  3.599508
| 82> C  -0.421470  7.241927  5.098393
| 83> H  -1.271266  7.255289  4.424733
| 84> C  -0.580353  7.615454  6.426670
| 85> H  -1.554097  7.922569  6.792419
| 86> C  0.510435  7.592932  7.286217
| 87> H  0.389986  7.882458  8.324373
| 88> C  1.753888  7.196358  6.818425
| 89> H  2.607189  7.170757  7.485969
| 90> O  3.357460  6.077513  3.763851
| 91> H  4.523888  5.133015  3.338759
| 92> *
| 93> 
| 94>                          ****END OF INPUT****
================================================================================

                       ****************************
                       * Single Point Calculation *
                       ****************************

---------------------------------
CARTESIAN COORDINATES (ANGSTROEM)
---------------------------------
  O      6.295417    2.478961    3.365055
  O      7.877837    2.222139    4.943592
  N      5.280392    4.446160    3.008154
  N      5.124582    2.058917    5.722937
  C      5.442754    3.402049    3.729180
  C      4.600398    3.170785    4.966389
  H      4.655429    4.092039    5.551879
  C      3.144762    2.933051    4.623351
  C      2.188796    3.301365    5.564718
  H      2.501298    3.794683    6.478917
  C      0.846452    3.051189    5.330668
  H      0.107121    3.354066    6.063689
  C      0.450579    2.425867    4.155250
  H     -0.600188    2.234527    3.968538
  C      1.402991    2.049072    3.219298
  H      1.100010    1.558367    2.301149
  C      2.748268    2.300346    3.451867
  H      3.481684    2.002954    2.709670
  C      6.013158    4.797745    1.765566
  C      7.503845    4.911680    2.058378
  H      7.684287    5.636646    2.855145
  H      8.011701    5.260372    1.156981
  H      7.943082    3.957024    2.347401
  C      5.472293    6.150775    1.328418
  H      4.402238    6.099220    1.115618
  H      5.989307    6.460982    0.419417
  H      5.639110    6.909874    2.095876
  C      5.729110    3.756825    0.690226
  H      6.208826    4.070717   -0.239049
  H      4.655463    3.672547    0.508158
  H      6.119415    2.774650    0.957492
  C      5.600583    2.238255    7.024997
  C      5.410775    1.288041    8.049326
  C      5.996444    1.589411    9.284148
  H      5.867351    0.890367   10.101101
  C      6.718642    2.741749    9.532967
  H      7.138460    2.915975   10.517109
  C      6.890132    3.662918    8.511834
  H      7.453459    4.575526    8.670769
  C      6.341553    3.402165    7.273964
  H      6.494127    4.113864    6.471650
  C      4.601662   -0.025272    8.011150
  C      5.521244   -1.185545    8.411427
  H      6.347671   -1.288354    7.703253
  H      4.955472   -2.121528    8.407418
  H      5.944077   -1.058011    9.408813
  C      3.458306    0.095622    9.027687
  H      3.823479    0.284781   10.038443
  H      2.878041   -0.831384    9.047420
  H      2.783570    0.911479    8.753428
  C      3.954670   -0.429769    6.685099
  H      3.192251    0.279113    6.348604
  H      3.435931   -1.378667    6.842085
  H      4.683043   -0.608366    5.889072
  C      7.006823    1.691954    4.315322
  C      6.786726    0.252660    4.139730
  C      7.529686   -0.615687    4.937180
  H      8.252465   -0.210971    5.635528
  C      7.328369   -1.981310    4.838251
  H      7.899376   -2.657453    5.463820
  C      6.392421   -2.482175    3.942183
  H      6.234363   -3.552240    3.867459
  C      5.656461   -1.616689    3.142779
  H      4.927125   -2.009274    2.443822
  C      5.847620   -0.249204    3.240745
  H      5.266781    0.426652    2.626586
  H      4.569291    1.230172    5.597998
  O      4.201094    6.258322    5.815839
  C      3.266591    6.358242    4.995198
  C      1.921647    6.821758    5.488083
  C      0.823233    6.847076    4.632768
  H      0.949006    6.546929    3.599508
  C     -0.421470    7.241927    5.098393
  H     -1.271266    7.255289    4.424733
  C     -0.580353    7.615454    6.426670
  H     -1.554097    7.922569    6.792419
  C      0.510435    7.592932    7.286217
  H      0.389986    7.882458    8.324373
  C      1.753888    7.196358    6.818425
  H      2.607189    7.170757    7.485969
  O      3.357460    6.077513    3.763851
  H      4.523888    5.133015    3.338759

----------------------------
CARTESIAN COORDINATES (A.U.)
----------------------------
  NO LB      ZA    FRAG     MASS         X           Y           Z
   0 O     8.0000    0    15.999   11.896614    4.684557    6.359032
   1 O     8.0000    0    15.999   14.886954    4.199234    9.342035
   2 N     7.0000    0    14.007    9.978495    8.402025    5.684587
   3 N     7.0000    0    14.007    9.684057    3.890789   10.814784
   4 C     6.0000    0    12.011   10.285314    6.428941    7.047129
   5 C     6.0000    0    12.011    8.693492    5.991915    9.385115
   6 H     1.0000    0     1.008    8.797486    7.732833   10.491531
   7 C     6.0000    0    12.011    5.942739    5.542663    8.736867
   8 C     6.0000    0    12.011    4.136225    6.238676   10.515793
   9 H     1.0000    0     1.008    4.726768    7.170912   12.243379
  10 C     6.0000    0    12.011    1.599562    5.765912   10.073503
  11 H     1.0000    0     1.008    0.202429    6.338266   11.458712
  12 C     6.0000    0    12.011    0.851471    4.584224    7.852285
  13 H     1.0000    0     1.008   -1.134191    4.222644    7.499450
  14 C     6.0000    0    12.011    2.651269    3.872185    6.083592
  15 H     1.0000    0     1.008    2.078718    2.944887    4.348541
  16 C     6.0000    0    12.011    5.193474    4.347024    6.523083
  17 H     1.0000    0     1.008    6.579429    3.785035    5.120534
  18 C     6.0000    0    12.011   11.363222    9.066424    3.336436
  19 C     6.0000    0    12.011   14.180212    9.281730    3.889771
  20 H     1.0000    0     1.008   14.521198   10.651717    5.395442
  21 H     1.0000    0     1.008   15.139921    9.940662    2.186377
  22 H     1.0000    0     1.008   15.010250    7.477692    4.435945
  23 C     6.0000    0    12.011   10.341135   11.623280    2.510346
  24 H     1.0000    0     1.008    8.319024   11.525855    2.108212
  25 H     1.0000    0     1.008   11.318150   12.209487    0.792583
  26 H     1.0000    0     1.008   10.656374   13.057769    3.960632
  27 C     6.0000    0    12.011   10.826449    7.099370    1.304338
  28 H     1.0000    0     1.008   11.732981    7.692540   -0.451737
  29 H     1.0000    0     1.008    8.797550    6.940108    0.960279
  30 H     1.0000    0     1.008   11.564018    5.243329    1.809398
  31 C     6.0000    0    12.011   10.583568    4.229689   13.275320
  32 C     6.0000    0    12.011   10.224883    2.434045   15.211022
  33 C     6.0000    0    12.011   11.331637    3.003552   17.544497
  34 H     1.0000    0     1.008   11.087687    1.682550   19.088315
  35 C     6.0000    0    12.011   12.696393    5.181155   18.014697
  36 H     1.0000    0     1.008   13.489734    5.510394   19.874456
  37 C     6.0000    0    12.011   13.020463    6.921912   16.085035
  38 H     1.0000    0     1.008   14.084996    8.646491   16.385379
  39 C     6.0000    0    12.011   11.983798    6.429160   13.745800
  40 H     1.0000    0     1.008   12.272122    7.774076   12.229646
  41 C     6.0000    0    12.011    8.695881   -0.047757   15.138880
  42 C     6.0000    0    12.011   10.433639   -2.240355   15.895293
  43 H     1.0000    0     1.008   11.995360   -2.434636   14.557039
  44 H     1.0000    0     1.008    9.364485   -4.009107   15.887718
  45 H     1.0000    0     1.008   11.232678   -1.999351   17.780080
  46 C     6.0000    0    12.011    6.535251    0.180699   17.059856
  47 H     1.0000    0     1.008    7.225328    0.538158   18.969908
  48 H     1.0000    0     1.008    5.438709   -1.571088   17.097146
  49 H     1.0000    0     1.008    5.260185    1.722446   16.541582
  50 C     6.0000    0    12.011    7.473243   -0.812146   12.633006
  51 H     1.0000    0     1.008    6.032480    0.527447   11.997123
  52 H     1.0000    0     1.008    6.492969   -2.605303   12.929667
  53 H     1.0000    0     1.008    8.849669   -1.149645   11.128733
  54 C     6.0000    0    12.011   13.240977    3.197330    8.154777
  55 C     6.0000    0    12.011   12.825053    0.477458    7.822956
  56 C     6.0000    0    12.011   14.229044   -1.163480    9.329918
  57 H     1.0000    0     1.008   15.594899   -0.398677   10.649605
  58 C     6.0000    0    12.011   13.848610   -3.744133    9.142969
  59 H     1.0000    0     1.008   14.927657   -5.021858   10.325123
  60 C     6.0000    0    12.011   12.079925   -4.690631    7.449646
  61 H     1.0000    0     1.008   11.781239   -6.712761    7.308438
  62 C     6.0000    0    12.011   10.689162   -3.055099    5.938992
  63 H     1.0000    0     1.008    9.310917   -3.796978    4.618154
  64 C     6.0000    0    12.011   11.050400   -0.470927    6.124121
  65 H     1.0000    0     1.008    9.952774    0.806255    4.963528
  66 H     1.0000    0     1.008    8.634709    2.324688   10.578683
  67 O     8.0000    0    15.999    7.938917   11.826515   10.990343
  68 C     6.0000    0    12.011    6.172962   12.015336    9.439556
  69 C     6.0000    0    12.011    3.631387   12.891254   10.370974
  70 C     6.0000    0    12.011    1.555685   12.939098    8.754663
  71 H     1.0000    0     1.008    1.793361   12.371903    6.802084
  72 C     6.0000    0    12.011   -0.796463   13.685259    9.634566
  73 H     1.0000    0     1.008   -2.402345   13.710509    8.361534
  74 C     6.0000    0    12.011   -1.096708   14.391122   12.144646
  75 H     1.0000    0     1.008   -2.936818   14.971486   12.835812
  76 C     6.0000    0    12.011    0.964582   14.348562   13.768955
  77 H     1.0000    0     1.008    0.736967   14.895687   15.730785
  78 C     6.0000    0    12.011    3.314368   13.599146   12.884956
  79 H     1.0000    0     1.008    4.926873   13.550767   14.146431
  80 O     8.0000    0    15.999    6.344680   11.484835    7.112648
  81 H     1.0000    0     1.008    8.548909    9.699993    6.309340

--------------------------------
INTERNAL COORDINATES (ANGSTROEM)
--------------------------------
 O      0   0   0     0.000000000000     0.00000000     0.00000000
 O      1   0   0     2.249842140341     0.00000000     0.00000000
 N      1   2   0     2.242214525871   122.02077911     0.00000000
 N      1   2   3     2.665876794806    70.75294850   276.78581615
 C      3   1   2     1.279221517971    30.31415201   286.30928016
 C      4   1   2     1.443393290681    64.81988437   131.92433054
 H      6   4   1     1.092948252927   110.50170873   236.49650025
 C      6   4   1     1.514288178880   110.29762666   117.66957714
 C      8   6   4     1.391293651405   117.75268416    85.66601180
 H      9   8   6     1.084794893392   119.51536167     3.56401504
 C      9   8   6     1.385371736326   120.24178689   182.96362879
 H     11   9   8     1.084280679128   119.73760349   180.84649933
 C     11   9   8     1.389010622903   120.02740061     0.25017095
 H     13  11   9     1.084243355909   120.09103245   180.33970376
 C     13  11   9     1.387468643276   119.83242586     0.20962124
 H     15  13  11     1.084244653935   120.15396180   179.84494056
 C     15  13  11     1.388163235922   120.20250417   359.72411627
 H     17  15  13     1.084987289109   119.39734815   180.19285170
 C      3   1   2     1.484783809423    96.75063771   104.07504766
 C     19   3   1     1.523439458442   109.86247301   298.65452653
 H     20  19   3     1.092232882131   110.57930346   303.91002620
 H     20  19   3     1.091796858032   108.68441632   185.19822070
 H     20  19   3     1.089876834800   112.32205227    65.59406553
 C     19   3   1     1.521290078528   105.99911301   180.23687197
 H     24  19   3     1.092226835895   111.24260485   298.78975222
 H     24  19   3     1.090786265520   108.89792899   179.39826167
 H     24  19   3     1.092268732984   111.21735774    60.01655629
 C     19   3   1     1.523336413372   109.69035271    61.76497031
 H     28  19   3     1.091882619124   108.80952488   175.51079278
 H     28  19   3     1.092231394219   110.71306246    56.73497305
 H     28  19   3     1.090154502080   112.07443165   294.97854438
 C      4   1   2     1.397891023594   130.84906156    21.86782698
 C     32   4   1     1.410029653199   122.98125364   224.60322231
 C     33  32   4     1.399506136516   116.07353946   177.39977278
 H     34  33  32     1.082931078506   118.47195618   179.45590560
 C     34  33  32     1.382520781836   123.84098125     0.43063579
 H     36  34  33     1.084037512434   119.97704728   179.46539874
 C     36  34  33     1.385883743447   119.08102604   359.68166666
 H     38  36  34     1.084182182485   121.04924481   180.20994851
 C     38  36  34     1.378859377584   119.11370501   359.68558135
 H     40  38  36     1.083282994731   118.98799366   181.24628064
 C     33  32   4     1.543020508520   128.76942246   355.13174677
 C     42  33  32     1.533651253050   108.84725896   124.35871685
 H     43  42  33     1.093188771936   110.81558647   297.98811786
 H     43  42  33     1.093699320816   109.65245912   178.91703388
 H     43  42  33     1.090793976900   112.49613940    59.10144671
 C     42  33  32     1.534674484815   107.89222586   243.07214984
 H     47  42  33     1.091219564866   112.20217612   301.62727220
 H     47  42  33     1.093817619875   109.90217217   181.54489646
 H     47  42  33     1.093667825816   110.62778218    62.33990908
 C     42  33  32     1.529911018875   117.91949134     3.33207682
 H     51  42  33     1.094086516922   112.95243353   296.34217744
 H     51  42  33     1.092768122120   107.80726776   179.54424434
 H     51  42  33     1.093655841783   113.10394266    62.44569208
 C      2   1   3     1.197699760091    34.00227155   151.13399360
 C     55   2   1     1.466575077624   127.32830535   162.96303109
 C     56  55   2     1.393535997565   117.58126596    10.57891595
 H     57  56  55     1.083464098437   119.45535061   358.61483067
 C     57  56  55     1.383922562739   119.76358324   178.01099524
 H     59  57  56     1.083768851859   119.84969704   180.52147635
 C     59  57  56     1.389173231657   119.99339391     0.27673187
 H     61  59  57     1.084253250751   119.90087560   180.13381857
 C     61  59  57     1.389154380554   120.23206089     0.02988249
 H     63  61  59     1.083787281236   120.13017659   179.96242499
 C     63  61  59     1.384252262293   120.10565622   359.65514223
 H     65  63  61     1.082287648427   120.17432579   180.70122963
 H      4   1   2     1.005373623797   105.22109159   239.07903119
 O      7   6   4     2.229097846644   150.73018770   186.46738466
 C     68   7   6     1.247690472148    98.77765588    19.43289742
 C     69  68   7     1.505542117849   118.58221766   121.00474649
 C     70  69  68     1.392378564093   120.61184552   185.13047127
 H     71  70  69     1.083297418412   119.29337355   358.83876409
 C     71  70  69     1.386361969702   120.47306646   178.34600757
 H     73  71  70     1.084504301633   119.89396194   180.18350179
 C     73  71  70     1.388915410004   120.03295165   359.96970196
 H     75  73  71     1.084559510475   120.09062162   180.12491052
 C     75  73  71     1.388937272391   119.84367072     0.03133356
 H     77  75  73     1.084481971548   120.05712146   180.09193864
 C     77  75  73     1.386461559492   120.01140586   359.90321246
 H     79  77  75     1.083694144922   120.33833315   180.39080906
 O     69  68   7     1.266207479448   124.61879838   302.07881618
 H      3   1   2     1.073949607321   146.20111078   280.77187079

---------------------------
INTERNAL COORDINATES (A.U.)
---------------------------
 O      0   0   0     0.000000000000     0.00000000     0.00000000
 O      1   0   0     4.251585489799     0.00000000     0.00000000
 N      1   2   0     4.237171387396   122.02077911     0.00000000
 N      1   2   3     5.037777048959    70.75294850   276.78581615
 C      3   1   2     2.417378333585    30.31415201   286.30928016
 C      4   1   2     2.727618022927    64.81988437   131.92433054
 H      6   4   1     2.065372876580   110.50170873   236.49650025
 C      6   4   1     2.861589945918   110.29762666   117.66957714
 C      8   6   4     2.629163973020   117.75268416    85.66601180
 H      9   8   6     2.049965259987   119.51536167     3.56401504
 C      9   8   6     2.617973175332   120.24178689   182.96362879
 H     11   9   8     2.048993535855   119.73760349   180.84649933
 C     11   9   8     2.624849674394   120.02740061     0.25017095
 H     13  11   9     2.048923005192   120.09103245   180.33970376
 C     13  11   9     2.621935755194   119.83242586     0.20962124
 H     15  13  11     2.048925458106   120.15396180   179.84494056
 C     15  13  11     2.623248345071   120.20250417   359.72411627
 H     17  15  13     2.050328835202   119.39734815   180.19285170
 C      3   1   2     2.805834767890    96.75063771   104.07504766
 C     19   3   1     2.878883358065   109.86247301   298.65452653
 H     20  19   3     2.064021021692   110.57930346   303.91002620
 H     20  19   3     2.063197055557   108.68441632   185.19822070
 H     20  19   3     2.059568737477   112.32205227    65.59406553
 C     19   3   1     2.874821618670   105.99911301   180.23687197
 H     24  19   3     2.064009595962   111.24260485   298.78975222
 H     24  19   3     2.061287312475   108.89792899   179.39826167
 H     24  19   3     2.064088769985   111.21735774    60.01655629
 C     19   3   1     2.878688631102   109.69035271    61.76497031
 H     28  19   3     2.063359120533   108.80952488   175.51079278
 H     28  19   3     2.064018209944   110.71306246    56.73497305
 H     28  19   3     2.060093452593   112.07443165   294.97854438
 C      4   1   2     2.641631199660   130.84906156    21.86782698
 C     32   4   1     2.664569885254   122.98125364   224.60322231
 C     33  32   4     2.644683320757   116.07353946   177.39977278
 H     34  33  32     2.046443160288   118.47195618   179.45590560
 C     34  33  32     2.612585652125   123.84098125     0.43063579
 H     36  34  33     2.048534017397   119.97704728   179.46539874
 C     36  34  33     2.618940728568   119.08102604   359.68166666
 H     38  36  34     2.048807404174   121.04924481   180.20994851
 C     38  36  34     2.605666600822   119.11370501   359.68558135
 H     40  38  36     2.047108185575   118.98799366   181.24628064
 C     33  32   4     2.915886180127   128.76942246   355.13174677
 C     42  33  32     2.898180853210   108.84725896   124.35871685
 H     43  42  33     2.065827391636   110.81558647   297.98811786
 H     43  42  33     2.066792189198   109.65245912   178.91703388
 H     43  42  33     2.061301884872   112.49613940    59.10144671
 C     42  33  32     2.900114481016   107.89222586   243.07214984
 H     47  42  33     2.062106129573   112.20217612   301.62727220
 H     47  42  33     2.067015742022   109.90217217   181.54489646
 H     47  42  33     2.066732672274   110.62778218    62.33990908
 C     42  33  32     2.891112834941   117.91949134     3.33207682
 H     51  42  33     2.067523883798   112.95243353   296.34217744
 H     51  42  33     2.065032478686   107.80726776   179.54424434
 H     51  42  33     2.066710025734   113.10394266    62.44569208
 C      2   1   3     2.263324537234    34.00227155   151.13399360
 C     55   2   1     2.771425251544   127.32830535   162.96303109
 C     56  55   2     2.633401393158   117.58126596    10.57891595
 H     57  56  55     2.047450421981   119.45535061   358.61483067
 C     57  56  55     2.615234634132   119.76358324   178.01099524
 H     59  57  56     2.048026322487   119.84969704   180.52147635
 C     59  57  56     2.625156960407   119.99339391     0.27673187
 H     61  59  57     2.048941703734   119.90087560   180.13381857
 C     61  59  57     2.625121336984   120.23206089     0.02988249
 H     63  61  59     2.048061148964   120.13017659   179.96242499
 C     63  61  59     2.615857675994   120.10565622   359.65514223
 H     65  63  61     2.045227253653   120.17432579   180.70122963
 H      4   1   2     1.899880811245   105.22109159   239.07903119
 O      7   6   4     4.212384455871   150.73018770   186.46738466
 C     68   7   6     2.357793292263    98.77765588    19.43289742
 C     69  68   7     2.845062285818   118.58221766   121.00474649
 C     70  69  68     2.631214160878   120.61184552   185.13047127
 H     71  70  69     2.047135442382   119.29337355   358.83876409
 C     71  70  69     2.619844445220   120.47306646   178.34600757
 H     73  71  70     2.049416121145   119.89396194   180.18350179
 C     73  71  70     2.624669748091   120.03295165   359.96970196
 H     75  73  71     2.049520450738   120.09062162   180.12491052
 C     75  73  71     2.624711062015   119.84367072     0.03133356
 H     77  75  73     2.049373923401   120.05712146   180.09193864
 C     77  75  73     2.620032642649   120.01140586   359.90321246
 H     79  77  75     2.047885146836   120.33833315   180.39080906
 O     69  68   7     2.392785364880   124.61879838   302.07881618
 H      3   1   2     2.029470639470   146.20111078   280.77187079

---------------------
BASIS SET INFORMATION
---------------------
There are 4 groups of distinct atoms

 Group   1 Type O   : 15s8p3d2f1g contracted to 7s4p3d2f1g pattern {8211111/5111/111/11/1}
 Group   2 Type N   : 15s8p3d2f1g contracted to 7s4p3d2f1g pattern {8211111/5111/111/11/1}
 Group   3 Type C   : 15s8p3d2f1g contracted to 7s4p3d2f1g pattern {8211111/5111/111/11/1}
 Group   4 Type H   : 7s3p2d1f contracted to 4s3p2d1f pattern {4111/111/11/1}

Atom   0O    basis set group =>   1
Atom   1O    basis set group =>   1
Atom   2N    basis set group =>   2
Atom   3N    basis set group =>   2
Atom   4C    basis set group =>   3
Atom   5C    basis set group =>   3
Atom   6H    basis set group =>   4
Atom   7C    basis set group =>   3
Atom   8C    basis set group =>   3
Atom   9H    basis set group =>   4
Atom  10C    basis set group =>   3
Atom  11H    basis set group =>   4
Atom  12C    basis set group =>   3
Atom  13H    basis set group =>   4
Atom  14C    basis set group =>   3
Atom  15H    basis set group =>   4
Atom  16C    basis set group =>   3
Atom  17H    basis set group =>   4
Atom  18C    basis set group =>   3
Atom  19C    basis set group =>   3
Atom  20H    basis set group =>   4
Atom  21H    basis set group =>   4
Atom  22H    basis set group =>   4
Atom  23C    basis set group =>   3
Atom  24H    basis set group =>   4
Atom  25H    basis set group =>   4
Atom  26H    basis set group =>   4
Atom  27C    basis set group =>   3
Atom  28H    basis set group =>   4
Atom  29H    basis set group =>   4
Atom  30H    basis set group =>   4
Atom  31C    basis set group =>   3
Atom  32C    basis set group =>   3
Atom  33C    basis set group =>   3
Atom  34H    basis set group =>   4
Atom  35C    basis set group =>   3
Atom  36H    basis set group =>   4
Atom  37C    basis set group =>   3
Atom  38H    basis set group =>   4
Atom  39C    basis set group =>   3
Atom  40H    basis set group =>   4
Atom  41C    basis set group =>   3
Atom  42C    basis set group =>   3
Atom  43H    basis set group =>   4
Atom  44H    basis set group =>   4
Atom  45H    basis set group =>   4
Atom  46C    basis set group =>   3
Atom  47H    basis set group =>   4
Atom  48H    basis set group =>   4
Atom  49H    basis set group =>   4
Atom  50C    basis set group =>   3
Atom  51H    basis set group =>   4
Atom  52H    basis set group =>   4
Atom  53H    basis set group =>   4
Atom  54C    basis set group =>   3
Atom  55C    basis set group =>   3
Atom  56C    basis set group =>   3
Atom  57H    basis set group =>   4
Atom  58C    basis set group =>   3
Atom  59H    basis set group =>   4
Atom  60C    basis set group =>   3
Atom  61H    basis set group =>   4
Atom  62C    basis set group =>   3
Atom  63H    basis set group =>   4
Atom  64C    basis set group =>   3
Atom  65H    basis set group =>   4
Atom  66H    basis set group =>   4
Atom  67O    basis set group =>   1
Atom  68C    basis set group =>   3
Atom  69C    basis set group =>   3
Atom  70C    basis set group =>   3
Atom  71H    basis set group =>   4
Atom  72C    basis set group =>   3
Atom  73H    basis set group =>   4
Atom  74C    basis set group =>   3
Atom  75H    basis set group =>   4
Atom  76C    basis set group =>   3
Atom  77H    basis set group =>   4
Atom  78C    basis set group =>   3
Atom  79H    basis set group =>   4
Atom  80O    basis set group =>   1
Atom  81H    basis set group =>   4
---------------------------------
AUXILIARY/J BASIS SET INFORMATION
---------------------------------
There are 4 groups of distinct atoms

 Group   1 Type O   : 12s5p4d2f1g contracted to 6s4p3d1f1g pattern {711111/2111/211/2/1}
 Group   2 Type N   : 12s5p4d2f1g contracted to 6s4p3d1f1g pattern {711111/2111/211/2/1}
 Group   3 Type C   : 12s5p4d2f1g contracted to 6s4p3d1f1g pattern {711111/2111/211/2/1}
 Group   4 Type H   : 5s2p1d contracted to 3s1p1d pattern {311/2/1}

Atom   0O    basis set group =>   1
Atom   1O    basis set group =>   1
Atom   2N    basis set group =>   2
Atom   3N    basis set group =>   2
Atom   4C    basis set group =>   3
Atom   5C    basis set group =>   3
Atom   6H    basis set group =>   4
Atom   7C    basis set group =>   3
Atom   8C    basis set group =>   3
Atom   9H    basis set group =>   4
Atom  10C    basis set group =>   3
Atom  11H    basis set group =>   4
Atom  12C    basis set group =>   3
Atom  13H    basis set group =>   4
Atom  14C    basis set group =>   3
Atom  15H    basis set group =>   4
Atom  16C    basis set group =>   3
Atom  17H    basis set group =>   4
Atom  18C    basis set group =>   3
Atom  19C    basis set group =>   3
Atom  20H    basis set group =>   4
Atom  21H    basis set group =>   4
Atom  22H    basis set group =>   4
Atom  23C    basis set group =>   3
Atom  24H    basis set group =>   4
Atom  25H    basis set group =>   4
Atom  26H    basis set group =>   4
Atom  27C    basis set group =>   3
Atom  28H    basis set group =>   4
Atom  29H    basis set group =>   4
Atom  30H    basis set group =>   4
Atom  31C    basis set group =>   3
Atom  32C    basis set group =>   3
Atom  33C    basis set group =>   3
Atom  34H    basis set group =>   4
Atom  35C    basis set group =>   3
Atom  36H    basis set group =>   4
Atom  37C    basis set group =>   3
Atom  38H    basis set group =>   4
Atom  39C    basis set group =>   3
Atom  40H    basis set group =>   4
Atom  41C    basis set group =>   3
Atom  42C    basis set group =>   3
Atom  43H    basis set group =>   4
Atom  44H    basis set group =>   4
Atom  45H    basis set group =>   4
Atom  46C    basis set group =>   3
Atom  47H    basis set group =>   4
Atom  48H    basis set group =>   4
Atom  49H    basis set group =>   4
Atom  50C    basis set group =>   3
Atom  51H    basis set group =>   4
Atom  52H    basis set group =>   4
Atom  53H    basis set group =>   4
Atom  54C    basis set group =>   3
Atom  55C    basis set group =>   3
Atom  56C    basis set group =>   3
Atom  57H    basis set group =>   4
Atom  58C    basis set group =>   3
Atom  59H    basis set group =>   4
Atom  60C    basis set group =>   3
Atom  61H    basis set group =>   4
Atom  62C    basis set group =>   3
Atom  63H    basis set group =>   4
Atom  64C    basis set group =>   3
Atom  65H    basis set group =>   4
Atom  66H    basis set group =>   4
Atom  67O    basis set group =>   1
Atom  68C    basis set group =>   3
Atom  69C    basis set group =>   3
Atom  70C    basis set group =>   3
Atom  71H    basis set group =>   4
Atom  72C    basis set group =>   3
Atom  73H    basis set group =>   4
Atom  74C    basis set group =>   3
Atom  75H    basis set group =>   4
Atom  76C    basis set group =>   3
Atom  77H    basis set group =>   4
Atom  78C    basis set group =>   3
Atom  79H    basis set group =>   4
Atom  80O    basis set group =>   1
Atom  81H    basis set group =>   4


           ************************************************************
           *        Program running with 20 parallel MPI-processes    *
           *              working on a common directory               *
           ************************************************************
------------------------------------------------------------------------------
                           ORCA GTO INTEGRAL CALCULATION
                           -- RI-GTO INTEGRALS CHOSEN --
------------------------------------------------------------------------------
------------------------------------------------------------------------------
                   ___                                                        
                  /   \      - P O W E R E D   B Y -                         
                 /     \                                                     
                 |  |  |   _    _      __       _____    __    __             
                 |  |  |  | |  | |    /  \     |  _  \  |  |  /  |          
                  \  \/   | |  | |   /    \    | | | |  |  | /  /          
                 / \  \   | |__| |  /  /\  \   | |_| |  |  |/  /          
                |  |  |   |  __  | /  /__\  \  |    /   |      \           
                |  |  |   | |  | | |   __   |  |    \   |  |\   \          
                \     /   | |  | | |  |  |  |  | |\  \  |  | \   \       
                 \___/    |_|  |_| |__|  |__|  |_| \__\ |__|  \__/        
                                                                              
                      - O R C A' S   B I G   F R I E N D -                    
                                      &                                       
                       - I N T E G R A L  F E E D E R -                       
                                                                              
 v1 FN, 2020, v2 2021                                                         
------------------------------------------------------------------------------


Reading SHARK input file IminiumBzOate_R3Aa.SHARKINP.tmp ... ok
----------------------
SHARK INTEGRAL PACKAGE
----------------------

Number of atoms                             ...     82
Number of basis functions                   ...   3594
Number of shells                            ...   1114
Maximum angular momentum                    ...      4
Integral batch strategy                     ... SHARK/LIBINT Hybrid
RI-J (if used) integral strategy            ... SPLIT-RIJ (Revised 2003 algorithm where possible)
Printlevel                                  ...      1
Contraction scheme used                     ... SEGMENTED contraction
Coulomb Range Separation                    ... NOT USED
Exchange Range Separation                   ... Long Range
   Mu parameter                             ...  0.300000
   Scaling (regular/separated)              ...  0.150000  0.850000
Finite Nucleus Model                        ... NOT USED
Auxiliary Coulomb fitting basis             ... AVAILABLE
   # of basis functions in Aux-J            ...   2498
   # of shells in Aux-J                     ...    830
   Maximum angular momentum in Aux-J        ...      4
Auxiliary J/K fitting basis                 ... NOT available
Auxiliary Correlation fitting basis         ... NOT available
Auxiliary 'external' fitting basis          ... NOT available
Integral threshold                          ...     1.000000e-10
Primitive cut-off                           ...     1.000000e-11
Primitive pair pre-selection threshold      ...     1.000000e-11

Calculating pre-screening integrals         ... done (  0.7 sec) Dimension = 1114
Organizing shell pair data                  ... done (  3.8 sec)
Shell pair information
Total number of shell pairs                 ...    621055
Shell pairs after pre-screening             ...    288823
Total number of primitive shell pairs       ...   1513069
Primitive shell pairs kept                  ...    466528
          la=0 lb=0:  47902 shell pairs
          la=1 lb=0:  68944 shell pairs
          la=1 lb=1:  24567 shell pairs
          la=2 lb=0:  39861 shell pairs
          la=2 lb=1:  29727 shell pairs
          la=2 lb=2:   8399 shell pairs
          la=3 lb=0:  22257 shell pairs
          la=3 lb=1:  16917 shell pairs
          la=3 lb=2:   9098 shell pairs
          la=3 lb=3:   2507 shell pairs
          la=4 lb=0:   7707 shell pairs
          la=4 lb=1:   5838 shell pairs
          la=4 lb=2:   3117 shell pairs
          la=4 lb=3:   1679 shell pairs
          la=4 lb=4:    303 shell pairs

Calculating one electron integrals          ... done (  1.4 sec)
Calculating RI/J V-Matrix + Cholesky decomp.... done (  0.8 sec)
Calculating Nuclear repulsion               ... done (  0.0 sec) ENN=   5257.585227630569 Eh

SHARK setup successfully completed in  11.2 seconds

Maximum memory used throughout the entire GTOINT-calculation: 515.4 MB
[1720885752.423429] [node127:3300761:0]          mpool.c:43   UCX  WARN  object 0xaed1e80 was not returned to mpool ucp_requests
[1720885752.423448] [node127:3300761:0]          mpool.c:43   UCX  WARN  object 0xaed2040 was not returned to mpool ucp_requests
[1720885752.423452] [node127:3300761:0]          mpool.c:43   UCX  WARN  object 0xaed2200 was not returned to mpool ucp_requests
[1720885752.423455] [node127:3300761:0]          mpool.c:43   UCX  WARN  object 0xaed23c0 was not returned to mpool ucp_requests
[1720885752.423459] [node127:3300761:0]          mpool.c:43   UCX  WARN  object 0xaed2580 was not returned to mpool ucp_requests
[1720885752.423461] [node127:3300761:0]          mpool.c:43   UCX  WARN  object 0xaed2740 was not returned to mpool ucp_requests
[1720885752.423465] [node127:3300761:0]          mpool.c:43   UCX  WARN  object 0xaed2900 was not returned to mpool ucp_requests
[1720885752.423468] [node127:3300761:0]          mpool.c:43   UCX  WARN  object 0xaed2ac0 was not returned to mpool ucp_requests
[1720885752.423471] [node127:3300761:0]          mpool.c:43   UCX  WARN  object 0xaed2e40 was not returned to mpool ucp_requests
[1720885752.423475] [node127:3300761:0]          mpool.c:43   UCX  WARN  object 0xaed3000 was not returned to mpool ucp_requests
[1720885752.423478] [node127:3300761:0]          mpool.c:43   UCX  WARN  object 0xaed31c0 was not returned to mpool ucp_requests
[1720885752.429007] [node127:3300755:0]          mpool.c:43   UCX  WARN  object 0xb571480 was not returned to mpool ucp_requests
[1720885752.429026] [node127:3300755:0]          mpool.c:43   UCX  WARN  object 0xb571640 was not returned to mpool ucp_requests
[1720885752.429030] [node127:3300755:0]          mpool.c:43   UCX  WARN  object 0xb571800 was not returned to mpool ucp_requests
[1720885752.429032] [node127:3300755:0]          mpool.c:43   UCX  WARN  object 0xb5719c0 was not returned to mpool ucp_requests
[1720885752.429034] [node127:3300755:0]          mpool.c:43   UCX  WARN  object 0xb571b80 was not returned to mpool ucp_requests
[1720885752.429037] [node127:3300755:0]          mpool.c:43   UCX  WARN  object 0xb571d40 was not returned to mpool ucp_requests
[1720885752.429039] [node127:3300755:0]          mpool.c:43   UCX  WARN  object 0xb571f00 was not returned to mpool ucp_requests
[1720885752.429041] [node127:3300755:0]          mpool.c:43   UCX  WARN  object 0xb5720c0 was not returned to mpool ucp_requests
[1720885752.429043] [node127:3300755:0]          mpool.c:43   UCX  WARN  object 0xb572280 was not returned to mpool ucp_requests
[1720885752.435326] [node127:3300769:0]          mpool.c:43   UCX  WARN  object 0xabfa3c0 was not returned to mpool ucp_requests
[1720885752.435336] [node127:3300769:0]          mpool.c:43   UCX  WARN  object 0xabfa580 was not returned to mpool ucp_requests
[1720885752.435376] [node127:3300769:0]          mpool.c:43   UCX  WARN  object 0xabfa740 was not returned to mpool ucp_requests
[1720885752.435379] [node127:3300769:0]          mpool.c:43   UCX  WARN  object 0xabfa900 was not returned to mpool ucp_requests
[1720885752.435382] [node127:3300769:0]          mpool.c:43   UCX  WARN  object 0xabfaac0 was not returned to mpool ucp_requests
[1720885752.435385] [node127:3300769:0]          mpool.c:43   UCX  WARN  object 0xabfac80 was not returned to mpool ucp_requests
[1720885752.435389] [node127:3300769:0]          mpool.c:43   UCX  WARN  object 0xabfae40 was not returned to mpool ucp_requests
[1720885752.435392] [node127:3300769:0]          mpool.c:43   UCX  WARN  object 0xabfb000 was not returned to mpool ucp_requests
[1720885752.435396] [node127:3300769:0]          mpool.c:43   UCX  WARN  object 0xabfb1c0 was not returned to mpool ucp_requests
[1720885752.435399] [node127:3300769:0]          mpool.c:43   UCX  WARN  object 0xabfb380 was not returned to mpool ucp_requests
[1720885752.435402] [node127:3300769:0]          mpool.c:43   UCX  WARN  object 0xabfb540 was not returned to mpool ucp_requests
[1720885752.435405] [node127:3300769:0]          mpool.c:43   UCX  WARN  object 0xabfb700 was not returned to mpool ucp_requests
[1720885752.435408] [node127:3300769:0]          mpool.c:43   UCX  WARN  object 0xabfb8c0 was not returned to mpool ucp_requests
[1720885752.435412] [node127:3300769:0]          mpool.c:43   UCX  WARN  object 0xabfba80 was not returned to mpool ucp_requests
[1720885752.435415] [node127:3300769:0]          mpool.c:43   UCX  WARN  object 0xabfbc40 was not returned to mpool ucp_requests
[1720885752.435418] [node127:3300769:0]          mpool.c:43   UCX  WARN  object 0xabfbe00 was not returned to mpool ucp_requests
[1720885752.435422] [node127:3300769:0]          mpool.c:43   UCX  WARN  object 0xabfbfc0 was not returned to mpool ucp_requests
[1720885752.435446] [node127:3300757:0]          mpool.c:43   UCX  WARN  object 0xb2f3240 was not returned to mpool ucp_requests
[1720885752.435457] [node127:3300757:0]          mpool.c:43   UCX  WARN  object 0xb2f3400 was not returned to mpool ucp_requests
[1720885752.435460] [node127:3300757:0]          mpool.c:43   UCX  WARN  object 0xb2f35c0 was not returned to mpool ucp_requests
[1720885752.435463] [node127:3300757:0]          mpool.c:43   UCX  WARN  object 0xb2f3780 was not returned to mpool ucp_requests
[1720885752.435465] [node127:3300757:0]          mpool.c:43   UCX  WARN  object 0xb2f3940 was not returned to mpool ucp_requests
[1720885752.435467] [node127:3300757:0]          mpool.c:43   UCX  WARN  object 0xb2f3b00 was not returned to mpool ucp_requests
[1720885752.435469] [node127:3300757:0]          mpool.c:43   UCX  WARN  object 0xb2f3cc0 was not returned to mpool ucp_requests
[1720885752.435471] [node127:3300757:0]          mpool.c:43   UCX  WARN  object 0xb2f3e80 was not returned to mpool ucp_requests
[1720885752.435474] [node127:3300757:0]          mpool.c:43   UCX  WARN  object 0xb2f4040 was not returned to mpool ucp_requests
[1720885752.435476] [node127:3300757:0]          mpool.c:43   UCX  WARN  object 0xb2f4200 was not returned to mpool ucp_requests
[1720885752.439081] [node127:3300768:0]          mpool.c:43   UCX  WARN  object 0xb54f380 was not returned to mpool ucp_requests
[1720885752.439091] [node127:3300768:0]          mpool.c:43   UCX  WARN  object 0xb54f540 was not returned to mpool ucp_requests
[1720885752.439096] [node127:3300768:0]          mpool.c:43   UCX  WARN  object 0xb54f700 was not returned to mpool ucp_requests
[1720885752.439100] [node127:3300768:0]          mpool.c:43   UCX  WARN  object 0xb54f8c0 was not returned to mpool ucp_requests
[1720885752.439104] [node127:3300768:0]          mpool.c:43   UCX  WARN  object 0xb54fa80 was not returned to mpool ucp_requests
[1720885752.439107] [node127:3300768:0]          mpool.c:43   UCX  WARN  object 0xb54fc40 was not returned to mpool ucp_requests
[1720885752.439110] [node127:3300768:0]          mpool.c:43   UCX  WARN  object 0xb54fe00 was not returned to mpool ucp_requests
[1720885752.439114] [node127:3300768:0]          mpool.c:43   UCX  WARN  object 0xb54ffc0 was not returned to mpool ucp_requests
[1720885752.439117] [node127:3300768:0]          mpool.c:43   UCX  WARN  object 0xb550180 was not returned to mpool ucp_requests
[1720885752.439121] [node127:3300768:0]          mpool.c:43   UCX  WARN  object 0xb550340 was not returned to mpool ucp_requests
[1720885752.439124] [node127:3300768:0]          mpool.c:43   UCX  WARN  object 0xb550500 was not returned to mpool ucp_requests
[1720885752.439127] [node127:3300768:0]          mpool.c:43   UCX  WARN  object 0xb5506c0 was not returned to mpool ucp_requests
[1720885752.439130] [node127:3300768:0]          mpool.c:43   UCX  WARN  object 0xb550880 was not returned to mpool ucp_requests
[1720885752.439133] [node127:3300768:0]          mpool.c:43   UCX  WARN  object 0xb550a40 was not returned to mpool ucp_requests
[1720885752.439137] [node127:3300768:0]          mpool.c:43   UCX  WARN  object 0xb550c00 was not returned to mpool ucp_requests
[1720885752.439140] [node127:3300768:0]          mpool.c:43   UCX  WARN  object 0xb550dc0 was not returned to mpool ucp_requests
[1720885752.439144] [node127:3300768:0]          mpool.c:43   UCX  WARN  object 0xb550f80 was not returned to mpool ucp_requests
[1720885752.439187] [node127:3300767:0]          mpool.c:43   UCX  WARN  object 0xb435280 was not returned to mpool ucp_requests
[1720885752.439198] [node127:3300767:0]          mpool.c:43   UCX  WARN  object 0xb435440 was not returned to mpool ucp_requests
[1720885752.439204] [node127:3300767:0]          mpool.c:43   UCX  WARN  object 0xb435600 was not returned to mpool ucp_requests
[1720885752.439207] [node127:3300767:0]          mpool.c:43   UCX  WARN  object 0xb4357c0 was not returned to mpool ucp_requests
[1720885752.439210] [node127:3300767:0]          mpool.c:43   UCX  WARN  object 0xb435980 was not returned to mpool ucp_requests
[1720885752.439214] [node127:3300767:0]          mpool.c:43   UCX  WARN  object 0xb435b40 was not returned to mpool ucp_requests
[1720885752.439217] [node127:3300767:0]          mpool.c:43   UCX  WARN  object 0xb435d00 was not returned to mpool ucp_requests
[1720885752.439220] [node127:3300767:0]          mpool.c:43   UCX  WARN  object 0xb435ec0 was not returned to mpool ucp_requests
[1720885752.439223] [node127:3300767:0]          mpool.c:43   UCX  WARN  object 0xb436080 was not returned to mpool ucp_requests
[1720885752.439227] [node127:3300767:0]          mpool.c:43   UCX  WARN  object 0xb436240 was not returned to mpool ucp_requests
[1720885752.439230] [node127:3300767:0]          mpool.c:43   UCX  WARN  object 0xb436400 was not returned to mpool ucp_requests
[1720885752.439233] [node127:3300767:0]          mpool.c:43   UCX  WARN  object 0xb4365c0 was not returned to mpool ucp_requests
[1720885752.439236] [node127:3300767:0]          mpool.c:43   UCX  WARN  object 0xb436780 was not returned to mpool ucp_requests
[1720885752.439239] [node127:3300767:0]          mpool.c:43   UCX  WARN  object 0xb436940 was not returned to mpool ucp_requests
[1720885752.439242] [node127:3300767:0]          mpool.c:43   UCX  WARN  object 0xb436b00 was not returned to mpool ucp_requests
[1720885752.439245] [node127:3300767:0]          mpool.c:43   UCX  WARN  object 0xb436cc0 was not returned to mpool ucp_requests
[1720885752.439249] [node127:3300767:0]          mpool.c:43   UCX  WARN  object 0xb436e80 was not returned to mpool ucp_requests
[1720885752.440500] [node127:3300764:0]          mpool.c:43   UCX  WARN  object 0xb71c5c0 was not returned to mpool ucp_requests
[1720885752.440511] [node127:3300764:0]          mpool.c:43   UCX  WARN  object 0xb71c780 was not returned to mpool ucp_requests
[1720885752.440515] [node127:3300764:0]          mpool.c:43   UCX  WARN  object 0xb71c940 was not returned to mpool ucp_requests
[1720885752.440517] [node127:3300764:0]          mpool.c:43   UCX  WARN  object 0xb71cb00 was not returned to mpool ucp_requests
[1720885752.440520] [node127:3300764:0]          mpool.c:43   UCX  WARN  object 0xb71ccc0 was not returned to mpool ucp_requests
[1720885752.440522] [node127:3300764:0]          mpool.c:43   UCX  WARN  object 0xb71ce80 was not returned to mpool ucp_requests
[1720885752.440524] [node127:3300764:0]          mpool.c:43   UCX  WARN  object 0xb71d040 was not returned to mpool ucp_requests
[1720885752.440526] [node127:3300764:0]          mpool.c:43   UCX  WARN  object 0xb71d200 was not returned to mpool ucp_requests
[1720885752.440529] [node127:3300764:0]          mpool.c:43   UCX  WARN  object 0xb71d3c0 was not returned to mpool ucp_requests
[1720885752.440531] [node127:3300764:0]          mpool.c:43   UCX  WARN  object 0xb71d580 was not returned to mpool ucp_requests
[1720885752.440534] [node127:3300764:0]          mpool.c:43   UCX  WARN  object 0xb71d740 was not returned to mpool ucp_requests
[1720885752.440536] [node127:3300764:0]          mpool.c:43   UCX  WARN  object 0xb71d900 was not returned to mpool ucp_requests
[1720885752.440538] [node127:3300764:0]          mpool.c:43   UCX  WARN  object 0xb71dac0 was not returned to mpool ucp_requests
[1720885752.440540] [node127:3300764:0]          mpool.c:43   UCX  WARN  object 0xb71dc80 was not returned to mpool ucp_requests
[1720885752.440545] [node127:3300764:0]          mpool.c:43   UCX  WARN  object 0xb71de40 was not returned to mpool ucp_requests
[1720885752.440547] [node127:3300764:0]          mpool.c:43   UCX  WARN  object 0xb71e000 was not returned to mpool ucp_requests
[1720885752.440650] [node127:3300763:0]          mpool.c:43   UCX  WARN  object 0xbeb37c0 was not returned to mpool ucp_requests
[1720885752.440660] [node127:3300763:0]          mpool.c:43   UCX  WARN  object 0xbeb3980 was not returned to mpool ucp_requests
[1720885752.440665] [node127:3300763:0]          mpool.c:43   UCX  WARN  object 0xbeb3b40 was not returned to mpool ucp_requests
[1720885752.440668] [node127:3300763:0]          mpool.c:43   UCX  WARN  object 0xbeb3d00 was not returned to mpool ucp_requests
[1720885752.440670] [node127:3300763:0]          mpool.c:43   UCX  WARN  object 0xbeb3ec0 was not returned to mpool ucp_requests
[1720885752.440672] [node127:3300763:0]          mpool.c:43   UCX  WARN  object 0xbeb4080 was not returned to mpool ucp_requests
[1720885752.440674] [node127:3300763:0]          mpool.c:43   UCX  WARN  object 0xbeb4240 was not returned to mpool ucp_requests
[1720885752.440676] [node127:3300763:0]          mpool.c:43   UCX  WARN  object 0xbeb4400 was not returned to mpool ucp_requests
[1720885752.440679] [node127:3300763:0]          mpool.c:43   UCX  WARN  object 0xbeb45c0 was not returned to mpool ucp_requests
[1720885752.440683] [node127:3300763:0]          mpool.c:43   UCX  WARN  object 0xbeb4780 was not returned to mpool ucp_requests
[1720885752.440685] [node127:3300763:0]          mpool.c:43   UCX  WARN  object 0xbeb4940 was not returned to mpool ucp_requests
[1720885752.440688] [node127:3300763:0]          mpool.c:43   UCX  WARN  object 0xbeb4b00 was not returned to mpool ucp_requests
[1720885752.440690] [node127:3300763:0]          mpool.c:43   UCX  WARN  object 0xbeb4cc0 was not returned to mpool ucp_requests
[1720885752.440692] [node127:3300763:0]          mpool.c:43   UCX  WARN  object 0xbeb4e80 was not returned to mpool ucp_requests
[1720885752.440694] [node127:3300763:0]          mpool.c:43   UCX  WARN  object 0xbeb5040 was not returned to mpool ucp_requests
[1720885752.440697] [node127:3300763:0]          mpool.c:43   UCX  WARN  object 0xbeb5200 was not returned to mpool ucp_requests
[1720885752.440730] [node127:3300756:0]          mpool.c:43   UCX  WARN  object 0xb912a80 was not returned to mpool ucp_requests
[1720885752.440744] [node127:3300756:0]          mpool.c:43   UCX  WARN  object 0xb912c40 was not returned to mpool ucp_requests
[1720885752.440748] [node127:3300756:0]          mpool.c:43   UCX  WARN  object 0xb912e00 was not returned to mpool ucp_requests
[1720885752.440751] [node127:3300756:0]          mpool.c:43   UCX  WARN  object 0xb912fc0 was not returned to mpool ucp_requests
[1720885752.440754] [node127:3300756:0]          mpool.c:43   UCX  WARN  object 0xb913180 was not returned to mpool ucp_requests
[1720885752.440757] [node127:3300756:0]          mpool.c:43   UCX  WARN  object 0xb913340 was not returned to mpool ucp_requests
[1720885752.440760] [node127:3300756:0]          mpool.c:43   UCX  WARN  object 0xb913500 was not returned to mpool ucp_requests
[1720885752.440764] [node127:3300756:0]          mpool.c:43   UCX  WARN  object 0xb9136c0 was not returned to mpool ucp_requests
[1720885752.440766] [node127:3300756:0]          mpool.c:43   UCX  WARN  object 0xb913880 was not returned to mpool ucp_requests
[1720885752.440769] [node127:3300756:0]          mpool.c:43   UCX  WARN  object 0xb913a40 was not returned to mpool ucp_requests
[1720885752.440772] [node127:3300756:0]          mpool.c:43   UCX  WARN  object 0xb913c00 was not returned to mpool ucp_requests
[1720885752.440776] [node127:3300756:0]          mpool.c:43   UCX  WARN  object 0xb913dc0 was not returned to mpool ucp_requests
[1720885752.440779] [node127:3300756:0]          mpool.c:43   UCX  WARN  object 0xb913f80 was not returned to mpool ucp_requests
[1720885752.441816] [node127:3300770:0]          mpool.c:43   UCX  WARN  object 0xb7a87c0 was not returned to mpool ucp_requests
[1720885752.441832] [node127:3300770:0]          mpool.c:43   UCX  WARN  object 0xb7a8980 was not returned to mpool ucp_requests
[1720885752.441838] [node127:3300770:0]          mpool.c:43   UCX  WARN  object 0xb7a8b40 was not returned to mpool ucp_requests
[1720885752.441841] [node127:3300770:0]          mpool.c:43   UCX  WARN  object 0xb7a8d00 was not returned to mpool ucp_requests
[1720885752.441844] [node127:3300770:0]          mpool.c:43   UCX  WARN  object 0xb7a8ec0 was not returned to mpool ucp_requests
[1720885752.441847] [node127:3300770:0]          mpool.c:43   UCX  WARN  object 0xb7a9080 was not returned to mpool ucp_requests
[1720885752.441850] [node127:3300770:0]          mpool.c:43   UCX  WARN  object 0xb7a9240 was not returned to mpool ucp_requests
[1720885752.441853] [node127:3300770:0]          mpool.c:43   UCX  WARN  object 0xb7a9400 was not returned to mpool ucp_requests
[1720885752.441856] [node127:3300770:0]          mpool.c:43   UCX  WARN  object 0xb7a95c0 was not returned to mpool ucp_requests
[1720885752.441859] [node127:3300770:0]          mpool.c:43   UCX  WARN  object 0xb7a9780 was not returned to mpool ucp_requests
[1720885752.441863] [node127:3300770:0]          mpool.c:43   UCX  WARN  object 0xb7a9940 was not returned to mpool ucp_requests
[1720885752.441866] [node127:3300770:0]          mpool.c:43   UCX  WARN  object 0xb7a9b00 was not returned to mpool ucp_requests
[1720885752.441869] [node127:3300770:0]          mpool.c:43   UCX  WARN  object 0xb7a9cc0 was not returned to mpool ucp_requests
[1720885752.441872] [node127:3300770:0]          mpool.c:43   UCX  WARN  object 0xb7a9e80 was not returned to mpool ucp_requests
[1720885752.441875] [node127:3300770:0]          mpool.c:43   UCX  WARN  object 0xb7aa040 was not returned to mpool ucp_requests
[1720885752.442285] [node127:3300758:0]          mpool.c:43   UCX  WARN  object 0xae1ce00 was not returned to mpool ucp_requests
[1720885752.442295] [node127:3300758:0]          mpool.c:43   UCX  WARN  object 0xae1cfc0 was not returned to mpool ucp_requests
[1720885752.442298] [node127:3300758:0]          mpool.c:43   UCX  WARN  object 0xae1d180 was not returned to mpool ucp_requests
[1720885752.442301] [node127:3300758:0]          mpool.c:43   UCX  WARN  object 0xae1d340 was not returned to mpool ucp_requests
[1720885752.442304] [node127:3300758:0]          mpool.c:43   UCX  WARN  object 0xae1d500 was not returned to mpool ucp_requests
[1720885752.442307] [node127:3300758:0]          mpool.c:43   UCX  WARN  object 0xae1d6c0 was not returned to mpool ucp_requests
[1720885752.442309] [node127:3300758:0]          mpool.c:43   UCX  WARN  object 0xae1d880 was not returned to mpool ucp_requests
[1720885752.442312] [node127:3300758:0]          mpool.c:43   UCX  WARN  object 0xae1da40 was not returned to mpool ucp_requests
[1720885752.442315] [node127:3300758:0]          mpool.c:43   UCX  WARN  object 0xae1dc00 was not returned to mpool ucp_requests
[1720885752.442317] [node127:3300758:0]          mpool.c:43   UCX  WARN  object 0xae1df80 was not returned to mpool ucp_requests
[1720885752.442320] [node127:3300758:0]          mpool.c:43   UCX  WARN  object 0xae1e140 was not returned to mpool ucp_requests
[1720885752.442396] [node127:3300766:0]          mpool.c:43   UCX  WARN  object 0xaa42280 was not returned to mpool ucp_requests
[1720885752.442407] [node127:3300766:0]          mpool.c:43   UCX  WARN  object 0xaa42440 was not returned to mpool ucp_requests
[1720885752.442411] [node127:3300766:0]          mpool.c:43   UCX  WARN  object 0xaa42600 was not returned to mpool ucp_requests
[1720885752.442414] [node127:3300766:0]          mpool.c:43   UCX  WARN  object 0xaa427c0 was not returned to mpool ucp_requests
[1720885752.442417] [node127:3300766:0]          mpool.c:43   UCX  WARN  object 0xaa42980 was not returned to mpool ucp_requests
[1720885752.442420] [node127:3300766:0]          mpool.c:43   UCX  WARN  object 0xaa42b40 was not returned to mpool ucp_requests
[1720885752.442424] [node127:3300766:0]          mpool.c:43   UCX  WARN  object 0xaa42d00 was not returned to mpool ucp_requests
[1720885752.442427] [node127:3300766:0]          mpool.c:43   UCX  WARN  object 0xaa42ec0 was not returned to mpool ucp_requests
[1720885752.442430] [node127:3300766:0]          mpool.c:43   UCX  WARN  object 0xaa43080 was not returned to mpool ucp_requests
[1720885752.442433] [node127:3300766:0]          mpool.c:43   UCX  WARN  object 0xaa43240 was not returned to mpool ucp_requests
[1720885752.442437] [node127:3300766:0]          mpool.c:43   UCX  WARN  object 0xaa43400 was not returned to mpool ucp_requests
[1720885752.442440] [node127:3300766:0]          mpool.c:43   UCX  WARN  object 0xaa435c0 was not returned to mpool ucp_requests
[1720885752.442443] [node127:3300766:0]          mpool.c:43   UCX  WARN  object 0xaa43780 was not returned to mpool ucp_requests
[1720885752.442447] [node127:3300766:0]          mpool.c:43   UCX  WARN  object 0xaa43940 was not returned to mpool ucp_requests
[1720885752.442449] [node127:3300766:0]          mpool.c:43   UCX  WARN  object 0xaa43b00 was not returned to mpool ucp_requests
[1720885752.442453] [node127:3300766:0]          mpool.c:43   UCX  WARN  object 0xaa43cc0 was not returned to mpool ucp_requests
[1720885752.442455] [node127:3300766:0]          mpool.c:43   UCX  WARN  object 0xaa43e80 was not returned to mpool ucp_requests
[1720885752.442685] [node127:3300762:0]          mpool.c:43   UCX  WARN  object 0xb2c4840 was not returned to mpool ucp_requests
[1720885752.442695] [node127:3300762:0]          mpool.c:43   UCX  WARN  object 0xb2c4a00 was not returned to mpool ucp_requests
[1720885752.442699] [node127:3300762:0]          mpool.c:43   UCX  WARN  object 0xb2c4bc0 was not returned to mpool ucp_requests
[1720885752.442702] [node127:3300762:0]          mpool.c:43   UCX  WARN  object 0xb2c4d80 was not returned to mpool ucp_requests
[1720885752.442705] [node127:3300762:0]          mpool.c:43   UCX  WARN  object 0xb2c4f40 was not returned to mpool ucp_requests
[1720885752.442708] [node127:3300762:0]          mpool.c:43   UCX  WARN  object 0xb2c5100 was not returned to mpool ucp_requests
[1720885752.442712] [node127:3300762:0]          mpool.c:43   UCX  WARN  object 0xb2c52c0 was not returned to mpool ucp_requests
[1720885752.442715] [node127:3300762:0]          mpool.c:43   UCX  WARN  object 0xb2c5480 was not returned to mpool ucp_requests
[1720885752.442718] [node127:3300762:0]          mpool.c:43   UCX  WARN  object 0xb2c5640 was not returned to mpool ucp_requests
[1720885752.442721] [node127:3300762:0]          mpool.c:43   UCX  WARN  object 0xb2c5800 was not returned to mpool ucp_requests
[1720885752.442725] [node127:3300762:0]          mpool.c:43   UCX  WARN  object 0xb2c59c0 was not returned to mpool ucp_requests
[1720885752.442728] [node127:3300762:0]          mpool.c:43   UCX  WARN  object 0xb2c5b80 was not returned to mpool ucp_requests
[1720885752.442731] [node127:3300762:0]          mpool.c:43   UCX  WARN  object 0xb2c5d40 was not returned to mpool ucp_requests
[1720885752.442735] [node127:3300762:0]          mpool.c:43   UCX  WARN  object 0xb2c5f00 was not returned to mpool ucp_requests
[1720885752.442738] [node127:3300762:0]          mpool.c:43   UCX  WARN  object 0xb2c60c0 was not returned to mpool ucp_requests
[1720885752.442741] [node127:3300762:0]          mpool.c:43   UCX  WARN  object 0xb2c6280 was not returned to mpool ucp_requests
[1720885752.442695] [node127:3300771:0]          mpool.c:43   UCX  WARN  object 0xaf3a680 was not returned to mpool ucp_requests
[1720885752.442705] [node127:3300771:0]          mpool.c:43   UCX  WARN  object 0xaf3a840 was not returned to mpool ucp_requests
[1720885752.442708] [node127:3300771:0]          mpool.c:43   UCX  WARN  object 0xaf3aa00 was not returned to mpool ucp_requests
[1720885752.442710] [node127:3300771:0]          mpool.c:43   UCX  WARN  object 0xaf3abc0 was not returned to mpool ucp_requests
[1720885752.442713] [node127:3300771:0]          mpool.c:43   UCX  WARN  object 0xaf3ad80 was not returned to mpool ucp_requests
[1720885752.442715] [node127:3300771:0]          mpool.c:43   UCX  WARN  object 0xaf3af40 was not returned to mpool ucp_requests
[1720885752.442717] [node127:3300771:0]          mpool.c:43   UCX  WARN  object 0xaf3b100 was not returned to mpool ucp_requests
[1720885752.442719] [node127:3300771:0]          mpool.c:43   UCX  WARN  object 0xaf3b2c0 was not returned to mpool ucp_requests
[1720885752.442721] [node127:3300771:0]          mpool.c:43   UCX  WARN  object 0xaf3b480 was not returned to mpool ucp_requests
[1720885752.442723] [node127:3300771:0]          mpool.c:43   UCX  WARN  object 0xaf3b640 was not returned to mpool ucp_requests
[1720885752.442725] [node127:3300771:0]          mpool.c:43   UCX  WARN  object 0xaf3b800 was not returned to mpool ucp_requests
[1720885752.442728] [node127:3300771:0]          mpool.c:43   UCX  WARN  object 0xaf3b9c0 was not returned to mpool ucp_requests
[1720885752.442730] [node127:3300771:0]          mpool.c:43   UCX  WARN  object 0xaf3bb80 was not returned to mpool ucp_requests
[1720885752.442732] [node127:3300771:0]          mpool.c:43   UCX  WARN  object 0xaf3bd40 was not returned to mpool ucp_requests
[1720885752.442734] [node127:3300771:0]          mpool.c:43   UCX  WARN  object 0xaf3bf00 was not returned to mpool ucp_requests
[1720885752.444174] [node127:3300772:0]          mpool.c:43   UCX  WARN  object 0xbdcc600 was not returned to mpool ucp_requests
[1720885752.444184] [node127:3300772:0]          mpool.c:43   UCX  WARN  object 0xbdcc7c0 was not returned to mpool ucp_requests
[1720885752.444190] [node127:3300772:0]          mpool.c:43   UCX  WARN  object 0xbdcc980 was not returned to mpool ucp_requests
[1720885752.444194] [node127:3300772:0]          mpool.c:43   UCX  WARN  object 0xbdccb40 was not returned to mpool ucp_requests
[1720885752.444197] [node127:3300772:0]          mpool.c:43   UCX  WARN  object 0xbdccd00 was not returned to mpool ucp_requests
[1720885752.444199] [node127:3300772:0]          mpool.c:43   UCX  WARN  object 0xbdccec0 was not returned to mpool ucp_requests
[1720885752.444202] [node127:3300772:0]          mpool.c:43   UCX  WARN  object 0xbdcd080 was not returned to mpool ucp_requests
[1720885752.444205] [node127:3300772:0]          mpool.c:43   UCX  WARN  object 0xbdcd240 was not returned to mpool ucp_requests
[1720885752.444207] [node127:3300772:0]          mpool.c:43   UCX  WARN  object 0xbdcd400 was not returned to mpool ucp_requests
[1720885752.444210] [node127:3300772:0]          mpool.c:43   UCX  WARN  object 0xbdcd5c0 was not returned to mpool ucp_requests
[1720885752.444212] [node127:3300772:0]          mpool.c:43   UCX  WARN  object 0xbdcd780 was not returned to mpool ucp_requests
[1720885752.444215] [node127:3300772:0]          mpool.c:43   UCX  WARN  object 0xbdcd940 was not returned to mpool ucp_requests
[1720885752.444217] [node127:3300772:0]          mpool.c:43   UCX  WARN  object 0xbdcdb00 was not returned to mpool ucp_requests
[1720885752.444220] [node127:3300772:0]          mpool.c:43   UCX  WARN  object 0xbdcdcc0 was not returned to mpool ucp_requests
[1720885752.444223] [node127:3300772:0]          mpool.c:43   UCX  WARN  object 0xbdcde80 was not returned to mpool ucp_requests
[1720885752.445158] [node127:3300759:0]          mpool.c:43   UCX  WARN  object 0xc3bad80 was not returned to mpool ucp_requests
[1720885752.445167] [node127:3300759:0]          mpool.c:43   UCX  WARN  object 0xc3baf40 was not returned to mpool ucp_requests
[1720885752.445171] [node127:3300759:0]          mpool.c:43   UCX  WARN  object 0xc3bb100 was not returned to mpool ucp_requests
[1720885752.445174] [node127:3300759:0]          mpool.c:43   UCX  WARN  object 0xc3bb2c0 was not returned to mpool ucp_requests
[1720885752.445178] [node127:3300759:0]          mpool.c:43   UCX  WARN  object 0xc3bb480 was not returned to mpool ucp_requests
[1720885752.445181] [node127:3300759:0]          mpool.c:43   UCX  WARN  object 0xc3bb640 was not returned to mpool ucp_requests
[1720885752.445184] [node127:3300759:0]          mpool.c:43   UCX  WARN  object 0xc3bb800 was not returned to mpool ucp_requests
[1720885752.445187] [node127:3300759:0]          mpool.c:43   UCX  WARN  object 0xc3bb9c0 was not returned to mpool ucp_requests
[1720885752.445190] [node127:3300759:0]          mpool.c:43   UCX  WARN  object 0xc3bbb80 was not returned to mpool ucp_requests
[1720885752.445193] [node127:3300759:0]          mpool.c:43   UCX  WARN  object 0xc3bbd40 was not returned to mpool ucp_requests
[1720885752.445197] [node127:3300759:0]          mpool.c:43   UCX  WARN  object 0xc3bbf00 was not returned to mpool ucp_requests
[1720885752.445200] [node127:3300759:0]          mpool.c:43   UCX  WARN  object 0xc3bc0c0 was not returned to mpool ucp_requests
[1720885752.445203] [node127:3300759:0]          mpool.c:43   UCX  WARN  object 0xc3bc280 was not returned to mpool ucp_requests
[1720885752.445017] [node127:3300760:0]          mpool.c:43   UCX  WARN  object 0xc658dc0 was not returned to mpool ucp_requests
[1720885752.445028] [node127:3300760:0]          mpool.c:43   UCX  WARN  object 0xc658f80 was not returned to mpool ucp_requests
[1720885752.445031] [node127:3300760:0]          mpool.c:43   UCX  WARN  object 0xc659140 was not returned to mpool ucp_requests
[1720885752.445033] [node127:3300760:0]          mpool.c:43   UCX  WARN  object 0xc659300 was not returned to mpool ucp_requests
[1720885752.445035] [node127:3300760:0]          mpool.c:43   UCX  WARN  object 0xc6594c0 was not returned to mpool ucp_requests
[1720885752.445038] [node127:3300760:0]          mpool.c:43   UCX  WARN  object 0xc659680 was not returned to mpool ucp_requests
[1720885752.445040] [node127:3300760:0]          mpool.c:43   UCX  WARN  object 0xc659840 was not returned to mpool ucp_requests
[1720885752.445042] [node127:3300760:0]          mpool.c:43   UCX  WARN  object 0xc659a00 was not returned to mpool ucp_requests
[1720885752.445044] [node127:3300760:0]          mpool.c:43   UCX  WARN  object 0xc659bc0 was not returned to mpool ucp_requests
[1720885752.445046] [node127:3300760:0]          mpool.c:43   UCX  WARN  object 0xc659d80 was not returned to mpool ucp_requests
[1720885752.445049] [node127:3300760:0]          mpool.c:43   UCX  WARN  object 0xc659f40 was not returned to mpool ucp_requests
[1720885752.445051] [node127:3300760:0]          mpool.c:43   UCX  WARN  object 0xc65a100 was not returned to mpool ucp_requests
[1720885752.445045] [node127:3300765:0]          mpool.c:43   UCX  WARN  object 0xa975480 was not returned to mpool ucp_requests
[1720885752.445055] [node127:3300765:0]          mpool.c:43   UCX  WARN  object 0xa975640 was not returned to mpool ucp_requests
[1720885752.445058] [node127:3300765:0]          mpool.c:43   UCX  WARN  object 0xa975800 was not returned to mpool ucp_requests
[1720885752.445060] [node127:3300765:0]          mpool.c:43   UCX  WARN  object 0xa9759c0 was not returned to mpool ucp_requests
[1720885752.445062] [node127:3300765:0]          mpool.c:43   UCX  WARN  object 0xa975b80 was not returned to mpool ucp_requests
[1720885752.445065] [node127:3300765:0]          mpool.c:43   UCX  WARN  object 0xa975d40 was not returned to mpool ucp_requests
[1720885752.445067] [node127:3300765:0]          mpool.c:43   UCX  WARN  object 0xa975f00 was not returned to mpool ucp_requests
[1720885752.445069] [node127:3300765:0]          mpool.c:43   UCX  WARN  object 0xa9760c0 was not returned to mpool ucp_requests
[1720885752.445071] [node127:3300765:0]          mpool.c:43   UCX  WARN  object 0xa976280 was not returned to mpool ucp_requests
[1720885752.445073] [node127:3300765:0]          mpool.c:43   UCX  WARN  object 0xa976440 was not returned to mpool ucp_requests
[1720885752.445075] [node127:3300765:0]          mpool.c:43   UCX  WARN  object 0xa976600 was not returned to mpool ucp_requests
[1720885752.445077] [node127:3300765:0]          mpool.c:43   UCX  WARN  object 0xa9767c0 was not returned to mpool ucp_requests
[1720885752.445079] [node127:3300765:0]          mpool.c:43   UCX  WARN  object 0xa976980 was not returned to mpool ucp_requests
[1720885752.445081] [node127:3300765:0]          mpool.c:43   UCX  WARN  object 0xa976b40 was not returned to mpool ucp_requests
[1720885752.445084] [node127:3300765:0]          mpool.c:43   UCX  WARN  object 0xa976d00 was not returned to mpool ucp_requests
[1720885752.445086] [node127:3300765:0]          mpool.c:43   UCX  WARN  object 0xa976ec0 was not returned to mpool ucp_requests
[1720885752.445218] [node127:3300773:0]          mpool.c:43   UCX  WARN  object 0xb5e9800 was not returned to mpool ucp_requests
[1720885752.445227] [node127:3300773:0]          mpool.c:43   UCX  WARN  object 0xb5e99c0 was not returned to mpool ucp_requests
[1720885752.445230] [node127:3300773:0]          mpool.c:43   UCX  WARN  object 0xb5e9b80 was not returned to mpool ucp_requests
[1720885752.445232] [node127:3300773:0]          mpool.c:43   UCX  WARN  object 0xb5e9d40 was not returned to mpool ucp_requests
[1720885752.445235] [node127:3300773:0]          mpool.c:43   UCX  WARN  object 0xb5e9f00 was not returned to mpool ucp_requests
[1720885752.445237] [node127:3300773:0]          mpool.c:43   UCX  WARN  object 0xb5ea0c0 was not returned to mpool ucp_requests
[1720885752.445239] [node127:3300773:0]          mpool.c:43   UCX  WARN  object 0xb5ea280 was not returned to mpool ucp_requests
[1720885752.445241] [node127:3300773:0]          mpool.c:43   UCX  WARN  object 0xb5ea440 was not returned to mpool ucp_requests
[1720885752.445244] [node127:3300773:0]          mpool.c:43   UCX  WARN  object 0xb5ea600 was not returned to mpool ucp_requests
[1720885752.445246] [node127:3300773:0]          mpool.c:43   UCX  WARN  object 0xb5ea7c0 was not returned to mpool ucp_requests
[1720885752.445248] [node127:3300773:0]          mpool.c:43   UCX  WARN  object 0xb5ea980 was not returned to mpool ucp_requests
[1720885752.445250] [node127:3300773:0]          mpool.c:43   UCX  WARN  object 0xb5eab40 was not returned to mpool ucp_requests
[1720885752.445252] [node127:3300773:0]          mpool.c:43   UCX  WARN  object 0xb5ead00 was not returned to mpool ucp_requests
[1720885752.445255] [node127:3300773:0]          mpool.c:43   UCX  WARN  object 0xb5eaec0 was not returned to mpool ucp_requests
[1720885752.445257] [node127:3300773:0]          mpool.c:43   UCX  WARN  object 0xb5eb080 was not returned to mpool ucp_requests


           ************************************************************
           *        Program running with 20 parallel MPI-processes    *
           *              working on a common directory               *
           ************************************************************
-------------------------------------------------------------------------------
                                 ORCA SCF
-------------------------------------------------------------------------------

------------
SCF SETTINGS
------------
Hamiltonian:
 Density Functional     Method          .... DFT(GTOs)
 Exchange Functional    Exchange        .... WB97M-V
 Correlation Functional Correlation     .... WB97M-V
 Gradients option       PostSCFGGA      .... off
 Hybrid DFT is turned on
   Fraction HF Exchange ScalHFX         ....  0.150000
   Scaling of DF-GGA-X  ScalDFX         ....  0.000000
   Scaling of DF-GGA-C  ScalDFC         ....  1.000000
   Scaling of DF-LDA-C  ScalLDAC        ....  1.000000
   Perturbative correction              ....  0.000000
   Density functional embedding theory  .... OFF
 Long-range corrected/Screened/Range-Separated Hybrid DFT is turned on
   Amount of maximum screened exact exchange              ....  0.850000
   Range separation parameter mu (erf(mu*r12)/r12)        ....  0.300000
   NL short-range parameter             ....  6.000000
   NL long-range parameter              ....  0.010000
 RI-approximation to the Coulomb term is turned on
   Number of AuxJ basis functions       .... 2498
   RIJ-COSX (HFX calculated with COS-X)).... on


General Settings:
 Integral files         IntName         .... IminiumBzOate_R3Aa
 Hartree-Fock type      HFTyp           .... RHF
 Total Charge           Charge          ....    0
 Multiplicity           Mult            ....    1
 Number of Electrons    NEL             ....  302
 Basis Dimension        Dim             .... 3594
 Nuclear Repulsion      ENuc            ....   5257.5852276306 Eh

Convergence Acceleration:
 DIIS                   CNVDIIS         .... on
   Start iteration      DIISMaxIt       ....    12
   Startup error        DIISStart       ....  0.200000
   # of expansion vecs  DIISMaxEq       ....     5
   Bias factor          DIISBfac        ....   1.050
   Max. coefficient     DIISMaxC        ....  10.000
 Trust-Rad. Augm. Hess. CNVTRAH         .... auto
   Auto Start mean grad. ratio tolernc. ....  1.125000
   Auto Start start iteration           ....    20
   Auto Start num. interpolation iter.  ....    10
   Max. Number of Micro iterations      ....    16
   Max. Number of Macro iterations      .... Maxiter - #DIIS iter
   Number of Davidson start vectors     ....     2
   Converg. threshold I  (grad. norm)   ....   5.000e-05
   Converg. threshold II (energy diff.) ....   1.000e-06
   Grad. Scal. Fac. for Micro threshold ....   0.100
   Minimum threshold for Micro iter.    ....   0.010
   NR start threshold (gradient norm)   ....   0.001
   Initial trust radius                 ....   0.400
   Minimum AH scaling param. (alpha)    ....   1.000
   Maximum AH scaling param. (alpha)    .... 1000.000
   Orbital update algorithm             .... Taylor
   White noise on init. David. guess    .... on
   Maximum white noise                  ....   0.010
   Quad. conv. algorithm                .... NR
 SOSCF                  CNVSOSCF        .... on
   Start iteration      SOSCFMaxIt      ....   150
   Startup grad/error   SOSCFStart      ....  0.003300
 Level Shifting         CNVShift        .... on
   Level shift para.    LevelShift      ....    0.2500
   Turn off err/grad.   ShiftErr        ....    0.0010
 Zerner damping         CNVZerner       .... off
 Static damping         CNVDamp         .... on
   Fraction old density DampFac         ....    0.7000
   Max. Damping (<1)    DampMax         ....    0.9800
   Min. Damping (>=0)   DampMin         ....    0.0000
   Turn off err/grad.   DampErr         ....    0.1000
 Fernandez-Rico         CNVRico         .... off

SCF Procedure:
 Maximum # iterations   MaxIter         ....   125
 SCF integral mode      SCFMode         .... Direct
   Integral package                     .... SHARK and LIBINT hybrid scheme
 Reset frequency        DirectResetFreq ....    20
 Integral Threshold     Thresh          ....  1.000e-10 Eh
 Primitive CutOff       TCut            ....  1.000e-11 Eh

Convergence Tolerance:
 Convergence Check Mode ConvCheckMode   .... Total+1el-Energy
 Convergence forced     ConvForced      .... 0
 Energy Change          TolE            ....  1.000e-06 Eh
 1-El. energy change                    ....  1.000e-03 Eh
 Orbital Gradient       TolG            ....  5.000e-05
 Orbital Rotation angle TolX            ....  5.000e-05
 DIIS Error             TolErr          ....  1.000e-06


Diagonalization of the overlap matrix:
Smallest eigenvalue                        ... 2.087e-06
Time for diagonalization                   ...    2.300 sec
Threshold for overlap eigenvalues          ... 1.000e-08
Number of eigenvalues below threshold      ... 0
Time for construction of square roots      ...    2.159 sec
Total time needed                          ...    4.491 sec

Time for model grid setup =    1.413 sec

------------------------------
INITIAL GUESS: MODEL POTENTIAL
------------------------------
Loading Hartree-Fock densities                     ... done
Calculating cut-offs                               ... done
Initializing the effective Hamiltonian             ... done
Setting up the integral package (SHARK)            ... done
Starting the Coulomb interaction                   ... done (   5.0 sec)
Reading the grid                                   ... done
Mapping shells                                     ... done
Starting the XC term evaluation                    ... done (   1.8 sec)
  promolecular density results
     # of electrons  =    301.984575938
     EX              =   -241.785358980
     EC              =    -10.140293173
     EX+EC           =   -251.925652153
Transforming the Hamiltonian                       ... done (   1.5 sec)
Diagonalizing the Hamiltonian                      ... done (   2.2 sec)
Back transforming the eigenvectors                 ... done (   0.9 sec)
Now organizing SCF variables                       ... done
                      ------------------
                      INITIAL GUESS DONE (  13.1 sec)
                      ------------------
-------------------
DFT GRID GENERATION
-------------------

General Integration Accuracy     IntAcc      ... 4.388
Radial Grid Type                 RadialGrid  ... OptM3 with GC (2021)
Angular Grid (max. ang.)         AngularGrid ... 4 (Lebedev-302)
Angular grid pruning method      GridPruning ... 4 (adaptive)
Weight generation scheme         WeightScheme... Becke
Basis function cutoff            BFCut       ... 1.0000e-10
Integration weight cutoff        WCut        ... 1.0000e-14
Angular grids for H and He will be reduced by one unit
Partially contracted basis set               ... off
Rotationally invariant grid construction     ... off

Total number of grid points                  ...   382584
Total number of batches                      ...     6017
Average number of points per batch           ...       63
Average number of grid points per atom       ...     4666
Time for grid setup =    3.637 sec

--------------------
COSX GRID GENERATION
--------------------

GRIDX 1
-------
General Integration Accuracy     IntAcc      ... 3.816
Radial Grid Type                 RadialGrid  ... OptM3 with GC (2021)
Angular Grid (max. ang.)         AngularGrid ... 1 (Lebedev-50)
Angular grid pruning method      GridPruning ... 4 (adaptive)
Weight generation scheme         WeightScheme... Becke
Basis function cutoff            BFCut       ... 1.0000e-10
Integration weight cutoff        WCut        ... 1.0000e-14
Angular grids for H and He will be reduced by one unit
Partially contracted basis set               ... on
Rotationally invariant grid construction     ... off

Total number of grid points                  ...    48397
Total number of batches                      ...      794
Average number of points per batch           ...       60
Average number of grid points per atom       ...      590
UseSFitting                                  ... on

GRIDX 2
-------
General Integration Accuracy     IntAcc      ... 4.020
Radial Grid Type                 RadialGrid  ... OptM3 with GC (2021)
Angular Grid (max. ang.)         AngularGrid ... 2 (Lebedev-110)
Angular grid pruning method      GridPruning ... 4 (adaptive)
Weight generation scheme         WeightScheme... Becke
Basis function cutoff            BFCut       ... 1.0000e-10
Integration weight cutoff        WCut        ... 1.0000e-14
Angular grids for H and He will be reduced by one unit
Partially contracted basis set               ... on
Rotationally invariant grid construction     ... off

Total number of grid points                  ...   108359
Total number of batches                      ...     1731
Average number of points per batch           ...       62
Average number of grid points per atom       ...     1321
UseSFitting                                  ... on

GRIDX 3
-------
General Integration Accuracy     IntAcc      ... 4.338
Radial Grid Type                 RadialGrid  ... OptM3 with GC (2021)
Angular Grid (max. ang.)         AngularGrid ... 3 (Lebedev-194)
Angular grid pruning method      GridPruning ... 4 (adaptive)
Weight generation scheme         WeightScheme... Becke
Basis function cutoff            BFCut       ... 1.0000e-10
Integration weight cutoff        WCut        ... 1.0000e-14
Angular grids for H and He will be reduced by one unit
Partially contracted basis set               ... on
Rotationally invariant grid construction     ... off

Total number of grid points                  ...   233393
Total number of batches                      ...     3688
Average number of points per batch           ...       63
Average number of grid points per atom       ...     2846
UseSFitting                                  ... on

Time for X-Grid setup             =   28.908 sec


--------------------
CPCM SOLVATION MODEL
--------------------
CPCM parameters:
  Epsilon                                         ...      26.7260
  Refrac                                          ...       1.2907
  Rsolv                                           ...       1.3000
  Surface type                                    ... GAUSSIAN VDW
  Epsilon function type                           ...         CPCM
Solvent:                                     ... 2,2,2-TRIFLUOROETHANOL
SMD-CDS solvent descriptors:
  Soln                                       ...    1.2907
  Soln25                                     ... Unavailable
  Sola                                       ...    0.5700
  Solb                                       ...    0.2500
  Solg                                       ...   42.0200
  Solc                                       ...    0.0000
  Solh                                       ...    0.5000
Radii:
 Radius for O  used is    2.8724 Bohr (=   1.5200 Ang.)
 Radius for N  used is    3.5716 Bohr (=   1.8900 Ang.)
 Radius for C  used is    3.4960 Bohr (=   1.8500 Ang.)
 Radius for H  used is    2.2677 Bohr (=   1.2000 Ang.)
Calculating surface                               ...        done! (  0.0s)
GEPOL surface points                              ...         4696
GEPOL Volume                                      ...    3960.1174
GEPOL Surface-area                                ...    2176.8300
Calculating surface distance matrix               ...        done! (  0.1s)
Performing Cholesky decomposition & store         ...        done! (  1.9s)
Overall time for CPCM initialization              ...                 2.0s
--------------
SCF ITERATIONS
--------------
ITER       Energy         Delta-E        Max-DP      RMS-DP      [F,P]     Damp
               ***  Starting incremental Fock matrix formation  ***
  0  -1806.3920951910   0.000000000000 0.05515978  0.00017909  0.3235447 0.7000
  1  -1806.8686472749  -0.476552083877 0.03465518  0.00015073  0.1605598 0.7000
                               ***Turning on DIIS***
  2  -1807.1144951965  -0.245847921583 0.08345677  0.00037136  0.0881654 0.0000
  3  -1807.5283815514  -0.413886354933 0.02468809  0.00010842  0.0755061 0.0000
  4  -1807.5825950942  -0.054213542748 0.01588464  0.00004182  0.0163181 0.0000
  5  -1807.5840131353  -0.001418041151 0.00505481  0.00001646  0.0125236 0.0000
                      *** Initiating the SOSCF procedure ***
                           *** Shutting down DIIS ***
                      *** Re-Reading the Fockian *** 
                      *** Removing any level shift *** 
ITER      Energy       Delta-E        Grad      Rot      Max-DP    RMS-DP
  6  -1807.58437521  -0.0003620755  0.000640  0.000640  0.003529  0.000008
               *** Restarting incremental Fock matrix formation ***
  7  -1807.58439881  -0.0000236007  0.000449  0.001178  0.040740  0.000198
  8  -1807.58442225  -0.0000234381  0.000147  0.000694  0.014567  0.000057
  9  -1807.58442343  -0.0000011818  0.000095  0.000082  0.011720  0.000042
 10  -1807.58442653  -0.0000030987  0.000037  0.000111  0.004166  0.000009
 11  -1807.58442668  -0.0000001479  0.000017  0.000041  0.001224  0.000003
                  ***Gradient check signals convergence***
              ***Rediagonalizing the Fockian in SOSCF/NRSCF***

               *****************************************************
               *                     SUCCESS                       *
               *           SCF CONVERGED AFTER  12 CYCLES          *
               *****************************************************

Old exchange energy                            =    -77.252589011 Eh
New exchange energy                            =    -77.252574860 Eh
Exchange energy change after final integration =      0.000014151 Eh
Total energy after final integration           =  -1807.584412365 Eh
Final COS-X integration done in                =   324.324 sec

------------------
NL GRID GENERATION
------------------

General Integration Accuracy     IntAcc      ... 4.004
Radial Grid Type                 RadialGrid  ... OptM3 with GC (2021)
Angular Grid (max. ang.)         AngularGrid ... 2 (Lebedev-110)
Angular grid pruning method      GridPruning ... 4 (adaptive)
Weight generation scheme         WeightScheme... Becke
Basis function cutoff            BFCut       ... 1.0000e-10
Integration weight cutoff        WCut        ... 1.0000e-14
Angular grids for H and He will be reduced by one unit
Partially contracted basis set               ... off
Rotationally invariant grid construction     ... off

Total number of grid points                  ...   121389
Total number of batches                      ...     1939
Average number of points per batch           ...       62
Average number of grid points per atom       ...     1480
Final grid set up in    1.6 sec

-------------------------------------------------------------------------------
                    post-SCF DFT-NL dispersion correction                      
-------------------------------------------------------------------------------

SCF Energy:   -1807.584412365 
NL    Energy:  1.091445484 
SC+NL Energy: -1806.492966881 
NL done in:   12.8 sec
-------------------------------------------------------------------------------

SMD CDS free energy correction energy :                 3.53654     Kcal/mol
Total Energy after SMD CDS correction =             -1806.487331049 Eh

----------------
TOTAL SCF ENERGY
----------------

Total Energy       :        -1806.48733105 Eh          -49157.01937 eV

Components:
Nuclear Repulsion  :         5257.58522763 Eh          143066.16739 eV
Electronic Energy  :        -7064.07255868 Eh         -192223.18676 eV
One Electron Energy:       -12920.26358459 Eh         -351578.24603 eV
Two Electron Energy:         5856.19102591 Eh          159355.05927 eV
Max COSX asymmetry :            0.00000092 Eh               0.00003 eV
CPCM Dielectric    :           -0.07099877 Eh              -1.93197 eV
SMD CDS (Gcds)     :            0.00563583 Eh               0.15336 eV

Virial components:
Potential Energy   :        -3607.58871300 Eh          -98167.47962 eV
Kinetic Energy     :         1801.10138195 Eh           49010.46025 eV
Virial Ratio       :            2.00299036


DFT components:
N(Alpha)           :      151.000123745825 electrons
N(Beta)            :      151.000123745825 electrons
N(Total)           :      302.000247491651 electrons
E(X)               :     -172.798138595092 Eh       
E(C)               :       -9.609388206457 Eh       
NL Energy, E(C,NL) :        1.091445483947 Eh       
E(XC)              :     -181.316081317603 Eh       
DFET-embed. en.    :        0.000000000000 Eh       
CPCM Solvation Model Properties:
Surface-charge          :           -0.09357456
Charge-correction       :           -0.00100748 Eh              -0.02741 eV
Free-energy (cav+disp)  :            0.00563583 Eh               0.15336 eV

---------------
SCF CONVERGENCE
---------------

  Last Energy change         ...    1.6169e-07  Tolerance :   1.0000e-06
  Last MAX-Density change    ...    2.3315e-15  Tolerance :   1.0000e-05
  Last RMS-Density change    ...    3.8923e-18  Tolerance :   1.0000e-06
  Last Orbital Gradient      ...    4.3343e-06  Tolerance :   5.0000e-05
  Last Orbital Rotation      ...    1.2572e-05  Tolerance :   5.0000e-05

             **** THE GBW FILE WAS UPDATED (IminiumBzOate_R3Aa.gbw) ****
             **** DENSITY IminiumBzOate_R3Aa.scfp WAS UPDATED ****
             **** ENERGY FILE WAS UPDATED (IminiumBzOate_R3Aa.en.tmp) ****
             **** THE GBW FILE WAS UPDATED (IminiumBzOate_R3Aa.gbw) ****
             **** DENSITY IminiumBzOate_R3Aa.scfp WAS UPDATED ****
----------------
ORBITAL ENERGIES
----------------

  NO   OCC          E(Eh)            E(eV) 
   0   2.0000     -19.416117      -528.3394 
   1   2.0000     -19.347366      -526.4686 
   2   2.0000     -19.292118      -524.9652 
   3   2.0000     -19.287821      -524.8483 
   4   2.0000     -14.560435      -396.2096 
   5   2.0000     -14.525928      -395.2706 
   6   2.0000     -10.516008      -286.1551 
   7   2.0000     -10.503925      -285.8263 
   8   2.0000     -10.449219      -284.3377 
   9   2.0000     -10.412415      -283.3362 
  10   2.0000     -10.406039      -283.1627 
  11   2.0000     -10.393069      -282.8098 
  12   2.0000     -10.374367      -282.3009 
  13   2.0000     -10.369193      -282.1601 
  14   2.0000     -10.363675      -282.0099 
  15   2.0000     -10.362909      -281.9891 
  16   2.0000     -10.362292      -281.9723 
  17   2.0000     -10.359521      -281.8969 
  18   2.0000     -10.356631      -281.8182 
  19   2.0000     -10.355617      -281.7907 
  20   2.0000     -10.355481      -281.7870 
  21   2.0000     -10.353573      -281.7351 
  22   2.0000     -10.351309      -281.6734 
  23   2.0000     -10.351004      -281.6651 
  24   2.0000     -10.350343      -281.6472 
  25   2.0000     -10.350198      -281.6432 
  26   2.0000     -10.349609      -281.6272 
  27   2.0000     -10.348650      -281.6011 
  28   2.0000     -10.346693      -281.5478 
  29   2.0000     -10.346583      -281.5448 
  30   2.0000     -10.345881      -281.5257 
  31   2.0000     -10.345751      -281.5222 
  32   2.0000     -10.342662      -281.4381 
  33   2.0000     -10.341011      -281.3932 
  34   2.0000     -10.340737      -281.3858 
  35   2.0000     -10.337083      -281.2863 
  36   2.0000     -10.330079      -281.0958 
  37   2.0000     -10.329398      -281.0772 
  38   2.0000     -10.329271      -281.0737 
  39   2.0000     -10.327337      -281.0211 
  40   2.0000     -10.322433      -280.8877 
  41   2.0000     -10.321863      -280.8722 
  42   2.0000      -1.288418       -35.0596 
  43   2.0000      -1.202082       -32.7103 
  44   2.0000      -1.180418       -32.1208 
  45   2.0000      -1.109812       -30.1995 
  46   2.0000      -1.087901       -29.6033 
  47   2.0000      -1.085097       -29.5270 
  48   2.0000      -1.003801       -27.3148 
  49   2.0000      -0.999067       -27.1860 
  50   2.0000      -0.986216       -26.8363 
  51   2.0000      -0.981592       -26.7105 
  52   2.0000      -0.951724       -25.8977 
  53   2.0000      -0.943298       -25.6684 
  54   2.0000      -0.909429       -24.7468 
  55   2.0000      -0.908292       -24.7159 
  56   2.0000      -0.884213       -24.0607 
  57   2.0000      -0.879096       -23.9214 
  58   2.0000      -0.876699       -23.8562 
  59   2.0000      -0.870135       -23.6776 
  60   2.0000      -0.862453       -23.4685 
  61   2.0000      -0.858999       -23.3746 
  62   2.0000      -0.841728       -22.9046 
  63   2.0000      -0.826555       -22.4917 
  64   2.0000      -0.814075       -22.1521 
  65   2.0000      -0.810119       -22.0444 
  66   2.0000      -0.801342       -21.8056 
  67   2.0000      -0.799911       -21.7667 
  68   2.0000      -0.757870       -20.6227 
  69   2.0000      -0.743019       -20.2186 
  70   2.0000      -0.741071       -20.1656 
  71   2.0000      -0.739639       -20.1266 
  72   2.0000      -0.730014       -19.8647 
  73   2.0000      -0.727161       -19.7871 
  74   2.0000      -0.720679       -19.6107 
  75   2.0000      -0.719243       -19.5716 
  76   2.0000      -0.704829       -19.1794 
  77   2.0000      -0.681089       -18.5334 
  78   2.0000      -0.678915       -18.4742 
  79   2.0000      -0.671021       -18.2594 
  80   2.0000      -0.666887       -18.1469 
  81   2.0000      -0.653057       -17.7706 
  82   2.0000      -0.634892       -17.2763 
  83   2.0000      -0.629824       -17.1384 
  84   2.0000      -0.624490       -16.9932 
  85   2.0000      -0.612798       -16.6751 
  86   2.0000      -0.606359       -16.4999 
  87   2.0000      -0.602537       -16.3959 
  88   2.0000      -0.592789       -16.1306 
  89   2.0000      -0.584841       -15.9143 
  90   2.0000      -0.579495       -15.7689 
  91   2.0000      -0.572037       -15.5659 
  92   2.0000      -0.569400       -15.4942 
  93   2.0000      -0.566705       -15.4208 
  94   2.0000      -0.564538       -15.3618 
  95   2.0000      -0.563650       -15.3377 
  96   2.0000      -0.561483       -15.2787 
  97   2.0000      -0.560229       -15.2446 
  98   2.0000      -0.552860       -15.0441 
  99   2.0000      -0.547873       -14.9084 
 100   2.0000      -0.545182       -14.8351 
 101   2.0000      -0.543661       -14.7938 
 102   2.0000      -0.542499       -14.7621 
 103   2.0000      -0.541420       -14.7328 
 104   2.0000      -0.534837       -14.5537 
 105   2.0000      -0.533366       -14.5136 
 106   2.0000      -0.531294       -14.4573 
 107   2.0000      -0.527155       -14.3446 
 108   2.0000      -0.524254       -14.2657 
 109   2.0000      -0.522012       -14.2047 
 110   2.0000      -0.516764       -14.0619 
 111   2.0000      -0.515466       -14.0265 
 112   2.0000      -0.507839       -13.8190 
 113   2.0000      -0.497537       -13.5387 
 114   2.0000      -0.492023       -13.3886 
 115   2.0000      -0.489493       -13.3198 
 116   2.0000      -0.486718       -13.2443 
 117   2.0000      -0.484708       -13.1896 
 118   2.0000      -0.481396       -13.0995 
 119   2.0000      -0.476901       -12.9771 
 120   2.0000      -0.476543       -12.9674 
 121   2.0000      -0.467493       -12.7211 
 122   2.0000      -0.465501       -12.6669 
 123   2.0000      -0.464799       -12.6478 
 124   2.0000      -0.462718       -12.5912 
 125   2.0000      -0.459477       -12.5030 
 126   2.0000      -0.455915       -12.4061 
 127   2.0000      -0.455395       -12.3919 
 128   2.0000      -0.452106       -12.3024 
 129   2.0000      -0.450273       -12.2525 
 130   2.0000      -0.447644       -12.1810 
 131   2.0000      -0.442101       -12.0302 
 132   2.0000      -0.436582       -11.8800 
 133   2.0000      -0.434489       -11.8230 
 134   2.0000      -0.427249       -11.6260 
 135   2.0000      -0.424239       -11.5441 
 136   2.0000      -0.420802       -11.4506 
 137   2.0000      -0.410296       -11.1647 
 138   2.0000      -0.403351       -10.9757 
 139   2.0000      -0.399823       -10.8797 
 140   2.0000      -0.381481       -10.3806 
 141   2.0000      -0.370940       -10.0938 
 142   2.0000      -0.364052        -9.9063 
 143   2.0000      -0.362500        -9.8641 
 144   2.0000      -0.359018        -9.7694 
 145   2.0000      -0.355275        -9.6675 
 146   2.0000      -0.350566        -9.5394 
 147   2.0000      -0.345808        -9.4099 
 148   2.0000      -0.342373        -9.3164 
 149   2.0000      -0.335803        -9.1377 
 150   2.0000      -0.300628        -8.1805 
 151   0.0000       0.006914         0.1881 
 152   0.0000       0.034728         0.9450 
 153   0.0000       0.039387         1.0718 
 154   0.0000       0.050321         1.3693 
 155   0.0000       0.053715         1.4617 
 156   0.0000       0.058786         1.5997 
 157   0.0000       0.060501         1.6463 
 158   0.0000       0.063585         1.7302 
 159   0.0000       0.067524         1.8374 
 160   0.0000       0.068914         1.8752 
 161   0.0000       0.072691         1.9780 
 162   0.0000       0.074510         2.0275 
 163   0.0000       0.080743         2.1971 
 164   0.0000       0.085952         2.3389 
 165   0.0000       0.087608         2.3839 
 166   0.0000       0.090027         2.4498 
 167   0.0000       0.094011         2.5582 
 168   0.0000       0.096139         2.6161 
 169   0.0000       0.097535         2.6541 
 170   0.0000       0.103542         2.8175 
 171   0.0000       0.105833         2.8799 
 172   0.0000       0.107938         2.9371 
 173   0.0000       0.109910         2.9908 
 174   0.0000       0.113459         3.0874 
 175   0.0000       0.113935         3.1003 
 176   0.0000       0.118468         3.2237 
 177   0.0000       0.119360         3.2480 
 178   0.0000       0.121719         3.3122 
 179   0.0000       0.122542         3.3345 
 180   0.0000       0.128109         3.4860 
 181   0.0000       0.130567         3.5529 
 182   0.0000       0.132673         3.6102 
 183   0.0000       0.139286         3.7902 
 184   0.0000       0.140268         3.8169 
 185   0.0000       0.143500         3.9048 
 186   0.0000       0.145330         3.9546 
 187   0.0000       0.149185         4.0595 
 188   0.0000       0.151227         4.1151 
 189   0.0000       0.152618         4.1530 
 190   0.0000       0.153405         4.1744 
 191   0.0000       0.154498         4.2041 
 192   0.0000       0.158551         4.3144 
 193   0.0000       0.163213         4.4413 
 194   0.0000       0.166718         4.5366 
 195   0.0000       0.167756         4.5649 
 196   0.0000       0.171622         4.6701 
 197   0.0000       0.172060         4.6820 
 198   0.0000       0.176262         4.7963 
 199   0.0000       0.178264         4.8508 
 200   0.0000       0.180210         4.9038 
 201   0.0000       0.181496         4.9388 
 202   0.0000       0.185118         5.0373 
 203   0.0000       0.186656         5.0792 
 204   0.0000       0.188945         5.1415 
 205   0.0000       0.192773         5.2456 
 206   0.0000       0.197364         5.3706 
 207   0.0000       0.198002         5.3879 
 208   0.0000       0.200108         5.4452 
 209   0.0000       0.202146         5.5007 
 210   0.0000       0.204834         5.5738 
 211   0.0000       0.207102         5.6355 
 212   0.0000       0.208258         5.6670 
 213   0.0000       0.210829         5.7369 
 214   0.0000       0.214509         5.8371 
 215   0.0000       0.215229         5.8567 
 216   0.0000       0.216141         5.8815 
 217   0.0000       0.217313         5.9134 
 218   0.0000       0.222199         6.0464 
 219   0.0000       0.222614         6.0576 
 220   0.0000       0.225651         6.1403 
 221   0.0000       0.227062         6.1787 
 222   0.0000       0.229491         6.2448 
 223   0.0000       0.231163         6.2903 
 224   0.0000       0.234034         6.3684 
 225   0.0000       0.236132         6.4255 
 226   0.0000       0.239463         6.5161 
 227   0.0000       0.240465         6.5434 
 228   0.0000       0.242989         6.6121 
 229   0.0000       0.244103         6.6424 
 230   0.0000       0.246973         6.7205 
 231   0.0000       0.247140         6.7250 
 232   0.0000       0.250347         6.8123 
 233   0.0000       0.251171         6.8347 
 234   0.0000       0.253797         6.9062 
 235   0.0000       0.255859         6.9623 
 236   0.0000       0.258544         7.0353 
 237   0.0000       0.260843         7.0979 
 238   0.0000       0.262751         7.1498 
 239   0.0000       0.264989         7.2107 
 240   0.0000       0.266671         7.2565 
 241   0.0000       0.271047         7.3756 
 242   0.0000       0.274308         7.4643 
 243   0.0000       0.275895         7.5075 
 244   0.0000       0.276179         7.5152 
 245   0.0000       0.280303         7.6274 
 246   0.0000       0.285698         7.7742 
 247   0.0000       0.286494         7.7959 
 248   0.0000       0.292289         7.9536 
 249   0.0000       0.293501         7.9866 
 250   0.0000       0.294091         8.0026 
 251   0.0000       0.298572         8.1246 
 252   0.0000       0.300596         8.1796 
 253   0.0000       0.301360         8.2004 
 254   0.0000       0.302790         8.2393 
 255   0.0000       0.305734         8.3194 
 256   0.0000       0.308515         8.3951 
 257   0.0000       0.309489         8.4216 
 258   0.0000       0.310314         8.4441 
 259   0.0000       0.314089         8.5468 
 260   0.0000       0.315482         8.5847 
 261   0.0000       0.316546         8.6137 
 262   0.0000       0.318121         8.6565 
 263   0.0000       0.320316         8.7162 
 264   0.0000       0.322267         8.7693 
 265   0.0000       0.324875         8.8403 
 266   0.0000       0.326070         8.8728 
 267   0.0000       0.327470         8.9109 
 268   0.0000       0.328308         8.9337 
 269   0.0000       0.330084         8.9820 
 270   0.0000       0.332944         9.0599 
 271   0.0000       0.335824         9.1382 
 272   0.0000       0.336348         9.1525 
 273   0.0000       0.338985         9.2242 
 274   0.0000       0.341276         9.2866 
 275   0.0000       0.342501         9.3199 
 276   0.0000       0.343065         9.3353 
 277   0.0000       0.345106         9.3908 
 278   0.0000       0.346289         9.4230 
 279   0.0000       0.349184         9.5018 
 280   0.0000       0.349742         9.5170 
 281   0.0000       0.351423         9.5627 
 282   0.0000       0.353407         9.6167 
 283   0.0000       0.354946         9.6586 
 284   0.0000       0.356527         9.7016 
 285   0.0000       0.358285         9.7494 
 286   0.0000       0.358840         9.7645 
 287   0.0000       0.359997         9.7960 
 288   0.0000       0.360724         9.8158 
 289   0.0000       0.362590         9.8666 
 290   0.0000       0.363198         9.8831 
 291   0.0000       0.366602         9.9758 
 292   0.0000       0.367051         9.9880 
 293   0.0000       0.368751        10.0342 
 294   0.0000       0.372046        10.1239 
 295   0.0000       0.372972        10.1491 
 296   0.0000       0.373765        10.1707 
 297   0.0000       0.376210        10.2372 
 298   0.0000       0.379969        10.3395 
 299   0.0000       0.380768        10.3612 
 300   0.0000       0.381064        10.3693 
 301   0.0000       0.383582        10.4378 
 302   0.0000       0.385101        10.4791 
 303   0.0000       0.388537        10.5726 
 304   0.0000       0.389970        10.6116 
 305   0.0000       0.390810        10.6345 
 306   0.0000       0.395127        10.7520 
 307   0.0000       0.396416        10.7870 
 308   0.0000       0.398129        10.8336 
 309   0.0000       0.400894        10.9089 
 310   0.0000       0.401618        10.9286 
 311   0.0000       0.402257        10.9460 
 312   0.0000       0.403629        10.9833 
 313   0.0000       0.403737        10.9862 
 314   0.0000       0.406522        11.0620 
 315   0.0000       0.408391        11.1129 
 316   0.0000       0.410121        11.1600 
 317   0.0000       0.410624        11.1737 
 318   0.0000       0.413674        11.2566 
 319   0.0000       0.415638        11.3101 
 320   0.0000       0.417442        11.3592 
 321   0.0000       0.418992        11.4014 
 322   0.0000       0.420106        11.4317 
 323   0.0000       0.423462        11.5230 
 324   0.0000       0.424139        11.5414 
 325   0.0000       0.426275        11.5995 
 326   0.0000       0.426452        11.6043 
 327   0.0000       0.428670        11.6647 
 328   0.0000       0.430276        11.7084 
 329   0.0000       0.430950        11.7267 
 330   0.0000       0.433789        11.8040 
 331   0.0000       0.436478        11.8772 
 332   0.0000       0.438993        11.9456 
 333   0.0000       0.441688        12.0190 
 334   0.0000       0.442641        12.0449 
 335   0.0000       0.444246        12.0885 
 336   0.0000       0.446216        12.1421 
 337   0.0000       0.448163        12.1951 
 338   0.0000       0.449171        12.2226 
 339   0.0000       0.451484        12.2855 
 340   0.0000       0.454536        12.3686 
 341   0.0000       0.457493        12.4490 
 342   0.0000       0.458600        12.4791 
 343   0.0000       0.460270        12.5246 
 344   0.0000       0.460761        12.5379 
 345   0.0000       0.464844        12.6490 
 346   0.0000       0.466152        12.6846 
 347   0.0000       0.469571        12.7777 
 348   0.0000       0.472715        12.8632 
 349   0.0000       0.473100        12.8737 
 350   0.0000       0.475225        12.9315 
 351   0.0000       0.476266        12.9598 
 352   0.0000       0.479023        13.0349 
 353   0.0000       0.480847        13.0845 
 354   0.0000       0.481434        13.1005 
 355   0.0000       0.482562        13.1312 
 356   0.0000       0.484654        13.1881 
 357   0.0000       0.487858        13.2753 
 358   0.0000       0.489191        13.3116 
 359   0.0000       0.494183        13.4474 
 360   0.0000       0.497339        13.5333 
 361   0.0000       0.498624        13.5682 
 362   0.0000       0.504266        13.7218 
 363   0.0000       0.504826        13.7370 
 364   0.0000       0.506818        13.7912 
 365   0.0000       0.511907        13.9297 
 366   0.0000       0.512656        13.9501 
 367   0.0000       0.514224        13.9927 
 368   0.0000       0.517266        14.0755 
 369   0.0000       0.518587        14.1115 
 370   0.0000       0.519638        14.1401 
 371   0.0000       0.523880        14.2555 
 372   0.0000       0.524364        14.2687 
 373   0.0000       0.529142        14.3987 
 374   0.0000       0.529785        14.4162 
 375   0.0000       0.531812        14.4713 
 376   0.0000       0.533727        14.5234 
 377   0.0000       0.534757        14.5515 
 378   0.0000       0.536342        14.5946 
 379   0.0000       0.538227        14.6459 
 380   0.0000       0.540216        14.7000 
 381   0.0000       0.542798        14.7703 
 382   0.0000       0.544723        14.8227 
 383   0.0000       0.547941        14.9102 
 384   0.0000       0.548717        14.9313 
 385   0.0000       0.551721        15.0131 
 386   0.0000       0.552591        15.0368 
 387   0.0000       0.556496        15.1430 
 388   0.0000       0.557682        15.1753 
 389   0.0000       0.560750        15.2588 
 390   0.0000       0.561906        15.2902 
 391   0.0000       0.566458        15.4141 
 392   0.0000       0.571968        15.5640 
 393   0.0000       0.572857        15.5882 
 394   0.0000       0.575804        15.6684 
 395   0.0000       0.577141        15.7048 
 396   0.0000       0.580036        15.7836 
 397   0.0000       0.580472        15.7954 
 398   0.0000       0.582801        15.8588 
 399   0.0000       0.586620        15.9627 
 400   0.0000       0.587547        15.9880 
 401   0.0000       0.591394        16.0926 
 402   0.0000       0.592921        16.1342 
 403   0.0000       0.594423        16.1751 
 404   0.0000       0.596342        16.2273 
 405   0.0000       0.597177        16.2500 
 406   0.0000       0.600563        16.3421 
 407   0.0000       0.603816        16.4307 
 408   0.0000       0.606245        16.4968 
 409   0.0000       0.607451        16.5296 
 410   0.0000       0.608972        16.5710 
 411   0.0000       0.613000        16.6806 
 412   0.0000       0.617419        16.8008 
 413   0.0000       0.621568        16.9137 
 414   0.0000       0.623053        16.9541 
 415   0.0000       0.624294        16.9879 
 416   0.0000       0.628126        17.0922 
 417   0.0000       0.632556        17.2127 
 418   0.0000       0.633566        17.2402 
 419   0.0000       0.634359        17.2618 
 420   0.0000       0.637811        17.3557 
 421   0.0000       0.638614        17.3776 
 422   0.0000       0.642762        17.4904 
 423   0.0000       0.646170        17.5832 
 424   0.0000       0.646606        17.5951 
 425   0.0000       0.650090        17.6898 
 426   0.0000       0.652363        17.7517 
 427   0.0000       0.653910        17.7938 
 428   0.0000       0.657710        17.8972 
 429   0.0000       0.659755        17.9528 
 430   0.0000       0.660468        17.9722 
 431   0.0000       0.662582        18.0298 
 432   0.0000       0.667292        18.1579 
 433   0.0000       0.668922        18.2023 
 434   0.0000       0.671863        18.2823 
 435   0.0000       0.673153        18.3174 
 436   0.0000       0.673856        18.3366 
 437   0.0000       0.676803        18.4168 
 438   0.0000       0.679721        18.4961 
 439   0.0000       0.680460        18.5163 
 440   0.0000       0.685231        18.6461 
 441   0.0000       0.687715        18.7137 
 442   0.0000       0.688679        18.7399 
 443   0.0000       0.691016        18.8035 
 444   0.0000       0.692878        18.8542 
 445   0.0000       0.694852        18.9079 
 446   0.0000       0.698363        19.0034 
 447   0.0000       0.699823        19.0431 
 448   0.0000       0.700528        19.0623 
 449   0.0000       0.702241        19.1090 
 450   0.0000       0.706052        19.2126 
 451   0.0000       0.709470        19.3057 
 452   0.0000       0.709580        19.3087 
 453   0.0000       0.710891        19.3443 
 454   0.0000       0.711185        19.3523 
 455   0.0000       0.716908        19.5080 
 456   0.0000       0.719889        19.5892 
 457   0.0000       0.723415        19.6851 
 458   0.0000       0.726384        19.7659 
 459   0.0000       0.728241        19.8164 
 460   0.0000       0.730630        19.8815 
 461   0.0000       0.735003        20.0004 
 462   0.0000       0.738703        20.1011 
 463   0.0000       0.740097        20.1391 
 464   0.0000       0.741064        20.1654 
 465   0.0000       0.742074        20.1929 
 466   0.0000       0.745438        20.2844 
 467   0.0000       0.749544        20.3961 
 468   0.0000       0.751436        20.4476 
 469   0.0000       0.754048        20.5187 
 470   0.0000       0.756126        20.5752 
 471   0.0000       0.759841        20.6763 
 472   0.0000       0.763123        20.7656 
 473   0.0000       0.766813        20.8660 
 474   0.0000       0.767695        20.8900 
 475   0.0000       0.768579        20.9141 
 476   0.0000       0.771422        20.9915 
 477   0.0000       0.772794        21.0288 
 478   0.0000       0.776090        21.1185 
 479   0.0000       0.779334        21.2068 
 480   0.0000       0.780280        21.2325 
 481   0.0000       0.783669        21.3247 
 482   0.0000       0.784266        21.3410 
 483   0.0000       0.787064        21.4171 
 484   0.0000       0.789582        21.4856 
 485   0.0000       0.790547        21.5119 
 486   0.0000       0.792221        21.5574 
 487   0.0000       0.793693        21.5975 
 488   0.0000       0.797637        21.7048 
 489   0.0000       0.798879        21.7386 
 490   0.0000       0.803082        21.8530 
 491   0.0000       0.804289        21.8858 
 492   0.0000       0.804646        21.8955 
 493   0.0000       0.805844        21.9281 
 494   0.0000       0.807579        21.9753 
 495   0.0000       0.810925        22.0664 
 496   0.0000       0.811382        22.0788 
 497   0.0000       0.814552        22.1651 
 498   0.0000       0.815024        22.1779 
 499   0.0000       0.818265        22.2661 
 500   0.0000       0.821212        22.3463 
 501   0.0000       0.824011        22.4225 
 502   0.0000       0.826014        22.4770 
 503   0.0000       0.827419        22.5152 
 504   0.0000       0.831396        22.6234 
 505   0.0000       0.832998        22.6670 
 506   0.0000       0.835154        22.7257 
 507   0.0000       0.836539        22.7634 
 508   0.0000       0.837836        22.7987 
 509   0.0000       0.840609        22.8741 
 510   0.0000       0.841640        22.9022 
 511   0.0000       0.843815        22.9614 
 512   0.0000       0.844724        22.9861 
 513   0.0000       0.849613        23.1192 
 514   0.0000       0.849955        23.1285 
 515   0.0000       0.855595        23.2819 
 516   0.0000       0.857345        23.3296 
 517   0.0000       0.858222        23.3534 
 518   0.0000       0.859860        23.3980 
 519   0.0000       0.862559        23.4714 
 520   0.0000       0.862937        23.4817 
 521   0.0000       0.865881        23.5618 
 522   0.0000       0.867020        23.5928 
 523   0.0000       0.868826        23.6420 
 524   0.0000       0.870096        23.6765 
 525   0.0000       0.873694        23.7744 
 526   0.0000       0.878177        23.8964 
 527   0.0000       0.879644        23.9363 
 528   0.0000       0.880887        23.9702 
 529   0.0000       0.883163        24.0321 
 530   0.0000       0.885352        24.0917 
 531   0.0000       0.887506        24.1503 
 532   0.0000       0.889567        24.2064 
 533   0.0000       0.890793        24.2397 
 534   0.0000       0.892758        24.2932 
 535   0.0000       0.893620        24.3166 
 536   0.0000       0.897014        24.4090 
 537   0.0000       0.898177        24.4407 
 538   0.0000       0.900244        24.4969 
 539   0.0000       0.901554        24.5325 
 540   0.0000       0.902443        24.5567 
 541   0.0000       0.904474        24.6120 
 542   0.0000       0.907050        24.6821 
 543   0.0000       0.908732        24.7278 
 544   0.0000       0.912284        24.8245 
 545   0.0000       0.915053        24.8999 
 546   0.0000       0.917064        24.9546 
 547   0.0000       0.917561        24.9681 
 548   0.0000       0.919450        25.0195 
 549   0.0000       0.920539        25.0491 
 550   0.0000       0.924668        25.1615 
 551   0.0000       0.924827        25.1658 
 552   0.0000       0.927202        25.2305 
 553   0.0000       0.931644        25.3513 
 554   0.0000       0.933285        25.3960 
 555   0.0000       0.934728        25.4353 
 556   0.0000       0.936359        25.4796 
 557   0.0000       0.938424        25.5358 
 558   0.0000       0.940158        25.5830 
 559   0.0000       0.941838        25.6287 
 560   0.0000       0.943309        25.6687 
 561   0.0000       0.945779        25.7360 
 562   0.0000       0.946796        25.7636 
 563   0.0000       0.949690        25.8424 
 564   0.0000       0.951231        25.8843 
 565   0.0000       0.951418        25.8894 
 566   0.0000       0.954123        25.9630 
 567   0.0000       0.957311        26.0497 
 568   0.0000       0.958015        26.0689 
 569   0.0000       0.961907        26.1748 
 570   0.0000       0.962310        26.1858 
 571   0.0000       0.964381        26.2422 
 572   0.0000       0.965110        26.2620 
 573   0.0000       0.967808        26.3354 
 574   0.0000       0.970639        26.4124 
 575   0.0000       0.970817        26.4173 
 576   0.0000       0.972403        26.4604 
 577   0.0000       0.974717        26.5234 
 578   0.0000       0.975860        26.5545 
 579   0.0000       0.979060        26.6416 
 580   0.0000       0.980714        26.6866 
 581   0.0000       0.982071        26.7235 
 582   0.0000       0.985140        26.8070 
 583   0.0000       0.986579        26.8462 
 584   0.0000       0.988315        26.8934 
 585   0.0000       0.992294        27.0017 
 586   0.0000       0.993680        27.0394 
 587   0.0000       0.996186        27.1076 
 588   0.0000       0.996644        27.1201 
 589   0.0000       0.999486        27.1974 
 590   0.0000       1.001358        27.2483 
 591   0.0000       1.003147        27.2970 
 592   0.0000       1.003842        27.3159 
 593   0.0000       1.005168        27.3520 
 594   0.0000       1.006744        27.3949 
 595   0.0000       1.008793        27.4506 
 596   0.0000       1.010650        27.5012 
 597   0.0000       1.011039        27.5118 
 598   0.0000       1.011884        27.5348 
 599   0.0000       1.015192        27.6248 
 600   0.0000       1.017963        27.7002 
 601   0.0000       1.019633        27.7456 
 602   0.0000       1.021779        27.8040 
 603   0.0000       1.023363        27.8471 
 604   0.0000       1.025279        27.8993 
 605   0.0000       1.028661        27.9913 
 606   0.0000       1.030176        28.0325 
 607   0.0000       1.031800        28.0767 
 608   0.0000       1.033068        28.1112 
 609   0.0000       1.035326        28.1727 
 610   0.0000       1.037438        28.2301 
 611   0.0000       1.039457        28.2851 
 612   0.0000       1.040511        28.3137 
 613   0.0000       1.042659        28.3722 
 614   0.0000       1.044607        28.4252 
 615   0.0000       1.047192        28.4955 
 616   0.0000       1.047837        28.5131 
 617   0.0000       1.050256        28.5789 
 618   0.0000       1.051955        28.6251 
 619   0.0000       1.052783        28.6477 
 620   0.0000       1.055243        28.7146 
 621   0.0000       1.057072        28.7644 
 622   0.0000       1.060787        28.8655 
 623   0.0000       1.062142        28.9024 
 624   0.0000       1.062916        28.9234 
 625   0.0000       1.065368        28.9901 
 626   0.0000       1.069417        29.1003 
 627   0.0000       1.070919        29.1412 
 628   0.0000       1.072393        29.1813 
 629   0.0000       1.074209        29.2307 
 630   0.0000       1.078689        29.3526 
 631   0.0000       1.079983        29.3878 
 632   0.0000       1.081393        29.4262 
 633   0.0000       1.084091        29.4996 
 634   0.0000       1.085395        29.5351 
 635   0.0000       1.086988        29.5784 
 636   0.0000       1.088114        29.6091 
 637   0.0000       1.091886        29.7117 
 638   0.0000       1.093063        29.7438 
 639   0.0000       1.095140        29.8003 
 640   0.0000       1.098030        29.8789 
 641   0.0000       1.102246        29.9936 
 642   0.0000       1.106536        30.1104 
 643   0.0000       1.106633        30.1130 
 644   0.0000       1.108410        30.1614 
 645   0.0000       1.110465        30.2173 
 646   0.0000       1.113420        30.2977 
 647   0.0000       1.116405        30.3789 
 648   0.0000       1.117399        30.4060 
 649   0.0000       1.122054        30.5326 
 650   0.0000       1.123605        30.5748 
 651   0.0000       1.125067        30.6146 
 652   0.0000       1.128386        30.7049 
 653   0.0000       1.130824        30.7713 
 654   0.0000       1.132244        30.8099 
 655   0.0000       1.133902        30.8550 
 656   0.0000       1.137938        30.9649 
 657   0.0000       1.141082        31.0504 
 658   0.0000       1.141895        31.0726 
 659   0.0000       1.143454        31.1150 
 660   0.0000       1.144865        31.1534 
 661   0.0000       1.146297        31.1923 
 662   0.0000       1.149781        31.2871 
 663   0.0000       1.152595        31.3637 
 664   0.0000       1.155865        31.4527 
 665   0.0000       1.157270        31.4909 
 666   0.0000       1.158347        31.5202 
 667   0.0000       1.159966        31.5643 
 668   0.0000       1.163009        31.6471 
 669   0.0000       1.164696        31.6930 
 670   0.0000       1.166375        31.7387 
 671   0.0000       1.167917        31.7807 
 672   0.0000       1.170335        31.8464 
 673   0.0000       1.174556        31.9613 
 674   0.0000       1.177503        32.0415 
 675   0.0000       1.179045        32.0834 
 676   0.0000       1.181624        32.1536 
 677   0.0000       1.184664        32.2364 
 678   0.0000       1.187662        32.3179 
 679   0.0000       1.188239        32.3336 
 680   0.0000       1.194400        32.5013 
 681   0.0000       1.196409        32.5560 
 682   0.0000       1.196726        32.5646 
 683   0.0000       1.200339        32.6629 
 684   0.0000       1.202450        32.7203 
 685   0.0000       1.204445        32.7746 
 686   0.0000       1.207116        32.8473 
 687   0.0000       1.210624        32.9428 
 688   0.0000       1.212519        32.9943 
 689   0.0000       1.214659        33.0526 
 690   0.0000       1.216341        33.0983 
 691   0.0000       1.219663        33.1887 
 692   0.0000       1.222216        33.2582 
 693   0.0000       1.223543        33.2943 
 694   0.0000       1.226710        33.3805 
 695   0.0000       1.227699        33.4074 
 696   0.0000       1.231324        33.5060 
 697   0.0000       1.233025        33.5523 
 698   0.0000       1.234646        33.5964 
 699   0.0000       1.236904        33.6579 
 700   0.0000       1.238710        33.7070 
 701   0.0000       1.240388        33.7527 
 702   0.0000       1.242543        33.8113 
 703   0.0000       1.245326        33.8870 
 704   0.0000       1.247654        33.9504 
 705   0.0000       1.249504        34.0007 
 706   0.0000       1.250341        34.0235 
 707   0.0000       1.252691        34.0875 
 708   0.0000       1.254395        34.1338 
 709   0.0000       1.258220        34.2379 
 710   0.0000       1.259958        34.2852 
 711   0.0000       1.260728        34.3062 
 712   0.0000       1.264234        34.4016 
 713   0.0000       1.266675        34.4680 
 714   0.0000       1.269129        34.5348 
 715   0.0000       1.270004        34.5586 
 716   0.0000       1.275962        34.7207 
 717   0.0000       1.278683        34.7947 
 718   0.0000       1.281966        34.8841 
 719   0.0000       1.283109        34.9152 
 720   0.0000       1.285010        34.9669 
 721   0.0000       1.289320        35.0842 
 722   0.0000       1.289964        35.1017 
 723   0.0000       1.293752        35.2048 
 724   0.0000       1.296503        35.2796 
 725   0.0000       1.298230        35.3266 
 726   0.0000       1.299808        35.3696 
 727   0.0000       1.301711        35.4214 
 728   0.0000       1.308895        35.6168 
 729   0.0000       1.309548        35.6346 
 730   0.0000       1.311920        35.6992 
 731   0.0000       1.313898        35.7530 
 732   0.0000       1.314632        35.7730 
 733   0.0000       1.319841        35.9147 
 734   0.0000       1.321791        35.9678 
 735   0.0000       1.324735        36.0479 
 736   0.0000       1.325773        36.0761 
 737   0.0000       1.328219        36.1427 
 738   0.0000       1.332428        36.2572 
 739   0.0000       1.333080        36.2750 
 740   0.0000       1.334996        36.3271 
 741   0.0000       1.340796        36.4849 
 742   0.0000       1.344807        36.5941 
 743   0.0000       1.347697        36.6727 
 744   0.0000       1.352078        36.7919 
 745   0.0000       1.353485        36.8302 
 746   0.0000       1.355072        36.8734 
 747   0.0000       1.358737        36.9731 
 748   0.0000       1.361392        37.0453 
 749   0.0000       1.363728        37.1089 
 750   0.0000       1.364849        37.1394 
 751   0.0000       1.367199        37.2034 
 752   0.0000       1.370856        37.3029 
 753   0.0000       1.375607        37.4322 
 754   0.0000       1.376175        37.4476 
 755   0.0000       1.380759        37.5724 
 756   0.0000       1.382162        37.6105 
 757   0.0000       1.385707        37.7070 
 758   0.0000       1.388006        37.7696 
 759   0.0000       1.389301        37.8048 
 760   0.0000       1.394474        37.9456 
 761   0.0000       1.398448        38.0537 
 762   0.0000       1.399121        38.0720 
 763   0.0000       1.402449        38.1626 
 764   0.0000       1.404651        38.2225 
 765   0.0000       1.409067        38.3427 
 766   0.0000       1.409793        38.3624 
 767   0.0000       1.413828        38.4722 
 768   0.0000       1.414472        38.4897 
 769   0.0000       1.417454        38.5709 
 770   0.0000       1.419616        38.6297 
 771   0.0000       1.425103        38.7790 
 772   0.0000       1.425846        38.7992 
 773   0.0000       1.429923        38.9102 
 774   0.0000       1.431164        38.9439 
 775   0.0000       1.432567        38.9821 
 776   0.0000       1.433464        39.0065 
 777   0.0000       1.437543        39.1175 
 778   0.0000       1.443397        39.2768 
 779   0.0000       1.445967        39.3468 
 780   0.0000       1.448679        39.4206 
 781   0.0000       1.450865        39.4800 
 782   0.0000       1.454365        39.5753 
 783   0.0000       1.459179        39.7063 
 784   0.0000       1.460921        39.7537 
 785   0.0000       1.462060        39.7847 
 786   0.0000       1.465818        39.8869 
 787   0.0000       1.469864        39.9970 
 788   0.0000       1.471199        40.0334 
 789   0.0000       1.475381        40.1472 
 790   0.0000       1.478325        40.2273 
 791   0.0000       1.480475        40.2858 
 792   0.0000       1.483257        40.3615 
 793   0.0000       1.486469        40.4489 
 794   0.0000       1.489768        40.5387 
 795   0.0000       1.492591        40.6155 
 796   0.0000       1.494316        40.6624 
 797   0.0000       1.497114        40.7386 
 798   0.0000       1.498740        40.7828 
 799   0.0000       1.501464        40.8569 
 800   0.0000       1.507472        41.0204 
 801   0.0000       1.508983        41.0615 
 802   0.0000       1.510792        41.1107 
 803   0.0000       1.512563        41.1589 
 804   0.0000       1.515432        41.2370 
 805   0.0000       1.517777        41.3008 
 806   0.0000       1.522951        41.4416 
 807   0.0000       1.526294        41.5326 
 808   0.0000       1.528376        41.5892 
 809   0.0000       1.532107        41.6907 
 810   0.0000       1.535418        41.7808 
 811   0.0000       1.539436        41.8902 
 812   0.0000       1.540606        41.9220 
 813   0.0000       1.543035        41.9881 
 814   0.0000       1.548591        42.1393 
 815   0.0000       1.550991        42.2046 
 816   0.0000       1.552344        42.2414 
 817   0.0000       1.557653        42.3859 
 818   0.0000       1.561045        42.4782 
 819   0.0000       1.562496        42.5177 
 820   0.0000       1.570444        42.7340 
 821   0.0000       1.571842        42.7720 
 822   0.0000       1.576996        42.9122 
 823   0.0000       1.578033        42.9405 
 824   0.0000       1.580106        42.9969 
 825   0.0000       1.585599        43.1463 
 826   0.0000       1.586188        43.1624 
 827   0.0000       1.589012        43.2392 
 828   0.0000       1.592754        43.3410 
 829   0.0000       1.594969        43.4013 
 830   0.0000       1.599698        43.5300 
 831   0.0000       1.601025        43.5661 
 832   0.0000       1.607248        43.7354 
 833   0.0000       1.610121        43.8136 
 834   0.0000       1.611919        43.8626 
 835   0.0000       1.613374        43.9021 
 836   0.0000       1.617741        44.0210 
 837   0.0000       1.619359        44.0650 
 838   0.0000       1.623245        44.1707 
 839   0.0000       1.625291        44.2264 
 840   0.0000       1.626704        44.2649 
 841   0.0000       1.632501        44.4226 
 842   0.0000       1.633576        44.4519 
 843   0.0000       1.635007        44.4908 
 844   0.0000       1.637510        44.5589 
 845   0.0000       1.640282        44.6343 
 846   0.0000       1.642700        44.7001 
 847   0.0000       1.644775        44.7566 
 848   0.0000       1.646964        44.8162 
 849   0.0000       1.652025        44.9539 
 850   0.0000       1.653288        44.9883 
 851   0.0000       1.657077        45.0913 
 852   0.0000       1.660625        45.1879 
 853   0.0000       1.664896        45.3041 
 854   0.0000       1.666398        45.3450 
 855   0.0000       1.669944        45.4415 
 856   0.0000       1.673064        45.5264 
 857   0.0000       1.675814        45.6012 
 858   0.0000       1.676545        45.6211 
 859   0.0000       1.678952        45.6866 
 860   0.0000       1.683518        45.8109 
 861   0.0000       1.688447        45.9450 
 862   0.0000       1.689841        45.9829 
 863   0.0000       1.691846        46.0375 
 864   0.0000       1.692601        46.0580 
 865   0.0000       1.695407        46.1344 
 866   0.0000       1.701271        46.2939 
 867   0.0000       1.702906        46.3384 
 868   0.0000       1.703873        46.3647 
 869   0.0000       1.707060        46.4515 
 870   0.0000       1.713756        46.6337 
 871   0.0000       1.714170        46.6449 
 872   0.0000       1.716800        46.7165 
 873   0.0000       1.718072        46.7511 
 874   0.0000       1.722659        46.8759 
 875   0.0000       1.726200        46.9723 
 876   0.0000       1.729520        47.0626 
 877   0.0000       1.730933        47.1011 
 878   0.0000       1.731710        47.1222 
 879   0.0000       1.732683        47.1487 
 880   0.0000       1.741537        47.3896 
 881   0.0000       1.744730        47.4765 
 882   0.0000       1.745983        47.5106 
 883   0.0000       1.751753        47.6676 
 884   0.0000       1.752945        47.7001 
 885   0.0000       1.757455        47.8228 
 886   0.0000       1.759539        47.8795 
 887   0.0000       1.762837        47.9692 
 888   0.0000       1.765915        48.0530 
 889   0.0000       1.766644        48.0728 
 890   0.0000       1.767382        48.0929 
 891   0.0000       1.771131        48.1949 
 892   0.0000       1.775577        48.3159 
 893   0.0000       1.778417        48.3932 
 894   0.0000       1.781622        48.4804 
 895   0.0000       1.784777        48.5663 
 896   0.0000       1.785753        48.5928 
 897   0.0000       1.787691        48.6455 
 898   0.0000       1.789842        48.7041 
 899   0.0000       1.793131        48.7936 
 900   0.0000       1.797846        48.9219 
 901   0.0000       1.800503        48.9942 
 902   0.0000       1.804193        49.0946 
 903   0.0000       1.806475        49.1567 
 904   0.0000       1.810402        49.2635 
 905   0.0000       1.813569        49.3497 
 906   0.0000       1.816312        49.4244 
 907   0.0000       1.820102        49.5275 
 908   0.0000       1.821056        49.5535 
 909   0.0000       1.826958        49.7141 
 910   0.0000       1.829624        49.7866 
 911   0.0000       1.833251        49.8853 
 912   0.0000       1.834272        49.9131 
 913   0.0000       1.837129        49.9908 
 914   0.0000       1.838475        50.0275 
 915   0.0000       1.840427        50.0806 
 916   0.0000       1.845314        50.2135 
 917   0.0000       1.849249        50.3206 
 918   0.0000       1.852005        50.3956 
 919   0.0000       1.856009        50.5046 
 920   0.0000       1.857923        50.5566 
 921   0.0000       1.862648        50.6852 
 922   0.0000       1.865349        50.7587 
 923   0.0000       1.866636        50.7938 
 924   0.0000       1.868950        50.8567 
 925   0.0000       1.871116        50.9157 
 926   0.0000       1.875723        51.0410 
 927   0.0000       1.878174        51.1077 
 928   0.0000       1.881204        51.1902 
 929   0.0000       1.886954        51.3466 
 930   0.0000       1.888644        51.3926 
 931   0.0000       1.890694        51.4484 
 932   0.0000       1.893440        51.5231 
 933   0.0000       1.896301        51.6010 
 934   0.0000       1.898796        51.6689 
 935   0.0000       1.899423        51.6859 
 936   0.0000       1.903569        51.7987 
 937   0.0000       1.905991        51.8647 
 938   0.0000       1.907464        51.9047 
 939   0.0000       1.910489        51.9870 
 940   0.0000       1.915833        52.1325 
 941   0.0000       1.917452        52.1765 
 942   0.0000       1.919240        52.2252 
 943   0.0000       1.920815        52.2680 
 944   0.0000       1.926366        52.4191 
 945   0.0000       1.927811        52.4584 
 946   0.0000       1.930064        52.5197 
 947   0.0000       1.931622        52.5621 
 948   0.0000       1.933687        52.6183 
 949   0.0000       1.938187        52.7408 
 950   0.0000       1.939264        52.7701 
 951   0.0000       1.941135        52.8210 
 952   0.0000       1.944865        52.9225 
 953   0.0000       1.947433        52.9923 
 954   0.0000       1.948239        53.0143 
 955   0.0000       1.950460        53.0747 
 956   0.0000       1.952968        53.1429 
 957   0.0000       1.955735        53.2183 
 958   0.0000       1.957323        53.2615 
 959   0.0000       1.960376        53.3446 
 960   0.0000       1.963950        53.4418 
 961   0.0000       1.967131        53.5284 
 962   0.0000       1.969437        53.5911 
 963   0.0000       1.970707        53.6257 
 964   0.0000       1.971562        53.6489 
 965   0.0000       1.974032        53.7161 
 966   0.0000       1.975396        53.7533 
 967   0.0000       1.977457        53.8093 
 968   0.0000       1.980671        53.8968 
 969   0.0000       1.985279        54.0222 
 970   0.0000       1.987752        54.0895 
 971   0.0000       1.990582        54.1665 
 972   0.0000       1.993701        54.2514 
 973   0.0000       1.995523        54.3009 
 974   0.0000       1.997875        54.3649 
 975   0.0000       2.000294        54.4308 
 976   0.0000       2.001903        54.4745 
 977   0.0000       2.002831        54.4998 
 978   0.0000       2.005117        54.5620 
 979   0.0000       2.011393        54.7328 
 980   0.0000       2.013636        54.7938 
 981   0.0000       2.017789        54.9068 
 982   0.0000       2.019784        54.9611 
 983   0.0000       2.022918        55.0464 
 984   0.0000       2.026273        55.1377 
 985   0.0000       2.027863        55.1810 
 986   0.0000       2.028626        55.2017 
 987   0.0000       2.030056        55.2406 
 988   0.0000       2.032613        55.3102 
 989   0.0000       2.035477        55.3881 
 990   0.0000       2.036327        55.4113 
 991   0.0000       2.040595        55.5274 
 992   0.0000       2.042133        55.5693 
 993   0.0000       2.046015        55.6749 
 994   0.0000       2.048125        55.7323 
 995   0.0000       2.049462        55.7687 
 996   0.0000       2.053381        55.8753 
 997   0.0000       2.055372        55.9295 
 998   0.0000       2.057976        56.0004 
 999   0.0000       2.059092        56.0307 
 1000   0.0000       2.062599        56.1262 
 1001   0.0000       2.064131        56.1679 
 1002   0.0000       2.065904        56.2161 
 1003   0.0000       2.069499        56.3139 
 1004   0.0000       2.071095        56.3574 
 1005   0.0000       2.075474        56.4765 
 1006   0.0000       2.076790        56.5123 
 1007   0.0000       2.079593        56.5886 
 1008   0.0000       2.080757        56.6203 
 1009   0.0000       2.083728        56.7011 
 1010   0.0000       2.085291        56.7436 
 1011   0.0000       2.087014        56.7905 
 1012   0.0000       2.091432        56.9108 
 1013   0.0000       2.093589        56.9695 
 1014   0.0000       2.095448        57.0200 
 1015   0.0000       2.096704        57.0542 
 1016   0.0000       2.099563        57.1320 
 1017   0.0000       2.101983        57.1979 
 1018   0.0000       2.103342        57.2349 
 1019   0.0000       2.104123        57.2561 
 1020   0.0000       2.107225        57.3405 
 1021   0.0000       2.109068        57.3907 
 1022   0.0000       2.112308        57.4788 
 1023   0.0000       2.113096        57.5003 
 1024   0.0000       2.116431        57.5910 
 1025   0.0000       2.118448        57.6459 
 1026   0.0000       2.119642        57.6784 
 1027   0.0000       2.122090        57.7450 
 1028   0.0000       2.123443        57.7818 
 1029   0.0000       2.126829        57.8739 
 1030   0.0000       2.130710        57.9796 
 1031   0.0000       2.131758        58.0081 
 1032   0.0000       2.135275        58.1038 
 1033   0.0000       2.136531        58.1380 
 1034   0.0000       2.140908        58.2571 
 1035   0.0000       2.142606        58.3033 
 1036   0.0000       2.146590        58.4117 
 1037   0.0000       2.147344        58.4322 
 1038   0.0000       2.151126        58.5351 
 1039   0.0000       2.151635        58.5490 
 1040   0.0000       2.155095        58.6431 
 1041   0.0000       2.156421        58.6792 
 1042   0.0000       2.158856        58.7455 
 1043   0.0000       2.160132        58.7802 
 1044   0.0000       2.162022        58.8316 
 1045   0.0000       2.163756        58.8788 
 1046   0.0000       2.166175        58.9446 
 1047   0.0000       2.167805        58.9890 
 1048   0.0000       2.170315        59.0573 
 1049   0.0000       2.172584        59.1190 
 1050   0.0000       2.175363        59.1946 
 1051   0.0000       2.177530        59.2536 
 1052   0.0000       2.180017        59.3213 
 1053   0.0000       2.180840        59.3437 
 1054   0.0000       2.183913        59.4273 
 1055   0.0000       2.186462        59.4966 
 1056   0.0000       2.188293        59.5465 
 1057   0.0000       2.195827        59.7515 
 1058   0.0000       2.196424        59.7677 
 1059   0.0000       2.197107        59.7863 
 1060   0.0000       2.198618        59.8274 
 1061   0.0000       2.201353        59.9019 
 1062   0.0000       2.203289        59.9545 
 1063   0.0000       2.206407        60.0394 
 1064   0.0000       2.207242        60.0621 
 1065   0.0000       2.208895        60.1071 
 1066   0.0000       2.210641        60.1546 
 1067   0.0000       2.211664        60.1825 
 1068   0.0000       2.213413        60.2300 
 1069   0.0000       2.215409        60.2843 
 1070   0.0000       2.218260        60.3619 
 1071   0.0000       2.222678        60.4822 
 1072   0.0000       2.225231        60.5516 
 1073   0.0000       2.225899        60.5698 
 1074   0.0000       2.229760        60.6749 
 1075   0.0000       2.231398        60.7194 
 1076   0.0000       2.233705        60.7822 
 1077   0.0000       2.235948        60.8432 
 1078   0.0000       2.239767        60.9471 
 1079   0.0000       2.240399        60.9643 
 1080   0.0000       2.242077        61.0100 
 1081   0.0000       2.242262        61.0151 
 1082   0.0000       2.244877        61.0862 
 1083   0.0000       2.247887        61.1681 
 1084   0.0000       2.251993        61.2799 
 1085   0.0000       2.255014        61.3620 
 1086   0.0000       2.256451        61.4011 
 1087   0.0000       2.258188        61.4484 
 1088   0.0000       2.260711        61.5171 
 1089   0.0000       2.265219        61.6397 
 1090   0.0000       2.267090        61.6907 
 1091   0.0000       2.269519        61.7568 
 1092   0.0000       2.272014        61.8246 
 1093   0.0000       2.272523        61.8385 
 1094   0.0000       2.275311        61.9144 
 1095   0.0000       2.276182        61.9381 
 1096   0.0000       2.278704        62.0067 
 1097   0.0000       2.280172        62.0466 
 1098   0.0000       2.281441        62.0812 
 1099   0.0000       2.281773        62.0902 
 1100   0.0000       2.284827        62.1733 
 1101   0.0000       2.286225        62.2114 
 1102   0.0000       2.289861        62.3103 
 1103   0.0000       2.291382        62.3517 
 1104   0.0000       2.293368        62.4057 
 1105   0.0000       2.295795        62.4718 
 1106   0.0000       2.298018        62.5323 
 1107   0.0000       2.300254        62.5931 
 1108   0.0000       2.302876        62.6644 
 1109   0.0000       2.303807        62.6898 
 1110   0.0000       2.306469        62.7622 
 1111   0.0000       2.307677        62.7951 
 1112   0.0000       2.310868        62.8819 
 1113   0.0000       2.311247        62.8922 
 1114   0.0000       2.314734        62.9871 
 1115   0.0000       2.316223        63.0276 
 1116   0.0000       2.318207        63.0816 
 1117   0.0000       2.320927        63.1556 
 1118   0.0000       2.322242        63.1914 
 1119   0.0000       2.324019        63.2398 
 1120   0.0000       2.326434        63.3055 
 1121   0.0000       2.327822        63.3433 
 1122   0.0000       2.332194        63.4622 
 1123   0.0000       2.332953        63.4829 
 1124   0.0000       2.337752        63.6135 
 1125   0.0000       2.339018        63.6479 
 1126   0.0000       2.341986        63.7287 
 1127   0.0000       2.344770        63.8044 
 1128   0.0000       2.346787        63.8593 
 1129   0.0000       2.348287        63.9001 
 1130   0.0000       2.351055        63.9755 
 1131   0.0000       2.353889        64.0526 
 1132   0.0000       2.354967        64.0819 
 1133   0.0000       2.358292        64.1724 
 1134   0.0000       2.359563        64.2070 
 1135   0.0000       2.362795        64.2949 
 1136   0.0000       2.364923        64.3528 
 1137   0.0000       2.365959        64.3810 
 1138   0.0000       2.367771        64.4303 
 1139   0.0000       2.369122        64.4671 
 1140   0.0000       2.373690        64.5914 
 1141   0.0000       2.374304        64.6081 
 1142   0.0000       2.377634        64.6987 
 1143   0.0000       2.378357        64.7184 
 1144   0.0000       2.380130        64.7666 
 1145   0.0000       2.383080        64.8469 
 1146   0.0000       2.385375        64.9094 
 1147   0.0000       2.389000        65.0080 
 1148   0.0000       2.390766        65.0561 
 1149   0.0000       2.392069        65.0915 
 1150   0.0000       2.394567        65.1595 
 1151   0.0000       2.395965        65.1975 
 1152   0.0000       2.397559        65.2409 
 1153   0.0000       2.400427        65.3189 
 1154   0.0000       2.403306        65.3973 
 1155   0.0000       2.406997        65.4977 
 1156   0.0000       2.407566        65.5132 
 1157   0.0000       2.408565        65.5404 
 1158   0.0000       2.410888        65.6036 
 1159   0.0000       2.413710        65.6804 
 1160   0.0000       2.414779        65.7095 
 1161   0.0000       2.416905        65.7673 
 1162   0.0000       2.424118        65.9636 
 1163   0.0000       2.424983        65.9871 
 1164   0.0000       2.429731        66.1163 
 1165   0.0000       2.430324        66.1325 
 1166   0.0000       2.432299        66.1862 
 1167   0.0000       2.434211        66.2383 
 1168   0.0000       2.437006        66.3143 
 1169   0.0000       2.442219        66.4562 
 1170   0.0000       2.443227        66.4836 
 1171   0.0000       2.445348        66.5413 
 1172   0.0000       2.448183        66.6184 
 1173   0.0000       2.450542        66.6826 
 1174   0.0000       2.455743        66.8242 
 1175   0.0000       2.456679        66.8496 
 1176   0.0000       2.458771        66.9066 
 1177   0.0000       2.461234        66.9736 
 1178   0.0000       2.462819        67.0167 
 1179   0.0000       2.465564        67.0914 
 1180   0.0000       2.469857        67.2082 
 1181   0.0000       2.472310        67.2750 
 1182   0.0000       2.473743        67.3140 
 1183   0.0000       2.474788        67.3424 
 1184   0.0000       2.477700        67.4217 
 1185   0.0000       2.479163        67.4614 
 1186   0.0000       2.482639        67.5560 
 1187   0.0000       2.484618        67.6099 
 1188   0.0000       2.485466        67.6330 
 1189   0.0000       2.489033        67.7300 
 1190   0.0000       2.490295        67.7644 
 1191   0.0000       2.492573        67.8264 
 1192   0.0000       2.496689        67.9384 
 1193   0.0000       2.497840        67.9697 
 1194   0.0000       2.499003        68.0013 
 1195   0.0000       2.500263        68.0356 
 1196   0.0000       2.501376        68.0659 
 1197   0.0000       2.505685        68.1831 
 1198   0.0000       2.506371        68.2018 
 1199   0.0000       2.511700        68.3468 
 1200   0.0000       2.515690        68.4554 
 1201   0.0000       2.516863        68.4873 
 1202   0.0000       2.519029        68.5463 
 1203   0.0000       2.522351        68.6367 
 1204   0.0000       2.524004        68.6816 
 1205   0.0000       2.525894        68.7331 
 1206   0.0000       2.526863        68.7594 
 1207   0.0000       2.531118        68.8752 
 1208   0.0000       2.533843        68.9494 
 1209   0.0000       2.535444        68.9929 
 1210   0.0000       2.540523        69.1312 
 1211   0.0000       2.541984        69.1709 
 1212   0.0000       2.543088        69.2009 
 1213   0.0000       2.547310        69.3158 
 1214   0.0000       2.549242        69.3684 
 1215   0.0000       2.551604        69.4327 
 1216   0.0000       2.554532        69.5124 
 1217   0.0000       2.555510        69.5390 
 1218   0.0000       2.557331        69.5885 
 1219   0.0000       2.560124        69.6645 
 1220   0.0000       2.561702        69.7074 
 1221   0.0000       2.564384        69.7804 
 1222   0.0000       2.566768        69.8453 
 1223   0.0000       2.567448        69.8638 
 1224   0.0000       2.569789        69.9275 
 1225   0.0000       2.572570        70.0032 
 1226   0.0000       2.576051        70.0979 
 1227   0.0000       2.576573        70.1121 
 1228   0.0000       2.579178        70.1830 
 1229   0.0000       2.581135        70.2362 
 1230   0.0000       2.583986        70.3138 
 1231   0.0000       2.584243        70.3208 
 1232   0.0000       2.588792        70.4446 
 1233   0.0000       2.590422        70.4890 
 1234   0.0000       2.591862        70.5281 
 1235   0.0000       2.594672        70.6046 
 1236   0.0000       2.595427        70.6252 
 1237   0.0000       2.596980        70.6674 
 1238   0.0000       2.599063        70.7241 
 1239   0.0000       2.600505        70.7633 
 1240   0.0000       2.606240        70.9194 
 1241   0.0000       2.607229        70.9463 
 1242   0.0000       2.609956        71.0205 
 1243   0.0000       2.614278        71.1381 
 1244   0.0000       2.616534        71.1995 
 1245   0.0000       2.617283        71.2199 
 1246   0.0000       2.620418        71.3052 
 1247   0.0000       2.623497        71.3890 
 1248   0.0000       2.625607        71.4464 
 1249   0.0000       2.628136        71.5152 
 1250   0.0000       2.632460        71.6329 
 1251   0.0000       2.633646        71.6652 
 1252   0.0000       2.636056        71.7307 
 1253   0.0000       2.637617        71.7732 
 1254   0.0000       2.639808        71.8328 
 1255   0.0000       2.640900        71.8626 
 1256   0.0000       2.644692        71.9657 
 1257   0.0000       2.646185        72.0064 
 1258   0.0000       2.647960        72.0547 
 1259   0.0000       2.652529        72.1790 
 1260   0.0000       2.654669        72.2372 
 1261   0.0000       2.655654        72.2640 
 1262   0.0000       2.660071        72.3842 
 1263   0.0000       2.660496        72.3958 
 1264   0.0000       2.662328        72.4456 
 1265   0.0000       2.667324        72.5816 
 1266   0.0000       2.670560        72.6696 
 1267   0.0000       2.672328        72.7177 
 1268   0.0000       2.674836        72.7860 
 1269   0.0000       2.675496        72.8040 
 1270   0.0000       2.679478        72.9123 
 1271   0.0000       2.679962        72.9255 
 1272   0.0000       2.682553        72.9960 
 1273   0.0000       2.683364        73.0181 
 1274   0.0000       2.686004        73.0899 
 1275   0.0000       2.689631        73.1886 
 1276   0.0000       2.691505        73.2396 
 1277   0.0000       2.691928        73.2511 
 1278   0.0000       2.694471        73.3203 
 1279   0.0000       2.696477        73.3749 
 1280   0.0000       2.699231        73.4498 
 1281   0.0000       2.701048        73.4992 
 1282   0.0000       2.703672        73.5707 
 1283   0.0000       2.705015        73.6072 
 1284   0.0000       2.707397        73.6720 
 1285   0.0000       2.708764        73.7092 
 1286   0.0000       2.711871        73.7938 
 1287   0.0000       2.716647        73.9237 
 1288   0.0000       2.717477        73.9463 
 1289   0.0000       2.719982        74.0145 
 1290   0.0000       2.721832        74.0648 
 1291   0.0000       2.722128        74.0729 
 1292   0.0000       2.724550        74.1388 
 1293   0.0000       2.727221        74.2115 
 1294   0.0000       2.730460        74.2996 
 1295   0.0000       2.731902        74.3388 
 1296   0.0000       2.734104        74.3988 
 1297   0.0000       2.736978        74.4770 
 1298   0.0000       2.741347        74.5959 
 1299   0.0000       2.742884        74.6377 
 1300   0.0000       2.743929        74.6661 
 1301   0.0000       2.746592        74.7386 
 1302   0.0000       2.748896        74.8013 
 1303   0.0000       2.750863        74.8548 
 1304   0.0000       2.751274        74.8660 
 1305   0.0000       2.754637        74.9575 
 1306   0.0000       2.758100        75.0517 
 1307   0.0000       2.760776        75.1245 
 1308   0.0000       2.762080        75.1600 
 1309   0.0000       2.763082        75.1873 
 1310   0.0000       2.765404        75.2505 
 1311   0.0000       2.767745        75.3142 
 1312   0.0000       2.770932        75.4009 
 1313   0.0000       2.772537        75.4446 
 1314   0.0000       2.773978        75.4838 
 1315   0.0000       2.777952        75.5919 
 1316   0.0000       2.782049        75.7034 
 1317   0.0000       2.784380        75.7668 
 1318   0.0000       2.786004        75.8110 
 1319   0.0000       2.788636        75.8826 
 1320   0.0000       2.791713        75.9664 
 1321   0.0000       2.794376        76.0388 
 1322   0.0000       2.797210        76.1160 
 1323   0.0000       2.798512        76.1514 
 1324   0.0000       2.799881        76.1886 
 1325   0.0000       2.802509        76.2602 
 1326   0.0000       2.804416        76.3120 
 1327   0.0000       2.806278        76.3627 
 1328   0.0000       2.809562        76.4521 
 1329   0.0000       2.811992        76.5182 
 1330   0.0000       2.812629        76.5355 
 1331   0.0000       2.815687        76.6187 
 1332   0.0000       2.817223        76.6605 
 1333   0.0000       2.819097        76.7115 
 1334   0.0000       2.820692        76.7549 
 1335   0.0000       2.822467        76.8032 
 1336   0.0000       2.825541        76.8869 
 1337   0.0000       2.826417        76.9107 
 1338   0.0000       2.828099        76.9565 
 1339   0.0000       2.830297        77.0163 
 1340   0.0000       2.831444        77.0475 
 1341   0.0000       2.834541        77.1318 
 1342   0.0000       2.837749        77.2191 
 1343   0.0000       2.841400        77.3184 
 1344   0.0000       2.842394        77.3455 
 1345   0.0000       2.843674        77.3803 
 1346   0.0000       2.846151        77.4477 
 1347   0.0000       2.848832        77.5207 
 1348   0.0000       2.850051        77.5538 
 1349   0.0000       2.851329        77.5886 
 1350   0.0000       2.853552        77.6491 
 1351   0.0000       2.855447        77.7007 
 1352   0.0000       2.856813        77.7378 
 1353   0.0000       2.861533        77.8663 
 1354   0.0000       2.863357        77.9159 
 1355   0.0000       2.864830        77.9560 
 1356   0.0000       2.866872        78.0116 
 1357   0.0000       2.870936        78.1221 
 1358   0.0000       2.872877        78.1750 
 1359   0.0000       2.875046        78.2340 
 1360   0.0000       2.878237        78.3208 
 1361   0.0000       2.879021        78.3421 
 1362   0.0000       2.882124        78.4266 
 1363   0.0000       2.882378        78.4335 
 1364   0.0000       2.885326        78.5137 
 1365   0.0000       2.890630        78.6580 
 1366   0.0000       2.891725        78.6878 
 1367   0.0000       2.896208        78.8098 
 1368   0.0000       2.896896        78.8285 
 1369   0.0000       2.899036        78.8868 
 1370   0.0000       2.901217        78.9461 
 1371   0.0000       2.903440        79.0066 
 1372   0.0000       2.904908        79.0466 
 1373   0.0000       2.908378        79.1410 
 1374   0.0000       2.911449        79.2246 
 1375   0.0000       2.916803        79.3702 
 1376   0.0000       2.918190        79.4080 
 1377   0.0000       2.918517        79.4169 
 1378   0.0000       2.922098        79.5143 
 1379   0.0000       2.923955        79.5648 
 1380   0.0000       2.927633        79.6649 
 1381   0.0000       2.930798        79.7511 
 1382   0.0000       2.932742        79.8040 
 1383   0.0000       2.934048        79.8395 
 1384   0.0000       2.938304        79.9553 
 1385   0.0000       2.940842        80.0244 
 1386   0.0000       2.943561        80.0984 
 1387   0.0000       2.945492        80.1509 
 1388   0.0000       2.945572        80.1531 
 1389   0.0000       2.948210        80.2249 
 1390   0.0000       2.949219        80.2523 
 1391   0.0000       2.956010        80.4371 
 1392   0.0000       2.956838        80.4597 
 1393   0.0000       2.961420        80.5843 
 1394   0.0000       2.962464        80.6127 
 1395   0.0000       2.965644        80.6993 
 1396   0.0000       2.967735        80.7562 
 1397   0.0000       2.971226        80.8512 
 1398   0.0000       2.972470        80.8850 
 1399   0.0000       2.975234        80.9602 
 1400   0.0000       2.980150        81.0940 
 1401   0.0000       2.980410        81.1011 
 1402   0.0000       2.982355        81.1540 
 1403   0.0000       2.985516        81.2400 
 1404   0.0000       2.989834        81.3575 
 1405   0.0000       2.990579        81.3778 
 1406   0.0000       2.995348        81.5076 
 1407   0.0000       2.998341        81.5890 
 1408   0.0000       3.000873        81.6579 
 1409   0.0000       3.003847        81.7388 
 1410   0.0000       3.005479        81.7832 
 1411   0.0000       3.007298        81.8327 
 1412   0.0000       3.008322        81.8606 
 1413   0.0000       3.012104        81.9635 
 1414   0.0000       3.013381        81.9983 
 1415   0.0000       3.015477        82.0553 
 1416   0.0000       3.018839        82.1468 
 1417   0.0000       3.022851        82.2560 
 1418   0.0000       3.026882        82.3657 
 1419   0.0000       3.028254        82.4030 
 1420   0.0000       3.029533        82.4378 
 1421   0.0000       3.035043        82.5877 
 1422   0.0000       3.035661        82.6045 
 1423   0.0000       3.037108        82.6439 
 1424   0.0000       3.042227        82.7832 
 1425   0.0000       3.044210        82.8372 
 1426   0.0000       3.048190        82.9455 
 1427   0.0000       3.050090        82.9972 
 1428   0.0000       3.050821        83.0171 
 1429   0.0000       3.055985        83.1576 
 1430   0.0000       3.058367        83.2224 
 1431   0.0000       3.060503        83.2805 
 1432   0.0000       3.062891        83.3455 
 1433   0.0000       3.064021        83.3762 
 1434   0.0000       3.069547        83.5266 
 1435   0.0000       3.070266        83.5462 
 1436   0.0000       3.073674        83.6389 
 1437   0.0000       3.075660        83.6930 
 1438   0.0000       3.078030        83.7575 
 1439   0.0000       3.079524        83.7981 
 1440   0.0000       3.084334        83.9290 
 1441   0.0000       3.087334        84.0106 
 1442   0.0000       3.089312        84.0644 
 1443   0.0000       3.092330        84.1466 
 1444   0.0000       3.093989        84.1917 
 1445   0.0000       3.095470        84.2320 
 1446   0.0000       3.098421        84.3123 
 1447   0.0000       3.101123        84.3859 
 1448   0.0000       3.103357        84.4467 
 1449   0.0000       3.105241        84.4979 
 1450   0.0000       3.109569        84.6157 
 1451   0.0000       3.112621        84.6987 
 1452   0.0000       3.114323        84.7450 
 1453   0.0000       3.115359        84.7732 
 1454   0.0000       3.119260        84.8794 
 1455   0.0000       3.120047        84.9008 
 1456   0.0000       3.126130        85.0663 
 1457   0.0000       3.133231        85.2596 
 1458   0.0000       3.135421        85.3192 
 1459   0.0000       3.137729        85.3819 
 1460   0.0000       3.138603        85.4057 
 1461   0.0000       3.141637        85.4883 
 1462   0.0000       3.144075        85.5546 
 1463   0.0000       3.146629        85.6241 
 1464   0.0000       3.150429        85.7275 
 1465   0.0000       3.153257        85.8045 
 1466   0.0000       3.157535        85.9209 
 1467   0.0000       3.161456        86.0276 
 1468   0.0000       3.163425        86.0812 
 1469   0.0000       3.169812        86.2550 
 1470   0.0000       3.171606        86.3038 
 1471   0.0000       3.172851        86.3377 
 1472   0.0000       3.176587        86.4393 
 1473   0.0000       3.180848        86.5553 
 1474   0.0000       3.184491        86.6544 
 1475   0.0000       3.185212        86.6740 
 1476   0.0000       3.188105        86.7527 
 1477   0.0000       3.191602        86.8479 
 1478   0.0000       3.195915        86.9653 
 1479   0.0000       3.197199        87.0002 
 1480   0.0000       3.202135        87.1345 
 1481   0.0000       3.203046        87.1593 
 1482   0.0000       3.207538        87.2816 
 1483   0.0000       3.209458        87.3338 
 1484   0.0000       3.213312        87.4387 
 1485   0.0000       3.213639        87.4476 
 1486   0.0000       3.215607        87.5011 
 1487   0.0000       3.222067        87.6769 
 1488   0.0000       3.224067        87.7313 
 1489   0.0000       3.229643        87.8830 
 1490   0.0000       3.232183        87.9522 
 1491   0.0000       3.232839        87.9700 
 1492   0.0000       3.238482        88.1236 
 1493   0.0000       3.241968        88.2184 
 1494   0.0000       3.243862        88.2700 
 1495   0.0000       3.249667        88.4279 
 1496   0.0000       3.255347        88.5825 
 1497   0.0000       3.260641        88.7265 
 1498   0.0000       3.263356        88.8004 
 1499   0.0000       3.265692        88.8640 
 1500   0.0000       3.270829        89.0038 
 1501   0.0000       3.275523        89.1315 
 1502   0.0000       3.278467        89.2116 
 1503   0.0000       3.280964        89.2796 
 1504   0.0000       3.283397        89.3458 
 1505   0.0000       3.286032        89.4175 
 1506   0.0000       3.288889        89.4952 
 1507   0.0000       3.291268        89.5600 
 1508   0.0000       3.294026        89.6350 
 1509   0.0000       3.299678        89.7888 
 1510   0.0000       3.302223        89.8581 
 1511   0.0000       3.305253        89.9405 
 1512   0.0000       3.307671        90.0063 
 1513   0.0000       3.309679        90.0610 
 1514   0.0000       3.313247        90.1580 
 1515   0.0000       3.317040        90.2612 
 1516   0.0000       3.319772        90.3356 
 1517   0.0000       3.320895        90.3662 
 1518   0.0000       3.326076        90.5071 
 1519   0.0000       3.328687        90.5782 
 1520   0.0000       3.330014        90.6143 
 1521   0.0000       3.334483        90.7359 
 1522   0.0000       3.335694        90.7689 
 1523   0.0000       3.337656        90.8222 
 1524   0.0000       3.341641        90.9307 
 1525   0.0000       3.344531        91.0093 
 1526   0.0000       3.351105        91.1882 
 1527   0.0000       3.354298        91.2751 
 1528   0.0000       3.357429        91.3603 
 1529   0.0000       3.360858        91.4536 
 1530   0.0000       3.362834        91.5074 
 1531   0.0000       3.369392        91.6858 
 1532   0.0000       3.372691        91.7756 
 1533   0.0000       3.376668        91.8838 
 1534   0.0000       3.381598        92.0180 
 1535   0.0000       3.383668        92.0743 
 1536   0.0000       3.387433        92.1767 
 1537   0.0000       3.391810        92.2958 
 1538   0.0000       3.394180        92.3603 
 1539   0.0000       3.396771        92.4308 
 1540   0.0000       3.397982        92.4638 
 1541   0.0000       3.401143        92.5498 
 1542   0.0000       3.402705        92.5923 
 1543   0.0000       3.405887        92.6789 
 1544   0.0000       3.408017        92.7368 
 1545   0.0000       3.412225        92.8514 
 1546   0.0000       3.416324        92.9629 
 1547   0.0000       3.419554        93.0508 
 1548   0.0000       3.423328        93.1535 
 1549   0.0000       3.425518        93.2131 
 1550   0.0000       3.428908        93.3053 
 1551   0.0000       3.431971        93.3887 
 1552   0.0000       3.434391        93.4545 
 1553   0.0000       3.440206        93.6128 
 1554   0.0000       3.442741        93.6817 
 1555   0.0000       3.444809        93.7380 
 1556   0.0000       3.449669        93.8703 
 1557   0.0000       3.450520        93.8934 
 1558   0.0000       3.455903        94.0399 
 1559   0.0000       3.457617        94.0865 
 1560   0.0000       3.458320        94.1057 
 1561   0.0000       3.461770        94.1996 
 1562   0.0000       3.463897        94.2574 
 1563   0.0000       3.466709        94.3339 
 1564   0.0000       3.469816        94.4185 
 1565   0.0000       3.472682        94.4965 
 1566   0.0000       3.474175        94.5371 
 1567   0.0000       3.478255        94.6481 
 1568   0.0000       3.482222        94.7561 
 1569   0.0000       3.485363        94.8415 
 1570   0.0000       3.489801        94.9623 
 1571   0.0000       3.491072        94.9969 
 1572   0.0000       3.498776        95.2065 
 1573   0.0000       3.500084        95.2421 
 1574   0.0000       3.502316        95.3029 
 1575   0.0000       3.503858        95.3448 
 1576   0.0000       3.506108        95.4060 
 1577   0.0000       3.508519        95.4717 
 1578   0.0000       3.510694        95.5308 
 1579   0.0000       3.513758        95.6142 
 1580   0.0000       3.517879        95.7263 
 1581   0.0000       3.518895        95.7540 
 1582   0.0000       3.522551        95.8535 
 1583   0.0000       3.524464        95.9055 
 1584   0.0000       3.526964        95.9736 
 1585   0.0000       3.528842        96.0247 
 1586   0.0000       3.531698        96.1024 
 1587   0.0000       3.533715        96.1573 
 1588   0.0000       3.535171        96.1969 
 1589   0.0000       3.538329        96.2828 
 1590   0.0000       3.541871        96.3792 
 1591   0.0000       3.542383        96.3931 
 1592   0.0000       3.546932        96.5169 
 1593   0.0000       3.550099        96.6031 
 1594   0.0000       3.551150        96.6317 
 1595   0.0000       3.552065        96.6566 
 1596   0.0000       3.553811        96.7041 
 1597   0.0000       3.555986        96.7633 
 1598   0.0000       3.560987        96.8994 
 1599   0.0000       3.562801        96.9488 
 1600   0.0000       3.566443        97.0478 
 1601   0.0000       3.570917        97.1696 
 1602   0.0000       3.573217        97.2322 
 1603   0.0000       3.574783        97.2748 
 1604   0.0000       3.576817        97.3301 
 1605   0.0000       3.580829        97.4393 
 1606   0.0000       3.582549        97.4861 
 1607   0.0000       3.584288        97.5334 
 1608   0.0000       3.586870        97.6037 
 1609   0.0000       3.589509        97.6755 
 1610   0.0000       3.594372        97.8078 
 1611   0.0000       3.596083        97.8544 
 1612   0.0000       3.598286        97.9143 
 1613   0.0000       3.604470        98.0826 
 1614   0.0000       3.608109        98.1816 
 1615   0.0000       3.609135        98.2096 
 1616   0.0000       3.610059        98.2347 
 1617   0.0000       3.614002        98.3420 
 1618   0.0000       3.615689        98.3879 
 1619   0.0000       3.619069        98.4799 
 1620   0.0000       3.621554        98.5475 
 1621   0.0000       3.624531        98.6285 
 1622   0.0000       3.629258        98.7571 
 1623   0.0000       3.631892        98.8288 
 1624   0.0000       3.637973        98.9943 
 1625   0.0000       3.643999        99.1582 
 1626   0.0000       3.646451        99.2250 
 1627   0.0000       3.647494        99.2534 
 1628   0.0000       3.648626        99.2842 
 1629   0.0000       3.652372        99.3861 
 1630   0.0000       3.655430        99.4693 
 1631   0.0000       3.662606        99.6646 
 1632   0.0000       3.666175        99.7617 
 1633   0.0000       3.667739        99.8043 
 1634   0.0000       3.672238        99.9267 
 1635   0.0000       3.673362        99.9573 
 1636   0.0000       3.677701       100.0753 
 1637   0.0000       3.678980       100.1101 
 1638   0.0000       3.685462       100.2865 
 1639   0.0000       3.689583       100.3987 
 1640   0.0000       3.694308       100.5272 
 1641   0.0000       3.697840       100.6234 
 1642   0.0000       3.699331       100.6639 
 1643   0.0000       3.704120       100.7942 
 1644   0.0000       3.707117       100.8758 
 1645   0.0000       3.710697       100.9732 
 1646   0.0000       3.713049       101.0372 
 1647   0.0000       3.715265       101.0975 
 1648   0.0000       3.716895       101.1419 
 1649   0.0000       3.720388       101.2369 
 1650   0.0000       3.721396       101.2643 
 1651   0.0000       3.724379       101.3455 
 1652   0.0000       3.726006       101.3898 
 1653   0.0000       3.733766       101.6009 
 1654   0.0000       3.742015       101.8254 
 1655   0.0000       3.743215       101.8580 
 1656   0.0000       3.744531       101.8939 
 1657   0.0000       3.751450       102.0821 
 1658   0.0000       3.755800       102.2005 
 1659   0.0000       3.757208       102.2388 
 1660   0.0000       3.765832       102.4735 
 1661   0.0000       3.767653       102.5231 
 1662   0.0000       3.769793       102.5813 
 1663   0.0000       3.772119       102.6446 
 1664   0.0000       3.774628       102.7129 
 1665   0.0000       3.776611       102.7668 
 1666   0.0000       3.783148       102.9447 
 1667   0.0000       3.789030       103.1047 
 1668   0.0000       3.790688       103.1499 
 1669   0.0000       3.793495       103.2263 
 1670   0.0000       3.797770       103.3426 
 1671   0.0000       3.800588       103.4193 
 1672   0.0000       3.804872       103.5358 
 1673   0.0000       3.809748       103.6685 
 1674   0.0000       3.815680       103.8299 
 1675   0.0000       3.821001       103.9747 
 1676   0.0000       3.823227       104.0353 
 1677   0.0000       3.829838       104.2152 
 1678   0.0000       3.830316       104.2282 
 1679   0.0000       3.831649       104.2645 
 1680   0.0000       3.834287       104.3363 
 1681   0.0000       3.842852       104.5693 
 1682   0.0000       3.847815       104.7044 
 1683   0.0000       3.849672       104.7549 
 1684   0.0000       3.853109       104.8484 
 1685   0.0000       3.854779       104.8939 
 1686   0.0000       3.857214       104.9601 
 1687   0.0000       3.865063       105.1737 
 1688   0.0000       3.866922       105.2243 
 1689   0.0000       3.873249       105.3965 
 1690   0.0000       3.880313       105.5887 
 1691   0.0000       3.885835       105.7389 
 1692   0.0000       3.891722       105.8991 
 1693   0.0000       3.893690       105.9527 
 1694   0.0000       3.895601       106.0047 
 1695   0.0000       3.897545       106.0576 
 1696   0.0000       3.902005       106.1789 
 1697   0.0000       3.907459       106.3274 
 1698   0.0000       3.908878       106.3660 
 1699   0.0000       3.914072       106.5073 
 1700   0.0000       3.916126       106.5632 
 1701   0.0000       3.919017       106.6419 
 1702   0.0000       3.920175       106.6734 
 1703   0.0000       3.924259       106.7845 
 1704   0.0000       3.927542       106.8739 
 1705   0.0000       3.931626       106.9850 
 1706   0.0000       3.935112       107.0799 
 1707   0.0000       3.938166       107.1629 
 1708   0.0000       3.940681       107.2314 
 1709   0.0000       3.943418       107.3059 
 1710   0.0000       3.952664       107.5575 
 1711   0.0000       3.953240       107.5731 
 1712   0.0000       3.960222       107.7631 
 1713   0.0000       3.965921       107.9182 
 1714   0.0000       3.967672       107.9658 
 1715   0.0000       3.972347       108.0930 
 1716   0.0000       3.976382       108.2029 
 1717   0.0000       3.979122       108.2774 
 1718   0.0000       3.981495       108.3420 
 1719   0.0000       3.985060       108.4390 
 1720   0.0000       3.989853       108.5694 
 1721   0.0000       3.990447       108.5856 
 1722   0.0000       3.995223       108.7155 
 1723   0.0000       4.002553       108.9150 
 1724   0.0000       4.005466       108.9943 
 1725   0.0000       4.008312       109.0717 
 1726   0.0000       4.015993       109.2807 
 1727   0.0000       4.021369       109.4270 
 1728   0.0000       4.021906       109.4416 
 1729   0.0000       4.025883       109.5498 
 1730   0.0000       4.026208       109.5587 
 1731   0.0000       4.031841       109.7120 
 1732   0.0000       4.034577       109.7864 
 1733   0.0000       4.039311       109.9152 
 1734   0.0000       4.040404       109.9450 
 1735   0.0000       4.042531       110.0029 
 1736   0.0000       4.044613       110.0595 
 1737   0.0000       4.051824       110.2557 
 1738   0.0000       4.056012       110.3697 
 1739   0.0000       4.060182       110.4832 
 1740   0.0000       4.066808       110.6635 
 1741   0.0000       4.069243       110.7297 
 1742   0.0000       4.073771       110.8529 
 1743   0.0000       4.075790       110.9079 
 1744   0.0000       4.080703       111.0416 
 1745   0.0000       4.085470       111.1713 
 1746   0.0000       4.089407       111.2784 
 1747   0.0000       4.092376       111.3592 
 1748   0.0000       4.095671       111.4489 
 1749   0.0000       4.098740       111.5324 
 1750   0.0000       4.105404       111.7137 
 1751   0.0000       4.108178       111.7892 
 1752   0.0000       4.109223       111.8176 
 1753   0.0000       4.114865       111.9712 
 1754   0.0000       4.120042       112.1120 
 1755   0.0000       4.121628       112.1552 
 1756   0.0000       4.125220       112.2529 
 1757   0.0000       4.130760       112.4037 
 1758   0.0000       4.131766       112.4311 
 1759   0.0000       4.141282       112.6900 
 1760   0.0000       4.145047       112.7925 
 1761   0.0000       4.148120       112.8761 
 1762   0.0000       4.151188       112.9596 
 1763   0.0000       4.157710       113.1370 
 1764   0.0000       4.162493       113.2672 
 1765   0.0000       4.167574       113.4055 
 1766   0.0000       4.168858       113.4404 
 1767   0.0000       4.178050       113.6905 
 1768   0.0000       4.178864       113.7127 
 1769   0.0000       4.184007       113.8526 
 1770   0.0000       4.185984       113.9064 
 1771   0.0000       4.191426       114.0545 
 1772   0.0000       4.197009       114.2064 
 1773   0.0000       4.199470       114.2734 
 1774   0.0000       4.202493       114.3556 
 1775   0.0000       4.209853       114.5559 
 1776   0.0000       4.215580       114.7118 
 1777   0.0000       4.221271       114.8666 
 1778   0.0000       4.225201       114.9736 
 1779   0.0000       4.228049       115.0511 
 1780   0.0000       4.235084       115.2425 
 1781   0.0000       4.240441       115.3883 
 1782   0.0000       4.247872       115.5905 
 1783   0.0000       4.253714       115.7494 
 1784   0.0000       4.261713       115.9671 
 1785   0.0000       4.265096       116.0592 
 1786   0.0000       4.268594       116.1543 
 1787   0.0000       4.274632       116.3186 
 1788   0.0000       4.275951       116.3545 
 1789   0.0000       4.295187       116.8780 
 1790   0.0000       4.297131       116.9309 
 1791   0.0000       4.300823       117.0314 
 1792   0.0000       4.309349       117.2633 
 1793   0.0000       4.312599       117.3518 
 1794   0.0000       4.315048       117.4184 
 1795   0.0000       4.315253       117.4240 
 1796   0.0000       4.326195       117.7217 
 1797   0.0000       4.331064       117.8543 
 1798   0.0000       4.334036       117.9351 
 1799   0.0000       4.345596       118.2497 
 1800   0.0000       4.348788       118.3365 
 1801   0.0000       4.353915       118.4760 
 1802   0.0000       4.363503       118.7370 
 1803   0.0000       4.368625       118.8763 
 1804   0.0000       4.372676       118.9866 
 1805   0.0000       4.378033       119.1323 
 1806   0.0000       4.383093       119.2700 
 1807   0.0000       4.390662       119.4760 
 1808   0.0000       4.391441       119.4972 
 1809   0.0000       4.396448       119.6334 
 1810   0.0000       4.413650       120.1015 
 1811   0.0000       4.414801       120.1328 
 1812   0.0000       4.425835       120.4331 
 1813   0.0000       4.431075       120.5757 
 1814   0.0000       4.439825       120.8138 
 1815   0.0000       4.441955       120.8717 
 1816   0.0000       4.445884       120.9786 
 1817   0.0000       4.452057       121.1466 
 1818   0.0000       4.460296       121.3708 
 1819   0.0000       4.462371       121.4273 
 1820   0.0000       4.474405       121.7548 
 1821   0.0000       4.476175       121.8029 
 1822   0.0000       4.482781       121.9827 
 1823   0.0000       4.487515       122.1115 
 1824   0.0000       4.492620       122.2504 
 1825   0.0000       4.503538       122.5475 
 1826   0.0000       4.507050       122.6431 
 1827   0.0000       4.510415       122.7346 
 1828   0.0000       4.517672       122.9321 
 1829   0.0000       4.525021       123.1321 
 1830   0.0000       4.529425       123.2519 
 1831   0.0000       4.535501       123.4173 
 1832   0.0000       4.551037       123.8400 
 1833   0.0000       4.553520       123.9076 
 1834   0.0000       4.559111       124.0597 
 1835   0.0000       4.564018       124.1933 
 1836   0.0000       4.572127       124.4139 
 1837   0.0000       4.580434       124.6399 
 1838   0.0000       4.588107       124.8487 
 1839   0.0000       4.591565       124.9428 
 1840   0.0000       4.596774       125.0846 
 1841   0.0000       4.609337       125.4264 
 1842   0.0000       4.611743       125.4919 
 1843   0.0000       4.615678       125.5990 
 1844   0.0000       4.618359       125.6719 
 1845   0.0000       4.624885       125.8495 
 1846   0.0000       4.626027       125.8806 
 1847   0.0000       4.633261       126.0774 
 1848   0.0000       4.635569       126.1402 
 1849   0.0000       4.641856       126.3113 
 1850   0.0000       4.647243       126.4579 
 1851   0.0000       4.649443       126.5178 
 1852   0.0000       4.655345       126.6784 
 1853   0.0000       4.664874       126.9377 
 1854   0.0000       4.669606       127.0664 
 1855   0.0000       4.675632       127.2304 
 1856   0.0000       4.682923       127.4288 
 1857   0.0000       4.690330       127.6304 
 1858   0.0000       4.697011       127.8122 
 1859   0.0000       4.709613       128.1551 
 1860   0.0000       4.724756       128.5671 
 1861   0.0000       4.728645       128.6730 
 1862   0.0000       4.732277       128.7718 
 1863   0.0000       4.734303       128.8269 
 1864   0.0000       4.747791       129.1940 
 1865   0.0000       4.749930       129.2522 
 1866   0.0000       4.753082       129.3379 
 1867   0.0000       4.768111       129.7469 
 1868   0.0000       4.770631       129.8155 
 1869   0.0000       4.772278       129.8603 
 1870   0.0000       4.792012       130.3973 
 1871   0.0000       4.802307       130.6774 
 1872   0.0000       4.805286       130.7585 
 1873   0.0000       4.812900       130.9657 
 1874   0.0000       4.815194       131.0281 
 1875   0.0000       4.820608       131.1754 
 1876   0.0000       4.828047       131.3778 
 1877   0.0000       4.831336       131.4673 
 1878   0.0000       4.838124       131.6521 
 1879   0.0000       4.839988       131.7028 
 1880   0.0000       4.842043       131.7587 
 1881   0.0000       4.850564       131.9906 
 1882   0.0000       4.853335       132.0660 
 1883   0.0000       4.863647       132.3466 
 1884   0.0000       4.873099       132.6038 
 1885   0.0000       4.875351       132.6650 
 1886   0.0000       4.880481       132.8046 
 1887   0.0000       4.887743       133.0023 
 1888   0.0000       4.890556       133.0788 
 1889   0.0000       4.897928       133.2794 
 1890   0.0000       4.899758       133.3292 
 1891   0.0000       4.915170       133.7486 
 1892   0.0000       4.918713       133.8450 
 1893   0.0000       4.922578       133.9502 
 1894   0.0000       4.930678       134.1706 
 1895   0.0000       4.936430       134.3271 
 1896   0.0000       4.941836       134.4742 
 1897   0.0000       4.943702       134.5250 
 1898   0.0000       4.945538       134.5749 
 1899   0.0000       4.950528       134.7107 
 1900   0.0000       4.961399       135.0065 
 1901   0.0000       4.965843       135.1274 
 1902   0.0000       4.970043       135.2417 
 1903   0.0000       4.974203       135.3550 
 1904   0.0000       4.979526       135.4998 
 1905   0.0000       4.984200       135.6270 
 1906   0.0000       4.984392       135.6322 
 1907   0.0000       4.991486       135.8252 
 1908   0.0000       4.995209       135.9266 
 1909   0.0000       4.999573       136.0453 
 1910   0.0000       5.005453       136.2053 
 1911   0.0000       5.008160       136.2789 
 1912   0.0000       5.013352       136.4202 
 1913   0.0000       5.019336       136.5831 
 1914   0.0000       5.034101       136.9848 
 1915   0.0000       5.037589       137.0798 
 1916   0.0000       5.039940       137.1437 
 1917   0.0000       5.045050       137.2828 
 1918   0.0000       5.053066       137.5009 
 1919   0.0000       5.058018       137.6357 
 1920   0.0000       5.064548       137.8133 
 1921   0.0000       5.065211       137.8314 
 1922   0.0000       5.074371       138.0807 
 1923   0.0000       5.076682       138.1435 
 1924   0.0000       5.081556       138.2762 
 1925   0.0000       5.084472       138.3555 
 1926   0.0000       5.098201       138.7291 
 1927   0.0000       5.102421       138.8439 
 1928   0.0000       5.104316       138.8955 
 1929   0.0000       5.115448       139.1984 
 1930   0.0000       5.125041       139.4595 
 1931   0.0000       5.126339       139.4948 
 1932   0.0000       5.127706       139.5320 
 1933   0.0000       5.129315       139.5758 
 1934   0.0000       5.134270       139.7106 
 1935   0.0000       5.139295       139.8473 
 1936   0.0000       5.145912       140.0274 
 1937   0.0000       5.147691       140.0758 
 1938   0.0000       5.153550       140.2352 
 1939   0.0000       5.162065       140.4669 
 1940   0.0000       5.165840       140.5696 
 1941   0.0000       5.170416       140.6942 
 1942   0.0000       5.174276       140.7992 
 1943   0.0000       5.182404       141.0204 
 1944   0.0000       5.186055       141.1197 
 1945   0.0000       5.190672       141.2454 
 1946   0.0000       5.194757       141.3565 
 1947   0.0000       5.197944       141.4432 
 1948   0.0000       5.201919       141.5514 
 1949   0.0000       5.206392       141.6731 
 1950   0.0000       5.210970       141.7977 
 1951   0.0000       5.216123       141.9379 
 1952   0.0000       5.219514       142.0302 
 1953   0.0000       5.225138       142.1832 
 1954   0.0000       5.232985       142.3968 
 1955   0.0000       5.237738       142.5261 
 1956   0.0000       5.239597       142.5767 
 1957   0.0000       5.243896       142.6937 
 1958   0.0000       5.248111       142.8084 
 1959   0.0000       5.252267       142.9214 
 1960   0.0000       5.253939       142.9670 
 1961   0.0000       5.255325       143.0047 
 1962   0.0000       5.258819       143.0998 
 1963   0.0000       5.263029       143.2143 
 1964   0.0000       5.263767       143.2344 
 1965   0.0000       5.270177       143.4088 
 1966   0.0000       5.272613       143.4751 
 1967   0.0000       5.276575       143.5829 
 1968   0.0000       5.280545       143.6909 
 1969   0.0000       5.284455       143.7973 
 1970   0.0000       5.291320       143.9841 
 1971   0.0000       5.292023       144.0033 
 1972   0.0000       5.294117       144.0602 
 1973   0.0000       5.296612       144.1281 
 1974   0.0000       5.304598       144.3454 
 1975   0.0000       5.311000       144.5197 
 1976   0.0000       5.314159       144.6056 
 1977   0.0000       5.315851       144.6517 
 1978   0.0000       5.317878       144.7068 
 1979   0.0000       5.321573       144.8074 
 1980   0.0000       5.329068       145.0113 
 1981   0.0000       5.333665       145.1364 
 1982   0.0000       5.337672       145.2454 
 1983   0.0000       5.341143       145.3399 
 1984   0.0000       5.344143       145.4215 
 1985   0.0000       5.352897       145.6597 
 1986   0.0000       5.356888       145.7683 
 1987   0.0000       5.360853       145.8762 
 1988   0.0000       5.363571       145.9502 
 1989   0.0000       5.366298       146.0244 
 1990   0.0000       5.368100       146.0734 
 1991   0.0000       5.374780       146.2552 
 1992   0.0000       5.378498       146.3564 
 1993   0.0000       5.384739       146.5262 
 1994   0.0000       5.385780       146.5545 
 1995   0.0000       5.389418       146.6535 
 1996   0.0000       5.392897       146.7482 
 1997   0.0000       5.395968       146.8317 
 1998   0.0000       5.403064       147.0248 
 1999   0.0000       5.406496       147.1182 
 2000   0.0000       5.408083       147.1614 
 2001   0.0000       5.420635       147.5030 
 2002   0.0000       5.421393       147.5236 
 2003   0.0000       5.429433       147.7424 
 2004   0.0000       5.429941       147.7562 
 2005   0.0000       5.432897       147.8366 
 2006   0.0000       5.435135       147.8975 
 2007   0.0000       5.442661       148.1023 
 2008   0.0000       5.447740       148.2406 
 2009   0.0000       5.451344       148.3386 
 2010   0.0000       5.453682       148.4022 
 2011   0.0000       5.455989       148.4650 
 2012   0.0000       5.460497       148.5877 
 2013   0.0000       5.462337       148.6377 
 2014   0.0000       5.469314       148.8276 
 2015   0.0000       5.471724       148.8932 
 2016   0.0000       5.479233       149.0975 
 2017   0.0000       5.481495       149.1591 
 2018   0.0000       5.485205       149.2600 
 2019   0.0000       5.490656       149.4083 
 2020   0.0000       5.492256       149.4519 
 2021   0.0000       5.499659       149.6533 
 2022   0.0000       5.502325       149.7259 
 2023   0.0000       5.508423       149.8918 
 2024   0.0000       5.512116       149.9923 
 2025   0.0000       5.517234       150.1316 
 2026   0.0000       5.521710       150.2534 
 2027   0.0000       5.522633       150.2785 
 2028   0.0000       5.526062       150.3718 
 2029   0.0000       5.536216       150.6481 
 2030   0.0000       5.539108       150.7268 
 2031   0.0000       5.541793       150.7999 
 2032   0.0000       5.546149       150.9184 
 2033   0.0000       5.547754       150.9621 
 2034   0.0000       5.549031       150.9968 
 2035   0.0000       5.553957       151.1308 
 2036   0.0000       5.557121       151.2170 
 2037   0.0000       5.559700       151.2871 
 2038   0.0000       5.564259       151.4112 
 2039   0.0000       5.569266       151.5474 
 2040   0.0000       5.572297       151.6299 
 2041   0.0000       5.573922       151.6741 
 2042   0.0000       5.576005       151.7308 
 2043   0.0000       5.580542       151.8543 
 2044   0.0000       5.583653       151.9389 
 2045   0.0000       5.585440       151.9875 
 2046   0.0000       5.587745       152.0503 
 2047   0.0000       5.590208       152.1173 
 2048   0.0000       5.594182       152.2254 
 2049   0.0000       5.598154       152.3335 
 2050   0.0000       5.600507       152.3975 
 2051   0.0000       5.601425       152.4225 
 2052   0.0000       5.607439       152.5862 
 2053   0.0000       5.612035       152.7112 
 2054   0.0000       5.614178       152.7696 
 2055   0.0000       5.615566       152.8073 
 2056   0.0000       5.620182       152.9329 
 2057   0.0000       5.623568       153.0251 
 2058   0.0000       5.628474       153.1586 
 2059   0.0000       5.636174       153.3681 
 2060   0.0000       5.637252       153.3974 
 2061   0.0000       5.641504       153.5131 
 2062   0.0000       5.641855       153.5227 
 2063   0.0000       5.645542       153.6230 
 2064   0.0000       5.648037       153.6909 
 2065   0.0000       5.652571       153.8143 
 2066   0.0000       5.654185       153.8582 
 2067   0.0000       5.659685       154.0079 
 2068   0.0000       5.662085       154.0732 
 2069   0.0000       5.665487       154.1657 
 2070   0.0000       5.670035       154.2895 
 2071   0.0000       5.677340       154.4883 
 2072   0.0000       5.678513       154.5202 
 2073   0.0000       5.680769       154.5816 
 2074   0.0000       5.684729       154.6893 
 2075   0.0000       5.687992       154.7781 
 2076   0.0000       5.689634       154.8228 
 2077   0.0000       5.694854       154.9649 
 2078   0.0000       5.695317       154.9775 
 2079   0.0000       5.699320       155.0864 
 2080   0.0000       5.702983       155.1860 
 2081   0.0000       5.711866       155.4278 
 2082   0.0000       5.714524       155.5001 
 2083   0.0000       5.715997       155.5402 
 2084   0.0000       5.719424       155.6334 
 2085   0.0000       5.720885       155.6732 
 2086   0.0000       5.725498       155.7987 
 2087   0.0000       5.727536       155.8542 
 2088   0.0000       5.730104       155.9240 
 2089   0.0000       5.732912       156.0005 
 2090   0.0000       5.737122       156.1150 
 2091   0.0000       5.742299       156.2559 
 2092   0.0000       5.745112       156.3325 
 2093   0.0000       5.748927       156.4362 
 2094   0.0000       5.752010       156.5202 
 2095   0.0000       5.755356       156.6112 
 2096   0.0000       5.760110       156.7406 
 2097   0.0000       5.765088       156.8760 
 2098   0.0000       5.771002       157.0369 
 2099   0.0000       5.774776       157.1396 
 2100   0.0000       5.776577       157.1886 
 2101   0.0000       5.780082       157.2840 
 2102   0.0000       5.786384       157.4555 
 2103   0.0000       5.788227       157.5057 
 2104   0.0000       5.792284       157.6161 
 2105   0.0000       5.798025       157.7723 
 2106   0.0000       5.798553       157.7867 
 2107   0.0000       5.807779       158.0377 
 2108   0.0000       5.808767       158.0646 
 2109   0.0000       5.816955       158.2874 
 2110   0.0000       5.821030       158.3983 
 2111   0.0000       5.825597       158.5225 
 2112   0.0000       5.827385       158.5712 
 2113   0.0000       5.829301       158.6234 
 2114   0.0000       5.833090       158.7264 
 2115   0.0000       5.836699       158.8247 
 2116   0.0000       5.843055       158.9976 
 2117   0.0000       5.847864       159.1285 
 2118   0.0000       5.853535       159.2828 
 2119   0.0000       5.856319       159.3586 
 2120   0.0000       5.859423       159.4430 
 2121   0.0000       5.861467       159.4986 
 2122   0.0000       5.863467       159.5531 
 2123   0.0000       5.865756       159.6153 
 2124   0.0000       5.867343       159.6585 
 2125   0.0000       5.874866       159.8632 
 2126   0.0000       5.881334       160.0392 
 2127   0.0000       5.885239       160.1455 
 2128   0.0000       5.888519       160.2347 
 2129   0.0000       5.890124       160.2784 
 2130   0.0000       5.895105       160.4140 
 2131   0.0000       5.899017       160.5204 
 2132   0.0000       5.901527       160.5887 
 2133   0.0000       5.902821       160.6239 
 2134   0.0000       5.907504       160.7514 
 2135   0.0000       5.909808       160.8140 
 2136   0.0000       5.913029       160.9017 
 2137   0.0000       5.915251       160.9622 
 2138   0.0000       5.917147       161.0137 
 2139   0.0000       5.920977       161.1180 
 2140   0.0000       5.922371       161.1559 
 2141   0.0000       5.925718       161.2470 
 2142   0.0000       5.927172       161.2865 
 2143   0.0000       5.931621       161.4076 
 2144   0.0000       5.936515       161.5408 
 2145   0.0000       5.939746       161.6287 
 2146   0.0000       5.940406       161.6467 
 2147   0.0000       5.942948       161.7158 
 2148   0.0000       5.943776       161.7384 
 2149   0.0000       5.945766       161.7925 
 2150   0.0000       5.948711       161.8727 
 2151   0.0000       5.949948       161.9063 
 2152   0.0000       5.950854       161.9310 
 2153   0.0000       5.956662       162.0890 
 2154   0.0000       5.957789       162.1197 
 2155   0.0000       5.960502       162.1935 
 2156   0.0000       5.962016       162.2347 
 2157   0.0000       5.963066       162.2633 
 2158   0.0000       5.967202       162.3758 
 2159   0.0000       5.971831       162.5018 
 2160   0.0000       5.972908       162.5311 
 2161   0.0000       5.975874       162.6118 
 2162   0.0000       5.978782       162.6909 
 2163   0.0000       5.982434       162.7903 
 2164   0.0000       5.984066       162.8347 
 2165   0.0000       5.985623       162.8771 
 2166   0.0000       5.988375       162.9520 
 2167   0.0000       5.990384       163.0066 
 2168   0.0000       5.993444       163.0899 
 2169   0.0000       5.995987       163.1591 
 2170   0.0000       5.999164       163.2456 
 2171   0.0000       5.999974       163.2676 
 2172   0.0000       6.001104       163.2983 
 2173   0.0000       6.005423       163.4159 
 2174   0.0000       6.009052       163.5146 
 2175   0.0000       6.010085       163.5427 
 2176   0.0000       6.010300       163.5486 
 2177   0.0000       6.014864       163.6728 
 2178   0.0000       6.022349       163.8764 
 2179   0.0000       6.024371       163.9315 
 2180   0.0000       6.025941       163.9742 
 2181   0.0000       6.027558       164.0182 
 2182   0.0000       6.030541       164.0994 
 2183   0.0000       6.031900       164.1363 
 2184   0.0000       6.034399       164.2043 
 2185   0.0000       6.036812       164.2700 
 2186   0.0000       6.039434       164.3413 
 2187   0.0000       6.042468       164.4239 
 2188   0.0000       6.047090       164.5497 
 2189   0.0000       6.048769       164.5954 
 2190   0.0000       6.050806       164.6508 
 2191   0.0000       6.053362       164.7203 
 2192   0.0000       6.056448       164.8043 
 2193   0.0000       6.058052       164.8480 
 2194   0.0000       6.060958       164.9271 
 2195   0.0000       6.064770       165.0308 
 2196   0.0000       6.065957       165.0631 
 2197   0.0000       6.067095       165.0940 
 2198   0.0000       6.069525       165.1602 
 2199   0.0000       6.070754       165.1936 
 2200   0.0000       6.071887       165.2244 
 2201   0.0000       6.076224       165.3425 
 2202   0.0000       6.081590       165.4885 
 2203   0.0000       6.082285       165.5074 
 2204   0.0000       6.085115       165.5844 
 2205   0.0000       6.087723       165.6554 
 2206   0.0000       6.089742       165.7103 
 2207   0.0000       6.091655       165.7624 
 2208   0.0000       6.092136       165.7754 
 2209   0.0000       6.095673       165.8717 
 2210   0.0000       6.097823       165.9302 
 2211   0.0000       6.100035       165.9904 
 2212   0.0000       6.103771       166.0921 
 2213   0.0000       6.106242       166.1593 
 2214   0.0000       6.106816       166.1749 
 2215   0.0000       6.108447       166.2193 
 2216   0.0000       6.112265       166.3232 
 2217   0.0000       6.113019       166.3437 
 2218   0.0000       6.115170       166.4022 
 2219   0.0000       6.117096       166.4546 
 2220   0.0000       6.120142       166.5375 
 2221   0.0000       6.121184       166.5659 
 2222   0.0000       6.123884       166.6394 
 2223   0.0000       6.127236       166.7306 
 2224   0.0000       6.129827       166.8011 
 2225   0.0000       6.132388       166.8708 
 2226   0.0000       6.134155       166.9188 
 2227   0.0000       6.135862       166.9653 
 2228   0.0000       6.139177       167.0555 
 2229   0.0000       6.141207       167.1107 
 2230   0.0000       6.143951       167.1854 
 2231   0.0000       6.148059       167.2972 
 2232   0.0000       6.148857       167.3189 
 2233   0.0000       6.153364       167.4415 
 2234   0.0000       6.158059       167.5693 
 2235   0.0000       6.160718       167.6417 
 2236   0.0000       6.162460       167.6890 
 2237   0.0000       6.164714       167.7504 
 2238   0.0000       6.165716       167.7777 
 2239   0.0000       6.167582       167.8284 
 2240   0.0000       6.170133       167.8979 
 2241   0.0000       6.174970       168.0295 
 2242   0.0000       6.178620       168.1288 
 2243   0.0000       6.182086       168.2231 
 2244   0.0000       6.182376       168.2310 
 2245   0.0000       6.186479       168.3426 
 2246   0.0000       6.187439       168.3688 
 2247   0.0000       6.190095       168.4411 
 2248   0.0000       6.192060       168.4945 
 2249   0.0000       6.194788       168.5687 
 2250   0.0000       6.196281       168.6094 
 2251   0.0000       6.197685       168.6476 
 2252   0.0000       6.199896       168.7077 
 2253   0.0000       6.203460       168.8047 
 2254   0.0000       6.204955       168.8454 
 2255   0.0000       6.206373       168.8840 
 2256   0.0000       6.209097       168.9581 
 2257   0.0000       6.211268       169.0172 
 2258   0.0000       6.212679       169.0556 
 2259   0.0000       6.215430       169.1305 
 2260   0.0000       6.219046       169.2289 
 2261   0.0000       6.219588       169.2436 
 2262   0.0000       6.222479       169.3223 
 2263   0.0000       6.223465       169.3491 
 2264   0.0000       6.225076       169.3929 
 2265   0.0000       6.229838       169.5225 
 2266   0.0000       6.232193       169.5866 
 2267   0.0000       6.233053       169.6100 
 2268   0.0000       6.236707       169.7094 
 2269   0.0000       6.239764       169.7926 
 2270   0.0000       6.242291       169.8614 
 2271   0.0000       6.243250       169.8875 
 2272   0.0000       6.244996       169.9350 
 2273   0.0000       6.247310       169.9979 
 2274   0.0000       6.251476       170.1113 
 2275   0.0000       6.252600       170.1419 
 2276   0.0000       6.257449       170.2738 
 2277   0.0000       6.259626       170.3331 
 2278   0.0000       6.261947       170.3962 
 2279   0.0000       6.264248       170.4588 
 2280   0.0000       6.265794       170.5009 
 2281   0.0000       6.268838       170.5837 
 2282   0.0000       6.269147       170.5922 
 2283   0.0000       6.271314       170.6511 
 2284   0.0000       6.273972       170.7234 
 2285   0.0000       6.276293       170.7866 
 2286   0.0000       6.279957       170.8863 
 2287   0.0000       6.280245       170.8942 
 2288   0.0000       6.283432       170.9809 
 2289   0.0000       6.284516       171.0104 
 2290   0.0000       6.284861       171.0198 
 2291   0.0000       6.287194       171.0833 
 2292   0.0000       6.290846       171.1826 
 2293   0.0000       6.292015       171.2144 
 2294   0.0000       6.293702       171.2603 
 2295   0.0000       6.296921       171.3479 
 2296   0.0000       6.298335       171.3864 
 2297   0.0000       6.301243       171.4655 
 2298   0.0000       6.304487       171.5538 
 2299   0.0000       6.306258       171.6020 
 2300   0.0000       6.309346       171.6860 
 2301   0.0000       6.311344       171.7404 
 2302   0.0000       6.313549       171.8004 
 2303   0.0000       6.315525       171.8542 
 2304   0.0000       6.318161       171.9259 
 2305   0.0000       6.319297       171.9568 
 2306   0.0000       6.321214       172.0090 
 2307   0.0000       6.323413       172.0688 
 2308   0.0000       6.326828       172.1618 
 2309   0.0000       6.329492       172.2342 
 2310   0.0000       6.330671       172.2663 
 2311   0.0000       6.332119       172.3057 
 2312   0.0000       6.335171       172.3888 
 2313   0.0000       6.338840       172.4886 
 2314   0.0000       6.339786       172.5143 
 2315   0.0000       6.342475       172.5875 
 2316   0.0000       6.345049       172.6576 
 2317   0.0000       6.346037       172.6844 
 2318   0.0000       6.349365       172.7750 
 2319   0.0000       6.351429       172.8312 
 2320   0.0000       6.352582       172.8626 
 2321   0.0000       6.354693       172.9200 
 2322   0.0000       6.357390       172.9934 
 2323   0.0000       6.358622       173.0269 
 2324   0.0000       6.360249       173.0712 
 2325   0.0000       6.362980       173.1455 
 2326   0.0000       6.364148       173.1773 
 2327   0.0000       6.365252       173.2073 
 2328   0.0000       6.367208       173.2605 
 2329   0.0000       6.370200       173.3420 
 2330   0.0000       6.374253       173.4522 
 2331   0.0000       6.376638       173.5171 
 2332   0.0000       6.380453       173.6209 
 2333   0.0000       6.382256       173.6700 
 2334   0.0000       6.386395       173.7826 
 2335   0.0000       6.388082       173.8285 
 2336   0.0000       6.392057       173.9367 
 2337   0.0000       6.394223       173.9957 
 2338   0.0000       6.395789       174.0383 
 2339   0.0000       6.399093       174.1282 
 2340   0.0000       6.400685       174.1715 
 2341   0.0000       6.402460       174.2198 
 2342   0.0000       6.407081       174.3455 
 2343   0.0000       6.409767       174.4186 
 2344   0.0000       6.411733       174.4721 
 2345   0.0000       6.416586       174.6042 
 2346   0.0000       6.416876       174.6121 
 2347   0.0000       6.418454       174.6550 
 2348   0.0000       6.421556       174.7394 
 2349   0.0000       6.422781       174.7727 
 2350   0.0000       6.426246       174.8670 
 2351   0.0000       6.427943       174.9132 
 2352   0.0000       6.429093       174.9445 
 2353   0.0000       6.432716       175.0431 
 2354   0.0000       6.433602       175.0672 
 2355   0.0000       6.435952       175.1312 
 2356   0.0000       6.438176       175.1917 
 2357   0.0000       6.442739       175.3158 
 2358   0.0000       6.443957       175.3490 
 2359   0.0000       6.444217       175.3561 
 2360   0.0000       6.447971       175.4582 
 2361   0.0000       6.451155       175.5448 
 2362   0.0000       6.453784       175.6164 
 2363   0.0000       6.454815       175.6445 
 2364   0.0000       6.459430       175.7700 
 2365   0.0000       6.460945       175.8112 
 2366   0.0000       6.465422       175.9331 
 2367   0.0000       6.466656       175.9667 
 2368   0.0000       6.468540       176.0179 
 2369   0.0000       6.470062       176.0593 
 2370   0.0000       6.474846       176.1895 
 2371   0.0000       6.477398       176.2590 
 2372   0.0000       6.479082       176.3048 
 2373   0.0000       6.479942       176.3282 
 2374   0.0000       6.484283       176.4463 
 2375   0.0000       6.484959       176.4647 
 2376   0.0000       6.487840       176.5431 
 2377   0.0000       6.490722       176.6215 
 2378   0.0000       6.493356       176.6932 
 2379   0.0000       6.499011       176.8471 
 2380   0.0000       6.500764       176.8948 
 2381   0.0000       6.505064       177.0118 
 2382   0.0000       6.507461       177.0770 
 2383   0.0000       6.510413       177.1573 
 2384   0.0000       6.512659       177.2185 
 2385   0.0000       6.514418       177.2663 
 2386   0.0000       6.517624       177.3536 
 2387   0.0000       6.519708       177.4103 
 2388   0.0000       6.521287       177.4532 
 2389   0.0000       6.525595       177.5705 
 2390   0.0000       6.530353       177.6999 
 2391   0.0000       6.535216       177.8323 
 2392   0.0000       6.537208       177.8865 
 2393   0.0000       6.539802       177.9571 
 2394   0.0000       6.540652       177.9802 
 2395   0.0000       6.544157       178.0756 
 2396   0.0000       6.548629       178.1973 
 2397   0.0000       6.551946       178.2875 
 2398   0.0000       6.553672       178.3345 
 2399   0.0000       6.555360       178.3804 
 2400   0.0000       6.559506       178.4932 
 2401   0.0000       6.560647       178.5243 
 2402   0.0000       6.562913       178.5859 
 2403   0.0000       6.566647       178.6876 
 2404   0.0000       6.569483       178.7647 
 2405   0.0000       6.570803       178.8006 
 2406   0.0000       6.576587       178.9580 
 2407   0.0000       6.579068       179.0255 
 2408   0.0000       6.580494       179.0644 
 2409   0.0000       6.582765       179.1261 
 2410   0.0000       6.585926       179.2121 
 2411   0.0000       6.591359       179.3600 
 2412   0.0000       6.592396       179.3882 
 2413   0.0000       6.595695       179.4780 
 2414   0.0000       6.600291       179.6030 
 2415   0.0000       6.601456       179.6348 
 2416   0.0000       6.604870       179.7277 
 2417   0.0000       6.606014       179.7588 
 2418   0.0000       6.610925       179.8924 
 2419   0.0000       6.612527       179.9360 
 2420   0.0000       6.617740       180.0779 
 2421   0.0000       6.618653       180.1027 
 2422   0.0000       6.624409       180.2593 
 2423   0.0000       6.626949       180.3285 
 2424   0.0000       6.628170       180.3617 
 2425   0.0000       6.632932       180.4913 
 2426   0.0000       6.635089       180.5500 
 2427   0.0000       6.639463       180.6690 
 2428   0.0000       6.643347       180.7747 
 2429   0.0000       6.644443       180.8045 
 2430   0.0000       6.647274       180.8815 
 2431   0.0000       6.649139       180.9323 
 2432   0.0000       6.650516       180.9697 
 2433   0.0000       6.653860       181.0607 
 2434   0.0000       6.655548       181.1067 
 2435   0.0000       6.657831       181.1688 
 2436   0.0000       6.662370       181.2923 
 2437   0.0000       6.665811       181.3859 
 2438   0.0000       6.667810       181.4403 
 2439   0.0000       6.675036       181.6370 
 2440   0.0000       6.676726       181.6829 
 2441   0.0000       6.676985       181.6900 
 2442   0.0000       6.679725       181.7646 
 2443   0.0000       6.681932       181.8246 
 2444   0.0000       6.685925       181.9333 
 2445   0.0000       6.690566       182.0596 
 2446   0.0000       6.692474       182.1115 
 2447   0.0000       6.694164       182.1575 
 2448   0.0000       6.696154       182.2116 
 2449   0.0000       6.696992       182.2344 
 2450   0.0000       6.700267       182.3235 
 2451   0.0000       6.701953       182.3694 
 2452   0.0000       6.705606       182.4688 
 2453   0.0000       6.710254       182.5953 
 2454   0.0000       6.712504       182.6565 
 2455   0.0000       6.713658       182.6879 
 2456   0.0000       6.716462       182.7642 
 2457   0.0000       6.718821       182.8284 
 2458   0.0000       6.722131       182.9185 
 2459   0.0000       6.725959       183.0226 
 2460   0.0000       6.726291       183.0317 
 2461   0.0000       6.729823       183.1278 
 2462   0.0000       6.731455       183.1722 
 2463   0.0000       6.733184       183.2192 
 2464   0.0000       6.736762       183.3166 
 2465   0.0000       6.740783       183.4260 
 2466   0.0000       6.743100       183.4891 
 2467   0.0000       6.746979       183.5946 
 2468   0.0000       6.750231       183.6831 
 2469   0.0000       6.751787       183.7255 
 2470   0.0000       6.754802       183.8075 
 2471   0.0000       6.755642       183.8304 
 2472   0.0000       6.759830       183.9443 
 2473   0.0000       6.764561       184.0731 
 2474   0.0000       6.768259       184.1737 
 2475   0.0000       6.770493       184.2345 
 2476   0.0000       6.772699       184.2945 
 2477   0.0000       6.774835       184.3526 
 2478   0.0000       6.776323       184.3931 
 2479   0.0000       6.779301       184.4742 
 2480   0.0000       6.779943       184.4916 
 2481   0.0000       6.781618       184.5372 
 2482   0.0000       6.786431       184.6682 
 2483   0.0000       6.788486       184.7241 
 2484   0.0000       6.790421       184.7768 
 2485   0.0000       6.794160       184.8785 
 2486   0.0000       6.795081       184.9036 
 2487   0.0000       6.796643       184.9460 
 2488   0.0000       6.799816       185.0324 
 2489   0.0000       6.802150       185.0959 
 2490   0.0000       6.803160       185.1234 
 2491   0.0000       6.805262       185.1806 
 2492   0.0000       6.807828       185.2504 
 2493   0.0000       6.811752       185.3572 
 2494   0.0000       6.814665       185.4365 
 2495   0.0000       6.816019       185.4733 
 2496   0.0000       6.819818       185.5767 
 2497   0.0000       6.820503       185.5953 
 2498   0.0000       6.824385       185.7009 
 2499   0.0000       6.827121       185.7754 
 2500   0.0000       6.829926       185.8517 
 2501   0.0000       6.834134       185.9662 
 2502   0.0000       6.837679       186.0627 
 2503   0.0000       6.839470       186.1114 
 2504   0.0000       6.844120       186.2380 
 2505   0.0000       6.847139       186.3201 
 2506   0.0000       6.850851       186.4211 
 2507   0.0000       6.854250       186.5136 
 2508   0.0000       6.858465       186.6283 
 2509   0.0000       6.862157       186.7288 
 2510   0.0000       6.865024       186.8068 
 2511   0.0000       6.866186       186.8384 
 2512   0.0000       6.869215       186.9209 
 2513   0.0000       6.872714       187.0161 
 2514   0.0000       6.877318       187.1413 
 2515   0.0000       6.878628       187.1770 
 2516   0.0000       6.881928       187.2668 
 2517   0.0000       6.882797       187.2904 
 2518   0.0000       6.891393       187.5243 
 2519   0.0000       6.892717       187.5604 
 2520   0.0000       6.894981       187.6220 
 2521   0.0000       6.899902       187.7559 
 2522   0.0000       6.900653       187.7763 
 2523   0.0000       6.908182       187.9812 
 2524   0.0000       6.912926       188.1103 
 2525   0.0000       6.918414       188.2596 
 2526   0.0000       6.923349       188.3939 
 2527   0.0000       6.926146       188.4700 
 2528   0.0000       6.930283       188.5826 
 2529   0.0000       6.940696       188.8659 
 2530   0.0000       6.944660       188.9738 
 2531   0.0000       6.949170       189.0965 
 2532   0.0000       6.954949       189.2538 
 2533   0.0000       6.961917       189.4434 
 2534   0.0000       6.965879       189.5512 
 2535   0.0000       6.967189       189.5869 
 2536   0.0000       6.971280       189.6982 
 2537   0.0000       6.977728       189.8736 
 2538   0.0000       6.982054       189.9914 
 2539   0.0000       6.984359       190.0541 
 2540   0.0000       6.987781       190.1472 
 2541   0.0000       6.993430       190.3009 
 2542   0.0000       6.994641       190.3339 
 2543   0.0000       7.000171       190.4843 
 2544   0.0000       7.002083       190.5364 
 2545   0.0000       7.006334       190.6520 
 2546   0.0000       7.007385       190.6806 
 2547   0.0000       7.013477       190.8464 
 2548   0.0000       7.019262       191.0038 
 2549   0.0000       7.021956       191.0771 
 2550   0.0000       7.025035       191.1609 
 2551   0.0000       7.028066       191.2434 
 2552   0.0000       7.031109       191.3262 
 2553   0.0000       7.033827       191.4002 
 2554   0.0000       7.035834       191.4548 
 2555   0.0000       7.036637       191.4766 
 2556   0.0000       7.038971       191.5401 
 2557   0.0000       7.042212       191.6283 
 2558   0.0000       7.042724       191.6423 
 2559   0.0000       7.049151       191.8172 
 2560   0.0000       7.050177       191.8451 
 2561   0.0000       7.052866       191.9183 
 2562   0.0000       7.055031       191.9772 
 2563   0.0000       7.057564       192.0461 
 2564   0.0000       7.064141       192.2250 
 2565   0.0000       7.066332       192.2847 
 2566   0.0000       7.071435       192.4235 
 2567   0.0000       7.072486       192.4521 
 2568   0.0000       7.079308       192.6378 
 2569   0.0000       7.081685       192.7024 
 2570   0.0000       7.083699       192.7573 
 2571   0.0000       7.089220       192.9075 
 2572   0.0000       7.094588       193.0535 
 2573   0.0000       7.098937       193.1719 
 2574   0.0000       7.103056       193.2840 
 2575   0.0000       7.104294       193.3177 
 2576   0.0000       7.108846       193.4415 
 2577   0.0000       7.113160       193.5589 
 2578   0.0000       7.120918       193.7700 
 2579   0.0000       7.123874       193.8505 
 2580   0.0000       7.129833       194.0126 
 2581   0.0000       7.132449       194.0838 
 2582   0.0000       7.136539       194.1951 
 2583   0.0000       7.138149       194.2389 
 2584   0.0000       7.142282       194.3514 
 2585   0.0000       7.143820       194.3932 
 2586   0.0000       7.145040       194.4264 
 2587   0.0000       7.148373       194.5171 
 2588   0.0000       7.152363       194.6257 
 2589   0.0000       7.156860       194.7481 
 2590   0.0000       7.158203       194.7846 
 2591   0.0000       7.160900       194.8580 
 2592   0.0000       7.166987       195.0236 
 2593   0.0000       7.170390       195.1162 
 2594   0.0000       7.174286       195.2223 
 2595   0.0000       7.177769       195.3170 
 2596   0.0000       7.182110       195.4352 
 2597   0.0000       7.185920       195.5388 
 2598   0.0000       7.187389       195.5788 
 2599   0.0000       7.189787       195.6440 
 2600   0.0000       7.193188       195.7366 
 2601   0.0000       7.197252       195.8472 
 2602   0.0000       7.199467       195.9075 
 2603   0.0000       7.202721       195.9960 
 2604   0.0000       7.207754       196.1329 
 2605   0.0000       7.210618       196.2109 
 2606   0.0000       7.216272       196.3647 
 2607   0.0000       7.218391       196.4224 
 2608   0.0000       7.221091       196.4959 
 2609   0.0000       7.226596       196.6457 
 2610   0.0000       7.232213       196.7985 
 2611   0.0000       7.237502       196.9424 
 2612   0.0000       7.242736       197.0849 
 2613   0.0000       7.243114       197.0951 
 2614   0.0000       7.250415       197.2938 
 2615   0.0000       7.254202       197.3969 
 2616   0.0000       7.261209       197.5875 
 2617   0.0000       7.267197       197.7505 
 2618   0.0000       7.270576       197.8424 
 2619   0.0000       7.271694       197.8729 
 2620   0.0000       7.272454       197.8935 
 2621   0.0000       7.281722       198.1457 
 2622   0.0000       7.285434       198.2467 
 2623   0.0000       7.289119       198.3470 
 2624   0.0000       7.292112       198.4284 
 2625   0.0000       7.295928       198.5323 
 2626   0.0000       7.297238       198.5679 
 2627   0.0000       7.300025       198.6438 
 2628   0.0000       7.304407       198.7630 
 2629   0.0000       7.308547       198.8757 
 2630   0.0000       7.309600       198.9043 
 2631   0.0000       7.316609       199.0951 
 2632   0.0000       7.322481       199.2548 
 2633   0.0000       7.325847       199.3464 
 2634   0.0000       7.331774       199.5077 
 2635   0.0000       7.332759       199.5345 
 2636   0.0000       7.341079       199.7609 
 2637   0.0000       7.345869       199.8913 
 2638   0.0000       7.352064       200.0598 
 2639   0.0000       7.354842       200.1354 
 2640   0.0000       7.358730       200.2412 
 2641   0.0000       7.363638       200.3748 
 2642   0.0000       7.365720       200.4314 
 2643   0.0000       7.369260       200.5278 
 2644   0.0000       7.377684       200.7570 
 2645   0.0000       7.382824       200.8968 
 2646   0.0000       7.391308       201.1277 
 2647   0.0000       7.391787       201.1408 
 2648   0.0000       7.394723       201.2207 
 2649   0.0000       7.396363       201.2653 
 2650   0.0000       7.402881       201.4426 
 2651   0.0000       7.407420       201.5662 
 2652   0.0000       7.411462       201.6761 
 2653   0.0000       7.417598       201.8431 
 2654   0.0000       7.421615       201.9524 
 2655   0.0000       7.425400       202.0554 
 2656   0.0000       7.429832       202.1760 
 2657   0.0000       7.433367       202.2722 
 2658   0.0000       7.439949       202.4513 
 2659   0.0000       7.441651       202.4976 
 2660   0.0000       7.446650       202.6336 
 2661   0.0000       7.452986       202.8061 
 2662   0.0000       7.458264       202.9497 
 2663   0.0000       7.460955       203.0229 
 2664   0.0000       7.463168       203.0831 
 2665   0.0000       7.465368       203.1430 
 2666   0.0000       7.469828       203.2644 
 2667   0.0000       7.470234       203.2754 
 2668   0.0000       7.475539       203.4198 
 2669   0.0000       7.480390       203.5518 
 2670   0.0000       7.483819       203.6451 
 2671   0.0000       7.484107       203.6529 
 2672   0.0000       7.492339       203.8769 
 2673   0.0000       7.495461       203.9619 
 2674   0.0000       7.498158       204.0352 
 2675   0.0000       7.503211       204.1727 
 2676   0.0000       7.504617       204.2110 
 2677   0.0000       7.508734       204.3230 
 2678   0.0000       7.512281       204.4196 
 2679   0.0000       7.514022       204.4669 
 2680   0.0000       7.520609       204.6462 
 2681   0.0000       7.522289       204.6919 
 2682   0.0000       7.525771       204.7866 
 2683   0.0000       7.529054       204.8760 
 2684   0.0000       7.530870       204.9254 
 2685   0.0000       7.532856       204.9794 
 2686   0.0000       7.533091       204.9858 
 2687   0.0000       7.535920       205.0628 
 2688   0.0000       7.537162       205.0966 
 2689   0.0000       7.540757       205.1944 
 2690   0.0000       7.542297       205.2363 
 2691   0.0000       7.545303       205.3181 
 2692   0.0000       7.545787       205.3313 
 2693   0.0000       7.549910       205.4435 
 2694   0.0000       7.555326       205.5909 
 2695   0.0000       7.557983       205.6632 
 2696   0.0000       7.559851       205.7140 
 2697   0.0000       7.564845       205.8499 
 2698   0.0000       7.568283       205.9434 
 2699   0.0000       7.570614       206.0069 
 2700   0.0000       7.572964       206.0708 
 2701   0.0000       7.575866       206.1498 
 2702   0.0000       7.583643       206.3614 
 2703   0.0000       7.586145       206.4295 
 2704   0.0000       7.589360       206.5170 
 2705   0.0000       7.592340       206.5981 
 2706   0.0000       7.596420       206.7091 
 2707   0.0000       7.597165       206.7294 
 2708   0.0000       7.601442       206.8457 
 2709   0.0000       7.605003       206.9426 
 2710   0.0000       7.608061       207.0259 
 2711   0.0000       7.611568       207.1213 
 2712   0.0000       7.616115       207.2450 
 2713   0.0000       7.617830       207.2917 
 2714   0.0000       7.621659       207.3959 
 2715   0.0000       7.623602       207.4487 
 2716   0.0000       7.626623       207.5310 
 2717   0.0000       7.629824       207.6181 
 2718   0.0000       7.633547       207.7194 
 2719   0.0000       7.641621       207.9391 
 2720   0.0000       7.642424       207.9609 
 2721   0.0000       7.643285       207.9844 
 2722   0.0000       7.647194       208.0907 
 2723   0.0000       7.650849       208.1902 
 2724   0.0000       7.656343       208.3397 
 2725   0.0000       7.659401       208.4229 
 2726   0.0000       7.665318       208.5839 
 2727   0.0000       7.665811       208.5973 
 2728   0.0000       7.671354       208.7481 
 2729   0.0000       7.676225       208.8807 
 2730   0.0000       7.681922       209.0357 
 2731   0.0000       7.685722       209.1391 
 2732   0.0000       7.689634       209.2456 
 2733   0.0000       7.693937       209.3627 
 2734   0.0000       7.698036       209.4742 
 2735   0.0000       7.700511       209.5416 
 2736   0.0000       7.703385       209.6198 
 2737   0.0000       7.705311       209.6722 
 2738   0.0000       7.711858       209.8503 
 2739   0.0000       7.717631       210.0074 
 2740   0.0000       7.719590       210.0607 
 2741   0.0000       7.721952       210.1250 
 2742   0.0000       7.723201       210.1590 
 2743   0.0000       7.724666       210.1988 
 2744   0.0000       7.729352       210.3264 
 2745   0.0000       7.734771       210.4738 
 2746   0.0000       7.739161       210.5933 
 2747   0.0000       7.743978       210.7243 
 2748   0.0000       7.748671       210.8521 
 2749   0.0000       7.749968       210.8874 
 2750   0.0000       7.752846       210.9657 
 2751   0.0000       7.756200       211.0569 
 2752   0.0000       7.762289       211.2226 
 2753   0.0000       7.764013       211.2695 
 2754   0.0000       7.766484       211.3368 
 2755   0.0000       7.768353       211.3876 
 2756   0.0000       7.770718       211.4520 
 2757   0.0000       7.774513       211.5553 
 2758   0.0000       7.783535       211.8007 
 2759   0.0000       7.785292       211.8486 
 2760   0.0000       7.787900       211.9195 
 2761   0.0000       7.792943       212.0568 
 2762   0.0000       7.795801       212.1345 
 2763   0.0000       7.802927       212.3284 
 2764   0.0000       7.808424       212.4780 
 2765   0.0000       7.811798       212.5698 
 2766   0.0000       7.815542       212.6717 
 2767   0.0000       7.817961       212.7375 
 2768   0.0000       7.822184       212.8524 
 2769   0.0000       7.827190       212.9887 
 2770   0.0000       7.834641       213.1914 
 2771   0.0000       7.836932       213.2537 
 2772   0.0000       7.838930       213.3081 
 2773   0.0000       7.841354       213.3741 
 2774   0.0000       7.844306       213.4544 
 2775   0.0000       7.847869       213.5514 
 2776   0.0000       7.850434       213.6212 
 2777   0.0000       7.854772       213.7392 
 2778   0.0000       7.855640       213.7628 
 2779   0.0000       7.859710       213.8736 
 2780   0.0000       7.864070       213.9922 
 2781   0.0000       7.867924       214.0971 
 2782   0.0000       7.870996       214.1807 
 2783   0.0000       7.874116       214.2656 
 2784   0.0000       7.876619       214.3337 
 2785   0.0000       7.878607       214.3878 
 2786   0.0000       7.882798       214.5018 
 2787   0.0000       7.884792       214.5561 
 2788   0.0000       7.896011       214.8614 
 2789   0.0000       7.896717       214.8806 
 2790   0.0000       7.907819       215.1827 
 2791   0.0000       7.909532       215.2293 
 2792   0.0000       7.911523       215.2835 
 2793   0.0000       7.913080       215.3258 
 2794   0.0000       7.915284       215.3858 
 2795   0.0000       7.918622       215.4767 
 2796   0.0000       7.920879       215.5381 
 2797   0.0000       7.926649       215.6951 
 2798   0.0000       7.929560       215.7743 
 2799   0.0000       7.932255       215.8476 
 2800   0.0000       7.939410       216.0423 
 2801   0.0000       7.945441       216.2065 
 2802   0.0000       7.947588       216.2649 
 2803   0.0000       7.951491       216.3711 
 2804   0.0000       7.954368       216.4494 
 2805   0.0000       7.958032       216.5491 
 2806   0.0000       7.960273       216.6100 
 2807   0.0000       7.962482       216.6701 
 2808   0.0000       7.964469       216.7242 
 2809   0.0000       7.967704       216.8122 
 2810   0.0000       7.969210       216.8532 
 2811   0.0000       7.973260       216.9634 
 2812   0.0000       7.977109       217.0682 
 2813   0.0000       7.977856       217.0885 
 2814   0.0000       7.981510       217.1879 
 2815   0.0000       7.985110       217.2859 
 2816   0.0000       7.985781       217.3042 
 2817   0.0000       7.989516       217.4058 
 2818   0.0000       7.993086       217.5029 
 2819   0.0000       7.995872       217.5787 
 2820   0.0000       7.996918       217.6072 
 2821   0.0000       7.999842       217.6868 
 2822   0.0000       8.002147       217.7495 
 2823   0.0000       8.007687       217.9002 
 2824   0.0000       8.008888       217.9329 
 2825   0.0000       8.011007       217.9906 
 2826   0.0000       8.013862       218.0683 
 2827   0.0000       8.018845       218.2039 
 2828   0.0000       8.021094       218.2651 
 2829   0.0000       8.024887       218.3683 
 2830   0.0000       8.027760       218.4464 
 2831   0.0000       8.028187       218.4581 
 2832   0.0000       8.030748       218.5278 
 2833   0.0000       8.037183       218.7029 
 2834   0.0000       8.041603       218.8231 
 2835   0.0000       8.042117       218.8371 
 2836   0.0000       8.045596       218.9318 
 2837   0.0000       8.047964       218.9962 
 2838   0.0000       8.051704       219.0980 
 2839   0.0000       8.058043       219.2705 
 2840   0.0000       8.058967       219.2956 
 2841   0.0000       8.064380       219.4429 
 2842   0.0000       8.068333       219.5505 
 2843   0.0000       8.071078       219.6252 
 2844   0.0000       8.074510       219.7186 
 2845   0.0000       8.078363       219.8234 
 2846   0.0000       8.083010       219.9499 
 2847   0.0000       8.088109       220.0886 
 2848   0.0000       8.097850       220.3537 
 2849   0.0000       8.103366       220.5038 
 2850   0.0000       8.105732       220.5682 
 2851   0.0000       8.111023       220.7122 
 2852   0.0000       8.119685       220.9479 
 2853   0.0000       8.123388       221.0486 
 2854   0.0000       8.125987       221.1193 
 2855   0.0000       8.128517       221.1882 
 2856   0.0000       8.132231       221.2893 
 2857   0.0000       8.134908       221.3621 
 2858   0.0000       8.136268       221.3991 
 2859   0.0000       8.139993       221.5005 
 2860   0.0000       8.142053       221.5565 
 2861   0.0000       8.145512       221.6507 
 2862   0.0000       8.147226       221.6973 
 2863   0.0000       8.147554       221.7062 
 2864   0.0000       8.149361       221.7554 
 2865   0.0000       8.154081       221.8838 
 2866   0.0000       8.157692       221.9821 
 2867   0.0000       8.161873       222.0959 
 2868   0.0000       8.165286       222.1887 
 2869   0.0000       8.167142       222.2392 
 2870   0.0000       8.169512       222.3037 
 2871   0.0000       8.175232       222.4594 
 2872   0.0000       8.177870       222.5312 
 2873   0.0000       8.182687       222.6622 
 2874   0.0000       8.185094       222.7277 
 2875   0.0000       8.188308       222.8152 
 2876   0.0000       8.192082       222.9179 
 2877   0.0000       8.196047       223.0258 
 2878   0.0000       8.197819       223.0740 
 2879   0.0000       8.200610       223.1499 
 2880   0.0000       8.202962       223.2139 
 2881   0.0000       8.205237       223.2758 
 2882   0.0000       8.208021       223.3516 
 2883   0.0000       8.212109       223.4629 
 2884   0.0000       8.216218       223.5747 
 2885   0.0000       8.219134       223.6540 
 2886   0.0000       8.221917       223.7297 
 2887   0.0000       8.222814       223.7541 
 2888   0.0000       8.224656       223.8043 
 2889   0.0000       8.227427       223.8797 
 2890   0.0000       8.228835       223.9180 
 2891   0.0000       8.230669       223.9679 
 2892   0.0000       8.232110       224.0071 
 2893   0.0000       8.238465       224.1800 
 2894   0.0000       8.241734       224.2690 
 2895   0.0000       8.243171       224.3081 
 2896   0.0000       8.246708       224.4043 
 2897   0.0000       8.248911       224.4643 
 2898   0.0000       8.254637       224.6201 
 2899   0.0000       8.257770       224.7053 
 2900   0.0000       8.259296       224.7469 
 2901   0.0000       8.261396       224.8040 
 2902   0.0000       8.272369       225.1026 
 2903   0.0000       8.277553       225.2437 
 2904   0.0000       8.280175       225.3150 
 2905   0.0000       8.285435       225.4582 
 2906   0.0000       8.289653       225.5729 
 2907   0.0000       8.293017       225.6645 
 2908   0.0000       8.296467       225.7583 
 2909   0.0000       8.304292       225.9713 
 2910   0.0000       8.306784       226.0391 
 2911   0.0000       8.311321       226.1625 
 2912   0.0000       8.313045       226.2094 
 2913   0.0000       8.315532       226.2771 
 2914   0.0000       8.318708       226.3635 
 2915   0.0000       8.324474       226.5205 
 2916   0.0000       8.326631       226.5791 
 2917   0.0000       8.332778       226.7464 
 2918   0.0000       8.339279       226.9233 
 2919   0.0000       8.340617       226.9597 
 2920   0.0000       8.342092       226.9999 
 2921   0.0000       8.349690       227.2066 
 2922   0.0000       8.351235       227.2487 
 2923   0.0000       8.354712       227.3433 
 2924   0.0000       8.357206       227.4111 
 2925   0.0000       8.358818       227.4550 
 2926   0.0000       8.361259       227.5214 
 2927   0.0000       8.364140       227.5998 
 2928   0.0000       8.368465       227.7175 
 2929   0.0000       8.371070       227.7884 
 2930   0.0000       8.373120       227.8442 
 2931   0.0000       8.376416       227.9339 
 2932   0.0000       8.379757       228.0248 
 2933   0.0000       8.380802       228.0532 
 2934   0.0000       8.384050       228.1416 
 2935   0.0000       8.386185       228.1997 
 2936   0.0000       8.387372       228.2320 
 2937   0.0000       8.390855       228.3268 
 2938   0.0000       8.392362       228.3678 
 2939   0.0000       8.394659       228.4303 
 2940   0.0000       8.396258       228.4738 
 2941   0.0000       8.397922       228.5191 
 2942   0.0000       8.400584       228.5915 
 2943   0.0000       8.403283       228.6650 
 2944   0.0000       8.405201       228.7171 
 2945   0.0000       8.407224       228.7722 
 2946   0.0000       8.410170       228.8524 
 2947   0.0000       8.412895       228.9265 
 2948   0.0000       8.414880       228.9805 
 2949   0.0000       8.417687       229.0569 
 2950   0.0000       8.419355       229.1023 
 2951   0.0000       8.421870       229.1707 
 2952   0.0000       8.424144       229.2326 
 2953   0.0000       8.428176       229.3423 
 2954   0.0000       8.429605       229.3812 
 2955   0.0000       8.433496       229.4871 
 2956   0.0000       8.435686       229.5467 
 2957   0.0000       8.437778       229.6036 
 2958   0.0000       8.439424       229.6484 
 2959   0.0000       8.442141       229.7223 
 2960   0.0000       8.445932       229.8255 
 2961   0.0000       8.449813       229.9311 
 2962   0.0000       8.453269       230.0252 
 2963   0.0000       8.455447       230.0844 
 2964   0.0000       8.456626       230.1165 
 2965   0.0000       8.459692       230.1999 
 2966   0.0000       8.460932       230.2337 
 2967   0.0000       8.464550       230.3321 
 2968   0.0000       8.467708       230.4180 
 2969   0.0000       8.471246       230.5143 
 2970   0.0000       8.474890       230.6135 
 2971   0.0000       8.482376       230.8172 
 2972   0.0000       8.485612       230.9052 
 2973   0.0000       8.487575       230.9586 
 2974   0.0000       8.491603       231.0683 
 2975   0.0000       8.496545       231.2028 
 2976   0.0000       8.497926       231.2403 
 2977   0.0000       8.500158       231.3011 
 2978   0.0000       8.501623       231.3409 
 2979   0.0000       8.502459       231.3637 
 2980   0.0000       8.505448       231.4450 
 2981   0.0000       8.510767       231.5898 
 2982   0.0000       8.512525       231.6376 
 2983   0.0000       8.512984       231.6501 
 2984   0.0000       8.515777       231.7261 
 2985   0.0000       8.517817       231.7816 
 2986   0.0000       8.518962       231.8127 
 2987   0.0000       8.521297       231.8763 
 2988   0.0000       8.526072       232.0062 
 2989   0.0000       8.526856       232.0276 
 2990   0.0000       8.531851       232.1635 
 2991   0.0000       8.536048       232.2777 
 2992   0.0000       8.537557       232.3187 
 2993   0.0000       8.538727       232.3506 
 2994   0.0000       8.542836       232.4624 
 2995   0.0000       8.544445       232.5062 
 2996   0.0000       8.544996       232.5212 
 2997   0.0000       8.546200       232.5539 
 2998   0.0000       8.549406       232.6412 
 2999   0.0000       8.550897       232.6817 
 3000   0.0000       8.552729       232.7316 
 3001   0.0000       8.558014       232.8754 
 3002   0.0000       8.559599       232.9185 
 3003   0.0000       8.563451       233.0233 
 3004   0.0000       8.567153       233.1241 
 3005   0.0000       8.567823       233.1423 
 3006   0.0000       8.569690       233.1931 
 3007   0.0000       8.574616       233.3272 
 3008   0.0000       8.577881       233.4160 
 3009   0.0000       8.580602       233.4900 
 3010   0.0000       8.586170       233.6416 
 3011   0.0000       8.590696       233.7647 
 3012   0.0000       8.591615       233.7897 
 3013   0.0000       8.595429       233.8935 
 3014   0.0000       8.596270       233.9164 
 3015   0.0000       8.600414       234.0292 
 3016   0.0000       8.605284       234.1617 
 3017   0.0000       8.608339       234.2448 
 3018   0.0000       8.609934       234.2882 
 3019   0.0000       8.613938       234.3972 
 3020   0.0000       8.616619       234.4701 
 3021   0.0000       8.622882       234.6405 
 3022   0.0000       8.624376       234.6812 
 3023   0.0000       8.627014       234.7530 
 3024   0.0000       8.634010       234.9433 
 3025   0.0000       8.638461       235.0645 
 3026   0.0000       8.640071       235.1083 
 3027   0.0000       8.644477       235.2282 
 3028   0.0000       8.647965       235.3231 
 3029   0.0000       8.649563       235.3666 
 3030   0.0000       8.654944       235.5130 
 3031   0.0000       8.656077       235.5438 
 3032   0.0000       8.658500       235.6098 
 3033   0.0000       8.665205       235.7922 
 3034   0.0000       8.673409       236.0155 
 3035   0.0000       8.675192       236.0640 
 3036   0.0000       8.676716       236.1055 
 3037   0.0000       8.680427       236.2064 
 3038   0.0000       8.683698       236.2954 
 3039   0.0000       8.686089       236.3605 
 3040   0.0000       8.687686       236.4040 
 3041   0.0000       8.691651       236.5118 
 3042   0.0000       8.694763       236.5965 
 3043   0.0000       8.698466       236.6973 
 3044   0.0000       8.702995       236.8205 
 3045   0.0000       8.704368       236.8579 
 3046   0.0000       8.708369       236.9668 
 3047   0.0000       8.713692       237.1116 
 3048   0.0000       8.716704       237.1936 
 3049   0.0000       8.721697       237.3294 
 3050   0.0000       8.729624       237.5451 
 3051   0.0000       8.733334       237.6461 
 3052   0.0000       8.734900       237.6887 
 3053   0.0000       8.736666       237.7368 
 3054   0.0000       8.739023       237.8009 
 3055   0.0000       8.742293       237.8899 
 3056   0.0000       8.744572       237.9519 
 3057   0.0000       8.747257       238.0250 
 3058   0.0000       8.750512       238.1135 
 3059   0.0000       8.752400       238.1649 
 3060   0.0000       8.756584       238.2788 
 3061   0.0000       8.764550       238.4955 
 3062   0.0000       8.767129       238.5657 
 3063   0.0000       8.771643       238.6885 
 3064   0.0000       8.774893       238.7770 
 3065   0.0000       8.778552       238.8765 
 3066   0.0000       8.781578       238.9589 
 3067   0.0000       8.783045       238.9988 
 3068   0.0000       8.786484       239.0924 
 3069   0.0000       8.794216       239.3028 
 3070   0.0000       8.804121       239.5723 
 3071   0.0000       8.810666       239.7504 
 3072   0.0000       8.814555       239.8562 
 3073   0.0000       8.822006       240.0590 
 3074   0.0000       8.827183       240.1999 
 3075   0.0000       8.831567       240.3192 
 3076   0.0000       8.839640       240.5388 
 3077   0.0000       8.841073       240.5778 
 3078   0.0000       8.847439       240.7510 
 3079   0.0000       8.849354       240.8032 
 3080   0.0000       8.850417       240.8321 
 3081   0.0000       8.853715       240.9218 
 3082   0.0000       8.861771       241.1411 
 3083   0.0000       8.865897       241.2533 
 3084   0.0000       8.867134       241.2870 
 3085   0.0000       8.872781       241.4407 
 3086   0.0000       8.880155       241.6413 
 3087   0.0000       8.885386       241.7836 
 3088   0.0000       8.886355       241.8100 
 3089   0.0000       8.890507       241.9230 
 3090   0.0000       8.896026       242.0732 
 3091   0.0000       8.901958       242.2346 
 3092   0.0000       8.903787       242.2844 
 3093   0.0000       8.905299       242.3255 
 3094   0.0000       8.907610       242.3884 
 3095   0.0000       8.912132       242.5114 
 3096   0.0000       8.913982       242.5618 
 3097   0.0000       8.921019       242.7533 
 3098   0.0000       8.924348       242.8438 
 3099   0.0000       8.929377       242.9807 
 3100   0.0000       8.933502       243.0929 
 3101   0.0000       8.934838       243.1293 
 3102   0.0000       8.940196       243.2751 
 3103   0.0000       8.944413       243.3898 
 3104   0.0000       8.947798       243.4820 
 3105   0.0000       8.948478       243.5005 
 3106   0.0000       8.950476       243.5548 
 3107   0.0000       8.951929       243.5944 
 3108   0.0000       8.956861       243.7286 
 3109   0.0000       8.959282       243.7945 
 3110   0.0000       8.962477       243.8814 
 3111   0.0000       8.965003       243.9501 
 3112   0.0000       8.971481       244.1264 
 3113   0.0000       8.973763       244.1885 
 3114   0.0000       8.978640       244.3212 
 3115   0.0000       8.983893       244.4642 
 3116   0.0000       8.987727       244.5685 
 3117   0.0000       8.987888       244.5729 
 3118   0.0000       8.991055       244.6591 
 3119   0.0000       8.993308       244.7204 
 3120   0.0000       8.999213       244.8810 
 3121   0.0000       8.999257       244.8822 
 3122   0.0000       9.001071       244.9316 
 3123   0.0000       9.007803       245.1148 
 3124   0.0000       9.016158       245.3421 
 3125   0.0000       9.017705       245.3842 
 3126   0.0000       9.021833       245.4966 
 3127   0.0000       9.025196       245.5881 
 3128   0.0000       9.028761       245.6851 
 3129   0.0000       9.029395       245.7023 
 3130   0.0000       9.038351       245.9460 
 3131   0.0000       9.041556       246.0332 
 3132   0.0000       9.044094       246.1023 
 3133   0.0000       9.046928       246.1794 
 3134   0.0000       9.057357       246.4632 
 3135   0.0000       9.057739       246.4736 
 3136   0.0000       9.060300       246.5433 
 3137   0.0000       9.065156       246.6754 
 3138   0.0000       9.070515       246.8213 
 3139   0.0000       9.076372       246.9806 
 3140   0.0000       9.080206       247.0850 
 3141   0.0000       9.082699       247.1528 
 3142   0.0000       9.085508       247.2292 
 3143   0.0000       9.089200       247.3297 
 3144   0.0000       9.095251       247.4944 
 3145   0.0000       9.103890       247.7294 
 3146   0.0000       9.106669       247.8051 
 3147   0.0000       9.107902       247.8386 
 3148   0.0000       9.117185       248.0912 
 3149   0.0000       9.118891       248.1376 
 3150   0.0000       9.122763       248.2430 
 3151   0.0000       9.124115       248.2798 
 3152   0.0000       9.128700       248.4045 
 3153   0.0000       9.130788       248.4614 
 3154   0.0000       9.134025       248.5495 
 3155   0.0000       9.142884       248.7905 
 3156   0.0000       9.146553       248.8904 
 3157   0.0000       9.149636       248.9743 
 3158   0.0000       9.153543       249.0806 
 3159   0.0000       9.155221       249.1262 
 3160   0.0000       9.169719       249.5207 
 3161   0.0000       9.171215       249.5614 
 3162   0.0000       9.178529       249.7605 
 3163   0.0000       9.181457       249.8401 
 3164   0.0000       9.190416       250.0839 
 3165   0.0000       9.203120       250.4296 
 3166   0.0000       9.211769       250.6650 
 3167   0.0000       9.214629       250.7428 
 3168   0.0000       9.224296       251.0059 
 3169   0.0000       9.231084       251.1906 
 3170   0.0000       9.239870       251.4296 
 3171   0.0000       9.240936       251.4587 
 3172   0.0000       9.252076       251.7618 
 3173   0.0000       9.274020       252.3589 
 3174   0.0000       9.278309       252.4756 
 3175   0.0000       9.293376       252.8856 
 3176   0.0000       9.310763       253.3588 
 3177   0.0000       9.319627       253.6000 
 3178   0.0000       9.332161       253.9410 
 3179   0.0000       9.338730       254.1198 
 3180   0.0000       9.349290       254.4071 
 3181   0.0000       9.365317       254.8432 
 3182   0.0000       9.376825       255.1564 
 3183   0.0000       9.384946       255.3774 
 3184   0.0000       9.388400       255.4713 
 3185   0.0000       9.392905       255.5939 
 3186   0.0000       9.401149       255.8183 
 3187   0.0000       9.411715       256.1058 
 3188   0.0000       9.414297       256.1761 
 3189   0.0000       9.417984       256.2764 
 3190   0.0000       9.424908       256.4648 
 3191   0.0000       9.435155       256.7436 
 3192   0.0000       9.442644       256.9474 
 3193   0.0000       9.450852       257.1708 
 3194   0.0000       9.461341       257.4562 
 3195   0.0000       9.465556       257.5709 
 3196   0.0000       9.471032       257.7199 
 3197   0.0000       9.488639       258.1990 
 3198   0.0000       9.494825       258.3673 
 3199   0.0000       9.504290       258.6249 
 3200   0.0000       9.517790       258.9922 
 3201   0.0000       9.522030       259.1076 
 3202   0.0000       9.533466       259.4188 
 3203   0.0000       9.539900       259.5939 
 3204   0.0000       9.546355       259.7695 
 3205   0.0000       9.549651       259.8592 
 3206   0.0000       9.559658       260.1315 
 3207   0.0000       9.562624       260.2122 
 3208   0.0000       9.569001       260.3858 
 3209   0.0000       9.569808       260.4077 
 3210   0.0000       9.576169       260.5808 
 3211   0.0000       9.584941       260.8195 
 3212   0.0000       9.590661       260.9752 
 3213   0.0000       9.599949       261.2279 
 3214   0.0000       9.611639       261.5460 
 3215   0.0000       9.620512       261.7874 
 3216   0.0000       9.628235       261.9976 
 3217   0.0000       9.636411       262.2201 
 3218   0.0000       9.643400       262.4102 
 3219   0.0000       9.649742       262.5828 
 3220   0.0000       9.662368       262.9264 
 3221   0.0000       9.676370       263.3074 
 3222   0.0000       9.683825       263.5103 
 3223   0.0000       9.697146       263.8728 
 3224   0.0000       9.705954       264.1124 
 3225   0.0000       9.706483       264.1268 
 3226   0.0000       9.709802       264.2171 
 3227   0.0000       9.713644       264.3217 
 3228   0.0000       9.716083       264.3881 
 3229   0.0000       9.725225       264.6368 
 3230   0.0000       9.731547       264.8089 
 3231   0.0000       9.738388       264.9950 
 3232   0.0000       9.742170       265.0979 
 3233   0.0000       9.751919       265.3632 
 3234   0.0000       9.758101       265.5314 
 3235   0.0000       9.763312       265.6732 
 3236   0.0000       9.772518       265.9237 
 3237   0.0000       9.773431       265.9486 
 3238   0.0000       9.779774       266.1212 
 3239   0.0000       9.787690       266.3366 
 3240   0.0000       9.788847       266.3681 
 3241   0.0000       9.791033       266.4276 
 3242   0.0000       9.792834       266.4766 
 3243   0.0000       9.794243       266.5149 
 3244   0.0000       9.801231       266.7051 
 3245   0.0000       9.801509       266.7126 
 3246   0.0000       9.805086       266.8100 
 3247   0.0000       9.809372       266.9266 
 3248   0.0000       9.811011       266.9712 
 3249   0.0000       9.813329       267.0343 
 3250   0.0000       9.815424       267.0913 
 3251   0.0000       9.817555       267.1493 
 3252   0.0000       9.819205       267.1942 
 3253   0.0000       9.829901       267.4852 
 3254   0.0000       9.831603       267.5315 
 3255   0.0000       9.835805       267.6459 
 3256   0.0000       9.838278       267.7132 
 3257   0.0000       9.848632       267.9949 
 3258   0.0000       9.855825       268.1906 
 3259   0.0000       9.870295       268.5844 
 3260   0.0000       9.872663       268.6488 
 3261   0.0000       9.876620       268.7565 
 3262   0.0000       9.880344       268.8578 
 3263   0.0000       9.882070       268.9048 
 3264   0.0000       9.883503       268.9438 
 3265   0.0000       9.888907       269.0908 
 3266   0.0000       9.890334       269.1297 
 3267   0.0000       9.891542       269.1625 
 3268   0.0000       9.894063       269.2311 
 3269   0.0000       9.898518       269.3524 
 3270   0.0000       9.899566       269.3809 
 3271   0.0000       9.907319       269.5918 
 3272   0.0000       9.908150       269.6145 
 3273   0.0000       9.915680       269.8194 
 3274   0.0000       9.919446       269.9219 
 3275   0.0000       9.921861       269.9876 
 3276   0.0000       9.922751       270.0118 
 3277   0.0000       9.928120       270.1579 
 3278   0.0000       9.931989       270.2632 
 3279   0.0000       9.937379       270.4098 
 3280   0.0000       9.950270       270.7606 
 3281   0.0000       9.951992       270.8075 
 3282   0.0000       9.955963       270.9155 
 3283   0.0000       9.963384       271.1175 
 3284   0.0000       9.973426       271.3907 
 3285   0.0000       9.976518       271.4748 
 3286   0.0000       9.979657       271.5603 
 3287   0.0000       9.987027       271.7608 
 3288   0.0000       9.991825       271.8914 
 3289   0.0000       9.997280       272.0398 
 3290   0.0000       9.998493       272.0728 
 3291   0.0000      10.012638       272.4577 
 3292   0.0000      10.016972       272.5757 
 3293   0.0000      10.019525       272.6451 
 3294   0.0000      10.037036       273.1216 
 3295   0.0000      10.040522       273.2165 
 3296   0.0000      10.045850       273.3615 
 3297   0.0000      10.055297       273.6185 
 3298   0.0000      10.059791       273.7408 
 3299   0.0000      10.063130       273.8317 
 3300   0.0000      10.069275       273.9989 
 3301   0.0000      10.077802       274.2309 
 3302   0.0000      10.082506       274.3589 
 3303   0.0000      10.086535       274.4686 
 3304   0.0000      10.102709       274.9087 
 3305   0.0000      10.106011       274.9985 
 3306   0.0000      10.108890       275.0769 
 3307   0.0000      10.113808       275.2107 
 3308   0.0000      10.120049       275.3805 
 3309   0.0000      10.140180       275.9283 
 3310   0.0000      10.143755       276.0256 
 3311   0.0000      10.152563       276.2653 
 3312   0.0000      10.154597       276.3206 
 3313   0.0000      10.161316       276.5035 
 3314   0.0000      10.177125       276.9336 
 3315   0.0000      10.189016       277.2572 
 3316   0.0000      10.192597       277.3547 
 3317   0.0000      10.198529       277.5161 
 3318   0.0000      10.206344       277.7287 
 3319   0.0000      10.222173       278.1595 
 3320   0.0000      10.229103       278.3480 
 3321   0.0000      10.234401       278.4922 
 3322   0.0000      10.242902       278.7235 
 3323   0.0000      10.250087       278.9191 
 3324   0.0000      10.253587       279.0143 
 3325   0.0000      10.254878       279.0494 
 3326   0.0000      10.265923       279.3500 
 3327   0.0000      10.287756       279.9441 
 3328   0.0000      10.296506       280.1822 
 3329   0.0000      10.300357       280.2870 
 3330   0.0000      10.310781       280.5706 
 3331   0.0000      10.318049       280.7684 
 3332   0.0000      10.342645       281.4377 
 3333   0.0000      10.354264       281.7538 
 3334   0.0000      10.363009       281.9918 
 3335   0.0000      10.374350       282.3004 
 3336   0.0000      10.376744       282.3655 
 3337   0.0000      10.383086       282.5381 
 3338   0.0000      10.388480       282.6849 
 3339   0.0000      10.390511       282.7402 
 3340   0.0000      10.393566       282.8233 
 3341   0.0000      10.399906       282.9958 
 3342   0.0000      10.404623       283.1242 
 3343   0.0000      10.409422       283.2548 
 3344   0.0000      10.413710       283.3715 
 3345   0.0000      10.414013       283.3797 
 3346   0.0000      10.420716       283.5621 
 3347   0.0000      10.424303       283.6597 
 3348   0.0000      10.426650       283.7236 
 3349   0.0000      10.428982       283.7870 
 3350   0.0000      10.429435       283.7994 
 3351   0.0000      10.447584       284.2932 
 3352   0.0000      10.448819       284.3268 
 3353   0.0000      10.462110       284.6885 
 3354   0.0000      10.466700       284.8134 
 3355   0.0000      10.468298       284.8569 
 3356   0.0000      10.475516       285.0533 
 3357   0.0000      10.483106       285.2598 
 3358   0.0000      10.489714       285.4396 
 3359   0.0000      10.496330       285.6197 
 3360   0.0000      10.507092       285.9125 
 3361   0.0000      10.527990       286.4812 
 3362   0.0000      10.530103       286.5387 
 3363   0.0000      10.543787       286.9110 
 3364   0.0000      10.555635       287.2334 
 3365   0.0000      10.567638       287.5600 
 3366   0.0000      10.585425       288.0441 
 3367   0.0000      10.606847       288.6270 
 3368   0.0000      10.609779       288.7068 
 3369   0.0000      10.626633       289.1654 
 3370   0.0000      10.647014       289.7200 
 3371   0.0000      10.654736       289.9301 
 3372   0.0000      10.659980       290.0728 
 3373   0.0000      10.680991       290.6445 
 3374   0.0000      10.687965       290.8343 
 3375   0.0000      10.705396       291.3086 
 3376   0.0000      10.735962       292.1404 
 3377   0.0000      10.739781       292.2443 
 3378   0.0000      10.749981       292.5219 
 3379   0.0000      10.754092       292.6337 
 3380   0.0000      10.770380       293.0769 
 3381   0.0000      10.774599       293.1917 
 3382   0.0000      10.777444       293.2692 
 3383   0.0000      10.788972       293.5829 
 3384   0.0000      10.804000       293.9918 
 3385   0.0000      10.814486       294.2771 
 3386   0.0000      10.831342       294.7358 
 3387   0.0000      10.837527       294.9041 
 3388   0.0000      10.842817       295.0481 
 3389   0.0000      10.847540       295.1766 
 3390   0.0000      10.862800       295.5918 
 3391   0.0000      10.872079       295.8443 
 3392   0.0000      10.890735       296.3520 
 3393   0.0000      10.927283       297.3465 
 3394   0.0000      10.947527       297.8974 
 3395   0.0000      10.955389       298.1113 
 3396   0.0000      10.962793       298.3128 
 3397   0.0000      10.967221       298.4332 
 3398   0.0000      10.993886       299.1588 
 3399   0.0000      11.021066       299.8984 
 3400   0.0000      11.056462       300.8616 
 3401   0.0000      11.134546       302.9864 
 3402   0.0000      11.150268       303.4142 
 3403   0.0000      11.199279       304.7479 
 3404   0.0000      11.223707       305.4126 
 3405   0.0000      11.246459       306.0317 
 3406   0.0000      11.275424       306.8199 
 3407   0.0000      11.307702       307.6982 
 3408   0.0000      11.360958       309.1474 
 3409   0.0000      11.408875       310.4513 
 3410   0.0000      11.441156       311.3297 
 3411   0.0000      11.468484       312.0733 
 3412   0.0000      11.486056       312.5515 
 3413   0.0000      11.551661       314.3367 
 3414   0.0000      11.606994       315.8424 
 3415   0.0000      11.620421       316.2077 
 3416   0.0000      11.626824       316.3820 
 3417   0.0000      11.637728       316.6787 
 3418   0.0000      11.710837       318.6681 
 3419   0.0000      11.717922       318.8609 
 3420   0.0000      11.741689       319.5076 
 3421   0.0000      11.754332       319.8516 
 3422   0.0000      11.781816       320.5995 
 3423   0.0000      11.807573       321.3004 
 3424   0.0000      11.854408       322.5749 
 3425   0.0000      11.864293       322.8438 
 3426   0.0000      11.893328       323.6339 
 3427   0.0000      12.013470       326.9032 
 3428   0.0000      12.072007       328.4960 
 3429   0.0000      12.091224       329.0189 
 3430   0.0000      12.096174       329.1536 
 3431   0.0000      12.103513       329.3533 
 3432   0.0000      12.139875       330.3428 
 3433   0.0000      12.144835       330.4777 
 3434   0.0000      12.167373       331.0911 
 3435   0.0000      12.187322       331.6339 
 3436   0.0000      12.204914       332.1126 
 3437   0.0000      12.212691       332.3242 
 3438   0.0000      12.220866       332.5467 
 3439   0.0000      12.235064       332.9330 
 3440   0.0000      12.250406       333.3505 
 3441   0.0000      12.275304       334.0280 
 3442   0.0000      12.275967       334.0461 
 3443   0.0000      12.290548       334.4428 
 3444   0.0000      12.307308       334.8989 
 3445   0.0000      12.319928       335.2423 
 3446   0.0000      12.324276       335.3606 
 3447   0.0000      12.335430       335.6641 
 3448   0.0000      12.342318       335.8516 
 3449   0.0000      12.381777       336.9253 
 3450   0.0000      12.404073       337.5320 
 3451   0.0000      12.424219       338.0802 
 3452   0.0000      12.435267       338.3808 
 3453   0.0000      12.460796       339.0755 
 3454   0.0000      12.473922       339.4327 
 3455   0.0000      12.492845       339.9476 
 3456   0.0000      12.497536       340.0753 
 3457   0.0000      12.512142       340.4727 
 3458   0.0000      12.516986       340.6045 
 3459   0.0000      12.555535       341.6535 
 3460   0.0000      12.569600       342.0362 
 3461   0.0000      12.581116       342.3496 
 3462   0.0000      12.593437       342.6848 
 3463   0.0000      12.615285       343.2794 
 3464   0.0000      12.627803       343.6200 
 3465   0.0000      12.638392       343.9081 
 3466   0.0000      12.675219       344.9102 
 3467   0.0000      12.684484       345.1623 
 3468   0.0000      12.699911       345.5822 
 3469   0.0000      12.742433       346.7392 
 3470   0.0000      12.746727       346.8561 
 3471   0.0000      12.758484       347.1760 
 3472   0.0000      12.783445       347.8552 
 3473   0.0000      12.798755       348.2718 
 3474   0.0000      12.829459       349.1073 
 3475   0.0000      12.861266       349.9728 
 3476   0.0000      12.884779       350.6127 
 3477   0.0000      12.889208       350.7332 
 3478   0.0000      12.903700       351.1275 
 3479   0.0000      12.924470       351.6927 
 3480   0.0000      12.977523       353.1364 
 3481   0.0000      13.119075       356.9882 
 3482   0.0000      13.144287       357.6742 
 3483   0.0000      13.148733       357.7952 
 3484   0.0000      13.156010       357.9932 
 3485   0.0000      13.171350       358.4107 
 3486   0.0000      13.185342       358.7914 
 3487   0.0000      13.215397       359.6092 
 3488   0.0000      13.230170       360.0112 
 3489   0.0000      13.309623       362.1733 
 3490   0.0000      13.324254       362.5714 
 3491   0.0000      13.341343       363.0364 
 3492   0.0000      13.350422       363.2835 
 3493   0.0000      13.361214       363.5771 
 3494   0.0000      13.409106       364.8803 
 3495   0.0000      13.441319       365.7569 
 3496   0.0000      13.470531       366.5518 
 3497   0.0000      13.645843       371.3223 
 3498   0.0000      13.761491       374.4692 
 3499   0.0000      13.779152       374.9498 
 3500   0.0000      14.049066       382.2945 
 3501   0.0000      14.236099       387.3840 
 3502   0.0000      14.398116       391.7927 
 3503   0.0000      14.480443       394.0329 
 3504   0.0000      14.488553       394.2536 
 3505   0.0000      14.626935       398.0191 
 3506   0.0000      14.849264       404.0690 
 3507   0.0000      15.049462       409.5167 
 3508   0.0000      15.159917       412.5223 
 3509   0.0000      15.444162       420.2570 
 3510   0.0000      28.137968       765.6730 
 3511   0.0000      28.276364       769.4390 
 3512   0.0000      28.349355       771.4252 
 3513   0.0000      28.379650       772.2495 
 3514   0.0000      28.592992       778.0549 
 3515   0.0000      28.636723       779.2448 
 3516   0.0000      28.707499       781.1708 
 3517   0.0000      28.719316       781.4923 
 3518   0.0000      28.748325       782.2817 
 3519   0.0000      28.766632       782.7799 
 3520   0.0000      28.779920       783.1414 
 3521   0.0000      28.800887       783.7120 
 3522   0.0000      28.827831       784.4452 
 3523   0.0000      28.842157       784.8350 
 3524   0.0000      28.881838       785.9148 
 3525   0.0000      29.059882       790.7596 
 3526   0.0000      29.128239       792.6197 
 3527   0.0000      29.147731       793.1501 
 3528   0.0000      29.168231       793.7079 
 3529   0.0000      29.173940       793.8633 
 3530   0.0000      29.187572       794.2342 
 3531   0.0000      29.232402       795.4541 
 3532   0.0000      29.244074       795.7717 
 3533   0.0000      29.252408       795.9985 
 3534   0.0000      29.267035       796.3965 
 3535   0.0000      29.347788       798.5939 
 3536   0.0000      29.404750       800.1439 
 3537   0.0000      29.412962       800.3674 
 3538   0.0000      29.427319       800.7581 
 3539   0.0000      29.436405       801.0053 
 3540   0.0000      29.440997       801.1303 
 3541   0.0000      29.530284       803.5599 
 3542   0.0000      29.563902       804.4747 
 3543   0.0000      29.574316       804.7580 
 3544   0.0000      29.583810       805.0164 
 3545   0.0000      29.599383       805.4402 
 3546   0.0000      38.581315      1049.8510 
 3547   0.0000      38.819306      1056.3270 
 3548   0.0000      48.526824      1320.4820 
 3549   0.0000      48.690632      1324.9394 
 3550   0.0000      48.725166      1325.8792 
 3551   0.0000      48.913712      1331.0098 
 3552   0.0000     148.966122      4053.5743 
 3553   0.0000     149.118993      4057.7341 
 3554   0.0000     149.189669      4059.6573 
 3555   0.0000     149.226934      4060.6713 
 3556   0.0000     149.393321      4065.1989 
 3557   0.0000     149.463572      4067.1106 
 3558   0.0000     149.496808      4068.0150 
 3559   0.0000     149.546586      4069.3695 
 3560   0.0000     149.551635      4069.5069 
 3561   0.0000     149.574834      4070.1381 
 3562   0.0000     149.582708      4070.3524 
 3563   0.0000     149.619636      4071.3573 
 3564   0.0000     149.662775      4072.5311 
 3565   0.0000     149.670226      4072.7339 
 3566   0.0000     149.698035      4073.4906 
 3567   0.0000     149.853881      4077.7314 
 3568   0.0000     149.899988      4078.9861 
 3569   0.0000     149.948798      4080.3142 
 3570   0.0000     149.960107      4080.6220 
 3571   0.0000     150.001063      4081.7364 
 3572   0.0000     150.010720      4081.9992 
 3573   0.0000     150.020170      4082.2564 
 3574   0.0000     150.026840      4082.4379 
 3575   0.0000     150.032632      4082.5955 
 3576   0.0000     150.048321      4083.0224 
 3577   0.0000     150.228298      4087.9198 
 3578   0.0000     150.250627      4088.5274 
 3579   0.0000     150.271187      4089.0869 
 3580   0.0000     150.271611      4089.0984 
 3581   0.0000     150.292879      4089.6772 
 3582   0.0000     150.304427      4089.9914 
 3583   0.0000     150.368423      4091.7328 
 3584   0.0000     150.381672      4092.0933 
 3585   0.0000     150.385893      4092.2082 
 3586   0.0000     150.393645      4092.4191 
 3587   0.0000     150.415178      4093.0051 
 3588   0.0000     200.042211      5443.4253 
 3589   0.0000     200.304282      5450.5566 
 3590   0.0000     255.939731      6964.4742 
 3591   0.0000     256.131169      6969.6834 
 3592   0.0000     256.158376      6970.4238 
 3593   0.0000     256.405827      6977.1573 

                    ********************************
                    * MULLIKEN POPULATION ANALYSIS *
                    ********************************

-----------------------
MULLIKEN ATOMIC CHARGES
-----------------------
   0 O :   -0.354753
   1 O :   -0.354399
   2 N :   -0.208082
   3 N :   -0.415854
   4 C :    0.414915
   5 C :    0.445666
   6 H :    0.050496
   7 C :    0.098513
   8 C :   -0.210295
   9 H :    0.117854
  10 C :   -0.125176
  11 H :    0.155447
  12 C :   -0.113261
  13 H :    0.140472
  14 C :   -0.121966
  15 H :    0.147723
  16 C :   -0.166345
  17 H :    0.082690
  18 C :    0.020399
  19 C :   -0.260798
  20 H :    0.123768
  21 H :    0.122605
  22 H :    0.098832
  23 C :   -0.292962
  24 H :    0.121730
  25 H :    0.117883
  26 H :    0.120802
  27 C :   -0.268935
  28 H :    0.127271
  29 H :    0.116389
  30 H :    0.101813
  31 C :    0.213089
  32 C :   -0.026642
  33 C :   -0.064510
  34 H :    0.086272
  35 C :   -0.175427
  36 H :    0.133424
  37 C :   -0.140415
  38 H :    0.144269
  39 C :   -0.164700
  40 H :    0.069169
  41 C :   -0.106609
  42 C :   -0.240704
  43 H :    0.089862
  44 H :    0.102922
  45 H :    0.093419
  46 C :   -0.259634
  47 H :    0.092491
  48 H :    0.105082
  49 H :    0.118015
  50 C :   -0.214440
  51 H :    0.091260
  52 H :    0.094373
  53 H :    0.058176
  54 C :    0.286474
  55 C :    0.056505
  56 C :   -0.072543
  57 H :    0.124167
  58 C :   -0.139800
  59 H :    0.148283
  60 C :   -0.089211
  61 H :    0.147912
  62 C :   -0.133467
  63 H :    0.150875
  64 C :   -0.106211
  65 H :    0.105458
  66 H :    0.185477
  67 O :   -0.609935
  68 C :    0.408263
  69 C :   -0.033720
  70 C :   -0.114829
  71 H :    0.110670
  72 C :   -0.146252
  73 H :    0.143366
  74 C :   -0.099520
  75 H :    0.140329
  76 C :   -0.143192
  77 H :    0.143332
  78 C :   -0.076211
  79 H :    0.107364
  80 O :   -0.619057
  81 H :    0.194294
Sum of atomic charges:    0.0000000

--------------------------------
MULLIKEN REDUCED ORBITAL CHARGES
--------------------------------
  0 O s       :     3.805002  s :     3.805002
      pz      :     1.559971  p :     4.500331
      px      :     1.503065
      py      :     1.437296
      dz2     :     0.007242  d :     0.043683
      dxz     :     0.009862
      dyz     :     0.010241
      dx2y2   :     0.008897
      dxy     :     0.007442
      f0      :     0.000402  f :     0.005479
      f+1     :     0.000545
      f-1     :     0.000606
      f+2     :     0.000379
      f-2     :     0.001238
      f+3     :     0.001146
      f-3     :     0.001163
      g0      :     0.000023  g :     0.000258
      g+1     :     0.000022
      g-1     :     0.000027
      g+2     :     0.000007
      g-2     :     0.000056
      g+3     :     0.000042
      g-3     :     0.000032
      g+4     :     0.000026
      g-4     :     0.000023
  1 O s       :     3.758191  s :     3.758191
      pz      :     1.451038  p :     4.555560
      px      :     1.406167
      py      :     1.698355
      dz2     :     0.007926  d :     0.036549
      dxz     :     0.007862
      dyz     :     0.005513
      dx2y2   :     0.008377
      dxy     :     0.006871
      f0      :     0.000240  f :     0.003883
      f+1     :     0.000822
      f-1     :     0.000392
      f+2     :     0.000650
      f-2     :     0.000630
      f+3     :     0.000607
      f-3     :     0.000542
      g0      :     0.000019  g :     0.000216
      g+1     :     0.000027
      g-1     :     0.000009
      g+2     :     0.000012
      g-2     :     0.000037
      g+3     :     0.000031
      g-3     :     0.000043
      g+4     :     0.000015
      g-4     :     0.000022
  2 N s       :     3.596179  s :     3.596179
      pz      :     1.151888  p :     3.537184
      px      :     1.251076
      py      :     1.134220
      dz2     :     0.017653  d :     0.065176
      dxz     :     0.010579
      dyz     :     0.013684
      dx2y2   :     0.009109
      dxy     :     0.014150
      f0      :     0.001097  f :     0.008989
      f+1     :     0.001078
      f-1     :     0.002070
      f+2     :     0.001267
      f-2     :     0.001664
      f+3     :     0.000988
      f-3     :     0.000824
      g0      :     0.000047  g :     0.000555
      g+1     :     0.000060
      g-1     :     0.000073
      g+2     :     0.000079
      g-2     :     0.000061
      g+3     :     0.000070
      g-3     :     0.000088
      g+4     :     0.000049
      g-4     :     0.000028
  3 N s       :     3.559340  s :     3.559340
      pz      :     1.188835  p :     3.779021
      px      :     1.451106
      py      :     1.139080
      dz2     :     0.019951  d :     0.068897
      dxz     :     0.013421
      dyz     :     0.014145
      dx2y2   :     0.008885
      dxy     :     0.012496
      f0      :     0.001468  f :     0.008089
      f+1     :     0.001376
      f-1     :     0.001765
      f+2     :     0.000973
      f-2     :     0.001130
      f+3     :     0.000697
      f-3     :     0.000680
      g0      :     0.000095  g :     0.000506
      g+1     :     0.000090
      g-1     :     0.000070
      g+2     :     0.000053
      g-2     :     0.000053
      g+3     :     0.000057
      g-3     :     0.000028
      g+4     :     0.000023
      g-4     :     0.000037
  4 C s       :     3.187608  s :     3.187608
      pz      :     0.772408  p :     2.134678
      px      :     0.741232
      py      :     0.621038
      dz2     :     0.046730  d :     0.225069
      dxz     :     0.029528
      dyz     :     0.047441
      dx2y2   :     0.062909
      dxy     :     0.038462
      f0      :     0.003561  f :     0.034127
      f+1     :     0.002581
      f-1     :     0.007231
      f+2     :     0.002795
      f-2     :     0.007458
      f+3     :     0.005533
      f-3     :     0.004967
      g0      :     0.000289  g :     0.003603
      g+1     :     0.000234
      g-1     :     0.000393
      g+2     :     0.000344
      g-2     :     0.000424
      g+3     :     0.000531
      g-3     :     0.000437
      g+4     :     0.000438
      g-4     :     0.000513
  5 C s       :     3.256394  s :     3.256394
      pz      :     0.730748  p :     2.171980
      px      :     0.699631
      py      :     0.741601
      dz2     :     0.016376  d :     0.104781
      dxz     :     0.024577
      dyz     :     0.016573
      dx2y2   :     0.019374
      dxy     :     0.027881
      f0      :     0.001802  f :     0.019465
      f+1     :     0.002375
      f-1     :     0.004013
      f+2     :     0.003979
      f-2     :     0.002158
      f+3     :     0.002216
      f-3     :     0.002923
      g0      :     0.000157  g :     0.001714
      g+1     :     0.000214
      g-1     :     0.000134
      g+2     :     0.000233
      g-2     :     0.000179
      g+3     :     0.000273
      g-3     :     0.000219
      g+4     :     0.000165
      g-4     :     0.000140
  6 H s       :     0.902975  s :     0.902975
      pz      :     0.010814  p :     0.040805
      px      :     0.012639
      py      :     0.017352
      dz2     :     0.001168  d :     0.005327
      dxz     :     0.000858
      dyz     :     0.000853
      dx2y2   :     0.001111
      dxy     :     0.001337
      f0      :     0.000017  f :     0.000398
      f+1     :     0.000009
      f-1     :     0.000124
      f+2     :     0.000040
      f-2     :     0.000090
      f+3     :     0.000067
      f-3     :     0.000051
  7 C s       :     3.262206  s :     3.262206
      pz      :     0.875700  p :     2.503280
      px      :     0.727184
      py      :     0.900395
      dz2     :     0.032576  d :     0.115014
      dxz     :     0.029988
      dyz     :     0.018746
      dx2y2   :     0.018338
      dxy     :     0.015367
      f0      :     0.003837  f :     0.019446
      f+1     :     0.003223
      f-1     :     0.001150
      f+2     :     0.004105
      f-2     :     0.002856
      f+3     :     0.002313
      f-3     :     0.001962
      g0      :     0.000163  g :     0.001541
      g+1     :     0.000284
      g-1     :     0.000113
      g+2     :     0.000242
      g-2     :     0.000180
      g+3     :     0.000187
      g-3     :     0.000160
      g+4     :     0.000123
      g-4     :     0.000090
  8 C s       :     3.301562  s :     3.301562
      pz      :     0.929216  p :     2.781721
      px      :     0.879725
      py      :     0.972780
      dz2     :     0.026507  d :     0.111985
      dxz     :     0.026581
      dyz     :     0.012340
      dx2y2   :     0.022503
      dxy     :     0.024054
      f0      :     0.001860  f :     0.013776
      f+1     :     0.002450
      f-1     :     0.001080
      f+2     :     0.002605
      f-2     :     0.001757
      f+3     :     0.001798
      f-3     :     0.002225
      g0      :     0.000101  g :     0.001251
      g+1     :     0.000237
      g-1     :     0.000049
      g+2     :     0.000189
      g-2     :     0.000118
      g+3     :     0.000159
      g-3     :     0.000122
      g+4     :     0.000141
      g-4     :     0.000135
  9 H s       :     0.857428  s :     0.857428
      pz      :     0.003585  p :     0.021397
      px      :     0.007510
      py      :     0.010302
      dz2     :     0.000926  d :     0.003025
      dxz     :     0.000822
      dyz     :     0.000556
      dx2y2   :     0.000354
      dxy     :     0.000367
      f0      :     0.000100  f :     0.000297
      f+1     :     0.000045
      f-1     :     0.000031
      f+2     :     0.000065
      f-2     :     0.000038
      f+3     :     0.000009
      f-3     :     0.000009
 10 C s       :     3.189337  s :     3.189337
      pz      :     0.940831  p :     2.798753
      px      :     0.932569
      py      :     0.925354
      dz2     :     0.017756  d :     0.123186
      dxz     :     0.060432
      dyz     :     0.008999
      dx2y2   :     0.010703
      dxy     :     0.025296
      f0      :     0.002673  f :     0.012627
      f+1     :     0.001637
      f-1     :     0.001054
      f+2     :     0.002780
      f-2     :     0.001346
      f+3     :     0.001176
      f-3     :     0.001961
      g0      :     0.000174  g :     0.001273
      g+1     :     0.000197
      g-1     :     0.000094
      g+2     :     0.000192
      g-2     :     0.000153
      g+3     :     0.000107
      g-3     :     0.000109
      g+4     :     0.000110
      g-4     :     0.000138
 11 H s       :     0.820558  s :     0.820558
      pz      :     0.005508  p :     0.020970
      px      :     0.005510
      py      :     0.009952
      dz2     :     0.000912  d :     0.002746
      dxz     :     0.000233
      dyz     :     0.000547
      dx2y2   :     0.000499
      dxy     :     0.000554
      f0      :     0.000046  f :     0.000279
      f+1     :     0.000062
      f-1     :     0.000020
      f+2     :     0.000048
      f-2     :     0.000048
      f+3     :     0.000031
      f-3     :     0.000025
 12 C s       :     3.188876  s :     3.188876
      pz      :     0.904052  p :     2.786245
      px      :     0.953098
      py      :     0.929095
      dz2     :     0.043090  d :     0.124404
      dxz     :     0.024198
      dyz     :     0.019233
      dx2y2   :     0.024105
      dxy     :     0.013778
      f0      :     0.002529  f :     0.012483
      f+1     :     0.002169
      f-1     :     0.001108
      f+2     :     0.002518
      f-2     :     0.001837
      f+3     :     0.001357
      f-3     :     0.000964
      g0      :     0.000138  g :     0.001254
      g+1     :     0.000240
      g-1     :     0.000103
      g+2     :     0.000211
      g-2     :     0.000180
      g+3     :     0.000146
      g-3     :     0.000134
      g+4     :     0.000054
      g-4     :     0.000047
 13 H s       :     0.833319  s :     0.833319
      pz      :     0.007651  p :     0.022997
      px      :     0.005777
      py      :     0.009570
      dz2     :     0.000216  d :     0.002926
      dxz     :     0.001107
      dyz     :     0.000107
      dx2y2   :     0.000389
      dxy     :     0.001107
      f0      :     0.000032  f :     0.000285
      f+1     :     0.000033
      f-1     :     0.000007
      f+2     :     0.000063
      f-2     :     0.000017
      f+3     :     0.000039
      f-3     :     0.000093
 14 C s       :     3.170285  s :     3.170285
      pz      :     0.952444  p :     2.817753
      px      :     0.916356
      py      :     0.948954
      dz2     :     0.027676  d :     0.120137
      dxz     :     0.033673
      dyz     :     0.014093
      dx2y2   :     0.021346
      dxy     :     0.023350
      f0      :     0.001806  f :     0.012519
      f+1     :     0.001964
      f-1     :     0.001238
      f+2     :     0.002387
      f-2     :     0.001667
      f+3     :     0.001570
      f-3     :     0.001888
      g0      :     0.000100  g :     0.001271
      g+1     :     0.000246
      g-1     :     0.000050
      g+2     :     0.000187
      g-2     :     0.000135
      g+3     :     0.000163
      g-3     :     0.000118
      g+4     :     0.000140
      g-4     :     0.000131
 15 H s       :     0.826711  s :     0.826711
      pz      :     0.006448  p :     0.022383
      px      :     0.006620
      py      :     0.009315
      dz2     :     0.000876  d :     0.002895
      dxz     :     0.000758
      dyz     :     0.000570
      dx2y2   :     0.000376
      dxy     :     0.000315
      f0      :     0.000096  f :     0.000288
      f+1     :     0.000045
      f-1     :     0.000023
      f+2     :     0.000066
      f-2     :     0.000039
      f+3     :     0.000009
      f-3     :     0.000010
 16 C s       :     3.273123  s :     3.273123
      pz      :     0.931501  p :     2.783022
      px      :     0.918816
      py      :     0.932705
      dz2     :     0.014404  d :     0.095683
      dxz     :     0.042698
      dyz     :     0.007152
      dx2y2   :     0.009210
      dxy     :     0.022218
      f0      :     0.002712  f :     0.013283
      f+1     :     0.001579
      f-1     :     0.001028
      f+2     :     0.003146
      f-2     :     0.001437
      f+3     :     0.001190
      f-3     :     0.002190
      g0      :     0.000166  g :     0.001234
      g+1     :     0.000193
      g-1     :     0.000081
      g+2     :     0.000183
      g-2     :     0.000155
      g+3     :     0.000108
      g-3     :     0.000101
      g+4     :     0.000109
      g-4     :     0.000138
 17 H s       :     0.883956  s :     0.883956
      pz      :     0.011372  p :     0.029582
      px      :     0.007583
      py      :     0.010628
      dz2     :     0.001274  d :     0.003462
      dxz     :     0.000282
      dyz     :     0.000672
      dx2y2   :     0.000616
      dxy     :     0.000618
      f0      :     0.000053  f :     0.000309
      f+1     :     0.000070
      f-1     :     0.000027
      f+2     :     0.000049
      f-2     :     0.000053
      f+3     :     0.000032
      f-3     :     0.000026
 18 C s       :     3.260801  s :     3.260801
      pz      :     0.734737  p :     2.551110
      px      :     0.876693
      py      :     0.939681
      dz2     :     0.029661  d :     0.142099
      dxz     :     0.025208
      dyz     :     0.026866
      dx2y2   :     0.034839
      dxy     :     0.025524
      f0      :     0.004368  f :     0.023662
      f+1     :     0.002307
      f-1     :     0.003448
      f+2     :     0.004359
      f-2     :     0.003056
      f+3     :     0.002221
      f-3     :     0.003902
      g0      :     0.000185  g :     0.001929
      g+1     :     0.000233
      g-1     :     0.000218
      g+2     :     0.000307
      g-2     :     0.000214
      g+3     :     0.000231
      g-3     :     0.000165
      g+4     :     0.000188
      g-4     :     0.000188
 19 C s       :     3.166008  s :     3.166008
      pz      :     1.040300  p :     3.021095
      px      :     0.940825
      py      :     1.039970
      dz2     :     0.010584  d :     0.066573
      dxz     :     0.012901
      dyz     :     0.016719
      dx2y2   :     0.012685
      dxy     :     0.013685
      f0      :     0.000641  f :     0.006367
      f+1     :     0.000719
      f-1     :     0.000900
      f+2     :     0.001081
      f-2     :     0.000520
      f+3     :     0.001200
      f-3     :     0.001306
      g0      :     0.000043  g :     0.000755
      g+1     :     0.000090
      g-1     :     0.000027
      g+2     :     0.000107
      g-2     :     0.000078
      g+3     :     0.000105
      g-3     :     0.000048
      g+4     :     0.000130
      g-4     :     0.000128
 20 H s       :     0.844616  s :     0.844616
      pz      :     0.008825  p :     0.027282
      px      :     0.007672
      py      :     0.010785
      dz2     :     0.001495  d :     0.003953
      dxz     :     0.000805
      dyz     :     0.000317
      dx2y2   :     0.000659
      dxy     :     0.000677
      f0      :     0.000105  f :     0.000381
      f+1     :     0.000028
      f-1     :     0.000065
      f+2     :     0.000041
      f-2     :     0.000080
      f+3     :     0.000024
      f-3     :     0.000038
 21 H s       :     0.847178  s :     0.847178
      pz      :     0.008111  p :     0.025986
      px      :     0.007719
      py      :     0.010156
      dz2     :     0.001020  d :     0.003848
      dxz     :     0.000839
      dyz     :     0.000976
      dx2y2   :     0.000593
      dxy     :     0.000420
      f0      :     0.000107  f :     0.000383
      f+1     :     0.000043
      f-1     :     0.000045
      f+2     :     0.000101
      f-2     :     0.000054
      f+3     :     0.000016
      f-3     :     0.000018
 22 H s       :     0.866556  s :     0.866556
      pz      :     0.010999  p :     0.030149
      px      :     0.008366
      py      :     0.010784
      dz2     :     0.000478  d :     0.004080
      dxz     :     0.000369
      dyz     :     0.001248
      dx2y2   :     0.000790
      dxy     :     0.001195
      f0      :     0.000032  f :     0.000383
      f+1     :     0.000017
      f-1     :     0.000072
      f+2     :     0.000055
      f-2     :     0.000055
      f+3     :     0.000039
      f-3     :     0.000114
 23 C s       :     3.188889  s :     3.188889
      pz      :     1.045110  p :     3.030169
      px      :     1.032594
      py      :     0.952465
      dz2     :     0.010850  d :     0.066764
      dxz     :     0.010993
      dyz     :     0.016678
      dx2y2   :     0.019627
      dxy     :     0.008615
      f0      :     0.000382  f :     0.006389
      f+1     :     0.000622
      f-1     :     0.001274
      f+2     :     0.001648
      f-2     :     0.000528
      f+3     :     0.000782
      f-3     :     0.001152
      g0      :     0.000046  g :     0.000752
      g+1     :     0.000056
      g-1     :     0.000092
      g+2     :     0.000087
      g-2     :     0.000062
      g+3     :     0.000106
      g-3     :     0.000079
      g+4     :     0.000116
      g-4     :     0.000108
 24 H s       :     0.849513  s :     0.849513
      pz      :     0.009224  p :     0.024492
      px      :     0.006602
      py      :     0.008666
      dz2     :     0.000233  d :     0.003876
      dxz     :     0.001652
      dyz     :     0.000133
      dx2y2   :     0.000466
      dxy     :     0.001393
      f0      :     0.000053  f :     0.000389
      f+1     :     0.000046
      f-1     :     0.000004
      f+2     :     0.000100
      f-2     :     0.000026
      f+3     :     0.000034
      f-3     :     0.000125
 25 H s       :     0.851353  s :     0.851353
      pz      :     0.008413  p :     0.026471
      px      :     0.009501
      py      :     0.008557
      dz2     :     0.001210  d :     0.003906
      dxz     :     0.000541
      dyz     :     0.001220
      dx2y2   :     0.000552
      dxy     :     0.000383
      f0      :     0.000128  f :     0.000386
      f+1     :     0.000021
      f-1     :     0.000076
      f+2     :     0.000076
      f-2     :     0.000054
      f+3     :     0.000016
      f-3     :     0.000016
 26 H s       :     0.850481  s :     0.850481
      pz      :     0.009368  p :     0.024470
      px      :     0.009890
      py      :     0.005212
      dz2     :     0.001188  d :     0.003860
      dxz     :     0.000831
      dyz     :     0.000409
      dx2y2   :     0.000708
      dxy     :     0.000724
      f0      :     0.000076  f :     0.000388
      f+1     :     0.000016
      f-1     :     0.000073
      f+2     :     0.000052
      f-2     :     0.000096
      f+3     :     0.000032
      f-3     :     0.000044
 27 C s       :     3.171658  s :     3.171658
      pz      :     1.001868  p :     3.022717
      px      :     1.039303
      py      :     0.981547
      dz2     :     0.013784  d :     0.067368
      dxz     :     0.011376
      dyz     :     0.012545
      dx2y2   :     0.019581
      dxy     :     0.010082
      f0      :     0.000855  f :     0.006436
      f+1     :     0.000739
      f-1     :     0.001440
      f+2     :     0.001155
      f-2     :     0.000874
      f+3     :     0.000775
      f-3     :     0.000598
      g0      :     0.000062  g :     0.000756
      g+1     :     0.000077
      g-1     :     0.000117
      g+2     :     0.000142
      g-2     :     0.000085
      g+3     :     0.000075
      g-3     :     0.000075
      g+4     :     0.000055
      g-4     :     0.000069
 28 H s       :     0.842452  s :     0.842452
      pz      :     0.007308  p :     0.026057
      px      :     0.009792
      py      :     0.008958
      dz2     :     0.001331  d :     0.003838
      dxz     :     0.000734
      dyz     :     0.000958
      dx2y2   :     0.000560
      dxy     :     0.000255
      f0      :     0.000129  f :     0.000382
      f+1     :     0.000043
      f-1     :     0.000063
      f+2     :     0.000097
      f-2     :     0.000031
      f+3     :     0.000010
      f-3     :     0.000009
 29 H s       :     0.852107  s :     0.852107
      pz      :     0.009406  p :     0.027164
      px      :     0.008097
      py      :     0.009662
      dz2     :     0.000200  d :     0.003959
      dxz     :     0.001665
      dyz     :     0.000109
      dx2y2   :     0.000357
      dxy     :     0.001628
      f0      :     0.000055  f :     0.000381
      f+1     :     0.000030
      f-1     :     0.000007
      f+2     :     0.000093
      f-2     :     0.000028
      f+3     :     0.000020
      f-3     :     0.000148
 30 H s       :     0.864761  s :     0.864761
      pz      :     0.010194  p :     0.029063
      px      :     0.010810
      py      :     0.008059
      dz2     :     0.000550  d :     0.003984
      dxz     :     0.000190
      dyz     :     0.001005
      dx2y2   :     0.001210
      dxy     :     0.001030
      f0      :     0.000028  f :     0.000380
      f+1     :     0.000013
      f-1     :     0.000068
      f+2     :     0.000059
      f-2     :     0.000025
      f+3     :     0.000046
      f-3     :     0.000140
 31 C s       :     3.248138  s :     3.248138
      pz      :     0.648683  p :     2.377834
      px      :     0.894444
      py      :     0.834707
      dz2     :     0.038026  d :     0.134255
      dxz     :     0.034792
      dyz     :     0.022522
      dx2y2   :     0.023810
      dxy     :     0.015106
      f0      :     0.005982  f :     0.024641
      f+1     :     0.003050
      f-1     :     0.004778
      f+2     :     0.001972
      f-2     :     0.004801
      f+3     :     0.001365
      f-3     :     0.002692
      g0      :     0.000369  g :     0.002043
      g+1     :     0.000321
      g-1     :     0.000318
      g+2     :     0.000270
      g-2     :     0.000263
      g+3     :     0.000158
      g-3     :     0.000112
      g+4     :     0.000118
      g-4     :     0.000114
 32 C s       :     3.351710  s :     3.351710
      pz      :     0.822387  p :     2.555877
      px      :     0.921502
      py      :     0.811988
      dz2     :     0.021674  d :     0.099427
      dxz     :     0.020720
      dyz     :     0.021910
      dx2y2   :     0.017020
      dxy     :     0.018104
      f0      :     0.004344  f :     0.018147
      f+1     :     0.001425
      f-1     :     0.002454
      f+2     :     0.001786
      f-2     :     0.004071
      f+3     :     0.001666
      f-3     :     0.002401
      g0      :     0.000180  g :     0.001480
      g+1     :     0.000141
      g-1     :     0.000259
      g+2     :     0.000254
      g-2     :     0.000231
      g+3     :     0.000120
      g-3     :     0.000094
      g+4     :     0.000107
      g-4     :     0.000093
 33 C s       :     3.211949  s :     3.211949
      pz      :     0.904688  p :     2.733981
      px      :     0.930158
      py      :     0.899135
      dz2     :     0.014442  d :     0.103920
      dxz     :     0.016418
      dyz     :     0.041218
      dx2y2   :     0.020172
      dxy     :     0.011670
      f0      :     0.003107  f :     0.013412
      f+1     :     0.001044
      f-1     :     0.002119
      f+2     :     0.001470
      f-2     :     0.002469
      f+3     :     0.000689
      f-3     :     0.002514
      g0      :     0.000170  g :     0.001248
      g+1     :     0.000145
      g-1     :     0.000195
      g+2     :     0.000180
      g-2     :     0.000177
      g+3     :     0.000098
      g-3     :     0.000054
      g+4     :     0.000129
      g-4     :     0.000100
 34 H s       :     0.881364  s :     0.881364
      pz      :     0.008738  p :     0.028474
      px      :     0.010942
      py      :     0.008794
      dz2     :     0.001301  d :     0.003566
      dxz     :     0.000701
      dyz     :     0.000481
      dx2y2   :     0.000513
      dxy     :     0.000571
      f0      :     0.000080  f :     0.000324
      f+1     :     0.000034
      f-1     :     0.000059
      f+2     :     0.000033
      f-2     :     0.000076
      f+3     :     0.000021
      f-3     :     0.000020
 35 C s       :     3.185508  s :     3.185508
      pz      :     0.956116  p :     2.847350
      px      :     0.973504
      py      :     0.917729
      dz2     :     0.036160  d :     0.128427
      dxz     :     0.022884
      dyz     :     0.026721
      dx2y2   :     0.025386
      dxy     :     0.017276
      f0      :     0.002554  f :     0.012881
      f+1     :     0.001180
      f-1     :     0.001843
      f+2     :     0.001002
      f-2     :     0.002964
      f+3     :     0.000957
      f-3     :     0.002381
      g0      :     0.000121  g :     0.001260
      g+1     :     0.000098
      g-1     :     0.000230
      g+2     :     0.000151
      g-2     :     0.000183
      g+3     :     0.000147
      g-3     :     0.000099
      g+4     :     0.000121
      g-4     :     0.000110
 36 H s       :     0.839632  s :     0.839632
      pz      :     0.006350  p :     0.023678
      px      :     0.009692
      py      :     0.007636
      dz2     :     0.000768  d :     0.002973
      dxz     :     0.000759
      dyz     :     0.000961
      dx2y2   :     0.000255
      dxy     :     0.000230
      f0      :     0.000089  f :     0.000292
      f+1     :     0.000037
      f-1     :     0.000072
      f+2     :     0.000047
      f-2     :     0.000038
      f+3     :     0.000005
      f-3     :     0.000004
 37 C s       :     3.181079  s :     3.181079
      pz      :     0.916836  p :     2.813820
      px      :     0.957706
      py      :     0.939278
      dz2     :     0.047710  d :     0.131296
      dxz     :     0.023407
      dyz     :     0.030224
      dx2y2   :     0.009084
      dxy     :     0.020871
      f0      :     0.003253  f :     0.012959
      f+1     :     0.000957
      f-1     :     0.002366
      f+2     :     0.001511
      f-2     :     0.002880
      f+3     :     0.001174
      f-3     :     0.000817
      g0      :     0.000185  g :     0.001261
      g+1     :     0.000130
      g-1     :     0.000264
      g+2     :     0.000230
      g-2     :     0.000189
      g+3     :     0.000105
      g-3     :     0.000090
      g+4     :     0.000031
      g-4     :     0.000036
 38 H s       :     0.830140  s :     0.830140
      pz      :     0.007063  p :     0.022405
      px      :     0.008766
      py      :     0.006576
      dz2     :     0.000210  d :     0.002897
      dxz     :     0.000371
      dyz     :     0.000850
      dx2y2   :     0.001021
      dxy     :     0.000445
      f0      :     0.000035  f :     0.000289
      f+1     :     0.000013
      f-1     :     0.000025
      f+2     :     0.000024
      f-2     :     0.000055
      f+3     :     0.000014
      f-3     :     0.000123
 39 C s       :     3.268238  s :     3.268238
      pz      :     0.909243  p :     2.778616
      px      :     0.952426
      py      :     0.916947
      dz2     :     0.016537  d :     0.103320
      dxz     :     0.019868
      dyz     :     0.043641
      dx2y2   :     0.016273
      dxy     :     0.007001
      f0      :     0.002854  f :     0.013283
      f+1     :     0.000981
      f-1     :     0.002420
      f+2     :     0.001506
      f-2     :     0.002427
      f+3     :     0.000859
      f-3     :     0.002235
      g0      :     0.000194  g :     0.001242
      g+1     :     0.000152
      g-1     :     0.000192
      g+2     :     0.000172
      g-2     :     0.000171
      g+3     :     0.000091
      g-3     :     0.000049
      g+4     :     0.000127
      g-4     :     0.000095
 40 H s       :     0.900112  s :     0.900112
      pz      :     0.007262  p :     0.026946
      px      :     0.011049
      py      :     0.008634
      dz2     :     0.001113  d :     0.003452
      dxz     :     0.000804
      dyz     :     0.000402
      dx2y2   :     0.000480
      dxy     :     0.000653
      f0      :     0.000074  f :     0.000320
      f+1     :     0.000031
      f-1     :     0.000042
      f+2     :     0.000038
      f-2     :     0.000083
      f+3     :     0.000028
      f-3     :     0.000024
 41 C s       :     3.275035  s :     3.275035
      pz      :     0.919537  p :     2.691312
      px      :     0.895541
      py      :     0.876234
      dz2     :     0.017594  d :     0.119147
      dxz     :     0.036856
      dyz     :     0.018477
      dx2y2   :     0.021929
      dxy     :     0.024291
      f0      :     0.003346  f :     0.019511
      f+1     :     0.003210
      f-1     :     0.001691
      f+2     :     0.001549
      f-2     :     0.004007
      f+3     :     0.001851
      f-3     :     0.003858
      g0      :     0.000158  g :     0.001603
      g+1     :     0.000242
      g-1     :     0.000112
      g+2     :     0.000164
      g-2     :     0.000236
      g+3     :     0.000182
      g-3     :     0.000103
      g+4     :     0.000204
      g-4     :     0.000201
 42 C s       :     3.171294  s :     3.171294
      pz      :     1.008080  p :     2.989856
      px      :     0.995431
      py      :     0.986344
      dz2     :     0.015880  d :     0.072102
      dxz     :     0.017565
      dyz     :     0.006811
      dx2y2   :     0.013957
      dxy     :     0.017889
      f0      :     0.000759  f :     0.006701
      f+1     :     0.001460
      f-1     :     0.000577
      f+2     :     0.000282
      f-2     :     0.000990
      f+3     :     0.001324
      f-3     :     0.001308
      g0      :     0.000066  g :     0.000752
      g+1     :     0.000099
      g-1     :     0.000046
      g+2     :     0.000066
      g-2     :     0.000084
      g+3     :     0.000102
      g-3     :     0.000043
      g+4     :     0.000122
      g-4     :     0.000124
 43 H s       :     0.875548  s :     0.875548
      pz      :     0.010461  p :     0.030245
      px      :     0.010066
      py      :     0.009718
      dz2     :     0.001377  d :     0.003959
      dxz     :     0.000226
      dyz     :     0.000656
      dx2y2   :     0.000581
      dxy     :     0.001119
      f0      :     0.000067  f :     0.000386
      f+1     :     0.000087
      f-1     :     0.000013
      f+2     :     0.000026
      f-2     :     0.000096
      f+3     :     0.000029
      f-3     :     0.000067
 44 H s       :     0.865904  s :     0.865904
      pz      :     0.010480  p :     0.026774
      px      :     0.009313
      py      :     0.006980
      dz2     :     0.000173  d :     0.004011
      dxz     :     0.000604
      dyz     :     0.001127
      dx2y2   :     0.001539
      dxy     :     0.000567
      f0      :     0.000064  f :     0.000389
      f+1     :     0.000005
      f-1     :     0.000022
      f+2     :     0.000020
      f-2     :     0.000100
      f+3     :     0.000030
      f-3     :     0.000149
 45 H s       :     0.873985  s :     0.873985
      pz      :     0.006970  p :     0.028144
      px      :     0.010012
      py      :     0.011161
      dz2     :     0.001076  d :     0.004063
      dxz     :     0.001182
      dyz     :     0.001170
      dx2y2   :     0.000287
      dxy     :     0.000348
      f0      :     0.000131  f :     0.000390
      f+1     :     0.000069
      f-1     :     0.000072
      f+2     :     0.000038
      f-2     :     0.000066
      f+3     :     0.000004
      f-3     :     0.000009
 46 C s       :     3.157636  s :     3.157636
      pz      :     0.983128  p :     3.019085
      px      :     0.993036
      py      :     1.042922
      dz2     :     0.022897  d :     0.075575
      dxz     :     0.013208
      dyz     :     0.007435
      dx2y2   :     0.007221
      dxy     :     0.024815
      f0      :     0.001285  f :     0.006586
      f+1     :     0.001777
      f-1     :     0.000160
      f+2     :     0.000544
      f-2     :     0.001112
      f+3     :     0.000987
      f-3     :     0.000722
      g0      :     0.000102  g :     0.000751
      g+1     :     0.000139
      g-1     :     0.000031
      g+2     :     0.000111
      g-2     :     0.000072
      g+3     :     0.000096
      g-3     :     0.000058
      g+4     :     0.000092
      g-4     :     0.000049
 47 H s       :     0.874175  s :     0.874175
      pz      :     0.007058  p :     0.028871
      px      :     0.010775
      py      :     0.011038
      dz2     :     0.001274  d :     0.004073
      dxz     :     0.000917
      dyz     :     0.001348
      dx2y2   :     0.000180
      dxy     :     0.000353
      f0      :     0.000135  f :     0.000391
      f+1     :     0.000060
      f-1     :     0.000101
      f+2     :     0.000030
      f-2     :     0.000059
      f+3     :     0.000003
      f-3     :     0.000002
 48 H s       :     0.864035  s :     0.864035
      pz      :     0.009431  p :     0.026516
      px      :     0.008495
      py      :     0.008591
      dz2     :     0.000214  d :     0.003978
      dxz     :     0.000539
      dyz     :     0.001140
      dx2y2   :     0.001236
      dxy     :     0.000851
      f0      :     0.000066  f :     0.000389
      f+1     :     0.000015
      f-1     :     0.000013
      f+2     :     0.000015
      f-2     :     0.000097
      f+3     :     0.000024
      f-3     :     0.000158
 49 H s       :     0.850717  s :     0.850717
      pz      :     0.010274  p :     0.026989
      px      :     0.007499
      py      :     0.009216
      dz2     :     0.000484  d :     0.003897
      dxz     :     0.000707
      dyz     :     0.000611
      dx2y2   :     0.001569
      dxy     :     0.000525
      f0      :     0.000027  f :     0.000383
      f+1     :     0.000043
      f-1     :     0.000049
      f+2     :     0.000019
      f-2     :     0.000063
      f+3     :     0.000049
      f-3     :     0.000133
 50 C s       :     3.205130  s :     3.205130
      pz      :     0.919983  p :     2.937777
      px      :     1.008108
      py      :     1.009686
      dz2     :     0.014955  d :     0.064203
      dxz     :     0.013825
      dyz     :     0.011133
      dx2y2   :     0.008596
      dxy     :     0.015694
      f0      :     0.001272  f :     0.006574
      f+1     :     0.001783
      f-1     :     0.000605
      f+2     :     0.000683
      f-2     :     0.001268
      f+3     :     0.000829
      f-3     :     0.000134
      g0      :     0.000083  g :     0.000756
      g+1     :     0.000159
      g-1     :     0.000082
      g+2     :     0.000113
      g-2     :     0.000139
      g+3     :     0.000043
      g-3     :     0.000052
      g+4     :     0.000046
      g-4     :     0.000039
 51 H s       :     0.877579  s :     0.877579
      pz      :     0.009402  p :     0.026760
      px      :     0.005828
      py      :     0.011529
      dz2     :     0.000440  d :     0.004019
      dxz     :     0.000908
      dyz     :     0.000653
      dx2y2   :     0.001570
      dxy     :     0.000447
      f0      :     0.000025  f :     0.000383
      f+1     :     0.000054
      f-1     :     0.000035
      f+2     :     0.000049
      f-2     :     0.000065
      f+3     :     0.000064
      f-3     :     0.000091
 52 H s       :     0.876907  s :     0.876907
      pz      :     0.008952  p :     0.024473
      px      :     0.008907
      py      :     0.006614
      dz2     :     0.000341  d :     0.003859
      dxz     :     0.000527
      dyz     :     0.000889
      dx2y2   :     0.001123
      dxy     :     0.000978
      f0      :     0.000052  f :     0.000389
      f+1     :     0.000018
      f-1     :     0.000033
      f+2     :     0.000026
      f-2     :     0.000070
      f+3     :     0.000040
      f-3     :     0.000151
 53 H s       :     0.904961  s :     0.904961
      pz      :     0.008654  p :     0.032338
      px      :     0.012863
      py      :     0.010821
      dz2     :     0.001447  d :     0.004137
      dxz     :     0.000270
      dyz     :     0.000976
      dx2y2   :     0.000436
      dxy     :     0.001008
      f0      :     0.000081  f :     0.000388
      f+1     :     0.000073
      f-1     :     0.000036
      f+2     :     0.000032
      f-2     :     0.000110
      f+3     :     0.000012
      f-3     :     0.000043
 54 C s       :     3.133884  s :     3.133884
      pz      :     0.692741  p :     2.267429
      px      :     0.739476
      py      :     0.835213
      dz2     :     0.043486  d :     0.271722
      dxz     :     0.055478
      dyz     :     0.047921
      dx2y2   :     0.069391
      dxy     :     0.055446
      f0      :     0.002679  f :     0.036359
      f+1     :     0.005581
      f-1     :     0.004230
      f+2     :     0.008713
      f-2     :     0.004004
      f+3     :     0.006852
      f-3     :     0.004300
      g0      :     0.000300  g :     0.004132
      g+1     :     0.000361
      g-1     :     0.000320
      g+2     :     0.000298
      g-2     :     0.000646
      g+3     :     0.000709
      g-3     :     0.000576
      g+4     :     0.000466
      g-4     :     0.000455
 55 C s       :     3.225232  s :     3.225232
      pz      :     0.923086  p :     2.587075
      px      :     0.930710
      py      :     0.733279
      dz2     :     0.030367  d :     0.111558
      dxz     :     0.016533
      dyz     :     0.011897
      dx2y2   :     0.028521
      dxy     :     0.024240
      f0      :     0.001447  f :     0.018065
      f+1     :     0.002748
      f-1     :     0.002227
      f+2     :     0.004390
      f-2     :     0.001433
      f+3     :     0.003445
      f-3     :     0.002375
      g0      :     0.000104  g :     0.001564
      g+1     :     0.000114
      g-1     :     0.000171
      g+2     :     0.000151
      g-2     :     0.000207
      g+3     :     0.000200
      g-3     :     0.000238
      g+4     :     0.000200
      g-4     :     0.000181
 56 C s       :     3.248627  s :     3.248627
      pz      :     0.910170  p :     2.712606
      px      :     0.942711
      py      :     0.859725
      dz2     :     0.013313  d :     0.097214
      dxz     :     0.009096
      dyz     :     0.028459
      dx2y2   :     0.021083
      dxy     :     0.025263
      f0      :     0.001304  f :     0.012854
      f+1     :     0.001451
      f-1     :     0.001403
      f+2     :     0.003099
      f-2     :     0.001133
      f+3     :     0.002649
      f-3     :     0.001815
      g0      :     0.000084  g :     0.001242
      g+1     :     0.000045
      g-1     :     0.000168
      g+2     :     0.000105
      g-2     :     0.000142
      g+3     :     0.000118
      g-3     :     0.000190
      g+4     :     0.000187
      g-4     :     0.000203
 57 H s       :     0.848032  s :     0.848032
      pz      :     0.009972  p :     0.024332
      px      :     0.005960
      py      :     0.008400
      dz2     :     0.000966  d :     0.003169
      dxz     :     0.000433
      dyz     :     0.000501
      dx2y2   :     0.000833
      dxy     :     0.000436
      f0      :     0.000034  f :     0.000300
      f+1     :     0.000074
      f-1     :     0.000028
      f+2     :     0.000073
      f-2     :     0.000028
      f+3     :     0.000043
      f-3     :     0.000021
 58 C s       :     3.217645  s :     3.217645
      pz      :     0.932393  p :     2.791038
      px      :     0.945259
      py      :     0.913386
      dz2     :     0.015078  d :     0.117308
      dxz     :     0.006943
      dyz     :     0.041313
      dx2y2   :     0.012998
      dxy     :     0.040977
      f0      :     0.001596  f :     0.012529
      f+1     :     0.001907
      f-1     :     0.000625
      f+2     :     0.003157
      f-2     :     0.001358
      f+3     :     0.002808
      f-3     :     0.001077
      g0      :     0.000074  g :     0.001279
      g+1     :     0.000102
      g-1     :     0.000150
      g+2     :     0.000116
      g-2     :     0.000139
      g+3     :     0.000149
      g-3     :     0.000175
      g+4     :     0.000173
      g-4     :     0.000202
 59 H s       :     0.827314  s :     0.827314
      pz      :     0.008697  p :     0.021393
      px      :     0.007332
      py      :     0.005363
      dz2     :     0.000771  d :     0.002734
      dxz     :     0.000387
      dyz     :     0.000395
      dx2y2   :     0.000838
      dxy     :     0.000344
      f0      :     0.000016  f :     0.000277
      f+1     :     0.000044
      f-1     :     0.000059
      f+2     :     0.000070
      f-2     :     0.000012
      f+3     :     0.000029
      f-3     :     0.000046
 60 C s       :     3.195899  s :     3.195899
      pz      :     0.899009  p :     2.756301
      px      :     0.903040
      py      :     0.954251
      dz2     :     0.030584  d :     0.123390
      dxz     :     0.020500
      dyz     :     0.014768
      dx2y2   :     0.042277
      dxy     :     0.015261
      f0      :     0.001146  f :     0.012357
      f+1     :     0.002158
      f-1     :     0.001687
      f+2     :     0.002824
      f-2     :     0.001112
      f+3     :     0.001779
      f-3     :     0.001650
      g0      :     0.000072  g :     0.001265
      g+1     :     0.000104
      g-1     :     0.000108
      g+2     :     0.000122
      g-2     :     0.000220
      g+3     :     0.000185
      g-3     :     0.000213
      g+4     :     0.000132
      g-4     :     0.000110
 61 H s       :     0.825961  s :     0.825961
      pz      :     0.008536  p :     0.022973
      px      :     0.008297
      py      :     0.006140
      dz2     :     0.000121  d :     0.002876
      dxz     :     0.000059
      dyz     :     0.001226
      dx2y2   :     0.000320
      dxy     :     0.001150
      f0      :     0.000043  f :     0.000279
      f+1     :     0.000010
      f-1     :     0.000012
      f+2     :     0.000075
      f-2     :     0.000011
      f+3     :     0.000097
      f-3     :     0.000031
 62 C s       :     3.184913  s :     3.184913
      pz      :     0.963779  p :     2.814808
      px      :     0.952784
      py      :     0.898245
      dz2     :     0.014505  d :     0.120098
      dxz     :     0.012876
      dyz     :     0.031794
      dx2y2   :     0.027631
      dxy     :     0.033292
      f0      :     0.001280  f :     0.012376
      f+1     :     0.001636
      f-1     :     0.001172
      f+2     :     0.003197
      f-2     :     0.001123
      f+3     :     0.002560
      f-3     :     0.001408
      g0      :     0.000084  g :     0.001272
      g+1     :     0.000045
      g-1     :     0.000175
      g+2     :     0.000107
      g-2     :     0.000150
      g+3     :     0.000118
      g-3     :     0.000200
      g+4     :     0.000189
      g-4     :     0.000204
 63 H s       :     0.823417  s :     0.823417
      pz      :     0.007616  p :     0.022601
      px      :     0.008691
      py      :     0.006294
      dz2     :     0.000900  d :     0.002825
      dxz     :     0.000322
      dyz     :     0.000454
      dx2y2   :     0.000655
      dxy     :     0.000494
      f0      :     0.000035  f :     0.000282
      f+1     :     0.000067
      f-1     :     0.000027
      f+2     :     0.000060
      f-2     :     0.000032
      f+3     :     0.000039
      f-3     :     0.000022
 64 C s       :     3.280488  s :     3.280488
      pz      :     0.926666  p :     2.716092
      px      :     0.896836
      py      :     0.892590
      dz2     :     0.012881  d :     0.095237
      dxz     :     0.005213
      dyz     :     0.027660
      dx2y2   :     0.016472
      dxy     :     0.033011
      f0      :     0.001716  f :     0.013150
      f+1     :     0.001792
      f-1     :     0.000869
      f+2     :     0.003111
      f-2     :     0.001362
      f+3     :     0.003164
      f-3     :     0.001135
      g0      :     0.000073  g :     0.001245
      g+1     :     0.000107
      g-1     :     0.000140
      g+2     :     0.000105
      g-2     :     0.000142
      g+3     :     0.000133
      g-3     :     0.000180
      g+4     :     0.000167
      g-4     :     0.000197
 65 H s       :     0.859957  s :     0.859957
      pz      :     0.010688  p :     0.030762
      px      :     0.011434
      py      :     0.008640
      dz2     :     0.000993  d :     0.003514
      dxz     :     0.000609
      dyz     :     0.000371
      dx2y2   :     0.001060
      dxy     :     0.000481
      f0      :     0.000016  f :     0.000308
      f+1     :     0.000055
      f-1     :     0.000063
      f+2     :     0.000076
      f-2     :     0.000015
      f+3     :     0.000032
      f-3     :     0.000051
 66 H s       :     0.722002  s :     0.722002
      pz      :     0.021816  p :     0.081096
      px      :     0.028138
      py      :     0.031142
      dz2     :     0.000666  d :     0.010492
      dxz     :     0.001235
      dyz     :     0.003193
      dx2y2   :     0.003922
      dxy     :     0.001475
      f0      :     0.000109  f :     0.000934
      f+1     :     0.000046
      f-1     :     0.000081
      f+2     :     0.000064
      f-2     :     0.000158
      f+3     :     0.000102
      f-3     :     0.000374
 67 O s       :     3.815327  s :     3.815327
      pz      :     1.640637  p :     4.762355
      px      :     1.545864
      py      :     1.575854
      dz2     :     0.005631  d :     0.028777
      dxz     :     0.009034
      dyz     :     0.004333
      dx2y2   :     0.004312
      dxy     :     0.005467
      f0      :     0.000366  f :     0.003302
      f+1     :     0.000854
      f-1     :     0.000131
      f+2     :     0.000696
      f-2     :     0.000740
      f+3     :     0.000216
      f-3     :     0.000299
      g0      :     0.000018  g :     0.000173
      g+1     :     0.000022
      g-1     :     0.000001
      g+2     :     0.000039
      g-2     :     0.000017
      g+3     :     0.000032
      g-3     :     0.000028
      g+4     :     0.000008
      g-4     :     0.000008
 68 C s       :     3.049396  s :     3.049396
      pz      :     0.692335  p :     2.244235
      px      :     0.833255
      py      :     0.718645
      dz2     :     0.071478  d :     0.261026
      dxz     :     0.065893
      dyz     :     0.065069
      dx2y2   :     0.019882
      dxy     :     0.038705
      f0      :     0.005372  f :     0.032549
      f+1     :     0.011136
      f-1     :     0.003929
      f+2     :     0.003099
      f-2     :     0.004737
      f+3     :     0.002151
      f-3     :     0.002125
      g0      :     0.000850  g :     0.004531
      g+1     :     0.001144
      g-1     :     0.000539
      g+2     :     0.000551
      g-2     :     0.000380
      g+3     :     0.000351
      g-3     :     0.000451
      g+4     :     0.000110
      g-4     :     0.000155
 69 C s       :     3.271770  s :     3.271770
      pz      :     0.875029  p :     2.628266
      px      :     0.788438
      py      :     0.964800
      dz2     :     0.033214  d :     0.114860
      dxz     :     0.033250
      dyz     :     0.022523
      dx2y2   :     0.012041
      dxy     :     0.013831
      f0      :     0.002411  f :     0.017280
      f+1     :     0.005417
      f-1     :     0.001469
      f+2     :     0.001706
      f-2     :     0.002384
      f+3     :     0.001840
      f-3     :     0.002053
      g0      :     0.000266  g :     0.001543
      g+1     :     0.000348
      g-1     :     0.000157
      g+2     :     0.000190
      g-2     :     0.000104
      g+3     :     0.000142
      g-3     :     0.000186
      g+4     :     0.000061
      g-4     :     0.000089
 70 C s       :     3.247043  s :     3.247043
      pz      :     0.958073  p :     2.753085
      px      :     0.880718
      py      :     0.914295
      dz2     :     0.031441  d :     0.100550
      dxz     :     0.020333
      dyz     :     0.009679
      dx2y2   :     0.015624
      dxy     :     0.023473
      f0      :     0.001262  f :     0.012901
      f+1     :     0.003999
      f-1     :     0.000725
      f+2     :     0.001124
      f-2     :     0.002256
      f+3     :     0.001738
      f-3     :     0.001797
      g0      :     0.000156  g :     0.001250
      g+1     :     0.000216
      g-1     :     0.000066
      g+2     :     0.000166
      g-2     :     0.000079
      g+3     :     0.000174
      g-3     :     0.000192
      g+4     :     0.000112
      g-4     :     0.000088
 71 H s       :     0.858587  s :     0.858587
      pz      :     0.006397  p :     0.027110
      px      :     0.010044
      py      :     0.010669
      dz2     :     0.000683  d :     0.003330
      dxz     :     0.001229
      dyz     :     0.001002
      dx2y2   :     0.000222
      dxy     :     0.000193
      f0      :     0.000077  f :     0.000303
      f+1     :     0.000097
      f-1     :     0.000071
      f+2     :     0.000028
      f-2     :     0.000025
      f+3     :     0.000002
      f-3     :     0.000001
 72 C s       :     3.189433  s :     3.189433
      pz      :     0.927364  p :     2.817555
      px      :     0.944425
      py      :     0.945766
      dz2     :     0.017562  d :     0.125540
      dxz     :     0.065536
      dyz     :     0.017162
      dx2y2   :     0.013104
      dxy     :     0.012176
      f0      :     0.001687  f :     0.012452
      f+1     :     0.003774
      f-1     :     0.001538
      f+2     :     0.001482
      f-2     :     0.001056
      f+3     :     0.001754
      f-3     :     0.001160
      g0      :     0.000272  g :     0.001272
      g+1     :     0.000230
      g-1     :     0.000156
      g+2     :     0.000157
      g-2     :     0.000082
      g+3     :     0.000115
      g-3     :     0.000088
      g+4     :     0.000103
      g-4     :     0.000068
 73 H s       :     0.830515  s :     0.830515
      pz      :     0.006801  p :     0.022977
      px      :     0.006193
      py      :     0.009983
      dz2     :     0.000885  d :     0.002860
      dxz     :     0.000325
      dyz     :     0.000497
      dx2y2   :     0.000382
      dxy     :     0.000771
      f0      :     0.000031  f :     0.000283
      f+1     :     0.000083
      f-1     :     0.000010
      f+2     :     0.000012
      f-2     :     0.000076
      f+3     :     0.000020
      f-3     :     0.000051
 74 C s       :     3.187663  s :     3.187663
      pz      :     0.902790  p :     2.775661
      px      :     0.938893
      py      :     0.933979
      dz2     :     0.038480  d :     0.122675
      dxz     :     0.040049
      dyz     :     0.019486
      dx2y2   :     0.010244
      dxy     :     0.014416
      f0      :     0.001751  f :     0.012261
      f+1     :     0.003898
      f-1     :     0.001361
      f+2     :     0.001087
      f-2     :     0.001898
      f+3     :     0.000953
      f-3     :     0.001313
      g0      :     0.000248  g :     0.001260
      g+1     :     0.000289
      g-1     :     0.000135
      g+2     :     0.000177
      g-2     :     0.000085
      g+3     :     0.000103
      g-3     :     0.000143
      g+4     :     0.000022
      g-4     :     0.000058
 75 H s       :     0.833195  s :     0.833195
      pz      :     0.007240  p :     0.023288
      px      :     0.006411
      py      :     0.009637
      dz2     :     0.000457  d :     0.002905
      dxz     :     0.000818
      dyz     :     0.000236
      dx2y2   :     0.000576
      dxy     :     0.000819
      f0      :     0.000015  f :     0.000283
      f+1     :     0.000071
      f-1     :     0.000008
      f+2     :     0.000040
      f-2     :     0.000032
      f+3     :     0.000068
      f-3     :     0.000050
 76 C s       :     3.186834  s :     3.186834
      pz      :     0.974200  p :     2.818584
      px      :     0.889786
      py      :     0.954597
      dz2     :     0.046592  d :     0.124117
      dxz     :     0.022234
      dyz     :     0.011712
      dx2y2   :     0.022029
      dxy     :     0.021550
      f0      :     0.001277  f :     0.012384
      f+1     :     0.003718
      f-1     :     0.000749
      f+2     :     0.001092
      f-2     :     0.002118
      f+3     :     0.001754
      f-3     :     0.001677
      g0      :     0.000162  g :     0.001273
      g+1     :     0.000230
      g-1     :     0.000065
      g+2     :     0.000175
      g-2     :     0.000085
      g+3     :     0.000173
      g-3     :     0.000192
      g+4     :     0.000107
      g-4     :     0.000085
 77 H s       :     0.830140  s :     0.830140
      pz      :     0.006365  p :     0.023351
      px      :     0.007046
      py      :     0.009940
      dz2     :     0.000555  d :     0.002893
      dxz     :     0.001110
      dyz     :     0.000955
      dx2y2   :     0.000133
      dxy     :     0.000139
      f0      :     0.000066  f :     0.000283
      f+1     :     0.000093
      f-1     :     0.000071
      f+2     :     0.000029
      f-2     :     0.000023
      f+3     :     0.000001
      f-3     :     0.000001
 78 C s       :     3.223015  s :     3.223015
      pz      :     0.899571  p :     2.739679
      px      :     0.920704
      py      :     0.919404
      dz2     :     0.016261  d :     0.099607
      dxz     :     0.043081
      dyz     :     0.015055
      dx2y2   :     0.011872
      dxy     :     0.013339
      f0      :     0.001766  f :     0.012665
      f+1     :     0.003594
      f-1     :     0.001480
      f+2     :     0.001806
      f-2     :     0.001141
      f+3     :     0.001654
      f-3     :     0.001222
      g0      :     0.000257  g :     0.001246
      g+1     :     0.000222
      g-1     :     0.000156
      g+2     :     0.000156
      g-2     :     0.000083
      g+3     :     0.000112
      g-3     :     0.000087
      g+4     :     0.000105
      g-4     :     0.000067
 79 H s       :     0.861404  s :     0.861404
      pz      :     0.007959  p :     0.027550
      px      :     0.009399
      py      :     0.010192
      dz2     :     0.001008  d :     0.003376
      dxz     :     0.000635
      dyz     :     0.000513
      dx2y2   :     0.000381
      dxy     :     0.000840
      f0      :     0.000029  f :     0.000307
      f+1     :     0.000105
      f-1     :     0.000010
      f+2     :     0.000014
      f-2     :     0.000079
      f+3     :     0.000020
      f-3     :     0.000050
 80 O s       :     3.845571  s :     3.845571
      pz      :     1.360545  p :     4.742995
      px      :     1.797402
      py      :     1.585048
      dz2     :     0.010684  d :     0.027213
      dxz     :     0.005869
      dyz     :     0.008621
      dx2y2   :     0.000781
      dxy     :     0.001259
      f0      :     0.001095  f :     0.003108
      f+1     :     0.000621
      f-1     :     0.000968
      f+2     :     0.000210
      f-2     :     0.000136
      f+3     :     0.000034
      f-3     :     0.000044
      g0      :     0.000066  g :     0.000169
      g+1     :     0.000026
      g-1     :     0.000054
      g+2     :     0.000013
      g-2     :     0.000008
      g+3     :     0.000001
      g-3     :     0.000001
      g+4     :     0.000001
      g-4     :     0.000000
 81 H s       :     0.690134  s :     0.690134
      pz      :     0.019000  p :     0.104464
      px      :     0.046984
      py      :     0.038479
      dz2     :     0.001409  d :     0.010120
      dxz     :     0.001735
      dyz     :     0.001379
      dx2y2   :     0.003251
      dxy     :     0.002345
      f0      :     0.000085  f :     0.000989
      f+1     :     0.000113
      f-1     :     0.000084
      f+2     :     0.000072
      f-2     :     0.000195
      f+3     :     0.000206
      f-3     :     0.000233


                     *******************************
                     * LOEWDIN POPULATION ANALYSIS *
                     *******************************

----------------------
LOEWDIN ATOMIC CHARGES
----------------------
   0 O :    0.628944
   1 O :    0.361645
   2 N :    0.644224
   3 N :    0.618819
   4 C :   -0.414156
   5 C :   -0.117280
   6 H :   -0.026306
   7 C :   -0.092716
   8 C :    0.089443
   9 H :   -0.036062
  10 C :    0.069609
  11 H :   -0.048116
  12 C :    0.066362
  13 H :   -0.050137
  14 C :    0.069329
  15 H :   -0.049137
  16 C :    0.085446
  17 H :   -0.040707
  18 C :   -0.327820
  19 C :    0.254190
  20 H :   -0.044609
  21 H :   -0.039656
  22 H :   -0.054553
  23 C :    0.244540
  24 H :   -0.047280
  25 H :   -0.039856
  26 H :   -0.046524
  27 C :    0.253378
  28 H :   -0.039280
  29 H :   -0.045679
  30 H :   -0.053511
  31 C :   -0.197173
  32 C :   -0.041265
  33 C :    0.071565
  34 H :   -0.044943
  35 C :    0.043804
  36 H :   -0.055379
  37 C :    0.049573
  38 H :   -0.050638
  39 C :    0.060580
  40 H :   -0.047884
  41 C :   -0.236670
  42 C :    0.246951
  43 H :   -0.048349
  44 H :   -0.045878
  45 H :   -0.053164
  46 C :    0.246808
  47 H :   -0.051790
  48 H :   -0.046476
  49 H :   -0.047156
  50 C :    0.247874
  51 H :   -0.041329
  52 H :   -0.037931
  53 H :   -0.041583
  54 C :   -0.698176
  55 C :   -0.131281
  56 C :    0.101786
  57 H :   -0.039322
  58 C :    0.074619
  59 H :   -0.047309
  60 C :    0.083283
  61 H :   -0.045478
  62 C :    0.075523
  63 H :   -0.047150
  64 C :    0.099139
  65 H :   -0.044340
  66 H :   -0.192544
  67 O :    0.163103
  68 C :   -0.970125
  69 C :   -0.135815
  70 C :    0.072661
  71 H :   -0.054395
  72 C :    0.058084
  73 H :   -0.052502
  74 C :    0.062553
  75 H :   -0.051274
  76 C :    0.058525
  77 H :   -0.052504
  78 C :    0.073532
  79 H :   -0.053213
  80 O :    0.280928
  81 H :   -0.240399

-------------------------------
LOEWDIN REDUCED ORBITAL CHARGES
-------------------------------
  0 O s       :     3.026875  s :     3.026875
      pz      :     1.422636  p :     4.134823
      px      :     1.379003
      py      :     1.333184
      dz2     :     0.025577  d :     0.177458
      dxz     :     0.038831
      dyz     :     0.039632
      dx2y2   :     0.034792
      dxy     :     0.038626
      f0      :     0.003784  f :     0.030746
      f+1     :     0.003802
      f-1     :     0.004362
      f+2     :     0.003995
      f-2     :     0.005120
      f+3     :     0.004777
      f-3     :     0.004907
      g0      :     0.000097  g :     0.001154
      g+1     :     0.000068
      g-1     :     0.000073
      g+2     :     0.000058
      g-2     :     0.000178
      g+3     :     0.000173
      g-3     :     0.000175
      g+4     :     0.000121
      g-4     :     0.000210
  1 O s       :     3.232632  s :     3.232632
      pz      :     1.366482  p :     4.285965
      px      :     1.411028
      py      :     1.508455
      dz2     :     0.013841  d :     0.096641
      dxz     :     0.024515
      dyz     :     0.015207
      dx2y2   :     0.019635
      dxy     :     0.023443
      f0      :     0.001631  f :     0.021836
      f+1     :     0.003772
      f-1     :     0.001269
      f+2     :     0.004327
      f-2     :     0.004234
      f+3     :     0.003837
      f-3     :     0.002767
      g0      :     0.000104  g :     0.001281
      g+1     :     0.000122
      g-1     :     0.000049
      g+2     :     0.000091
      g-2     :     0.000163
      g+3     :     0.000267
      g-3     :     0.000226
      g+4     :     0.000128
      g-4     :     0.000130
  2 N s       :     2.696174  s :     2.696174
      pz      :     1.081668  p :     3.275464
      px      :     1.081027
      py      :     1.112769
      dz2     :     0.075809  d :     0.324565
      dxz     :     0.049923
      dyz     :     0.090989
      dx2y2   :     0.047257
      dxy     :     0.060587
      f0      :     0.007505  f :     0.056009
      f+1     :     0.004384
      f-1     :     0.014555
      f+2     :     0.009539
      f-2     :     0.007782
      f+3     :     0.007608
      f-3     :     0.004637
      g0      :     0.000307  g :     0.003564
      g+1     :     0.000254
      g-1     :     0.000572
      g+2     :     0.000714
      g-2     :     0.000244
      g+3     :     0.000610
      g-3     :     0.000350
      g+4     :     0.000244
      g-4     :     0.000268
  3 N s       :     2.679824  s :     2.679824
      pz      :     1.084532  p :     3.310985
      px      :     1.173557
      py      :     1.052896
      dz2     :     0.085579  d :     0.329091
      dxz     :     0.060296
      dyz     :     0.080044
      dx2y2   :     0.043749
      dxy     :     0.059423
      f0      :     0.009534  f :     0.058507
      f+1     :     0.006747
      f-1     :     0.015869
      f+2     :     0.007794
      f-2     :     0.007873
      f+3     :     0.005139
      f-3     :     0.005550
      g0      :     0.000517  g :     0.002774
      g+1     :     0.000289
      g-1     :     0.000389
      g+2     :     0.000340
      g-2     :     0.000414
      g+3     :     0.000143
      g-3     :     0.000307
      g+4     :     0.000205
      g-4     :     0.000170
  4 C s       :     2.578571  s :     2.578571
      pz      :     0.892709  p :     2.530581
      px      :     0.780673
      py      :     0.857198
      dz2     :     0.168092  d :     0.960700
      dxz     :     0.150265
      dyz     :     0.212907
      dx2y2   :     0.224153
      dxy     :     0.205282
      f0      :     0.033593  f :     0.304866
      f+1     :     0.022645
      f-1     :     0.063220
      f+2     :     0.034157
      f-2     :     0.057141
      f+3     :     0.054566
      f-3     :     0.039546
      g0      :     0.003123  g :     0.039438
      g+1     :     0.002295
      g-1     :     0.004082
      g+2     :     0.003476
      g-2     :     0.004379
      g+3     :     0.006679
      g-3     :     0.003893
      g+4     :     0.004737
      g-4     :     0.006774
  5 C s       :     2.517762  s :     2.517762
      pz      :     0.879853  p :     2.669144
      px      :     0.904611
      py      :     0.884679
      dz2     :     0.126474  d :     0.717093
      dxz     :     0.163097
      dyz     :     0.142713
      dx2y2   :     0.150561
      dxy     :     0.134249
      f0      :     0.022828  f :     0.198958
      f+1     :     0.027559
      f-1     :     0.029364
      f+2     :     0.032422
      f-2     :     0.026189
      f+3     :     0.025769
      f-3     :     0.034827
      g0      :     0.001607  g :     0.014324
      g+1     :     0.001235
      g-1     :     0.001490
      g+2     :     0.001470
      g-2     :     0.001692
      g+3     :     0.001623
      g-3     :     0.002275
      g+4     :     0.001782
      g-4     :     0.001151
  6 H s       :     0.726284  s :     0.726284
      pz      :     0.063204  p :     0.215884
      px      :     0.051011
      py      :     0.101669
      dz2     :     0.014407  d :     0.074103
      dxz     :     0.010325
      dyz     :     0.017119
      dx2y2   :     0.015069
      dxy     :     0.017183
      f0      :     0.000761  f :     0.010034
      f+1     :     0.000135
      f-1     :     0.002626
      f+2     :     0.001723
      f-2     :     0.001896
      f+3     :     0.001500
      f-3     :     0.001394
  7 C s       :     2.560411  s :     2.560411
      pz      :     0.971412  p :     2.700703
      px      :     0.909222
      py      :     0.820069
      dz2     :     0.154125  d :     0.655044
      dxz     :     0.178137
      dyz     :     0.100805
      dx2y2   :     0.116207
      dxy     :     0.105770
      f0      :     0.027745  f :     0.162062
      f+1     :     0.030597
      f-1     :     0.013397
      f+2     :     0.027042
      f-2     :     0.027143
      f+3     :     0.018211
      f-3     :     0.017926
      g0      :     0.001245  g :     0.014497
      g+1     :     0.002083
      g-1     :     0.001513
      g+2     :     0.002220
      g-2     :     0.001977
      g+3     :     0.001795
      g-3     :     0.001377
      g+4     :     0.001178
      g-4     :     0.001109
  8 C s       :     2.573568  s :     2.573568
      pz      :     0.911697  p :     2.700438
      px      :     0.991164
      py      :     0.797576
      dz2     :     0.099045  d :     0.507980
      dxz     :     0.150553
      dyz     :     0.055654
      dx2y2   :     0.098377
      dxy     :     0.104352
      f0      :     0.017500  f :     0.116727
      f+1     :     0.023363
      f-1     :     0.008603
      f+2     :     0.019656
      f-2     :     0.015955
      f+3     :     0.017440
      f-3     :     0.014210
      g0      :     0.000752  g :     0.011845
      g+1     :     0.002129
      g-1     :     0.000666
      g+2     :     0.001469
      g-2     :     0.001236
      g+3     :     0.001911
      g-3     :     0.000916
      g+4     :     0.001449
      g-4     :     0.001316
  9 H s       :     0.774378  s :     0.774378
      pz      :     0.080197  p :     0.186467
      px      :     0.046175
      py      :     0.060095
      dz2     :     0.019991  d :     0.065531
      dxz     :     0.017123
      dyz     :     0.015128
      dx2y2   :     0.006675
      dxy     :     0.006614
      f0      :     0.002387  f :     0.009686
      f+1     :     0.001687
      f-1     :     0.001854
      f+2     :     0.001622
      f-2     :     0.001598
      f+3     :     0.000240
      f-3     :     0.000298
 10 C s       :     2.585062  s :     2.585062
      pz      :     0.931804  p :     2.713139
      px      :     0.974901
      py      :     0.806434
      dz2     :     0.095891  d :     0.506575
      dxz     :     0.177846
      dyz     :     0.059759
      dx2y2   :     0.082131
      dxy     :     0.090948
      f0      :     0.023954  f :     0.113950
      f+1     :     0.018352
      f-1     :     0.011449
      f+2     :     0.018945
      f-2     :     0.013243
      f+3     :     0.011868
      f-3     :     0.016139
      g0      :     0.001481  g :     0.011665
      g+1     :     0.001144
      g-1     :     0.001294
      g+2     :     0.001837
      g-2     :     0.001462
      g+3     :     0.000972
      g-3     :     0.000972
      g+4     :     0.001187
      g-4     :     0.001316
 11 H s       :     0.787938  s :     0.787938
      pz      :     0.067196  p :     0.186040
      px      :     0.065756
      py      :     0.053088
      dz2     :     0.018016  d :     0.064507
      dxz     :     0.013585
      dyz     :     0.010740
      dx2y2   :     0.011888
      dxy     :     0.010278
      f0      :     0.001354  f :     0.009631
      f+1     :     0.002315
      f-1     :     0.000741
      f+2     :     0.001891
      f-2     :     0.001693
      f+3     :     0.000932
      f-3     :     0.000704
 12 C s       :     2.586525  s :     2.586525
      pz      :     0.954039  p :     2.715681
      px      :     0.952683
      py      :     0.808960
      dz2     :     0.145808  d :     0.506239
      dxz     :     0.127262
      dyz     :     0.089503
      dx2y2   :     0.089207
      dxy     :     0.054459
      f0      :     0.020411  f :     0.113599
      f+1     :     0.024702
      f-1     :     0.012490
      f+2     :     0.018421
      f-2     :     0.019783
      f+3     :     0.010544
      f-3     :     0.007248
      g0      :     0.001042  g :     0.011594
      g+1     :     0.001698
      g-1     :     0.001458
      g+2     :     0.001899
      g-2     :     0.001930
      g+3     :     0.001378
      g-3     :     0.001065
      g+4     :     0.000592
      g-4     :     0.000532
 13 H s       :     0.789939  s :     0.789939
      pz      :     0.045844  p :     0.186206
      px      :     0.089544
      py      :     0.050817
      dz2     :     0.006248  d :     0.064364
      dxz     :     0.022150
      dyz     :     0.001746
      dx2y2   :     0.014788
      dxy     :     0.019432
      f0      :     0.001147  f :     0.009629
      f+1     :     0.001570
      f-1     :     0.000176
      f+2     :     0.001876
      f-2     :     0.000521
      f+3     :     0.001999
      f-3     :     0.002340
 14 C s       :     2.585667  s :     2.585667
      pz      :     0.917997  p :     2.712352
      px      :     0.992434
      py      :     0.801921
      dz2     :     0.100959  d :     0.507245
      dxz     :     0.147527
      dyz     :     0.055696
      dx2y2   :     0.098107
      dxy     :     0.104956
      f0      :     0.017340  f :     0.113768
      f+1     :     0.022654
      f-1     :     0.008725
      f+2     :     0.019203
      f-2     :     0.015188
      f+3     :     0.016888
      f-3     :     0.013770
      g0      :     0.000721  g :     0.011639
      g+1     :     0.002090
      g-1     :     0.000713
      g+2     :     0.001399
      g-2     :     0.001263
      g+3     :     0.001860
      g-3     :     0.000879
      g+4     :     0.001430
      g-4     :     0.001284
 15 H s       :     0.788946  s :     0.788946
      pz      :     0.080200  p :     0.186105
      px      :     0.046341
      py      :     0.059565
      dz2     :     0.019344  d :     0.064455
      dxz     :     0.017406
      dyz     :     0.014995
      dx2y2   :     0.006312
      dxy     :     0.006398
      f0      :     0.002376  f :     0.009631
      f+1     :     0.001706
      f-1     :     0.001848
      f+2     :     0.001594
      f-2     :     0.001601
      f+3     :     0.000221
      f-3     :     0.000286
 16 C s       :     2.574177  s :     2.574177
      pz      :     0.922691  p :     2.705134
      px      :     0.974773
      py      :     0.807670
      dz2     :     0.095979  d :     0.507056
      dxz     :     0.175242
      dyz     :     0.061438
      dx2y2   :     0.084525
      dxy     :     0.089872
      f0      :     0.024425  f :     0.116384
      f+1     :     0.018943
      f-1     :     0.011546
      f+2     :     0.019317
      f-2     :     0.013865
      f+3     :     0.011954
      f-3     :     0.016333
      g0      :     0.001517  g :     0.011803
      g+1     :     0.001156
      g-1     :     0.001268
      g+2     :     0.001874
      g-2     :     0.001531
      g+3     :     0.001007
      g-3     :     0.000990
      g+4     :     0.001170
      g-4     :     0.001289
 17 H s       :     0.775687  s :     0.775687
      pz      :     0.067667  p :     0.189628
      px      :     0.067885
      py      :     0.054076
      dz2     :     0.018475  d :     0.065730
      dxz     :     0.013673
      dyz     :     0.011187
      dx2y2   :     0.011781
      dxy     :     0.010613
      f0      :     0.001424  f :     0.009662
      f+1     :     0.002292
      f-1     :     0.000766
      f+2     :     0.001898
      f-2     :     0.001707
      f+3     :     0.000895
      f-3     :     0.000679
 18 C s       :     2.542638  s :     2.542638
      pz      :     0.824751  p :     2.671601
      px      :     0.910865
      py      :     0.935985
      dz2     :     0.177231  d :     0.863442
      dxz     :     0.182321
      dyz     :     0.171842
      dx2y2   :     0.178994
      dxy     :     0.153053
      f0      :     0.042829  f :     0.234903
      f+1     :     0.028168
      f-1     :     0.031961
      f+2     :     0.037267
      f-2     :     0.034788
      f+3     :     0.019245
      f-3     :     0.040645
      g0      :     0.001955  g :     0.015237
      g+1     :     0.001891
      g-1     :     0.001729
      g+2     :     0.001990
      g-2     :     0.001833
      g+3     :     0.001620
      g-3     :     0.001619
      g+4     :     0.001315
      g-4     :     0.001287
 19 C s       :     2.536940  s :     2.536940
      pz      :     0.937270  p :     2.751310
      px      :     0.875179
      py      :     0.938861
      dz2     :     0.050103  d :     0.379565
      dxz     :     0.085825
      dyz     :     0.073803
      dx2y2   :     0.080611
      dxy     :     0.089223
      f0      :     0.007729  f :     0.074126
      f+1     :     0.010839
      f-1     :     0.006417
      f+2     :     0.011435
      f-2     :     0.008121
      f+3     :     0.012124
      f-3     :     0.017460
      g0      :     0.000232  g :     0.003869
      g+1     :     0.000575
      g-1     :     0.000109
      g+2     :     0.000361
      g-2     :     0.000280
      g+3     :     0.000462
      g-3     :     0.000340
      g+4     :     0.000436
      g-4     :     0.001075
 20 H s       :     0.778273  s :     0.778273
      pz      :     0.071678  p :     0.189477
      px      :     0.048222
      py      :     0.069577
      dz2     :     0.021271  d :     0.067457
      dxz     :     0.012921
      dyz     :     0.012209
      dx2y2   :     0.010848
      dxy     :     0.010208
      f0      :     0.001841  f :     0.009402
      f+1     :     0.000563
      f-1     :     0.002191
      f+2     :     0.001634
      f-2     :     0.001901
      f+3     :     0.000485
      f-3     :     0.000787
 21 H s       :     0.772879  s :     0.772879
      pz      :     0.076519  p :     0.189671
      px      :     0.054814
      py      :     0.058339
      dz2     :     0.019942  d :     0.067634
      dxz     :     0.014536
      dyz     :     0.018039
      dx2y2   :     0.009408
      dxy     :     0.005710
      f0      :     0.002303  f :     0.009472
      f+1     :     0.001685
      f-1     :     0.001496
      f+2     :     0.001943
      f-2     :     0.001384
      f+3     :     0.000292
      f-3     :     0.000369
 22 H s       :     0.779444  s :     0.779444
      pz      :     0.057850  p :     0.197480
      px      :     0.056080
      py      :     0.083550
      dz2     :     0.007473  d :     0.068159
      dxz     :     0.004438
      dyz     :     0.020698
      dx2y2   :     0.018708
      dxy     :     0.016842
      f0      :     0.000888  f :     0.009470
      f+1     :     0.000343
      f-1     :     0.001564
      f+2     :     0.001321
      f-2     :     0.001201
      f+3     :     0.001591
      f-3     :     0.002562
 23 C s       :     2.536119  s :     2.536119
      pz      :     0.934740  p :     2.753865
      px      :     0.933658
      py      :     0.885468
      dz2     :     0.057908  d :     0.386330
      dxz     :     0.050494
      dyz     :     0.107992
      dx2y2   :     0.116807
      dxy     :     0.053129
      f0      :     0.006001  f :     0.075204
      f+1     :     0.008479
      f-1     :     0.013166
      f+2     :     0.010046
      f-2     :     0.009830
      f+3     :     0.012101
      f-3     :     0.015581
      g0      :     0.000366  g :     0.003942
      g+1     :     0.000289
      g-1     :     0.000237
      g+2     :     0.000499
      g-2     :     0.000354
      g+3     :     0.000385
      g-3     :     0.000494
      g+4     :     0.000966
      g-4     :     0.000352
 24 H s       :     0.780611  s :     0.780611
      pz      :     0.055167  p :     0.189728
      px      :     0.086616
      py      :     0.047945
      dz2     :     0.005225  d :     0.067539
      dxz     :     0.024517
      dyz     :     0.002219
      dx2y2   :     0.013165
      dxy     :     0.022413
      f0      :     0.001103  f :     0.009401
      f+1     :     0.001328
      f-1     :     0.000108
      f+2     :     0.001954
      f-2     :     0.000553
      f+3     :     0.001686
      f-3     :     0.002669
 25 H s       :     0.773694  s :     0.773694
      pz      :     0.076999  p :     0.188935
      px      :     0.060884
      py      :     0.051051
      dz2     :     0.021081  d :     0.067717
      dxz     :     0.013371
      dyz     :     0.018669
      dx2y2   :     0.009205
      dxy     :     0.005392
      f0      :     0.002435  f :     0.009510
      f+1     :     0.001672
      f-1     :     0.001658
      f+2     :     0.001809
      f-2     :     0.001356
      f+3     :     0.000279
      f-3     :     0.000301
 26 H s       :     0.779763  s :     0.779763
      pz      :     0.070333  p :     0.189848
      px      :     0.053685
      py      :     0.065830
      dz2     :     0.019702  d :     0.067514
      dxz     :     0.012630
      dyz     :     0.012441
      dx2y2   :     0.011894
      dxy     :     0.010848
      f0      :     0.001534  f :     0.009399
      f+1     :     0.000439
      f-1     :     0.002292
      f+2     :     0.001717
      f-2     :     0.001895
      f+3     :     0.000594
      f-3     :     0.000929
 27 C s       :     2.536718  s :     2.536718
      pz      :     0.902950  p :     2.752056
      px      :     0.936848
      py      :     0.912258
      dz2     :     0.089113  d :     0.379806
      dxz     :     0.063416
      dyz     :     0.074633
      dx2y2   :     0.104829
      dxy     :     0.047815
      f0      :     0.010460  f :     0.074174
      f+1     :     0.010363
      f-1     :     0.012751
      f+2     :     0.009728
      f-2     :     0.014072
      f+3     :     0.009796
      f-3     :     0.007003
      g0      :     0.000206  g :     0.003869
      g+1     :     0.000264
      g-1     :     0.000874
      g+2     :     0.000401
      g-2     :     0.000607
      g+3     :     0.000416
      g-3     :     0.000621
      g+4     :     0.000274
      g-4     :     0.000206
 28 H s       :     0.772831  s :     0.772831
      pz      :     0.075290  p :     0.189412
      px      :     0.060220
      py      :     0.053902
      dz2     :     0.021373  d :     0.067571
      dxz     :     0.014550
      dyz     :     0.017945
      dx2y2   :     0.009179
      dxy     :     0.004524
      f0      :     0.002596  f :     0.009466
      f+1     :     0.001735
      f-1     :     0.001691
      f+2     :     0.001831
      f-2     :     0.001138
      f+3     :     0.000225
      f-3     :     0.000248
 29 H s       :     0.778958  s :     0.778958
      pz      :     0.052252  p :     0.189871
      px      :     0.086677
      py      :     0.050942
      dz2     :     0.004810  d :     0.067446
      dxz     :     0.024239
      dyz     :     0.001826
      dx2y2   :     0.012684
      dxy     :     0.023887
      f0      :     0.001148  f :     0.009403
      f+1     :     0.001186
      f-1     :     0.000133
      f+2     :     0.001906
      f-2     :     0.000515
      f+3     :     0.001639
      f-3     :     0.002876
 30 H s       :     0.778725  s :     0.778725
      pz      :     0.058149  p :     0.197178
      px      :     0.058930
      py      :     0.080099
      dz2     :     0.007820  d :     0.068143
      dxz     :     0.003451
      dyz     :     0.020231
      dx2y2   :     0.019683
      dxy     :     0.016957
      f0      :     0.000867  f :     0.009465
      f+1     :     0.000282
      f-1     :     0.001541
      f+2     :     0.001445
      f-2     :     0.000909
      f+3     :     0.001676
      f-3     :     0.002745
 31 C s       :     2.559648  s :     2.559648
      pz      :     0.873339  p :     2.660863
      px      :     0.824980
      py      :     0.962544
      dz2     :     0.212783  d :     0.755213
      dxz     :     0.153944
      dyz     :     0.179596
      dx2y2   :     0.108742
      dxy     :     0.100147
      f0      :     0.051848  f :     0.201322
      f+1     :     0.025136
      f-1     :     0.040810
      f+2     :     0.021302
      f-2     :     0.034120
      f+3     :     0.012412
      f-3     :     0.015694
      g0      :     0.004181  g :     0.020127
      g+1     :     0.002555
      g-1     :     0.003376
      g+2     :     0.002249
      g-2     :     0.002515
      g+3     :     0.001953
      g-3     :     0.000916
      g+4     :     0.001186
      g-4     :     0.001197
 32 C s       :     2.564908  s :     2.564908
      pz      :     0.969671  p :     2.694019
      px      :     0.825159
      py      :     0.899190
      dz2     :     0.147692  d :     0.616619
      dxz     :     0.115809
      dyz     :     0.157221
      dx2y2   :     0.098596
      dxy     :     0.097301
      f0      :     0.034587  f :     0.151988
      f+1     :     0.012722
      f-1     :     0.026797
      f+2     :     0.018691
      f-2     :     0.029365
      f+3     :     0.011520
      f-3     :     0.018307
      g0      :     0.001712  g :     0.013731
      g+1     :     0.001225
      g-1     :     0.002366
      g+2     :     0.001767
      g-2     :     0.001907
      g+3     :     0.001562
      g-3     :     0.001009
      g+4     :     0.001271
      g-4     :     0.000913
 33 C s       :     2.569997  s :     2.569997
      pz      :     0.941839  p :     2.702228
      px      :     0.831412
      py      :     0.928977
      dz2     :     0.108345  d :     0.526721
      dxz     :     0.086616
      dyz     :     0.169590
      dx2y2   :     0.089404
      dxy     :     0.072766
      f0      :     0.026452  f :     0.117682
      f+1     :     0.013448
      f-1     :     0.021424
      f+2     :     0.010553
      f-2     :     0.021078
      f+3     :     0.009201
      f-3     :     0.015527
      g0      :     0.001859  g :     0.011807
      g+1     :     0.001424
      g-1     :     0.001155
      g+2     :     0.001237
      g-2     :     0.001799
      g+3     :     0.001435
      g-3     :     0.000454
      g+4     :     0.001308
      g-4     :     0.001135
 34 H s       :     0.772022  s :     0.772022
      pz      :     0.071103  p :     0.195036
      px      :     0.051750
      py      :     0.072183
      dz2     :     0.021064  d :     0.068056
      dxz     :     0.012414
      dyz     :     0.014690
      dx2y2   :     0.009627
      dxy     :     0.010261
      f0      :     0.002088  f :     0.009829
      f+1     :     0.000736
      f-1     :     0.002461
      f+2     :     0.001597
      f-2     :     0.001876
      f+3     :     0.000590
      f-3     :     0.000481
 35 C s       :     2.584400  s :     2.584400
      pz      :     0.941566  p :     2.733714
      px      :     0.841916
      py      :     0.950232
      dz2     :     0.124485  d :     0.511538
      dxz     :     0.077729
      dyz     :     0.125224
      dx2y2   :     0.095065
      dxy     :     0.089035
      f0      :     0.022964  f :     0.114728
      f+1     :     0.009836
      f-1     :     0.020712
      f+2     :     0.012740
      f-2     :     0.023455
      f+3     :     0.011328
      f-3     :     0.013692
      g0      :     0.000952  g :     0.011816
      g+1     :     0.000861
      g-1     :     0.002278
      g+2     :     0.001126
      g-2     :     0.001443
      g+3     :     0.001949
      g-3     :     0.000703
      g+4     :     0.001242
      g-4     :     0.001262
 36 H s       :     0.792354  s :     0.792354
      pz      :     0.083734  p :     0.188595
      px      :     0.058561
      py      :     0.046299
      dz2     :     0.019982  d :     0.064725
      dxz     :     0.016967
      dyz     :     0.019460
      dx2y2   :     0.003906
      dxy     :     0.004410
      f0      :     0.002941  f :     0.009705
      f+1     :     0.002060
      f-1     :     0.002180
      f+2     :     0.001047
      f-2     :     0.001267
      f+3     :     0.000104
      f-3     :     0.000106
 37 C s       :     2.584984  s :     2.584984
      pz      :     0.981593  p :     2.716222
      px      :     0.821125
      py      :     0.913504
      dz2     :     0.165219  d :     0.520821
      dxz     :     0.107171
      dyz     :     0.133779
      dx2y2   :     0.042085
      dxy     :     0.072567
      f0      :     0.028113  f :     0.116408
      f+1     :     0.010870
      f-1     :     0.026017
      f+2     :     0.017637
      f-2     :     0.021443
      f+3     :     0.008341
      f-3     :     0.003987
      g0      :     0.001857  g :     0.011991
      g+1     :     0.001162
      g-1     :     0.002333
      g+2     :     0.001675
      g-2     :     0.001877
      g+3     :     0.001191
      g-3     :     0.000928
      g+4     :     0.000442
      g-4     :     0.000526
 38 H s       :     0.790604  s :     0.790604
      pz      :     0.044204  p :     0.186121
      px      :     0.062331
      py      :     0.079586
      dz2     :     0.006005  d :     0.064277
      dxz     :     0.007288
      dyz     :     0.017328
      dx2y2   :     0.018882
      dxy     :     0.014773
      f0      :     0.001234  f :     0.009636
      f+1     :     0.000528
      f-1     :     0.001180
      f+2     :     0.000594
      f-2     :     0.001870
      f+3     :     0.001707
      f-3     :     0.002525
 39 C s       :     2.572704  s :     2.572704
      pz      :     0.965135  p :     2.731572
      px      :     0.847018
      py      :     0.919418
      dz2     :     0.111477  d :     0.506928
      dxz     :     0.084642
      dyz     :     0.159888
      dx2y2   :     0.079138
      dxy     :     0.071783
      f0      :     0.026241  f :     0.116452
      f+1     :     0.013714
      f-1     :     0.021459
      f+2     :     0.010334
      f-2     :     0.020426
      f+3     :     0.009173
      f-3     :     0.015104
      g0      :     0.002018  g :     0.011764
      g+1     :     0.001507
      g-1     :     0.001179
      g+2     :     0.001181
      g-2     :     0.001778
      g+3     :     0.001259
      g-3     :     0.000488
      g+4     :     0.001281
      g-4     :     0.001075
 40 H s       :     0.774603  s :     0.774603
      pz      :     0.074772  p :     0.195568
      px      :     0.054207
      py      :     0.066589
      dz2     :     0.020456  d :     0.067843
      dxz     :     0.013484
      dyz     :     0.014397
      dx2y2   :     0.009188
      dxy     :     0.010317
      f0      :     0.001981  f :     0.009869
      f+1     :     0.000696
      f-1     :     0.002453
      f+2     :     0.001640
      f-2     :     0.001917
      f+3     :     0.000649
      f-3     :     0.000533
 41 C s       :     2.531712  s :     2.531712
      pz      :     0.905777  p :     2.710218
      px      :     0.908173
      py      :     0.896269
      dz2     :     0.162639  d :     0.785911
      dxz     :     0.169018
      dyz     :     0.126386
      dx2y2   :     0.139044
      dxy     :     0.188824
      f0      :     0.032945  f :     0.197334
      f+1     :     0.026529
      f-1     :     0.021208
      f+2     :     0.021053
      f-2     :     0.038068
      f+3     :     0.018714
      f-3     :     0.038817
      g0      :     0.001196  g :     0.011495
      g+1     :     0.001466
      g-1     :     0.001035
      g+2     :     0.001139
      g-2     :     0.001480
      g+3     :     0.001278
      g-3     :     0.001286
      g+4     :     0.001193
      g-4     :     0.001423
 42 C s       :     2.533976  s :     2.533976
      pz      :     0.931612  p :     2.742295
      px      :     0.915223
      py      :     0.895460
      dz2     :     0.080117  d :     0.397398
      dxz     :     0.106980
      dyz     :     0.034367
      dx2y2   :     0.082000
      dxy     :     0.093934
      f0      :     0.007189  f :     0.075572
      f+1     :     0.010132
      f-1     :     0.010646
      f+2     :     0.010000
      f-2     :     0.010107
      f+3     :     0.012797
      f-3     :     0.014702
      g0      :     0.000394  g :     0.003809
      g+1     :     0.000257
      g-1     :     0.000228
      g+2     :     0.000298
      g-2     :     0.000573
      g+3     :     0.000404
      g-3     :     0.000393
      g+4     :     0.000509
      g-4     :     0.000753
 43 H s       :     0.779734  s :     0.779734
      pz      :     0.069378  p :     0.192062
      px      :     0.071524
      py      :     0.051160
      dz2     :     0.020424  d :     0.067203
      dxz     :     0.012542
      dyz     :     0.008685
      dx2y2   :     0.009032
      dxy     :     0.016520
      f0      :     0.001406  f :     0.009351
      f+1     :     0.002404
      f-1     :     0.000213
      f+2     :     0.001491
      f-2     :     0.001896
      f+3     :     0.000647
      f-3     :     0.001294
 44 H s       :     0.778204  s :     0.778204
      pz      :     0.054445  p :     0.190711
      px      :     0.060451
      py      :     0.075815
      dz2     :     0.004605  d :     0.067599
      dxz     :     0.009239
      dyz     :     0.016599
      dx2y2   :     0.022146
      dxy     :     0.015010
      f0      :     0.001228  f :     0.009364
      f+1     :     0.000377
      f-1     :     0.000900
      f+2     :     0.000317
      f-2     :     0.001824
      f+3     :     0.001691
      f-3     :     0.003027
 45 H s       :     0.779513  s :     0.779513
      pz      :     0.083488  p :     0.196121
      px      :     0.058216
      py      :     0.054417
      dz2     :     0.020443  d :     0.068107
      dxz     :     0.020467
      dyz     :     0.018282
      dx2y2   :     0.002917
      dxy     :     0.005998
      f0      :     0.002940  f :     0.009423
      f+1     :     0.002370
      f-1     :     0.001715
      f+2     :     0.000821
      f-2     :     0.001378
      f+3     :     0.000060
      f-3     :     0.000139
 46 C s       :     2.534672  s :     2.534672
      pz      :     0.909599  p :     2.741357
      px      :     0.897034
      py      :     0.934725
      dz2     :     0.127117  d :     0.397893
      dxz     :     0.076504
      dyz     :     0.031342
      dx2y2   :     0.034206
      dxy     :     0.128724
      f0      :     0.011280  f :     0.075483
      f+1     :     0.015941
      f-1     :     0.007458
      f+2     :     0.009805
      f-2     :     0.012620
      f+3     :     0.010415
      f-3     :     0.007965
      g0      :     0.000235  g :     0.003787
      g+1     :     0.001015
      g-1     :     0.000144
      g+2     :     0.000443
      g-2     :     0.000353
      g+3     :     0.000341
      g-3     :     0.000712
      g+4     :     0.000279
      g-4     :     0.000266
 47 H s       :     0.779747  s :     0.779747
      pz      :     0.081236  p :     0.194690
      px      :     0.057126
      py      :     0.056328
      dz2     :     0.020878  d :     0.067949
      dxz     :     0.019166
      dyz     :     0.019625
      dx2y2   :     0.002458
      dxy     :     0.005822
      f0      :     0.003018  f :     0.009405
      f+1     :     0.002283
      f-1     :     0.001999
      f+2     :     0.000719
      f-2     :     0.001228
      f+3     :     0.000078
      f-3     :     0.000080
 48 H s       :     0.779700  s :     0.779700
      pz      :     0.051418  p :     0.190086
      px      :     0.060572
      py      :     0.078096
      dz2     :     0.004779  d :     0.067352
      dxz     :     0.008405
      dyz     :     0.016754
      dx2y2   :     0.020859
      dxy     :     0.016555
      f0      :     0.001253  f :     0.009338
      f+1     :     0.000418
      f-1     :     0.000814
      f+2     :     0.000291
      f-2     :     0.001833
      f+3     :     0.001672
      f-3     :     0.003057
 49 H s       :     0.781188  s :     0.781188
      pz      :     0.053393  p :     0.189519
      px      :     0.063614
      py      :     0.072512
      dz2     :     0.008490  d :     0.067128
      dxz     :     0.011265
      dyz     :     0.010944
      dx2y2   :     0.022360
      dxy     :     0.014068
      f0      :     0.000788  f :     0.009321
      f+1     :     0.000912
      f-1     :     0.001120
      f+2     :     0.000413
      f-2     :     0.001749
      f+3     :     0.001613
      f-3     :     0.002726
 50 C s       :     2.528317  s :     2.528317
      pz      :     0.891388  p :     2.731468
      px      :     0.919243
      py      :     0.920838
      dz2     :     0.093058  d :     0.411174
      dxz     :     0.120530
      dyz     :     0.062350
      dx2y2   :     0.035863
      dxy     :     0.099372
      f0      :     0.016292  f :     0.077257
      f+1     :     0.012388
      f-1     :     0.012883
      f+2     :     0.012432
      f-2     :     0.010326
      f+3     :     0.008610
      f-3     :     0.004327
      g0      :     0.000753  g :     0.003910
      g+1     :     0.000519
      g-1     :     0.000505
      g+2     :     0.000772
      g-2     :     0.000471
      g+3     :     0.000295
      g-3     :     0.000277
      g+4     :     0.000162
      g-4     :     0.000156
 51 H s       :     0.767679  s :     0.767679
      pz      :     0.052607  p :     0.195161
      px      :     0.070690
      py      :     0.071863
      dz2     :     0.007533  d :     0.069101
      dxz     :     0.014637
      dyz     :     0.010238
      dx2y2   :     0.023300
      dxy     :     0.013394
      f0      :     0.000819  f :     0.009388
      f+1     :     0.001161
      f-1     :     0.000797
      f+2     :     0.000845
      f-2     :     0.001752
      f+3     :     0.001777
      f-3     :     0.002237
 52 H s       :     0.767236  s :     0.767236
      pz      :     0.050670  p :     0.192262
      px      :     0.061244
      py      :     0.080347
      dz2     :     0.005335  d :     0.068919
      dxz     :     0.008375
      dyz     :     0.017286
      dx2y2   :     0.019938
      dxy     :     0.017986
      f0      :     0.001145  f :     0.009515
      f+1     :     0.000392
      f-1     :     0.000977
      f+2     :     0.000643
      f-2     :     0.001694
      f+3     :     0.001825
      f-3     :     0.002839
 53 H s       :     0.765598  s :     0.765598
      pz      :     0.070408  p :     0.197544
      px      :     0.069809
      py      :     0.057327
      dz2     :     0.019989  d :     0.069016
      dxz     :     0.013157
      dyz     :     0.013293
      dx2y2   :     0.008159
      dxy     :     0.014417
      f0      :     0.001658  f :     0.009425
      f+1     :     0.002213
      f-1     :     0.000724
      f+2     :     0.001459
      f-2     :     0.002066
      f+3     :     0.000412
      f-3     :     0.000893
 54 C s       :     2.616986  s :     2.616986
      pz      :     0.767706  p :     2.550208
      px      :     0.826751
      py      :     0.955751
      dz2     :     0.175807  d :     1.131668
      dxz     :     0.230679
      dyz     :     0.228616
      dx2y2   :     0.252792
      dxy     :     0.243774
      f0      :     0.030899  f :     0.352949
      f+1     :     0.047064
      f-1     :     0.042913
      f+2     :     0.074951
      f-2     :     0.047276
      f+3     :     0.070099
      f-3     :     0.039746
      g0      :     0.004233  g :     0.046364
      g+1     :     0.005361
      g-1     :     0.003598
      g+2     :     0.003287
      g-2     :     0.007246
      g+3     :     0.008426
      g-3     :     0.005859
      g+4     :     0.004389
      g-4     :     0.003966
 55 C s       :     2.568080  s :     2.568080
      pz      :     0.906237  p :     2.753681
      px      :     0.906346
      py      :     0.941098
      dz2     :     0.124631  d :     0.638081
      dxz     :     0.095889
      dyz     :     0.122691
      dx2y2   :     0.166641
      dxy     :     0.128228
      f0      :     0.013582  f :     0.156611
      f+1     :     0.015835
      f-1     :     0.022507
      f+2     :     0.031689
      f-2     :     0.019068
      f+3     :     0.029864
      f-3     :     0.024066
      g0      :     0.001114  g :     0.014828
      g+1     :     0.001399
      g-1     :     0.001373
      g+2     :     0.001332
      g-2     :     0.001764
      g+3     :     0.002347
      g-3     :     0.002136
      g+4     :     0.001719
      g-4     :     0.001643
 56 C s       :     2.576812  s :     2.576812
      pz      :     0.846879  p :     2.685209
      px      :     0.844081
      py      :     0.994249
      dz2     :     0.062288  d :     0.507014
      dxz     :     0.062601
      dyz     :     0.133403
      dx2y2   :     0.116692
      dxy     :     0.132031
      f0      :     0.013885  f :     0.117301
      f+1     :     0.008747
      f-1     :     0.016298
      f+2     :     0.022580
      f-2     :     0.011188
      f+3     :     0.024881
      f-3     :     0.019722
      g0      :     0.000889  g :     0.011878
      g+1     :     0.000651
      g-1     :     0.001608
      g+2     :     0.000752
      g-2     :     0.001474
      g+3     :     0.001060
      g-3     :     0.002020
      g+4     :     0.001480
      g-4     :     0.001944
 57 H s       :     0.777594  s :     0.777594
      pz      :     0.066978  p :     0.186978
      px      :     0.067903
      py      :     0.052096
      dz2     :     0.015474  d :     0.065078
      dxz     :     0.013599
      dyz     :     0.011176
      dx2y2   :     0.012981
      dxy     :     0.011848
      f0      :     0.000969  f :     0.009672
      f+1     :     0.001990
      f-1     :     0.000773
      f+2     :     0.002035
      f-2     :     0.001889
      f+3     :     0.001183
      f-3     :     0.000833
 58 C s       :     2.584803  s :     2.584803
      pz      :     0.867078  p :     2.715373
      px      :     0.868504
      py      :     0.979791
      dz2     :     0.065580  d :     0.500179
      dxz     :     0.062488
      dyz     :     0.133670
      dx2y2   :     0.104136
      dxy     :     0.134305
      f0      :     0.015829  f :     0.113361
      f+1     :     0.011694
      f-1     :     0.009695
      f+2     :     0.022324
      f-2     :     0.012604
      f+3     :     0.026884
      f-3     :     0.014330
      g0      :     0.000789  g :     0.011665
      g+1     :     0.001156
      g-1     :     0.001264
      g+2     :     0.001116
      g-2     :     0.001121
      g+3     :     0.001652
      g-3     :     0.001426
      g+4     :     0.001527
      g-4     :     0.001614
 59 H s       :     0.787372  s :     0.787372
      pz      :     0.063608  p :     0.185706
      px      :     0.060378
      py      :     0.061721
      dz2     :     0.014399  d :     0.064571
      dxz     :     0.011202
      dyz     :     0.011775
      dx2y2   :     0.016108
      dxy     :     0.011088
      f0      :     0.000750  f :     0.009659
      f+1     :     0.001199
      f-1     :     0.001545
      f+2     :     0.001989
      f-2     :     0.001644
      f+3     :     0.001210
      f-3     :     0.001323
 60 C s       :     2.587679  s :     2.587679
      pz      :     0.871045  p :     2.697447
      px      :     0.871797
      py      :     0.954606
      dz2     :     0.111116  d :     0.506360
      dxz     :     0.089630
      dyz     :     0.084192
      dx2y2   :     0.134277
      dxy     :     0.087145
      f0      :     0.009559  f :     0.113658
      f+1     :     0.014635
      f-1     :     0.017439
      f+2     :     0.022610
      f-2     :     0.016047
      f+3     :     0.017418
      f-3     :     0.015950
      g0      :     0.000856  g :     0.011572
      g+1     :     0.001339
      g-1     :     0.000797
      g+2     :     0.001109
      g-2     :     0.001747
      g+3     :     0.002153
      g-3     :     0.001821
      g+4     :     0.000937
      g-4     :     0.000811
 61 H s       :     0.787558  s :     0.787558
      pz      :     0.045704  p :     0.184349
      px      :     0.046615
      py      :     0.092029
      dz2     :     0.005086  d :     0.063991
      dxz     :     0.000964
      dyz     :     0.021626
      dx2y2   :     0.014868
      dxy     :     0.021447
      f0      :     0.001201  f :     0.009580
      f+1     :     0.000206
      f-1     :     0.001179
      f+2     :     0.001829
      f-2     :     0.000275
      f+3     :     0.002797
      f-3     :     0.002094
 62 C s       :     2.585111  s :     2.585111
      pz      :     0.862641  p :     2.713908
      px      :     0.859639
      py      :     0.991628
      dz2     :     0.061585  d :     0.500473
      dxz     :     0.064286
      dyz     :     0.128572
      dx2y2   :     0.120868
      dxy     :     0.125161
      f0      :     0.013500  f :     0.113327
      f+1     :     0.008823
      f-1     :     0.014799
      f+2     :     0.022830
      f-2     :     0.010653
      f+3     :     0.024264
      f-3     :     0.018458
      g0      :     0.000885  g :     0.011658
      g+1     :     0.000630
      g-1     :     0.001584
      g+2     :     0.000759
      g-2     :     0.001397
      g+3     :     0.001052
      g-3     :     0.001994
      g+4     :     0.001421
      g-4     :     0.001936
 63 H s       :     0.787233  s :     0.787233
      pz      :     0.067467  p :     0.185751
      px      :     0.069647
      py      :     0.048637
      dz2     :     0.015575  d :     0.064506
      dxz     :     0.013320
      dyz     :     0.011107
      dx2y2   :     0.012568
      dxy     :     0.011935
      f0      :     0.000977  f :     0.009660
      f+1     :     0.002004
      f-1     :     0.000754
      f+2     :     0.002007
      f-2     :     0.001902
      f+3     :     0.001179
      f-3     :     0.000837
 64 C s       :     2.577220  s :     2.577220
      pz      :     0.849875  p :     2.687857
      px      :     0.850803
      py      :     0.987179
      dz2     :     0.068220  d :     0.506832
      dxz     :     0.062231
      dyz     :     0.134101
      dx2y2   :     0.106146
      dxy     :     0.136135
      f0      :     0.016900  f :     0.117094
      f+1     :     0.012011
      f-1     :     0.010563
      f+2     :     0.022103
      f-2     :     0.013188
      f+3     :     0.027490
      f-3     :     0.014840
      g0      :     0.000782  g :     0.011858
      g+1     :     0.001241
      g-1     :     0.001301
      g+2     :     0.001075
      g-2     :     0.001190
      g+3     :     0.001615
      g-3     :     0.001510
      g+4     :     0.001520
      g-4     :     0.001624
 65 H s       :     0.776267  s :     0.776267
      pz      :     0.062371  p :     0.192309
      px      :     0.061513
      py      :     0.068424
      dz2     :     0.014268  d :     0.066033
      dxz     :     0.011413
      dyz     :     0.011912
      dx2y2   :     0.016811
      dxy     :     0.011628
      f0      :     0.000734  f :     0.009732
      f+1     :     0.001230
      f-1     :     0.001508
      f+2     :     0.001971
      f-2     :     0.001671
      f+3     :     0.001282
      f-3     :     0.001336
 66 H s       :     0.674112  s :     0.674112
      pz      :     0.076238  p :     0.357727
      px      :     0.130519
      py      :     0.150970
      dz2     :     0.011283  d :     0.137289
      dxz     :     0.013931
      dyz     :     0.032851
      dx2y2   :     0.046144
      dxy     :     0.033080
      f0      :     0.002664  f :     0.023416
      f+1     :     0.001377
      f-1     :     0.002168
      f+2     :     0.001154
      f-2     :     0.003974
      f+3     :     0.003601
      f-3     :     0.008479
 67 O s       :     3.265677  s :     3.265677
      pz      :     1.549002  p :     4.455865
      px      :     1.514450
      py      :     1.392413
      dz2     :     0.026469  d :     0.094727
      dxz     :     0.029277
      dyz     :     0.009859
      dx2y2   :     0.018029
      dxy     :     0.011094
      f0      :     0.003056  f :     0.019614
      f+1     :     0.006347
      f-1     :     0.000769
      f+2     :     0.003424
      f-2     :     0.002982
      f+3     :     0.001563
      f-3     :     0.001473
      g0      :     0.000080  g :     0.001014
      g+1     :     0.000291
      g-1     :     0.000006
      g+2     :     0.000196
      g-2     :     0.000079
      g+3     :     0.000133
      g-3     :     0.000132
      g+4     :     0.000046
      g-4     :     0.000053
 68 C s       :     2.629082  s :     2.629082
      pz      :     0.984193  p :     2.659012
      px      :     0.971573
      py      :     0.703246
      dz2     :     0.367692  d :     1.252807
      dxz     :     0.368878
      dyz     :     0.239036
      dx2y2   :     0.136889
      dxy     :     0.140312
      f0      :     0.071408  f :     0.377135
      f+1     :     0.131994
      f-1     :     0.040425
      f+2     :     0.040575
      f-2     :     0.050006
      f+3     :     0.021981
      f-3     :     0.020747
      g0      :     0.008517  g :     0.052088
      g+1     :     0.013941
      g-1     :     0.006239
      g+2     :     0.005918
      g-2     :     0.004820
      g+3     :     0.003532
      g-3     :     0.004886
      g+4     :     0.002043
      g-4     :     0.002192
 69 C s       :     2.582525  s :     2.582525
      pz      :     0.994844  p :     2.755781
      px      :     0.959069
      py      :     0.801868
      dz2     :     0.164428  d :     0.629107
      dxz     :     0.191379
      dyz     :     0.098687
      dx2y2   :     0.091092
      dxy     :     0.083521
      f0      :     0.022804  f :     0.154074
      f+1     :     0.051731
      f-1     :     0.012460
      f+2     :     0.016029
      f-2     :     0.022370
      f+3     :     0.014494
      f-3     :     0.014185
      g0      :     0.002088  g :     0.014328
      g+1     :     0.003154
      g-1     :     0.001202
      g+2     :     0.001978
      g-2     :     0.001246
      g+3     :     0.001276
      g-3     :     0.001421
      g+4     :     0.000954
      g-4     :     0.001009
 70 C s       :     2.581517  s :     2.581517
      pz      :     0.941765  p :     2.706099
      px      :     0.992314
      py      :     0.772019
      dz2     :     0.132922  d :     0.511302
      dxz     :     0.141471
      dyz     :     0.041946
      dx2y2   :     0.094899
      dxy     :     0.100064
      f0      :     0.013165  f :     0.116634
      f+1     :     0.036389
      f-1     :     0.005051
      f+2     :     0.014735
      f-2     :     0.021602
      f+3     :     0.014526
      f-3     :     0.011165
      g0      :     0.001107  g :     0.011787
      g+1     :     0.001881
      g-1     :     0.000491
      g+2     :     0.001855
      g-2     :     0.000869
      g+3     :     0.001516
      g-3     :     0.001618
      g+4     :     0.001341
      g-4     :     0.001109
 71 H s       :     0.785981  s :     0.785981
      pz      :     0.090170  p :     0.192654
      px      :     0.048779
      py      :     0.053705
      dz2     :     0.020008  d :     0.066061
      dxz     :     0.022654
      dyz     :     0.018043
      dx2y2   :     0.002658
      dxy     :     0.002697
      f0      :     0.002955  f :     0.009699
      f+1     :     0.002994
      f-1     :     0.002274
      f+2     :     0.000620
      f-2     :     0.000780
      f+3     :     0.000036
      f-3     :     0.000040
 72 C s       :     2.587837  s :     2.587837
      pz      :     0.969190  p :     2.723777
      px      :     0.960340
      py      :     0.794246
      dz2     :     0.115066  d :     0.505463
      dxz     :     0.191931
      dyz     :     0.072015
      dx2y2   :     0.070569
      dxy     :     0.055882
      f0      :     0.019350  f :     0.113229
      f+1     :     0.035791
      f-1     :     0.014371
      f+2     :     0.010806
      f-2     :     0.012010
      f+3     :     0.011920
      f-3     :     0.008982
      g0      :     0.002307  g :     0.011610
      g+1     :     0.001720
      g-1     :     0.001303
      g+2     :     0.001446
      g-2     :     0.001191
      g+3     :     0.000900
      g-3     :     0.000702
      g+4     :     0.001174
      g-4     :     0.000867
 73 H s       :     0.791361  s :     0.791361
      pz      :     0.062475  p :     0.186985
      px      :     0.073503
      py      :     0.051007
      dz2     :     0.017723  d :     0.064523
      dxz     :     0.014656
      dyz     :     0.008171
      dx2y2   :     0.011070
      dxy     :     0.012903
      f0      :     0.001162  f :     0.009632
      f+1     :     0.003029
      f-1     :     0.000183
      f+2     :     0.001627
      f-2     :     0.001690
      f+3     :     0.000898
      f-3     :     0.001042
 74 C s       :     2.589286  s :     2.589286
      pz      :     0.984725  p :     2.713503
      px      :     0.951240
      py      :     0.777538
      dz2     :     0.147502  d :     0.509386
      dxz     :     0.160933
      dyz     :     0.090005
      dx2y2   :     0.059789
      dxy     :     0.051157
      f0      :     0.019769  f :     0.113703
      f+1     :     0.039520
      f-1     :     0.011321
      f+2     :     0.011219
      f-2     :     0.017222
      f+3     :     0.006728
      f-3     :     0.007924
      g0      :     0.001730  g :     0.011569
      g+1     :     0.002970
      g-1     :     0.001109
      g+2     :     0.001546
      g-2     :     0.000999
      g+3     :     0.000947
      g-3     :     0.001054
      g+4     :     0.000469
      g-4     :     0.000745
 75 H s       :     0.791411  s :     0.791411
      pz      :     0.049056  p :     0.186060
      px      :     0.083370
      py      :     0.053634
      dz2     :     0.009837  d :     0.064207
      dxz     :     0.018767
      dyz     :     0.004363
      dx2y2   :     0.015197
      dxy     :     0.016042
      f0      :     0.000803  f :     0.009596
      f+1     :     0.002311
      f-1     :     0.000269
      f+2     :     0.001499
      f-2     :     0.001150
      f+3     :     0.001907
      f-3     :     0.001658
 76 C s       :     2.588006  s :     2.588006
      pz      :     0.941238  p :     2.723214
      px      :     0.991636
      py      :     0.790340
      dz2     :     0.136416  d :     0.505454
      dxz     :     0.138433
      dyz     :     0.040539
      dx2y2   :     0.094152
      dxy     :     0.095914
      f0      :     0.012634  f :     0.113194
      f+1     :     0.036384
      f-1     :     0.004927
      f+2     :     0.013899
      f-2     :     0.020577
      f+3     :     0.014117
      f-3     :     0.010657
      g0      :     0.001149  g :     0.011607
      g+1     :     0.001856
      g-1     :     0.000475
      g+2     :     0.001882
      g-2     :     0.000880
      g+3     :     0.001475
      g-3     :     0.001556
      g+4     :     0.001286
      g-4     :     0.001047
 77 H s       :     0.791494  s :     0.791494
      pz      :     0.088748  p :     0.186884
      px      :     0.043734
      py      :     0.054402
      dz2     :     0.019151  d :     0.064496
      dxz     :     0.022617
      dyz     :     0.018377
      dx2y2   :     0.002029
      dxy     :     0.002321
      f0      :     0.002944  f :     0.009631
      f+1     :     0.003002
      f-1     :     0.002306
      f+2     :     0.000597
      f-2     :     0.000728
      f+3     :     0.000024
      f-3     :     0.000030
 78 C s       :     2.581925  s :     2.581925
      pz      :     0.964241  p :     2.705407
      px      :     0.966537
      py      :     0.774629
      dz2     :     0.116561  d :     0.510783
      dxz     :     0.188279
      dyz     :     0.073906
      dx2y2   :     0.074154
      dxy     :     0.057883
      f0      :     0.019597  f :     0.116568
      f+1     :     0.036786
      f-1     :     0.015195
      f+2     :     0.011091
      f-2     :     0.012218
      f+3     :     0.012283
      f-3     :     0.009397
      g0      :     0.002304  g :     0.011787
      g+1     :     0.001760
      g-1     :     0.001319
      g+2     :     0.001472
      g-2     :     0.001218
      g+3     :     0.000927
      g-3     :     0.000722
      g+4     :     0.001197
      g-4     :     0.000868
 79 H s       :     0.785949  s :     0.785949
      pz      :     0.061628  p :     0.191793
      px      :     0.080534
      py      :     0.049631
      dz2     :     0.017707  d :     0.065795
      dxz     :     0.015742
      dyz     :     0.007837
      dx2y2   :     0.011261
      dxy     :     0.013247
      f0      :     0.001156  f :     0.009676
      f+1     :     0.003085
      f-1     :     0.000172
      f+2     :     0.001641
      f-2     :     0.001673
      f+3     :     0.000907
      f-3     :     0.001042
 80 O s       :     3.216057  s :     3.216057
      pz      :     1.469299  p :     4.379982
      px      :     1.511840
      py      :     1.398843
      dz2     :     0.036378  d :     0.101755
      dxz     :     0.032448
      dyz     :     0.022488
      dx2y2   :     0.001989
      dxy     :     0.008451
      f0      :     0.006204  f :     0.020337
      f+1     :     0.006620
      f-1     :     0.004510
      f+2     :     0.000681
      f-2     :     0.001553
      f+3     :     0.000206
      f-3     :     0.000562
      g0      :     0.000275  g :     0.000941
      g+1     :     0.000278
      g-1     :     0.000193
      g+2     :     0.000057
      g-2     :     0.000101
      g+3     :     0.000006
      g-3     :     0.000015
      g+4     :     0.000013
      g-4     :     0.000004
 81 H s       :     0.625089  s :     0.625089
      pz      :     0.079127  p :     0.461878
      px      :     0.212925
      py      :     0.169826
      dz2     :     0.016991  d :     0.131862
      dxz     :     0.021566
      dyz     :     0.019482
      dx2y2   :     0.037536
      dxy     :     0.036287
      f0      :     0.002056  f :     0.021570
      f+1     :     0.002387
      f-1     :     0.001895
      f+2     :     0.001287
      f-2     :     0.004339
      f+3     :     0.004380
      f-3     :     0.005227


                      *****************************
                      * MAYER POPULATION ANALYSIS *
                      *****************************

  NA   - Mulliken gross atomic population
  ZA   - Total nuclear charge
  QA   - Mulliken gross atomic charge
  VA   - Mayer's total valence
  BVA  - Mayer's bonded valence
  FA   - Mayer's free valence

  ATOM       NA         ZA         QA         VA         BVA        FA
  0 O      8.3548     8.0000    -0.3548     2.1236     2.1236     0.0000
  1 O      8.3544     8.0000    -0.3544     2.1788     2.1788     0.0000
  2 N      7.2081     7.0000    -0.2081     3.1817     3.1817    -0.0000
  3 N      7.4159     7.0000    -0.4159     2.8207     2.8207    -0.0000
  4 C      5.5851     6.0000     0.4149     3.6613     3.6613    -0.0000
  5 C      5.5543     6.0000     0.4457     3.5035     3.5035    -0.0000
  6 H      0.9495     1.0000     0.0505     1.0075     1.0075     0.0000
  7 C      5.9015     6.0000     0.0985     3.6297     3.6297    -0.0000
  8 C      6.2103     6.0000    -0.2103     3.9723     3.9723    -0.0000
  9 H      0.8821     1.0000     0.1179     1.0042     1.0042    -0.0000
 10 C      6.1252     6.0000    -0.1252     3.9623     3.9623    -0.0000
 11 H      0.8446     1.0000     0.1554     0.9682     0.9682    -0.0000
 12 C      6.1133     6.0000    -0.1133     3.9750     3.9750    -0.0000
 13 H      0.8595     1.0000     0.1405     0.9734     0.9734    -0.0000
 14 C      6.1220     6.0000    -0.1220     3.9907     3.9907     0.0000
 15 H      0.8523     1.0000     0.1477     0.9662     0.9662     0.0000
 16 C      6.1663     6.0000    -0.1663     3.9626     3.9626    -0.0000
 17 H      0.9173     1.0000     0.0827     1.0123     1.0123    -0.0000
 18 C      5.9796     6.0000     0.0204     4.1999     4.1999    -0.0000
 19 C      6.2608     6.0000    -0.2608     3.9459     3.9459     0.0000
 20 H      0.8762     1.0000     0.1238     0.9900     0.9900    -0.0000
 21 H      0.8774     1.0000     0.1226     0.9806     0.9806     0.0000
 22 H      0.9012     1.0000     0.0988     0.9965     0.9965     0.0000
 23 C      6.2930     6.0000    -0.2930     3.9730     3.9730     0.0000
 24 H      0.8783     1.0000     0.1217     0.9826     0.9826    -0.0000
 25 H      0.8821     1.0000     0.1179     0.9853     0.9853     0.0000
 26 H      0.8792     1.0000     0.1208     0.9824     0.9824     0.0000
 27 C      6.2689     6.0000    -0.2689     3.9487     3.9487    -0.0000
 28 H      0.8727     1.0000     0.1273     0.9803     0.9803    -0.0000
 29 H      0.8836     1.0000     0.1164     0.9898     0.9898     0.0000
 30 H      0.8982     1.0000     0.1018     0.9994     0.9994    -0.0000
 31 C      5.7869     6.0000     0.2131     3.6467     3.6467     0.0000
 32 C      6.0266     6.0000    -0.0266     3.6883     3.6883     0.0000
 33 C      6.0645     6.0000    -0.0645     3.9039     3.9039     0.0000
 34 H      0.9137     1.0000     0.0863     0.9923     0.9923    -0.0000
 35 C      6.1754     6.0000    -0.1754     3.9803     3.9803     0.0000
 36 H      0.8666     1.0000     0.1334     0.9735     0.9735    -0.0000
 37 C      6.1404     6.0000    -0.1404     3.9792     3.9792     0.0000
 38 H      0.8557     1.0000     0.1443     0.9661     0.9661     0.0000
 39 C      6.1647     6.0000    -0.1647     3.9292     3.9292     0.0000
 40 H      0.9308     1.0000     0.0692     1.0298     1.0298     0.0000
 41 C      6.1066     6.0000    -0.1066     4.1452     4.1452     0.0000
 42 C      6.2407     6.0000    -0.2407     3.9694     3.9694    -0.0000
 43 H      0.9101     1.0000     0.0899     1.0020     1.0020     0.0000
 44 H      0.8971     1.0000     0.1029     0.9870     0.9870    -0.0000
 45 H      0.9066     1.0000     0.0934     0.9908     0.9908     0.0000
 46 C      6.2596     6.0000    -0.2596     3.9862     3.9862    -0.0000
 47 H      0.9075     1.0000     0.0925     0.9909     0.9909    -0.0000
 48 H      0.8949     1.0000     0.1051     0.9864     0.9864    -0.0000
 49 H      0.8820     1.0000     0.1180     0.9885     0.9885    -0.0000
 50 C      6.2144     6.0000    -0.2144     3.9877     3.9877     0.0000
 51 H      0.9087     1.0000     0.0913     0.9855     0.9855     0.0000
 52 H      0.9056     1.0000     0.0944     0.9795     0.9795     0.0000
 53 H      0.9418     1.0000     0.0582     0.9858     0.9858     0.0000
 54 C      5.7135     6.0000     0.2865     4.1883     4.1883     0.0000
 55 C      5.9435     6.0000     0.0565     3.8380     3.8380     0.0000
 56 C      6.0725     6.0000    -0.0725     3.8788     3.8788     0.0000
 57 H      0.8758     1.0000     0.1242     0.9951     0.9951    -0.0000
 58 C      6.1398     6.0000    -0.1398     3.9440     3.9440     0.0000
 59 H      0.8517     1.0000     0.1483     0.9715     0.9715     0.0000
 60 C      6.0892     6.0000    -0.0892     3.9586     3.9586     0.0000
 61 H      0.8521     1.0000     0.1479     0.9727     0.9727    -0.0000
 62 C      6.1335     6.0000    -0.1335     3.9752     3.9752    -0.0000
 63 H      0.8491     1.0000     0.1509     0.9698     0.9698     0.0000
 64 C      6.1062     6.0000    -0.1062     3.8703     3.8703    -0.0000
 65 H      0.8945     1.0000     0.1055     1.0094     1.0094     0.0000
 66 H      0.8145     1.0000     0.1855     1.0449     1.0449     0.0000
 67 O      8.6099     8.0000    -0.6099     1.8288     1.8288     0.0000
 68 C      5.5917     6.0000     0.4083     4.1369     4.1369     0.0000
 69 C      6.0337     6.0000    -0.0337     3.8141     3.8141     0.0000
 70 C      6.1148     6.0000    -0.1148     3.8729     3.8729    -0.0000
 71 H      0.8893     1.0000     0.1107     1.0185     1.0185    -0.0000
 72 C      6.1463     6.0000    -0.1463     3.9827     3.9827    -0.0000
 73 H      0.8566     1.0000     0.1434     0.9736     0.9736    -0.0000
 74 C      6.0995     6.0000    -0.0995     3.9589     3.9589     0.0000
 75 H      0.8597     1.0000     0.1403     0.9749     0.9749     0.0000
 76 C      6.1432     6.0000    -0.1432     3.9825     3.9825     0.0000
 77 H      0.8567     1.0000     0.1433     0.9743     0.9743     0.0000
 78 C      6.0762     6.0000    -0.0762     3.8762     3.8762     0.0000
 79 H      0.8926     1.0000     0.1074     1.0211     1.0211     0.0000
 80 O      8.6191     8.0000    -0.6191     1.8282     1.8282    -0.0000
 81 H      0.8057     1.0000     0.1943     1.1124     1.1124    -0.0000

  Mayer bond orders larger than 0.100000
B(  0-O ,  4-C ) :   1.0643 B(  0-O , 54-C ) :   0.9083 B(  1-O , 54-C ) :   2.0751 
B(  2-N ,  4-C ) :   1.5627 B(  2-N , 18-C ) :   0.8572 B(  2-N , 81-H ) :   0.7740 
B(  3-N ,  5-C ) :   0.7198 B(  3-N , 31-C ) :   1.0408 B(  3-N , 66-H ) :   0.9400 
B(  4-C ,  5-C ) :   0.9504 B(  5-C ,  6-H ) :   0.8907 B(  5-C ,  7-C ) :   0.8501 
B(  7-C ,  8-C ) :   1.3750 B(  7-C , 16-C ) :   1.3359 B(  8-C ,  9-H ) :   0.9217 
B(  8-C , 10-C ) :   1.4986 B( 10-C , 11-H ) :   0.9115 B( 10-C , 12-C ) :   1.4371 
B( 12-C , 13-H ) :   0.9238 B( 12-C , 14-C ) :   1.4538 B( 14-C , 15-H ) :   0.9084 
B( 14-C , 16-C ) :   1.5020 B( 16-C , 17-H ) :   0.9490 B( 18-C , 19-C ) :   1.0648 
B( 18-C , 23-C ) :   1.0889 B( 18-C , 27-C ) :   1.0580 B( 19-C , 20-H ) :   0.9572 
B( 19-C , 21-H ) :   0.9511 B( 19-C , 22-H ) :   0.9622 B( 23-C , 24-H ) :   0.9543 
B( 23-C , 25-H ) :   0.9562 B( 23-C , 26-H ) :   0.9548 B( 27-C , 28-H ) :   0.9514 
B( 27-C , 29-H ) :   0.9591 B( 27-C , 30-H ) :   0.9625 B( 31-C , 32-C ) :   1.2214 
B( 31-C , 39-C ) :   1.3477 B( 32-C , 33-C ) :   1.4578 B( 32-C , 41-C ) :   0.9005 
B( 33-C , 34-H ) :   0.9327 B( 33-C , 35-C ) :   1.4631 B( 35-C , 36-H ) :   0.9214 
B( 35-C , 37-C ) :   1.4377 B( 37-C , 38-H ) :   0.9139 B( 37-C , 39-C ) :   1.4996 
B( 39-C , 40-H ) :   0.9483 B( 41-C , 42-C ) :   1.0659 B( 41-C , 46-C ) :   1.0782 
B( 41-C , 50-C ) :   1.0604 B( 42-C , 43-H ) :   0.9684 B( 42-C , 44-H ) :   0.9544 
B( 42-C , 45-H ) :   0.9585 B( 46-C , 47-H ) :   0.9603 B( 46-C , 48-H ) :   0.9531 
B( 46-C , 49-H ) :   0.9600 B( 50-C , 51-H ) :   0.9496 B( 50-C , 52-H ) :   0.9510 
B( 50-C , 53-H ) :   0.9826 B( 54-C , 55-C ) :   1.0604 B( 55-C , 56-C ) :   1.3637 
B( 55-C , 64-C ) :   1.3059 B( 56-C , 57-H ) :   0.9275 B( 56-C , 58-C ) :   1.4422 
B( 58-C , 59-H ) :   0.9268 B( 58-C , 60-C ) :   1.4365 B( 60-C , 61-H ) :   0.9264 
B( 60-C , 62-C ) :   1.4529 B( 62-C , 63-H ) :   0.9213 B( 62-C , 64-C ) :   1.4753 
B( 64-C , 65-H ) :   0.9528 B( 67-O , 68-C ) :   1.6800 B( 68-C , 69-C ) :   0.9909 
B( 68-C , 80-O ) :   1.4868 B( 69-C , 70-C ) :   1.3628 B( 69-C , 78-C ) :   1.3713 
B( 70-C , 71-H ) :   0.9379 B( 70-C , 72-C ) :   1.4579 B( 72-C , 73-H ) :   0.9300 
B( 72-C , 74-C ) :   1.4489 B( 74-C , 75-H ) :   0.9285 B( 74-C , 76-C ) :   1.4484 
B( 76-C , 77-H ) :   0.9287 B( 76-C , 78-C ) :   1.4588 B( 78-C , 79-H ) :   0.9346 
B( 80-O , 81-H ) :   0.2735 

-------
TIMINGS
-------

Total SCF time: 0 days 0 hours 36 min 59 sec 

Total time                  ....    2219.478 sec
Sum of individual times     ....    2169.186 sec  ( 97.7%)

Fock matrix formation       ....    2032.252 sec  ( 91.6%)
  Split-RI-J                ....      90.727 sec  (  4.5% of F)
  Chain of spheres X        ....    1661.980 sec  ( 81.8% of F)
  XC integration            ....     145.298 sec  (  7.1% of F)
    Basis function eval.    ....       4.650 sec  (  3.2% of XC)
    Density eval.           ....      41.420 sec  ( 28.5% of XC)
    XC-Functional eval.     ....       1.083 sec  (  0.7% of XC)
    XC-Potential eval.      ....      29.172 sec  ( 20.1% of XC)
Diagonalization             ....      28.344 sec  (  1.3%)
Density matrix formation    ....       5.341 sec  (  0.2%)
Population analysis         ....      11.518 sec  (  0.5%)
Initial guess               ....      11.645 sec  (  0.5%)
Orbital Transformation      ....       0.000 sec  (  0.0%)
Orbital Orthonormalization  ....       0.000 sec  (  0.0%)
DIIS solution               ....      21.754 sec  (  1.0%)
SOSCF solution              ....      22.784 sec  (  1.0%)
Grid generation             ....      35.548 sec  (  1.6%)

Maximum memory used throughout the entire SCF-calculation: 1711.5 MB
[1720887976.257564] [node127:3300846:0]          mpool.c:43   UCX  WARN  object 0x13db8700 was not returned to mpool ucp_requests
[1720887976.257591] [node127:3300846:0]          mpool.c:43   UCX  WARN  object 0x13db8a80 was not returned to mpool ucp_requests
[1720887976.257594] [node127:3300846:0]          mpool.c:43   UCX  WARN  object 0x13db8c40 was not returned to mpool ucp_requests
[1720887976.257599] [node127:3300846:0]          mpool.c:43   UCX  WARN  object 0x13db8e00 was not returned to mpool ucp_requests
[1720887976.257602] [node127:3300846:0]          mpool.c:43   UCX  WARN  object 0x13db8fc0 was not returned to mpool ucp_requests
[1720887976.257606] [node127:3300846:0]          mpool.c:43   UCX  WARN  object 0x13db9340 was not returned to mpool ucp_requests
[1720887976.257608] [node127:3300846:0]          mpool.c:43   UCX  WARN  object 0x13db9500 was not returned to mpool ucp_requests
[1720887976.257612] [node127:3300846:0]          mpool.c:43   UCX  WARN  object 0x13db96c0 was not returned to mpool ucp_requests
[1720887976.257615] [node127:3300846:0]          mpool.c:43   UCX  WARN  object 0x13db9880 was not returned to mpool ucp_requests
[1720887976.257619] [node127:3300846:0]          mpool.c:43   UCX  WARN  object 0x13db9a40 was not returned to mpool ucp_requests
[1720887976.257623] [node127:3300846:0]          mpool.c:43   UCX  WARN  object 0x13db9c00 was not returned to mpool ucp_requests
[1720887976.257627] [node127:3300846:0]          mpool.c:43   UCX  WARN  object 0x13db9dc0 was not returned to mpool ucp_requests
[1720887976.257629] [node127:3300846:0]          mpool.c:43   UCX  WARN  object 0x13db9f80 was not returned to mpool ucp_requests
[1720887976.257633] [node127:3300846:0]          mpool.c:43   UCX  WARN  object 0x13dba140 was not returned to mpool ucp_requests
[1720887976.257636] [node127:3300846:0]          mpool.c:43   UCX  WARN  object 0x13dba300 was not returned to mpool ucp_requests
[1720887976.257640] [node127:3300846:0]          mpool.c:43   UCX  WARN  object 0x13dba4c0 was not returned to mpool ucp_requests
[1720887976.257644] [node127:3300846:0]          mpool.c:43   UCX  WARN  object 0x13dba680 was not returned to mpool ucp_requests
[1720887976.257648] [node127:3300846:0]          mpool.c:43   UCX  WARN  object 0x13dba840 was not returned to mpool ucp_requests
[1720887976.257652] [node127:3300846:0]          mpool.c:43   UCX  WARN  object 0x13dbaa00 was not returned to mpool ucp_requests
[1720887976.257656] [node127:3300846:0]          mpool.c:43   UCX  WARN  object 0x13dbabc0 was not returned to mpool ucp_requests
[1720887976.257660] [node127:3300846:0]          mpool.c:43   UCX  WARN  object 0x13dbad80 was not returned to mpool ucp_requests
[1720887976.257664] [node127:3300846:0]          mpool.c:43   UCX  WARN  object 0x13dbaf40 was not returned to mpool ucp_requests
[1720887976.257668] [node127:3300846:0]          mpool.c:43   UCX  WARN  object 0x13dbb100 was not returned to mpool ucp_requests
[1720887976.262900] [node127:3300856:0]          mpool.c:43   UCX  WARN  object 0x13ea1800 was not returned to mpool ucp_requests
[1720887976.262917] [node127:3300856:0]          mpool.c:43   UCX  WARN  object 0x13ea19c0 was not returned to mpool ucp_requests
[1720887976.262923] [node127:3300856:0]          mpool.c:43   UCX  WARN  object 0x13ea1b80 was not returned to mpool ucp_requests
[1720887976.262927] [node127:3300856:0]          mpool.c:43   UCX  WARN  object 0x13ea1d40 was not returned to mpool ucp_requests
[1720887976.262930] [node127:3300856:0]          mpool.c:43   UCX  WARN  object 0x13ea1f00 was not returned to mpool ucp_requests
[1720887976.262934] [node127:3300856:0]          mpool.c:43   UCX  WARN  object 0x13ea20c0 was not returned to mpool ucp_requests
[1720887976.262938] [node127:3300856:0]          mpool.c:43   UCX  WARN  object 0x13ea2280 was not returned to mpool ucp_requests
[1720887976.262942] [node127:3300856:0]          mpool.c:43   UCX  WARN  object 0x13ea2440 was not returned to mpool ucp_requests
[1720887976.262945] [node127:3300856:0]          mpool.c:43   UCX  WARN  object 0x13ea2600 was not returned to mpool ucp_requests
[1720887976.262949] [node127:3300856:0]          mpool.c:43   UCX  WARN  object 0x13ea27c0 was not returned to mpool ucp_requests
[1720887976.262952] [node127:3300856:0]          mpool.c:43   UCX  WARN  object 0x13ea2980 was not returned to mpool ucp_requests
[1720887976.262956] [node127:3300856:0]          mpool.c:43   UCX  WARN  object 0x13ea2b40 was not returned to mpool ucp_requests
[1720887976.262959] [node127:3300856:0]          mpool.c:43   UCX  WARN  object 0x13ea2d00 was not returned to mpool ucp_requests
[1720887976.262963] [node127:3300856:0]          mpool.c:43   UCX  WARN  object 0x13ea2ec0 was not returned to mpool ucp_requests
[1720887976.262966] [node127:3300856:0]          mpool.c:43   UCX  WARN  object 0x13ea3080 was not returned to mpool ucp_requests
[1720887976.262969] [node127:3300856:0]          mpool.c:43   UCX  WARN  object 0x13ea3240 was not returned to mpool ucp_requests
[1720887976.262973] [node127:3300856:0]          mpool.c:43   UCX  WARN  object 0x13ea3400 was not returned to mpool ucp_requests
[1720887976.263044] [node127:3300848:0]          mpool.c:43   UCX  WARN  object 0x13a39800 was not returned to mpool ucp_requests
[1720887976.263061] [node127:3300848:0]          mpool.c:43   UCX  WARN  object 0x13a39b80 was not returned to mpool ucp_requests
[1720887976.263066] [node127:3300848:0]          mpool.c:43   UCX  WARN  object 0x13a39d40 was not returned to mpool ucp_requests
[1720887976.263070] [node127:3300848:0]          mpool.c:43   UCX  WARN  object 0x13a39f00 was not returned to mpool ucp_requests
[1720887976.263073] [node127:3300848:0]          mpool.c:43   UCX  WARN  object 0x13a3a280 was not returned to mpool ucp_requests
[1720887976.263076] [node127:3300848:0]          mpool.c:43   UCX  WARN  object 0x13a3a440 was not returned to mpool ucp_requests
[1720887976.263080] [node127:3300848:0]          mpool.c:43   UCX  WARN  object 0x13a3a600 was not returned to mpool ucp_requests
[1720887976.263083] [node127:3300848:0]          mpool.c:43   UCX  WARN  object 0x13a3a7c0 was not returned to mpool ucp_requests
[1720887976.263086] [node127:3300848:0]          mpool.c:43   UCX  WARN  object 0x13a3a980 was not returned to mpool ucp_requests
[1720887976.263090] [node127:3300848:0]          mpool.c:43   UCX  WARN  object 0x13a3ab40 was not returned to mpool ucp_requests
[1720887976.263093] [node127:3300848:0]          mpool.c:43   UCX  WARN  object 0x13a3ad00 was not returned to mpool ucp_requests
[1720887976.263097] [node127:3300848:0]          mpool.c:43   UCX  WARN  object 0x13a3b400 was not returned to mpool ucp_requests
[1720887976.263100] [node127:3300848:0]          mpool.c:43   UCX  WARN  object 0x13a3b5c0 was not returned to mpool ucp_requests
[1720887976.263103] [node127:3300848:0]          mpool.c:43   UCX  WARN  object 0x13a3b780 was not returned to mpool ucp_requests
[1720887976.263106] [node127:3300848:0]          mpool.c:43   UCX  WARN  object 0x13a3b940 was not returned to mpool ucp_requests
[1720887976.263110] [node127:3300848:0]          mpool.c:43   UCX  WARN  object 0x13a3bb00 was not returned to mpool ucp_requests
[1720887976.263113] [node127:3300848:0]          mpool.c:43   UCX  WARN  object 0x13a3bcc0 was not returned to mpool ucp_requests
[1720887976.263116] [node127:3300848:0]          mpool.c:43   UCX  WARN  object 0x13a3be80 was not returned to mpool ucp_requests
[1720887976.262956] [node127:3300852:0]          mpool.c:43   UCX  WARN  object 0x13501940 was not returned to mpool ucp_requests
[1720887976.262982] [node127:3300852:0]          mpool.c:43   UCX  WARN  object 0x13501b00 was not returned to mpool ucp_requests
[1720887976.262986] [node127:3300852:0]          mpool.c:43   UCX  WARN  object 0x13501cc0 was not returned to mpool ucp_requests
[1720887976.262989] [node127:3300852:0]          mpool.c:43   UCX  WARN  object 0x13501e80 was not returned to mpool ucp_requests
[1720887976.262993] [node127:3300852:0]          mpool.c:43   UCX  WARN  object 0x13502040 was not returned to mpool ucp_requests
[1720887976.262996] [node127:3300852:0]          mpool.c:43   UCX  WARN  object 0x13502200 was not returned to mpool ucp_requests
[1720887976.263000] [node127:3300852:0]          mpool.c:43   UCX  WARN  object 0x135023c0 was not returned to mpool ucp_requests
[1720887976.263003] [node127:3300852:0]          mpool.c:43   UCX  WARN  object 0x13502580 was not returned to mpool ucp_requests
[1720887976.263006] [node127:3300852:0]          mpool.c:43   UCX  WARN  object 0x13502740 was not returned to mpool ucp_requests
[1720887976.263009] [node127:3300852:0]          mpool.c:43   UCX  WARN  object 0x13502900 was not returned to mpool ucp_requests
[1720887976.263013] [node127:3300852:0]          mpool.c:43   UCX  WARN  object 0x13502ac0 was not returned to mpool ucp_requests
[1720887976.263016] [node127:3300852:0]          mpool.c:43   UCX  WARN  object 0x13502c80 was not returned to mpool ucp_requests
[1720887976.263019] [node127:3300852:0]          mpool.c:43   UCX  WARN  object 0x13502e40 was not returned to mpool ucp_requests
[1720887976.263023] [node127:3300852:0]          mpool.c:43   UCX  WARN  object 0x13503000 was not returned to mpool ucp_requests
[1720887976.263026] [node127:3300852:0]          mpool.c:43   UCX  WARN  object 0x135031c0 was not returned to mpool ucp_requests
[1720887976.263029] [node127:3300852:0]          mpool.c:43   UCX  WARN  object 0x13503380 was not returned to mpool ucp_requests
[1720887976.263033] [node127:3300852:0]          mpool.c:43   UCX  WARN  object 0x13503540 was not returned to mpool ucp_requests
[1720887976.263036] [node127:3300852:0]          mpool.c:43   UCX  WARN  object 0x13503700 was not returned to mpool ucp_requests
[1720887976.263039] [node127:3300852:0]          mpool.c:43   UCX  WARN  object 0x135038c0 was not returned to mpool ucp_requests
[1720887976.263043] [node127:3300852:0]          mpool.c:43   UCX  WARN  object 0x13503a80 was not returned to mpool ucp_requests
[1720887976.263046] [node127:3300852:0]          mpool.c:43   UCX  WARN  object 0x13503c40 was not returned to mpool ucp_requests
[1720887976.263049] [node127:3300852:0]          mpool.c:43   UCX  WARN  object 0x13503e00 was not returned to mpool ucp_requests
[1720887976.263052] [node127:3300852:0]          mpool.c:43   UCX  WARN  object 0x13503fc0 was not returned to mpool ucp_requests
[1720887976.263063] [node127:3300855:0]          mpool.c:43   UCX  WARN  object 0x136c78c0 was not returned to mpool ucp_requests
[1720887976.263079] [node127:3300855:0]          mpool.c:43   UCX  WARN  object 0x136c7c40 was not returned to mpool ucp_requests
[1720887976.263083] [node127:3300855:0]          mpool.c:43   UCX  WARN  object 0x136c7e00 was not returned to mpool ucp_requests
[1720887976.263087] [node127:3300855:0]          mpool.c:43   UCX  WARN  object 0x136c7fc0 was not returned to mpool ucp_requests
[1720887976.263090] [node127:3300855:0]          mpool.c:43   UCX  WARN  object 0x136c8180 was not returned to mpool ucp_requests
[1720887976.263093] [node127:3300855:0]          mpool.c:43   UCX  WARN  object 0x136c8340 was not returned to mpool ucp_requests
[1720887976.263097] [node127:3300855:0]          mpool.c:43   UCX  WARN  object 0x136c8500 was not returned to mpool ucp_requests
[truncated: 43,392 more chars]
