# Supplementary material for: A stereodivergent multicomponent approach for the synthesis of C–N atropisomeric peptide analogues
Source: Chem Sci. 2024 Sep 16;15(40):16743–51. doi: 10.1039/d4sc04700a (PMC11418089; doi:10.1039/d4sc04700a)
Supplement: SC-015-D4SC04700A-s001 [file SC-015-D4SC04700A-s001.zip › CompData/_3_3a/IminiumBzOate_S3freq.out]

                                 *****************
                                 * O   R   C   A *
                                 *****************

                                            #,                                       
                                            ###                                      
                                            ####                                     
                                            #####                                    
                                            ######                                   
                                           ########,                                 
                                     ,,################,,,,,                         
                               ,,#################################,,                 
                          ,,##########################################,,             
                       ,#########################################, ''#####,          
                    ,#############################################,,   '####,        
                  ,##################################################,,,,####,       
                ,###########''''           ''''###############################       
              ,#####''   ,,,,##########,,,,          '''####'''          '####       
            ,##' ,,,,###########################,,,                        '##       
           ' ,,###''''                  '''############,,,                           
         ,,##''                                '''############,,,,        ,,,,,,###''
      ,#''                                            '''#######################'''  
     '                                                          ''''####''''         
             ,#######,   #######,   ,#######,      ##                                
            ,#'     '#,  ##    ##  ,#'     '#,    #''#        ######   ,####,        
            ##       ##  ##   ,#'  ##            #'  '#       #        #'  '#        
            ##       ##  #######   ##           ,######,      #####,   #    #        
            '#,     ,#'  ##    ##  '#,     ,#' ,#      #,         ##   #,  ,#        
             '#######'   ##     ##  '#######'  #'      '#     #####' # '####'        


                  #######################################################
                  #                        -***-                        #
                  #          Department of theory and spectroscopy      #
                  #    Directorship and core code : Frank Neese         #
                  #        Max Planck Institute fuer Kohlenforschung    #
                  #                Kaiser Wilhelm Platz 1               #
                  #                 D-45470 Muelheim/Ruhr               #
                  #                      Germany                        #
                  #                                                     #
                  #                  All rights reserved                #
                  #                        -***-                        #
                  #######################################################


                         Program Version 5.0.2 -  RELEASE  -


 With contributions from (in alphabetic order):
   Daniel Aravena         : Magnetic Suceptibility
   Michael Atanasov       : Ab Initio Ligand Field Theory (pilot matlab implementation)
   Alexander A. Auer      : GIAO ZORA, VPT2 properties, NMR spectrum
   Ute Becker             : Parallelization
   Giovanni Bistoni       : ED, misc. LED, open-shell LED, HFLD
   Martin Brehm           : Molecular dynamics
   Dmytro Bykov           : SCF Hessian
   Vijay G. Chilkuri      : MRCI spin determinant printing, contributions to CSF-ICE
   Dipayan Datta          : RHF DLPNO-CCSD density
   Achintya Kumar Dutta   : EOM-CC, STEOM-CC
   Dmitry Ganyushin       : Spin-Orbit,Spin-Spin,Magnetic field MRCI
   Miquel Garcia          : C-PCM and meta-GGA Hessian, CC/C-PCM, Gaussian charge scheme
   Yang Guo               : DLPNO-NEVPT2, F12-NEVPT2, CIM, IAO-localization
   Andreas Hansen         : Spin unrestricted coupled pair/coupled cluster methods
   Benjamin Helmich-Paris : MC-RPA, TRAH-SCF, COSX integrals
   Lee Huntington         : MR-EOM, pCC
   Robert Izsak           : Overlap fitted RIJCOSX, COSX-SCS-MP3, EOM
   Marcus Kettner         : VPT2
   Christian Kollmar      : KDIIS, OOCD, Brueckner-CCSD(T), CCSD density, CASPT2, CASPT2-K
   Simone Kossmann        : Meta GGA functionals, TD-DFT gradient, OOMP2, MP2 Hessian
   Martin Krupicka        : Initial AUTO-CI
   Lucas Lang             : DCDCAS
   Marvin Lechner         : AUTO-CI (C++ implementation), FIC-MRCC
   Dagmar Lenk            : GEPOL surface, SMD
   Dimitrios Liakos       : Extrapolation schemes; Compound Job, initial MDCI parallelization
   Dimitrios Manganas     : Further ROCIS development; embedding schemes
   Dimitrios Pantazis     : SARC Basis sets
   Anastasios Papadopoulos: AUTO-CI, single reference methods and gradients
   Taras Petrenko         : DFT Hessian,TD-DFT gradient, ASA, ECA, R-Raman, ABS, FL, XAS/XES, NRVS
   Peter Pinski           : DLPNO-MP2, DLPNO-MP2 Gradient
   Christoph Reimann      : Effective Core Potentials
   Marius Retegan         : Local ZFS, SOC
   Christoph Riplinger    : Optimizer, TS searches, QM/MM, DLPNO-CCSD(T), (RO)-DLPNO pert. Triples
   Tobias Risthaus        : Range-separated hybrids, TD-DFT gradient, RPA, STAB
   Michael Roemelt        : Original ROCIS implementation
   Masaaki Saitow         : Open-shell DLPNO-CCSD energy and density
   Barbara Sandhoefer     : DKH picture change effects
   Avijit Sen             : IP-ROCIS
   Kantharuban Sivalingam : CASSCF convergence, NEVPT2, FIC-MRCI
   Bernardo de Souza      : ESD, SOC TD-DFT
   Georgi Stoychev        : AutoAux, RI-MP2 NMR, DLPNO-MP2 response
   Willem Van den Heuvel  : Paramagnetic NMR
   Boris Wezisla          : Elementary symmetry handling
   Frank Wennmohs         : Technical directorship


 We gratefully acknowledge several colleagues who have allowed us to
 interface, adapt or use parts of their codes:
   Stefan Grimme, W. Hujo, H. Kruse, P. Pracht,  : VdW corrections, initial TS optimization,
                  C. Bannwarth, S. Ehlert          DFT functionals, gCP, sTDA/sTD-DF
   Ed Valeev, F. Pavosevic, A. Kumar             : LibInt (2-el integral package), F12 methods
   Garnet Chan, S. Sharma, J. Yang, R. Olivares  : DMRG
   Ulf Ekstrom                                   : XCFun DFT Library
   Mihaly Kallay                                 : mrcc  (arbitrary order and MRCC methods)
   Jiri Pittner, Ondrej Demel                    : Mk-CCSD
   Frank Weinhold                                : gennbo (NPA and NBO analysis)
   Christopher J. Cramer and Donald G. Truhlar   : smd solvation model
   Lars Goerigk                                  : TD-DFT with DH, B97 family of functionals
   V. Asgeirsson, H. Jonsson                     : NEB implementation
   FAccTs GmbH                                   : IRC, NEB, NEB-TS, DLPNO-Multilevel, CI-OPT
                                                   MM, QMMM, 2- and 3-layer-ONIOM, Crystal-QMMM,
                                                   LR-CPCM, SF, NACMEs, symmetry and pop. for TD-DFT,
                                                   nearIR, NL-DFT gradient (VV10), updates on ESD,
                                                   ML-optimized integration grids
   S Lehtola, MJT Oliveira, MAL Marques          : LibXC Library
   Liviu Ungur et al                             : ANISO software


 Your calculation uses the libint2 library for the computation of 2-el integrals
 For citations please refer to: http://libint.valeyev.net

 Your ORCA version has been built with support for libXC version: 5.1.0
 For citations please refer to: https://tddft.org/programs/libxc/

 This ORCA versions uses:
   CBLAS   interface :  Fast vector & matrix operations
   LAPACKE interface :  Fast linear algebra routines
   SCALAPACK package :  Parallel linear algebra routines
   Shared memory     :  Shared parallel matrices
   BLAS/LAPACK       :  OpenBLAS 0.3.15  USE64BITINT DYNAMIC_ARCH NO_AFFINITY Zen SINGLE_THREADED
        Core in use  :  Zen
   Copyright (c) 2011-2014, The OpenBLAS Project


Your calculation utilizes the atom-pairwise dispersion correction
with the Becke-Johnson damping scheme (D3BJ)
Cite in your paper:
S.Grimme, S.Ehrlich, L.Goerigk, J Comput Chem, (2011), 32, 1456–1465 
S.Grimme, J.Antony, S.Ehrlich and H.Krieg, J.Chem.Phys., 132, (2010), 154104 
   

Your calculation utilizes the SMD solvation module
Please cite in your paper:
A.V. Marenich, C.J. Cramer, D.G. Truhlar J. Phys. Chem. B, 113, (2009), 6378 

================================================================================

----- Orbital basis set information -----
Your calculation utilizes the basis: def2-TZVP
   F. Weigend and R. Ahlrichs, Phys. Chem. Chem. Phys. 7, 3297 (2005).

----- AuxJ basis set information -----
Your calculation utilizes the auxiliary basis: def2/J
   F. Weigend, Phys. Chem. Chem. Phys. 8, 1057 (2006).

================================================================================
                                        WARNINGS
                       Please study these warnings very carefully!
================================================================================

WARNING: Gradients needed for Numerical Frequencies
  ===> : Setting RunTyp to EnGrad

WARNING: The environment variable RSH_COMMAND is not set!
  ===> : All Displacements for the Numerical Hessian or Gradient calculation
         will be started on localhost

INFO   : the flag for use of the SHARK integral package has been found!

================================================================================
                                       INPUT FILE
================================================================================
NAME = IminiumBzOate_S3freq.inp
|  1> ! PBE0 D3 def2-tzvp NumFreq
|  2> %maxcore 2660
|  3> %pal nprocs 30
|  4> end
|  5> %CPCM SMD TRUE
|  6>    SMDSOLVENT "2,2,2-TRIFLUOROETHANOL"
|  7> end
|  8> 
|  9> *xyz 0 1
| 10> O  6.115679  2.615814  3.587031
| 11> O  7.712743  3.732839  4.709729
| 12> N  4.800645  4.235002  2.730020
| 13> N  5.302299  2.902807  6.080415
| 14> C  5.183130  3.548083  3.732423
| 15> C  4.609183  3.737582  5.127243
| 16> H  4.877742  4.772479  5.375115
| 17> C  3.093122  3.669707  5.227749
| 18> C  2.536244  4.144767  6.411395
| 19> H  3.183011  4.564712  7.174894
| 20> C  1.168099  4.089969  6.620288
| 21> H  0.749872  4.470655  7.545264
| 22> C  0.336535  3.567214  5.639177
| 23> H  -0.735739  3.531484  5.795293
| 24> C  0.885331  3.098136  4.455070
| 25> H  0.244777  2.687796  3.682540
| 26> C  2.257489  3.146059  4.250686
| 27> H  2.663775  2.765054  3.320870
| 28> C  5.318159  4.147170  1.335111
| 29> C  5.048364  2.753931  0.782474
| 30> H  5.594855  1.984318  1.327001
| 31> H  5.367329  2.724394  -0.261218
| 32> H  3.981484  2.522856  0.820232
| 33> C  6.802502  4.487860  1.305403
| 34> H  6.989211  5.448741  1.789327
| 35> H  7.117787  4.564923  0.262950
| 36> H  7.414708  3.725206  1.785595
| 37> C  4.540023  5.177662  0.530884
| 38> H  4.863824  5.128024  -0.509488
| 39> H  4.721604  6.188771  0.900283
| 40> H  3.466680  4.979803  0.567511
| 41> C  4.845213  1.668948  6.535819
| 42> C  5.114478  1.196409  7.838725
| 43> C  4.636433  -0.081603  8.147822
| 44> H  4.815609  -0.471273  9.142265
| 45> C  3.933994  -0.878240  7.261932
| 46> H  3.585559  -1.857629  7.569122
| 47> C  3.694819  -0.402814  5.982800
| 48> H  3.164215  -1.003409  5.252343
| 49> C  4.154531  0.849291  5.632895
| 50> H  3.992953  1.195805  4.622131
| 51> C  5.864674  1.909151  8.984323
| 52> C  7.035797  1.023058  9.429360
| 53> H  6.709811  0.040205  9.772615
| 54> H  7.568179  1.503378  10.255246
| 55> H  7.744728  0.876696  8.609923
| 56> C  6.464926  3.288311  8.700075
| 57> H  7.222198  3.270329  7.910386
| 58> H  6.976297  3.624337  9.605361
| 59> H  5.708625  4.048074  8.481640
| 60> C  4.892383  2.093109  10.156187
| 61> H  4.050056  2.727533  9.866191
| 62> H  5.406053  2.573345  10.994092
| 63> H  4.491795  1.141609  10.509903
| 64> C  7.212012  2.671158  4.460201
| 65> C  7.708025  1.344773  4.822145
| 66> C  8.806353  1.275819  5.678966
| 67> H  9.275315  2.191333  6.019009
| 68> C  9.276005  0.044362  6.096017
| 69> H  10.123622  -0.011034  6.768894
| 70> C  8.655067  -1.119572  5.657344
| 71> H  9.021729  -2.084605  5.988857
| 72> C  7.568407  -1.052311  4.796173
| 73> H  7.087786  -1.961198  4.453726
| 74> C  7.090289  0.177549  4.376898
| 75> H  6.242738  0.232003  3.707631
| 76> H  5.777212  3.452048  6.771140
| 77> O  4.119345  6.933432  4.874221
| 78> C  3.071934  6.721644  4.233120
| 79> C  1.762058  7.178490  4.815783
| 80> C  1.727141  7.786186  6.068191
| 81> H  2.657237  7.962596  6.595711
| 82> C  0.517834  8.146475  6.641359
| 83> H  0.500424  8.612915  7.620294
| 84> C  -0.671104  7.903844  5.964712
| 85> H  -1.618283  8.180464  6.414878
| 86> C  -0.644248  7.304799  4.712332
| 87> H  -1.570546  7.111975  4.182344
| 88> C  0.567077  6.942963  4.142261
| 89> H  0.592058  6.463062  3.171517
| 90> O  3.020325  6.118618  3.118971
| 91> H  4.060403  5.001071  2.912783
| 92> *
| 93> 
| 94>                          ****END OF INPUT****
================================================================================

                     *******************************
                     * Energy+Gradient Calculation *
                     *******************************

---------------------------------
CARTESIAN COORDINATES (ANGSTROEM)
---------------------------------
  O      6.115679    2.615814    3.587031
  O      7.712743    3.732839    4.709729
  N      4.800645    4.235002    2.730020
  N      5.302299    2.902807    6.080415
  C      5.183130    3.548083    3.732423
  C      4.609183    3.737582    5.127243
  H      4.877742    4.772479    5.375115
  C      3.093122    3.669707    5.227749
  C      2.536244    4.144767    6.411395
  H      3.183011    4.564712    7.174894
  C      1.168099    4.089969    6.620288
  H      0.749872    4.470655    7.545264
  C      0.336535    3.567214    5.639177
  H     -0.735739    3.531484    5.795293
  C      0.885331    3.098136    4.455070
  H      0.244777    2.687796    3.682540
  C      2.257489    3.146059    4.250686
  H      2.663775    2.765054    3.320870
  C      5.318159    4.147170    1.335111
  C      5.048364    2.753931    0.782474
  H      5.594855    1.984318    1.327001
  H      5.367329    2.724394   -0.261218
  H      3.981484    2.522856    0.820232
  C      6.802502    4.487860    1.305403
  H      6.989211    5.448741    1.789327
  H      7.117787    4.564923    0.262950
  H      7.414708    3.725206    1.785595
  C      4.540023    5.177662    0.530884
  H      4.863824    5.128024   -0.509488
  H      4.721604    6.188771    0.900283
  H      3.466680    4.979803    0.567511
  C      4.845213    1.668948    6.535819
  C      5.114478    1.196409    7.838725
  C      4.636433   -0.081603    8.147822
  H      4.815609   -0.471273    9.142265
  C      3.933994   -0.878240    7.261932
  H      3.585559   -1.857629    7.569122
  C      3.694819   -0.402814    5.982800
  H      3.164215   -1.003409    5.252343
  C      4.154531    0.849291    5.632895
  H      3.992953    1.195805    4.622131
  C      5.864674    1.909151    8.984323
  C      7.035797    1.023058    9.429360
  H      6.709811    0.040205    9.772615
  H      7.568179    1.503378   10.255246
  H      7.744728    0.876696    8.609923
  C      6.464926    3.288311    8.700075
  H      7.222198    3.270329    7.910386
  H      6.976297    3.624337    9.605361
  H      5.708625    4.048074    8.481640
  C      4.892383    2.093109   10.156187
  H      4.050056    2.727533    9.866191
  H      5.406053    2.573345   10.994092
  H      4.491795    1.141609   10.509903
  C      7.212012    2.671158    4.460201
  C      7.708025    1.344773    4.822145
  C      8.806353    1.275819    5.678966
  H      9.275315    2.191333    6.019009
  C      9.276005    0.044362    6.096017
  H     10.123622   -0.011034    6.768894
  C      8.655067   -1.119572    5.657344
  H      9.021729   -2.084605    5.988857
  C      7.568407   -1.052311    4.796173
  H      7.087786   -1.961198    4.453726
  C      7.090289    0.177549    4.376898
  H      6.242738    0.232003    3.707631
  H      5.777212    3.452048    6.771140
  O      4.119345    6.933432    4.874221
  C      3.071934    6.721644    4.233120
  C      1.762058    7.178490    4.815783
  C      1.727141    7.786186    6.068191
  H      2.657237    7.962596    6.595711
  C      0.517834    8.146475    6.641359
  H      0.500424    8.612915    7.620294
  C     -0.671104    7.903844    5.964712
  H     -1.618283    8.180464    6.414878
  C     -0.644248    7.304799    4.712332
  H     -1.570546    7.111975    4.182344
  C      0.567077    6.942963    4.142261
  H      0.592058    6.463062    3.171517
  O      3.020325    6.118618    3.118971
  H      4.060403    5.001071    2.912783

----------------------------
CARTESIAN COORDINATES (A.U.)
----------------------------
  NO LB      ZA    FRAG     MASS         X           Y           Z
   0 O     8.0000    0    15.999   11.556958    4.943172    6.778506
   1 O     8.0000    0    15.999   14.574972    7.054043    8.900098
   2 N     7.0000    0    14.007    9.071904    8.002994    5.158990
   3 N     7.0000    0    14.007   10.019893    5.485510   11.490319
   4 C     6.0000    0    12.011    9.794696    6.704905    7.053257
   5 C     6.0000    0    12.011    8.710094    7.063006    9.689085
   6 H     1.0000    0     1.008    9.217597    9.018678   10.157495
   7 C     6.0000    0    12.011    5.845153    6.934741    9.879014
   8 C     6.0000    0    12.011    4.792807    7.832475   12.115781
   9 H     1.0000    0     1.008    6.015019    8.626056   13.558585
  10 C     6.0000    0    12.011    2.207387    7.728921   12.510531
  11 H     1.0000    0     1.008    1.417053    8.448314   14.258483
  12 C     6.0000    0    12.011    0.635959    6.741058   10.656500
  13 H     1.0000    0     1.008   -1.390345    6.673538   10.951517
  14 C     6.0000    0    12.011    1.673033    5.854629    8.418862
  15 H     1.0000    0     1.008    0.462561    5.079198    6.958992
  16 C     6.0000    0    12.011    4.266036    5.945190    8.032632
  17 H     1.0000    0     1.008    5.033805    5.225195    6.275535
  18 C     6.0000    0    12.011   10.049864    7.837016    2.522994
  19 C     6.0000    0    12.011    9.540025    5.204175    1.478662
  20 H     1.0000    0     1.008   10.572744    3.749818    2.507668
  21 H     1.0000    0     1.008   10.142782    5.148359   -0.493630
  22 H     1.0000    0     1.008    7.523914    4.767507    1.550014
  23 C     6.0000    0    12.011   12.854866    8.480826    2.466854
  24 H     1.0000    0     1.008   13.207695   10.296628    3.381338
  25 H     1.0000    0     1.008   13.450668    8.626454    0.496903
  26 H     1.0000    0     1.008   14.011767    7.039619    3.374286
  27 C     6.0000    0    12.011    8.579400    9.784363    1.003225
  28 H     1.0000    0     1.008    9.191295    9.690561   -0.962793
  29 H     1.0000    0     1.008    8.922538   11.695082    1.701288
  30 H     1.0000    0     1.008    6.551076    9.410464    1.072440
  31 C     6.0000    0    12.011    9.156126    3.153855   12.350908
  32 C     6.0000    0    12.011    9.664963    2.260885   14.813043
  33 C     6.0000    0    12.011    8.761589   -0.154207   15.397152
  34 H     1.0000    0     1.008    9.100182   -0.890577   17.276377
  35 C     6.0000    0    12.011    7.434171   -1.659633   13.723063
  36 H     1.0000    0     1.008    6.775725   -3.510410   14.303568
  37 C     6.0000    0    12.011    6.982196   -0.761208   11.305854
  38 H     1.0000    0     1.008    5.979500   -1.896168    9.925490
  39 C     6.0000    0    12.011    7.850926    1.604927   10.644629
  40 H     1.0000    0     1.008    7.545588    2.259744    8.734562
  41 C     6.0000    0    12.011   11.082628    3.607773   16.977910
  42 C     6.0000    0    12.011   13.295729    1.933299   17.818908
  43 H     1.0000    0     1.008   12.679705    0.075976   18.467566
  44 H     1.0000    0     1.008   14.301786    2.840973   19.379606
  45 H     1.0000    0     1.008   14.635415    1.656715   16.270397
  46 C     6.0000    0    12.011   12.216940    6.214007   16.440759
  47 H     1.0000    0     1.008   13.647976    6.180026   14.948463
  48 H     1.0000    0     1.008   13.183291    6.849004   18.151502
  49 H     1.0000    0     1.008   10.787738    7.649751   16.027977
  50 C     6.0000    0    12.011    9.245264    3.955403   19.192412
  51 H     1.0000    0     1.008    7.653497    5.154290   18.644399
  52 H     1.0000    0     1.008   10.215960    4.862917   20.775823
  53 H     1.0000    0     1.008    8.488262    2.157328   19.860838
  54 C     6.0000    0    12.011   13.628728    5.047757    8.428558
  55 C     6.0000    0    12.011   14.566056    2.541253    9.112533
  56 C     6.0000    0    12.011   16.641595    2.410949   10.731690
  57 H     1.0000    0     1.008   17.527805    4.141019   11.374279
  58 C     6.0000    0    12.011   17.529109    0.083832   11.519803
  59 H     1.0000    0     1.008   19.130873   -0.020851   12.791356
  60 C     6.0000    0    12.011   16.355706   -2.115684   10.690831
  61 H     1.0000    0     1.008   17.048597   -3.939333   11.317300
  62 C     6.0000    0    12.011   14.302217   -1.988580    9.063453
  63 H     1.0000    0     1.008   13.393974   -3.706127    8.416322
  64 C     6.0000    0    12.011   13.398704    0.335519    8.271139
  65 H     1.0000    0     1.008   11.797065    0.438422    7.006407
  66 H     1.0000    0     1.008   10.917348    6.523425   12.795600
  67 O     8.0000    0    15.999    7.784434   13.102288    9.210943
  68 C     6.0000    0    12.011    5.805114   12.702066    7.999437
  69 C     6.0000    0    12.011    3.329807   13.565380    9.100511
  70 C     6.0000    0    12.011    3.263823   14.713759   11.467219
  71 H     1.0000    0     1.008    5.021450   15.047126   12.464087
  72 C     6.0000    0    12.011    0.978564   15.394607   12.550350
  73 H     1.0000    0     1.008    0.945664   16.276051   14.400269
  74 C     6.0000    0    12.011   -1.268203   14.936101   11.271672
  75 H     1.0000    0     1.008   -3.058112   15.458837   12.122363
  76 C     6.0000    0    12.011   -1.217452   13.804070    8.905017
  77 H     1.0000    0     1.008   -2.967902   13.439685    7.903485
  78 C     6.0000    0    12.011    1.071620   13.120299    7.827739
  79 H     1.0000    0     1.008    1.118827   12.213417    5.993299
  80 O     8.0000    0    15.999    5.707587   11.562512    5.894001
  81 H     1.0000    0     1.008    7.673050    9.450655    5.504362

--------------------------------
INTERNAL COORDINATES (ANGSTROEM)
--------------------------------
 O      0   0   0     0.000000000000     0.00000000     0.00000000
 O      1   0   0     2.249179643765     0.00000000     0.00000000
 N      1   2   0     2.255116860524   104.31008710     0.00000000
 N      1   2   3     2.638354748305    72.13063576   268.42007280
 C      3   1   2     1.273956146104    30.54278235   284.73961367
 C      4   1   2     1.444228497041    65.61329526   107.20874937
 H      6   4   1     1.097531897247   106.17266755   246.01542551
 C      6   4   1     1.520904147993   114.14100951   129.95830406
 C      8   6   4     1.391694278137   116.09366458    64.57350119
 H      9   8   6     1.085169147329   119.47261050     2.18568714
 C      9   8   6     1.385084779816   120.66484741   181.98310906
 H     11   9   8     1.084166156408   119.72389308   180.41889000
 C     11   9   8     1.388290412861   119.99824106   359.47307167
 H     13  11   9     1.084168054054   120.20263687   180.58871605
 C     13  11   9     1.386838349322   119.58600331     0.21792420
 H     15  13  11     1.084200601096   120.17178073   179.98867533
 C     15  13  11     1.388123557306   120.34482611     0.18630614
 H     17  15  13     1.083877722659   118.99328955   179.44008215
 C      3   1   2     1.490404749959    96.36631312   103.35764594
 C     19   3   1     1.522928726801   109.39180664    61.14085574
 H     20  19   3     1.089709244055   112.08232920   295.53241207
 H     20  19   3     1.091743603809   108.65683217   176.03109466
 H     20  19   3     1.092270230570   110.73415517    57.29958534
 C     19   3   1     1.523228933225   110.08653686   298.00894836
 H     24  19   3     1.091940925425   110.78104005   307.05560692
 H     24  19   3     1.091811153269   108.40965068   188.52488349
 H     24  19   3     1.089505239554   112.48285533    69.24855111
 C     19   3   1     1.521246352202   106.09655614   179.41584473
 H     28  19   3     1.090726783860   108.75836908   181.78143588
 H     28  19   3     1.091681588488   111.31136914    62.42941179
 H     28  19   3     1.092041627713   111.24085628   301.09083293
 C      4   1   2     1.392382291791   108.29491690   227.86379143
 C     32   4   1     1.411864296447   122.39862406   139.40481098
 C     33  32   4     1.399064919715   116.38804216   182.27932364
 H     34  33  32     1.082988286236   118.36029139   180.66370404
 C     34  33  32     1.383058983048   123.93041217     0.00000000
 H     36  34  33     1.083962849292   120.14321898   180.44394477
 C     36  34  33     1.385428899484   118.77719296     0.79148922
 H     38  36  34     1.084353442236   121.08817193   178.84851177
 C     38  36  34     1.378961769954   119.23000287   359.59908498
 H     40  38  36     1.080658718549   118.59665135   177.86464927
 C     33  32   4     1.543758392555   128.53328955     2.72613321
 C     42  33  32     1.534518757509   108.63211965   236.65775396
 H     43  42  33     1.090912868578   112.54700204   300.95732596
 H     43  42  33     1.093720979647   109.68794561   181.11617118
 H     43  42  33     1.093380992506   110.78000681    61.97832191
 C     42  33  32     1.530745470223   117.95193233   357.13919045
 H     47  42  33     1.094254518396   112.99022841   298.65104703
 H     47  42  33     1.092683171881   107.86287521   181.57013175
 H     47  42  33     1.094049755722   113.05915548    64.72140287
 C     42  33  32     1.533771680838   108.31855563   117.96546535
 H     51  42  33     1.093666433023   110.80693335   297.87241464
 H     51  42  33     1.093877631923   109.89064983   178.51351204
 H     51  42  33     1.091301060386   112.07164511    58.58887273
 C      2   1   3     1.200067624305    32.91979008   171.16830562
 C     55   2   1     1.461618802400   127.57088285   171.24079291
 C     56  55   2     1.394711897039   117.66089680     7.72152608
 H     57  56  55     1.083383811716   119.46714021   357.89167251
 C     57  56  55     1.382385937629   119.79668234   177.21903789
 H     59  57  56     1.083645123015   119.90813334   180.55575314
 C     59  57  56     1.390230325208   119.92578847     0.18683215
 H     61  59  57     1.084264996439   119.84411413   180.27679159
 C     61  59  57     1.388153265660   120.31958710     0.32115651
 H     63  61  59     1.083670647484   120.17140363   179.84373879
 C     63  61  59     1.384537456030   120.08146800   359.51413478
 H     65  63  61     1.081307658812   120.18806409   180.11916524
 H      4   1   2     1.002152213626   124.39461155     7.06977290
 O      7   6   4     2.344307718081   137.88217457   194.89773125
 C     68   7   6     1.246167906851   103.01289949     6.57978515
 C     69  68   7     1.504652642526   118.74303955   115.70162829
 C     70  69  68     1.392493958252   120.17326504   357.93104379
 H     71  70  69     1.083732627411   119.16403963     2.57956277
 C     71  70  69     1.385912385396   120.48368056   183.36811207
 H     73  71  70     1.084519762810   119.94177252   179.56825097
 C     73  71  70     1.389350399508   119.99252352   359.89212975
 H     75  73  71     1.084581075806   120.04327691   179.66145738
 C     75  73  71     1.388535855195   119.87163381   359.76196383
 H     77  75  73     1.084479764645   120.06418591   179.86531805
 C     77  75  73     1.386800090699   120.01450282     0.36208842
 H     79  77  75     1.083177240205   120.27447996   179.15817175
 O     69  68   7     1.267924224770   124.54856286   297.06853536
 H      3   1   2     1.080843302932   147.56644358   287.78269374

---------------------------
INTERNAL COORDINATES (A.U.)
---------------------------
 O      0   0   0     0.000000000000     0.00000000     0.00000000
 O      1   0   0     4.250333552706     0.00000000     0.00000000
 N      1   2   0     4.261553266379   104.31008710     0.00000000
 N      1   2   3     4.985767918428    72.13063576   268.42007280
 C      3   1   2     2.407428222761    30.54278235   284.73961367
 C      4   1   2     2.729196334212    65.61329526   107.20874937
 H      6   4   1     2.074034709039   106.17266755   246.01542551
 C      6   4   1     2.874092315651   114.14100951   129.95830406
 C      8   6   4     2.629921047825   116.09366458    64.57350119
 H      9   8   6     2.050672497433   119.47261050     2.18568714
 C      9   8   6     2.617430906115   120.66484741   181.98310906
 H     11   9   8     2.048777119278   119.72389308   180.41889000
 C     11   9   8     2.623488674656   119.99824106   359.47307167
 H     13  11   9     2.048780705309   120.20263687   180.58871605
 C     13  11   9     2.620744672237   119.58600331     0.21792420
 H     15  13  11     2.048842210303   120.17178073   179.98867533
 C     15  13  11     2.623173363354   120.34482611     0.18630614
 H     17  15  13     2.048232058484   118.99328955   179.44008215
 C      3   1   2     2.816456806118    96.36631312   103.35764594
 C     19   3   1     2.877918215135   109.39180664    61.14085574
 H     20  19   3     2.059252036866   112.08232920   295.53241207
 H     20  19   3     2.063096419659   108.65683217   176.03109466
 H     20  19   3     2.064091600012   110.73415517    57.29958534
 C     19   3   1     2.878485523060   110.08653686   298.00894836
 H     24  19   3     2.063469303474   110.78104005   307.05560692
 H     24  19   3     2.063224069639   108.40965068   188.52488349
 H     24  19   3     2.058866524230   112.48285533    69.24855111
 C     19   3   1     2.874738987889   106.09655614   179.41584473
 H     28  19   3     2.061174908428   108.75836908   181.78143588
 H     28  19   3     2.062979227686   111.31136914    62.42941179
 H     28  19   3     2.063659603220   111.24085628   301.09083293
 C      4   1   2     2.631221205207   108.29491690   227.86379143
 C     32   4   1     2.668036858546   122.39862406   139.40481098
 C     33  32   4     2.643849541838   116.38804216   182.27932364
 H     34  33  32     2.046551267231   118.36029139   180.66370404
 C     34  33  32     2.613602705021   123.93041217     0.00000000
 H     36  34  33     2.048392924508   120.14321898   180.44394477
 C     36  34  33     2.618081198044   118.77719296     0.79148922
 H     38  36  34     2.049131038202   121.08817193   178.84851177
 C     38  36  34     2.605860094360   119.23000287   359.59908498
 H     40  38  36     2.042149022292   118.59665135   177.86464927
 C     33  32   4     2.917280578871   128.53328955     2.72613321
 C     42  33  32     2.899820199057   108.63211965   236.65775396
 H     43  42  33     2.061526557584   112.54700204   300.95732596
 H     43  42  33     2.066833118457   109.68794561   181.11617118
 H     43  42  33     2.066190635872   110.78000681    61.97832191
 C     42  33  32     2.892689719462   117.95193233   357.13919045
 H     47  42  33     2.067841360573   112.99022841   298.65104703
 H     47  42  33     2.064871946000   107.86287521   181.57013175
 H     47  42  33     2.067454415198   113.05915548    64.72140287
 C     42  33  32     2.898408428748   108.31855563   117.96546535
 H     51  42  33     2.066730040276   110.80693335   297.87241464
 H     51  42  33     2.067129148356   109.89064983   178.51351204
 H     51  42  33     2.062260133788   112.07164511    58.58887273
 C      2   1   3     2.267799152123    32.91979008   171.16830562
 C     55   2   1     2.762059248726   127.57088285   171.24079291
 C     56  55   2     2.635623521125   117.66089680     7.72152608
 H     57  56  55     2.047298702068   119.46714021   357.89167251
 C     57  56  55     2.612330833502   119.79668234   177.21903789
 H     59  57  56     2.047792508858   119.90813334   180.55575314
 C     59  57  56     2.627154577716   119.92578847     0.18683215
 H     61  59  57     2.048963899866   119.84411413   180.27679159
 C     61  59  57     2.623229504005   120.31958710     0.32115651
 H     63  61  59     2.047840743114   120.17140363   179.84373879
 C     63  61  59     2.616396614052   120.08146800   359.51413478
 H     65  63  61     2.043375341667   120.18806409   180.11916524
 H      4   1   2     1.893793228256   124.39461155     7.06977290
 O      7   6   4     4.430099560811   137.88217457   194.89773125
 C     68   7   6     2.354916060831   103.01289949     6.57978515
 C     69  68   7     2.843381421055   118.74303955   115.70162829
 C     70  69  68     2.631432224237   120.17326504   357.93104379
 H     71  70  69     2.047957868202   119.16403963     2.57956277
 C     71  70  69     2.618994854008   120.48368056   183.36811207
 H     73  71  70     2.049445338536   119.94177252   179.56825097
 C     73  71  70     2.625491759125   119.99252352   359.89212975
 H     75  73  71     2.049561203307   120.04327691   179.66145738
 C     75  73  71     2.623952493448   119.87163381   359.76196383
 H     77  75  73     2.049369752958   120.06418591   179.86531805
 C     77  75  73     2.620672373918   120.01450282     0.36208842
 H     79  77  75     2.046908338484   120.27447996   179.15817175
 O     69  68   7     2.396029543379   124.54856286   297.06853536
 H      3   1   2     2.042497836225   147.56644358   287.78269374

---------------------
BASIS SET INFORMATION
---------------------
There are 4 groups of distinct atoms

 Group   1 Type O   : 11s6p2d1f contracted to 5s3p2d1f pattern {62111/411/11/1}
 Group   2 Type N   : 11s6p2d1f contracted to 5s3p2d1f pattern {62111/411/11/1}
 Group   3 Type C   : 11s6p2d1f contracted to 5s3p2d1f pattern {62111/411/11/1}
 Group   4 Type H   : 5s1p contracted to 3s1p pattern {311/1}

Atom   0O    basis set group =>   1
Atom   1O    basis set group =>   1
Atom   2N    basis set group =>   2
Atom   3N    basis set group =>   2
Atom   4C    basis set group =>   3
Atom   5C    basis set group =>   3
Atom   6H    basis set group =>   4
Atom   7C    basis set group =>   3
Atom   8C    basis set group =>   3
Atom   9H    basis set group =>   4
Atom  10C    basis set group =>   3
Atom  11H    basis set group =>   4
Atom  12C    basis set group =>   3
Atom  13H    basis set group =>   4
Atom  14C    basis set group =>   3
Atom  15H    basis set group =>   4
Atom  16C    basis set group =>   3
Atom  17H    basis set group =>   4
Atom  18C    basis set group =>   3
Atom  19C    basis set group =>   3
Atom  20H    basis set group =>   4
Atom  21H    basis set group =>   4
Atom  22H    basis set group =>   4
Atom  23C    basis set group =>   3
Atom  24H    basis set group =>   4
Atom  25H    basis set group =>   4
Atom  26H    basis set group =>   4
Atom  27C    basis set group =>   3
Atom  28H    basis set group =>   4
Atom  29H    basis set group =>   4
Atom  30H    basis set group =>   4
Atom  31C    basis set group =>   3
Atom  32C    basis set group =>   3
Atom  33C    basis set group =>   3
Atom  34H    basis set group =>   4
Atom  35C    basis set group =>   3
Atom  36H    basis set group =>   4
Atom  37C    basis set group =>   3
Atom  38H    basis set group =>   4
Atom  39C    basis set group =>   3
Atom  40H    basis set group =>   4
Atom  41C    basis set group =>   3
Atom  42C    basis set group =>   3
Atom  43H    basis set group =>   4
Atom  44H    basis set group =>   4
Atom  45H    basis set group =>   4
Atom  46C    basis set group =>   3
Atom  47H    basis set group =>   4
Atom  48H    basis set group =>   4
Atom  49H    basis set group =>   4
Atom  50C    basis set group =>   3
Atom  51H    basis set group =>   4
Atom  52H    basis set group =>   4
Atom  53H    basis set group =>   4
Atom  54C    basis set group =>   3
Atom  55C    basis set group =>   3
Atom  56C    basis set group =>   3
Atom  57H    basis set group =>   4
Atom  58C    basis set group =>   3
Atom  59H    basis set group =>   4
Atom  60C    basis set group =>   3
Atom  61H    basis set group =>   4
Atom  62C    basis set group =>   3
Atom  63H    basis set group =>   4
Atom  64C    basis set group =>   3
Atom  65H    basis set group =>   4
Atom  66H    basis set group =>   4
Atom  67O    basis set group =>   1
Atom  68C    basis set group =>   3
Atom  69C    basis set group =>   3
Atom  70C    basis set group =>   3
Atom  71H    basis set group =>   4
Atom  72C    basis set group =>   3
Atom  73H    basis set group =>   4
Atom  74C    basis set group =>   3
Atom  75H    basis set group =>   4
Atom  76C    basis set group =>   3
Atom  77H    basis set group =>   4
Atom  78C    basis set group =>   3
Atom  79H    basis set group =>   4
Atom  80O    basis set group =>   1
Atom  81H    basis set group =>   4
---------------------------------
AUXILIARY/J BASIS SET INFORMATION
---------------------------------
There are 4 groups of distinct atoms

 Group   1 Type O   : 12s5p4d2f1g contracted to 6s4p3d1f1g pattern {711111/2111/211/2/1}
 Group   2 Type N   : 12s5p4d2f1g contracted to 6s4p3d1f1g pattern {711111/2111/211/2/1}
 Group   3 Type C   : 12s5p4d2f1g contracted to 6s4p3d1f1g pattern {711111/2111/211/2/1}
 Group   4 Type H   : 5s2p1d contracted to 3s1p1d pattern {311/2/1}

Atom   0O    basis set group =>   1
Atom   1O    basis set group =>   1
Atom   2N    basis set group =>   2
Atom   3N    basis set group =>   2
Atom   4C    basis set group =>   3
Atom   5C    basis set group =>   3
Atom   6H    basis set group =>   4
Atom   7C    basis set group =>   3
Atom   8C    basis set group =>   3
Atom   9H    basis set group =>   4
Atom  10C    basis set group =>   3
Atom  11H    basis set group =>   4
Atom  12C    basis set group =>   3
Atom  13H    basis set group =>   4
Atom  14C    basis set group =>   3
Atom  15H    basis set group =>   4
Atom  16C    basis set group =>   3
Atom  17H    basis set group =>   4
Atom  18C    basis set group =>   3
Atom  19C    basis set group =>   3
Atom  20H    basis set group =>   4
Atom  21H    basis set group =>   4
Atom  22H    basis set group =>   4
Atom  23C    basis set group =>   3
Atom  24H    basis set group =>   4
Atom  25H    basis set group =>   4
Atom  26H    basis set group =>   4
Atom  27C    basis set group =>   3
Atom  28H    basis set group =>   4
Atom  29H    basis set group =>   4
Atom  30H    basis set group =>   4
Atom  31C    basis set group =>   3
Atom  32C    basis set group =>   3
Atom  33C    basis set group =>   3
Atom  34H    basis set group =>   4
Atom  35C    basis set group =>   3
Atom  36H    basis set group =>   4
Atom  37C    basis set group =>   3
Atom  38H    basis set group =>   4
Atom  39C    basis set group =>   3
Atom  40H    basis set group =>   4
Atom  41C    basis set group =>   3
Atom  42C    basis set group =>   3
Atom  43H    basis set group =>   4
Atom  44H    basis set group =>   4
Atom  45H    basis set group =>   4
Atom  46C    basis set group =>   3
Atom  47H    basis set group =>   4
Atom  48H    basis set group =>   4
Atom  49H    basis set group =>   4
Atom  50C    basis set group =>   3
Atom  51H    basis set group =>   4
Atom  52H    basis set group =>   4
Atom  53H    basis set group =>   4
Atom  54C    basis set group =>   3
Atom  55C    basis set group =>   3
Atom  56C    basis set group =>   3
Atom  57H    basis set group =>   4
Atom  58C    basis set group =>   3
Atom  59H    basis set group =>   4
Atom  60C    basis set group =>   3
Atom  61H    basis set group =>   4
Atom  62C    basis set group =>   3
Atom  63H    basis set group =>   4
Atom  64C    basis set group =>   3
Atom  65H    basis set group =>   4
Atom  66H    basis set group =>   4
Atom  67O    basis set group =>   1
Atom  68C    basis set group =>   3
Atom  69C    basis set group =>   3
Atom  70C    basis set group =>   3
Atom  71H    basis set group =>   4
Atom  72C    basis set group =>   3
Atom  73H    basis set group =>   4
Atom  74C    basis set group =>   3
Atom  75H    basis set group =>   4
Atom  76C    basis set group =>   3
Atom  77H    basis set group =>   4
Atom  78C    basis set group =>   3
Atom  79H    basis set group =>   4
Atom  80O    basis set group =>   1
Atom  81H    basis set group =>   4


           ************************************************************
           *        Program running with 30 parallel MPI-processes    *
           *              working on a common directory               *
           ************************************************************
------------------------------------------------------------------------------
                           ORCA GTO INTEGRAL CALCULATION
                           -- RI-GTO INTEGRALS CHOSEN --
------------------------------------------------------------------------------
------------------------------------------------------------------------------
                   ___                                                        
                  /   \      - P O W E R E D   B Y -                         
                 /     \                                                     
                 |  |  |   _    _      __       _____    __    __             
                 |  |  |  | |  | |    /  \     |  _  \  |  |  /  |          
                  \  \/   | |  | |   /    \    | | | |  |  | /  /          
                 / \  \   | |__| |  /  /\  \   | |_| |  |  |/  /          
                |  |  |   |  __  | /  /__\  \  |    /   |      \           
                |  |  |   | |  | | |   __   |  |    \   |  |\   \          
                \     /   | |  | | |  |  |  |  | |\  \  |  | \   \       
                 \___/    |_|  |_| |__|  |__|  |_| \__\ |__|  \__/        
                                                                              
                      - O R C A' S   B I G   F R I E N D -                    
                                      &                                       
                       - I N T E G R A L  F E E D E R -                       
                                                                              
 v1 FN, 2020, v2 2021                                                         
------------------------------------------------------------------------------


Reading SHARK input file IminiumBzOate_S3freq.SHARKINP.tmp ... ok
----------------------
SHARK INTEGRAL PACKAGE
----------------------

Number of atoms                             ...     82
Number of basis functions                   ...   1542
Number of shells                            ...    622
Maximum angular momentum                    ...      3
Integral batch strategy                     ... SHARK/LIBINT Hybrid
RI-J (if used) integral strategy            ... SPLIT-RIJ (Revised 2003 algorithm where possible)
Printlevel                                  ...      1
Contraction scheme used                     ... SEGMENTED contraction
Coulomb Range Separation                    ... NOT USED
Exchange Range Separation                   ... NOT USED
Finite Nucleus Model                        ... NOT USED
Auxiliary Coulomb fitting basis             ... AVAILABLE
   # of basis functions in Aux-J            ...   2498
   # of shells in Aux-J                     ...    830
   Maximum angular momentum in Aux-J        ...      4
Auxiliary J/K fitting basis                 ... NOT available
Auxiliary Correlation fitting basis         ... NOT available
Auxiliary 'external' fitting basis          ... NOT available
Integral threshold                          ...     2.500000e-11
Primitive cut-off                           ...     2.500000e-12
Primitive pair pre-selection threshold      ...     2.500000e-12

Calculating pre-screening integrals         ... done (  0.2 sec) Dimension = 622
Organizing shell pair data                  ... done (  1.1 sec)
Shell pair information
Total number of shell pairs                 ...    193753
Shell pairs after pre-screening             ...    114816
Total number of primitive shell pairs       ...    584784
Primitive shell pairs kept                  ...    216297
          la=0 lb=0:  31624 shell pairs
          la=1 lb=0:  34268 shell pairs
          la=1 lb=1:   9358 shell pairs
          la=2 lb=0:  15636 shell pairs
          la=2 lb=1:   8622 shell pairs
          la=2 lb=2:   1991 shell pairs
          la=3 lb=0:   7120 shell pairs
          la=3 lb=1:   4023 shell pairs
          la=3 lb=2:   1751 shell pairs
          la=3 lb=3:    423 shell pairs

Calculating one electron integrals          ... done (  0.3 sec)
Calculating RI/J V-Matrix + Cholesky decomp.... done (  2.0 sec)
Calculating Nuclear repulsion               ... done (  0.0 sec) ENN=   5288.120674166398 Eh

SHARK setup successfully completed in   6.9 seconds

Maximum memory used throughout the entire GTOINT-calculation: 167.3 MB
[1715648935.047951] [node047:209471:0]          mpool.c:43   UCX  WARN  object 0xc7d4b80 was not returned to mpool ucp_requests
[1715648935.047974] [node047:209471:0]          mpool.c:43   UCX  WARN  object 0xc7d4d40 was not returned to mpool ucp_requests
[1715648935.047978] [node047:209471:0]          mpool.c:43   UCX  WARN  object 0xc7d4f00 was not returned to mpool ucp_requests
[1715648935.047980] [node047:209471:0]          mpool.c:43   UCX  WARN  object 0xc7d50c0 was not returned to mpool ucp_requests
[1715648935.047983] [node047:209471:0]          mpool.c:43   UCX  WARN  object 0xc7d5280 was not returned to mpool ucp_requests
[1715648935.047986] [node047:209471:0]          mpool.c:43   UCX  WARN  object 0xc7d5440 was not returned to mpool ucp_requests
[1715648935.065497] [node047:209515:0]          mpool.c:43   UCX  WARN  object 0xad13b00 was not returned to mpool ucp_requests
[1715648935.065509] [node047:209515:0]          mpool.c:43   UCX  WARN  object 0xad13cc0 was not returned to mpool ucp_requests
[1715648935.065515] [node047:209515:0]          mpool.c:43   UCX  WARN  object 0xad13e80 was not returned to mpool ucp_requests
[1715648935.065518] [node047:209515:0]          mpool.c:43   UCX  WARN  object 0xad14040 was not returned to mpool ucp_requests
[1715648935.065521] [node047:209515:0]          mpool.c:43   UCX  WARN  object 0xad14200 was not returned to mpool ucp_requests
[1715648935.146770] [node047:209480:0]          mpool.c:43   UCX  WARN  object 0xc275900 was not returned to mpool ucp_requests
[1715648935.146792] [node047:209480:0]          mpool.c:43   UCX  WARN  object 0xc275ac0 was not returned to mpool ucp_requests
[1715648935.146799] [node047:209480:0]          mpool.c:43   UCX  WARN  object 0xc275c80 was not returned to mpool ucp_requests
[1715648935.146802] [node047:209480:0]          mpool.c:43   UCX  WARN  object 0xc275e40 was not returned to mpool ucp_requests
[1715648935.146805] [node047:209480:0]          mpool.c:43   UCX  WARN  object 0xc276000 was not returned to mpool ucp_requests
[1715648935.147723] [node047:209487:0]          mpool.c:43   UCX  WARN  object 0xaf21b40 was not returned to mpool ucp_requests
[1715648935.147739] [node047:209487:0]          mpool.c:43   UCX  WARN  object 0xaf21d00 was not returned to mpool ucp_requests
[1715648935.147744] [node047:209487:0]          mpool.c:43   UCX  WARN  object 0xaf21ec0 was not returned to mpool ucp_requests
[1715648935.147748] [node047:209487:0]          mpool.c:43   UCX  WARN  object 0xaf22080 was not returned to mpool ucp_requests
[1715648935.147751] [node047:209487:0]          mpool.c:43   UCX  WARN  object 0xaf22240 was not returned to mpool ucp_requests
[1715648935.148443] [node047:209466:0]          mpool.c:43   UCX  WARN  object 0xb8cca40 was not returned to mpool ucp_requests
[1715648935.148465] [node047:209466:0]          mpool.c:43   UCX  WARN  object 0xb8ccc00 was not returned to mpool ucp_requests
[1715648935.148468] [node047:209466:0]          mpool.c:43   UCX  WARN  object 0xb8ccdc0 was not returned to mpool ucp_requests
[1715648935.148471] [node047:209466:0]          mpool.c:43   UCX  WARN  object 0xb8ccf80 was not returned to mpool ucp_requests
[1715648935.148473] [node047:209466:0]          mpool.c:43   UCX  WARN  object 0xb8cd140 was not returned to mpool ucp_requests
[1715648935.148476] [node047:209466:0]          mpool.c:43   UCX  WARN  object 0xb8cd300 was not returned to mpool ucp_requests
[1715648935.150238] [node047:209482:0]          mpool.c:43   UCX  WARN  object 0xa9ce7c0 was not returned to mpool ucp_requests
[1715648935.150251] [node047:209482:0]          mpool.c:43   UCX  WARN  object 0xa9ce980 was not returned to mpool ucp_requests
[1715648935.150256] [node047:209482:0]          mpool.c:43   UCX  WARN  object 0xa9ceb40 was not returned to mpool ucp_requests
[1715648935.150259] [node047:209482:0]          mpool.c:43   UCX  WARN  object 0xa9ced00 was not returned to mpool ucp_requests
[1715648935.150262] [node047:209482:0]          mpool.c:43   UCX  WARN  object 0xa9ceec0 was not returned to mpool ucp_requests
[1715648935.153049] [node047:209513:0]          mpool.c:43   UCX  WARN  object 0xc437a40 was not returned to mpool ucp_requests
[1715648935.153061] [node047:209513:0]          mpool.c:43   UCX  WARN  object 0xc437c00 was not returned to mpool ucp_requests
[1715648935.153065] [node047:209513:0]          mpool.c:43   UCX  WARN  object 0xc437dc0 was not returned to mpool ucp_requests
[1715648935.153068] [node047:209513:0]          mpool.c:43   UCX  WARN  object 0xc437f80 was not returned to mpool ucp_requests
[1715648935.153071] [node047:209513:0]          mpool.c:43   UCX  WARN  object 0xc438140 was not returned to mpool ucp_requests
[1715648935.154501] [node047:209485:0]          mpool.c:43   UCX  WARN  object 0xb8a3900 was not returned to mpool ucp_requests
[1715648935.154523] [node047:209485:0]          mpool.c:43   UCX  WARN  object 0xb8a3ac0 was not returned to mpool ucp_requests
[1715648935.154526] [node047:209485:0]          mpool.c:43   UCX  WARN  object 0xb8a3c80 was not returned to mpool ucp_requests
[1715648935.154529] [node047:209485:0]          mpool.c:43   UCX  WARN  object 0xb8a3e40 was not returned to mpool ucp_requests
[1715648935.154531] [node047:209485:0]          mpool.c:43   UCX  WARN  object 0xb8a4000 was not returned to mpool ucp_requests
[1715648935.155818] [node047:209472:0]          mpool.c:43   UCX  WARN  object 0xb077b80 was not returned to mpool ucp_requests
[1715648935.155839] [node047:209472:0]          mpool.c:43   UCX  WARN  object 0xb077d40 was not returned to mpool ucp_requests
[1715648935.155843] [node047:209472:0]          mpool.c:43   UCX  WARN  object 0xb077f00 was not returned to mpool ucp_requests
[1715648935.155845] [node047:209472:0]          mpool.c:43   UCX  WARN  object 0xb0780c0 was not returned to mpool ucp_requests
[1715648935.155848] [node047:209472:0]          mpool.c:43   UCX  WARN  object 0xb078280 was not returned to mpool ucp_requests
[1715648935.155851] [node047:209472:0]          mpool.c:43   UCX  WARN  object 0xb078440 was not returned to mpool ucp_requests
[1715648935.156877] [node047:209517:0]          mpool.c:43   UCX  WARN  object 0xbdc2a00 was not returned to mpool ucp_requests
[1715648935.156890] [node047:209517:0]          mpool.c:43   UCX  WARN  object 0xbdc2bc0 was not returned to mpool ucp_requests
[1715648935.156895] [node047:209517:0]          mpool.c:43   UCX  WARN  object 0xbdc2d80 was not returned to mpool ucp_requests
[1715648935.156898] [node047:209517:0]          mpool.c:43   UCX  WARN  object 0xbdc2f40 was not returned to mpool ucp_requests
[1715648935.156901] [node047:209517:0]          mpool.c:43   UCX  WARN  object 0xbdc3100 was not returned to mpool ucp_requests
[1715648935.158251] [node047:209497:0]          mpool.c:43   UCX  WARN  object 0xbe2b940 was not returned to mpool ucp_requests
[1715648935.158264] [node047:209497:0]          mpool.c:43   UCX  WARN  object 0xbe2bb00 was not returned to mpool ucp_requests
[1715648935.158267] [node047:209497:0]          mpool.c:43   UCX  WARN  object 0xbe2bcc0 was not returned to mpool ucp_requests
[1715648935.158270] [node047:209497:0]          mpool.c:43   UCX  WARN  object 0xbe2be80 was not returned to mpool ucp_requests
[1715648935.158272] [node047:209497:0]          mpool.c:43   UCX  WARN  object 0xbe2c040 was not returned to mpool ucp_requests
[1715648935.159744] [node047:209499:0]          mpool.c:43   UCX  WARN  object 0xaa21800 was not returned to mpool ucp_requests
[1715648935.159763] [node047:209499:0]          mpool.c:43   UCX  WARN  object 0xaa219c0 was not returned to mpool ucp_requests
[1715648935.159768] [node047:209499:0]          mpool.c:43   UCX  WARN  object 0xaa21b80 was not returned to mpool ucp_requests
[1715648935.159772] [node047:209499:0]          mpool.c:43   UCX  WARN  object 0xaa21d40 was not returned to mpool ucp_requests
[1715648935.159777] [node047:209499:0]          mpool.c:43   UCX  WARN  object 0xaa21f00 was not returned to mpool ucp_requests
[1715648935.160126] [node047:209511:0]          mpool.c:43   UCX  WARN  object 0xb3e9980 was not returned to mpool ucp_requests
[1715648935.160137] [node047:209511:0]          mpool.c:43   UCX  WARN  object 0xb3e9b40 was not returned to mpool ucp_requests
[1715648935.160142] [node047:209511:0]          mpool.c:43   UCX  WARN  object 0xb3e9d00 was not returned to mpool ucp_requests
[1715648935.160144] [node047:209511:0]          mpool.c:43   UCX  WARN  object 0xb3e9ec0 was not returned to mpool ucp_requests
[1715648935.160147] [node047:209511:0]          mpool.c:43   UCX  WARN  object 0xb3ea080 was not returned to mpool ucp_requests
[1715648935.161155] [node047:209501:0]          mpool.c:43   UCX  WARN  object 0xbf10a80 was not returned to mpool ucp_requests
[1715648935.161168] [node047:209501:0]          mpool.c:43   UCX  WARN  object 0xbf10c40 was not returned to mpool ucp_requests
[1715648935.161172] [node047:209501:0]          mpool.c:43   UCX  WARN  object 0xbf10e00 was not returned to mpool ucp_requests
[1715648935.161175] [node047:209501:0]          mpool.c:43   UCX  WARN  object 0xbf10fc0 was not returned to mpool ucp_requests
[1715648935.161177] [node047:209501:0]          mpool.c:43   UCX  WARN  object 0xbf11180 was not returned to mpool ucp_requests
[1715648935.171398] [node047:209489:0]          mpool.c:43   UCX  WARN  object 0xacefac0 was not returned to mpool ucp_requests
[1715648935.171410] [node047:209489:0]          mpool.c:43   UCX  WARN  object 0xacefc80 was not returned to mpool ucp_requests
[1715648935.171413] [node047:209489:0]          mpool.c:43   UCX  WARN  object 0xacefe40 was not returned to mpool ucp_requests
[1715648935.174333] [node047:209464:0]          mpool.c:43   UCX  WARN  object 0xae7ca80 was not returned to mpool ucp_requests
[1715648935.174346] [node047:209464:0]          mpool.c:43   UCX  WARN  object 0xae7cc40 was not returned to mpool ucp_requests
[1715648935.174351] [node047:209464:0]          mpool.c:43   UCX  WARN  object 0xae7ce00 was not returned to mpool ucp_requests
[1715648935.174354] [node047:209464:0]          mpool.c:43   UCX  WARN  object 0xae7cfc0 was not returned to mpool ucp_requests
[1715648935.175409] [node047:209495:0]          mpool.c:43   UCX  WARN  object 0xb4ec940 was not returned to mpool ucp_requests
[1715648935.175428] [node047:209495:0]          mpool.c:43   UCX  WARN  object 0xb4ecb00 was not returned to mpool ucp_requests
[1715648935.175433] [node047:209495:0]          mpool.c:43   UCX  WARN  object 0xb4eccc0 was not returned to mpool ucp_requests
[1715648935.175437] [node047:209495:0]          mpool.c:43   UCX  WARN  object 0xb4ece80 was not returned to mpool ucp_requests
[1715648935.175441] [node047:209495:0]          mpool.c:43   UCX  WARN  object 0xb4ed040 was not returned to mpool ucp_requests
[1715648935.177186] [node047:209519:0]          mpool.c:43   UCX  WARN  object 0xb7fba80 was not returned to mpool ucp_requests
[1715648935.177198] [node047:209519:0]          mpool.c:43   UCX  WARN  object 0xb7fbc40 was not returned to mpool ucp_requests
[1715648935.177202] [node047:209519:0]          mpool.c:43   UCX  WARN  object 0xb7fbe00 was not returned to mpool ucp_requests
[1715648935.177204] [node047:209519:0]          mpool.c:43   UCX  WARN  object 0xb7fbfc0 was not returned to mpool ucp_requests
[1715648935.177207] [node047:209519:0]          mpool.c:43   UCX  WARN  object 0xb7fc180 was not returned to mpool ucp_requests
[1715648935.177237] [node047:209521:0]          mpool.c:43   UCX  WARN  object 0xc3e1800 was not returned to mpool ucp_requests
[1715648935.177250] [node047:209521:0]          mpool.c:43   UCX  WARN  object 0xc3e19c0 was not returned to mpool ucp_requests
[1715648935.177256] [node047:209521:0]          mpool.c:43   UCX  WARN  object 0xc3e1b80 was not returned to mpool ucp_requests
[1715648935.177261] [node047:209521:0]          mpool.c:43   UCX  WARN  object 0xc3e1d40 was not returned to mpool ucp_requests
[1715648935.177265] [node047:209521:0]          mpool.c:43   UCX  WARN  object 0xc3e1f00 was not returned to mpool ucp_requests
[1715648935.178251] [node047:209503:0]          mpool.c:43   UCX  WARN  object 0xbc1fb00 was not returned to mpool ucp_requests
[1715648935.178264] [node047:209503:0]          mpool.c:43   UCX  WARN  object 0xbc1fcc0 was not returned to mpool ucp_requests
[1715648935.178267] [node047:209503:0]          mpool.c:43   UCX  WARN  object 0xbc1fe80 was not returned to mpool ucp_requests
[1715648935.178269] [node047:209503:0]          mpool.c:43   UCX  WARN  object 0xbc20040 was not returned to mpool ucp_requests
[1715648935.178271] [node047:209503:0]          mpool.c:43   UCX  WARN  object 0xbc20200 was not returned to mpool ucp_requests
[1715648935.178519] [node047:209506:0]          mpool.c:43   UCX  WARN  object 0xb7037c0 was not returned to mpool ucp_requests
[1715648935.178532] [node047:209506:0]          mpool.c:43   UCX  WARN  object 0xb703980 was not returned to mpool ucp_requests
[1715648935.178537] [node047:209506:0]          mpool.c:43   UCX  WARN  object 0xb703b40 was not returned to mpool ucp_requests
[1715648935.178540] [node047:209506:0]          mpool.c:43   UCX  WARN  object 0xb703d00 was not returned to mpool ucp_requests
[1715648935.178542] [node047:209506:0]          mpool.c:43   UCX  WARN  object 0xb703ec0 was not returned to mpool ucp_requests
[1715648935.178907] [node047:209477:0]          mpool.c:43   UCX  WARN  object 0xb7e0a80 was not returned to mpool ucp_requests
[1715648935.178919] [node047:209477:0]          mpool.c:43   UCX  WARN  object 0xb7e0c40 was not returned to mpool ucp_requests
[1715648935.178923] [node047:209477:0]          mpool.c:43   UCX  WARN  object 0xb7e0e00 was not returned to mpool ucp_requests
[1715648935.178927] [node047:209477:0]          mpool.c:43   UCX  WARN  object 0xb7e0fc0 was not returned to mpool ucp_requests
[1715648935.178930] [node047:209477:0]          mpool.c:43   UCX  WARN  object 0xb7e1180 was not returned to mpool ucp_requests
[1715648935.178933] [node047:209477:0]          mpool.c:43   UCX  WARN  object 0xb7e1340 was not returned to mpool ucp_requests
[1715648935.179163] [node047:209491:0]          mpool.c:43   UCX  WARN  object 0xc033b00 was not returned to mpool ucp_requests
[1715648935.179185] [node047:209491:0]          mpool.c:43   UCX  WARN  object 0xc033cc0 was not returned to mpool ucp_requests
[1715648935.179189] [node047:209491:0]          mpool.c:43   UCX  WARN  object 0xc033e80 was not returned to mpool ucp_requests
[1715648935.179191] [node047:209491:0]          mpool.c:43   UCX  WARN  object 0xc034040 was not returned to mpool ucp_requests
[1715648935.179194] [node047:209491:0]          mpool.c:43   UCX  WARN  object 0xc034200 was not returned to mpool ucp_requests
[1715648935.179271] [node047:209508:0]          mpool.c:43   UCX  WARN  object 0xac68a40 was not returned to mpool ucp_requests
[1715648935.179304] [node047:209508:0]          mpool.c:43   UCX  WARN  object 0xac68c00 was not returned to mpool ucp_requests
[1715648935.179308] [node047:209508:0]          mpool.c:43   UCX  WARN  object 0xac68dc0 was not returned to mpool ucp_requests
[1715648935.179310] [node047:209508:0]          mpool.c:43   UCX  WARN  object 0xac68f80 was not returned to mpool ucp_requests
[1715648935.179312] [node047:209508:0]          mpool.c:43   UCX  WARN  object 0xac69140 was not returned to mpool ucp_requests
[1715648935.180169] [node047:209475:0]          mpool.c:43   UCX  WARN  object 0xc757880 was not returned to mpool ucp_requests
[1715648935.180191] [node047:209475:0]          mpool.c:43   UCX  WARN  object 0xc757a40 was not returned to mpool ucp_requests
[1715648935.180195] [node047:209475:0]          mpool.c:43   UCX  WARN  object 0xc757c00 was not returned to mpool ucp_requests
[1715648935.180197] [node047:209475:0]          mpool.c:43   UCX  WARN  object 0xc757dc0 was not returned to mpool ucp_requests
[1715648935.180200] [node047:209475:0]          mpool.c:43   UCX  WARN  object 0xc757f80 was not returned to mpool ucp_requests
[1715648935.180202] [node047:209475:0]          mpool.c:43   UCX  WARN  object 0xc758140 was not returned to mpool ucp_requests
[1715648935.181885] [node047:209493:0]          mpool.c:43   UCX  WARN  object 0xc88fb40 was not returned to mpool ucp_requests
[1715648935.181899] [node047:209493:0]          mpool.c:43   UCX  WARN  object 0xc88fd00 was not returned to mpool ucp_requests
[1715648935.181905] [node047:209493:0]          mpool.c:43   UCX  WARN  object 0xc88fec0 was not returned to mpool ucp_requests
[1715648935.181908] [node047:209493:0]          mpool.c:43   UCX  WARN  object 0xc890080 was not returned to mpool ucp_requests
[1715648935.181913] [node047:209493:0]          mpool.c:43   UCX  WARN  object 0xc890240 was not returned to mpool ucp_requests
[1715648935.182095] [node047:209469:0]          mpool.c:43   UCX  WARN  object 0xb502a40 was not returned to mpool ucp_requests
[1715648935.182108] [node047:209469:0]          mpool.c:43   UCX  WARN  object 0xb502c00 was not returned to mpool ucp_requests
[1715648935.182113] [node047:209469:0]          mpool.c:43   UCX  WARN  object 0xb502dc0 was not returned to mpool ucp_requests
[1715648935.182118] [node047:209469:0]          mpool.c:43   UCX  WARN  object 0xb502f80 was not returned to mpool ucp_requests
[1715648935.182122] [node047:209469:0]          mpool.c:43   UCX  WARN  object 0xb503140 was not returned to mpool ucp_requests
[1715648935.182126] [node047:209469:0]          mpool.c:43   UCX  WARN  object 0xb503300 was not returned to mpool ucp_requests
[1715648935.182334] [node047:209478:0]          mpool.c:43   UCX  WARN  object 0xc259b00 was not returned to mpool ucp_requests
[1715648935.182353] [node047:209478:0]          mpool.c:43   UCX  WARN  object 0xc259cc0 was not returned to mpool ucp_requests
[1715648935.182356] [node047:209478:0]          mpool.c:43   UCX  WARN  object 0xc259e80 was not returned to mpool ucp_requests
[1715648935.182359] [node047:209478:0]          mpool.c:43   UCX  WARN  object 0xc25a040 was not returned to mpool ucp_requests
[1715648935.182361] [node047:209478:0]          mpool.c:43   UCX  WARN  object 0xc25a200 was not returned to mpool ucp_requests
[1715648935.183431] [node047:209509:0]          mpool.c:43   UCX  WARN  object 0xb9e5a40 was not returned to mpool ucp_requests
[1715648935.183443] [node047:209509:0]          mpool.c:43   UCX  WARN  object 0xb9e5c00 was not returned to mpool ucp_requests
[1715648935.183447] [node047:209509:0]          mpool.c:43   UCX  WARN  object 0xb9e5dc0 was not returned to mpool ucp_requests
[1715648935.183450] [node047:209509:0]          mpool.c:43   UCX  WARN  object 0xb9e5f80 was not returned to mpool ucp_requests
[1715648935.183453] [node047:209509:0]          mpool.c:43   UCX  WARN  object 0xb9e6140 was not returned to mpool ucp_requests


           ************************************************************
           *        Program running with 30 parallel MPI-processes    *
           *              working on a common directory               *
           ************************************************************
-------------------------------------------------------------------------------
                                 ORCA SCF
-------------------------------------------------------------------------------

------------
SCF SETTINGS
------------
Hamiltonian:
 Density Functional     Method          .... DFT(GTOs)
 Exchange Functional    Exchange        .... PBE
   PBE kappa parameter   XKappa         ....  0.804000
   PBE mue parameter    XMuePBE         ....  0.219520
 Correlation Functional Correlation     .... PBE
   PBE beta parameter  CBetaPBE         ....  0.066725
 LDA part of GGA corr.  LDAOpt          .... PW91-LDA
 Gradients option       PostSCFGGA      .... off
 Hybrid DFT is turned on
   Fraction HF Exchange ScalHFX         ....  0.250000
   Scaling of DF-GGA-X  ScalDFX         ....  0.750000
   Scaling of DF-GGA-C  ScalDFC         ....  1.000000
   Scaling of DF-LDA-C  ScalLDAC        ....  1.000000
   Perturbative correction              ....  0.000000
   Density functional embedding theory  .... OFF
   NL short-range parameter             ....  6.900000
 RI-approximation to the Coulomb term is turned on
   Number of AuxJ basis functions       .... 2498
   RIJ-COSX (HFX calculated with COS-X)).... on


General Settings:
 Integral files         IntName         .... IminiumBzOate_S3freq
 Hartree-Fock type      HFTyp           .... RHF
 Total Charge           Charge          ....    0
 Multiplicity           Mult            ....    1
 Number of Electrons    NEL             ....  302
 Basis Dimension        Dim             .... 1542
 Nuclear Repulsion      ENuc            ....   5288.1206741664 Eh

Convergence Acceleration:
 DIIS                   CNVDIIS         .... on
   Start iteration      DIISMaxIt       ....    12
   Startup error        DIISStart       ....  0.200000
   # of expansion vecs  DIISMaxEq       ....     5
   Bias factor          DIISBfac        ....   1.050
   Max. coefficient     DIISMaxC        ....  10.000
 Trust-Rad. Augm. Hess. CNVTRAH         .... auto
   Auto Start mean grad. ratio tolernc. ....  1.125000
   Auto Start start iteration           ....    20
   Auto Start num. interpolation iter.  ....    10
   Max. Number of Micro iterations      ....    16
   Max. Number of Macro iterations      .... Maxiter - #DIIS iter
   Number of Davidson start vectors     ....     2
   Converg. threshold I  (grad. norm)   ....   1.000e-05
   Converg. threshold II (energy diff.) ....   1.000e-08
   Grad. Scal. Fac. for Micro threshold ....   0.100
   Minimum threshold for Micro iter.    ....   0.010
   NR start threshold (gradient norm)   ....   0.001
   Initial trust radius                 ....   0.400
   Minimum AH scaling param. (alpha)    ....   1.000
   Maximum AH scaling param. (alpha)    .... 1000.000
   Orbital update algorithm             .... Taylor
   White noise on init. David. guess    .... on
   Maximum white noise                  ....   0.010
   Quad. conv. algorithm                .... NR
 SOSCF                  CNVSOSCF        .... on
   Start iteration      SOSCFMaxIt      ....   150
   Startup grad/error   SOSCFStart      ....  0.003300
 Level Shifting         CNVShift        .... on
   Level shift para.    LevelShift      ....    0.2500
   Turn off err/grad.   ShiftErr        ....    0.0010
 Zerner damping         CNVZerner       .... off
 Static damping         CNVDamp         .... on
   Fraction old density DampFac         ....    0.7000
   Max. Damping (<1)    DampMax         ....    0.9800
   Min. Damping (>=0)   DampMin         ....    0.0000
   Turn off err/grad.   DampErr         ....    0.1000
 Fernandez-Rico         CNVRico         .... off

SCF Procedure:
 Maximum # iterations   MaxIter         ....   125
 SCF integral mode      SCFMode         .... Direct
   Integral package                     .... SHARK and LIBINT hybrid scheme
 Reset frequency        DirectResetFreq ....    20
 Integral Threshold     Thresh          ....  2.500e-11 Eh
 Primitive CutOff       TCut            ....  2.500e-12 Eh

Convergence Tolerance:
 Convergence Check Mode ConvCheckMode   .... Total+1el-Energy
 Convergence forced     ConvForced      .... 0
 Energy Change          TolE            ....  1.000e-08 Eh
 1-El. energy change                    ....  1.000e-05 Eh
 Orbital Gradient       TolG            ....  1.000e-05
 Orbital Rotation angle TolX            ....  1.000e-05
 DIIS Error             TolErr          ....  5.000e-07


Diagonalization of the overlap matrix:
Smallest eigenvalue                        ... 3.526e-06
Time for diagonalization                   ...    3.002 sec
Threshold for overlap eigenvalues          ... 1.000e-08
Number of eigenvalues below threshold      ... 0
Time for construction of square roots      ...    1.691 sec
Total time needed                          ...    4.883 sec

Time for model grid setup =    1.145 sec

------------------------------
INITIAL GUESS: MODEL POTENTIAL
------------------------------
Loading Hartree-Fock densities                     ... done
Calculating cut-offs                               ... done
Initializing the effective Hamiltonian             ... done
Setting up the integral package (SHARK)            ... done
Starting the Coulomb interaction                   ... done (   2.9 sec)
Reading the grid                                   ... done
Mapping shells                                     ... done
Starting the XC term evaluation                    ... done (   0.5 sec)
  promolecular density results
     # of electrons  =    301.970349002
     EX              =   -241.780023282
     EC              =    -10.142057712
     EX+EC           =   -251.922080994
Transforming the Hamiltonian                       ... done (   0.5 sec)
Diagonalizing the Hamiltonian                      ... done (   0.8 sec)
Back transforming the eigenvectors                 ... done (   0.1 sec)
Now organizing SCF variables                       ... done
                      ------------------
                      INITIAL GUESS DONE (   7.0 sec)
                      ------------------
-------------------
DFT GRID GENERATION
-------------------

General Integration Accuracy     IntAcc      ... 4.388
Radial Grid Type                 RadialGrid  ... OptM3 with GC (2021)
Angular Grid (max. ang.)         AngularGrid ... 4 (Lebedev-302)
Angular grid pruning method      GridPruning ... 4 (adaptive)
Weight generation scheme         WeightScheme... Becke
Basis function cutoff            BFCut       ... 1.0000e-11
Integration weight cutoff        WCut        ... 1.0000e-14
Angular grids for H and He will be reduced by one unit
Partially contracted basis set               ... off
Rotationally invariant grid construction     ... off

Total number of grid points                  ...   373878
Total number of batches                      ...     5885
Average number of points per batch           ...       63
Average number of grid points per atom       ...     4559
Time for grid setup =    2.787 sec

--------------------
COSX GRID GENERATION
--------------------

GRIDX 1
-------
General Integration Accuracy     IntAcc      ... 3.816
Radial Grid Type                 RadialGrid  ... OptM3 with GC (2021)
Angular Grid (max. ang.)         AngularGrid ... 1 (Lebedev-50)
Angular grid pruning method      GridPruning ... 4 (adaptive)
Weight generation scheme         WeightScheme... Becke
Basis function cutoff            BFCut       ... 1.0000e-11
Integration weight cutoff        WCut        ... 1.0000e-14
Angular grids for H and He will be reduced by one unit
Partially contracted basis set               ... on
Rotationally invariant grid construction     ... off

Total number of grid points                  ...    47303
Total number of batches                      ...      775
Average number of points per batch           ...       61
Average number of grid points per atom       ...      577
UseSFitting                                  ... on

GRIDX 2
-------
General Integration Accuracy     IntAcc      ... 4.020
Radial Grid Type                 RadialGrid  ... OptM3 with GC (2021)
Angular Grid (max. ang.)         AngularGrid ... 2 (Lebedev-110)
Angular grid pruning method      GridPruning ... 4 (adaptive)
Weight generation scheme         WeightScheme... Becke
Basis function cutoff            BFCut       ... 1.0000e-11
Integration weight cutoff        WCut        ... 1.0000e-14
Angular grids for H and He will be reduced by one unit
Partially contracted basis set               ... on
Rotationally invariant grid construction     ... off

Total number of grid points                  ...   100198
Total number of batches                      ...     1601
Average number of points per batch           ...       62
Average number of grid points per atom       ...     1222
UseSFitting                                  ... on

GRIDX 3
-------
General Integration Accuracy     IntAcc      ... 4.338
Radial Grid Type                 RadialGrid  ... OptM3 with GC (2021)
Angular Grid (max. ang.)         AngularGrid ... 3 (Lebedev-194)
Angular grid pruning method      GridPruning ... 4 (adaptive)
Weight generation scheme         WeightScheme... Becke
Basis function cutoff            BFCut       ... 1.0000e-11
Integration weight cutoff        WCut        ... 1.0000e-14
Angular grids for H and He will be reduced by one unit
Partially contracted basis set               ... on
Rotationally invariant grid construction     ... off

Total number of grid points                  ...   217485
Total number of batches                      ...     3436
Average number of points per batch           ...       63
Average number of grid points per atom       ...     2652
UseSFitting                                  ... on

Time for X-Grid setup             =   10.486 sec


--------------------
CPCM SOLVATION MODEL
--------------------
CPCM parameters:
  Epsilon                                         ...      26.7260
  Refrac                                          ...       1.2907
  Rsolv                                           ...       1.3000
  Surface type                                    ... GAUSSIAN VDW
  Epsilon function type                           ...         CPCM
Solvent:                                     ... 2,2,2-TRIFLUOROETHANOL
SMD-CDS solvent descriptors:
  Soln                                       ...    1.2907
  Soln25                                     ... Unavailable
  Sola                                       ...    0.5700
  Solb                                       ...    0.2500
  Solg                                       ...   42.0200
  Solc                                       ...    0.0000
  Solh                                       ...    0.5000
Radii:
 Radius for O  used is    2.8724 Bohr (=   1.5200 Ang.)
 Radius for N  used is    3.5716 Bohr (=   1.8900 Ang.)
 Radius for C  used is    3.4960 Bohr (=   1.8500 Ang.)
 Radius for H  used is    2.2677 Bohr (=   1.2000 Ang.)
Calculating surface                               ...        done! (  0.0s)
GEPOL surface points                              ...         4695
GEPOL Volume                                      ...    3954.4025
GEPOL Surface-area                                ...    2134.1935
Calculating surface distance matrix               ...        done! (  0.2s)
Performing Cholesky decomposition & store         ...        done! (  1.6s)
Overall time for CPCM initialization              ...                 1.9s
--------------
SCF ITERATIONS
--------------
ITER       Energy         Delta-E        Max-DP      RMS-DP      [F,P]     Damp
               ***  Starting incremental Fock matrix formation  ***
  0  -1803.8232165501   0.000000000000 0.13563946  0.00057926  0.2946760 0.7000
  1  -1804.3198567619  -0.496640211872 0.15303683  0.00047832  0.1300722 0.7000
                               ***Turning on DIIS***
  2  -1804.5300168505  -0.210160088541 0.20548587  0.00087394  0.0378429 0.0000
  3  -1804.8483859421  -0.318369091651 0.16269601  0.00037077  0.0665823 0.0000
  4  -1804.9200352799  -0.071649337774 0.04586233  0.00013969  0.0137752 0.0000
  5  -1804.9233934983  -0.003358218393 0.01954931  0.00005836  0.0104423 0.0000
                      *** Initiating the SOSCF procedure ***
                           *** Shutting down DIIS ***
                      *** Re-Reading the Fockian *** 
                      *** Removing any level shift *** 
ITER      Energy       Delta-E        Grad      Rot      Max-DP    RMS-DP
  6  -1804.92376858  -0.0003750857  0.000285  0.000285  0.006295  0.000021
               *** Restarting incremental Fock matrix formation ***
  7  -1804.92384195  -0.0000733670  0.000129  0.000425  0.006426  0.000049
  8  -1804.92384065   0.0000013024  0.000177  0.000246  0.001137  0.000009
  9  -1804.92384792  -0.0000072711  0.000021  0.000052  0.001169  0.000009
 10  -1804.92384784   0.0000000810  0.000028  0.000040  0.000157  0.000001
 11  -1804.92384809  -0.0000002469  0.000006  0.000017  0.000282  0.000002
 12  -1804.92384808   0.0000000094  0.000008  0.000011  0.000132  0.000001
                  ***Gradient check signals convergence***
              ***Rediagonalizing the Fockian in SOSCF/NRSCF***

               *****************************************************
               *                     SUCCESS                       *
               *           SCF CONVERGED AFTER  13 CYCLES          *
               *****************************************************

Old exchange energy                            =    -61.835559024 Eh
New exchange energy                            =    -61.835544397 Eh
Exchange energy change after final integration =      0.000014627 Eh
Total energy after final integration           =  -1804.923833326 Eh
Final COS-X integration done in                =    39.550 sec

SMD CDS free energy correction energy :                 3.20098     Kcal/mol
Total Energy after SMD CDS correction =             -1804.918732240 Eh

----------------
TOTAL SCF ENERGY
----------------

Total Energy       :        -1804.91873224 Eh          -49114.33563 eV

Components:
Nuclear Repulsion  :         5288.12067417 Eh          143897.07913 eV
Electronic Energy  :        -7093.03940641 Eh         -193011.41476 eV
One Electron Energy:       -12983.52572891 Eh         -353299.69649 eV
Two Electron Energy:         5890.48632250 Eh          160288.28173 eV
Max COSX asymmetry :            0.00000300 Eh               0.00008 eV
CPCM Dielectric    :           -0.07267090 Eh              -1.97748 eV
SMD CDS (Gcds)     :            0.00510109 Eh               0.13881 eV

Virial components:
Potential Energy   :        -3601.42654573 Eh          -97999.79852 eV
Kinetic Energy     :         1796.50781349 Eh           48885.46289 eV
Virial Ratio       :            2.00468182


DFT components:
N(Alpha)           :      151.000290253752 electrons
N(Beta)            :      151.000290253752 electrons
N(Total)           :      302.000580507505 electrons
E(X)               :     -184.939205958446 Eh       
E(C)               :      -10.124048247597 Eh       
E(XC)              :     -195.063254206043 Eh       
DFET-embed. en.    :        0.000000000000 Eh       
CPCM Solvation Model Properties:
Surface-charge          :           -0.08517544
Charge-correction       :           -0.00101923 Eh              -0.02773 eV
Free-energy (cav+disp)  :            0.00510109 Eh               0.13881 eV

---------------
SCF CONVERGENCE
---------------

  Last Energy change         ...    1.2333e-07  Tolerance :   1.0000e-08
  Last MAX-Density change    ...    3.5527e-15  Tolerance :   1.0000e-07
  Last RMS-Density change    ...    1.1646e-17  Tolerance :   5.0000e-09
  Last Orbital Gradient      ...    1.0435e-06  Tolerance :   1.0000e-05
  Last Orbital Rotation      ...    3.4867e-06  Tolerance :   1.0000e-05

             **** THE GBW FILE WAS UPDATED (IminiumBzOate_S3freq.gbw) ****
             **** DENSITY IminiumBzOate_S3freq.scfp WAS UPDATED ****
             **** ENERGY FILE WAS UPDATED (IminiumBzOate_S3freq.en.tmp) ****
             **** THE GBW FILE WAS UPDATED (IminiumBzOate_S3freq.gbw) ****
             **** DENSITY IminiumBzOate_S3freq.scfp WAS UPDATED ****
----------------
ORBITAL ENERGIES
----------------

  NO   OCC          E(Eh)            E(eV) 
   0   2.0000     -19.291810      -524.9568 
   1   2.0000     -19.218907      -522.9730 
   2   2.0000     -19.166306      -521.5417 
   3   2.0000     -19.160287      -521.3779 
   4   2.0000     -14.449132      -393.1809 
   5   2.0000     -14.402732      -391.9182 
   6   2.0000     -10.385566      -282.6056 
   7   2.0000     -10.379566      -282.4423 
   8   2.0000     -10.319813      -280.8164 
   9   2.0000     -10.295206      -280.1468 
  10   2.0000     -10.286961      -279.9224 
  11   2.0000     -10.268852      -279.4297 
  12   2.0000     -10.252561      -278.9864 
  13   2.0000     -10.246702      -278.8269 
  14   2.0000     -10.242378      -278.7093 
  15   2.0000     -10.241914      -278.6966 
  16   2.0000     -10.241123      -278.6751 
  17   2.0000     -10.238607      -278.6067 
  18   2.0000     -10.233790      -278.4756 
  19   2.0000     -10.233676      -278.4725 
  20   2.0000     -10.233571      -278.4696 
  21   2.0000     -10.229077      -278.3473 
  22   2.0000     -10.227902      -278.3154 
  23   2.0000     -10.227690      -278.3096 
  24   2.0000     -10.226318      -278.2723 
  25   2.0000     -10.226314      -278.2721 
  26   2.0000     -10.225895      -278.2607 
  27   2.0000     -10.225260      -278.2435 
  28   2.0000     -10.224137      -278.2129 
  29   2.0000     -10.224012      -278.2095 
  30   2.0000     -10.223451      -278.1943 
  31   2.0000     -10.223332      -278.1910 
  32   2.0000     -10.219377      -278.0834 
  33   2.0000     -10.217934      -278.0441 
  34   2.0000     -10.217462      -278.0313 
  35   2.0000     -10.213488      -277.9231 
  36   2.0000     -10.209337      -277.8102 
  37   2.0000     -10.208854      -277.7970 
  38   2.0000     -10.207621      -277.7635 
  39   2.0000     -10.206476      -277.7323 
  40   2.0000     -10.200179      -277.5610 
  41   2.0000     -10.199532      -277.5434 
  42   2.0000      -1.190288       -32.3894 
  43   2.0000      -1.096086       -29.8260 
  44   2.0000      -1.078113       -29.3370 
  45   2.0000      -1.013660       -27.5831 
  46   2.0000      -0.984071       -26.7779 
  47   2.0000      -0.982042       -26.7227 
  48   2.0000      -0.903301       -24.5801 
  49   2.0000      -0.894629       -24.3441 
  50   2.0000      -0.884578       -24.0706 
  51   2.0000      -0.880062       -23.9477 
  52   2.0000      -0.852783       -23.2054 
  53   2.0000      -0.841861       -22.9082 
  54   2.0000      -0.810597       -22.0575 
  55   2.0000      -0.805372       -21.9153 
  56   2.0000      -0.784376       -21.3440 
  57   2.0000      -0.777767       -21.1641 
  58   2.0000      -0.774304       -21.0699 
  59   2.0000      -0.769345       -20.9350 
  60   2.0000      -0.764894       -20.8138 
  61   2.0000      -0.760110       -20.6836 
  62   2.0000      -0.742417       -20.2022 
  63   2.0000      -0.722439       -19.6586 
  64   2.0000      -0.715325       -19.4650 
  65   2.0000      -0.710601       -19.3364 
  66   2.0000      -0.700722       -19.0676 
  67   2.0000      -0.700130       -19.0515 
  68   2.0000      -0.659204       -17.9379 
  69   2.0000      -0.644606       -17.5406 
  70   2.0000      -0.643146       -17.5009 
  71   2.0000      -0.640267       -17.4226 
  72   2.0000      -0.631415       -17.1817 
  73   2.0000      -0.629205       -17.1215 
  74   2.0000      -0.624000       -16.9799 
  75   2.0000      -0.621329       -16.9072 
  76   2.0000      -0.607168       -16.5219 
  77   2.0000      -0.585167       -15.9232 
  78   2.0000      -0.580988       -15.8095 
  79   2.0000      -0.571272       -15.5451 
  80   2.0000      -0.568968       -15.4824 
  81   2.0000      -0.557451       -15.1690 
  82   2.0000      -0.540123       -14.6975 
  83   2.0000      -0.530981       -14.4487 
  84   2.0000      -0.529352       -14.4044 
  85   2.0000      -0.516912       -14.0659 
  86   2.0000      -0.512990       -13.9592 
  87   2.0000      -0.509710       -13.8699 
  88   2.0000      -0.498523       -13.5655 
  89   2.0000      -0.488009       -13.2794 
  90   2.0000      -0.487579       -13.2677 
  91   2.0000      -0.477208       -12.9855 
  92   2.0000      -0.476019       -12.9531 
  93   2.0000      -0.471956       -12.8426 
  94   2.0000      -0.471152       -12.8207 
  95   2.0000      -0.470023       -12.7900 
  96   2.0000      -0.468815       -12.7571 
  97   2.0000      -0.467378       -12.7180 
  98   2.0000      -0.459681       -12.5086 
  99   2.0000      -0.454248       -12.3607 
 100   2.0000      -0.451700       -12.2914 
 101   2.0000      -0.450587       -12.2611 
 102   2.0000      -0.448522       -12.2049 
 103   2.0000      -0.446719       -12.1558 
 104   2.0000      -0.444162       -12.0863 
 105   2.0000      -0.438676       -11.9370 
 106   2.0000      -0.437128       -11.8949 
 107   2.0000      -0.434273       -11.8172 
 108   2.0000      -0.431884       -11.7522 
 109   2.0000      -0.431179       -11.7330 
 110   2.0000      -0.429884       -11.6977 
 111   2.0000      -0.417816       -11.3693 
 112   2.0000      -0.412290       -11.2190 
 113   2.0000      -0.408004       -11.1024 
 114   2.0000      -0.399200       -10.8628 
 115   2.0000      -0.396209       -10.7814 
 116   2.0000      -0.394468       -10.7340 
 117   2.0000      -0.392723       -10.6865 
 118   2.0000      -0.389023       -10.5858 
 119   2.0000      -0.383633       -10.4392 
 120   2.0000      -0.381698       -10.3865 
 121   2.0000      -0.378790       -10.3074 
 122   2.0000      -0.377073       -10.2607 
 123   2.0000      -0.376410       -10.2426 
 124   2.0000      -0.373056       -10.1514 
 125   2.0000      -0.370593       -10.0843 
 126   2.0000      -0.367361        -9.9964 
 127   2.0000      -0.367211        -9.9923 
 128   2.0000      -0.363767        -9.8986 
 129   2.0000      -0.362529        -9.8649 
 130   2.0000      -0.358963        -9.7679 
 131   2.0000      -0.353638        -9.6230 
 132   2.0000      -0.349004        -9.4969 
 133   2.0000      -0.346871        -9.4388 
 134   2.0000      -0.340270        -9.2592 
 135   2.0000      -0.335766        -9.1367 
 136   2.0000      -0.334627        -9.1057 
 137   2.0000      -0.325566        -8.8591 
 138   2.0000      -0.322117        -8.7652 
 139   2.0000      -0.317748        -8.6464 
 140   2.0000      -0.294825        -8.0226 
 141   2.0000      -0.284739        -7.7481 
 142   2.0000      -0.282190        -7.6788 
 143   2.0000      -0.281538        -7.6610 
 144   2.0000      -0.274198        -7.4613 
 145   2.0000      -0.271977        -7.4009 
 146   2.0000      -0.270165        -7.3516 
 147   2.0000      -0.264951        -7.2097 
 148   2.0000      -0.262254        -7.1363 
 149   2.0000      -0.253245        -6.8911 
 150   2.0000      -0.223101        -6.0709 
 151   0.0000      -0.068824        -1.8728 
 152   0.0000      -0.046492        -1.2651 
 153   0.0000      -0.033205        -0.9035 
 154   0.0000      -0.023904        -0.6504 
 155   0.0000      -0.016752        -0.4559 
 156   0.0000      -0.008808        -0.2397 
 157   0.0000      -0.006396        -0.1740 
 158   0.0000      -0.000010        -0.0003 
 159   0.0000       0.006983         0.1900 
 160   0.0000       0.039183         1.0662 
 161   0.0000       0.041817         1.1379 
 162   0.0000       0.049407         1.3444 
 163   0.0000       0.058797         1.5999 
 164   0.0000       0.066241         1.8025 
 165   0.0000       0.071272         1.9394 
 166   0.0000       0.072329         1.9682 
 167   0.0000       0.076447         2.0802 
 168   0.0000       0.080193         2.1822 
 169   0.0000       0.084086         2.2881 
 170   0.0000       0.085096         2.3156 
 171   0.0000       0.089596         2.4380 
 172   0.0000       0.091946         2.5020 
 173   0.0000       0.095065         2.5869 
 174   0.0000       0.097017         2.6400 
 175   0.0000       0.099473         2.7068 
 176   0.0000       0.102375         2.7858 
 177   0.0000       0.105266         2.8644 
 178   0.0000       0.105632         2.8744 
 179   0.0000       0.110734         3.0132 
 180   0.0000       0.112449         3.0599 
 181   0.0000       0.114964         3.1283 
 182   0.0000       0.118109         3.2139 
 183   0.0000       0.119990         3.2651 
 184   0.0000       0.123690         3.3658 
 185   0.0000       0.126212         3.4344 
 186   0.0000       0.127813         3.4780 
 187   0.0000       0.133774         3.6402 
 188   0.0000       0.135801         3.6953 
 189   0.0000       0.136319         3.7094 
 190   0.0000       0.140024         3.8102 
 191   0.0000       0.141616         3.8536 
 192   0.0000       0.142338         3.8732 
 193   0.0000       0.143620         3.9081 
 194   0.0000       0.147548         4.0150 
 195   0.0000       0.149080         4.0567 
 196   0.0000       0.154281         4.1982 
 197   0.0000       0.157362         4.2820 
 198   0.0000       0.159655         4.3444 
 199   0.0000       0.160735         4.3738 
 200   0.0000       0.163704         4.4546 
 201   0.0000       0.166200         4.5225 
 202   0.0000       0.166653         4.5349 
 203   0.0000       0.171759         4.6738 
 204   0.0000       0.172993         4.7074 
 205   0.0000       0.175422         4.7735 
 206   0.0000       0.176830         4.8118 
 207   0.0000       0.177923         4.8415 
 208   0.0000       0.181165         4.9298 
 209   0.0000       0.182581         4.9683 
 210   0.0000       0.185912         5.0589 
 211   0.0000       0.187587         5.1045 
 212   0.0000       0.191049         5.1987 
 213   0.0000       0.192449         5.2368 
 214   0.0000       0.195274         5.3137 
 215   0.0000       0.197965         5.3869 
 216   0.0000       0.199495         5.4285 
 217   0.0000       0.203494         5.5374 
 218   0.0000       0.205940         5.6039 
 219   0.0000       0.207797         5.6544 
 220   0.0000       0.209781         5.7084 
 221   0.0000       0.212191         5.7740 
 222   0.0000       0.216341         5.8869 
 223   0.0000       0.217475         5.9178 
 224   0.0000       0.222832         6.0636 
 225   0.0000       0.224923         6.1205 
 226   0.0000       0.228127         6.2076 
 227   0.0000       0.229470         6.2442 
 228   0.0000       0.230653         6.2764 
 229   0.0000       0.234425         6.3790 
 230   0.0000       0.236981         6.4486 
 231   0.0000       0.237969         6.4755 
 232   0.0000       0.240472         6.5436 
 233   0.0000       0.242297         6.5932 
 234   0.0000       0.243440         6.6243 
 235   0.0000       0.244396         6.6504 
 236   0.0000       0.247286         6.7290 
 237   0.0000       0.250951         6.8287 
 238   0.0000       0.252568         6.8727 
 239   0.0000       0.256196         6.9715 
 240   0.0000       0.258516         7.0346 
 241   0.0000       0.260777         7.0961 
 242   0.0000       0.263139         7.1604 
 243   0.0000       0.264157         7.1881 
 244   0.0000       0.266493         7.2516 
 245   0.0000       0.270334         7.3562 
 246   0.0000       0.272889         7.4257 
 247   0.0000       0.274278         7.4635 
 248   0.0000       0.275158         7.4874 
 249   0.0000       0.278745         7.5851 
 250   0.0000       0.280206         7.6248 
 251   0.0000       0.281830         7.6690 
 252   0.0000       0.285747         7.7756 
 253   0.0000       0.290300         7.8995 
 254   0.0000       0.295811         8.0494 
 255   0.0000       0.297916         8.1067 
 256   0.0000       0.300647         8.1810 
 257   0.0000       0.302188         8.2229 
 258   0.0000       0.305274         8.3069 
 259   0.0000       0.307423         8.3654 
 260   0.0000       0.308956         8.4071 
 261   0.0000       0.313470         8.5300 
 262   0.0000       0.315060         8.5732 
 263   0.0000       0.317503         8.6397 
 264   0.0000       0.321293         8.7428 
 265   0.0000       0.322873         8.7858 
 266   0.0000       0.324513         8.8304 
 267   0.0000       0.326258         8.8779 
 268   0.0000       0.332255         9.0411 
 269   0.0000       0.333795         9.0830 
 270   0.0000       0.338171         9.2021 
 271   0.0000       0.341551         9.2941 
 272   0.0000       0.342559         9.3215 
 273   0.0000       0.343178         9.3383 
 274   0.0000       0.344565         9.3761 
 275   0.0000       0.351347         9.5606 
 276   0.0000       0.352649         9.5961 
 277   0.0000       0.353982         9.6324 
 278   0.0000       0.355829         9.6826 
 279   0.0000       0.357490         9.7278 
 280   0.0000       0.361210         9.8290 
 281   0.0000       0.362553         9.8656 
 282   0.0000       0.365167         9.9367 
 283   0.0000       0.365734         9.9521 
 284   0.0000       0.369712        10.0604 
 285   0.0000       0.372231        10.1289 
 286   0.0000       0.376833        10.2541 
 287   0.0000       0.377004        10.2588 
 288   0.0000       0.381493        10.3809 
 289   0.0000       0.383581        10.4378 
 290   0.0000       0.385975        10.5029 
 291   0.0000       0.391776        10.6608 
 292   0.0000       0.393898        10.7185 
 293   0.0000       0.397539        10.8176 
 294   0.0000       0.398681        10.8487 
 295   0.0000       0.402249        10.9458 
 296   0.0000       0.406131        11.0514 
 297   0.0000       0.408065        11.1040 
 298   0.0000       0.409843        11.1524 
 299   0.0000       0.412584        11.2270 
 300   0.0000       0.414727        11.2853 
 301   0.0000       0.417666        11.3653 
 302   0.0000       0.419415        11.4129 
 303   0.0000       0.422529        11.4976 
 304   0.0000       0.423845        11.5334 
 305   0.0000       0.424748        11.5580 
 306   0.0000       0.426914        11.6169 
 307   0.0000       0.429489        11.6870 
 308   0.0000       0.431279        11.7357 
 309   0.0000       0.433353        11.7921 
 310   0.0000       0.436335        11.8733 
 311   0.0000       0.436723        11.8838 
 312   0.0000       0.437374        11.9016 
 313   0.0000       0.438740        11.9387 
 314   0.0000       0.440889        11.9972 
 315   0.0000       0.443414        12.0659 
 316   0.0000       0.446363        12.1461 
 317   0.0000       0.447352        12.1731 
 318   0.0000       0.449663        12.2359 
 319   0.0000       0.450366        12.2551 
 320   0.0000       0.454904        12.3786 
 321   0.0000       0.456217        12.4143 
 322   0.0000       0.458798        12.4845 
 323   0.0000       0.461385        12.5549 
 324   0.0000       0.463348        12.6083 
 325   0.0000       0.465042        12.6544 
 326   0.0000       0.466246        12.6872 
 327   0.0000       0.466582        12.6963 
 328   0.0000       0.469667        12.7803 
 329   0.0000       0.470157        12.7936 
 330   0.0000       0.470513        12.8033 
 331   0.0000       0.472429        12.8555 
 332   0.0000       0.476475        12.9656 
 333   0.0000       0.477848        13.0029 
 334   0.0000       0.480724        13.0812 
 335   0.0000       0.483620        13.1600 
 336   0.0000       0.487200        13.2574 
 337   0.0000       0.487795        13.2736 
 338   0.0000       0.491309        13.3692 
 339   0.0000       0.492304        13.3963 
 340   0.0000       0.493639        13.4326 
 341   0.0000       0.496080        13.4990 
 342   0.0000       0.497809        13.5461 
 343   0.0000       0.500349        13.6152 
 344   0.0000       0.503990        13.7143 
 345   0.0000       0.504261        13.7217 
 346   0.0000       0.507104        13.7990 
 347   0.0000       0.508954        13.8493 
 348   0.0000       0.510871        13.9015 
 349   0.0000       0.513494        13.9729 
 350   0.0000       0.516037        14.0421 
 351   0.0000       0.517451        14.0806 
 352   0.0000       0.518974        14.1220 
 353   0.0000       0.520499        14.1635 
 354   0.0000       0.522425        14.2159 
 355   0.0000       0.525021        14.2865 
 356   0.0000       0.525742        14.3062 
 357   0.0000       0.527446        14.3525 
 358   0.0000       0.530224        14.4281 
 359   0.0000       0.532963        14.5027 
 360   0.0000       0.536142        14.5892 
 361   0.0000       0.538120        14.6430 
 362   0.0000       0.542284        14.7563 
 363   0.0000       0.545172        14.8349 
 364   0.0000       0.546362        14.8673 
 365   0.0000       0.548852        14.9350 
 366   0.0000       0.555437        15.1142 
 367   0.0000       0.555447        15.1145 
 368   0.0000       0.557095        15.1593 
 369   0.0000       0.564052        15.3486 
 370   0.0000       0.565828        15.3970 
 371   0.0000       0.569133        15.4869 
 372   0.0000       0.570782        15.5318 
 373   0.0000       0.572736        15.5849 
 374   0.0000       0.575972        15.6730 
 375   0.0000       0.580941        15.8082 
 376   0.0000       0.584078        15.8936 
 377   0.0000       0.585835        15.9414 
 378   0.0000       0.587917        15.9980 
 379   0.0000       0.590486        16.0679 
 380   0.0000       0.593072        16.1383 
 381   0.0000       0.597412        16.2564 
 382   0.0000       0.602779        16.4025 
 383   0.0000       0.606933        16.5155 
 384   0.0000       0.608329        16.5535 
 385   0.0000       0.611479        16.6392 
 386   0.0000       0.619019        16.8444 
 387   0.0000       0.619958        16.8699 
 388   0.0000       0.626237        17.0408 
 389   0.0000       0.627571        17.0771 
 390   0.0000       0.633871        17.2485 
 391   0.0000       0.635747        17.2996 
 392   0.0000       0.643558        17.5121 
 393   0.0000       0.646762        17.5993 
 394   0.0000       0.653583        17.7849 
 395   0.0000       0.655452        17.8358 
 396   0.0000       0.658790        17.9266 
 397   0.0000       0.661509        18.0006 
 398   0.0000       0.661782        18.0080 
 399   0.0000       0.664939        18.0939 
 400   0.0000       0.669202        18.2099 
 401   0.0000       0.675023        18.3683 
 402   0.0000       0.675569        18.3832 
 403   0.0000       0.678233        18.4557 
 404   0.0000       0.683306        18.5937 
 405   0.0000       0.686840        18.6899 
 406   0.0000       0.689197        18.7540 
 407   0.0000       0.689876        18.7725 
 408   0.0000       0.695365        18.9218 
 409   0.0000       0.701367        19.0852 
 410   0.0000       0.705055        19.1855 
 411   0.0000       0.710485        19.3333 
 412   0.0000       0.712065        19.3763 
 413   0.0000       0.713511        19.4156 
 414   0.0000       0.716347        19.4928 
 415   0.0000       0.718147        19.5418 
 416   0.0000       0.720405        19.6032 
 417   0.0000       0.724189        19.7062 
 418   0.0000       0.725360        19.7381 
 419   0.0000       0.727803        19.8045 
 420   0.0000       0.731209        19.8972 
 421   0.0000       0.732230        19.9250 
 422   0.0000       0.738493        20.0954 
 423   0.0000       0.740799        20.1582 
 424   0.0000       0.743360        20.2279 
 425   0.0000       0.746699        20.3187 
 426   0.0000       0.748728        20.3739 
 427   0.0000       0.754401        20.5283 
 428   0.0000       0.756301        20.5800 
 429   0.0000       0.757566        20.6144 
 430   0.0000       0.760188        20.6858 
 431   0.0000       0.761704        20.7270 
 432   0.0000       0.763778        20.7834 
 433   0.0000       0.771368        20.9900 
 434   0.0000       0.773008        21.0346 
 435   0.0000       0.775887        21.1130 
 436   0.0000       0.779056        21.1992 
 437   0.0000       0.785319        21.3696 
 438   0.0000       0.785977        21.3875 
 439   0.0000       0.787184        21.4204 
 440   0.0000       0.792635        21.5687 
 441   0.0000       0.797751        21.7079 
 442   0.0000       0.798556        21.7298 
 443   0.0000       0.800133        21.7727 
 444   0.0000       0.805654        21.9230 
 445   0.0000       0.812612        22.1123 
 446   0.0000       0.813609        22.1394 
 447   0.0000       0.815189        22.1824 
 448   0.0000       0.817538        22.2463 
 449   0.0000       0.819875        22.3099 
 450   0.0000       0.826629        22.4937 
 451   0.0000       0.827380        22.5142 
 452   0.0000       0.833139        22.6709 
 453   0.0000       0.834243        22.7009 
 454   0.0000       0.837263        22.7831 
 455   0.0000       0.839951        22.8562 
 456   0.0000       0.844910        22.9912 
 457   0.0000       0.847467        23.0608 
 458   0.0000       0.849537        23.1171 
 459   0.0000       0.854337        23.2477 
 460   0.0000       0.856551        23.3079 
 461   0.0000       0.861851        23.4522 
 462   0.0000       0.864649        23.5283 
 463   0.0000       0.870049        23.6752 
 464   0.0000       0.874417        23.7941 
 465   0.0000       0.880369        23.9561 
 466   0.0000       0.881393        23.9839 
 467   0.0000       0.882038        24.0015 
 468   0.0000       0.889814        24.2131 
 469   0.0000       0.894230        24.3332 
 470   0.0000       0.895898        24.3786 
 471   0.0000       0.899955        24.4890 
 472   0.0000       0.902471        24.5575 
 473   0.0000       0.904158        24.6034 
 474   0.0000       0.910178        24.7672 
 475   0.0000       0.914410        24.8824 
 476   0.0000       0.916751        24.9461 
 477   0.0000       0.918594        24.9962 
 478   0.0000       0.923178        25.1210 
 479   0.0000       0.927747        25.2453 
 480   0.0000       0.932541        25.3757 
 481   0.0000       0.933895        25.4126 
 482   0.0000       0.940131        25.5823 
 483   0.0000       0.942509        25.6470 
 484   0.0000       0.947335        25.7783 
 485   0.0000       0.949740        25.8438 
 486   0.0000       0.951444        25.8901 
 487   0.0000       0.954999        25.9868 
 488   0.0000       0.958284        26.0762 
 489   0.0000       0.962049        26.1787 
 490   0.0000       0.965741        26.2792 
 491   0.0000       0.968694        26.3595 
 492   0.0000       0.976045        26.5595 
 493   0.0000       0.977234        26.5919 
 494   0.0000       0.983599        26.7651 
 495   0.0000       0.989757        26.9327 
 496   0.0000       0.992722        27.0133 
 497   0.0000       0.994089        27.0505 
 498   0.0000       0.996977        27.1291 
 499   0.0000       1.001565        27.2540 
 500   0.0000       1.003559        27.3082 
 501   0.0000       1.013448        27.5773 
 502   0.0000       1.014233        27.5987 
 503   0.0000       1.017221        27.6800 
 504   0.0000       1.021591        27.7989 
 505   0.0000       1.023894        27.8616 
 506   0.0000       1.027425        27.9577 
 507   0.0000       1.031314        28.0635 
 508   0.0000       1.038562        28.2607 
 509   0.0000       1.041843        28.3500 
 510   0.0000       1.043010        28.3818 
 511   0.0000       1.053297        28.6617 
 512   0.0000       1.056065        28.7370 
 513   0.0000       1.059538        28.8315 
 514   0.0000       1.065034        28.9810 
 515   0.0000       1.072330        29.1796 
 516   0.0000       1.073146        29.2018 
 517   0.0000       1.084012        29.4975 
 518   0.0000       1.089712        29.6526 
 519   0.0000       1.094814        29.7914 
 520   0.0000       1.096950        29.8495 
 521   0.0000       1.101488        29.9730 
 522   0.0000       1.103932        30.0395 
 523   0.0000       1.109866        30.2010 
 524   0.0000       1.112178        30.2639 
 525   0.0000       1.114815        30.3356 
 526   0.0000       1.117448        30.4073 
 527   0.0000       1.118930        30.4476 
 528   0.0000       1.122903        30.5558 
 529   0.0000       1.128105        30.6973 
 530   0.0000       1.129182        30.7266 
 531   0.0000       1.133478        30.8435 
 532   0.0000       1.136204        30.9177 
 533   0.0000       1.139248        31.0005 
 534   0.0000       1.142832        31.0980 
 535   0.0000       1.147298        31.2196 
 536   0.0000       1.151688        31.3390 
 537   0.0000       1.156112        31.4594 
 538   0.0000       1.158739        31.5309 
 539   0.0000       1.160134        31.5689 
 540   0.0000       1.163489        31.6602 
 541   0.0000       1.168740        31.8030 
 542   0.0000       1.170917        31.8623 
 543   0.0000       1.174463        31.9588 
 544   0.0000       1.181152        32.1408 
 545   0.0000       1.181636        32.1540 
 546   0.0000       1.186841        32.2956 
 547   0.0000       1.188688        32.3459 
 548   0.0000       1.192834        32.4587 
 549   0.0000       1.194338        32.4996 
 550   0.0000       1.199141        32.6303 
 551   0.0000       1.204283        32.7702 
 552   0.0000       1.210361        32.9356 
 553   0.0000       1.217867        33.1399 
 554   0.0000       1.221823        33.2475 
 555   0.0000       1.223930        33.3048 
 556   0.0000       1.226084        33.3634 
 557   0.0000       1.227572        33.4039 
 558   0.0000       1.231645        33.5148 
 559   0.0000       1.238964        33.7139 
 560   0.0000       1.244452        33.8633 
 561   0.0000       1.245184        33.8832 
 562   0.0000       1.250637        34.0316 
 563   0.0000       1.252798        34.0904 
 564   0.0000       1.255013        34.1506 
 565   0.0000       1.259419        34.2705 
 566   0.0000       1.261306        34.3219 
 567   0.0000       1.264024        34.3958 
 568   0.0000       1.266718        34.4691 
 569   0.0000       1.269835        34.5540 
 570   0.0000       1.272842        34.6358 
 571   0.0000       1.279706        34.8226 
 572   0.0000       1.280608        34.8471 
 573   0.0000       1.287036        35.0220 
 574   0.0000       1.289326        35.0843 
 575   0.0000       1.293616        35.2011 
 576   0.0000       1.296227        35.2721 
 577   0.0000       1.297951        35.3190 
 578   0.0000       1.303352        35.4660 
 579   0.0000       1.306105        35.5409 
 580   0.0000       1.309363        35.6296 
 581   0.0000       1.318602        35.8810 
 582   0.0000       1.319477        35.9048 
 583   0.0000       1.323838        36.0235 
 584   0.0000       1.324987        36.0547 
 585   0.0000       1.329511        36.1778 
 586   0.0000       1.336870        36.3781 
 587   0.0000       1.337737        36.4017 
 588   0.0000       1.344463        36.5847 
 589   0.0000       1.346689        36.6453 
 590   0.0000       1.350665        36.7535 
 591   0.0000       1.355864        36.8949 
 592   0.0000       1.358311        36.9615 
 593   0.0000       1.360151        37.0116 
 594   0.0000       1.364991        37.1433 
 595   0.0000       1.371631        37.3240 
 596   0.0000       1.376500        37.4565 
 597   0.0000       1.380699        37.5707 
 598   0.0000       1.381173        37.5836 
 599   0.0000       1.384401        37.6715 
 600   0.0000       1.387016        37.7426 
 601   0.0000       1.390350        37.8333 
 602   0.0000       1.400776        38.1171 
 603   0.0000       1.407157        38.2907 
 604   0.0000       1.412446        38.4346 
 605   0.0000       1.424068        38.7509 
 606   0.0000       1.430543        38.9270 
 607   0.0000       1.435216        39.0542 
 608   0.0000       1.438638        39.1473 
 609   0.0000       1.442259        39.2459 
 610   0.0000       1.446580        39.3634 
 611   0.0000       1.454061        39.5670 
 612   0.0000       1.462788        39.8045 
 613   0.0000       1.463782        39.8315 
 614   0.0000       1.468334        39.9554 
 615   0.0000       1.473467        40.0951 
 616   0.0000       1.474343        40.1189 
 617   0.0000       1.478106        40.2213 
 618   0.0000       1.484000        40.3817 
 619   0.0000       1.485159        40.4132 
 620   0.0000       1.491230        40.5784 
 621   0.0000       1.496419        40.7196 
 622   0.0000       1.501672        40.8626 
 623   0.0000       1.504689        40.9447 
 624   0.0000       1.508730        41.0546 
 625   0.0000       1.510435        41.1010 
 626   0.0000       1.514466        41.2107 
 627   0.0000       1.519105        41.3369 
 628   0.0000       1.524037        41.4712 
 629   0.0000       1.526058        41.5261 
 630   0.0000       1.529785        41.6276 
 631   0.0000       1.533840        41.7379 
 632   0.0000       1.539125        41.8817 
 633   0.0000       1.547936        42.1215 
 634   0.0000       1.549567        42.1659 
 635   0.0000       1.550886        42.2017 
 636   0.0000       1.556792        42.3625 
 637   0.0000       1.561776        42.4981 
 638   0.0000       1.563981        42.5581 
 639   0.0000       1.568756        42.6880 
 640   0.0000       1.574753        42.8512 
 641   0.0000       1.577474        42.9253 
 642   0.0000       1.581271        43.0286 
 643   0.0000       1.586430        43.1690 
 644   0.0000       1.592260        43.3276 
 645   0.0000       1.594260        43.3820 
 646   0.0000       1.598919        43.5088 
 647   0.0000       1.599710        43.5303 
 648   0.0000       1.601294        43.5734 
 649   0.0000       1.604432        43.6588 
 650   0.0000       1.610646        43.8279 
 651   0.0000       1.611657        43.8554 
 652   0.0000       1.613117        43.8951 
 653   0.0000       1.618509        44.0419 
 654   0.0000       1.622682        44.1554 
 655   0.0000       1.625406        44.2296 
 656   0.0000       1.628376        44.3104 
 657   0.0000       1.630999        44.3817 
 658   0.0000       1.633355        44.4458 
 659   0.0000       1.635568        44.5061 
 660   0.0000       1.637986        44.5719 
 661   0.0000       1.639191        44.6047 
 662   0.0000       1.643589        44.7243 
 663   0.0000       1.645414        44.7740 
 664   0.0000       1.647557        44.8323 
 665   0.0000       1.650659        44.9167 
 666   0.0000       1.653319        44.9891 
 667   0.0000       1.655940        45.0604 
 668   0.0000       1.657372        45.0994 
 669   0.0000       1.660419        45.1823 
 670   0.0000       1.664119        45.2830 
 671   0.0000       1.670969        45.4694 
 672   0.0000       1.671786        45.4916 
 673   0.0000       1.674832        45.5745 
 674   0.0000       1.676180        45.6112 
 675   0.0000       1.680600        45.7315 
 676   0.0000       1.685428        45.8628 
 677   0.0000       1.687150        45.9097 
 678   0.0000       1.687666        45.9237 
 679   0.0000       1.692346        46.0511 
 680   0.0000       1.693588        46.0849 
 681   0.0000       1.698379        46.2153 
 682   0.0000       1.701452        46.2989 
 683   0.0000       1.703967        46.3673 
 684   0.0000       1.705874        46.4192 
 685   0.0000       1.712041        46.5870 
 686   0.0000       1.715826        46.6900 
 687   0.0000       1.718800        46.7709 
 688   0.0000       1.723581        46.9010 
 689   0.0000       1.725244        46.9463 
 690   0.0000       1.725989        46.9666 
 691   0.0000       1.732431        47.1418 
 692   0.0000       1.734141        47.1884 
 693   0.0000       1.736583        47.2548 
 694   0.0000       1.737676        47.2846 
 695   0.0000       1.742360        47.4120 
 696   0.0000       1.746656        47.5289 
 697   0.0000       1.748353        47.5751 
 698   0.0000       1.750431        47.6316 
 699   0.0000       1.754001        47.7288 
 700   0.0000       1.755765        47.7768 
 701   0.0000       1.759091        47.8673 
 702   0.0000       1.763394        47.9844 
 703   0.0000       1.767309        48.0909 
 704   0.0000       1.772286        48.2264 
 705   0.0000       1.778531        48.3963 
 706   0.0000       1.781626        48.4805 
 707   0.0000       1.789111        48.6842 
 708   0.0000       1.796139        48.8754 
 709   0.0000       1.797797        48.9206 
 710   0.0000       1.804212        49.0951 
 711   0.0000       1.806820        49.1661 
 712   0.0000       1.807606        49.1875 
 713   0.0000       1.817309        49.4515 
 714   0.0000       1.819606        49.5140 
 715   0.0000       1.821797        49.5736 
 716   0.0000       1.824590        49.6496 
 717   0.0000       1.835264        49.9401 
 718   0.0000       1.839077        50.0438 
 719   0.0000       1.843116        50.1537 
 720   0.0000       1.848227        50.2928 
 721   0.0000       1.853962        50.4489 
 722   0.0000       1.854607        50.4664 
 723   0.0000       1.868339        50.8401 
 724   0.0000       1.869316        50.8667 
 725   0.0000       1.873439        50.9789 
 726   0.0000       1.875218        51.0273 
 727   0.0000       1.883409        51.2502 
 728   0.0000       1.889751        51.4227 
 729   0.0000       1.891720        51.4763 
 730   0.0000       1.894551        51.5534 
 731   0.0000       1.898831        51.6698 
 732   0.0000       1.902311        51.7645 
 733   0.0000       1.905767        51.8586 
 734   0.0000       1.911689        52.0197 
 735   0.0000       1.916957        52.1631 
 736   0.0000       1.923399        52.3384 
 737   0.0000       1.928533        52.4781 
 738   0.0000       1.933484        52.6128 
 739   0.0000       1.938607        52.7522 
 740   0.0000       1.942920        52.8695 
 741   0.0000       1.943000        52.8717 
 742   0.0000       1.950418        53.0736 
 743   0.0000       1.960624        53.3513 
 744   0.0000       1.961892        53.3858 
 745   0.0000       1.964612        53.4598 
 746   0.0000       1.965784        53.4917 
 747   0.0000       1.970286        53.6142 
 748   0.0000       1.979484        53.8645 
 749   0.0000       1.980950        53.9044 
 750   0.0000       1.987021        54.0696 
 751   0.0000       1.991160        54.1822 
 752   0.0000       1.994216        54.2654 
 753   0.0000       2.000644        54.4403 
 754   0.0000       2.003205        54.5100 
 755   0.0000       2.007169        54.6178 
 756   0.0000       2.011447        54.7343 
 757   0.0000       2.021183        54.9992 
 758   0.0000       2.024581        55.0917 
 759   0.0000       2.032384        55.3040 
 760   0.0000       2.034155        55.3522 
 761   0.0000       2.035031        55.3760 
 762   0.0000       2.044262        55.6272 
 763   0.0000       2.046811        55.6966 
 764   0.0000       2.053457        55.8774 
 765   0.0000       2.055605        55.9359 
 766   0.0000       2.057963        56.0000 
 767   0.0000       2.067003        56.2460 
 768   0.0000       2.068906        56.2978 
 769   0.0000       2.075961        56.4898 
 770   0.0000       2.081736        56.6469 
 771   0.0000       2.085566        56.7511 
 772   0.0000       2.088217        56.8233 
 773   0.0000       2.090922        56.8969 
 774   0.0000       2.098804        57.1114 
 775   0.0000       2.105619        57.2968 
 776   0.0000       2.107434        57.3462 
 777   0.0000       2.107811        57.3565 
 778   0.0000       2.112665        57.4886 
 779   0.0000       2.118176        57.6385 
 780   0.0000       2.124182        57.8019 
 781   0.0000       2.127066        57.8804 
 782   0.0000       2.132532        58.0292 
 783   0.0000       2.137243        58.1573 
 784   0.0000       2.141553        58.2746 
 785   0.0000       2.143775        58.3351 
 786   0.0000       2.151388        58.5423 
 787   0.0000       2.155700        58.6596 
 788   0.0000       2.158251        58.7290 
 789   0.0000       2.161485        58.8170 
 790   0.0000       2.166031        58.9407 
 791   0.0000       2.176884        59.2360 
 792   0.0000       2.178312        59.2749 
 793   0.0000       2.180008        59.3210 
 794   0.0000       2.185991        59.4838 
 795   0.0000       2.189240        59.5722 
 796   0.0000       2.194030        59.7026 
 797   0.0000       2.200307        59.8734 
 798   0.0000       2.202212        59.9252 
 799   0.0000       2.206814        60.0505 
 800   0.0000       2.210810        60.1592 
 801   0.0000       2.218979        60.3815 
 802   0.0000       2.219583        60.3979 
 803   0.0000       2.223667        60.5090 
 804   0.0000       2.227607        60.6163 
 805   0.0000       2.235854        60.8407 
 806   0.0000       2.241142        60.9846 
 807   0.0000       2.244115        61.0655 
 808   0.0000       2.245284        61.0973 
 809   0.0000       2.247019        61.1445 
 810   0.0000       2.259533        61.4850 
 811   0.0000       2.261993        61.5519 
 812   0.0000       2.262713        61.5716 
 813   0.0000       2.272213        61.8301 
 814   0.0000       2.279518        62.0288 
 815   0.0000       2.281739        62.0893 
 816   0.0000       2.286590        62.2213 
 817   0.0000       2.292832        62.3911 
 818   0.0000       2.300761        62.6069 
 819   0.0000       2.304573        62.7106 
 820   0.0000       2.308091        62.8063 
 821   0.0000       2.310379        62.8686 
 822   0.0000       2.314771        62.9881 
 823   0.0000       2.316944        63.0472 
 824   0.0000       2.322397        63.1956 
 825   0.0000       2.323654        63.2298 
 826   0.0000       2.330649        63.4202 
 827   0.0000       2.332235        63.4633 
 828   0.0000       2.341892        63.7261 
 829   0.0000       2.344712        63.8029 
 830   0.0000       2.349513        63.9335 
 831   0.0000       2.354406        64.0667 
 832   0.0000       2.357892        64.1615 
 833   0.0000       2.361010        64.2463 
 834   0.0000       2.365192        64.3602 
 835   0.0000       2.365910        64.3797 
 836   0.0000       2.374207        64.6055 
 837   0.0000       2.375343        64.6364 
 838   0.0000       2.377112        64.6845 
 839   0.0000       2.384520        64.8861 
 840   0.0000       2.393634        65.1341 
 841   0.0000       2.398074        65.2549 
 842   0.0000       2.401247        65.3413 
 843   0.0000       2.405316        65.4520 
 844   0.0000       2.410579        65.5952 
 845   0.0000       2.412795        65.6555 
 846   0.0000       2.417090        65.7724 
 847   0.0000       2.421135        65.8824 
 848   0.0000       2.424849        65.9835 
 849   0.0000       2.430537        66.1383 
 850   0.0000       2.435322        66.2685 
 851   0.0000       2.440971        66.4222 
 852   0.0000       2.443357        66.4871 
 853   0.0000       2.446839        66.5819 
 854   0.0000       2.451494        66.7085 
 855   0.0000       2.456754        66.8517 
 856   0.0000       2.463199        67.0270 
 857   0.0000       2.470736        67.2321 
 858   0.0000       2.474630        67.3381 
 859   0.0000       2.480172        67.4889 
 860   0.0000       2.482452        67.5509 
 861   0.0000       2.488998        67.7291 
 862   0.0000       2.492366        67.8207 
 863   0.0000       2.496169        67.9242 
 864   0.0000       2.497852        67.9700 
 865   0.0000       2.501019        68.0562 
 866   0.0000       2.505783        68.1858 
 867   0.0000       2.514724        68.4291 
 868   0.0000       2.518823        68.5407 
 869   0.0000       2.522749        68.6475 
 870   0.0000       2.531321        68.8807 
 871   0.0000       2.532379        68.9095 
 872   0.0000       2.533802        68.9482 
 873   0.0000       2.541191        69.1493 
 874   0.0000       2.541585        69.1601 
 875   0.0000       2.544797        69.2475 
 876   0.0000       2.549358        69.3716 
 877   0.0000       2.553643        69.4882 
 878   0.0000       2.557742        69.5997 
 879   0.0000       2.560267        69.6684 
 880   0.0000       2.563972        69.7692 
 881   0.0000       2.566329        69.8334 
 882   0.0000       2.569557        69.9212 
 883   0.0000       2.576773        70.1176 
 884   0.0000       2.578939        70.1765 
 885   0.0000       2.582908        70.2845 
 886   0.0000       2.587232        70.4022 
 887   0.0000       2.592955        70.5579 
 888   0.0000       2.593720        70.5787 
 889   0.0000       2.604056        70.8600 
 890   0.0000       2.607295        70.9481 
 891   0.0000       2.610464        71.0343 
 892   0.0000       2.614654        71.1483 
 893   0.0000       2.617897        71.2366 
 894   0.0000       2.621945        71.3467 
 895   0.0000       2.629515        71.5527 
 896   0.0000       2.631444        71.6052 
 897   0.0000       2.635069        71.7039 
 898   0.0000       2.637183        71.7614 
 899   0.0000       2.640268        71.8453 
 900   0.0000       2.643046        71.9209 
 901   0.0000       2.646422        72.0128 
 902   0.0000       2.649562        72.0982 
 903   0.0000       2.652761        72.1853 
 904   0.0000       2.655513        72.2602 
 905   0.0000       2.658450        72.3401 
 906   0.0000       2.664629        72.5082 
 907   0.0000       2.666310        72.5540 
 908   0.0000       2.670822        72.6768 
 909   0.0000       2.671758        72.7022 
 910   0.0000       2.673524        72.7503 
 911   0.0000       2.678651        72.8898 
 912   0.0000       2.680279        72.9341 
 913   0.0000       2.683099        73.0108 
 914   0.0000       2.686303        73.0980 
 915   0.0000       2.688065        73.1460 
 916   0.0000       2.691173        73.2305 
 917   0.0000       2.692622        73.2700 
 918   0.0000       2.696438        73.3738 
 919   0.0000       2.696971        73.3883 
 920   0.0000       2.701049        73.4993 
 921   0.0000       2.701206        73.5035 
 922   0.0000       2.702545        73.5400 
 923   0.0000       2.706353        73.6436 
 924   0.0000       2.708386        73.6989 
 925   0.0000       2.712657        73.8152 
 926   0.0000       2.717006        73.9335 
 927   0.0000       2.717196        73.9387 
 928   0.0000       2.718502        73.9742 
 929   0.0000       2.720364        74.0249 
 930   0.0000       2.727192        74.2107 
 931   0.0000       2.728266        74.2399 
 932   0.0000       2.731235        74.3207 
 933   0.0000       2.732938        74.3670 
 934   0.0000       2.737769        74.4985 
 935   0.0000       2.740901        74.5837 
 936   0.0000       2.746705        74.7416 
 937   0.0000       2.749024        74.8048 
 938   0.0000       2.751602        74.8749 
 939   0.0000       2.754598        74.9564 
 940   0.0000       2.759765        75.0970 
 941   0.0000       2.762270        75.1652 
 942   0.0000       2.766989        75.2936 
 943   0.0000       2.770283        75.3832 
 944   0.0000       2.773434        75.4690 
 945   0.0000       2.774748        75.5047 
 946   0.0000       2.781160        75.6792 
 947   0.0000       2.789999        75.9197 
 948   0.0000       2.790772        75.9408 
 949   0.0000       2.793185        76.0064 
 950   0.0000       2.797403        76.1212 
 951   0.0000       2.800448        76.2041 
 952   0.0000       2.804369        76.3108 
 953   0.0000       2.807362        76.3922 
 954   0.0000       2.810857        76.4873 
 955   0.0000       2.812720        76.5380 
 956   0.0000       2.816293        76.6352 
 957   0.0000       2.819263        76.7161 
 958   0.0000       2.826192        76.9046 
 959   0.0000       2.830277        77.0158 
 960   0.0000       2.835066        77.1461 
 961   0.0000       2.837191        77.2039 
 962   0.0000       2.841832        77.3302 
 963   0.0000       2.843261        77.3691 
 964   0.0000       2.846783        77.4649 
 965   0.0000       2.848194        77.5033 
 966   0.0000       2.851432        77.5914 
 967   0.0000       2.854575        77.6769 
 968   0.0000       2.858280        77.7778 
 969   0.0000       2.860211        77.8303 
 970   0.0000       2.863356        77.9159 
 971   0.0000       2.867473        78.0279 
 972   0.0000       2.871392        78.1345 
 973   0.0000       2.873036        78.1793 
 974   0.0000       2.876197        78.2653 
 975   0.0000       2.877626        78.3042 
 976   0.0000       2.883327        78.4593 
 977   0.0000       2.884874        78.5014 
 978   0.0000       2.886777        78.5532 
 979   0.0000       2.890728        78.6607 
 980   0.0000       2.894131        78.7533 
 981   0.0000       2.895322        78.7857 
 982   0.0000       2.900429        78.9247 
 983   0.0000       2.902675        78.9858 
 984   0.0000       2.906183        79.0813 
 985   0.0000       2.909961        79.1841 
 986   0.0000       2.914376        79.3042 
 987   0.0000       2.914985        79.3208 
 988   0.0000       2.917988        79.4025 
 989   0.0000       2.923285        79.5466 
 990   0.0000       2.928260        79.6820 
 991   0.0000       2.933273        79.8184 
 992   0.0000       2.939921        79.9993 
 993   0.0000       2.943772        80.1041 
 994   0.0000       2.945819        80.1598 
 995   0.0000       2.948884        80.2432 
 996   0.0000       2.956786        80.4582 
 997   0.0000       2.958539        80.5060 
 998   0.0000       2.964805        80.6765 
 999   0.0000       2.967312        80.7447 
 1000   0.0000       2.973083        80.9017 
 1001   0.0000       2.973484        80.9126 
 1002   0.0000       2.980634        81.1072 
 1003   0.0000       2.982110        81.1474 
 1004   0.0000       2.995286        81.5059 
 1005   0.0000       2.998721        81.5994 
 1006   0.0000       3.000245        81.6408 
 1007   0.0000       3.004249        81.7498 
 1008   0.0000       3.010391        81.9169 
 1009   0.0000       3.014507        82.0289 
 1010   0.0000       3.018050        82.1253 
 1011   0.0000       3.028374        82.4062 
 1012   0.0000       3.035745        82.6068 
 1013   0.0000       3.040075        82.7247 
 1014   0.0000       3.042840        82.7999 
 1015   0.0000       3.047773        82.9341 
 1016   0.0000       3.049087        82.9699 
 1017   0.0000       3.052104        83.0520 
 1018   0.0000       3.055429        83.1424 
 1019   0.0000       3.061211        83.2998 
 1020   0.0000       3.065855        83.4262 
 1021   0.0000       3.068023        83.4852 
 1022   0.0000       3.069306        83.5201 
 1023   0.0000       3.075189        83.6801 
 1024   0.0000       3.081557        83.8534 
 1025   0.0000       3.087717        84.0211 
 1026   0.0000       3.090168        84.0878 
 1027   0.0000       3.098510        84.3147 
 1028   0.0000       3.107384        84.5562 
 1029   0.0000       3.114574        84.7519 
 1030   0.0000       3.117690        84.8366 
 1031   0.0000       3.119982        84.8990 
 1032   0.0000       3.122592        84.9701 
 1033   0.0000       3.127589        85.1060 
 1034   0.0000       3.134632        85.2977 
 1035   0.0000       3.136575        85.3505 
 1036   0.0000       3.142009        85.4984 
 1037   0.0000       3.147227        85.6404 
 1038   0.0000       3.149641        85.7061 
 1039   0.0000       3.150292        85.7238 
 1040   0.0000       3.154830        85.8473 
 1041   0.0000       3.160723        86.0077 
 1042   0.0000       3.163566        86.0850 
 1043   0.0000       3.165620        86.1409 
 1044   0.0000       3.167631        86.1956 
 1045   0.0000       3.174718        86.3885 
 1046   0.0000       3.176107        86.4263 
 1047   0.0000       3.180002        86.5323 
 1048   0.0000       3.184057        86.6426 
 1049   0.0000       3.185412        86.6795 
 1050   0.0000       3.190991        86.8313 
 1051   0.0000       3.192413        86.8700 
 1052   0.0000       3.197078        86.9969 
 1053   0.0000       3.202009        87.1311 
 1054   0.0000       3.203037        87.1591 
 1055   0.0000       3.204810        87.2073 
 1056   0.0000       3.208170        87.2987 
 1057   0.0000       3.210301        87.3567 
 1058   0.0000       3.217059        87.5406 
 1059   0.0000       3.218543        87.5810 
 1060   0.0000       3.220149        87.6247 
 1061   0.0000       3.220482        87.6338 
 1062   0.0000       3.224427        87.7411 
 1063   0.0000       3.229189        87.8707 
 1064   0.0000       3.232130        87.9507 
 1065   0.0000       3.233484        87.9876 
 1066   0.0000       3.237622        88.1002 
 1067   0.0000       3.239949        88.1635 
 1068   0.0000       3.243539        88.2612 
 1069   0.0000       3.245080        88.3031 
 1070   0.0000       3.249361        88.4196 
 1071   0.0000       3.252021        88.4920 
 1072   0.0000       3.252926        88.5166 
 1073   0.0000       3.255686        88.5917 
 1074   0.0000       3.257074        88.6295 
 1075   0.0000       3.260824        88.7315 
 1076   0.0000       3.263172        88.7954 
 1077   0.0000       3.270473        88.9941 
 1078   0.0000       3.271853        89.0316 
 1079   0.0000       3.274971        89.1165 
 1080   0.0000       3.276334        89.1536 
 1081   0.0000       3.282731        89.3277 
 1082   0.0000       3.285831        89.4120 
 1083   0.0000       3.289106        89.5011 
 1084   0.0000       3.291189        89.5578 
 1085   0.0000       3.294159        89.6386 
 1086   0.0000       3.296974        89.7152 
 1087   0.0000       3.300106        89.8004 
 1088   0.0000       3.304925        89.9316 
 1089   0.0000       3.311547        90.1118 
 1090   0.0000       3.313138        90.1551 
 1091   0.0000       3.318116        90.2905 
 1092   0.0000       3.320936        90.3673 
 1093   0.0000       3.323797        90.4451 
 1094   0.0000       3.328297        90.5676 
 1095   0.0000       3.333257        90.7025 
 1096   0.0000       3.335276        90.7575 
 1097   0.0000       3.337755        90.8249 
 1098   0.0000       3.339022        90.8594 
 1099   0.0000       3.347507        91.0903 
 1100   0.0000       3.351443        91.1974 
 1101   0.0000       3.352659        91.2305 
 1102   0.0000       3.354587        91.2830 
 1103   0.0000       3.357319        91.3573 
 1104   0.0000       3.363486        91.5251 
 1105   0.0000       3.366348        91.6030 
 1106   0.0000       3.368432        91.6597 
 1107   0.0000       3.370642        91.7198 
 1108   0.0000       3.372447        91.7690 
 1109   0.0000       3.373302        91.7922 
 1110   0.0000       3.374394        91.8219 
 1111   0.0000       3.378737        91.9401 
 1112   0.0000       3.380055        91.9760 
 1113   0.0000       3.381022        92.0023 
 1114   0.0000       3.385515        92.1246 
 1115   0.0000       3.387036        92.1659 
 1116   0.0000       3.389398        92.2302 
 1117   0.0000       3.391652        92.2916 
 1118   0.0000       3.395156        92.3869 
 1119   0.0000       3.397722        92.4567 
 1120   0.0000       3.400108        92.5216 
 1121   0.0000       3.403751        92.6208 
 1122   0.0000       3.405286        92.6626 
 1123   0.0000       3.405515        92.6688 
 1124   0.0000       3.409881        92.7876 
 1125   0.0000       3.412368        92.8553 
 1126   0.0000       3.415811        92.9490 
 1127   0.0000       3.419029        93.0365 
 1128   0.0000       3.421520        93.1043 
 1129   0.0000       3.423219        93.1505 
 1130   0.0000       3.426094        93.2288 
 1131   0.0000       3.430730        93.3549 
 1132   0.0000       3.432316        93.3981 
 1133   0.0000       3.432577        93.4052 
 1134   0.0000       3.437205        93.5311 
 1135   0.0000       3.440563        93.6225 
 1136   0.0000       3.443447        93.7010 
 1137   0.0000       3.444457        93.7284 
 1138   0.0000       3.449129        93.8556 
 1139   0.0000       3.453802        93.9827 
 1140   0.0000       3.456897        94.0670 
 1141   0.0000       3.459008        94.1244 
 1142   0.0000       3.463708        94.2523 
 1143   0.0000       3.472038        94.4790 
 1144   0.0000       3.476140        94.5906 
 1145   0.0000       3.481164        94.7273 
 1146   0.0000       3.482096        94.7526 
 1147   0.0000       3.484664        94.8225 
 1148   0.0000       3.490738        94.9878 
 1149   0.0000       3.493276        95.0569 
 1150   0.0000       3.494789        95.0980 
 1151   0.0000       3.498275        95.1929 
 1152   0.0000       3.501536        95.2816 
 1153   0.0000       3.501716        95.2865 
 1154   0.0000       3.507548        95.4452 
 1155   0.0000       3.510112        95.5150 
 1156   0.0000       3.514530        95.6352 
 1157   0.0000       3.518296        95.7377 
 1158   0.0000       3.521619        95.8281 
 1159   0.0000       3.524654        95.9107 
 1160   0.0000       3.527542        95.9893 
 1161   0.0000       3.532659        96.1285 
 1162   0.0000       3.536858        96.2428 
 1163   0.0000       3.539117        96.3043 
 1164   0.0000       3.541797        96.3772 
 1165   0.0000       3.543949        96.4357 
 1166   0.0000       3.547718        96.5383 
 1167   0.0000       3.551474        96.6405 
 1168   0.0000       3.556265        96.7709 
 1169   0.0000       3.560048        96.8738 
 1170   0.0000       3.565173        97.0133 
 1171   0.0000       3.568039        97.0913 
 1172   0.0000       3.570251        97.1515 
 1173   0.0000       3.576261        97.3150 
 1174   0.0000       3.578054        97.3638 
 1175   0.0000       3.580278        97.4243 
 1176   0.0000       3.583578        97.5141 
 1177   0.0000       3.586574        97.5956 
 1178   0.0000       3.589425        97.6732 
 1179   0.0000       3.596616        97.8689 
 1180   0.0000       3.599939        97.9593 
 1181   0.0000       3.612038        98.2886 
 1182   0.0000       3.616738        98.4165 
 1183   0.0000       3.619635        98.4953 
 1184   0.0000       3.623159        98.5912 
 1185   0.0000       3.624770        98.6350 
 1186   0.0000       3.628811        98.7450 
 1187   0.0000       3.631306        98.8129 
 1188   0.0000       3.640918        99.0744 
 1189   0.0000       3.644969        99.1846 
 1190   0.0000       3.648630        99.2843 
 1191   0.0000       3.649756        99.3149 
 1192   0.0000       3.654626        99.4474 
 1193   0.0000       3.657206        99.5176 
 1194   0.0000       3.658287        99.5471 
 1195   0.0000       3.667781        99.8054 
 1196   0.0000       3.670528        99.8801 
 1197   0.0000       3.677065       100.0580 
 1198   0.0000       3.680371       100.1480 
 1199   0.0000       3.681727       100.1849 
 1200   0.0000       3.684347       100.2562 
 1201   0.0000       3.691804       100.4591 
 1202   0.0000       3.692995       100.4915 
 1203   0.0000       3.701734       100.7293 
 1204   0.0000       3.704293       100.7989 
 1205   0.0000       3.708871       100.9235 
 1206   0.0000       3.713145       101.0398 
 1207   0.0000       3.719650       101.2168 
 1208   0.0000       3.726528       101.4040 
 1209   0.0000       3.731777       101.5468 
 1210   0.0000       3.734920       101.6323 
 1211   0.0000       3.743354       101.8619 
 1212   0.0000       3.748968       102.0146 
 1213   0.0000       3.752569       102.1126 
 1214   0.0000       3.755640       102.1962 
 1215   0.0000       3.759599       102.3039 
 1216   0.0000       3.764875       102.4474 
 1217   0.0000       3.771249       102.6209 
 1218   0.0000       3.776765       102.7710 
 1219   0.0000       3.787251       103.0563 
 1220   0.0000       3.796585       103.3103 
 1221   0.0000       3.805751       103.5597 
 1222   0.0000       3.806763       103.5873 
 1223   0.0000       3.813571       103.7726 
 1224   0.0000       3.821733       103.9946 
 1225   0.0000       3.827856       104.1613 
 1226   0.0000       3.829734       104.2124 
 1227   0.0000       3.834981       104.3551 
 1228   0.0000       3.848842       104.7323 
 1229   0.0000       3.854581       104.8885 
 1230   0.0000       3.864463       105.1574 
 1231   0.0000       3.868215       105.2595 
 1232   0.0000       3.876335       105.4804 
 1233   0.0000       3.884626       105.7060 
 1234   0.0000       3.889744       105.8453 
 1235   0.0000       3.898726       106.0897 
 1236   0.0000       3.904537       106.2479 
 1237   0.0000       3.918274       106.6217 
 1238   0.0000       3.924504       106.7912 
 1239   0.0000       3.926742       106.8521 
 1240   0.0000       3.933828       107.0449 
 1241   0.0000       3.942468       107.2800 
 1242   0.0000       3.949926       107.4829 
 1243   0.0000       3.967663       107.9656 
 1244   0.0000       3.973856       108.1341 
 1245   0.0000       3.980328       108.3102 
 1246   0.0000       3.986204       108.4701 
 1247   0.0000       3.990071       108.5753 
 1248   0.0000       3.994992       108.7093 
 1249   0.0000       3.995486       108.7227 
 1250   0.0000       4.001417       108.8841 
 1251   0.0000       4.014087       109.2289 
 1252   0.0000       4.018219       109.3413 
 1253   0.0000       4.025308       109.5342 
 1254   0.0000       4.034409       109.7818 
 1255   0.0000       4.038273       109.8870 
 1256   0.0000       4.041330       109.9702 
 1257   0.0000       4.052532       110.2750 
 1258   0.0000       4.063900       110.5843 
 1259   0.0000       4.069271       110.7305 
 1260   0.0000       4.072463       110.8173 
 1261   0.0000       4.076859       110.9370 
 1262   0.0000       4.078136       110.9717 
 1263   0.0000       4.089883       111.2914 
 1264   0.0000       4.098807       111.5342 
 1265   0.0000       4.102046       111.6224 
 1266   0.0000       4.108843       111.8073 
 1267   0.0000       4.112222       111.8992 
 1268   0.0000       4.119624       112.1007 
 1269   0.0000       4.122504       112.1790 
 1270   0.0000       4.128340       112.3378 
 1271   0.0000       4.134928       112.5171 
 1272   0.0000       4.141832       112.7050 
 1273   0.0000       4.151346       112.9639 
 1274   0.0000       4.155914       113.0882 
 1275   0.0000       4.160878       113.2232 
 1276   0.0000       4.162214       113.2596 
 1277   0.0000       4.166071       113.3646 
 1278   0.0000       4.169785       113.4656 
 1279   0.0000       4.176459       113.6472 
 1280   0.0000       4.179666       113.7345 
 1281   0.0000       4.180216       113.7495 
 1282   0.0000       4.188324       113.9701 
 1283   0.0000       4.199557       114.2758 
 1284   0.0000       4.202220       114.3482 
 1285   0.0000       4.208388       114.5161 
 1286   0.0000       4.212918       114.6393 
 1287   0.0000       4.216784       114.7445 
 1288   0.0000       4.218852       114.8008 
 1289   0.0000       4.224568       114.9563 
 1290   0.0000       4.231764       115.1522 
 1291   0.0000       4.233453       115.1981 
 1292   0.0000       4.236046       115.2687 
 1293   0.0000       4.237847       115.3177 
 1294   0.0000       4.244074       115.4871 
 1295   0.0000       4.246354       115.5492 
 1296   0.0000       4.250012       115.6487 
 1297   0.0000       4.251805       115.6975 
 1298   0.0000       4.253071       115.7319 
 1299   0.0000       4.261546       115.9625 
 1300   0.0000       4.263760       116.0228 
 1301   0.0000       4.264781       116.0506 
 1302   0.0000       4.266575       116.0994 
 1303   0.0000       4.269432       116.1771 
 1304   0.0000       4.273525       116.2885 
 1305   0.0000       4.278343       116.4196 
 1306   0.0000       4.282260       116.5262 
 1307   0.0000       4.282547       116.5340 
 1308   0.0000       4.292861       116.8147 
 1309   0.0000       4.296444       116.9122 
 1310   0.0000       4.299149       116.9858 
 1311   0.0000       4.304933       117.1432 
 1312   0.0000       4.308029       117.2274 
 1313   0.0000       4.315289       117.4250 
 1314   0.0000       4.325645       117.7068 
 1315   0.0000       4.335434       117.9732 
 1316   0.0000       4.339722       118.0898 
 1317   0.0000       4.346611       118.2773 
 1318   0.0000       4.349604       118.3588 
 1319   0.0000       4.357322       118.5687 
 1320   0.0000       4.362058       118.6976 
 1321   0.0000       4.367819       118.8544 
 1322   0.0000       4.373792       119.0169 
 1323   0.0000       4.381205       119.2186 
 1324   0.0000       4.387480       119.3894 
 1325   0.0000       4.393391       119.5502 
 1326   0.0000       4.399004       119.7030 
 1327   0.0000       4.400826       119.7526 
 1328   0.0000       4.402555       119.7996 
 1329   0.0000       4.408102       119.9506 
 1330   0.0000       4.418063       120.2216 
 1331   0.0000       4.423577       120.3717 
 1332   0.0000       4.429834       120.5419 
 1333   0.0000       4.435683       120.7011 
 1334   0.0000       4.448197       121.0416 
 1335   0.0000       4.457624       121.2981 
 1336   0.0000       4.462888       121.4414 
 1337   0.0000       4.468500       121.5941 
 1338   0.0000       4.471622       121.6790 
 1339   0.0000       4.484053       122.0173 
 1340   0.0000       4.486635       122.0875 
 1341   0.0000       4.490237       122.1856 
 1342   0.0000       4.494699       122.3070 
 1343   0.0000       4.500095       122.4538 
 1344   0.0000       4.508568       122.6844 
 1345   0.0000       4.509649       122.7138 
 1346   0.0000       4.518289       122.9489 
 1347   0.0000       4.532883       123.3460 
 1348   0.0000       4.561737       124.1312 
 1349   0.0000       4.563149       124.1696 
 1350   0.0000       4.573535       124.4522 
 1351   0.0000       4.583198       124.7152 
 1352   0.0000       4.598044       125.1191 
 1353   0.0000       4.612072       125.5009 
 1354   0.0000       4.616673       125.6260 
 1355   0.0000       4.626018       125.8803 
 1356   0.0000       4.629228       125.9677 
 1357   0.0000       4.635919       126.1498 
 1358   0.0000       4.655600       126.6853 
 1359   0.0000       4.666193       126.9736 
 1360   0.0000       4.669506       127.0637 
 1361   0.0000       4.678218       127.3008 
 1362   0.0000       4.683309       127.4393 
 1363   0.0000       4.687233       127.5461 
 1364   0.0000       4.688414       127.5782 
 1365   0.0000       4.699620       127.8832 
 1366   0.0000       4.709717       128.1579 
 1367   0.0000       4.712140       128.2239 
 1368   0.0000       4.732456       128.7767 
 1369   0.0000       4.745835       129.1407 
 1370   0.0000       4.750633       129.2713 
 1371   0.0000       4.761532       129.5679 
 1372   0.0000       4.769264       129.7783 
 1373   0.0000       4.777604       130.0052 
 1374   0.0000       4.784584       130.1951 
 1375   0.0000       4.793698       130.4432 
 1376   0.0000       4.802843       130.6920 
 1377   0.0000       4.809479       130.8726 
 1378   0.0000       4.823141       131.2444 
 1379   0.0000       4.826270       131.3295 
 1380   0.0000       4.830131       131.4345 
 1381   0.0000       4.834634       131.5571 
 1382   0.0000       4.871115       132.5498 
 1383   0.0000       4.875956       132.6815 
 1384   0.0000       4.885795       132.9492 
 1385   0.0000       4.905013       133.4722 
 1386   0.0000       4.907816       133.5485 
 1387   0.0000       4.911375       133.6453 
 1388   0.0000       4.915689       133.7627 
 1389   0.0000       4.926111       134.0463 
 1390   0.0000       4.932665       134.2246 
 1391   0.0000       4.939844       134.4200 
 1392   0.0000       4.950269       134.7037 
 1393   0.0000       4.962722       135.0425 
 1394   0.0000       4.977909       135.4558 
 1395   0.0000       4.985222       135.6548 
 1396   0.0000       4.995593       135.9370 
 1397   0.0000       4.995871       135.9446 
 1398   0.0000       5.001619       136.1010 
 1399   0.0000       5.016999       136.5195 
 1400   0.0000       5.031822       136.9228 
 1401   0.0000       5.051251       137.4515 
 1402   0.0000       5.065765       137.8465 
 1403   0.0000       5.072784       138.0375 
 1404   0.0000       5.078409       138.1905 
 1405   0.0000       5.102031       138.8333 
 1406   0.0000       5.122581       139.3925 
 1407   0.0000       5.134242       139.7098 
 1408   0.0000       5.144716       139.9949 
 1409   0.0000       5.172241       140.7438 
 1410   0.0000       5.176681       140.8647 
 1411   0.0000       5.195045       141.3644 
 1412   0.0000       5.198947       141.4705 
 1413   0.0000       5.213151       141.8571 
 1414   0.0000       5.220018       142.0439 
 1415   0.0000       5.222455       142.1102 
 1416   0.0000       5.224722       142.1719 
 1417   0.0000       5.232859       142.3933 
 1418   0.0000       5.246725       142.7707 
 1419   0.0000       5.252789       142.9357 
 1420   0.0000       5.258283       143.0851 
 1421   0.0000       5.261143       143.1630 
 1422   0.0000       5.270456       143.4164 
 1423   0.0000       5.277501       143.6081 
 1424   0.0000       5.284767       143.8058 
 1425   0.0000       5.293575       144.0455 
 1426   0.0000       5.304336       144.3383 
 1427   0.0000       5.323035       144.8471 
 1428   0.0000       5.341255       145.3429 
 1429   0.0000       5.348408       145.5376 
 1430   0.0000       5.359706       145.8450 
 1431   0.0000       5.370226       146.1313 
 1432   0.0000       5.384406       146.5171 
 1433   0.0000       5.393520       146.7651 
 1434   0.0000       5.400995       146.9686 
 1435   0.0000       5.402208       147.0015 
 1436   0.0000       5.423300       147.5755 
 1437   0.0000       5.434105       147.8695 
 1438   0.0000       5.464633       148.7002 
 1439   0.0000       5.468506       148.8056 
 1440   0.0000       5.481529       149.1600 
 1441   0.0000       5.485376       149.2647 
 1442   0.0000       5.496556       149.5689 
 1443   0.0000       5.501252       149.6967 
 1444   0.0000       5.522654       150.2790 
 1445   0.0000       5.536911       150.6670 
 1446   0.0000       5.566945       151.4843 
 1447   0.0000       5.577520       151.7720 
 1448   0.0000       5.587416       152.0413 
 1449   0.0000       5.590799       152.1334 
 1450   0.0000       5.627658       153.1364 
 1451   0.0000       5.628815       153.1678 
 1452   0.0000       5.634939       153.3345 
 1453   0.0000       5.672090       154.3454 
 1454   0.0000       5.687658       154.7690 
 1455   0.0000       5.707611       155.3120 
 1456   0.0000       5.710202       155.3825 
 1457   0.0000       5.722881       155.7275 
 1458   0.0000       5.740372       156.2035 
 1459   0.0000       5.774684       157.1372 
 1460   0.0000       5.828066       158.5897 
 1461   0.0000       5.889854       160.2711 
 1462   0.0000       5.910962       160.8454 
 1463   0.0000       5.925657       161.2453 
 1464   0.0000       5.988677       162.9602 
 1465   0.0000       6.009612       163.5298 
 1466   0.0000       6.023757       163.9148 
 1467   0.0000       6.060659       164.9189 
 1468   0.0000       6.123176       166.6201 
 1469   0.0000       6.157541       167.5552 
 1470   0.0000       6.196264       168.6089 
 1471   0.0000       6.214830       169.1141 
 1472   0.0000       6.255875       170.2310 
 1473   0.0000       6.278238       170.8395 
 1474   0.0000       6.409903       174.4223 
 1475   0.0000       6.430209       174.9749 
 1476   0.0000       6.446402       175.4155 
 1477   0.0000       6.461961       175.8389 
 1478   0.0000       6.493341       176.6928 
 1479   0.0000       6.525017       177.5547 
 1480   0.0000       6.578013       178.9968 
 1481   0.0000       6.608371       179.8229 
 1482   0.0000       6.617900       180.0822 
 1483   0.0000       6.713986       182.6968 
 1484   0.0000       6.801378       185.0749 
 1485   0.0000       6.850774       186.4190 
 1486   0.0000       6.873487       187.0371 
 1487   0.0000       6.898731       187.7240 
 1488   0.0000       6.911796       188.0795 
 1489   0.0000       6.951432       189.1581 
 1490   0.0000       7.010552       190.7668 
 1491   0.0000       7.084636       192.7827 
 1492   0.0000       7.120186       193.7501 
 1493   0.0000       7.152363       194.6257 
 1494   0.0000       7.227228       196.6629 
 1495   0.0000       7.238124       196.9594 
 1496   0.0000       7.307718       198.8531 
 1497   0.0000       7.392837       201.1693 
 1498   0.0000       7.403078       201.4480 
 1499   0.0000       7.491027       203.8412 
 1500   0.0000      22.211054       604.3935 
 1501   0.0000      22.304194       606.9280 
 1502   0.0000      22.452753       610.9705 
 1503   0.0000      22.478104       611.6603 
 1504   0.0000      22.529584       613.0611 
 1505   0.0000      22.542445       613.4111 
 1506   0.0000      22.554459       613.7380 
 1507   0.0000      22.557812       613.8293 
 1508   0.0000      22.585090       614.5715 
 1509   0.0000      22.649986       616.3374 
 1510   0.0000      22.695185       617.5674 
 1511   0.0000      22.702557       617.7680 
 1512   0.0000      22.715675       618.1249 
 1513   0.0000      22.733114       618.5995 
 1514   0.0000      22.751401       619.0971 
 1515   0.0000      22.764911       619.4647 
 1516   0.0000      22.785886       620.0355 
 1517   0.0000      22.812990       620.7730 
 1518   0.0000      22.865067       622.1901 
 1519   0.0000      22.886717       622.7792 
 1520   0.0000      22.890196       622.8739 
 1521   0.0000      22.930190       623.9622 
 1522   0.0000      22.932879       624.0354 
 1523   0.0000      22.945544       624.3800 
 1524   0.0000      22.956771       624.6855 
 1525   0.0000      22.988983       625.5620 
 1526   0.0000      23.054621       627.3481 
 1527   0.0000      23.080766       628.0596 
 1528   0.0000      23.125430       629.2749 
 1529   0.0000      23.283156       633.5669 
 1530   0.0000      23.317606       634.5043 
 1531   0.0000      23.378212       636.1535 
 1532   0.0000      23.495143       639.3353 
 1533   0.0000      23.504620       639.5932 
 1534   0.0000      23.576398       641.5464 
 1535   0.0000      23.748415       646.2272 
 1536   0.0000      32.959347       896.8694 
 1537   0.0000      33.042886       899.1426 
 1538   0.0000      44.095179      1199.8908 
 1539   0.0000      44.256020      1204.2675 
 1540   0.0000      44.311034      1205.7645 
 1541   0.0000      44.596700      1213.5379 

                    ********************************
                    * MULLIKEN POPULATION ANALYSIS *
                    ********************************

-----------------------
MULLIKEN ATOMIC CHARGES
-----------------------
   0 O :   -0.255450
   1 O :   -0.382940
   2 N :   -0.043512
   3 N :   -0.182084
   4 C :    0.186568
   5 C :    0.201992
   6 H :    0.173935
   7 C :    0.092739
   8 C :   -0.274028
   9 H :    0.150923
  10 C :   -0.157331
  11 H :    0.152346
  12 C :   -0.138188
  13 H :    0.154588
  14 C :   -0.183690
  15 H :    0.153341
  16 C :   -0.175920
  17 H :    0.165251
  18 C :    0.127387
  19 C :   -0.438367
  20 H :    0.157942
  21 H :    0.156098
  22 H :    0.149868
  23 C :   -0.421344
  24 H :    0.146257
  25 H :    0.154610
  26 H :    0.150363
  27 C :   -0.419589
  28 H :    0.156419
  29 H :    0.149932
  30 H :    0.149772
  31 C :    0.174269
  32 C :   -0.062782
  33 C :   -0.155522
  34 H :    0.160546
  35 C :   -0.270130
  36 H :    0.147265
  37 C :   -0.152371
  38 H :    0.150823
  39 C :   -0.281200
  40 H :    0.147628
  41 C :    0.090453
  42 C :   -0.433010
  43 H :    0.140707
  44 H :    0.138905
  45 H :    0.142454
  46 C :   -0.508309
  47 H :    0.158337
  48 H :    0.159274
  49 H :    0.160439
  50 C :   -0.426995
  51 H :    0.139624
  52 H :    0.139227
  53 H :    0.141674
  54 C :    0.434095
  55 C :    0.099377
  56 C :   -0.252572
  57 H :    0.162153
  58 C :   -0.132234
  59 H :    0.160835
  60 C :   -0.122034
  61 H :    0.164677
  62 C :   -0.149376
  63 H :    0.160981
  64 C :   -0.192912
  65 H :    0.171932
  66 H :    0.254504
  67 O :   -0.583759
  68 C :    0.419241
  69 C :    0.122609
  70 C :   -0.239928
  71 H :    0.144908
  72 C :   -0.145082
  73 H :    0.156601
  74 C :   -0.154495
  75 H :    0.158056
  76 C :   -0.142068
  77 H :    0.155868
  78 C :   -0.238520
  79 H :    0.147200
  80 O :   -0.613312
  81 H :    0.294060
Sum of atomic charges:   -0.0000000

--------------------------------
MULLIKEN REDUCED ORBITAL CHARGES
--------------------------------
  0 O s       :     3.786361  s :     3.786361
      pz      :     1.590607  p :     4.425177
      px      :     1.308857
      py      :     1.525713
      dz2     :     0.006940  d :     0.041631
      dxz     :     0.010194
      dyz     :     0.006055
      dx2y2   :     0.008423
      dxy     :     0.010019
      f0      :     0.000242  f :     0.002281
      f+1     :     0.000386
      f-1     :     0.000141
      f+2     :     0.000264
      f-2     :     0.000369
      f+3     :     0.000459
      f-3     :     0.000420
  1 O s       :     3.817354  s :     3.817354
      pz      :     1.524007  p :     4.533091
      px      :     1.577881
      py      :     1.431204
      dz2     :     0.003350  d :     0.030565
      dxz     :     0.002233
      dyz     :     0.008243
      dx2y2   :     0.008214
      dxy     :     0.008524
      f0      :     0.000192  f :     0.001929
      f+1     :     0.000069
      f-1     :     0.000262
      f+2     :     0.000216
      f-2     :     0.000270
      f+3     :     0.000393
      f-3     :     0.000527
  2 N s       :     3.414401  s :     3.414401
      pz      :     1.069829  p :     3.560467
      px      :     1.274968
      py      :     1.215670
      dz2     :     0.020340  d :     0.064422
      dxz     :     0.014596
      dyz     :     0.015269
      dx2y2   :     0.004076
      dxy     :     0.010141
      f0      :     0.000921  f :     0.004222
      f+1     :     0.000680
      f-1     :     0.000680
      f+2     :     0.000545
      f-2     :     0.000596
      f+3     :     0.000372
      f-3     :     0.000428
  3 N s       :     3.365765  s :     3.365765
      pz      :     1.279057  p :     3.747978
      px      :     1.397261
      py      :     1.071659
      dz2     :     0.010408  d :     0.064576
      dxz     :     0.009414
      dyz     :     0.017138
      dx2y2   :     0.013731
      dxy     :     0.013884
      f0      :     0.000313  f :     0.003765
      f+1     :     0.000489
      f-1     :     0.000533
      f+2     :     0.000561
      f-2     :     0.000765
      f+3     :     0.000567
      f-3     :     0.000538
  4 C s       :     3.187346  s :     3.187346
      pz      :     0.953602  p :     2.373695
      px      :     0.718723
      py      :     0.701370
      dz2     :     0.047458  d :     0.231001
      dxz     :     0.052358
      dyz     :     0.052881
      dx2y2   :     0.053732
      dxy     :     0.024571
      f0      :     0.004596  f :     0.021390
      f+1     :     0.002259
      f-1     :     0.002949
      f+2     :     0.002301
      f-2     :     0.003847
      f+3     :     0.002738
      f-3     :     0.002701
  5 C s       :     2.887088  s :     2.887088
      pz      :     0.834669  p :     2.741293
      px      :     0.886447
      py      :     1.020176
      dz2     :     0.046857  d :     0.159313
      dxz     :     0.035481
      dyz     :     0.016801
      dx2y2   :     0.026738
      dxy     :     0.033436
      f0      :     0.001683  f :     0.010314
      f+1     :     0.001698
      f-1     :     0.001657
      f+2     :     0.001831
      f-2     :     0.001108
      f+3     :     0.000981
      f-3     :     0.001356
  6 H s       :     0.801898  s :     0.801898
      pz      :     0.004199  p :     0.024167
      px      :     0.004680
      py      :     0.015288
  7 C s       :     3.203684  s :     3.203684
      pz      :     0.892472  p :     2.554553
      px      :     0.752730
      py      :     0.909351
      dz2     :     0.036669  d :     0.138959
      dxz     :     0.033036
      dyz     :     0.019964
      dx2y2   :     0.024585
      dxy     :     0.024704
      f0      :     0.001927  f :     0.010066
      f+1     :     0.001475
      f-1     :     0.001029
      f+2     :     0.002242
      f-2     :     0.000945
      f+3     :     0.001152
      f-3     :     0.001296
  8 C s       :     3.299317  s :     3.299317
      pz      :     0.985051  p :     2.871839
      px      :     0.951201
      py      :     0.935587
      dz2     :     0.016330  d :     0.095425
      dxz     :     0.035082
      dyz     :     0.010888
      dx2y2   :     0.012289
      dxy     :     0.020836
      f0      :     0.001437  f :     0.007446
      f+1     :     0.000891
      f-1     :     0.000759
      f+2     :     0.001619
      f-2     :     0.000725
      f+3     :     0.000584
      f-3     :     0.001432
  9 H s       :     0.826810  s :     0.826810
      pz      :     0.008921  p :     0.022267
      px      :     0.007351
      py      :     0.005995
 10 C s       :     3.200391  s :     3.200391
      pz      :     0.964012  p :     2.855826
      px      :     0.931344
      py      :     0.960470
      dz2     :     0.019098  d :     0.093858
      dxz     :     0.029638
      dyz     :     0.008564
      dx2y2   :     0.014638
      dxy     :     0.021920
      f0      :     0.001019  f :     0.007256
      f+1     :     0.001040
      f-1     :     0.000734
      f+2     :     0.001649
      f-2     :     0.000643
      f+3     :     0.000714
      f-3     :     0.001457
 11 H s       :     0.825545  s :     0.825545
      pz      :     0.011264  p :     0.022109
      px      :     0.005136
      py      :     0.005709
 12 C s       :     3.181867  s :     3.181867
      pz      :     0.930208  p :     2.854759
      px      :     0.972384
      py      :     0.952167
      dz2     :     0.030087  d :     0.094361
      dxz     :     0.020182
      dyz     :     0.018353
      dx2y2   :     0.017055
      dxy     :     0.008684
      f0      :     0.001474  f :     0.007200
      f+1     :     0.001102
      f-1     :     0.000898
      f+2     :     0.001575
      f-2     :     0.000880
      f+3     :     0.000832
      f-3     :     0.000440
 13 H s       :     0.823364  s :     0.823364
      pz      :     0.003973  p :     0.022047
      px      :     0.013630
      py      :     0.004444
 14 C s       :     3.220110  s :     3.220110
      pz      :     0.946270  p :     2.861901
      px      :     0.939937
      py      :     0.975694
      dz2     :     0.017169  d :     0.094374
      dxz     :     0.034898
      dyz     :     0.011276
      dx2y2   :     0.010893
      dxy     :     0.020138
      f0      :     0.001393  f :     0.007305
      f+1     :     0.000893
      f-1     :     0.000785
      f+2     :     0.001576
      f-2     :     0.000676
      f+3     :     0.000554
      f-3     :     0.001427
 15 H s       :     0.824598  s :     0.824598
      pz      :     0.008952  p :     0.022062
      px      :     0.007179
      py      :     0.005931
 16 C s       :     3.237598  s :     3.237598
      pz      :     0.975662  p :     2.833149
      px      :     0.920556
      py      :     0.936931
      dz2     :     0.018724  d :     0.097734
      dxz     :     0.030857
      dyz     :     0.008512
      dx2y2   :     0.016334
      dxy     :     0.023307
      f0      :     0.001009  f :     0.007438
      f+1     :     0.001127
      f-1     :     0.000734
      f+2     :     0.001659
      f-2     :     0.000653
      f+3     :     0.000786
      f-3     :     0.001471
 17 H s       :     0.812306  s :     0.812306
      pz      :     0.011505  p :     0.022443
      px      :     0.005236
      py      :     0.005701
 18 C s       :     3.072505  s :     3.072505
      pz      :     0.738916  p :     2.575648
      px      :     0.902321
      py      :     0.934411
      dz2     :     0.048464  d :     0.211582
      dxz     :     0.040636
      dyz     :     0.036192
      dx2y2   :     0.043561
      dxy     :     0.042729
      f0      :     0.002278  f :     0.012878
      f+1     :     0.001886
      f-1     :     0.002371
      f+2     :     0.001766
      f-2     :     0.001036
      f+3     :     0.001687
      f-3     :     0.001853
 19 C s       :     3.277723  s :     3.277723
      pz      :     1.069727  p :     3.101441
      px      :     1.086270
      py      :     0.945444
      dz2     :     0.014078  d :     0.055769
      dxz     :     0.004297
      dyz     :     0.010323
      dx2y2   :     0.012773
      dxy     :     0.014299
      f0      :     0.000547  f :     0.003433
      f+1     :     0.000321
      f-1     :     0.000529
      f+2     :     0.000402
      f-2     :     0.000284
      f+3     :     0.000822
      f-3     :     0.000527
 20 H s       :     0.820286  s :     0.820286
      pz      :     0.006547  p :     0.021772
      px      :     0.006479
      py      :     0.008746
 21 H s       :     0.822485  s :     0.822485
      pz      :     0.012008  p :     0.021417
      px      :     0.005123
      py      :     0.004287
 22 H s       :     0.828965  s :     0.828965
      pz      :     0.004333  p :     0.021167
      px      :     0.012091
      py      :     0.004743
 23 C s       :     3.265532  s :     3.265532
      pz      :     1.093924  p :     3.096645
      px      :     0.922806
      py      :     1.079915
      dz2     :     0.008754  d :     0.055729
      dxz     :     0.013243
      dyz     :     0.006505
      dx2y2   :     0.010879
      dxy     :     0.016349
      f0      :     0.000815  f :     0.003438
      f+1     :     0.000327
      f-1     :     0.000074
      f+2     :     0.000535
      f-2     :     0.000096
      f+3     :     0.000790
      f-3     :     0.000801
 24 H s       :     0.832549  s :     0.832549
      pz      :     0.005902  p :     0.021194
      px      :     0.004546
      py      :     0.010745
 25 H s       :     0.823960  s :     0.823960
      pz      :     0.011724  p :     0.021431
      px      :     0.005160
      py      :     0.004547
 26 H s       :     0.827967  s :     0.827967
      pz      :     0.006178  p :     0.021670
      px      :     0.007216
      py      :     0.008276
 27 C s       :     3.258448  s :     3.258448
      pz      :     1.050100  p :     3.101281
      px      :     1.044314
      py      :     1.006866
      dz2     :     0.016382  d :     0.056330
      dxz     :     0.005683
      dyz     :     0.007227
      dx2y2   :     0.021739
      dxy     :     0.005299
      f0      :     0.000546  f :     0.003531
      f+1     :     0.000580
      f-1     :     0.000467
      f+2     :     0.000585
      f-2     :     0.000213
      f+3     :     0.000550
      f-3     :     0.000591
 28 H s       :     0.822200  s :     0.822200
      pz      :     0.012053  p :     0.021381
      px      :     0.004984
      py      :     0.004343
 29 H s       :     0.828846  s :     0.828846
      pz      :     0.005108  p :     0.021222
      px      :     0.004482
      py      :     0.011632
 30 H s       :     0.829136  s :     0.829136
      pz      :     0.004241  p :     0.021092
      px      :     0.012403
      py      :     0.004448
 31 C s       :     3.031119  s :     3.031119
      pz      :     0.823220  p :     2.618365
      px      :     0.957568
      py      :     0.837578
      dz2     :     0.032268  d :     0.162978
      dxz     :     0.032527
      dyz     :     0.042938
      dx2y2   :     0.031933
      dxy     :     0.023312
      f0      :     0.001964  f :     0.013269
      f+1     :     0.001467
      f-1     :     0.002556
      f+2     :     0.002164
      f-2     :     0.001589
      f+3     :     0.001472
      f-3     :     0.002058
 32 C s       :     3.428147  s :     3.428147
      pz      :     0.785221  p :     2.497388
      px      :     0.932426
      py      :     0.779740
      dz2     :     0.029125  d :     0.127891
      dxz     :     0.022294
      dyz     :     0.035634
      dx2y2   :     0.020057
      dxy     :     0.020781
      f0      :     0.001764  f :     0.009357
      f+1     :     0.001358
      f-1     :     0.001569
      f+2     :     0.001382
      f-2     :     0.001288
      f+3     :     0.000851
      f-3     :     0.001143
 33 C s       :     3.163510  s :     3.163510
      pz      :     0.993369  p :     2.884136
      px      :     0.972618
      py      :     0.918150
      dz2     :     0.023721  d :     0.100297
      dxz     :     0.009980
      dyz     :     0.024699
      dx2y2   :     0.021977
      dxy     :     0.019920
      f0      :     0.000906  f :     0.007578
      f+1     :     0.000667
      f-1     :     0.001327
      f+2     :     0.001338
      f-2     :     0.000881
      f+3     :     0.001010
      f-3     :     0.001450
 34 H s       :     0.816432  s :     0.816432
      pz      :     0.012791  p :     0.023022
      px      :     0.004955
      py      :     0.005276
 35 C s       :     3.248533  s :     3.248533
      pz      :     0.944593  p :     2.919856
      px      :     0.998932
      py      :     0.976331
      dz2     :     0.029150  d :     0.094525
      dxz     :     0.020576
      dyz     :     0.021825
      dx2y2   :     0.013581
      dxy     :     0.009391
      f0      :     0.001343  f :     0.007216
      f+1     :     0.001265
      f-1     :     0.001124
      f+2     :     0.001262
      f-2     :     0.000831
      f+3     :     0.000697
      f-3     :     0.000695
 36 H s       :     0.830640  s :     0.830640
      pz      :     0.004516  p :     0.022094
      px      :     0.005629
      py      :     0.011949
 37 C s       :     3.190154  s :     3.190154
      pz      :     0.952926  p :     2.859924
      px      :     0.954872
      py      :     0.952126
      dz2     :     0.017863  d :     0.094996
      dxz     :     0.018254
      dyz     :     0.031864
      dx2y2   :     0.011739
      dxy     :     0.015276
      f0      :     0.001273  f :     0.007297
      f+1     :     0.001104
      f-1     :     0.001180
      f+2     :     0.000797
      f-2     :     0.001023
      f+3     :     0.000718
      f-3     :     0.001203
 38 H s       :     0.827250  s :     0.827250
      pz      :     0.008282  p :     0.021927
      px      :     0.006809
      py      :     0.006836
 39 C s       :     3.327649  s :     3.327649
      pz      :     0.962749  p :     2.852434
      px      :     1.004153
      py      :     0.885533
      dz2     :     0.020139  d :     0.093553
      dxz     :     0.009032
      dyz     :     0.024475
      dx2y2   :     0.020672
      dxy     :     0.019235
      f0      :     0.000880  f :     0.007564
      f+1     :     0.000643
      f-1     :     0.001363
      f+2     :     0.001242
      f-2     :     0.000870
      f+3     :     0.001023
      f-3     :     0.001542
 40 H s       :     0.829170  s :     0.829170
      pz      :     0.012962  p :     0.023202
      px      :     0.005123
      py      :     0.005117
 41 C s       :     3.003894  s :     3.003894
      pz      :     0.911369  p :     2.709761
      px      :     0.885198
      py      :     0.913193
      dz2     :     0.032650  d :     0.185655
      dxz     :     0.040544
      dyz     :     0.037124
      dx2y2   :     0.036639
      dxy     :     0.038698
      f0      :     0.001430  f :     0.010237
      f+1     :     0.001453
      f-1     :     0.001103
      f+2     :     0.001416
      f-2     :     0.001895
      f+3     :     0.001418
      f-3     :     0.001523
 42 C s       :     3.270966  s :     3.270966
      pz      :     1.074688  p :     3.099165
      px      :     0.991480
      py      :     1.032998
      dz2     :     0.006292  d :     0.059456
      dxz     :     0.019861
      dyz     :     0.009112
      dx2y2   :     0.015626
      dxy     :     0.008566
      f0      :     0.000100  f :     0.003423
      f+1     :     0.000771
      f-1     :     0.000210
      f+2     :     0.000371
      f-2     :     0.000845
      f+3     :     0.000698
      f-3     :     0.000429
 43 H s       :     0.837333  s :     0.837333
      pz      :     0.005346  p :     0.021960
      px      :     0.005177
      py      :     0.011437
 44 H s       :     0.839868  s :     0.839868
      pz      :     0.009017  p :     0.021227
      px      :     0.006500
      py      :     0.005711
 45 H s       :     0.836149  s :     0.836149
      pz      :     0.008708  p :     0.021397
      px      :     0.008076
      py      :     0.004613
 46 C s       :     3.283309  s :     3.283309
      pz      :     1.117003  p :     3.155427
      px      :     1.068091
      py      :     0.970333
      dz2     :     0.008165  d :     0.066106
      dxz     :     0.016698
      dyz     :     0.012655
      dx2y2   :     0.010449
      dxy     :     0.018139
      f0      :     0.000257  f :     0.003468
      f+1     :     0.000746
      f-1     :     0.000263
      f+2     :     0.000337
      f-2     :     0.000446
      f+3     :     0.000586
      f-3     :     0.000833
 47 H s       :     0.820594  s :     0.820594
      pz      :     0.008371  p :     0.021069
      px      :     0.008521
      py      :     0.004176
 48 H s       :     0.818884  s :     0.818884
      pz      :     0.009933  p :     0.021843
      px      :     0.006445
      py      :     0.005465
 49 H s       :     0.818331  s :     0.818331
      pz      :     0.004715  p :     0.021230
      px      :     0.007857
      py      :     0.008658
 50 C s       :     3.275031  s :     3.275031
      pz      :     0.990718  p :     3.088927
      px      :     1.020784
      py      :     1.077425
      dz2     :     0.014739  d :     0.059609
      dxz     :     0.010705
      dyz     :     0.013667
      dx2y2   :     0.005262
      dxy     :     0.015237
      f0      :     0.000493  f :     0.003427
      f+1     :     0.000772
      f-1     :     0.000195
      f+2     :     0.000444
      f-2     :     0.000982
      f+3     :     0.000254
      f-3     :     0.000286
 51 H s       :     0.839247  s :     0.839247
      pz      :     0.004692  p :     0.021129
      px      :     0.009351
      py      :     0.007086
 52 H s       :     0.839572  s :     0.839572
      pz      :     0.009384  p :     0.021201
      px      :     0.005837
      py      :     0.005980
 53 H s       :     0.836520  s :     0.836520
      pz      :     0.005460  p :     0.021806
      px      :     0.005747
      py      :     0.010599
 54 C s       :     3.046260  s :     3.046260
      pz      :     0.694807  p :     2.219540
      px      :     0.734599
      py      :     0.790133
      dz2     :     0.036498  d :     0.274932
      dxz     :     0.039855
      dyz     :     0.056337
      dx2y2   :     0.077140
      dxy     :     0.065102
      f0      :     0.002299  f :     0.025174
      f+1     :     0.002978
      f-1     :     0.002440
      f+2     :     0.003404
      f-2     :     0.003965
      f+3     :     0.003194
      f-3     :     0.006894
 55 C s       :     3.250194  s :     3.250194
      pz      :     0.920699  p :     2.511135
      px      :     0.857216
      py      :     0.733221
      dz2     :     0.021389  d :     0.129253
      dxz     :     0.016788
      dyz     :     0.025119
      dx2y2   :     0.031386
      dxy     :     0.034571
      f0      :     0.000858  f :     0.010041
      f+1     :     0.001585
      f-1     :     0.001010
      f+2     :     0.001318
      f-2     :     0.001700
      f+3     :     0.001330
      f-3     :     0.002241
 56 C s       :     3.275651  s :     3.275651
      pz      :     0.931535  p :     2.872880
      px      :     0.945918
      py      :     0.995427
      dz2     :     0.017993  d :     0.096703
      dxz     :     0.010791
      dyz     :     0.019300
      dx2y2   :     0.022947
      dxy     :     0.025672
      f0      :     0.000708  f :     0.007338
      f+1     :     0.001405
      f-1     :     0.000691
      f+2     :     0.000995
      f-2     :     0.001272
      f+3     :     0.001010
      f-3     :     0.001257
 57 H s       :     0.815315  s :     0.815315
      pz      :     0.005078  p :     0.022532
      px      :     0.005870
      py      :     0.011584
 58 C s       :     3.170150  s :     3.170150
      pz      :     0.959621  p :     2.861245
      px      :     0.981157
      py      :     0.920467
      dz2     :     0.010285  d :     0.093587
      dxz     :     0.011457
      dyz     :     0.021146
      dx2y2   :     0.028386
      dxy     :     0.022314
      f0      :     0.000547  f :     0.007251
      f+1     :     0.000780
      f-1     :     0.001158
      f+2     :     0.001254
      f-2     :     0.000957
      f+3     :     0.000861
      f-3     :     0.001694
 59 H s       :     0.816987  s :     0.816987
      pz      :     0.008208  p :     0.022179
      px      :     0.010379
      py      :     0.003592
 60 C s       :     3.188250  s :     3.188250
      pz      :     0.928439  p :     2.831741
      px      :     0.924932
      py      :     0.978369
      dz2     :     0.016444  d :     0.094892
      dxz     :     0.012177
      dyz     :     0.019013
      dx2y2   :     0.023163
      dxy     :     0.024094
      f0      :     0.000663  f :     0.007152
      f+1     :     0.001421
      f-1     :     0.000657
      f+2     :     0.000944
      f-2     :     0.001312
      f+3     :     0.000788
      f-3     :     0.001366
 61 H s       :     0.813338  s :     0.813338
      pz      :     0.005007  p :     0.021985
      px      :     0.005064
      py      :     0.011914
 62 C s       :     3.190454  s :     3.190454
      pz      :     0.949912  p :     2.859402
      px      :     0.943781
      py      :     0.965710
      dz2     :     0.015013  d :     0.092300
      dxz     :     0.011239
      dyz     :     0.020074
      dx2y2   :     0.020278
      dxy     :     0.025696
      f0      :     0.000675  f :     0.007220
      f+1     :     0.001388
      f-1     :     0.000699
      f+2     :     0.000991
      f-2     :     0.001312
      f+3     :     0.000906
      f-3     :     0.001248
 63 H s       :     0.816890  s :     0.816890
      pz      :     0.005210  p :     0.022130
      px      :     0.006005
      py      :     0.010915
 64 C s       :     3.217201  s :     3.217201
      pz      :     0.972052  p :     2.867392
      px      :     0.967109
      py      :     0.928231
      dz2     :     0.009469  d :     0.100926
      dxz     :     0.012637
      dyz     :     0.023891
      dx2y2   :     0.029832
      dxy     :     0.025097
      f0      :     0.000547  f :     0.007393
      f+1     :     0.000752
      f-1     :     0.001235
      f+2     :     0.001305
      f-2     :     0.000949
      f+3     :     0.000859
      f-3     :     0.001744
 65 H s       :     0.805191  s :     0.805191
      pz      :     0.008282  p :     0.022877
      px      :     0.010778
      py      :     0.003817
 66 H s       :     0.700442  s :     0.700442
      pz      :     0.018188  p :     0.045055
      px      :     0.015330
      py      :     0.011537
 67 O s       :     3.831391  s :     3.831391
      pz      :     1.641463  p :     4.724027
      px      :     1.488909
      py      :     1.593655
      dz2     :     0.004543  d :     0.026645
      dxz     :     0.007863
      dyz     :     0.002428
      dx2y2   :     0.005499
      dxy     :     0.006311
      f0      :     0.000155  f :     0.001696
      f+1     :     0.000437
      f-1     :     0.000027
      f+2     :     0.000333
      f-2     :     0.000286
      f+3     :     0.000201
      f-3     :     0.000257
 68 C s       :     2.990252  s :     2.990252
      pz      :     0.742460  p :     2.310732
      px      :     0.822583
      py      :     0.745689
      dz2     :     0.068743  d :     0.254003
      dxz     :     0.063992
      dyz     :     0.036332
      dx2y2   :     0.034331
      dxy     :     0.050606
      f0      :     0.003558  f :     0.025771
      f+1     :     0.007739
      f-1     :     0.001850
      f+2     :     0.002994
      f-2     :     0.004602
      f+3     :     0.002661
      f-3     :     0.002366
 69 C s       :     3.183787  s :     3.183787
      pz      :     0.823009  p :     2.553338
      px      :     0.809665
      py      :     0.920664
      dz2     :     0.030127  d :     0.130270
      dxz     :     0.039090
      dyz     :     0.019050
      dx2y2   :     0.019739
      dxy     :     0.022264
      f0      :     0.001379  f :     0.009995
      f+1     :     0.002523
      f-1     :     0.000726
      f+2     :     0.001428
      f-2     :     0.001520
      f+3     :     0.001166
      f-3     :     0.001254
 70 C s       :     3.245599  s :     3.245599
      pz      :     0.946347  p :     2.886976
      px      :     0.995092
      py      :     0.945536
      dz2     :     0.021859  d :     0.100037
      dxz     :     0.033908
      dyz     :     0.013461
      dx2y2   :     0.015937
      dxy     :     0.014872
      f0      :     0.001208  f :     0.007316
      f+1     :     0.001548
      f-1     :     0.000655
      f+2     :     0.001265
      f-2     :     0.000954
      f+3     :     0.000887
      f-3     :     0.000800
 71 H s       :     0.832354  s :     0.832354
      pz      :     0.006116  p :     0.022739
      px      :     0.012052
      py      :     0.004570
 72 C s       :     3.178414  s :     3.178414
      pz      :     0.978568  p :     2.865295
      px      :     0.920916
      py      :     0.965811
      dz2     :     0.021804  d :     0.094164
      dxz     :     0.022086
      dyz     :     0.009450
      dx2y2   :     0.019250
      dxy     :     0.021574
      f0      :     0.000391  f :     0.007210
      f+1     :     0.001783
      f-1     :     0.000652
      f+2     :     0.001088
      f-2     :     0.001006
      f+3     :     0.001107
      f-3     :     0.001183
 73 H s       :     0.821370  s :     0.821370
      pz      :     0.012090  p :     0.022029
      px      :     0.003618
      py      :     0.006321
 74 C s       :     3.190890  s :     3.190890
      pz      :     0.939515  p :     2.862222
      px      :     0.975826
      py      :     0.946881
      dz2     :     0.022947  d :     0.094217
      dxz     :     0.029624
      dyz     :     0.014201
      dx2y2   :     0.012721
      dxy     :     0.014725
      f0      :     0.001195  f :     0.007166
      f+1     :     0.001598
      f-1     :     0.000626
      f+2     :     0.001139
      f-2     :     0.001066
      f+3     :     0.000657
      f-3     :     0.000884
 75 H s       :     0.819981  s :     0.819981
      pz      :     0.005548  p :     0.021962
      px      :     0.011400
      py      :     0.005015
 76 C s       :     3.178014  s :     3.178014
      pz      :     0.944298  p :     2.863127
      px      :     0.958882
      py      :     0.959947
      dz2     :     0.020930  d :     0.093723
      dxz     :     0.031485
      dyz     :     0.013443
      dx2y2   :     0.013932
      dxy     :     0.013932
      f0      :     0.001201  f :     0.007204
      f+1     :     0.001512
      f-1     :     0.000680
      f+2     :     0.001246
      f-2     :     0.000935
      f+3     :     0.000854
      f-3     :     0.000775
 77 H s       :     0.822098  s :     0.822098
      pz      :     0.006226  p :     0.022034
      px      :     0.011034
      py      :     0.004774
 78 C s       :     3.243209  s :     3.243209
      pz      :     0.992073  p :     2.888319
      px      :     0.950052
      py      :     0.946195
      dz2     :     0.023014  d :     0.099658
      dxz     :     0.023609
      dyz     :     0.010210
      dx2y2   :     0.019399
      dxy     :     0.023425
      f0      :     0.000381  f :     0.007334
      f+1     :     0.001848
      f-1     :     0.000635
      f+2     :     0.001112
      f-2     :     0.001019
      f+3     :     0.001132
      f-3     :     0.001207
 79 H s       :     0.830029  s :     0.830029
      pz      :     0.012380  p :     0.022771
      px      :     0.003954
      py      :     0.006437
 80 O s       :     3.855344  s :     3.855344
      pz      :     1.414844  p :     4.730137
      px      :     1.804248
      py      :     1.511045
      dz2     :     0.009360  d :     0.026220
      dxz     :     0.005120
      dyz     :     0.007126
      dx2y2   :     0.001836
      dxy     :     0.002778
      f0      :     0.000422  f :     0.001611
      f+1     :     0.000246
      f-1     :     0.000399
      f+2     :     0.000233
      f-2     :     0.000194
      f+3     :     0.000060
      f-3     :     0.000057
 81 H s       :     0.647032  s :     0.647032
      pz      :     0.006319  p :     0.058908
      px      :     0.024525
      py      :     0.028064


                     *******************************
                     * LOEWDIN POPULATION ANALYSIS *
                     *******************************

----------------------
LOEWDIN ATOMIC CHARGES
----------------------
   0 O :    0.371726
   1 O :    0.110296
   2 N :    0.302064
   3 N :    0.182126
   4 C :   -0.245916
   5 C :   -0.206525
   6 H :    0.200705
   7 C :   -0.136205
   8 C :   -0.101919
   9 H :    0.163874
  10 C :   -0.141290
  11 H :    0.156830
  12 C :   -0.144073
  13 H :    0.155522
  14 C :   -0.144754
  15 H :    0.156580
  16 C :   -0.118074
  17 H :    0.161378
  18 C :   -0.365024
  19 C :   -0.256285
  20 H :    0.130727
  21 H :    0.140715
  22 H :    0.134197
  23 C :   -0.255682
  24 H :    0.135264
  25 H :    0.140889
  26 H :    0.131550
  27 C :   -0.263658
  28 H :    0.139261
  29 H :    0.131950
  30 H :    0.132391
  31 C :   -0.185276
  32 C :   -0.074165
  33 C :   -0.119095
  34 H :    0.160043
  35 C :   -0.177745
  36 H :    0.151755
  37 C :   -0.161378
  38 H :    0.154618
  39 C :   -0.123821
  40 H :    0.162575
  41 C :   -0.310014
  42 C :   -0.260109
  43 H :    0.127210
  44 H :    0.130240
  45 H :    0.129012
  46 C :   -0.276288
  47 H :    0.130878
  48 H :    0.138325
  49 H :    0.131089
  50 C :   -0.259928
  51 H :    0.129097
  52 H :    0.129959
  53 H :    0.127662
  54 C :   -0.398949
  55 C :   -0.140857
  56 C :   -0.079068
  57 H :    0.164735
  58 C :   -0.134490
  59 H :    0.159744
  60 C :   -0.116103
  61 H :    0.159947
  62 C :   -0.132721
  63 H :    0.159811
  64 C :   -0.079293
  65 H :    0.164674
  66 H :    0.191455
  67 O :   -0.084746
  68 C :   -0.598701
  69 C :   -0.142249
  70 C :   -0.108969
  71 H :    0.155671
  72 C :   -0.150663
  73 H :    0.154819
  74 C :   -0.143355
  75 H :    0.155040
  76 C :   -0.150303
  77 H :    0.154872
  78 C :   -0.109432
  79 H :    0.155517
  80 O :   -0.064154
  81 H :    0.204484

-------------------------------
LOEWDIN REDUCED ORBITAL CHARGES
-------------------------------
  0 O s       :     3.207584  s :     3.207584
      pz      :     1.509881  p :     4.306124
      px      :     1.321983
      py      :     1.474260
      dz2     :     0.014979  d :     0.107365
      dxz     :     0.029148
      dyz     :     0.012080
      dx2y2   :     0.022549
      dxy     :     0.028609
      f0      :     0.000825  f :     0.007200
      f+1     :     0.000975
      f-1     :     0.000512
      f+2     :     0.000769
      f-2     :     0.001664
      f+3     :     0.001158
      f-3     :     0.001297
  1 O s       :     3.385355  s :     3.385355
      pz      :     1.420496  p :     4.430854
      px      :     1.493953
      py      :     1.516405
      dz2     :     0.008207  d :     0.067241
      dxz     :     0.004714
      dyz     :     0.013660
      dx2y2   :     0.019821
      dxy     :     0.020839
      f0      :     0.000577  f :     0.006254
      f+1     :     0.000244
      f-1     :     0.000856
      f+2     :     0.000523
      f-2     :     0.000869
      f+3     :     0.001687
      f-3     :     0.001498
  2 N s       :     2.930228  s :     2.930228
      pz      :     1.153242  p :     3.532569
      px      :     1.197574
      py      :     1.181753
      dz2     :     0.073566  d :     0.219423
      dxz     :     0.048427
      dyz     :     0.058695
      dx2y2   :     0.010585
      dxy     :     0.028149
      f0      :     0.003318  f :     0.015717
      f+1     :     0.001892
      f-1     :     0.003428
      f+2     :     0.002468
      f-2     :     0.002801
      f+3     :     0.001012
      f-3     :     0.000799
  3 N s       :     2.918309  s :     2.918309
      pz      :     1.201700  p :     3.663851
      px      :     1.307630
      py      :     1.154521
      dz2     :     0.031726  d :     0.220662
      dxz     :     0.032365
      dyz     :     0.066058
      dx2y2   :     0.042503
      dxy     :     0.048010
      f0      :     0.001699  f :     0.015052
      f+1     :     0.001753
      f-1     :     0.002796
      f+2     :     0.002259
      f-2     :     0.001912
      f+3     :     0.002355
      f-3     :     0.002279
  4 C s       :     2.727683  s :     2.727683
      pz      :     0.997035  p :     2.606235
      px      :     0.803961
      py      :     0.805239
      dz2     :     0.172073  d :     0.786703
      dxz     :     0.165761
      dyz     :     0.168285
      dx2y2   :     0.148286
      dxy     :     0.132297
      f0      :     0.025928  f :     0.125295
      f+1     :     0.012215
      f-1     :     0.017710
      f+2     :     0.014375
      f-2     :     0.023714
      f+3     :     0.017364
      f-3     :     0.013988
  5 C s       :     2.712096  s :     2.712096
      pz      :     0.914241  p :     2.862305
      px      :     0.970053
      py      :     0.978011
      dz2     :     0.161125  d :     0.564609
      dxz     :     0.130966
      dyz     :     0.073259
      dx2y2   :     0.100618
      dxy     :     0.098641
      f0      :     0.009915  f :     0.067515
      f+1     :     0.011387
      f-1     :     0.009830
      f+2     :     0.011212
      f-2     :     0.010124
      f+3     :     0.006462
      f-3     :     0.008587
  6 H s       :     0.735930  s :     0.735930
      pz      :     0.011835  p :     0.063365
      px      :     0.013094
      py      :     0.038436
  7 C s       :     2.701779  s :     2.701779
      pz      :     1.024902  p :     2.855913
      px      :     0.939947
      py      :     0.891064
      dz2     :     0.134018  d :     0.520918
      dxz     :     0.132976
      dyz     :     0.077187
      dx2y2   :     0.095313
      dxy     :     0.081424
      f0      :     0.010172  f :     0.057595
      f+1     :     0.009806
      f-1     :     0.007013
      f+2     :     0.010949
      f-2     :     0.006897
      f+3     :     0.005585
      f-3     :     0.007172
  8 C s       :     2.754647  s :     2.754647
      pz      :     0.986119  p :     2.912696
      px      :     1.035884
      py      :     0.890692
      dz2     :     0.072231  d :     0.390955
      dxz     :     0.144571
      dyz     :     0.045249
      dx2y2   :     0.056580
      dxy     :     0.072324
      f0      :     0.008874  f :     0.043622
      f+1     :     0.006725
      f-1     :     0.005223
      f+2     :     0.008087
      f-2     :     0.003586
      f+3     :     0.004624
      f-3     :     0.006502
  9 H s       :     0.775543  s :     0.775543
      pz      :     0.023924  p :     0.060584
      px      :     0.019972
      py      :     0.016688
 10 C s       :     2.763508  s :     2.763508
      pz      :     0.985025  p :     2.942001
      px      :     1.057025
      py      :     0.899951
      dz2     :     0.081447  d :     0.392161
      dxz     :     0.123294
      dyz     :     0.034247
      dx2y2   :     0.071132
      dxy     :     0.082040
      f0      :     0.006653  f :     0.043620
      f+1     :     0.007753
      f-1     :     0.004109
      f+2     :     0.008578
      f-2     :     0.004731
      f+3     :     0.005112
      f-3     :     0.006683
 11 H s       :     0.782824  s :     0.782824
      pz      :     0.029826  p :     0.060345
      px      :     0.014534
      py      :     0.015985
 12 C s       :     2.764973  s :     2.764973
      pz      :     1.038542  p :     2.943257
      px      :     0.996557
      py      :     0.908157
      dz2     :     0.122962  d :     0.392291
      dxz     :     0.093809
      dyz     :     0.074262
      dx2y2   :     0.072132
      dxy     :     0.029125
      f0      :     0.007889  f :     0.043552
      f+1     :     0.008587
      f-1     :     0.006030
      f+2     :     0.008104
      f-2     :     0.006847
      f+3     :     0.003764
      f-3     :     0.002331
 13 H s       :     0.784136  s :     0.784136
      pz      :     0.011680  p :     0.060342
      px      :     0.035915
      py      :     0.012746
 14 C s       :     2.763678  s :     2.763678
      pz      :     1.003119  p :     2.944906
      px      :     1.038174
      py      :     0.903613
      dz2     :     0.073365  d :     0.392736
      dxz     :     0.146209
      dyz     :     0.044971
      dx2y2   :     0.055337
      dxy     :     0.072854
      f0      :     0.008898  f :     0.043434
      f+1     :     0.006745
      f-1     :     0.005301
      f+2     :     0.008084
      f-2     :     0.003452
      f+3     :     0.004589
      f-3     :     0.006365
 15 H s       :     0.783090  s :     0.783090
      pz      :     0.024186  p :     0.060331
      px      :     0.019658
      py      :     0.016487
 16 C s       :     2.755670  s :     2.755670
      pz      :     0.978060  p :     2.926404
      px      :     1.050438
      py      :     0.897907
      dz2     :     0.080360  d :     0.392535
      dxz     :     0.124241
      dyz     :     0.035652
      dx2y2   :     0.069684
      dxy     :     0.082597
      f0      :     0.006491  f :     0.043464
      f+1     :     0.007800
      f-1     :     0.004006
      f+2     :     0.008478
      f-2     :     0.004860
      f+3     :     0.005186
      f-3     :     0.006645
 17 H s       :     0.776976  s :     0.776976
      pz      :     0.030681  p :     0.061646
      px      :     0.014712
      py      :     0.016253
 18 C s       :     2.702919  s :     2.702919
      pz      :     0.833553  p :     2.871996
      px      :     1.008540
      py      :     1.029903
      dz2     :     0.160921  d :     0.706376
      dxz     :     0.137960
      dyz     :     0.127624
      dx2y2   :     0.150157
      dxy     :     0.129714
      f0      :     0.013252  f :     0.083733
      f+1     :     0.013294
      f-1     :     0.014397
      f+2     :     0.011489
      f-2     :     0.009697
      f+3     :     0.010304
      f-3     :     0.011300
 19 C s       :     2.825030  s :     2.825030
      pz      :     1.065052  p :     3.152686
      px      :     1.072134
      py      :     1.015501
      dz2     :     0.060704  d :     0.254388
      dxz     :     0.018146
      dyz     :     0.049464
      dx2y2   :     0.063758
      dxy     :     0.062317
      f0      :     0.002708  f :     0.024181
      f+1     :     0.002382
      f-1     :     0.003317
      f+2     :     0.003055
      f-2     :     0.004259
      f+3     :     0.005045
      f-3     :     0.003414
 20 H s       :     0.804656  s :     0.804656
      pz      :     0.020371  p :     0.064618
      px      :     0.019925
      py      :     0.024322
 21 H s       :     0.796574  s :     0.796574
      pz      :     0.034526  p :     0.062712
      px      :     0.015631
      py      :     0.012555
 22 H s       :     0.802912  s :     0.802912
      pz      :     0.013580  p :     0.062891
      px      :     0.035860
      py      :     0.013451
 23 C s       :     2.825160  s :     2.825160
      pz      :     1.076076  p :     3.152225
      px      :     1.005665
      py      :     1.070484
      dz2     :     0.043020  d :     0.254135
      dxz     :     0.054864
      dyz     :     0.027877
      dx2y2   :     0.056870
      dxy     :     0.071503
      f0      :     0.003933  f :     0.024162
      f+1     :     0.003109
      f-1     :     0.000500
      f+2     :     0.003880
      f-2     :     0.002581
      f+3     :     0.004979
      f-3     :     0.005182
 24 H s       :     0.801779  s :     0.801779
      pz      :     0.018248  p :     0.062957
      px      :     0.012940
      py      :     0.031769
 25 H s       :     0.796442  s :     0.796442
      pz      :     0.034754  p :     0.062670
      px      :     0.014117
      py      :     0.013798
 26 H s       :     0.803998  s :     0.803998
      pz      :     0.018798  p :     0.064452
      px      :     0.019931
      py      :     0.025722
 27 C s       :     2.826162  s :     2.826162
      pz      :     1.057542  p :     3.156146
      px      :     1.056187
      py      :     1.042416
      dz2     :     0.072586  d :     0.256936
      dxz     :     0.027178
      dyz     :     0.034875
      dx2y2   :     0.093487
      dxy     :     0.028810
      f0      :     0.002592  f :     0.024414
      f+1     :     0.003845
      f-1     :     0.002747
      f+2     :     0.004209
      f-2     :     0.004077
      f+3     :     0.003273
      f-3     :     0.003671
 28 H s       :     0.798095  s :     0.798095
      pz      :     0.034062  p :     0.062645
      px      :     0.015444
      py      :     0.013138
 29 H s       :     0.804727  s :     0.804727
      pz      :     0.016194  p :     0.063323
      px      :     0.013813
      py      :     0.033315
 30 H s       :     0.804583  s :     0.804583
      pz      :     0.013339  p :     0.063026
      px      :     0.035979
      py      :     0.013708
 31 C s       :     2.695777  s :     2.695777
      pz      :     1.003400  p :     2.785848
      px      :     0.890595
      py      :     0.891853
      dz2     :     0.137463  d :     0.627377
      dxz     :     0.104162
      dyz     :     0.163007
      dx2y2   :     0.115578
      dxy     :     0.107167
      f0      :     0.011108  f :     0.076274
      f+1     :     0.008695
      f-1     :     0.016103
      f+2     :     0.011806
      f-2     :     0.009334
      f+3     :     0.009253
      f-3     :     0.009976
 32 C s       :     2.704839  s :     2.704839
      pz      :     0.960396  p :     2.829042
      px      :     0.885273
      py      :     0.983373
      dz2     :     0.120157  d :     0.487473
      dxz     :     0.087238
      dyz     :     0.135473
      dx2y2   :     0.071904
      dxy     :     0.072701
      f0      :     0.010613  f :     0.052809
      f+1     :     0.007930
      f-1     :     0.009740
      f+2     :     0.008369
      f-2     :     0.005380
      f+3     :     0.005330
      f-3     :     0.005447
 33 C s       :     2.750644  s :     2.750644
      pz      :     0.987164  p :     2.922564
      px      :     0.924640
      py      :     1.010760
      dz2     :     0.098173  d :     0.402705
      dxz     :     0.038183
      dyz     :     0.104232
      dx2y2   :     0.081290
      dxy     :     0.080828
      f0      :     0.005501  f :     0.043182
      f+1     :     0.004445
      f-1     :     0.008452
      f+2     :     0.007737
      f-2     :     0.005660
      f+3     :     0.006598
      f-3     :     0.004790
 34 H s       :     0.778852  s :     0.778852
      pz      :     0.033030  p :     0.061105
      px      :     0.013723
      py      :     0.014352
 35 C s       :     2.761002  s :     2.761002
      pz      :     1.048039  p :     2.975786
      px      :     0.946688
      py      :     0.981058
      dz2     :     0.119899  d :     0.396773
      dxz     :     0.085276
      dyz     :     0.102446
      dx2y2   :     0.051073
      dxy     :     0.038080
      f0      :     0.008091  f :     0.044185
      f+1     :     0.007831
      f-1     :     0.009017
      f+2     :     0.007192
      f-2     :     0.005910
      f+3     :     0.003579
      f-3     :     0.002566
 36 H s       :     0.787673  s :     0.787673
      pz      :     0.013137  p :     0.060572
      px      :     0.015853
      py      :     0.031582
 37 C s       :     2.761486  s :     2.761486
      pz      :     1.019863  p :     2.949434
      px      :     0.913017
      py      :     1.016554
      dz2     :     0.081563  d :     0.405614
      dxz     :     0.073332
      dyz     :     0.137340
      dx2y2   :     0.048971
      dxy     :     0.064409
      f0      :     0.008935  f :     0.044844
      f+1     :     0.006924
      f-1     :     0.008895
      f+2     :     0.005549
      f-2     :     0.004109
      f+3     :     0.004897
      f-3     :     0.005535
 38 H s       :     0.785346  s :     0.785346
      pz      :     0.022545  p :     0.060036
      px      :     0.018720
      py      :     0.018772
 39 C s       :     2.751839  s :     2.751839
      pz      :     0.977088  p :     2.944789
      px      :     0.943986
      py      :     1.023714
      dz2     :     0.091618  d :     0.384093
      dxz     :     0.036002
      dyz     :     0.109376
      dx2y2   :     0.072887
      dxy     :     0.074210
      f0      :     0.005270  f :     0.043100
      f+1     :     0.004023
      f-1     :     0.008536
      f+2     :     0.007690
      f-2     :     0.005876
      f+3     :     0.006509
      f-3     :     0.005196
 40 H s       :     0.774371  s :     0.774371
      pz      :     0.033960  p :     0.063053
      px      :     0.014913
      py      :     0.014181
 41 C s       :     2.688030  s :     2.688030
      pz      :     0.958414  p :     2.920512
      px      :     0.980343
      py      :     0.981755
      dz2     :     0.112624  d :     0.633332
      dxz     :     0.143890
      dyz     :     0.117525
      dx2y2   :     0.117094
      dxy     :     0.142200
      f0      :     0.009737  f :     0.068139
      f+1     :     0.008646
      f-1     :     0.008571
      f+2     :     0.009470
      f-2     :     0.010859
      f+3     :     0.010217
      f-3     :     0.010639
 42 C s       :     2.824979  s :     2.824979
      pz      :     1.063679  p :     3.142962
      px      :     1.030125
      py      :     1.049158
      dz2     :     0.027814  d :     0.267988
      dxz     :     0.083382
      dyz     :     0.041250
      dx2y2   :     0.068555
      dxy     :     0.046987
      f0      :     0.002093  f :     0.024180
      f+1     :     0.004119
      f-1     :     0.002938
      f+2     :     0.002327
      f-2     :     0.003744
      f+3     :     0.005547
      f-3     :     0.003412
 43 H s       :     0.809114  s :     0.809114
      pz      :     0.015820  p :     0.063675
      px      :     0.015690
      py      :     0.032166
 44 H s       :     0.807571  s :     0.807571
      pz      :     0.026194  p :     0.062188
      px      :     0.018268
      py      :     0.017726
 45 H s       :     0.808010  s :     0.808010
      pz      :     0.026720  p :     0.062978
      px      :     0.022501
      py      :     0.013757
 46 C s       :     2.823935  s :     2.823935
      pz      :     1.070430  p :     3.149811
      px      :     1.057373
      py      :     1.022008
      dz2     :     0.036537  d :     0.278383
      dxz     :     0.070004
      dyz     :     0.048825
      dx2y2   :     0.047422
      dxy     :     0.075594
      f0      :     0.002262  f :     0.024160
      f+1     :     0.002864
      f-1     :     0.003669
      f+2     :     0.003680
      f-2     :     0.002329
      f+3     :     0.003541
      f-3     :     0.005814
 47 H s       :     0.805416  s :     0.805416
      pz      :     0.025610  p :     0.063706
      px      :     0.025344
      py      :     0.012753
 48 H s       :     0.799177  s :     0.799177
      pz      :     0.029786  p :     0.062497
      px      :     0.018265
      py      :     0.014447
 49 H s       :     0.805088  s :     0.805088
      pz      :     0.014838  p :     0.063822
      px      :     0.024863
      py      :     0.024120
 50 C s       :     2.826340  s :     2.826340
      pz      :     1.028574  p :     3.141521
      px      :     1.045581
      py      :     1.067366
      dz2     :     0.060646  d :     0.267898
      dxz     :     0.057837
      dyz     :     0.056118
      dx2y2   :     0.024977
      dxy     :     0.068321
      f0      :     0.004533  f :     0.024169
      f+1     :     0.004230
      f-1     :     0.002812
      f+2     :     0.003251
      f-2     :     0.004485
      f+3     :     0.002451
      f-3     :     0.002408
 51 H s       :     0.808646  s :     0.808646
      pz      :     0.014585  p :     0.062256
      px      :     0.026411
      py      :     0.021260
 52 H s       :     0.807912  s :     0.807912
      pz      :     0.025899  p :     0.062129
      px      :     0.018216
      py      :     0.018014
 53 H s       :     0.808977  s :     0.808977
      pz      :     0.015257  p :     0.063361
      px      :     0.016390
      py      :     0.031714
 54 C s       :     2.744985  s :     2.744985
      pz      :     0.756810  p :     2.580808
      px      :     0.794519
      py      :     1.029480
      dz2     :     0.118182  d :     0.922742
      dxz     :     0.155004
      dyz     :     0.172847
      dx2y2   :     0.253759
      dxy     :     0.222950
      f0      :     0.013696  f :     0.150414
      f+1     :     0.014747
      f-1     :     0.016431
      f+2     :     0.018905
      f-2     :     0.025273
      f+3     :     0.019711
      f-3     :     0.041651
 55 C s       :     2.699634  s :     2.699634
      pz      :     0.933885  p :     2.883434
      px      :     0.972675
      py      :     0.976874
      dz2     :     0.075285  d :     0.500804
      dxz     :     0.067443
      dyz     :     0.095876
      dx2y2   :     0.131987
      dxy     :     0.130213
      f0      :     0.005407  f :     0.056985
      f+1     :     0.005033
      f-1     :     0.006782
      f+2     :     0.006731
      f-2     :     0.010509
      f+3     :     0.008524
      f-3     :     0.013999
 56 C s       :     2.756582  s :     2.756582
      pz      :     0.915110  p :     2.892420
      px      :     0.951604
      py      :     1.025707
      dz2     :     0.061951  d :     0.386509
      dxz     :     0.051943
      dyz     :     0.075466
      dx2y2   :     0.091340
      dxy     :     0.105809
      f0      :     0.004651  f :     0.043557
      f+1     :     0.005051
      f-1     :     0.004591
      f+2     :     0.005752
      f-2     :     0.007707
      f+3     :     0.006743
      f-3     :     0.009062
 57 H s       :     0.773511  s :     0.773511
      pz      :     0.014479  p :     0.061754
      px      :     0.016323
      py      :     0.030952
 58 C s       :     2.764004  s :     2.764004
      pz      :     0.923013  p :     2.941724
      px      :     0.951257
      py      :     1.067453
      dz2     :     0.036113  d :     0.385461
      dxz     :     0.049837
      dyz     :     0.083982
      dx2y2   :     0.123107
      dxy     :     0.092423
      f0      :     0.003261  f :     0.043302
      f+1     :     0.001604
      f-1     :     0.007991
      f+2     :     0.004558
      f-2     :     0.007745
      f+3     :     0.006300
      f-3     :     0.011843
 59 H s       :     0.779699  s :     0.779699
      pz      :     0.022274  p :     0.060556
      px      :     0.027630
      py      :     0.010652
 60 C s       :     2.767342  s :     2.767342
      pz      :     0.924226  p :     2.914392
      px      :     0.976305
      py      :     1.013861
      dz2     :     0.060662  d :     0.391166
      dxz     :     0.057398
      dyz     :     0.074222
      dx2y2   :     0.099234
      dxy     :     0.099651
      f0      :     0.004474  f :     0.043203
      f+1     :     0.004922
      f-1     :     0.004623
      f+2     :     0.005271
      f-2     :     0.008508
      f+3     :     0.005823
      f-3     :     0.009582
 61 H s       :     0.779808  s :     0.779808
      pz      :     0.014104  p :     0.060245
      px      :     0.014335
      py      :     0.031806
 62 C s       :     2.763426  s :     2.763426
      pz      :     0.943674  p :     2.941094
      px      :     0.981217
      py      :     1.016202
      dz2     :     0.056148  d :     0.384943
      dxz     :     0.052970
      dyz     :     0.078698
      dx2y2   :     0.086483
      dxy     :     0.110644
      f0      :     0.004435  f :     0.043259
      f+1     :     0.004795
      f-1     :     0.004636
      f+2     :     0.005629
      f-2     :     0.008261
      f+3     :     0.006373
      f-3     :     0.009129
 63 H s       :     0.779623  s :     0.779623
      pz      :     0.014705  p :     0.060566
      px      :     0.016785
      py      :     0.029076
 64 C s       :     2.757271  s :     2.757271
      pz      :     0.902438  p :     2.891046
      px      :     0.937493
      py      :     1.051115
      dz2     :     0.034993  d :     0.387338
      dxz     :     0.050989
      dyz     :     0.089485
      dx2y2   :     0.115785
      dxy     :     0.096087
      f0      :     0.003274  f :     0.043637
      f+1     :     0.001582
      f-1     :     0.008358
      f+2     :     0.004679
      f-2     :     0.007713
      f+3     :     0.006285
      f-3     :     0.011746
 65 H s       :     0.772782  s :     0.772782
      pz      :     0.022400  p :     0.062544
      px      :     0.029056
      py      :     0.011088
 66 H s       :     0.683853  s :     0.683853
      pz      :     0.051560  p :     0.124691
      px      :     0.041457
      py      :     0.031674
 67 O s       :     3.417178  s :     3.417178
      pz      :     1.581109  p :     4.600856
      px      :     1.534815
      py      :     1.484932
      dz2     :     0.010529  d :     0.061341
      dxz     :     0.020030
      dyz     :     0.005220
      dx2y2   :     0.015304
      dxy     :     0.010258
      f0      :     0.000542  f :     0.005370
      f+1     :     0.001343
      f-1     :     0.000094
      f+2     :     0.001213
      f-2     :     0.000797
      f+3     :     0.000792
      f-3     :     0.000588
 68 C s       :     2.753009  s :     2.753009
      pz      :     0.907565  p :     2.670612
      px      :     0.982032
      py      :     0.781015
      dz2     :     0.252945  d :     1.012297
      dxz     :     0.281476
      dyz     :     0.159193
      dx2y2   :     0.153049
      dxy     :     0.165634
      f0      :     0.022098  f :     0.162784
      f+1     :     0.047634
      f-1     :     0.015025
      f+2     :     0.016798
      f-2     :     0.028467
      f+3     :     0.017975
      f-3     :     0.014788
 69 C s       :     2.715069  s :     2.715069
      pz      :     1.000163  p :     2.877998
      px      :     0.991760
      py      :     0.886075
      dz2     :     0.113717  d :     0.493948
      dxz     :     0.147544
      dyz     :     0.070095
      dx2y2   :     0.082657
      dxy     :     0.079936
      f0      :     0.007159  f :     0.055234
      f+1     :     0.015287
      f-1     :     0.005123
      f+2     :     0.006090
      f-2     :     0.008845
      f+3     :     0.006781
      f-3     :     0.005951
 70 C s       :     2.759200  s :     2.759200
      pz      :     1.001643  p :     2.917406
      px      :     1.021201
      py      :     0.894562
      dz2     :     0.087049  d :     0.389187
      dxz     :     0.130786
      dyz     :     0.055794
      dx2y2   :     0.064647
      dxy     :     0.050911
      f0      :     0.006889  f :     0.043176
      f+1     :     0.010536
      f-1     :     0.005263
      f+2     :     0.004943
      f-2     :     0.006075
      f+3     :     0.005358
      f-3     :     0.004112
 71 H s       :     0.782572  s :     0.782572
      pz      :     0.017016  p :     0.061757
      px      :     0.031638
      py      :     0.013103
 72 C s       :     2.764893  s :     2.764893
      pz      :     0.975257  p :     2.952012
      px      :     1.070294
      py      :     0.906461
      dz2     :     0.088637  d :     0.390555
      dxz     :     0.099056
      dyz     :     0.037170
      dx2y2   :     0.084155
      dxy     :     0.081537
      f0      :     0.002722  f :     0.043203
      f+1     :     0.012753
      f-1     :     0.002320
      f+2     :     0.005554
      f-2     :     0.007676
      f+3     :     0.007449
      f-3     :     0.004728
 73 H s       :     0.784960  s :     0.784960
      pz      :     0.032003  p :     0.060222
      px      :     0.010764
      py      :     0.017455
 74 C s       :     2.766783  s :     2.766783
      pz      :     1.023107  p :     2.940124
      px      :     1.014215
      py      :     0.902802
      dz2     :     0.095888  d :     0.393168
      dxz     :     0.126970
      dyz     :     0.059241
      dx2y2   :     0.057851
      dxy     :     0.053217
      f0      :     0.006558  f :     0.043281
      f+1     :     0.011465
      f-1     :     0.005042
      f+2     :     0.005019
      f-2     :     0.006603
      f+3     :     0.004486
      f-3     :     0.004107
 75 H s       :     0.784784  s :     0.784784
      pz      :     0.015626  p :     0.060176
      px      :     0.030398
      py      :     0.014152
 76 C s       :     2.765088  s :     2.765088
      pz      :     1.018800  p :     2.951586
      px      :     1.014938
      py      :     0.917848
      dz2     :     0.086866  d :     0.390440
      dxz     :     0.134550
      dyz     :     0.056126
      dx2y2   :     0.061552
      dxy     :     0.051346
      f0      :     0.006819  f :     0.043189
      f+1     :     0.010753
      f-1     :     0.005313
      f+2     :     0.004831
      f-2     :     0.006246
      f+3     :     0.005210
      f-3     :     0.004018
 77 H s       :     0.784868  s :     0.784868
      pz      :     0.017330  p :     0.060260
      px      :     0.029324
      py      :     0.013606
 78 C s       :     2.759302  s :     2.759302
      pz      :     0.974416  p :     2.917497
      px      :     1.055784
      py      :     0.887297
      dz2     :     0.085837  d :     0.389429
      dxz     :     0.099871
      dyz     :     0.038474
      dx2y2   :     0.081757
      dxy     :     0.083490
      f0      :     0.002708  f :     0.043204
      f+1     :     0.012693
      f-1     :     0.002340
      f+2     :     0.005630
      f-2     :     0.007705
      f+3     :     0.007345
      f-3     :     0.004782
 79 H s       :     0.782557  s :     0.782557
      pz      :     0.032657  p :     0.061927
      px      :     0.011337
      py      :     0.017932
 80 O s       :     3.407142  s :     3.407142
      pz      :     1.483404  p :     4.588324
      px      :     1.643478
      py      :     1.461443
      dz2     :     0.020053  d :     0.063449
      dxz     :     0.013977
      dyz     :     0.018234
      dx2y2   :     0.003664
      dxy     :     0.007521
      f0      :     0.001018  f :     0.005239
      f+1     :     0.000936
      f-1     :     0.001578
      f+2     :     0.000620
      f-2     :     0.000773
      f+3     :     0.000181
      f-3     :     0.000133
 81 H s       :     0.626020  s :     0.626020
      pz      :     0.015795  p :     0.169497
      px      :     0.072159
      py      :     0.081543


                      *****************************
                      * MAYER POPULATION ANALYSIS *
                      *****************************

  NA   - Mulliken gross atomic population
  ZA   - Total nuclear charge
  QA   - Mulliken gross atomic charge
  VA   - Mayer's total valence
  BVA  - Mayer's bonded valence
  FA   - Mayer's free valence

  ATOM       NA         ZA         QA         VA         BVA        FA
  0 O      8.2555     8.0000    -0.2555     2.1876     2.1876     0.0000
  1 O      8.3829     8.0000    -0.3829     2.1276     2.1276     0.0000
  2 N      7.0435     7.0000    -0.0435     3.3207     3.3207    -0.0000
  3 N      7.1821     7.0000    -0.1821     3.0010     3.0010    -0.0000
  4 C      5.8134     6.0000     0.1866     4.1774     4.1774    -0.0000
  5 C      5.7980     6.0000     0.2020     3.6991     3.6991    -0.0000
  6 H      0.8261     1.0000     0.1739     1.0159     1.0159    -0.0000
  7 C      5.9073     6.0000     0.0927     3.6251     3.6251     0.0000
  8 C      6.2740     6.0000    -0.2740     3.9483     3.9483     0.0000
  9 H      0.8491     1.0000     0.1509     0.9734     0.9734     0.0000
 10 C      6.1573     6.0000    -0.1573     3.8689     3.8689    -0.0000
 11 H      0.8477     1.0000     0.1523     0.9658     0.9658     0.0000
 12 C      6.1382     6.0000    -0.1382     3.8259     3.8259     0.0000
 13 H      0.8454     1.0000     0.1546     0.9622     0.9622     0.0000
 14 C      6.1837     6.0000    -0.1837     3.9015     3.9015     0.0000
 15 H      0.8467     1.0000     0.1533     0.9629     0.9629    -0.0000
 16 C      6.1759     6.0000    -0.1759     3.8673     3.8673     0.0000
 17 H      0.8347     1.0000     0.1653     0.9683     0.9683     0.0000
 18 C      5.8726     6.0000     0.1274     3.9290     3.9290    -0.0000
 19 C      6.4384     6.0000    -0.4384     3.8679     3.8679    -0.0000
 20 H      0.8421     1.0000     0.1579     0.9782     0.9782    -0.0000
 21 H      0.8439     1.0000     0.1561     0.9697     0.9697    -0.0000
 22 H      0.8501     1.0000     0.1499     0.9723     0.9723    -0.0000
 23 C      6.4213     6.0000    -0.4213     3.8743     3.8743    -0.0000
 24 H      0.8537     1.0000     0.1463     0.9792     0.9792    -0.0000
 25 H      0.8454     1.0000     0.1546     0.9699     0.9699    -0.0000
 26 H      0.8496     1.0000     0.1504     0.9789     0.9789    -0.0000
 27 C      6.4196     6.0000    -0.4196     3.8455     3.8455    -0.0000
 28 H      0.8436     1.0000     0.1564     0.9705     0.9705     0.0000
 29 H      0.8501     1.0000     0.1499     0.9836     0.9836    -0.0000
 30 H      0.8502     1.0000     0.1498     0.9767     0.9767     0.0000
 31 C      5.8257     6.0000     0.1743     3.8179     3.8179    -0.0000
 32 C      6.0628     6.0000    -0.0628     3.6003     3.6003    -0.0000
 33 C      6.1555     6.0000    -0.1555     3.7850     3.7850    -0.0000
 34 H      0.8395     1.0000     0.1605     0.9642     0.9642    -0.0000
 35 C      6.2701     6.0000    -0.2701     3.9574     3.9574     0.0000
 36 H      0.8527     1.0000     0.1473     0.9656     0.9656     0.0000
 37 C      6.1524     6.0000    -0.1524     3.8218     3.8218    -0.0000
 38 H      0.8492     1.0000     0.1508     0.9623     0.9623    -0.0000
 39 C      6.2812     6.0000    -0.2812     3.9340     3.9340    -0.0000
 40 H      0.8524     1.0000     0.1476     0.9914     0.9914    -0.0000
 41 C      5.9095     6.0000     0.0905     3.8720     3.8720    -0.0000
 42 C      6.4330     6.0000    -0.4330     3.8768     3.8768     0.0000
 43 H      0.8593     1.0000     0.1407     0.9726     0.9726     0.0000
 44 H      0.8611     1.0000     0.1389     0.9729     0.9729     0.0000
 45 H      0.8575     1.0000     0.1425     0.9782     0.9782     0.0000
 46 C      6.5083     6.0000    -0.5083     3.9378     3.9378    -0.0000
 47 H      0.8417     1.0000     0.1583     0.9664     0.9664    -0.0000
 48 H      0.8407     1.0000     0.1593     0.9725     0.9725     0.0000
 49 H      0.8396     1.0000     0.1604     0.9657     0.9657    -0.0000
 50 C      6.4270     6.0000    -0.4270     3.8605     3.8605     0.0000
 51 H      0.8604     1.0000     0.1396     0.9742     0.9742     0.0000
 52 H      0.8608     1.0000     0.1392     0.9712     0.9712     0.0000
 53 H      0.8583     1.0000     0.1417     0.9728     0.9728     0.0000
 54 C      5.5659     6.0000     0.4341     4.0298     4.0298     0.0000
 55 C      5.9006     6.0000     0.0994     3.6793     3.6793    -0.0000
 56 C      6.2526     6.0000    -0.2526     3.9660     3.9660    -0.0000
 57 H      0.8378     1.0000     0.1622     0.9822     0.9822    -0.0000
 58 C      6.1322     6.0000    -0.1322     3.8758     3.8758    -0.0000
 59 H      0.8392     1.0000     0.1608     0.9626     0.9626    -0.0000
 60 C      6.1220     6.0000    -0.1220     3.8949     3.8949    -0.0000
 61 H      0.8353     1.0000     0.1647     0.9584     0.9584    -0.0000
 62 C      6.1494     6.0000    -0.1494     3.8905     3.8905    -0.0000
 63 H      0.8390     1.0000     0.1610     0.9646     0.9646    -0.0000
 64 C      6.1929     6.0000    -0.1929     3.9874     3.9874    -0.0000
 65 H      0.8281     1.0000     0.1719     0.9704     0.9704     0.0000
 66 H      0.7455     1.0000     0.2545     0.9542     0.9542    -0.0000
 67 O      8.5838     8.0000    -0.5838     1.8790     1.8790     0.0000
 68 C      5.5808     6.0000     0.4192     4.2955     4.2955     0.0000
 69 C      5.8774     6.0000     0.1226     3.4339     3.4339     0.0000
 70 C      6.2399     6.0000    -0.2399     3.9928     3.9928     0.0000
 71 H      0.8551     1.0000     0.1449     0.9986     0.9986     0.0000
 72 C      6.1451     6.0000    -0.1451     3.8875     3.8875    -0.0000
 73 H      0.8434     1.0000     0.1566     0.9614     0.9614    -0.0000
 74 C      6.1545     6.0000    -0.1545     3.9042     3.9042    -0.0000
 75 H      0.8419     1.0000     0.1581     0.9596     0.9596     0.0000
 76 C      6.1421     6.0000    -0.1421     3.8867     3.8867    -0.0000
 77 H      0.8441     1.0000     0.1559     0.9622     0.9622    -0.0000
 78 C      6.2385     6.0000    -0.2385     3.9640     3.9640    -0.0000
 79 H      0.8528     1.0000     0.1472     0.9948     0.9948    -0.0000
 80 O      8.6133     8.0000    -0.6133     1.8440     1.8440    -0.0000
 81 H      0.7059     1.0000     0.2941     0.9693     0.9693     0.0000

  Mayer bond orders larger than 0.100000
B(  0-O ,  4-C ) :   1.0914 B(  0-O , 54-C ) :   0.9341 B(  1-O , 54-C ) :   1.9430 
B(  2-N ,  4-C ) :   1.7417 B(  2-N , 18-C ) :   0.8366 B(  2-N , 81-H ) :   0.7003 
B(  3-N ,  5-C ) :   0.9466 B(  3-N , 31-C ) :   1.1134 B(  3-N , 54-C ) :   0.1118 
B(  3-N , 66-H ) :   0.8545 B(  4-C ,  5-C ) :   0.9977 B(  5-C ,  6-H ) :   0.8659 
B(  5-C ,  7-C ) :   0.8901 B(  7-C ,  8-C ) :   1.3084 B(  7-C , 16-C ) :   1.3220 
B(  8-C ,  9-H ) :   0.9974 B(  8-C , 10-C ) :   1.3960 B( 10-C , 11-H ) :   0.9828 
B( 10-C , 12-C ) :   1.3573 B( 12-C , 13-H ) :   0.9787 B( 12-C , 14-C ) :   1.3687 
B( 14-C , 15-H ) :   0.9867 B( 14-C , 16-C ) :   1.3955 B( 16-C , 17-H ) :   0.9710 
B( 18-C , 19-C ) :   0.9782 B( 18-C , 23-C ) :   0.9915 B( 18-C , 27-C ) :   0.9794 
B( 19-C , 20-H ) :   0.9607 B( 19-C , 21-H ) :   0.9587 B( 19-C , 22-H ) :   0.9609 
B( 23-C , 24-H ) :   0.9620 B( 23-C , 25-H ) :   0.9566 B( 23-C , 26-H ) :   0.9593 
B( 27-C , 28-H ) :   0.9573 B( 27-C , 29-H ) :   0.9656 B( 27-C , 30-H ) :   0.9606 
B( 31-C , 32-C ) :   1.2815 B( 31-C , 39-C ) :   1.3326 B( 32-C , 33-C ) :   1.2744 
B( 32-C , 41-C ) :   0.9547 B( 33-C , 34-H ) :   0.9669 B( 33-C , 35-C ) :   1.4313 
B( 35-C , 36-H ) :   0.9911 B( 35-C , 37-C ) :   1.3499 B( 37-C , 38-H ) :   0.9841 
B( 37-C , 39-C ) :   1.3945 B( 39-C , 40-H ) :   0.9827 B( 41-C , 42-C ) :   0.9629 
B( 41-C , 46-C ) :   0.9791 B( 41-C , 50-C ) :   0.9618 B( 42-C , 43-H ) :   0.9577 
B( 42-C , 44-H ) :   0.9628 B( 42-C , 45-H ) :   0.9753 B( 46-C , 47-H ) :   0.9555 
B( 46-C , 48-H ) :   0.9563 B( 46-C , 49-H ) :   0.9562 B( 50-C , 51-H ) :   0.9715 
B( 50-C , 52-H ) :   0.9625 B( 50-C , 53-H ) :   0.9600 B( 54-C , 55-C ) :   1.0056 
B( 55-C , 56-C ) :   1.3122 B( 55-C , 64-C ) :   1.3727 B( 56-C , 57-H ) :   0.9691 
B( 56-C , 58-C ) :   1.4259 B( 58-C , 59-H ) :   0.9752 B( 58-C , 60-C ) :   1.3700 
B( 60-C , 61-H ) :   0.9685 B( 60-C , 62-C ) :   1.3797 B( 62-C , 63-H ) :   0.9743 
B( 62-C , 64-C ) :   1.4227 B( 64-C , 65-H ) :   0.9382 B( 67-O , 68-C ) :   1.7577 
B( 67-O , 69-C ) :  -0.1293 B( 68-C , 69-C ) :   0.9429 B( 68-C , 80-O ) :   1.5520 
B( 69-C , 70-C ) :   1.3433 B( 69-C , 78-C ) :   1.3555 B( 69-C , 80-O ) :  -0.1236 
B( 70-C , 71-H ) :   0.9642 B( 70-C , 72-C ) :   1.4268 B( 72-C , 73-H ) :   0.9739 
B( 72-C , 74-C ) :   1.3855 B( 74-C , 75-H ) :   0.9702 B( 74-C , 76-C ) :   1.3919 
B( 76-C , 77-H ) :   0.9753 B( 76-C , 78-C ) :   1.4132 B( 78-C , 79-H ) :   0.9627 
B( 80-O , 81-H ) :   0.2285 

-------
TIMINGS
-------

Total SCF time: 0 days 0 hours 8 min 32 sec 

Total time                  ....     512.225 sec
Sum of individual times     ....     483.769 sec  ( 94.4%)

Fock matrix formation       ....     425.887 sec  ( 83.1%)
  Split-RI-J                ....      48.188 sec  ( 11.3% of F)
  Chain of spheres X        ....     227.777 sec  ( 53.5% of F)
  XC integration            ....      51.155 sec  ( 12.0% of F)
    Basis function eval.    ....       2.427 sec  (  4.7% of XC)
    Density eval.           ....       7.106 sec  ( 13.9% of XC)
    XC-Functional eval.     ....       0.350 sec  (  0.7% of XC)
    XC-Potential eval.      ....       3.583 sec  (  7.0% of XC)
Diagonalization             ....       9.413 sec  (  1.8%)
Density matrix formation    ....       1.457 sec  (  0.3%)
Population analysis         ....       2.547 sec  (  0.5%)
Initial guess               ....       5.879 sec  (  1.1%)
Orbital Transformation      ....       0.000 sec  (  0.0%)
Orbital Orthonormalization  ....       0.000 sec  (  0.0%)
DIIS solution               ....      13.135 sec  (  2.6%)
SOSCF solution              ....      11.034 sec  (  2.2%)
Grid generation             ....      14.417 sec  (  2.8%)

Maximum memory used throughout the entire SCF-calculation: 584.6 MB
[1715649452.299646] [node047:210059:0]          mpool.c:43   UCX  WARN  object 0x1367a580 was not returned to mpool ucp_requests
[1715649452.299670] [node047:210059:0]          mpool.c:43   UCX  WARN  object 0x1367ac80 was not returned to mpool ucp_requests
[1715649452.299676] [node047:210059:0]          mpool.c:43   UCX  WARN  object 0x1367b000 was not returned to mpool ucp_requests
[1715649452.312604] [node047:210064:0]          mpool.c:43   UCX  WARN  object 0x13979d80 was not returned to mpool ucp_requests
[1715649452.312617] [node047:210064:0]          mpool.c:43   UCX  WARN  object 0x13979f40 was not returned to mpool ucp_requests
[1715649452.312622] [node047:210064:0]          mpool.c:43   UCX  WARN  object 0x1397a100 was not returned to mpool ucp_requests
[1715649452.360780] [node047:210048:0]          mpool.c:43   UCX  WARN  object 0x12aef2c0 was not returned to mpool ucp_requests
[1715649452.360807] [node047:210048:0]          mpool.c:43   UCX  WARN  object 0x12aefb80 was not returned to mpool ucp_requests
[1715649452.360810] [node047:210048:0]          mpool.c:43   UCX  WARN  object 0x12aefd40 was not returned to mpool ucp_requests
[1715649452.371616] [node047:210069:0]          mpool.c:43   UCX  WARN  object 0x13e3fc40 was not returned to mpool ucp_requests
[1715649452.371630] [node047:210069:0]          mpool.c:43   UCX  WARN  object 0x13e3ffc0 was not returned to mpool ucp_requests
[1715649452.371634] [node047:210069:0]          mpool.c:43   UCX  WARN  object 0x13e40180 was not returned to mpool ucp_requests
[1715649452.431617] [node047:210043:0]          mpool.c:43   UCX  WARN  object 0x13d0e7c0 was not returned to mpool ucp_requests
[1715649452.431640] [node047:210043:0]          mpool.c:43   UCX  WARN  object 0x13d0e980 was not returned to mpool ucp_requests
[1715649452.431644] [node047:210043:0]          mpool.c:43   UCX  WARN  object 0x13d0ed00 was not returned to mpool ucp_requests
[1715649452.431647] [node047:210043:0]          mpool.c:43   UCX  WARN  object 0x13d0eec0 was not returned to mpool ucp_requests
[1715649452.487670] [node047:210065:0]          mpool.c:43   UCX  WARN  object 0x135f2b00 was not returned to mpool ucp_requests
[1715649452.487693] [node047:210065:0]          mpool.c:43   UCX  WARN  object 0x135f2e80 was not returned to mpool ucp_requests
[1715649452.487698] [node047:210065:0]          mpool.c:43   UCX  WARN  object 0x135f3040 was not returned to mpool ucp_requests
[1715649452.497621] [node047:210058:0]          mpool.c:43   UCX  WARN  object 0x13e175c0 was not returned to mpool ucp_requests
[1715649452.497633] [node047:210058:0]          mpool.c:43   UCX  WARN  object 0x13e17940 was not returned to mpool ucp_requests
[1715649452.497637] [node047:210058:0]          mpool.c:43   UCX  WARN  object 0x13e17b00 was not returned to mpool ucp_requests
[1715649452.500916] [node047:210054:0]          mpool.c:43   UCX  WARN  object 0x14769980 was not returned to mpool ucp_requests
[1715649452.500946] [node047:210054:0]          mpool.c:43   UCX  WARN  object 0x14769b40 was not returned to mpool ucp_requests
[1715649452.500953] [node047:210054:0]          mpool.c:43   UCX  WARN  object 0x14769ec0 was not returned to mpool ucp_requests
[1715649452.512697] [node047:210056:0]          mpool.c:43   UCX  WARN  object 0x12d59d00 was not returned to mpool ucp_requests
[1715649452.512715] [node047:210056:0]          mpool.c:43   UCX  WARN  object 0x12d59ec0 was not returned to mpool ucp_requests
[1715649452.512720] [node047:210056:0]          mpool.c:43   UCX  WARN  object 0x12d5a240 was not returned to mpool ucp_requests
[1715649452.606671] [node047:210066:0]          mpool.c:43   UCX  WARN  object 0x13f968c0 was not returned to mpool ucp_requests
[1715649452.606693] [node047:210066:0]          mpool.c:43   UCX  WARN  object 0x13f96c40 was not returned to mpool ucp_requests
[1715649452.606700] [node047:210066:0]          mpool.c:43   UCX  WARN  object 0x13f96e00 was not returned to mpool ucp_requests
[1715649452.612630] [node047:210063:0]          mpool.c:43   UCX  WARN  object 0x1384b9c0 was not returned to mpool ucp_requests
[1715649452.612645] [node047:210063:0]          mpool.c:43   UCX  WARN  object 0x1384bb80 was not returned to mpool ucp_requests
[1715649452.612651] [node047:210063:0]          mpool.c:43   UCX  WARN  object 0x1384bd40 was not returned to mpool ucp_requests
[1715649452.641526] [node047:210045:0]          mpool.c:43   UCX  WARN  object 0x13e0c880 was not returned to mpool ucp_requests
[1715649452.641550] [node047:210045:0]          mpool.c:43   UCX  WARN  object 0x13e0ca40 was not returned to mpool ucp_requests
[1715649452.641553] [node047:210045:0]          mpool.c:43   UCX  WARN  object 0x13e0cc00 was not returned to mpool ucp_requests
[1715649452.641555] [node047:210045:0]          mpool.c:43   UCX  WARN  object 0x13e0cdc0 was not returned to mpool ucp_requests
[1715649452.645203] [node047:210062:0]          mpool.c:43   UCX  WARN  object 0x13b0fa40 was not returned to mpool ucp_requests
[1715649452.645228] [node047:210062:0]          mpool.c:43   UCX  WARN  object 0x13b0fdc0 was not returned to mpool ucp_requests
[1715649452.645233] [node047:210062:0]          mpool.c:43   UCX  WARN  object 0x13b0ff80 was not returned to mpool ucp_requests
[1715649452.678010] [node047:210044:0]          mpool.c:43   UCX  WARN  object 0x13b7e6c0 was not returned to mpool ucp_requests
[1715649452.678034] [node047:210044:0]          mpool.c:43   UCX  WARN  object 0x13b7e880 was not returned to mpool ucp_requests
[1715649452.678037] [node047:210044:0]          mpool.c:43   UCX  WARN  object 0x13b7ea40 was not returned to mpool ucp_requests
[1715649452.678040] [node047:210044:0]          mpool.c:43   UCX  WARN  object 0x13b7fd80 was not returned to mpool ucp_requests
[1715649452.678816] [node047:210051:0]          mpool.c:43   UCX  WARN  object 0x13ae2280 was not returned to mpool ucp_requests
[1715649452.678831] [node047:210051:0]          mpool.c:43   UCX  WARN  object 0x13ae2b40 was not returned to mpool ucp_requests
[1715649452.678837] [node047:210051:0]          mpool.c:43   UCX  WARN  object 0x13ae2ec0 was not returned to mpool ucp_requests
[1715649452.680693] [node047:210046:0]          mpool.c:43   UCX  WARN  object 0x147748c0 was not returned to mpool ucp_requests
[1715649452.680714] [node047:210046:0]          mpool.c:43   UCX  WARN  object 0x14774a80 was not returned to mpool ucp_requests
[1715649452.680717] [node047:210046:0]          mpool.c:43   UCX  WARN  object 0x14774c40 was not returned to mpool ucp_requests
[1715649452.680720] [node047:210046:0]          mpool.c:43   UCX  WARN  object 0x14774e00 was not returned to mpool ucp_requests
[1715649452.680723] [node047:210046:0]          mpool.c:43   UCX  WARN  object 0x14775340 was not returned to mpool ucp_requests
[1715649452.681676] [node047:210047:0]          mpool.c:43   UCX  WARN  object 0x1460f880 was not returned to mpool ucp_requests
[1715649452.681692] [node047:210047:0]          mpool.c:43   UCX  WARN  object 0x1460fa40 was not returned to mpool ucp_requests
[1715649452.681695] [node047:210047:0]          mpool.c:43   UCX  WARN  object 0x1460fc00 was not returned to mpool ucp_requests
[1715649452.681698] [node047:210047:0]          mpool.c:43   UCX  WARN  object 0x1460fdc0 was not returned to mpool ucp_requests
[1715649452.681701] [node047:210047:0]          mpool.c:43   UCX  WARN  object 0x14610300 was not returned to mpool ucp_requests
[1715649452.682561] [node047:210049:0]          mpool.c:43   UCX  WARN  object 0x12cb5880 was not returned to mpool ucp_requests
[1715649452.682576] [node047:210049:0]          mpool.c:43   UCX  WARN  object 0x12cb5a40 was not returned to mpool ucp_requests
[1715649452.682580] [node047:210049:0]          mpool.c:43   UCX  WARN  object 0x12cb5c00 was not returned to mpool ucp_requests
[1715649452.683906] [node047:210052:0]          mpool.c:43   UCX  WARN  object 0x13ffd400 was not returned to mpool ucp_requests
[1715649452.683920] [node047:210052:0]          mpool.c:43   UCX  WARN  object 0x13ffdb00 was not returned to mpool ucp_requests
[1715649452.683925] [node047:210052:0]          mpool.c:43   UCX  WARN  object 0x13ffdcc0 was not returned to mpool ucp_requests
[1715649452.684163] [node047:210050:0]          mpool.c:43   UCX  WARN  object 0x13fd2640 was not returned to mpool ucp_requests
[1715649452.684176] [node047:210050:0]          mpool.c:43   UCX  WARN  object 0x13fd2b80 was not returned to mpool ucp_requests
[1715649452.684179] [node047:210050:0]          mpool.c:43   UCX  WARN  object 0x13fd2d40 was not returned to mpool ucp_requests
[1715649452.686223] [node047:210041:0]          mpool.c:43   UCX  WARN  object 0x12ad7a80 was not returned to mpool ucp_requests
[1715649452.686237] [node047:210041:0]          mpool.c:43   UCX  WARN  object 0x12ad7e00 was not returned to mpool ucp_requests
[1715649452.686243] [node047:210041:0]          mpool.c:43   UCX  WARN  object 0x12ad7fc0 was not returned to mpool ucp_requests
[1715649452.686248] [node047:210041:0]          mpool.c:43   UCX  WARN  object 0x12ad8180 was not returned to mpool ucp_requests
[1715649452.687067] [node047:210057:0]          mpool.c:43   UCX  WARN  object 0x14930a40 was not returned to mpool ucp_requests
[1715649452.687079] [node047:210057:0]          mpool.c:43   UCX  WARN  object 0x14930c00 was not returned to mpool ucp_requests
[1715649452.687084] [node047:210057:0]          mpool.c:43   UCX  WARN  object 0x14930dc0 was not returned to mpool ucp_requests
[1715649452.688531] [node047:210055:0]          mpool.c:43   UCX  WARN  object 0x13e58780 was not returned to mpool ucp_requests
[1715649452.688554] [node047:210055:0]          mpool.c:43   UCX  WARN  object 0x13e58b00 was not returned to mpool ucp_requests
[1715649452.688558] [node047:210055:0]          mpool.c:43   UCX  WARN  object 0x13e58cc0 was not returned to mpool ucp_requests
[1715649452.689811] [node047:210053:0]          mpool.c:43   UCX  WARN  object 0x13961500 was not returned to mpool ucp_requests
[1715649452.689826] [node047:210053:0]          mpool.c:43   UCX  WARN  object 0x13961dc0 was not returned to mpool ucp_requests
[1715649452.689830] [node047:210053:0]          mpool.c:43   UCX  WARN  object 0x13961f80 was not returned to mpool ucp_requests
[1715649452.690110] [node047:210061:0]          mpool.c:43   UCX  WARN  object 0x13e0f7c0 was not returned to mpool ucp_requests
[1715649452.690125] [node047:210061:0]          mpool.c:43   UCX  WARN  object 0x13e0fd00 was not returned to mpool ucp_requests
[1715649452.690132] [node047:210061:0]          mpool.c:43   UCX  WARN  object 0x13e10080 was not returned to mpool ucp_requests
[1715649452.693181] [node047:210067:0]          mpool.c:43   UCX  WARN  object 0x1417d940 was not returned to mpool ucp_requests
[1715649452.693197] [node047:210067:0]          mpool.c:43   UCX  WARN  object 0x1417db00 was not returned to mpool ucp_requests
[1715649452.693202] [node047:210067:0]          mpool.c:43   UCX  WARN  object 0x1417dcc0 was not returned to mpool ucp_requests
[1715649452.694296] [node047:210042:0]          mpool.c:43   UCX  WARN  object 0x12c7a800 was not returned to mpool ucp_requests
[1715649452.694309] [node047:210042:0]          mpool.c:43   UCX  WARN  object 0x12c7a9c0 was not returned to mpool ucp_requests
[1715649452.694313] [node047:210042:0]          mpool.c:43   UCX  WARN  object 0x12c7ab80 was not returned to mpool ucp_requests
[1715649452.694315] [node047:210042:0]          mpool.c:43   UCX  WARN  object 0x12c7ad40 was not returned to mpool ucp_requests
[1715649452.693470] [node047:210060:0]          mpool.c:43   UCX  WARN  object 0x130b9ac0 was not returned to mpool ucp_requests
[1715649452.693484] [node047:210060:0]          mpool.c:43   UCX  WARN  object 0x130b9c80 was not returned to mpool ucp_requests
[1715649452.693488] [node047:210060:0]          mpool.c:43   UCX  WARN  object 0x130ba000 was not returned to mpool ucp_requests
[1715649452.694174] [node047:210068:0]          mpool.c:43   UCX  WARN  object 0x12b03ac0 was not returned to mpool ucp_requests
[1715649452.694188] [node047:210068:0]          mpool.c:43   UCX  WARN  object 0x12b03c80 was not returned to mpool ucp_requests
[1715649452.694192] [node047:210068:0]          mpool.c:43   UCX  WARN  object 0x12b03e40 was not returned to mpool ucp_requests


-------------------------------------------------------------------------------
                          DFT DISPERSION CORRECTION                            
                                                                               
                              DFTD3 V3.1  Rev 1                                
                          USING Becke-Johnson damping                          
-------------------------------------------------------------------------------
The PBE0 functional is recognized
Active option DFTDOPT                   ...         4   

molecular C6(AA) [au] = 70418.656673 


            DFT-D V3
 parameters
 s6 scaling factor         :     1.0000 
 a1 scaling factor         :     0.4145 
 s8 scaling factor         :     1.2177 
 a2 scaling factor         :     4.8593 
 ad hoc parameters k1-k3   :    16.0000     1.3333    -4.0000 

 Edisp/kcal,au: -74.603918396335  -0.118888898928 
 E6   /kcal   : -48.052764200 
 E8   /kcal   : -26.551154196 
 % E8         :  35.589490159 

-------------------------   ----------------
Dispersion correction           -0.118888899
-------------------------   ----------------


-------------------------   --------------------
FINAL SINGLE POINT ENERGY     -1805.037621139088
-------------------------   --------------------


           ************************************************************
           *        Program running with 30 parallel MPI-processes    *
           *              working on a common directory               *
           ************************************************************
------------------------------------------------------------------------------
                         ORCA SCF GRADIENT CALCULATION
------------------------------------------------------------------------------

 ... reading COSX grid (gridx3)
Gradient of the Kohn-Sham DFT energy:
Kohn-Sham wavefunction type      ... RKS
Hartree-Fock exchange scaling    ...    0.250
Number of operators              ...    1
Number of atoms                  ...   82
Basis set dimensions             ... 1542
Integral neglect threshold       ... 2.5e-11
Integral primitive cutoff        ... 2.5e-12
SHARK Integral package           ... ON

Nuc. rep. gradient       (SHARK) ... done (  0.3 sec)
HCore & Overlap gradient (SHARK) ... done (  1.4 sec)
RI-J gradient            (SHARK) ... done (  6.8 sec)
COSX-gradient                    ... done ( 51.2 sec)
Exchange-correlation gradient    ... done
Dispersion correction            ... done

------------------
CARTESIAN GRADIENT
------------------

   1   O   :   -0.000012124    0.000024418    0.000049610
   2   O   :   -0.000007375   -0.000029702    0.000006488
   3   N   :   -0.000108589   -0.000074085   -0.000079962
   4   N   :    0.000061200   -0.000034782   -0.000016801
   5   C   :    0.000043934   -0.000042456   -0.000024069
   6   C   :   -0.000040678   -0.000007712   -0.000021411
   7   H   :    0.000024168   -0.000015019    0.000024960
   8   C   :    0.000031812    0.000037422    0.000045001
   9   C   :   -0.000005908   -0.000011183   -0.000010586
  10   H   :    0.000022065    0.000000819   -0.000000405
  11   C   :   -0.000012770   -0.000014654    0.000000783
  12   H   :    0.000013554   -0.000000374    0.000008987
  13   C   :    0.000016472    0.000009823    0.000030666
  14   H   :    0.000007599    0.000002851    0.000009347
  15   C   :    0.000003019   -0.000004205   -0.000004027
  16   H   :    0.000000459    0.000006612    0.000008749
  17   C   :    0.000000187   -0.000029445   -0.000003497
  18   H   :   -0.000004132    0.000004850    0.000000847
  19   C   :    0.000007027   -0.000004298    0.000032134
  20   C   :    0.000007973   -0.000007283   -0.000006197
  21   H   :   -0.000005213    0.000001588   -0.000008319
  22   H   :   -0.000006133    0.000000299   -0.000000723
  23   H   :   -0.000002195    0.000001583    0.000004676
  24   C   :   -0.000000961   -0.000001506    0.000000559
  25   H   :    0.000005517   -0.000001917   -0.000001841
  26   H   :    0.000005020   -0.000005502    0.000001576
  27   H   :    0.000000060   -0.000008314    0.000002004
  28   C   :    0.000002598   -0.000002853    0.000000801
  29   H   :   -0.000000068    0.000004543    0.000004316
  30   H   :    0.000007143    0.000000450    0.000007816
  31   H   :    0.000003963    0.000004151    0.000008479
  32   C   :   -0.000009377   -0.000004561   -0.000018076
  33   C   :    0.000025174   -0.000031591    0.000011445
  34   C   :    0.000015157    0.000021149   -0.000007516
  35   H   :   -0.000004267   -0.000023829   -0.000005799
  36   C   :   -0.000006942   -0.000020896   -0.000002866
  37   H   :   -0.000001689   -0.000006306   -0.000002563
  38   C   :   -0.000003435   -0.000018224   -0.000002838
  39   H   :   -0.000003283    0.000000392   -0.000005563
  40   C   :    0.000009356    0.000007680    0.000023023
  41   H   :    0.000006263   -0.000014685   -0.000005317
  42   C   :   -0.000008924   -0.000024548    0.000019645
  43   C   :    0.000005245   -0.000018267   -0.000000417
  44   H   :    0.000013046   -0.000016163   -0.000009092
  45   H   :    0.000003008   -0.000017939   -0.000002963
  46   H   :    0.000009467   -0.000016537   -0.000008490
  47   C   :    0.000031999   -0.000027554   -0.000048856
  48   H   :    0.000002497   -0.000011132   -0.000002248
  49   H   :    0.000001676   -0.000011666    0.000005607
  50   H   :    0.000016402   -0.000006138    0.000034433
  51   C   :    0.000014480   -0.000003340   -0.000006129
  52   H   :    0.000010127   -0.000009900    0.000007601
  53   H   :    0.000014723   -0.000020717    0.000000995
  54   H   :    0.000003687   -0.000021354   -0.000006571
  55   C   :    0.000013131    0.000001864   -0.000014423
  56   C   :    0.000006452   -0.000001206   -0.000003542
  57   C   :   -0.000000357   -0.000017426   -0.000005130
  58   H   :    0.000005502   -0.000016488   -0.000005280
  59   C   :   -0.000005325   -0.000019512   -0.000008343
  60   H   :    0.000003320   -0.000020029   -0.000011629
  61   C   :   -0.000008020   -0.000000179   -0.000014758
  62   H   :   -0.000002597   -0.000015952   -0.000011654
  63   C   :   -0.000003726   -0.000015938   -0.000008284
  64   H   :   -0.000003647   -0.000009594   -0.000007801
  65   C   :   -0.000013415   -0.000020632   -0.000001905
  66   H   :    0.000001975   -0.000007121   -0.000004447
  67   H   :   -0.000016735   -0.000002139    0.000025414
  68   O   :   -0.000001422    0.000007667   -0.000018819
  69   C   :    0.000007159   -0.000045701    0.000049880
  70   C   :    0.000004492    0.000031338    0.000000129
  71   C   :    0.000021256    0.000002219    0.000010766
  72   H   :    0.000023116   -0.000006147    0.000011625
  73   C   :    0.000014932    0.000001196    0.000016768
  74   H   :    0.000020297   -0.000002636    0.000017585
  75   C   :    0.000019808    0.000000795    0.000016709
  76   H   :    0.000016880    0.000002642    0.000020614
  77   C   :    0.000008384    0.000004376    0.000018899
  78   H   :    0.000012145    0.000008607    0.000017567
  79   C   :    0.000010710    0.000002320    0.000011140
  80   H   :    0.000009440    0.000008277    0.000014262
  81   O   :   -0.000001517   -0.000059312    0.000005956
  82   H   :    0.000146742    0.000157138    0.000065041

Difference to translation invariance:
           :    0.0004909964   -0.0005235847    0.0002237432

Difference to rotation invariance:
           :    0.0113161297    0.0066798942   -0.0116801882

Norm of the cartesian gradient     ...    0.0003708600
RMS gradient                       ...    0.0000236452
MAX gradient                       ...    0.0001571380

-------
TIMINGS
-------

Total SCF gradient time            ...       91.433 sec

One electron gradient       ....       1.410 sec  (  1.5%)
RI-J Coulomb gradient       ....       6.801 sec  (  7.4%)
COSX gradient               ....      51.203 sec  ( 56.0%)
XC gradient                 ....       9.296 sec  ( 10.2%)
CPCM gradient               ....       3.009 sec  (  3.3%)
   A-Matrix (El+Nuc)        ....       0.923 sec  (  1.0%)
   Potential                ....       2.086 sec  (  2.3%)

Maximum memory used throughout the entire SCFGRAD-calculation: 363.8 MB

                            ***************************************
                            *     ORCA property calculations      *
                            ***************************************

                                    ---------------------
                                    Active property flags
                                    ---------------------
   (+) Dipole Moment


------------------------------------------------------------------------------
                       ORCA ELECTRIC PROPERTIES CALCULATION
------------------------------------------------------------------------------

Dipole Moment Calculation                       ... on
Quadrupole Moment Calculation                   ... off
Polarizability Calculation                      ... off
GBWName                                         ... IminiumBzOate_S3freq.gbw
Electron density                                ... IminiumBzOate_S3freq.scfp
The origin for moment calculation is the CENTER OF MASS  = ( 8.449310,  6.271512  9.916142)

-------------
DIPOLE MOMENT
-------------
                                X             Y             Z
Electronic contribution:     -3.76299       4.44900      -6.28937
Nuclear contribution   :      4.96748      -9.16720       6.37429
                        -----------------------------------------
Total Dipole Moment    :      1.20448      -4.71821       0.08491
                        -----------------------------------------
Magnitude (a.u.)       :      4.87026
Magnitude (Debye)      :     12.37922


--------------------
Rotational spectrum 
--------------------
 
Rotational constants in cm-1:     0.004236     0.002253     0.001815 
Rotational constants in MHz :   126.989546    67.531658    54.418006 

 Dipole components along the rotational axes: 
x,y,z [a.u.] :    -4.179723    -0.176330     2.493647 
x,y,z [Debye]:   -10.624011    -0.448194     6.338348 

 

----------------------------------------------------------------------------
                           ORCA NUMERICAL FREQUENCIES
                              (30-process run)
----------------------------------------------------------------------------

Number of atoms                ... 82
Central differences            ... used
Number of displacements        ... 492
Numerical increment            ... 5.000e-03 bohr
IR-spectrum generation         ... on
Raman-spectrum generation      ... off
Surface Crossing Hessian       ... off

The output will be reduced. Please look at the following files:
SCF program output             ... >IminiumBzOate_S3freq.lastscf
Integral program output        ... >IminiumBzOate_S3freq.lastint
Gradient program output        ... >IminiumBzOate_S3freq.lastgrad
Dipole moment program output   ... >IminiumBzOate_S3freq.lastmom
AutoCI program output          ... >IminiumBzOate_S3freq.lastautoci

	<< Calculating on displaced geometry  17 (of 492) >>
	<< Calculating on displaced geometry   7 (of 492) >>
	<< Calculating on displaced geometry  28 (of 492) >>
	<< Calculating on displaced geometry  26 (of 492) >>
	<< Calculating on displaced geometry  18 (of 492) >>
	<< Calculating on displaced geometry  25 (of 492) >>
	<< Calculating on displaced geometry  10 (of 492) >>
	<< Calculating on displaced geometry  27 (of 492) >>
	<< Calculating on displaced geometry   4 (of 492) >>
	<< Calculating on displaced geometry   1 (of 492) >>
	<< Calculating on displaced geometry   3 (of 492) >>
	<< Calculating on displaced geometry  13 (of 492) >>
	<< Calculating on displaced geometry  15 (of 492) >>
	<< Calculating on displaced geometry  16 (of 492) >>
	<< Calculating on displaced geometry  23 (of 492) >>
	<< Calculating on displaced geometry  20 (of 492) >>
	<< Calculating on displaced geometry  21 (of 492) >>
	<< Calculating on displaced geometry  29 (of 492) >>
	<< Calculating on displaced geometry  11 (of 492) >>
	<< Calculating on displaced geometry   9 (of 492) >>
	<< Calculating on displaced geometry   6 (of 492) >>
	<< Calculating on displaced geometry   2 (of 492) >>
	<< Calculating on displaced geometry  12 (of 492) >>
	<< Calculating on displaced geometry  14 (of 492) >>
	<< Calculating on displaced geometry   5 (of 492) >>
	<< Calculating on displaced geometry   8 (of 492) >>
	<< Calculating on displaced geometry  30 (of 492) >>
	<< Calculating on displaced geometry  22 (of 492) >>
	<< Calculating on displaced geometry  24 (of 492) >>
	<< Calculating on displaced geometry  19 (of 492) >>
	<< Calculating on displaced geometry  31 (of 492) >>
	<< Calculating on displaced geometry  32 (of 492) >>
	<< Calculating on displaced geometry  33 (of 492) >>
	<< Calculating on displaced geometry  34 (of 492) >>
	<< Calculating on displaced geometry  35 (of 492) >>
	<< Calculating on displaced geometry  36 (of 492) >>
	<< Calculating on displaced geometry  37 (of 492) >>
	<< Calculating on displaced geometry  38 (of 492) >>
	<< Calculating on displaced geometry  39 (of 492) >>
	<< Calculating on displaced geometry  41 (of 492) >>
	<< Calculating on displaced geometry  40 (of 492) >>
	<< Calculating on displaced geometry  42 (of 492) >>
	<< Calculating on displaced geometry  43 (of 492) >>
	<< Calculating on displaced geometry  44 (of 492) >>
	<< Calculating on displaced geometry  45 (of 492) >>
	<< Calculating on displaced geometry  46 (of 492) >>
	<< Calculating on displaced geometry  47 (of 492) >>
	<< Calculating on displaced geometry  48 (of 492) >>
	<< Calculating on displaced geometry  49 (of 492) >>
	<< Calculating on displaced geometry  50 (of 492) >>
	<< Calculating on displaced geometry  51 (of 492) >>
	<< Calculating on displaced geometry  52 (of 492) >>
	<< Calculating on displaced geometry  53 (of 492) >>
	<< Calculating on displaced geometry  54 (of 492) >>
	<< Calculating on displaced geometry  55 (of 492) >>
	<< Calculating on displaced geometry  56 (of 492) >>
	<< Calculating on displaced geometry  57 (of 492) >>
	<< Calculating on displaced geometry  58 (of 492) >>
	<< Calculating on displaced geometry  59 (of 492) >>
	<< Calculating on displaced geometry  60 (of 492) >>
	<< Calculating on displaced geometry  61 (of 492) >>
	<< Calculating on displaced geometry  62 (of 492) >>
	<< Calculating on displaced geometry  63 (of 492) >>
	<< Calculating on displaced geometry  64 (of 492) >>
	<< Calculating on displaced geometry  65 (of 492) >>
	<< Calculating on displaced geometry  66 (of 492) >>
	<< Calculating on displaced geometry  67 (of 492) >>
	<< Calculating on displaced geometry  68 (of 492) >>
	<< Calculating on displaced geometry  69 (of 492) >>
	<< Calculating on displaced geometry  70 (of 492) >>
	<< Calculating on displaced geometry  71 (of 492) >>
	<< Calculating on displaced geometry  72 (of 492) >>
	<< Calculating on displaced geometry  73 (of 492) >>
	<< Calculating on displaced geometry  74 (of 492) >>
	<< Calculating on displaced geometry  75 (of 492) >>
	<< Calculating on displaced geometry  76 (of 492) >>
	<< Calculating on displaced geometry  78 (of 492) >>
	<< Calculating on displaced geometry  77 (of 492) >>
	<< Calculating on displaced geometry  79 (of 492) >>
	<< Calculating on displaced geometry  80 (of 492) >>
	<< Calculating on displaced geometry  81 (of 492) >>
	<< Calculating on displaced geometry  82 (of 492) >>
	<< Calculating on displaced geometry  83 (of 492) >>
	<< Calculating on displaced geometry  84 (of 492) >>
	<< Calculating on displaced geometry  85 (of 492) >>
	<< Calculating on displaced geometry  86 (of 492) >>
	<< Calculating on displaced geometry  87 (of 492) >>
	<< Calculating on displaced geometry  88 (of 492) >>
	<< Calculating on displaced geometry  89 (of 492) >>
	<< Calculating on displaced geometry  90 (of 492) >>
	<< Calculating on displaced geometry  91 (of 492) >>
	<< Calculating on displaced geometry  92 (of 492) >>
	<< Calculating on displaced geometry  93 (of 492) >>
	<< Calculating on displaced geometry  94 (of 492) >>
	<< Calculating on displaced geometry  95 (of 492) >>
	<< Calculating on displaced geometry  96 (of 492) >>
	<< Calculating on displaced geometry  97 (of 492) >>
	<< Calculating on displaced geometry  98 (of 492) >>
	<< Calculating on displaced geometry  99 (of 492) >>
	<< Calculating on displaced geometry 100 (of 492) >>
	<< Calculating on displaced geometry 101 (of 492) >>
	<< Calculating on displaced geometry 102 (of 492) >>
	<< Calculating on displaced geometry 103 (of 492) >>
	<< Calculating on displaced geometry 104 (of 492) >>
	<< Calculating on displaced geometry 105 (of 492) >>
	<< Calculating on displaced geometry 106 (of 492) >>
	<< Calculating on displaced geometry 107 (of 492) >>
	<< Calculating on displaced geometry 108 (of 492) >>
	<< Calculating on displaced geometry 109 (of 492) >>
	<< Calculating on displaced geometry 110 (of 492) >>
	<< Calculating on displaced geometry 111 (of 492) >>
	<< Calculating on displaced geometry 112 (of 492) >>
	<< Calculating on displaced geometry 113 (of 492) >>
	<< Calculating on displaced geometry 114 (of 492) >>
	<< Calculating on displaced geometry 115 (of 492) >>
	<< Calculating on displaced geometry 116 (of 492) >>
	<< Calculating on displaced geometry 117 (of 492) >>
	<< Calculating on displaced geometry 118 (of 492) >>
	<< Calculating on displaced geometry 119 (of 492) >>
	<< Calculating on displaced geometry 120 (of 492) >>
	<< Calculating on displaced geometry 121 (of 492) >>
	<< Calculating on displaced geometry 122 (of 492) >>
	<< Calculating on displaced geometry 123 (of 492) >>
	<< Calculating on displaced geometry 124 (of 492) >>
	<< Calculating on displaced geometry 125 (of 492) >>
	<< Calculating on displaced geometry 126 (of 492) >>
	<< Calculating on displaced geometry 127 (of 492) >>
	<< Calculating on displaced geometry 128 (of 492) >>
	<< Calculating on displaced geometry 129 (of 492) >>
	<< Calculating on displaced geometry 130 (of 492) >>
	<< Calculating on displaced geometry 131 (of 492) >>
	<< Calculating on displaced geometry 132 (of 492) >>
	<< Calculating on displaced geometry 133 (of 492) >>
	<< Calculating on displaced geometry 134 (of 492) >>
	<< Calculating on displaced geometry 135 (of 492) >>
	<< Calculating on displaced geometry 136 (of 492) >>
	<< Calculating on displaced geometry 137 (of 492) >>
	<< Calculating on displaced geometry 138 (of 492) >>
	<< Calculating on displaced geometry 139 (of 492) >>
	<< Calculating on displaced geometry 140 (of 492) >>
	<< Calculating on displaced geometry 141 (of 492) >>
	<< Calculating on displaced geometry 142 (of 492) >>
	<< Calculating on displaced geometry 143 (of 492) >>
	<< Calculating on displaced geometry 144 (of 492) >>
	<< Calculating on displaced geometry 145 (of 492) >>
	<< Calculating on displaced geometry 146 (of 492) >>
	<< Calculating on displaced geometry 147 (of 492) >>
	<< Calculating on displaced geometry 148 (of 492) >>
	<< Calculating on displaced geometry 149 (of 492) >>
	<< Calculating on displaced geometry 150 (of 492) >>
	<< Calculating on displaced geometry 151 (of 492) >>
	<< Calculating on displaced geometry 152 (of 492) >>
	<< Calculating on displaced geometry 153 (of 492) >>
	<< Calculating on displaced geometry 154 (of 492) >>
	<< Calculating on displaced geometry 155 (of 492) >>
	<< Calculating on displaced geometry 156 (of 492) >>
	<< Calculating on displaced geometry 157 (of 492) >>
	<< Calculating on displaced geometry 158 (of 492) >>
	<< Calculating on displaced geometry 159 (of 492) >>
	<< Calculating on displaced geometry 160 (of 492) >>
	<< Calculating on displaced geometry 161 (of 492) >>
	<< Calculating on displaced geometry 162 (of 492) >>
	<< Calculating on displaced geometry 163 (of 492) >>
	<< Calculating on displaced geometry 164 (of 492) >>
	<< Calculating on displaced geometry 165 (of 492) >>
	<< Calculating on displaced geometry 166 (of 492) >>
	<< Calculating on displaced geometry 167 (of 492) >>
	<< Calculating on displaced geometry 168 (of 492) >>
	<< Calculating on displaced geometry 169 (of 492) >>
	<< Calculating on displaced geometry 170 (of 492) >>
	<< Calculating on displaced geometry 171 (of 492) >>
	<< Calculating on displaced geometry 172 (of 492) >>
	<< Calculating on displaced geometry 173 (of 492) >>
	<< Calculating on displaced geometry 174 (of 492) >>
	<< Calculating on displaced geometry 175 (of 492) >>
	<< Calculating on displaced geometry 176 (of 492) >>
	<< Calculating on displaced geometry 177 (of 492) >>
	<< Calculating on displaced geometry 178 (of 492) >>
	<< Calculating on displaced geometry 179 (of 492) >>
	<< Calculating on displaced geometry 180 (of 492) >>
	<< Calculating on displaced geometry 181 (of 492) >>
	<< Calculating on displaced geometry 182 (of 492) >>
	<< Calculating on displaced geometry 183 (of 492) >>
	<< Calculating on displaced geometry 184 (of 492) >>
	<< Calculating on displaced geometry 185 (of 492) >>
	<< Calculating on displaced geometry 186 (of 492) >>
	<< Calculating on displaced geometry 187 (of 492) >>
	<< Calculating on displaced geometry 188 (of 492) >>
	<< Calculating on displaced geometry 189 (of 492) >>
	<< Calculating on displaced geometry 190 (of 492) >>
	<< Calculating on displaced geometry 191 (of 492) >>
	<< Calculating on displaced geometry 192 (of 492) >>
	<< Calculating on displaced geometry 193 (of 492) >>
	<< Calculating on displaced geometry 194 (of 492) >>
	<< Calculating on displaced geometry 195 (of 492) >>
	<< Calculating on displaced geometry 196 (of 492) >>
	<< Calculating on displaced geometry 197 (of 492) >>
	<< Calculating on displaced geometry 198 (of 492) >>
	<< Calculating on displaced geometry 199 (of 492) >>
	<< Calculating on displaced geometry 200 (of 492) >>
	<< Calculating on displaced geometry 201 (of 492) >>
	<< Calculating on displaced geometry 202 (of 492) >>
	<< Calculating on displaced geometry 203 (of 492) >>
	<< Calculating on displaced geometry 204 (of 492) >>
	<< Calculating on displaced geometry 205 (of 492) >>
	<< Calculating on displaced geometry 206 (of 492) >>
	<< Calculating on displaced geometry 207 (of 492) >>
	<< Calculating on displaced geometry 208 (of 492) >>
	<< Calculating on displaced geometry 209 (of 492) >>
	<< Calculating on displaced geometry 210 (of 492) >>
	<< Calculating on displaced geometry 211 (of 492) >>
	<< Calculating on displaced geometry 212 (of 492) >>
	<< Calculating on displaced geometry 213 (of 492) >>
	<< Calculating on displaced geometry 214 (of 492) >>
	<< Calculating on displaced geometry 215 (of 492) >>
	<< Calculating on displaced geometry 216 (of 492) >>
	<< Calculating on displaced geometry 217 (of 492) >>
	<< Calculating on displaced geometry 218 (of 492) >>
	<< Calculating on displaced geometry 219 (of 492) >>
	<< Calculating on displaced geometry 220 (of 492) >>
	<< Calculating on displaced geometry 221 (of 492) >>
	<< Calculating on displaced geometry 222 (of 492) >>
	<< Calculating on displaced geometry 223 (of 492) >>
	<< Calculating on displaced geometry 225 (of 492) >>
	<< Calculating on displaced geometry 224 (of 492) >>
	<< Calculating on displaced geometry 228 (of 492) >>
	<< Calculating on displaced geometry 227 (of 492) >>
	<< Calculating on displaced geometry 226 (of 492) >>
	<< Calculating on displaced geometry 229 (of 492) >>
	<< Calculating on displaced geometry 230 (of 492) >>
	<< Calculating on displaced geometry 231 (of 492) >>
	<< Calculating on displaced geometry 232 (of 492) >>
	<< Calculating on displaced geometry 233 (of 492) >>
	<< Calculating on displaced geometry 234 (of 492) >>
	<< Calculating on displaced geometry 235 (of 492) >>
	<< Calculating on displaced geometry 236 (of 492) >>
	<< Calculating on displaced geometry 237 (of 492) >>
	<< Calculating on displaced geometry 238 (of 492) >>
	<< Calculating on displaced geometry 239 (of 492) >>
	<< Calculating on displaced geometry 240 (of 492) >>
	<< Calculating on displaced geometry 241 (of 492) >>
	<< Calculating on displaced geometry 242 (of 492) >>
	<< Calculating on displaced geometry 243 (of 492) >>
	<< Calculating on displaced geometry 244 (of 492) >>
	<< Calculating on displaced geometry 245 (of 492) >>
	<< Calculating on displaced geometry 246 (of 492) >>
	<< Calculating on displaced geometry 247 (of 492) >>
	<< Calculating on displaced geometry 248 (of 492) >>
	<< Calculating on displaced geometry 249 (of 492) >>
	<< Calculating on displaced geometry 250 (of 492) >>
	<< Calculating on displaced geometry 251 (of 492) >>
	<< Calculating on displaced geometry 252 (of 492) >>
	<< Calculating on displaced geometry 253 (of 492) >>
	<< Calculating on displaced geometry 254 (of 492) >>
	<< Calculating on displaced geometry 255 (of 492) >>
	<< Calculating on displaced geometry 256 (of 492) >>
	<< Calculating on displaced geometry 257 (of 492) >>
	<< Calculating on displaced geometry 258 (of 492) >>
	<< Calculating on displaced geometry 259 (of 492) >>
	<< Calculating on displaced geometry 260 (of 492) >>
	<< Calculating on displaced geometry 261 (of 492) >>
	<< Calculating on displaced geometry 262 (of 492) >>
	<< Calculating on displaced geometry 263 (of 492) >>
	<< Calculating on displaced geometry 264 (of 492) >>
	<< Calculating on displaced geometry 265 (of 492) >>
	<< Calculating on displaced geometry 266 (of 492) >>
	<< Calculating on displaced geometry 267 (of 492) >>
	<< Calculating on displaced geometry 268 (of 492) >>
	<< Calculating on displaced geometry 269 (of 492) >>
	<< Calculating on displaced geometry 270 (of 492) >>
	<< Calculating on displaced geometry 271 (of 492) >>
	<< Calculating on displaced geometry 272 (of 492) >>
	<< Calculating on displaced geometry 273 (of 492) >>
	<< Calculating on displaced geometry 275 (of 492) >>
	<< Calculating on displaced geometry 274 (of 492) >>
	<< Calculating on displaced geometry 276 (of 492) >>
	<< Calculating on displaced geometry 277 (of 492) >>
	<< Calculating on displaced geometry 278 (of 492) >>
	<< Calculating on displaced geometry 279 (of 492) >>
	<< Calculating on displaced geometry 280 (of 492) >>
	<< Calculating on displaced geometry 281 (of 492) >>
	<< Calculating on displaced geometry 282 (of 492) >>
	<< Calculating on displaced geometry 283 (of 492) >>
	<< Calculating on displaced geometry 284 (of 492) >>
	<< Calculating on displaced geometry 285 (of 492) >>
	<< Calculating on displaced geometry 286 (of 492) >>
	<< Calculating on displaced geometry 287 (of 492) >>
	<< Calculating on displaced geometry 288 (of 492) >>
	<< Calculating on displaced geometry 289 (of 492) >>
	<< Calculating on displaced geometry 290 (of 492) >>
	<< Calculating on displaced geometry 291 (of 492) >>
	<< Calculating on displaced geometry 292 (of 492) >>
	<< Calculating on displaced geometry 293 (of 492) >>
	<< Calculating on displaced geometry 294 (of 492) >>
	<< Calculating on displaced geometry 295 (of 492) >>
	<< Calculating on displaced geometry 296 (of 492) >>
	<< Calculating on displaced geometry 297 (of 492) >>
	<< Calculating on displaced geometry 298 (of 492) >>
	<< Calculating on displaced geometry 299 (of 492) >>
	<< Calculating on displaced geometry 300 (of 492) >>
	<< Calculating on displaced geometry 301 (of 492) >>
	<< Calculating on displaced geometry 302 (of 492) >>
	<< Calculating on displaced geometry 303 (of 492) >>
	<< Calculating on displaced geometry 304 (of 492) >>
	<< Calculating on displaced geometry 305 (of 492) >>
	<< Calculating on displaced geometry 306 (of 492) >>
	<< Calculating on displaced geometry 307 (of 492) >>
	<< Calculating on displaced geometry 308 (of 492) >>
	<< Calculating on displaced geometry 309 (of 492) >>
	<< Calculating on displaced geometry 310 (of 492) >>
	<< Calculating on displaced geometry 311 (of 492) >>
	<< Calculating on displaced geometry 312 (of 492) >>
	<< Calculating on displaced geometry 313 (of 492) >>
	<< Calculating on displaced geometry 314 (of 492) >>
	<< Calculating on displaced geometry 315 (of 492) >>
	<< Calculating on displaced geometry 316 (of 492) >>
	<< Calculating on displaced geometry 317 (of 492) >>
	<< Calculating on displaced geometry 318 (of 492) >>
	<< Calculating on displaced geometry 319 (of 492) >>
	<< Calculating on displaced geometry 320 (of 492) >>
	<< Calculating on displaced geometry 321 (of 492) >>
	<< Calculating on displaced geometry 322 (of 492) >>
	<< Calculating on displaced geometry 324 (of 492) >>
	<< Calculating on displaced geometry 323 (of 492) >>
	<< Calculating on displaced geometry 325 (of 492) >>
	<< Calculating on displaced geometry 326 (of 492) >>
	<< Calculating on displaced geometry 327 (of 492) >>
	<< Calculating on displaced geometry 328 (of 492) >>
	<< Calculating on displaced geometry 329 (of 492) >>
	<< Calculating on displaced geometry 330 (of 492) >>
	<< Calculating on displaced geometry 331 (of 492) >>
	<< Calculating on displaced geometry 332 (of 492) >>
	<< Calculating on displaced geometry 333 (of 492) >>
	<< Calculating on displaced geometry 334 (of 492) >>
	<< Calculating on displaced geometry 335 (of 492) >>
	<< Calculating on displaced geometry 336 (of 492) >>
	<< Calculating on displaced geometry 337 (of 492) >>
	<< Calculating on displaced geometry 338 (of 492) >>
	<< Calculating on displaced geometry 339 (of 492) >>
	<< Calculating on displaced geometry 340 (of 492) >>
	<< Calculating on displaced geometry 341 (of 492) >>
	<< Calculating on displaced geometry 342 (of 492) >>
	<< Calculating on displaced geometry 343 (of 492) >>
	<< Calculating on displaced geometry 344 (of 492) >>
	<< Calculating on displaced geometry 345 (of 492) >>
	<< Calculating on displaced geometry 346 (of 492) >>
	<< Calculating on displaced geometry 347 (of 492) >>
	<< Calculating on displaced geometry 348 (of 492) >>
	<< Calculating on displaced geometry 349 (of 492) >>
	<< Calculating on displaced geometry 350 (of 492) >>
	<< Calculating on displaced geometry 351 (of 492) >>
	<< Calculating on displaced geometry 352 (of 492) >>
	<< Calculating on displaced geometry 353 (of 492) >>
	<< Calculating on displaced geometry 354 (of 492) >>
	<< Calculating on displaced geometry 355 (of 492) >>
	<< Calculating on displaced geometry 356 (of 492) >>
	<< Calculating on displaced geometry 357 (of 492) >>
	<< Calculating on displaced geometry 358 (of 492) >>
	<< Calculating on displaced geometry 359 (of 492) >>
	<< Calculating on displaced geometry 360 (of 492) >>
	<< Calculating on displaced geometry 361 (of 492) >>
	<< Calculating on displaced geometry 362 (of 492) >>
	<< Calculating on displaced geometry 363 (of 492) >>
	<< Calculating on displaced geometry 364 (of 492) >>
	<< Calculating on displaced geometry 365 (of 492) >>
	<< Calculating on displaced geometry 366 (of 492) >>
	<< Calculating on displaced geometry 367 (of 492) >>
	<< Calculating on displaced geometry 368 (of 492) >>
	<< Calculating on displaced geometry 369 (of 492) >>
	<< Calculating on displaced geometry 370 (of 492) >>
	<< Calculating on displaced geometry 371 (of 492) >>
	<< Calculating on displaced geometry 372 (of 492) >>
	<< Calculating on displaced geometry 373 (of 492) >>
	<< Calculating on displaced geometry 374 (of 492) >>
	<< Calculating on displaced geometry 375 (of 492) >>
	<< Calculating on displaced geometry 376 (of 492) >>
	<< Calculating on displaced geometry 377 (of 492) >>
	<< Calculating on displaced geometry 378 (of 492) >>
	<< Calculating on displaced geometry 379 (of 492) >>
	<< Calculating on displaced geometry 380 (of 492) >>
	<< Calculating on displaced geometry 381 (of 492) >>
	<< Calculating on displaced geometry 382 (of 492) >>
	<< Calculating on displaced geometry 383 (of 492) >>
	<< Calculating on displaced geometry 384 (of 492) >>
	<< Calculating on displaced geometry 385 (of 492) >>
	<< Calculating on displaced geometry 386 (of 492) >>
	<< Calculating on displaced geometry 387 (of 492) >>
	<< Calculating on displaced geometry 388 (of 492) >>
	<< Calculating on displaced geometry 389 (of 492) >>
	<< Calculating on displaced geometry 390 (of 492) >>
	<< Calculating on displaced geometry 391 (of 492) >>
	<< Calculating on displaced geometry 392 (of 492) >>
	<< Calculating on displaced geometry 393 (of 492) >>
	<< Calculating on displaced geometry 394 (of 492) >>
	<< Calculating on displaced geometry 395 (of 492) >>
	<< Calculating on displaced geometry 396 (of 492) >>
	<< Calculating on displaced geometry 397 (of 492) >>
	<< Calculating on displaced geometry 398 (of 492) >>
	<< Calculating on displaced geometry 399 (of 492) >>
	<< Calculating on displaced geometry 400 (of 492) >>
	<< Calculating on displaced geometry 401 (of 492) >>
	<< Calculating on displaced geometry 402 (of 492) >>
	<< Calculating on displaced geometry 403 (of 492) >>
	<< Calculating on displaced geometry 404 (of 492) >>
	<< Calculating on displaced geometry 405 (of 492) >>
	<< Calculating on displaced geometry 406 (of 492) >>
	<< Calculating on displaced geometry 407 (of 492) >>
	<< Calculating on displaced geometry 408 (of 492) >>
	<< Calculating on displaced geometry 409 (of 492) >>
	<< Calculating on displaced geometry 410 (of 492) >>
	<< Calculating on displaced geometry 411 (of 492) >>
	<< Calculating on displaced geometry 412 (of 492) >>
	<< Calculating on displaced geometry 413 (of 492) >>
	<< Calculating on displaced geometry 414 (of 492) >>
	<< Calculating on displaced geometry 415 (of 492) >>
	<< Calculating on displaced geometry 416 (of 492) >>
	<< Calculating on displaced geometry 417 (of 492) >>
	<< Calculating on displaced geometry 418 (of 492) >>
	<< Calculating on displaced geometry 419 (of 492) >>
	<< Calculating on displaced geometry 420 (of 492) >>
	<< Calculating on displaced geometry 421 (of 492) >>
	<< Calculating on displaced geometry 422 (of 492) >>
	<< Calculating on displaced geometry 423 (of 492) >>
	<< Calculating on displaced geometry 424 (of 492) >>
	<< Calculating on displaced geometry 425 (of 492) >>
	<< Calculating on displaced geometry 426 (of 492) >>
	<< Calculating on displaced geometry 427 (of 492) >>
	<< Calculating on displaced geometry 428 (of 492) >>
	<< Calculating on displaced geometry 429 (of 492) >>
	<< Calculating on displaced geometry 430 (of 492) >>
	<< Calculating on displaced geometry 431 (of 492) >>
	<< Calculating on displaced geometry 432 (of 492) >>
	<< Calculating on displaced geometry 433 (of 492) >>
	<< Calculating on displaced geometry 434 (of 492) >>
	<< Calculating on displaced geometry 435 (of 492) >>
	<< Calculating on displaced geometry 436 (of 492) >>
	<< Calculating on displaced geometry 437 (of 492) >>
	<< Calculating on displaced geometry 438 (of 492) >>
	<< Calculating on displaced geometry 439 (of 492) >>
	<< Calculating on displaced geometry 440 (of 492) >>
	<< Calculating on displaced geometry 441 (of 492) >>
	<< Calculating on displaced geometry 442 (of 492) >>
	<< Calculating on displaced geometry 443 (of 492) >>
	<< Calculating on displaced geometry 444 (of 492) >>
	<< Calculating on displaced geometry 445 (of 492) >>
	<< Calculating on displaced geometry 446 (of 492) >>
	<< Calculating on displaced geometry 447 (of 492) >>
	<< Calculating on displaced geometry 448 (of 492) >>
	<< Calculating on displaced geometry 449 (of 492) >>
	<< Calculating on displaced geometry 450 (of 492) >>
	<< Calculating on displaced geometry 451 (of 492) >>
	<< Calculating on displaced geometry 452 (of 492) >>
	<< Calculating on displaced geometry 453 (of 492) >>
	<< Calculating on displaced geometry 454 (of 492) >>
	<< Calculating on displaced geometry 455 (of 492) >>
	<< Calculating on displaced geometry 456 (of 492) >>
	<< Calculating on displaced geometry 457 (of 492) >>
	<< Calculating on displaced geometry 458 (of 492) >>
	<< Calculating on displaced geometry 459 (of 492) >>
	<< Calculating on displaced geometry 460 (of 492) >>
	<< Calculating on displaced geometry 461 (of 492) >>
	<< Calculating on displaced geometry 462 (of 492) >>
	<< Calculating on displaced geometry 463 (of 492) >>
	<< Calculating on displaced geometry 464 (of 492) >>
	<< Calculating on displaced geometry 465 (of 492) >>
	<< Calculating on displaced geometry 466 (of 492) >>
	<< Calculating on displaced geometry 467 (of 492) >>
	<< Calculating on displaced geometry 468 (of 492) >>
	<< Calculating on displaced geometry 469 (of 492) >>
	<< Calculating on displaced geometry 470 (of 492) >>
	<< Calculating on displaced geometry 471 (of 492) >>
	<< Calculating on displaced geometry 472 (of 492) >>
	<< Calculating on displaced geometry 473 (of 492) >>
	<< Calculating on displaced geometry 474 (of 492) >>
	<< Calculating on displaced geometry 475 (of 492) >>
	<< Calculating on displaced geometry 476 (of 492) >>
	<< Calculating on displaced geometry 477 (of 492) >>
	<< Calculating on displaced geometry 478 (of 492) >>
	<< Calculating on displaced geometry 479 (of 492) >>
	<< Calculating on displaced geometry 480 (of 492) >>
	<< Calculating on displaced geometry 481 (of 492) >>
	<< Calculating on displaced geometry 482 (of 492) >>
	<< Calculating on displaced geometry 483 (of 492) >>
	<< Calculating on displaced geometry 484 (of 492) >>
	<< Calculating on displaced geometry 485 (of 492) >>
	<< Calculating on displaced geometry 486 (of 492) >>
	<< Calculating on displaced geometry 487 (of 492) >>
	<< Calculating on displaced geometry 488 (of 492) >>
	<< Calculating on displaced geometry 489 (of 492) >>
	<< Calculating on displaced geometry 490 (of 492) >>
	<< Calculating on displaced geometry 491 (of 492) >>
	<< Calculating on displaced geometry 492 (of 492) >>

-----------------------
VIBRATIONAL FREQUENCIES
-----------------------

Scaling factor for frequencies =  1.000000000 (already applied!)

   0:         0.00 cm**-1
   1:         0.00 cm**-1
   2:         0.00 cm**-1
   3:         0.00 cm**-1
   4:         0.00 cm**-1
   5:         0.00 cm**-1
   6:        10.64 cm**-1
   7:        13.42 cm**-1
   8:        22.65 cm**-1
   9:        30.56 cm**-1
  10:        34.53 cm**-1
  11:        40.17 cm**-1
  12:        41.29 cm**-1
  13:        42.68 cm**-1
  14:        46.37 cm**-1
  15:        57.15 cm**-1
  16:        63.06 cm**-1
  17:        65.70 cm**-1
  18:        68.64 cm**-1
  19:        75.74 cm**-1
  20:        86.55 cm**-1
  21:        88.70 cm**-1
  22:        96.13 cm**-1
  23:       115.69 cm**-1
  24:       125.90 cm**-1
  25:       132.96 cm**-1
  26:       145.14 cm**-1
  27:       154.76 cm**-1
  28:       159.49 cm**-1
  29:       179.50 cm**-1
  30:       181.19 cm**-1
  31:       183.80 cm**-1
  32:       210.72 cm**-1
  33:       221.76 cm**-1
  34:       229.96 cm**-1
  35:       241.88 cm**-1
  36:       252.87 cm**-1
  37:       256.78 cm**-1
  38:       259.50 cm**-1
  39:       268.24 cm**-1
  40:       276.92 cm**-1
  41:       291.67 cm**-1
  42:       309.00 cm**-1
  43:       319.90 cm**-1
  44:       338.93 cm**-1
  45:       348.20 cm**-1
  46:       357.84 cm**-1
  47:       365.88 cm**-1
  48:       369.93 cm**-1
  49:       380.86 cm**-1
  50:       395.37 cm**-1
  51:       407.21 cm**-1
  52:       415.88 cm**-1
  53:       417.20 cm**-1
  54:       418.77 cm**-1
  55:       420.27 cm**-1
  56:       426.60 cm**-1
  57:       436.94 cm**-1
  58:       452.21 cm**-1
  59:       452.79 cm**-1
  60:       463.36 cm**-1
  61:       484.87 cm**-1
  62:       496.02 cm**-1
  63:       505.64 cm**-1
  64:       518.98 cm**-1
  65:       529.93 cm**-1
  66:       536.22 cm**-1
  67:       557.22 cm**-1
  68:       577.78 cm**-1
  69:       585.68 cm**-1
  70:       597.03 cm**-1
  71:       626.21 cm**-1
  72:       628.57 cm**-1
  73:       628.98 cm**-1
  74:       640.10 cm**-1
  75:       666.96 cm**-1
  76:       680.17 cm**-1
  77:       684.00 cm**-1
  78:       701.85 cm**-1
  79:       705.65 cm**-1
  80:       713.23 cm**-1
  81:       714.49 cm**-1
  82:       720.62 cm**-1
  83:       732.41 cm**-1
  84:       756.98 cm**-1
  85:       766.04 cm**-1
  86:       771.80 cm**-1
  87:       778.33 cm**-1
  88:       790.98 cm**-1
  89:       806.76 cm**-1
  90:       811.99 cm**-1
  91:       840.44 cm**-1
  92:       841.98 cm**-1
  93:       850.45 cm**-1
  94:       862.58 cm**-1
  95:       863.87 cm**-1
  96:       865.02 cm**-1
  97:       874.80 cm**-1
  98:       880.52 cm**-1
  99:       905.42 cm**-1
 100:       910.87 cm**-1
 101:       935.63 cm**-1
 102:       947.28 cm**-1
 103:       947.67 cm**-1
 104:       948.83 cm**-1
 105:       952.42 cm**-1
 106:       957.72 cm**-1
 107:       965.07 cm**-1
 108:       966.25 cm**-1
 109:       968.31 cm**-1
 110:       971.17 cm**-1
 111:       971.56 cm**-1
 112:       985.91 cm**-1
 113:       996.08 cm**-1
 114:      1004.95 cm**-1
 115:      1005.36 cm**-1
 116:      1008.48 cm**-1
 117:      1012.81 cm**-1
 118:      1020.91 cm**-1
 119:      1023.40 cm**-1
 120:      1024.93 cm**-1
 121:      1026.39 cm**-1
 122:      1028.77 cm**-1
 123:      1036.83 cm**-1
 124:      1048.03 cm**-1
 125:      1052.35 cm**-1
 126:      1056.07 cm**-1
 127:      1056.93 cm**-1
 128:      1061.48 cm**-1
 129:      1063.05 cm**-1
 130:      1085.62 cm**-1
 131:      1093.56 cm**-1
 132:      1097.86 cm**-1
 133:      1111.57 cm**-1
 134:      1112.38 cm**-1
 135:      1120.36 cm**-1
 136:      1135.19 cm**-1
 137:      1160.47 cm**-1
 138:      1161.72 cm**-1
 139:      1164.78 cm**-1
 140:      1167.39 cm**-1
 141:      1169.94 cm**-1
 142:      1173.94 cm**-1
 143:      1184.54 cm**-1
 144:      1185.96 cm**-1
 145:      1201.64 cm**-1
 146:      1209.74 cm**-1
 147:      1218.87 cm**-1
 148:      1222.55 cm**-1
 149:      1230.84 cm**-1
 150:      1247.78 cm**-1
 151:      1261.40 cm**-1
 152:      1262.24 cm**-1
 153:      1266.96 cm**-1
 154:      1286.56 cm**-1
 155:      1297.57 cm**-1
 156:      1308.35 cm**-1
 157:      1324.99 cm**-1
 158:      1329.65 cm**-1
 159:      1343.72 cm**-1
 160:      1346.72 cm**-1
 161:      1358.34 cm**-1
 162:      1369.16 cm**-1
 163:      1370.96 cm**-1
 164:      1374.34 cm**-1
 165:      1376.52 cm**-1
 166:      1378.30 cm**-1
 167:      1386.62 cm**-1
 168:      1390.11 cm**-1
 169:      1393.11 cm**-1
 170:      1404.23 cm**-1
 171:      1407.68 cm**-1
 172:      1410.70 cm**-1
 173:      1453.98 cm**-1
 174:      1454.17 cm**-1
 175:      1459.71 cm**-1
 176:      1460.17 cm**-1
 177:      1461.64 cm**-1
 178:      1464.04 cm**-1
 179:      1468.60 cm**-1
 180:      1474.76 cm**-1
 181:      1477.50 cm**-1
 182:      1478.07 cm**-1
 183:      1485.12 cm**-1
 184:      1486.02 cm**-1
 185:      1486.55 cm**-1
 186:      1487.12 cm**-1
 187:      1500.56 cm**-1
 188:      1504.38 cm**-1
 189:      1520.47 cm**-1
 190:      1526.00 cm**-1
 191:      1528.96 cm**-1
 192:      1535.47 cm**-1
 193:      1564.40 cm**-1
 194:      1577.65 cm**-1
 195:      1610.23 cm**-1
 196:      1642.46 cm**-1
 197:      1645.65 cm**-1
 198:      1650.71 cm**-1
 199:      1651.22 cm**-1
 200:      1663.13 cm**-1
 201:      1663.30 cm**-1
 202:      1665.37 cm**-1
 203:      1667.51 cm**-1
 204:      1758.79 cm**-1
 205:      1772.40 cm**-1
 206:      2379.28 cm**-1
 207:      3036.76 cm**-1
 208:      3038.79 cm**-1
 209:      3042.25 cm**-1
 210:      3048.68 cm**-1
 211:      3060.98 cm**-1
 212:      3063.60 cm**-1
 213:      3069.44 cm**-1
 214:      3114.34 cm**-1
 215:      3117.72 cm**-1
 216:      3120.18 cm**-1
 217:      3122.22 cm**-1
 218:      3135.05 cm**-1
 219:      3138.36 cm**-1
 220:      3142.59 cm**-1
 221:      3144.56 cm**-1
 222:      3145.95 cm**-1
 223:      3155.96 cm**-1
 224:      3162.32 cm**-1
 225:      3164.40 cm**-1
 226:      3188.95 cm**-1
 227:      3189.87 cm**-1
 228:      3190.89 cm**-1
 229:      3194.29 cm**-1
 230:      3197.86 cm**-1
 231:      3198.82 cm**-1
 232:      3201.66 cm**-1
 233:      3202.77 cm**-1
 234:      3207.35 cm**-1
 235:      3208.34 cm**-1
 236:      3209.71 cm**-1
 237:      3213.80 cm**-1
 238:      3214.91 cm**-1
 239:      3216.08 cm**-1
 240:      3216.24 cm**-1
 241:      3219.98 cm**-1
 242:      3223.78 cm**-1
 243:      3238.13 cm**-1
 244:      3239.50 cm**-1
 245:      3684.56 cm**-1


------------
NORMAL MODES
------------

These modes are the cartesian displacements weighted by the diagonal matrix
M(i,i)=1/sqrt(m[i]) where m[i] is the mass of the displaced atom
Thus, these vectors are normalized but *not* orthogonal

                  0          1          2          3          4          5    
      0       0.000000   0.000000   0.000000   0.000000   0.000000   0.000000
      1       0.000000   0.000000   0.000000   0.000000   0.000000   0.000000
      2       0.000000   0.000000   0.000000   0.000000   0.000000   0.000000
      3       0.000000   0.000000   0.000000   0.000000   0.000000   0.000000
      4       0.000000   0.000000   0.000000   0.000000   0.000000   0.000000
      5       0.000000   0.000000   0.000000   0.000000   0.000000   0.000000
      6       0.000000   0.000000   0.000000   0.000000   0.000000   0.000000
      7       0.000000   0.000000   0.000000   0.000000   0.000000   0.000000
      8       0.000000   0.000000   0.000000   0.000000   0.000000   0.000000
      9       0.000000   0.000000   0.000000   0.000000   0.000000   0.000000
     10       0.000000   0.000000   0.000000   0.000000   0.000000   0.000000
     11       0.000000   0.000000   0.000000   0.000000   0.000000   0.000000
     12       0.000000   0.000000   0.000000   0.000000   0.000000   0.000000
     13       0.000000   0.000000   0.000000   0.000000   0.000000   0.000000
     14       0.000000   0.000000   0.000000   0.000000   0.000000   0.000000
     15       0.000000   0.000000   0.000000   0.000000   0.000000   0.000000
     16       0.000000   0.000000   0.000000   0.000000   0.000000   0.000000
     17       0.000000   0.000000   0.000000   0.000000   0.000000   0.000000
     18       0.000000   0.000000   0.000000   0.000000   0.000000   0.000000
     19       0.000000   0.000000   0.000000   0.000000   0.000000   0.000000
     20       0.000000   0.000000   0.000000   0.000000   0.000000   0.000000
     21       0.000000   0.000000   0.000000   0.000000   0.000000   0.000000
     22       0.000000   0.000000   0.000000   0.000000   0.000000   0.000000
     23       0.000000   0.000000   0.000000   0.000000   0.000000   0.000000
     24       0.000000   0.000000   0.000000   0.000000   0.000000   0.000000
     25       0.000000   0.000000   0.000000   0.000000   0.000000   0.000000
     26       0.000000   0.000000   0.000000   0.000000   0.000000   0.000000
     27       0.000000   0.000000   0.000000   0.000000   0.000000   0.000000
     28       0.000000   0.000000   0.000000   0.000000   0.000000   0.000000
     29       0.000000   0.000000   0.000000   0.000000   0.000000   0.000000
     30       0.000000   0.000000   0.000000   0.000000   0.000000   0.000000
     31       0.000000   0.000000   0.000000   0.000000   0.000000   0.000000
     32       0.000000   0.000000   0.000000   0.000000   0.000000   0.000000
     33       0.000000   0.000000   0.000000   0.000000   0.000000   0.000000
     34       0.000000   0.000000   0.000000   0.000000   0.000000   0.000000
     35       0.000000   0.000000   0.000000   0.000000   0.000000   0.000000
     36       0.000000   0.000000   0.000000   0.000000   0.000000   0.000000
     37       0.000000   0.000000   0.000000   0.000000   0.000000   0.000000
     38       0.000000   0.000000   0.000000   0.000000   0.000000   0.000000
     39       0.000000   0.000000   0.000000   0.000000   0.000000   0.000000
     40       0.000000   0.000000   0.000000   0.000000   0.000000   0.000000
     41       0.000000   0.000000   0.000000   0.000000   0.000000   0.000000
     42       0.000000   0.000000   0.000000   0.000000   0.000000   0.000000
     43       0.000000   0.000000   0.000000   0.000000   0.000000   0.000000
     44       0.000000   0.000000   0.000000   0.000000   0.000000   0.000000
     45       0.000000   0.000000   0.000000   0.000000   0.000000   0.000000
     46       0.000000   0.000000   0.000000   0.000000   0.000000   0.000000
     47       0.000000   0.000000   0.000000   0.000000   0.000000   0.000000
     48       0.000000   0.000000   0.000000   0.000000   0.000000   0.000000
     49       0.000000   0.000000   0.000000   0.000000   0.000000   0.000000
     50       0.000000   0.000000   0.000000   0.000000   0.000000   0.000000
     51       0.000000   0.000000   0.000000   0.000000   0.000000   0.000000
     52       0.000000   0.000000   0.000000   0.000000   0.000000   0.000000
     53       0.000000   0.000000   0.000000   0.000000   0.000000   0.000000
     54       0.000000   0.000000   0.000000   0.000000   0.000000   0.000000
     55       0.000000   0.000000   0.000000   0.000000   0.000000   0.000000
     56       0.000000   0.000000   0.000000   0.000000   0.000000   0.000000
     57       0.000000   0.000000   0.000000   0.000000   0.000000   0.000000
     58       0.000000   0.000000   0.000000   0.000000   0.000000   0.000000
     59       0.000000   0.000000   0.000000   0.000000   0.000000   0.000000
     60       0.000000   0.000000   0.000000   0.000000   0.000000   0.000000
     61       0.000000   0.000000   0.000000   0.000000   0.000000   0.000000
     62       0.000000   0.000000   0.000000   0.000000   0.000000   0.000000
     63       0.000000   0.000000   0.000000   0.000000   0.000000   0.000000
     64       0.000000   0.000000   0.000000   0.000000   0.000000   0.000000
     65       0.000000   0.000000   0.000000   0.000000   0.000000   0.000000
     66       0.000000   0.000000   0.000000   0.000000   0.000000   0.000000
     67       0.000000   0.000000   0.000000   0.000000   0.000000   0.000000
     68       0.000000   0.000000   0.000000   0.000000   0.000000   0.000000
     69       0.000000   0.000000   0.000000   0.000000   0.000000   0.000000
     70       0.000000   0.000000   0.000000   0.000000   0.000000   0.000000
     71       0.000000   0.000000   0.000000   0.000000   0.000000   0.000000
     72       0.000000   0.000000   0.000000   0.000000   0.000000   0.000000
     73       0.000000   0.000000   0.000000   0.000000   0.000000   0.000000
     74       0.000000   0.000000   0.000000   0.000000   0.000000   0.000000
     75       0.000000   0.000000   0.000000   0.000000   0.000000   0.000000
     76       0.000000   0.000000   0.000000   0.000000   0.000000   0.000000
     77       0.000000   0.000000   0.000000   0.000000   0.000000   0.000000
     78       0.000000   0.000000   0.000000   0.000000   0.000000   0.000000
     79       0.000000   0.000000   0.000000   0.000000   0.000000   0.000000
     80       0.000000   0.000000   0.000000   0.000000   0.000000   0.000000
     81       0.000000   0.000000   0.000000   0.000000   0.000000   0.000000
     82       0.000000   0.000000   0.000000   0.000000   0.000000   0.000000
     83       0.000000   0.000000   0.000000   0.000000   0.000000   0.000000
     84       0.000000   0.000000   0.000000   0.000000   0.000000   0.000000
     85       0.000000   0.000000   0.000000   0.000000   0.000000   0.000000
     86       0.000000   0.000000   0.000000   0.000000   0.000000   0.000000
     87       0.000000   0.000000   0.000000   0.000000   0.000000   0.000000
     88       0.000000   0.000000   0.000000   0.000000   0.000000   0.000000
     89       0.000000   0.000000   0.000000   0.000000   0.000000   0.000000
     90       0.000000   0.000000   0.000000   0.000000   0.000000   0.000000
     91       0.000000   0.000000   0.000000   0.000000   0.000000   0.000000
     92       0.000000   0.000000   0.000000   0.000000   0.000000   0.000000
     93       0.000000   0.000000   0.000000   0.000000   0.000000   0.000000
     94       0.000000   0.000000   0.000000   0.000000   0.000000   0.000000
     95       0.000000   0.000000   0.000000   0.000000   0.000000   0.000000
     96       0.000000   0.000000   0.000000   0.000000   0.000000   0.000000
     97       0.000000   0.000000   0.000000   0.000000   0.000000   0.000000
     98       0.000000   0.000000   0.000000   0.000000   0.000000   0.000000
     99       0.000000   0.000000   0.000000   0.000000   0.000000   0.000000
    100       0.000000   0.000000   0.000000   0.000000   0.000000   0.000000
    101       0.000000   0.000000   0.000000   0.000000   0.000000   0.000000
    102       0.000000   0.000000   0.000000   0.000000   0.000000   0.000000
    103       0.000000   0.000000   0.000000   0.000000   0.000000   0.000000
    104       0.000000   0.000000   0.000000   0.000000   0.000000   0.000000
    105       0.000000   0.000000   0.000000   0.000000   0.000000   0.000000
    106       0.000000   0.000000   0.000000   0.000000   0.000000   0.000000
    107       0.000000   0.000000   0.000000   0.000000   0.000000   0.000000
    108       0.000000   0.000000   0.000000   0.000000   0.000000   0.000000
    109       0.000000   0.000000   0.000000   0.000000   0.000000   0.000000
    110       0.000000   0.000000   0.000000   0.000000   0.000000   0.000000
    111       0.000000   0.000000   0.000000   0.000000   0.000000   0.000000
    112       0.000000   0.000000   0.000000   0.000000   0.000000   0.000000
    113       0.000000   0.000000   0.000000   0.000000   0.000000   0.000000
    114       0.000000   0.000000   0.000000   0.000000   0.000000   0.000000
    115       0.000000   0.000000   0.000000   0.000000   0.000000   0.000000
    116       0.000000   0.000000   0.000000   0.000000   0.000000   0.000000
    117       0.000000   0.000000   0.000000   0.000000   0.000000   0.000000
    118       0.000000   0.000000   0.000000   0.000000   0.000000   0.000000
    119       0.000000   0.000000   0.000000   0.000000   0.000000   0.000000
    120       0.000000   0.000000   0.000000   0.000000   0.000000   0.000000
    121       0.000000   0.000000   0.000000   0.000000   0.000000   0.000000
    122       0.000000   0.000000   0.000000   0.000000   0.000000   0.000000
    123       0.000000   0.000000   0.000000   0.000000   0.000000   0.000000
    124       0.000000   0.000000   0.000000   0.000000   0.000000   0.000000
    125       0.000000   0.000000   0.000000   0.000000   0.000000   0.000000
    126       0.000000   0.000000   0.000000   0.000000   0.000000   0.000000
    127       0.000000   0.000000   0.000000   0.000000   0.000000   0.000000
    128       0.000000   0.000000   0.000000   0.000000   0.000000   0.000000
    129       0.000000   0.000000   0.000000   0.000000   0.000000   0.000000
    130       0.000000   0.000000   0.000000   0.000000   0.000000   0.000000
    131       0.000000   0.000000   0.000000   0.000000   0.000000   0.000000
    132       0.000000   0.000000   0.000000   0.000000   0.000000   0.000000
    133       0.000000   0.000000   0.000000   0.000000   0.000000   0.000000
    134       0.000000   0.000000   0.000000   0.000000   0.000000   0.000000
    135       0.000000   0.000000   0.000000   0.000000   0.000000   0.000000
    136       0.000000   0.000000   0.000000   0.000000   0.000000   0.000000
    137       0.000000   0.000000   0.000000   0.000000   0.000000   0.000000
    138       0.000000   0.000000   0.000000   0.000000   0.000000   0.000000
    139       0.000000   0.000000   0.000000   0.000000   0.000000   0.000000
    140       0.000000   0.000000   0.000000   0.000000   0.000000   0.000000
    141       0.000000   0.000000   0.000000   0.000000   0.000000   0.000000
    142       0.000000   0.000000   0.000000   0.000000   0.000000   0.000000
    143       0.000000   0.000000   0.000000   0.000000   0.000000   0.000000
    144       0.000000   0.000000   0.000000   0.000000   0.000000   0.000000
    145       0.000000   0.000000   0.000000   0.000000   0.000000   0.000000
    146       0.000000   0.000000   0.000000   0.000000   0.000000   0.000000
    147       0.000000   0.000000   0.000000   0.000000   0.000000   0.000000
    148       0.000000   0.000000   0.000000   0.000000   0.000000   0.000000
    149       0.000000   0.000000   0.000000   0.000000   0.000000   0.000000
    150       0.000000   0.000000   0.000000   0.000000   0.000000   0.000000
    151       0.000000   0.000000   0.000000   0.000000   0.000000   0.000000
    152       0.000000   0.000000   0.000000   0.000000   0.000000   0.000000
    153       0.000000   0.000000   0.000000   0.000000   0.000000   0.000000
    154       0.000000   0.000000   0.000000   0.000000   0.000000   0.000000
    155       0.000000   0.000000   0.000000   0.000000   0.000000   0.000000
    156       0.000000   0.000000   0.000000   0.000000   0.000000   0.000000
    157       0.000000   0.000000   0.000000   0.000000   0.000000   0.000000
    158       0.000000   0.000000   0.000000   0.000000   0.000000   0.000000
    159       0.000000   0.000000   0.000000   0.000000   0.000000   0.000000
    160       0.000000   0.000000   0.000000   0.000000   0.000000   0.000000
    161       0.000000   0.000000   0.000000   0.000000   0.000000   0.000000
    162       0.000000   0.000000   0.000000   0.000000   0.000000   0.000000
    163       0.000000   0.000000   0.000000   0.000000   0.000000   0.000000
    164       0.000000   0.000000   0.000000   0.000000   0.000000   0.000000
    165       0.000000   0.000000   0.000000   0.000000   0.000000   0.000000
    166       0.000000   0.000000   0.000000   0.000000   0.000000   0.000000
    167       0.000000   0.000000   0.000000   0.000000   0.000000   0.000000
    168       0.000000   0.000000   0.000000   0.000000   0.000000   0.000000
    169       0.000000   0.000000   0.000000   0.000000   0.000000   0.000000
    170       0.000000   0.000000   0.000000   0.000000   0.000000   0.000000
    171       0.000000   0.000000   0.000000   0.000000   0.000000   0.000000
    172       0.000000   0.000000   0.000000   0.000000   0.000000   0.000000
    173       0.000000   0.000000   0.000000   0.000000   0.000000   0.000000
    174       0.000000   0.000000   0.000000   0.000000   0.000000   0.000000
    175       0.000000   0.000000   0.000000   0.000000   0.000000   0.000000
    176       0.000000   0.000000   0.000000   0.000000   0.000000   0.000000
    177       0.000000   0.000000   0.000000   0.000000   0.000000   0.000000
    178       0.000000   0.000000   0.000000   0.000000   0.000000   0.000000
    179       0.000000   0.000000   0.000000   0.000000   0.000000   0.000000
    180       0.000000   0.000000   0.000000   0.000000   0.000000   0.000000
    181       0.000000   0.000000   0.000000   0.000000   0.000000   0.000000
    182       0.000000   0.000000   0.000000   0.000000   0.000000   0.000000
    183       0.000000   0.000000   0.000000   0.000000   0.000000   0.000000
    184       0.000000   0.000000   0.000000   0.000000   0.000000   0.000000
    185       0.000000   0.000000   0.000000   0.000000   0.000000   0.000000
    186       0.000000   0.000000   0.000000   0.000000   0.000000   0.000000
    187       0.000000   0.000000   0.000000   0.000000   0.000000   0.000000
    188       0.000000   0.000000   0.000000   0.000000   0.000000   0.000000
    189       0.000000   0.000000   0.000000   0.000000   0.000000   0.000000
    190       0.000000   0.000000   0.000000   0.000000   0.000000   0.000000
    191       0.000000   0.000000   0.000000   0.000000   0.000000   0.000000
    192       0.000000   0.000000   0.000000   0.000000   0.000000   0.000000
    193       0.000000   0.000000   0.000000   0.000000   0.000000   0.000000
    194       0.000000   0.000000   0.000000   0.000000   0.000000   0.000000
    195       0.000000   0.000000   0.000000   0.000000   0.000000   0.000000
    196       0.000000   0.000000   0.000000   0.000000   0.000000   0.000000
    197       0.000000   0.000000   0.000000   0.000000   0.000000   0.000000
    198       0.000000   0.000000   0.000000   0.000000   0.000000   0.000000
    199       0.000000   0.000000   0.000000   0.000000   0.000000   0.000000
    200       0.000000   0.000000   0.000000   0.000000   0.000000   0.000000
    201       0.000000   0.000000   0.000000   0.000000   0.000000   0.000000
    202       0.000000   0.000000   0.000000   0.000000   0.000000   0.000000
    203       0.000000   0.000000   0.000000   0.000000   0.000000   0.000000
    204       0.000000   0.000000   0.000000   0.000000   0.000000   0.000000
    205       0.000000   0.000000   0.000000   0.000000   0.000000   0.000000
    206       0.000000   0.000000   0.000000   0.000000   0.000000   0.000000
    207       0.000000   0.000000   0.000000   0.000000   0.000000   0.000000
    208       0.000000   0.000000   0.000000   0.000000   0.000000   0.000000
    209       0.000000   0.000000   0.000000   0.000000   0.000000   0.000000
    210       0.000000   0.000000   0.000000   0.000000   0.000000   0.000000
    211       0.000000   0.000000   0.000000   0.000000   0.000000   0.000000
    212       0.000000   0.000000   0.000000   0.000000   0.000000   0.000000
    213       0.000000   0.000000   0.000000   0.000000   0.000000   0.000000
    214       0.000000   0.000000   0.000000   0.000000   0.000000   0.000000
    215       0.000000   0.000000   0.000000   0.000000   0.000000   0.000000
    216       0.000000   0.000000   0.000000   0.000000   0.000000   0.000000
    217       0.000000   0.000000   0.000000   0.000000   0.000000   0.000000
    218       0.000000   0.000000   0.000000   0.000000   0.000000   0.000000
    219       0.000000   0.000000   0.000000   0.000000   0.000000   0.000000
    220       0.000000   0.000000   0.000000   0.000000   0.000000   0.000000
    221       0.000000   0.000000   0.000000   0.000000   0.000000   0.000000
    222       0.000000   0.000000   0.000000   0.000000   0.000000   0.000000
    223       0.000000   0.000000   0.000000   0.000000   0.000000   0.000000
    224       0.000000   0.000000   0.000000   0.000000   0.000000   0.000000
    225       0.000000   0.000000   0.000000   0.000000   0.000000   0.000000
    226       0.000000   0.000000   0.000000   0.000000   0.000000   0.000000
    227       0.000000   0.000000   0.000000   0.000000   0.000000   0.000000
    228       0.000000   0.000000   0.000000   0.000000   0.000000   0.000000
    229       0.000000   0.000000   0.000000   0.000000   0.000000   0.000000
    230       0.000000   0.000000   0.000000   0.000000   0.000000   0.000000
    231       0.000000   0.000000   0.000000   0.000000   0.000000   0.000000
    232       0.000000   0.000000   0.000000   0.000000   0.000000   0.000000
    233       0.000000   0.000000   0.000000   0.000000   0.000000   0.000000
    234       0.000000   0.000000   0.000000   0.000000   0.000000   0.000000
    235       0.000000   0.000000   0.000000   0.000000   0.000000   0.000000
    236       0.000000   0.000000   0.000000   0.000000   0.000000   0.000000
    237       0.000000   0.000000   0.000000   0.000000   0.000000   0.000000
    238       0.000000   0.000000   0.000000   0.000000   0.000000   0.000000
    239       0.000000   0.000000   0.000000   0.000000   0.000000   0.000000
    240       0.000000   0.000000   0.000000   0.000000   0.000000   0.000000
    241       0.000000   0.000000   0.000000   0.000000   0.000000   0.000000
    242       0.000000   0.000000   0.000000   0.000000   0.000000   0.000000
    243       0.000000   0.000000   0.000000   0.000000   0.000000   0.000000
    244       0.000000   0.000000   0.000000   0.000000   0.000000   0.000000
    245       0.000000   0.000000   0.000000   0.000000   0.000000   0.000000
                  6          7          8          9         10         11    
      0      -0.028080   0.002349   0.053163   0.033358   0.011375  -0.024371
      1      -0.014102  -0.005940   0.040280   0.016894   0.024816  -0.003591
      2       0.047170   0.012529  -0.003376  -0.008953   0.001192   0.010234
      3      -0.031421  -0.033464   0.078477   0.012525   0.012568   0.001214
      4       0.001372   0.054725  -0.027443   0.013390   0.026761  -0.018124
      5       0.035619   0.002398   0.030345   0.024246  -0.002763  -0.011082
      6       0.003970  -0.044992   0.011534   0.012221   0.005263   0.007315
      7       0.004806  -0.052226   0.013816  -0.007518   0.008219   0.012077
      8       0.034152  -0.003526   0.022986  -0.015186  -0.016680  -0.003086
      9      -0.046357  -0.011523   0.083730   0.024415   0.002949  -0.014291
     10       0.005059  -0.019984  -0.014147  -0.011838   0.023019   0.031296
     11       0.043074   0.006023   0.005639  -0.014070  -0.009983   0.009153
     12      -0.018852  -0.019133   0.045627   0.023938   0.008498  -0.008775
     13      -0.000874  -0.025200   0.025229   0.005845   0.022034   0.012957
     14       0.038296   0.004780   0.018959  -0.010015  -0.007679   0.003769
     15      -0.032976  -0.005595   0.079104   0.029660   0.010430  -0.008517
     16       0.002203  -0.012782   0.019554   0.006389   0.032523   0.027754
     17       0.032428   0.008470   0.034510  -0.007886  -0.007414   0.003002
     18      -0.031089   0.015752   0.108342   0.041849   0.023491  -0.000958
     19       0.001611  -0.016917   0.008531   0.001538   0.028637   0.027243
     20       0.032771   0.002153   0.045378  -0.002308  -0.006599  -0.003519
     21      -0.035785  -0.005577   0.082059   0.031159   0.009789  -0.008927
     22       0.014126   0.014479   0.045303   0.013371   0.041432   0.034238
     23       0.011525   0.027781   0.076274  -0.000475   0.000520   0.006000
     24      -0.049730   0.018611   0.123034   0.040038   0.022808  -0.002332
     25       0.022472   0.052435   0.070759   0.012634   0.014833   0.025247
     26       0.001450   0.024095   0.085552   0.003980   0.017324   0.012877
     27      -0.057351   0.036748   0.150172   0.045158   0.029485   0.002072
     28       0.018259   0.061137   0.080752   0.018217  -0.004029   0.012841
     29       0.010219   0.003933   0.056905  -0.003537   0.021893   0.015941
     30      -0.053922   0.020667   0.129516   0.043237   0.025497  -0.001648
     31       0.038078   0.080990   0.082031  -0.001473   0.004920   0.027611
     32      -0.020389   0.044988   0.130955   0.020386   0.033387   0.018107
     33      -0.064550   0.040360   0.161701   0.050064   0.035921   0.003416
     34       0.044649   0.111918   0.101906  -0.003505  -0.017229   0.020737
     35      -0.028026   0.041090   0.137433   0.024331   0.047313   0.023194
     36      -0.044051  -0.002047   0.095018   0.037563   0.015103  -0.007181
     37       0.045853   0.072102   0.067664  -0.013953   0.021767   0.038191
     38      -0.032822   0.068892   0.167587   0.031938   0.033321   0.017172
     39      -0.047045  -0.000609   0.099984   0.039949   0.017333  -0.006627
     40       0.058827   0.096334   0.077433  -0.026038   0.013408   0.040576
     41      -0.050200   0.083798   0.202571   0.045048   0.046548   0.021109
     42      -0.030161  -0.026278   0.054295   0.028382   0.002105  -0.013468
     43       0.037962   0.032645   0.041236  -0.010851   0.049274   0.045519
     44      -0.023293   0.073450   0.159424   0.026475   0.016325   0.011413
     45      -0.022134  -0.044031   0.026911   0.023428  -0.005784  -0.017854
     46       0.044151   0.024731   0.029989  -0.019811   0.062258   0.052972
     47      -0.033249   0.092385   0.188093   0.035388   0.015884   0.011076
     48      -0.026529  -0.028315   0.047839   0.025468  -0.000748  -0.014166
     49       0.022915   0.003849   0.030263   0.001801   0.058670   0.043239
     50      -0.001283   0.052903   0.113733   0.010550   0.000240   0.005707
     51      -0.016213  -0.048629   0.015798   0.018868  -0.011246  -0.019016
     52       0.017538  -0.026342   0.008773   0.000791   0.077144   0.048711
     53       0.005309   0.056470   0.108620   0.008225  -0.011865   0.001237
     54       0.023680  -0.060301  -0.005738   0.011413   0.005986   0.016748
     55      -0.001363  -0.068730   0.015059  -0.015094  -0.010050  -0.008086
     56       0.041108  -0.007735   0.016166  -0.015330  -0.016202   0.000817
     57       0.006738  -0.020012   0.016325   0.039639   0.024354  -0.029932
     58       0.004379  -0.089837   0.006590  -0.026973  -0.022687   0.000134
     59       0.034881   0.025382   0.026480   0.000399   0.006492   0.002917
     60      -0.015478   0.009253   0.033469   0.058792   0.036196  -0.062769
     61      -0.006276  -0.061513   0.018899  -0.010266  -0.007418  -0.017748
     62       0.042002   0.035720   0.026294   0.004428   0.015866   0.010837
     63       0.021986  -0.026710   0.009938   0.035499   0.022564  -0.021526
     64       0.000438  -0.098245   0.006722  -0.028944  -0.032378  -0.014765
     65       0.039581   0.023318   0.024429  -0.000805   0.006186   0.005845
     66       0.001958  -0.012276   0.020691   0.044792   0.027598  -0.038683
     67       0.023874  -0.123750  -0.012455  -0.049889  -0.036959   0.039457
     68       0.018396   0.036752   0.033941   0.006742   0.011416  -0.005573
     69       0.030152  -0.072041  -0.013337   0.004254   0.001455   0.029508
     70      -0.027463  -0.020445   0.047026   0.015559   0.008941  -0.062288
     71       0.062249  -0.033826  -0.004346  -0.020798  -0.020794   0.009415
     72       0.042600  -0.098935  -0.030185  -0.016671  -0.012590   0.063095
     73      -0.037991   0.000836   0.058653   0.029453   0.022902  -0.073772
     74       0.078094  -0.065562  -0.020831  -0.040232  -0.043026   0.019297
     75       0.041727  -0.084649  -0.025273   0.004082   0.002859   0.034150
     76      -0.017528  -0.042987   0.038485   0.000818  -0.011591  -0.063067
     77       0.066434  -0.039304  -0.008620  -0.021929  -0.021866   0.010806
     78       0.012397  -0.042827   0.008531   0.019509   0.010096   0.001586
     79      -0.045349   0.014465   0.068270   0.038195   0.028270  -0.088872
     80       0.056115  -0.015400   0.001647  -0.004072  -0.000961   0.002016
     81       0.054191  -0.105474  -0.036310  -0.011011  -0.007397   0.061846
     82       0.013949  -0.114838  -0.007490  -0.041976  -0.034914   0.019003
     83       0.031071  -0.023145   0.016873  -0.028065  -0.034968  -0.007942
     84       0.070248  -0.127269  -0.047645  -0.011526  -0.006558   0.073581
     85       0.010287  -0.139906  -0.011025  -0.050213  -0.050865   0.008119
     86       0.036252  -0.028775   0.013400  -0.027796  -0.033912  -0.003693
     87       0.065785  -0.124937  -0.052090  -0.031219  -0.020340   0.092191
     88       0.010034  -0.098183  -0.000447  -0.033122  -0.025630   0.012583
     89       0.035879  -0.059503   0.005016  -0.042607  -0.054203  -0.005234
     90       0.050210  -0.099265  -0.031778  -0.006894  -0.004887   0.054525
     91       0.032596  -0.142939  -0.028625  -0.063675  -0.048129   0.056446
     92       0.013299   0.006687   0.031321  -0.023905  -0.031568  -0.021845
     93      -0.032692  -0.006204   0.048362  -0.039544  -0.007132   0.004434
     94      -0.002108  -0.035137  -0.006707   0.017186   0.019558   0.020823
     95       0.033057  -0.030021  -0.003232   0.009900  -0.029258  -0.001507
     96       0.009714  -0.016874   0.011767  -0.121228   0.007018   0.035015
     97      -0.025933  -0.068353  -0.017113   0.047126  -0.011977   0.001448
     98       0.016943  -0.039795  -0.000342   0.036871  -0.043924  -0.014039
     99       0.005354   0.003281  -0.015503  -0.197178  -0.040306   0.118738
    100      -0.024123  -0.087033  -0.011805   0.079870   0.003894  -0.038450
    101       0.015739  -0.085249  -0.018166   0.057980  -0.051640  -0.049945
    102       0.037231  -0.000709  -0.043224  -0.254187  -0.045004   0.167288
    103      -0.039679  -0.115990  -0.021752   0.101939  -0.013545  -0.064733
    104       0.004034  -0.095752  -0.016997   0.077380  -0.057691  -0.068997
    105      -0.030844   0.026707  -0.011522  -0.196579  -0.083206   0.143608
    106      -0.006491  -0.071959   0.006456   0.085752   0.040664  -0.047575
    107       0.028319  -0.117566  -0.037494   0.053277  -0.051140  -0.061271
    108      -0.031120   0.041608  -0.034206  -0.260261  -0.118536   0.210299
    109      -0.006843  -0.087932   0.010355   0.113643   0.051515  -0.079877
    110       0.026805  -0.151736  -0.050734   0.069980  -0.056660  -0.088681
    111      -0.060740   0.027807   0.019430  -0.108655  -0.076555   0.075352
    112       0.010519  -0.034665   0.019262   0.051673   0.061763  -0.010562
    113       0.040447  -0.103790  -0.038714   0.023382  -0.044282  -0.034388
    114      -0.084907   0.041814   0.021169  -0.101649  -0.103693   0.081590
    115       0.023361  -0.018973   0.034107   0.051564   0.088528  -0.009681
    116       0.047360  -0.126741  -0.052114   0.018335  -0.046521  -0.039603
    117      -0.062877   0.011272   0.049397  -0.030871  -0.039632   0.008581
    118       0.012188  -0.016493   0.012813   0.017039   0.051255   0.021807
    119       0.042608  -0.060024  -0.021102   0.003159  -0.033010  -0.005792
    120      -0.089315   0.012105   0.074782   0.037334  -0.040910  -0.032934
    121       0.023303   0.012921   0.023689  -0.009174   0.067799   0.044048
    122       0.050938  -0.049972  -0.021441  -0.016977  -0.026628   0.008724
    123       0.091351  -0.052131  -0.007685  -0.082191   0.059825  -0.007981
    124      -0.068644  -0.084528  -0.032218   0.017753  -0.056450   0.014128
    125      -0.009677  -0.006553   0.021352   0.028471  -0.051333   0.007078
    126       0.131877  -0.037440  -0.027647  -0.021431  -0.014669   0.093979
    127      -0.083923  -0.068031  -0.046322   0.028056  -0.143944   0.111399
    128      -0.144742  -0.013068   0.044603  -0.109931  -0.029321  -0.068383
    129       0.162282  -0.018463  -0.046684   0.026737  -0.095895   0.204001
    130      -0.103953  -0.086719  -0.045659  -0.012000  -0.108880   0.056109
    131      -0.172001  -0.048632   0.028195  -0.175864  -0.008347  -0.119490
    132       0.191577  -0.063755  -0.044523   0.011712   0.018204   0.063168
    133      -0.121922  -0.079939  -0.058163  -0.019467  -0.168899   0.118415
    134      -0.160862   0.011057   0.062444  -0.103130  -0.035926  -0.052571
    135       0.067694  -0.019732  -0.007208  -0.068249  -0.021959   0.090151
    136      -0.036138  -0.024771  -0.047140   0.119776  -0.219406   0.233615
    137      -0.207936  -0.005379   0.062155  -0.166358  -0.021768  -0.092567
    138       0.063084  -0.083514   0.009628  -0.159622   0.176948  -0.161901
    139      -0.053482  -0.060823  -0.035435   0.057667  -0.110392   0.092539
    140       0.002136   0.042155   0.043189   0.062494  -0.068646   0.065116
    141       0.019027  -0.066200   0.032449  -0.136668   0.137296  -0.131104
    142      -0.022217  -0.022638  -0.037907   0.107717  -0.166750   0.191000
    143      -0.040318   0.057651   0.064838   0.081875  -0.103515   0.090810
    144       0.111602  -0.111439  -0.013583  -0.195693   0.244606  -0.227172
    145      -0.079553  -0.070275  -0.041583   0.073729  -0.163622   0.127676
    146      -0.015615   0.061480   0.058514   0.077185  -0.087298   0.089105
    147       0.046059  -0.099569   0.019703  -0.199588   0.236383  -0.241576
    148      -0.050482  -0.076610  -0.031248   0.012981  -0.036517   0.008207
    149       0.069941   0.044186   0.023045   0.048395  -0.022188   0.052301
    150       0.193929  -0.077549  -0.035926   0.004549   0.068245   0.002100
    151      -0.122672  -0.143783  -0.029879  -0.076586   0.037728  -0.148853
    152       0.083476  -0.018564  -0.002239   0.115302  -0.059467   0.041166
    153       0.168368  -0.094283  -0.024571  -0.043301   0.125248  -0.075732
    154      -0.105976  -0.165500  -0.024123  -0.091347   0.107607  -0.225970
    155       0.193401  -0.017381  -0.022526   0.221240  -0.071907   0.097922
    156       0.273704  -0.108081  -0.054628   0.062291   0.103132  -0.026247
    157      -0.164732  -0.145355  -0.034827  -0.098464  -0.000245  -0.133874
    158       0.058273   0.001341   0.012138   0.092016  -0.059137   0.049973
    159       0.224381  -0.051198  -0.050354   0.068305  -0.014913   0.114438
    160      -0.137360  -0.165217  -0.028391  -0.103267   0.072917  -0.207832
    161       0.077742  -0.047328  -0.015029   0.112722  -0.057742   0.008188
    162      -0.017146   0.001792   0.044968   0.020784   0.004250  -0.016708
    163      -0.003355   0.036167  -0.007674   0.013342   0.026769  -0.012338
    164       0.027152   0.010727   0.013767   0.007342   0.014125   0.001059
    165       0.004990   0.041993   0.007194   0.032459  -0.013962  -0.038580
    166       0.000300   0.055984  -0.030471   0.011905   0.029000  -0.017067
    167       0.009713   0.027619  -0.016332  -0.013964   0.046361   0.011639
    168       0.060051   0.043884  -0.019275   0.057656  -0.014472  -0.039124
    169       0.006406   0.101427  -0.083598   0.007826   0.035718  -0.028317
    170      -0.060384   0.028927   0.013110  -0.046945   0.047926   0.010983
    171       0.081474   0.017711  -0.011131   0.059209   0.006695  -0.021311
    172       0.008879   0.120423  -0.105470   0.006540   0.037584  -0.033298
    173      -0.096494   0.013687   0.060762  -0.045589   0.013562  -0.000013
    174       0.088648   0.078499  -0.055823   0.082794  -0.042620  -0.064597
    175       0.008922   0.121525  -0.108028   0.004739   0.040737  -0.032487
    176      -0.084865   0.049762  -0.017848  -0.084004   0.094330   0.027201
    177       0.133229   0.080214  -0.077158   0.103967  -0.042854  -0.065189
    178       0.012691   0.156739  -0.149058   0.000372   0.046862  -0.041003
    179      -0.140752   0.050671   0.005579  -0.110985   0.095161   0.027185
    180       0.059839   0.110298  -0.064346   0.082325  -0.072882  -0.091139
    181       0.006193   0.096774  -0.080111   0.006591   0.038582  -0.025493
    182      -0.036495   0.070462  -0.080004  -0.088015   0.142552   0.046072
    183       0.082167   0.137005  -0.092672   0.103359  -0.096888  -0.112588
    184       0.008431   0.112667  -0.099449   0.004105   0.042806  -0.028445
    185      -0.054599   0.086959  -0.104718  -0.118317   0.181110   0.061196
    186       0.002338   0.108453  -0.037060   0.054455  -0.070962  -0.089686
    187       0.000110   0.051862  -0.027239   0.011272   0.031279  -0.014627
    188       0.035254   0.069253  -0.110095  -0.052689   0.139735   0.045151
    189      -0.020213   0.133269  -0.043977   0.053366  -0.093346  -0.109593
    190      -0.002253   0.032513  -0.005167   0.012534   0.029643  -0.008994
    191       0.073039   0.085098  -0.158424  -0.054590   0.175318   0.058361
    192      -0.023101   0.074926  -0.002141   0.029583  -0.040267  -0.061862
    193      -0.002978   0.031163  -0.002245   0.014113   0.026337  -0.010399
    194       0.056349   0.047142  -0.077214  -0.015747   0.090172   0.026233
    195      -0.066370   0.074190   0.018527   0.008198  -0.037837  -0.058542
    196      -0.006434  -0.004340   0.038244   0.018400   0.020822  -0.001730
    197       0.111262   0.045367  -0.100235   0.011639   0.086952   0.023115
    198      -0.046522  -0.030490   0.092504   0.020911  -0.000468  -0.011226
    199       0.004041  -0.027495  -0.032654  -0.014341   0.013305   0.030897
    200       0.043723   0.025125   0.014862  -0.009075   0.000486   0.007186
    201      -0.028276   0.016552  -0.072918   0.026474   0.011056   0.018669
    202       0.008720  -0.016387   0.057256   0.036382   0.085874   0.082451
    203       0.017084  -0.043454  -0.018091  -0.072797  -0.086078  -0.073357
    204      -0.014599   0.003967  -0.059328   0.014084   0.003274   0.012394
    205       0.013862  -0.009139   0.013334   0.003095   0.036238   0.043037
    206      -0.006619  -0.024926  -0.025442  -0.041671  -0.057477  -0.050210
    207      -0.026043   0.020911  -0.079183   0.018986  -0.000844   0.009791
    208       0.022567   0.031371   0.004363  -0.027237  -0.022686   0.001700
    209      -0.039557  -0.018795  -0.061575  -0.006355  -0.018787  -0.023028
    210      -0.053049   0.048132  -0.116806   0.038822   0.006427   0.016096
    211       0.030841   0.054337   0.035726  -0.042774  -0.066022  -0.025089
    212      -0.044365  -0.029201  -0.077963   0.001795   0.002601  -0.009765
    213      -0.064590   0.057457  -0.130887   0.049108   0.012897   0.021321
    214       0.031441   0.043451   0.066019  -0.029082  -0.050600  -0.010589
    215      -0.024080  -0.042113  -0.062951  -0.021058  -0.014074  -0.023923
    216      -0.065279   0.062407  -0.135751   0.046173   0.006814   0.016686
    217       0.038194   0.090076   0.027823  -0.078403  -0.133225  -0.074013
    218      -0.074868  -0.021490  -0.112790   0.039463   0.045389   0.021923
    219      -0.086907   0.083912  -0.165596   0.062070   0.012932   0.021804
    220       0.044013   0.106323   0.051391  -0.091090  -0.168302  -0.096270
    221      -0.078142  -0.028936  -0.124747   0.045902   0.062405   0.032726
    222      -0.050349   0.049504  -0.117058   0.033440  -0.000561   0.010749
    223       0.037475   0.104695  -0.011016  -0.098149  -0.156165  -0.095205
    224      -0.100776  -0.004044  -0.131579   0.068864   0.066414   0.039870
    225      -0.059923   0.060651  -0.131608   0.039083  -0.000378   0.011085
    226       0.043026   0.132547  -0.016613  -0.126421  -0.209152  -0.134048
    227      -0.124077   0.002139  -0.158373   0.098019   0.099410   0.064462
    228      -0.023375   0.022658  -0.079891   0.013431  -0.008303   0.004213
    229       0.029290   0.082868  -0.042106  -0.080356  -0.109270  -0.065242
    230      -0.096254   0.005767  -0.115840   0.059999   0.043980   0.025530
    231      -0.011606   0.012430  -0.064784   0.003531  -0.013811  -0.000300
    232       0.027880   0.094421  -0.072741  -0.094248  -0.125277  -0.080324
    233      -0.115991   0.019345  -0.130702   0.082175   0.059312   0.038850
    234      -0.011241   0.008214  -0.061029   0.006349  -0.008292   0.003873
    235       0.021812   0.045517  -0.034785  -0.044964  -0.042738  -0.017097
    236      -0.065640  -0.001028  -0.080395   0.022277   0.001281  -0.006004
    237       0.009719  -0.013707  -0.031550  -0.008715  -0.013481  -0.000627
    238       0.014729   0.027121  -0.058866  -0.031825  -0.007950   0.004499
    239      -0.061597   0.007532  -0.067656   0.015350  -0.016211  -0.016901
    240       0.008179  -0.023686  -0.030844  -0.001208   0.001414   0.010044
    241       0.011935  -0.033644  -0.021750  -0.009181   0.029056   0.032181
    242      -0.006856  -0.010616  -0.007453  -0.034171  -0.053204  -0.044156
    243       0.006413  -0.046329  -0.002002   0.007186   0.007099   0.014063
    244       0.012719  -0.052193  -0.000244  -0.013732   0.008016   0.019370
    245       0.020824  -0.006028   0.026017  -0.022604  -0.030367  -0.019026
                 12         13         14         15         16         17    
      0       0.050778   0.039441  -0.027186  -0.032360  -0.027363  -0.037456
      1       0.070820   0.026096   0.004045  -0.036672  -0.032276  -0.032576
      2       0.028109  -0.014542   0.071807  -0.019204  -0.006505  -0.014339
      3       0.015147   0.034777  -0.025593  -0.040298  -0.015217  -0.061949
      4       0.019712  -0.003984  -0.001215  -0.016473  -0.023802  -0.001209
      5       0.134666   0.023774   0.078947  -0.029214  -0.035484  -0.011525
      6      -0.012460  -0.005376  -0.008796  -0.007964   0.003394  -0.023442
      7      -0.000908  -0.007104  -0.010969  -0.015367   0.004329  -0.021093
      8       0.010231  -0.009775   0.030505  -0.020023   0.002373  -0.017373
      9      -0.016552   0.016068  -0.056772  -0.020106  -0.021853  -0.030913
     10      -0.003779   0.000574   0.053983  -0.035034  -0.012041  -0.017150
     11       0.016637  -0.010626   0.063483  -0.028266  -0.003272  -0.012740
     12       0.006499   0.023044  -0.019849  -0.032593  -0.011326  -0.038370
     13       0.022646   0.005293   0.013795  -0.033549  -0.013521  -0.031038
     14       0.020832  -0.010918   0.051482  -0.023274  -0.005514  -0.019430
     15      -0.017177   0.018361  -0.038087  -0.025153  -0.012187  -0.032374
     16      -0.003786   0.000316   0.037221  -0.031949  -0.007043  -0.022829
     17       0.016140  -0.013268   0.040511  -0.019632  -0.005876  -0.017302
     18      -0.028207   0.009550  -0.040368  -0.007142  -0.000196  -0.015233
     19      -0.004762   0.002222   0.040579  -0.034230  -0.010803  -0.024354
     20       0.029752  -0.009585   0.029945  -0.027397  -0.003783  -0.028627
     21      -0.017207   0.016826  -0.043205  -0.022360  -0.011751  -0.030756
     22      -0.019213  -0.005742   0.040154  -0.005607   0.005353   0.008955
     23      -0.002278  -0.028564   0.010311   0.020079  -0.010060  -0.002216
     24      -0.040434   0.002679  -0.066957   0.028798  -0.018529  -0.014827
     25      -0.007799  -0.011875   0.028507  -0.031907   0.083388   0.123123
     26      -0.017920  -0.033052   0.004033   0.055517  -0.044726  -0.040472
     27      -0.057231  -0.006043  -0.082080   0.064553  -0.022768   0.000515
     28       0.004888  -0.010972   0.008163  -0.079185   0.153946   0.188238
     29      -0.010756  -0.026096   0.028103   0.051316  -0.080053  -0.089374
     30      -0.043424   0.000319  -0.073167   0.034115  -0.016367  -0.013813
     31      -0.018406  -0.014404   0.041538   0.003958   0.066770   0.165275
     32      -0.038653  -0.048835  -0.030354   0.096312  -0.035041  -0.024322
     33      -0.061680  -0.010590  -0.091109   0.075016  -0.022173  -0.000763
     34      -0.009272  -0.018879   0.034251  -0.016158   0.126274   0.259423
     35      -0.050748  -0.051926  -0.035617   0.123244  -0.062359  -0.057585
     36      -0.022612   0.011610  -0.055850  -0.012591  -0.006751  -0.029384
     37      -0.043141  -0.009309   0.065746   0.066238  -0.027935   0.096836
     38      -0.042878  -0.060939  -0.057775   0.102190   0.007412   0.025553
     39      -0.024657   0.009821  -0.060356  -0.009163  -0.004984  -0.029406
     40      -0.052826  -0.010478   0.079112   0.097004  -0.045760   0.134241
     41      -0.058613  -0.073244  -0.085398   0.132384   0.015382   0.033705
     42       0.000726   0.025347  -0.031881  -0.062769  -0.001530  -0.046197
     43      -0.056699  -0.001951   0.072668   0.086543  -0.092761  -0.014077
     44      -0.026740  -0.057441  -0.049314   0.070743   0.035513   0.061457
     45       0.017226   0.034653  -0.017080  -0.099658   0.004023  -0.060337
     46      -0.076188   0.002298   0.088979   0.132387  -0.159861  -0.065252
     47      -0.029955  -0.067431  -0.070333   0.076757   0.066827   0.100555
     48       0.002939   0.027536  -0.026283  -0.066683  -0.003700  -0.046466
     49      -0.043702  -0.000414   0.059228   0.049446  -0.074309  -0.057560
     50      -0.006432  -0.041076  -0.014967   0.029554   0.025671   0.046753
     51       0.021088   0.037144  -0.009909  -0.104494   0.001846  -0.058659
     52      -0.051591   0.004831   0.065539   0.068154  -0.128181  -0.141957
     53       0.004832  -0.038780  -0.010251   0.005057   0.049866   0.075620
     54       0.040176  -0.041709  -0.015293   0.057842   0.012942   0.018057
     55       0.026538  -0.006540  -0.071744   0.041421   0.032622   0.016141
     56       0.027387  -0.022098   0.031618  -0.001122   0.004218  -0.004831
     57       0.155254   0.109954   0.030536   0.188875   0.070504   0.068759
     58       0.006222  -0.055655  -0.108128   0.035273   0.029853   0.022315
     59       0.021790   0.027129   0.099470  -0.047963  -0.015701  -0.043796
     60       0.200826   0.223030   0.058899   0.251594   0.105823   0.086957
     61       0.045474   0.022007  -0.067298   0.065519   0.043958   0.025855
     62       0.030651   0.021431   0.126952  -0.069545  -0.031955  -0.057337
     63       0.175558   0.075407   0.028547   0.198758   0.065471   0.079931
     64       0.029433  -0.038934  -0.136999   0.095889   0.059508   0.057205
     65       0.027560   0.016091   0.099222  -0.046017  -0.017822  -0.041000
     66       0.171335   0.139242   0.038426   0.208801   0.080422   0.075587
     67      -0.071894  -0.185221  -0.143120  -0.060368  -0.016153  -0.012202
     68       0.002443   0.067820   0.109032  -0.063288  -0.013675  -0.059377
     69       0.017214  -0.083540  -0.027308   0.034183   0.000374   0.011148
     70       0.132308   0.168355  -0.023417   0.154326   0.089162   0.053301
     71       0.079185  -0.065671   0.009651   0.085053   0.026371   0.051160
     72      -0.068986  -0.195765  -0.060898  -0.062637  -0.042917  -0.026235
     73       0.150079   0.236060   0.016571   0.158963   0.095947   0.043207
     74       0.076714  -0.156773  -0.056811   0.112324   0.029213   0.085191
     75       0.050515  -0.094347  -0.027101   0.086194   0.015428   0.042017
     76       0.146086   0.105445  -0.086320   0.196595   0.099980   0.091908
     77       0.090132  -0.073661   0.005025   0.103753   0.031652   0.063270
     78       0.054402   0.004916  -0.003552   0.063763   0.019617   0.014343
     79       0.180661   0.284720   0.030050   0.190102   0.111156   0.053358
     80       0.108880   0.009338   0.065085   0.105295   0.038044   0.047422
     81      -0.002107  -0.190787  -0.057504   0.022546  -0.019058   0.020408
     82      -0.032056  -0.132167  -0.144425   0.002061   0.012735   0.016285
     83      -0.007070  -0.039044  -0.020320  -0.017929   0.009400  -0.007271
     84       0.046707  -0.233432  -0.075338   0.080301  -0.012353   0.054044
     85      -0.010578  -0.149119  -0.203585   0.048673   0.033513   0.045166
     86       0.007012  -0.051598  -0.023002  -0.002125   0.010471   0.001848
     87      -0.092274  -0.286870  -0.079894  -0.070697  -0.056438  -0.012602
     88      -0.017867  -0.093545  -0.115573   0.007220   0.015679   0.012351
     89      -0.001877  -0.098385  -0.089065   0.012931   0.019224   0.019268
     90       0.010955  -0.167077  -0.051231   0.035160  -0.012271   0.023429
     91      -0.111598  -0.251186  -0.173069  -0.078693  -0.025938  -0.007805
     92      -0.053514   0.020198   0.011864  -0.077791   0.002814  -0.044735
     93       0.000644   0.008500  -0.015284  -0.023264  -0.017265  -0.015422
     94      -0.011042   0.005619   0.030010  -0.025502  -0.014035  -0.017847
     95       0.013392  -0.002479   0.031750  -0.009095  -0.005200  -0.000366
     96       0.022408   0.007962   0.020676   0.008175  -0.005696  -0.006966
     97      -0.014104   0.009520   0.001960  -0.011273  -0.014375  -0.000635
     98       0.008320  -0.000722   0.014934  -0.011038  -0.007362   0.005241
     99       0.036493   0.010694   0.059403   0.039890   0.011161  -0.010078
    100      -0.018953   0.008962  -0.018044  -0.018615  -0.020387   0.006079
    101       0.009232   0.001586  -0.010282   0.006094  -0.007086   0.026825
    102       0.050644   0.017239   0.079344   0.071793   0.020885  -0.008930
    103      -0.020741   0.009093  -0.036446  -0.011812  -0.019956   0.022283
    104       0.005911   0.000536  -0.021306   0.002838  -0.008771   0.033008
    105       0.034891   0.007882   0.071547   0.026147   0.014067  -0.007728
    106      -0.022682   0.007796  -0.017213  -0.031000  -0.026579  -0.009166
    107       0.013647   0.005071  -0.021356   0.027951  -0.004039   0.038566
    108       0.047104   0.009901   0.104793   0.051950   0.027880  -0.008934
    109      -0.026876   0.007717  -0.035324  -0.036535  -0.031511  -0.003736
    110       0.014213   0.007170  -0.041506   0.039542  -0.004110   0.054539
    111       0.019526   0.002947   0.039549  -0.029228  -0.001463   0.001494
    112      -0.021968   0.006376   0.009320  -0.033039  -0.024971  -0.034120
    113       0.016910   0.005441  -0.005064   0.037492  -0.000166   0.027379
    114       0.020749   0.000295   0.047395  -0.052072   0.000172   0.009336
    115      -0.026179   0.005530   0.012700  -0.038876  -0.028697  -0.050159
    116       0.019478   0.008060  -0.013580   0.058917   0.001697   0.034811
    117       0.002916   0.004260  -0.005470  -0.053535  -0.016538  -0.003677
    118      -0.015835   0.004685   0.033514  -0.029239  -0.019356  -0.037024
    119       0.016363   0.001576   0.021105   0.017402  -0.000969   0.008142
    120      -0.007114   0.004612  -0.035007  -0.095862  -0.023420  -0.000061
    121      -0.014956   0.001572   0.054512  -0.029832  -0.022499  -0.052201
    122       0.018158   0.000421   0.033221   0.023304  -0.000506   0.001968
    123       0.033735   0.020781  -0.006374  -0.015465  -0.019338   0.027416
    124      -0.014098   0.004138   0.008348   0.027821  -0.002395   0.000759
    125       0.001591  -0.005539   0.029350  -0.019905  -0.005864  -0.017290
    126       0.033135   0.060710  -0.054610  -0.012394  -0.029637   0.041829
    127      -0.017568   0.026269  -0.012030   0.058010   0.000329  -0.001664
    128      -0.002778  -0.066338   0.116482   0.029902   0.026488  -0.058303
    129       0.032106   0.098037  -0.095222  -0.002504  -0.036395   0.050165
    130      -0.014021   0.005501   0.013266   0.065321   0.007949  -0.001692
    131       0.006196  -0.088792   0.147873   0.059944   0.041063  -0.049797
    132       0.041113   0.070513  -0.075519  -0.031427  -0.038868   0.069402
    133      -0.014773   0.016651   0.006678   0.093107   0.013296  -0.003462
    134      -0.009609  -0.066936   0.118700   0.021557   0.024807  -0.074943
    135       0.026472   0.040128  -0.021488   0.003656  -0.018374   0.013535
    136      -0.025555   0.072768  -0.069029   0.039381  -0.017136  -0.001704
    137      -0.006886  -0.091637   0.154009   0.046434   0.038699  -0.081547
    138       0.040063  -0.032243   0.058716  -0.027317  -0.006621   0.019344
    139      -0.018074   0.030027  -0.021699   0.028518  -0.009303   0.000556
    140      -0.005450   0.009331   0.018332  -0.042637  -0.013298  -0.035798
    141       0.026094  -0.028316   0.042571  -0.013825  -0.005205  -0.001258
    142      -0.020770   0.063038  -0.056412   0.020329  -0.019653   0.000246
    143      -0.018356   0.011959   0.004355  -0.029970  -0.011810  -0.055092
    144       0.057292  -0.045561   0.086469  -0.045662  -0.006313   0.043291
    145      -0.024287   0.040683  -0.045197   0.054727  -0.008315   0.001991
    146      -0.012935   0.012974   0.011204  -0.041997  -0.013857  -0.049817
    147       0.042857  -0.060084   0.092862  -0.032916   0.000644   0.014055
    148      -0.010280   0.002646   0.017550   0.014406  -0.003582   0.000816
    149       0.010886   0.011451   0.034922  -0.071354  -0.018112  -0.016935
    150       0.043274   0.057464  -0.066229  -0.048614  -0.042294   0.074661
    151      -0.007367  -0.053055   0.070417   0.048903   0.017031   0.000143
    152       0.008292   0.033932  -0.030338  -0.050031  -0.027826   0.021536
    153       0.045322   0.027685  -0.028371  -0.048834  -0.034413   0.066025
    154      -0.001718  -0.069866   0.088960   0.028267   0.014698   0.007137
    155       0.014651   0.083260  -0.099232  -0.094360  -0.055460   0.061756
    156       0.052601   0.076937  -0.103770  -0.080308  -0.059980   0.113702
    157      -0.011197  -0.058791   0.075124   0.081215   0.027718  -0.008114
    158       0.004732   0.025054  -0.009555  -0.049024  -0.022950   0.002097
    159       0.039699   0.098327  -0.117500  -0.046151  -0.052385   0.084066
    160      -0.005233  -0.071741   0.088916   0.053089   0.022251   0.001152
    161       0.010378   0.029019  -0.036606  -0.035471  -0.024785   0.034875
    162       0.012747   0.021018  -0.015856  -0.031677  -0.014700  -0.042303
    163       0.033970   0.005014   0.001515  -0.022803  -0.026644  -0.010639
    164       0.079697   0.014383   0.051163  -0.021967  -0.024825  -0.011623
    165      -0.010602  -0.008637   0.002584  -0.013823  -0.007097  -0.023142
    166       0.012584  -0.004637  -0.006804  -0.014612  -0.021501  -0.001130
    167       0.035641   0.019049  -0.002721  -0.015419  -0.016208  -0.002705
    168      -0.023616  -0.017377   0.020546   0.040252   0.045466  -0.124913
    169      -0.042913  -0.027494  -0.032797   0.007879  -0.005827   0.023968
    170       0.047542   0.028303  -0.027813  -0.082490  -0.081601   0.128549
    171      -0.012192   0.002063   0.010561   0.064402   0.077798  -0.217864
    172      -0.065835  -0.037421  -0.042785   0.017179   0.000435   0.035481
    173       0.093516   0.028219   0.012978  -0.140613  -0.142860   0.225337
    174      -0.049000  -0.051570   0.055556   0.065574   0.057833  -0.111474
    175      -0.069216  -0.036996  -0.047479   0.019233   0.003000   0.032890
    176      -0.000851   0.038778  -0.109927  -0.077900  -0.070077   0.139550
    177      -0.058311  -0.058336   0.071034   0.111088   0.101760  -0.197864
    178      -0.112600  -0.054376  -0.069246   0.036553   0.015273   0.053340
    179       0.007221   0.045834  -0.131310  -0.133810  -0.124414   0.250073
    180      -0.061586  -0.078405   0.074993   0.031987   0.012264   0.015608
    181      -0.040117  -0.023982  -0.035277   0.007897  -0.004408   0.016991
    182      -0.060151   0.042046  -0.169527  -0.000695   0.013297   0.004036
    183      -0.081388  -0.106385   0.105901   0.050754   0.019948   0.030153
    184      -0.060521  -0.031176  -0.046938   0.016846   0.002637   0.023049
    185      -0.097468   0.052014  -0.237299   0.004556   0.025296   0.005477
    186      -0.049083  -0.068910   0.053237  -0.025439  -0.042169   0.121770
    187       0.015144  -0.001535  -0.008756  -0.014805  -0.020692  -0.007117
    188      -0.071441   0.031998  -0.140239   0.069944   0.080790  -0.132348
    189      -0.059860  -0.089550   0.066418  -0.051915  -0.077207   0.220588
    190       0.038317   0.008836   0.000873  -0.023723  -0.026470  -0.020165
    191      -0.117235   0.033653  -0.183909   0.130511   0.145095  -0.236415
    192      -0.022695  -0.033113   0.016523  -0.045539  -0.048427   0.093867
    193       0.041335   0.008110   0.005377  -0.026174  -0.029415  -0.015753
    194      -0.023917   0.019566  -0.055644   0.059131   0.061928  -0.126749
    195      -0.013046  -0.025343  -0.000178  -0.087346  -0.086642   0.166913
    196       0.084306   0.025684   0.025747  -0.042813  -0.041382  -0.036261
    197      -0.032428   0.011353  -0.032751   0.111077   0.109920  -0.222683
    198      -0.020891   0.015003  -0.066944   0.003690  -0.018338  -0.030441
    199      -0.002474   0.002520   0.055732  -0.036983  -0.014478  -0.009776
    200       0.018698  -0.011176   0.068250  -0.043466  -0.003969  -0.018891
    201      -0.031083   0.007589   0.037035   0.001287   0.031790   0.023696
    202       0.015098  -0.032239   0.095644  -0.069595   0.094879  -0.039388
    203      -0.229268   0.106399  -0.018978  -0.008010   0.025768   0.027661
    204      -0.083533   0.025859   0.043877   0.001218   0.039454   0.029622
    205      -0.038791   0.005935   0.070010  -0.036805   0.056646  -0.010190
    206      -0.126471   0.063520  -0.021786  -0.018543   0.026374   0.009014
    207      -0.035080   0.013018   0.029780   0.006113   0.023905   0.026829
    208       0.003793   0.007692   0.018976  -0.028411   0.035261  -0.008891
    209      -0.051974   0.033992  -0.013281  -0.015154   0.009194  -0.001167
    210       0.069501  -0.020287   0.008765   0.006394   0.009739   0.014666
    211       0.051987  -0.005744  -0.034199  -0.095944   0.182554  -0.011203
    212      -0.072347   0.039517   0.011976   0.017494  -0.062581  -0.000639
    213       0.111518  -0.034849   0.002674   0.004106   0.009943   0.010616
    214       0.053368  -0.017472  -0.029609  -0.156199   0.327851   0.003741
    215      -0.147440   0.069323   0.021204   0.041634  -0.111356   0.001600
    216       0.119943  -0.035274  -0.003688   0.009174  -0.004529   0.006732
    217       0.098959  -0.002746  -0.098215  -0.088329   0.144184  -0.040195
    218       0.004204   0.006373   0.025697   0.018220  -0.068079   0.000543
    219       0.203325  -0.061859  -0.020726   0.008808  -0.015263  -0.003942
    220       0.135035  -0.012153  -0.141831  -0.143137   0.263875  -0.044011
    221      -0.011594   0.010412   0.046344   0.044511  -0.125718   0.002196
    222       0.065177  -0.016649   0.005217   0.012226  -0.005344   0.011751
    223       0.100667   0.012588  -0.107303  -0.009045  -0.054335  -0.067765
    224       0.099940  -0.031872   0.013135  -0.015548   0.004318   0.001357
    225       0.104321  -0.028220  -0.004603   0.014284  -0.016242   0.005380
    226       0.138995   0.014789  -0.158200  -0.000843  -0.093483  -0.094490
    227       0.158193  -0.057435   0.023929  -0.016158   0.005463   0.004494
    228      -0.039018   0.016719   0.026230   0.012104   0.008457   0.024661
    229       0.053422   0.024399  -0.050031   0.058291  -0.197995  -0.059231
    230       0.120075  -0.036817  -0.013638  -0.047690   0.073400  -0.002328
    231      -0.082324   0.031321   0.033324   0.014109   0.008981   0.028814
    232       0.056688   0.035200  -0.056003   0.119801  -0.351639  -0.079310
    233       0.193971  -0.066116  -0.023759  -0.073465   0.128340  -0.002220
    234      -0.089210   0.031498   0.038716   0.009098   0.023373   0.032718
    235       0.003057   0.022555   0.012481   0.046062  -0.144373  -0.028093
    236       0.044904  -0.004001  -0.026843  -0.046563   0.072453  -0.004437
    237      -0.172376   0.057882   0.056141   0.008362   0.037318   0.043775
    238      -0.033411   0.032243   0.053659   0.095576  -0.251006  -0.025681
    239       0.060782  -0.008100  -0.046891  -0.071299   0.126151  -0.005206
    240      -0.169190   0.051718   0.062251  -0.001741   0.054335   0.034001
    241      -0.127731   0.045857   0.079701  -0.010930   0.029180   0.010238
    242      -0.073879   0.041084  -0.028042  -0.032618   0.040286  -0.003009
    243      -0.071528   0.010255   0.016021  -0.005943   0.021099  -0.012874
    244      -0.048564  -0.002512   0.013313  -0.011258   0.020107  -0.008677
    245      -0.022906   0.010823   0.005479  -0.024828   0.019133  -0.013458
                 18         19         20         21         22         23    
      0      -0.052601   0.033410  -0.104225   0.016218  -0.036621  -0.001545
      1      -0.004981   0.087715  -0.102396  -0.023471   0.008641  -0.039204
      2       0.016471   0.036390   0.033133   0.001718  -0.004798   0.036924
      3      -0.049250  -0.003385   0.045848   0.017243   0.025679  -0.010924
      4       0.017564   0.067744  -0.074831  -0.029889   0.025716  -0.105147
      5      -0.010576   0.121223  -0.221479   0.009981  -0.123672   0.124936
      6      -0.010500  -0.009088   0.022057   0.033716  -0.021936   0.009608
      7       0.015384   0.002834  -0.005018  -0.028541   0.053783   0.006897
      8      -0.001165  -0.028064   0.010360  -0.029676   0.054444   0.012981
      9      -0.025285  -0.040161  -0.004028   0.005371   0.028122  -0.025128
     10       0.031594   0.078975   0.143396   0.010744   0.016656   0.075522
     11       0.005540   0.003233   0.064507  -0.021175   0.057592   0.014095
     12      -0.038686  -0.007026  -0.027753   0.019609  -0.017620   0.016465
     13       0.012910   0.047845  -0.014191  -0.020567   0.030416  -0.006046
     14       0.006039   0.001964   0.020426  -0.015478   0.034095   0.000799
     15      -0.040492  -0.033467  -0.017062   0.011550   0.009436  -0.003880
     16       0.019047   0.060736   0.066578   0.001391   0.002206   0.046260
     17       0.006279  -0.015724   0.012122  -0.027284   0.054296  -0.015901
     18      -0.056992  -0.047330  -0.042441   0.010793  -0.009484  -0.007756
     19       0.025308   0.068931   0.089757   0.006873   0.007461   0.054222
     20      -0.000511  -0.032920  -0.056775  -0.044232   0.050331  -0.046418
     21      -0.038930  -0.031382  -0.021185   0.009637   0.006727  -0.007065
     22      -0.021353   0.049275   0.030746   0.017728  -0.005645   0.041303
     23       0.031042  -0.006944   0.007883  -0.023417   0.041429  -0.019857
     24      -0.015026  -0.022087  -0.045956   0.035148  -0.021263  -0.002801
     25      -0.182123   0.124784   0.054133  -0.064652  -0.044912   0.019460
     26       0.108505  -0.032719  -0.014038   0.022402   0.044687  -0.009546
     27      -0.006346  -0.016331  -0.066127   0.055650  -0.036411  -0.001892
     28      -0.264382   0.239260   0.109039  -0.167237  -0.106174   0.020174
     29       0.146402  -0.100745  -0.027431   0.061789   0.091513  -0.010756
     30      -0.005125  -0.010231  -0.045439   0.032285  -0.033687   0.000801
     31      -0.259004   0.058204   0.004733  -0.005856   0.010528  -0.011767
     32       0.150576   0.023098  -0.017368   0.015070  -0.018070   0.008577
     33       0.014874  -0.000568  -0.064342   0.052734  -0.055687   0.005846
     34      -0.397034   0.113245   0.021598  -0.069385  -0.013874  -0.034244
     35       0.217123   0.004638  -0.032946   0.050811  -0.017936   0.020256
     36      -0.020837  -0.011251  -0.020508   0.002828  -0.018503  -0.001115
     37      -0.180840  -0.081246  -0.069260   0.143237   0.108488  -0.018165
     38       0.120926   0.098213   0.001274  -0.039704  -0.083389   0.014054
     39      -0.012614  -0.002596  -0.018805  -0.000905  -0.028451   0.002069
     40      -0.254511  -0.146759  -0.117034   0.206116   0.169646  -0.047937
     41       0.160708   0.143020   0.002689  -0.051463  -0.137734   0.029520
     42      -0.045308  -0.025214   0.002831  -0.020993   0.010865  -0.006493
     43      -0.014691  -0.130507  -0.081850   0.214293   0.128124   0.014048
     44       0.044111   0.110869   0.016835  -0.078517  -0.077098  -0.001726
     45      -0.056524  -0.028746   0.023475  -0.043445   0.025219  -0.008021
     46       0.047443  -0.228216  -0.135938   0.326811   0.197436   0.012928
     47       0.020143   0.166054   0.028650  -0.120173  -0.126133   0.000068
     48      -0.053426  -0.035100   0.000681  -0.016163   0.022547  -0.010254
     49       0.063786  -0.061494  -0.027174   0.143547   0.066074   0.043438
     50      -0.000935   0.056100   0.019847  -0.067793  -0.011336  -0.018087
     51      -0.070952  -0.043496   0.017309  -0.036535   0.042652  -0.014989
     52       0.185533  -0.109936  -0.039907   0.203251   0.089576   0.065399
     53      -0.058528   0.071659   0.032128  -0.100975  -0.011711  -0.029228
     54       0.011580   0.032805   0.055938   0.058568  -0.059804  -0.072220
     55      -0.003728  -0.042346  -0.024690  -0.058977   0.072018   0.082377
     56       0.007349  -0.008080   0.022382  -0.021347   0.040629  -0.014697
     57       0.043140   0.005107   0.133430   0.069402  -0.067038  -0.099306
     58      -0.015167  -0.050433  -0.040909  -0.070201   0.078486   0.110461
     59       0.020698   0.023320   0.026099  -0.000449   0.030344  -0.065033
     60       0.056938  -0.037794   0.178854   0.073190  -0.060231  -0.079116
     61      -0.000019  -0.051148  -0.012003  -0.058561   0.071503   0.089011
     62       0.027122   0.066093   0.018608   0.011498   0.013185  -0.112267
     63       0.047105   0.039085   0.131736   0.074855  -0.084525  -0.143256
     64      -0.015774  -0.091707  -0.016746  -0.079894   0.087295   0.144175
     65       0.021925   0.034657   0.024966   0.001521   0.024612  -0.079146
     66       0.047670  -0.003565   0.146508   0.070970  -0.066880  -0.098336
     67      -0.036938  -0.014702  -0.101877  -0.077633   0.079638   0.112227
     68       0.017814  -0.004184   0.025891  -0.002900   0.044316  -0.026620
     69       0.006862   0.045133   0.044587   0.061233  -0.065955  -0.078863
     70       0.019341  -0.089632   0.031590  -0.066718   0.091750   0.094780
     71       0.029018   0.014254   0.071579  -0.002304   0.006111  -0.070666
     72      -0.016634   0.068589  -0.006140   0.059202  -0.067419  -0.077570
     73       0.029684  -0.094852   0.043522  -0.057426   0.086814   0.113265
     74       0.017282   0.015933   0.066519  -0.020036   0.016311  -0.107211
     75       0.025122   0.060417   0.080545   0.077753  -0.092037  -0.102588
     76       0.007603  -0.098636   0.028078  -0.091311   0.112156   0.060243
     77       0.033619   0.018185   0.082124   0.000928  -0.000343  -0.080318
     78       0.009465   0.017288   0.053407   0.049341  -0.043448  -0.064832
     79       0.035954  -0.107061   0.057678  -0.060258   0.093199   0.115663
     80       0.052391   0.020227   0.102833   0.022514  -0.019455  -0.051355
     81       0.009165   0.086655   0.039052   0.072525  -0.086567  -0.123637
     82      -0.029557  -0.038962  -0.065384  -0.072209   0.070333   0.122937
     83      -0.023694  -0.055369  -0.012333  -0.049133   0.060738   0.081336
     84       0.023954   0.113923   0.078912   0.094050  -0.112920  -0.176234
     85      -0.046794  -0.071523  -0.054758  -0.079777   0.063905   0.182493
     86      -0.018220  -0.045189  -0.000220  -0.041742   0.052468   0.061673
     87      -0.009074   0.106400  -0.021081   0.060075  -0.078723  -0.112430
     88      -0.019693  -0.035583  -0.055160  -0.067821   0.072535   0.103672
     89      -0.042104  -0.073081  -0.010162  -0.053938   0.048905   0.127039
     90       0.011129   0.079323   0.046744   0.072417  -0.084662  -0.119671
     91      -0.043026  -0.005712  -0.115834  -0.077437   0.069116   0.113052
     92      -0.034374  -0.081161  -0.049885  -0.069261   0.088823   0.125337
     93      -0.011657  -0.019962   0.036464  -0.004654   0.037297  -0.018850
     94       0.023922   0.064207   0.114878   0.016169   0.012289   0.070425
     95      -0.002576  -0.025355   0.021476  -0.022904   0.061611  -0.012882
     96      -0.004132  -0.007615  -0.013599   0.007195   0.013749   0.006733
     97       0.013272   0.039057   0.068294   0.013382  -0.008243   0.040510
     98      -0.008649  -0.038299   0.014266  -0.028267   0.062724  -0.033058
     99      -0.004858   0.006972  -0.045178   0.011033  -0.005019   0.026473
    100       0.011570   0.027465   0.064460   0.012153  -0.008014   0.025590
    101      -0.016115  -0.065176  -0.047455  -0.029015   0.038719  -0.066129
    102      -0.000346   0.012801  -0.099114   0.025165  -0.025388   0.048571
    103       0.003617   0.007304   0.034053   0.005025  -0.020387  -0.006809
    104      -0.019978  -0.074091  -0.049319  -0.034329   0.037542  -0.082691
    105      -0.009783   0.015996  -0.000117  -0.006566   0.001768   0.016392
    106       0.019232   0.037475   0.090165   0.021292   0.006564   0.048654
    107      -0.018993  -0.082174  -0.106374  -0.023639   0.021258  -0.080060
    108      -0.010664   0.028539  -0.023175  -0.004432  -0.012198   0.032617
    109       0.017797   0.026666   0.084686   0.020196   0.006761   0.035093
    110      -0.024599  -0.102397  -0.150228  -0.024866   0.005994  -0.105023
    111      -0.012653   0.011364   0.084422  -0.031887   0.026621  -0.015303
    112       0.028161   0.060026   0.120258   0.032171   0.023681   0.086172
    113      -0.015389  -0.072619  -0.110586  -0.015142   0.023125  -0.060177
    114      -0.016070   0.022715   0.136118  -0.053645   0.032487  -0.024929
    115       0.034133   0.067564   0.138833   0.041415   0.037936   0.105088
    116      -0.017818  -0.087063  -0.163412  -0.006872   0.007095  -0.068671
    117      -0.013477  -0.006045   0.098928  -0.030075   0.042707  -0.029162
    118       0.030327   0.073616   0.131471   0.030885   0.023509   0.097992
    119      -0.007349  -0.043905  -0.040945  -0.016792   0.046731  -0.028595
    120      -0.021349  -0.004113   0.159186  -0.053298   0.057928  -0.042268
    121       0.039848   0.089227   0.155084   0.041599   0.038610   0.123211
    122      -0.002819  -0.037786  -0.040265  -0.009855   0.049443  -0.016454
    123       0.010051  -0.003568  -0.005467   0.004747   0.000100   0.009883
    124       0.001227   0.024122   0.001049   0.022017  -0.042009   0.031947
    125      -0.010862  -0.031851   0.049130  -0.032315   0.093154  -0.029935
    126       0.017794  -0.010348  -0.028566   0.014939  -0.018579   0.011198
    127      -0.002463   0.010688  -0.052787   0.036654  -0.063458   0.031086
    128      -0.038432  -0.040131   0.006085  -0.032353   0.101985  -0.036931
    129       0.023401  -0.016880  -0.058132   0.026991  -0.037361   0.014628
    130      -0.007766   0.010478  -0.060374   0.031582  -0.065188   0.026385
    131      -0.047979  -0.047599  -0.044230  -0.034926   0.078870  -0.047324
    132       0.027379  -0.006230  -0.016353   0.007763  -0.030721   0.007554
    133      -0.012589  -0.000093  -0.108213   0.041544  -0.083475   0.024267
    134      -0.038661  -0.036561   0.030602  -0.030594   0.121503  -0.030711
    135       0.006874  -0.012083  -0.032702   0.018060  -0.002523   0.013937
    136       0.009988   0.012111  -0.032039   0.047231  -0.057920   0.041880
    137      -0.049480  -0.041928  -0.001300  -0.031219   0.114223  -0.036146
    138       0.003165   0.012471   0.032429  -0.011924   0.015215   0.012005
    139       0.005322   0.020645  -0.007860   0.030234  -0.046394   0.035857
    140      -0.005553  -0.018552   0.089757  -0.030562   0.113642  -0.014067
    141      -0.007714  -0.004003   0.003463  -0.005151   0.016183   0.004974
    142       0.013825   0.024216  -0.005267   0.039268  -0.049210   0.046680
    143      -0.015889  -0.033785   0.062637  -0.024304   0.114441  -0.020557
    144       0.014345   0.033558   0.070357  -0.022720   0.013678   0.020309
    145      -0.001804  -0.004277  -0.059009   0.037330  -0.056501   0.017971
    146      -0.009203  -0.021198   0.087367  -0.027099   0.118284  -0.012132
    147      -0.001587   0.020930   0.050180  -0.020403   0.021456   0.013646
    148       0.005657   0.038358   0.025128   0.020089  -0.040914   0.043942
    149       0.011380   0.012894   0.141817  -0.036328   0.111335   0.007925
    150       0.029217  -0.003459   0.011304   0.001007  -0.014391   0.005874
    151      -0.013536   0.020786  -0.024184   0.013251  -0.054621   0.020785
    152       0.006936  -0.031959   0.065619  -0.034043   0.083940  -0.032384
    153       0.024366   0.004510   0.026668  -0.005709  -0.007817   0.010446
    154      -0.009602   0.034207   0.015173   0.002466  -0.045348   0.028400
    155       0.029219  -0.025616   0.106935  -0.038217   0.085062  -0.029027
    156       0.043752  -0.000518   0.035830  -0.006796  -0.021149   0.002399
    157      -0.024356   0.003429  -0.080430   0.021684  -0.071134   0.006463
    158       0.004162  -0.023718   0.083022  -0.034167   0.097800  -0.021997
    159       0.035170  -0.015333  -0.012402   0.011154  -0.022984  -0.000730
    160      -0.017844   0.019859  -0.029353   0.009464  -0.058242   0.016542
    161       0.002038  -0.047246   0.025190  -0.032786   0.064289  -0.050587
    162      -0.043519  -0.000791  -0.000672   0.009811   0.016591  -0.044379
    163       0.012308   0.076270  -0.076092  -0.027331   0.021915  -0.086199
    164      -0.001665   0.078856  -0.115982   0.017509  -0.091832   0.110223
    165      -0.031250  -0.019560  -0.001070   0.008253   0.013879  -0.048154
    166       0.016751   0.058649  -0.064244  -0.027395   0.026650  -0.094279
    167      -0.002892   0.037619  -0.066199   0.023836  -0.077866   0.122863
    168      -0.075024   0.020505  -0.010668  -0.005718   0.002336  -0.024622
    169       0.025224  -0.004108  -0.018752  -0.019173   0.031268  -0.066931
    170       0.052639  -0.019715  -0.049981   0.043136  -0.064186   0.099602
    171      -0.118162   0.073643  -0.028064  -0.028736   0.015556  -0.067810
    172       0.029260  -0.031065   0.000539  -0.015178   0.032431  -0.052628
    173       0.101232  -0.019828  -0.077965   0.063766  -0.085247   0.119673
    174      -0.065572  -0.002944  -0.004473   0.012576  -0.036043   0.078149
    175       0.027268  -0.034440   0.004452  -0.015713   0.034354  -0.052432
    176       0.048094  -0.081287   0.010420   0.033186  -0.013109   0.028773
    177      -0.103029   0.033467  -0.017561   0.001302  -0.049675   0.105757
    178       0.033537  -0.086486   0.042730  -0.007682   0.036121  -0.020440
    179       0.095773  -0.131514   0.030019   0.048071   0.004194  -0.003209
    180      -0.006340  -0.072989   0.016938   0.048022  -0.061144   0.156115
    181       0.021791   0.000583  -0.020412  -0.021837   0.034700  -0.076516
    182      -0.020015  -0.076223   0.046555   0.000237   0.020695  -0.015295
    183       0.003547  -0.091998   0.021337   0.065029  -0.094413   0.245337
    184       0.023112  -0.021760  -0.002801  -0.019766   0.037629  -0.067882
    185      -0.027099  -0.119925   0.092914  -0.012580   0.065951  -0.088595
    186       0.039047  -0.117196   0.033296   0.059994  -0.042227   0.113684
    187       0.014051   0.063722  -0.067557  -0.030113   0.030208  -0.106888
    188      -0.078172  -0.014892   0.021851  -0.015945  -0.003294   0.034850
    189       0.085067  -0.172878   0.053184   0.086457  -0.059001   0.166560
    190       0.009464   0.091996  -0.087472  -0.034970   0.029930  -0.124277
    191      -0.130446  -0.011101   0.046458  -0.040372   0.021129   0.005885
    192       0.022537  -0.084392   0.020874   0.037726  -0.006050   0.011305
    193       0.011913   0.092736  -0.089692  -0.033324   0.027241  -0.119241
    194      -0.065145   0.037029  -0.031494  -0.001647  -0.051527   0.104831
    195       0.053638  -0.111959   0.032450   0.045958   0.003177  -0.009058
    196       0.005416   0.143861  -0.128973  -0.041367   0.025806  -0.150961
    197      -0.105684   0.077883  -0.049843  -0.013415  -0.063269   0.126758
    198      -0.027862  -0.073812  -0.061545   0.009324   0.029520  -0.033683
    199       0.034902   0.086861   0.176163   0.010499   0.024428   0.078986
    200       0.004514   0.019991   0.078138  -0.024030   0.051157   0.016711
    201       0.054593   0.005257  -0.038567  -0.083657   0.024208   0.024049
    202       0.038338  -0.307933   0.007556  -0.123218  -0.258331  -0.040629
    203      -0.000304   0.132112  -0.002316   0.099618  -0.016704  -0.038429
    204       0.063122   0.023264  -0.043274  -0.068207   0.022076   0.011999
    205       0.040298  -0.129293  -0.020343  -0.041727  -0.104273  -0.061336
    206      -0.013334   0.044440   0.013654   0.042843  -0.060442  -0.010131
    207       0.052224   0.033308  -0.038401  -0.068136   0.044089   0.021209
    208       0.015948  -0.078299  -0.011489  -0.012035  -0.059427  -0.041508
    209      -0.022502   0.018941   0.021267   0.039151  -0.066446  -0.017651
    210       0.037184   0.033829  -0.022885  -0.041758   0.071964   0.028508
    211       0.081213  -0.047216  -0.036935   0.097506  -0.003827  -0.029291
    212      -0.054771   0.003649   0.034732  -0.011352  -0.094380  -0.024766
    213       0.032208   0.031039  -0.018327  -0.028529   0.083516   0.030464
    214       0.132461  -0.056710  -0.078549   0.168396   0.033737  -0.032199
    215      -0.063092   0.011567   0.040344  -0.058786  -0.127593  -0.027252
    216       0.027959   0.036004  -0.011478  -0.028130   0.081839   0.031018
    217       0.093733  -0.001797  -0.007494   0.122152  -0.000895  -0.016319
    218      -0.082163  -0.021782   0.040068   0.002597  -0.078167  -0.028974
    219       0.014734   0.035232   0.002972   0.000665   0.099480   0.033009
    220       0.152826   0.028589  -0.029444   0.216689   0.048378  -0.007609
    221      -0.110861  -0.036389   0.050890  -0.042152  -0.101619  -0.033179
    222       0.035270   0.037970  -0.017695  -0.049954   0.067077   0.029841
    223       0.031249   0.001797   0.054368   0.017581  -0.071141  -0.014987
    224      -0.072435  -0.026736   0.028897   0.078428  -0.027050  -0.027351
    225       0.028691   0.039063  -0.009188  -0.040336   0.073969   0.031956
    226       0.040921   0.032596   0.082928   0.024743  -0.081389  -0.004623
    227      -0.092093  -0.043358   0.029053   0.093925  -0.006218  -0.029229
    228       0.049802   0.037842  -0.033880  -0.080228   0.040683   0.023937
    229      -0.044358  -0.034208   0.077155  -0.092759  -0.123917  -0.026482
    230      -0.035927  -0.009382   0.017536   0.130805  -0.002195  -0.021968
    231       0.055316   0.039002  -0.038928  -0.095475   0.028209   0.022292
    232      -0.095910  -0.033560   0.124700  -0.175414  -0.177567  -0.024829
    233      -0.026513  -0.011534   0.008902   0.187069   0.039330  -0.019532
    234       0.058651   0.036599  -0.044978  -0.090663   0.031784   0.020743
    235      -0.048123  -0.068139   0.039583  -0.093350  -0.107708  -0.039982
    236      -0.012830   0.010200   0.015586   0.106247  -0.028201  -0.017724
    237       0.073952   0.038286  -0.061122  -0.117718   0.016614   0.018841
    238      -0.096211  -0.091818   0.056607  -0.169174  -0.147087  -0.051202
    239       0.011643   0.022143   0.006393   0.142916  -0.008588  -0.011927
    240       0.078187   0.032832  -0.045449  -0.041807   0.003878  -0.010104
    241       0.063143   0.005425  -0.047727   0.025311  -0.012301  -0.107382
    242      -0.027394  -0.030884   0.028375   0.007551  -0.111493   0.015881
    243       0.013875  -0.022813   0.034764   0.038448  -0.036957  -0.004627
    244       0.048973   0.003353   0.012366  -0.046352   0.073618   0.007280
    245      -0.013235  -0.056446   0.000256  -0.041153   0.039883   0.047397
                 24         25         26         27         28         29    
      0       0.050939  -0.005513   0.054626  -0.107295  -0.029025  -0.017779
      1       0.015741   0.001873  -0.001590  -0.041337   0.003133  -0.034257
      2       0.006390  -0.007007  -0.051631  -0.055066   0.008242  -0.005579
      3       0.020649  -0.020404  -0.007980  -0.236781   0.012064  -0.151857
      4       0.045159  -0.039172   0.019130   0.025153   0.001803   0.003432
      5       0.038515   0.063500   0.033720   0.036014  -0.044606   0.142085
      6      -0.061611  -0.018454  -0.076895   0.025642  -0.108736  -0.091022
      7      -0.098271  -0.001827  -0.139845   0.068385  -0.060831  -0.092099
      8      -0.026058  -0.004610  -0.098677  -0.041086   0.029409   0.005817
      9      -0.005046   0.011462   0.009696   0.074136   0.112647  -0.018992
     10       0.032787  -0.015930   0.048098  -0.020502  -0.028650   0.007089
     11       0.003859  -0.010854   0.005579  -0.037065  -0.032659   0.029917
     12      -0.021621  -0.010956  -0.013761  -0.025304  -0.046037  -0.012980
     13      -0.057489  -0.008920  -0.081547   0.035469  -0.025432  -0.031175
     14      -0.016562  -0.004452  -0.072118  -0.047659   0.026568   0.012803
     15      -0.044192  -0.004016  -0.005868   0.056634   0.024227   0.055985
     16      -0.042779  -0.018046  -0.032299   0.029798  -0.022293   0.041308
     17      -0.027356  -0.004812  -0.067566  -0.003662   0.042395   0.019047
     18      -0.079947  -0.011837  -0.020448   0.081613   0.011678   0.126675
     19      -0.021776  -0.015392  -0.009745   0.015424  -0.018226   0.027715
     20      -0.068541  -0.005848  -0.137876   0.017068   0.036511  -0.004240
     21      -0.048178  -0.000544  -0.009120   0.077435   0.030658   0.066469
     22      -0.077857  -0.023821  -0.031156   0.021534  -0.062109   0.104424
     23       0.002697   0.003920  -0.056232   0.016941   0.072816  -0.003732
     24      -0.017487   0.009881   0.022223   0.064459  -0.007682   0.045126
     25      -0.095694  -0.025016  -0.019298   0.007297  -0.049256   0.067688
     26       0.025895   0.011315  -0.047282   0.013312   0.048608  -0.002985
     27       0.008071   0.018172   0.044318   0.051894  -0.034763   0.022701
     28      -0.170612  -0.029308  -0.015246  -0.002816  -0.061998   0.079725
     29       0.045776   0.006560  -0.068597   0.029336   0.078861   0.009114
     30      -0.022870   0.012211   0.029211   0.059903  -0.023726   0.048183
     31       0.008431  -0.012806  -0.014401   0.008053   0.004477  -0.027129
     32       0.021283   0.017928  -0.007196  -0.023453  -0.029370  -0.013121
     33       0.007877   0.019920   0.058198   0.033841  -0.061456   0.014786
     34       0.008816  -0.013106  -0.008941  -0.000906   0.032245  -0.082022
     35       0.035128   0.021496   0.003675  -0.031606  -0.058053  -0.005507
     36      -0.065122   0.002439  -0.000646   0.084311   0.006880   0.088793
     37       0.132785  -0.000699  -0.018895   0.027458   0.034886  -0.070210
     38      -0.008372   0.018106   0.020776  -0.054400  -0.071608  -0.025323
     39      -0.071454   0.002786   0.004332   0.079702  -0.004301   0.092879
     40       0.242877   0.010682  -0.020367   0.040219   0.096574  -0.162973
     41      -0.026664   0.022525   0.054023  -0.083782  -0.134438  -0.018780
     42      -0.093220  -0.008530  -0.035478   0.106120   0.052304   0.113823
     43       0.108108  -0.003393  -0.019587   0.027449  -0.021337   0.011413
     44      -0.012469   0.015430   0.005105  -0.044095  -0.027403  -0.044742
     45      -0.123712  -0.016878  -0.058220   0.121058   0.081181   0.141469
     46       0.188767   0.004395  -0.020848   0.038623  -0.015556  -0.006495
     47      -0.030550   0.018234   0.024669  -0.062267  -0.054273  -0.057871
     48      -0.085514  -0.007244  -0.040279   0.107832   0.061772   0.106951
     49      -0.008843  -0.016685  -0.024762   0.020559  -0.067265   0.097969
     50      -0.003316   0.006643  -0.035207  -0.005207   0.048017  -0.030389
     51      -0.113660  -0.015064  -0.070113   0.133603   0.093974   0.134407
     52      -0.008500  -0.020619  -0.037287   0.028734  -0.096690   0.138653
     53      -0.015678   0.004941  -0.043183   0.003674   0.075272  -0.033022
     54      -0.019737  -0.017178  -0.020765   0.030471  -0.045615  -0.049162
     55      -0.026938   0.013888  -0.029995   0.003229  -0.032541  -0.042835
     56      -0.009146  -0.009905  -0.095901  -0.043421   0.061507   0.027005
     57       0.003762  -0.021184   0.026378   0.034346  -0.006434  -0.001939
     58      -0.001612   0.019573   0.013790  -0.013387  -0.022361  -0.018661
     59      -0.084465  -0.020223  -0.227500  -0.005867   0.016201  -0.057879
     60      -0.012938  -0.030114   0.023494   0.071934  -0.056358  -0.034685
     61      -0.019969   0.012652  -0.016795   0.002780  -0.033998  -0.040360
     62      -0.090698  -0.020551  -0.263084  -0.022937   0.049620  -0.054839
     63       0.042779  -0.013813   0.070627  -0.009471   0.076974   0.070703
     64       0.038822   0.023660   0.104369  -0.018542  -0.009638   0.032154
     65      -0.073339  -0.017869  -0.215557  -0.019267   0.041388  -0.036861
     66       0.003581  -0.022951   0.030632   0.040290  -0.011040  -0.002941
     67      -0.007926   0.026686  -0.014294  -0.034252  -0.015572  -0.027306
     68      -0.128791  -0.028565  -0.284214   0.037925  -0.070795  -0.140257
     69      -0.019055  -0.017801  -0.022508   0.033611  -0.046126  -0.052335
     70      -0.020716   0.014655  -0.012086  -0.008226  -0.014031  -0.015004
     71       0.049547   0.002605  -0.004040  -0.051616   0.186306   0.154782
     72      -0.025743  -0.024150  -0.041304   0.024361  -0.081108  -0.085290
     73      -0.078325   0.014567  -0.086499   0.067109  -0.098087  -0.130973
     74       0.166440   0.005163   0.150723  -0.197256   0.365896   0.396973
     75      -0.005159  -0.010026   0.002325   0.063390   0.007543  -0.007401
     76       0.105723   0.016895   0.155531  -0.175854   0.177083   0.246528
     77       0.063010   0.005209   0.015936  -0.054988   0.216639   0.187796
     78      -0.023307  -0.020741  -0.028386   0.014942  -0.060188  -0.059749
     79      -0.076291   0.015183  -0.082715   0.063350  -0.089217  -0.121398
     80      -0.034564   0.007168  -0.109535   0.086637   0.081611  -0.006064
     81      -0.000555  -0.009880   0.007224   0.046225  -0.000497  -0.024650
     82       0.018052   0.020881   0.035955  -0.025546  -0.017984  -0.011675
     83       0.028750  -0.007700  -0.040363  -0.095848   0.039486   0.044873
     84       0.022080  -0.010537   0.051848   0.097938   0.043931   0.003952
     85       0.081818   0.010370   0.122925  -0.032325  -0.009706   0.030463
     86       0.032754  -0.007424  -0.030475  -0.079436   0.052923   0.051893
     87      -0.009201   0.002345  -0.008620   0.007051  -0.007779  -0.036335
     88      -0.003833   0.020092   0.004842  -0.015422  -0.023824  -0.026775
     89       0.093792  -0.013597   0.051346  -0.102164   0.058299   0.091104
     90      -0.001652  -0.011743   0.005808   0.048173  -0.003904  -0.025452
     91       0.016183   0.032755   0.031286  -0.048466  -0.008666  -0.014200
     92      -0.005757  -0.006301  -0.101490  -0.146165  -0.008026   0.008961
     93       0.028598   0.019436   0.032151   0.040146   0.098069  -0.048781
     94       0.020119  -0.021674   0.051653  -0.000024  -0.024856   0.019108
     95      -0.006409  -0.007713   0.056648   0.012582  -0.046920   0.008894
     96      -0.051047  -0.084120   0.060224   0.005406   0.069876  -0.036846
     97       0.047551   0.036576   0.006521   0.011133  -0.018208   0.013666
     98       0.016556   0.033610   0.043055   0.028477  -0.049529   0.003058
     99      -0.086397  -0.111571   0.059503  -0.008079  -0.016109   0.010922
    100       0.059609   0.050488  -0.004685   0.013312   0.017150  -0.007314
    101       0.011912   0.050218   0.003486   0.024399  -0.035297  -0.013946
    102      -0.178102  -0.229474   0.092299  -0.040006  -0.048797   0.034600
    103       0.087595   0.110081  -0.043631   0.024848   0.013182  -0.020278
    104       0.039910   0.095111  -0.018275   0.034208  -0.030398  -0.023124
    105       0.020350   0.056511   0.005412   0.034199  -0.097318   0.041219
    106       0.023180  -0.030273   0.037078  -0.004375   0.073802  -0.020331
    107      -0.040979  -0.010176   0.012308   0.010264  -0.023829  -0.028210
    108       0.005657   0.061843   0.000188   0.036723  -0.195024   0.091005
    109       0.025817  -0.031724   0.033949  -0.005841   0.114543  -0.044387
    110      -0.049298  -0.008742  -0.003872   0.008434  -0.004673  -0.048465
    111       0.150139   0.222224  -0.040946   0.072597  -0.045682  -0.000322
    112      -0.022978  -0.114430   0.087184  -0.019035   0.063542   0.000819
    113      -0.083173  -0.073112   0.040938  -0.001835  -0.038146  -0.012835
    114       0.250781   0.375805  -0.088353   0.109733  -0.096680   0.012439
    115      -0.060486  -0.189376   0.129068  -0.032515   0.095743  -0.004490
    116      -0.125280  -0.122858   0.041087  -0.017502  -0.027271  -0.017878
    117       0.132117   0.166584  -0.013612   0.065297   0.072639  -0.050390
    118      -0.010714  -0.089695   0.081031  -0.015142   0.011997   0.024381
    119      -0.056018  -0.057244   0.065865   0.007608  -0.057337   0.004598
    120       0.201063   0.252264  -0.028823   0.095404   0.119491  -0.068622
    121      -0.017100  -0.121084   0.105356  -0.025324   0.009208   0.033152
    122      -0.070327  -0.083715   0.077680  -0.000559  -0.064513   0.010942
    123      -0.020550  -0.035729   0.031412   0.006036   0.036590  -0.019512
    124       0.030974   0.022916  -0.051205  -0.024589   0.012489   0.021316
    125       0.005593   0.010412   0.099802   0.051941  -0.050797  -0.011718
    126      -0.030747  -0.052380   0.006730  -0.016800   0.057068  -0.019290
    127      -0.014899  -0.043650  -0.063725  -0.059401   0.064182   0.007158
    128      -0.054935  -0.069845   0.145387   0.049691  -0.013120  -0.040488
    129      -0.058040  -0.096309  -0.010850  -0.049560   0.098425  -0.032727
    130      -0.001755  -0.007647  -0.073138  -0.040376   0.001688   0.050587
    131      -0.043102  -0.008931   0.101254   0.072570  -0.150585   0.070922
    132       0.031947   0.060890  -0.051326   0.008997  -0.067283   0.076395
    133      -0.038245  -0.053998  -0.083860  -0.063274   0.023619   0.050923
    134      -0.081621  -0.136697   0.194484   0.035353   0.090879  -0.127894
    135      -0.081603  -0.144058   0.064701  -0.031132   0.155474  -0.100406
    136      -0.042993  -0.123067  -0.040546  -0.100713   0.204821  -0.092464
    137      -0.093657  -0.134522   0.190618   0.044587   0.046785  -0.092607
    138       0.014501   0.018444   0.027934   0.022112  -0.005554  -0.003839
    139       0.013251  -0.006543  -0.050279  -0.033648   0.037356   0.016492
    140      -0.009331  -0.019619   0.126477   0.060008  -0.031986  -0.014198
    141      -0.014400  -0.003721   0.023950   0.046872   0.026533   0.008186
    142      -0.006494  -0.044589  -0.046811  -0.049394   0.067212   0.008506
    143      -0.035730  -0.039445   0.122752   0.083601  -0.002149  -0.003074
    144       0.055839   0.058979   0.021030  -0.005664  -0.048015  -0.011805
    145      -0.007696  -0.022707  -0.046157  -0.019845   0.050117   0.012574
    146      -0.024848  -0.036535   0.128968   0.070617  -0.012720  -0.008354
    147       0.031479   0.047120   0.019536   0.029517  -0.024624   0.007709
    148       0.040047   0.027553  -0.061878  -0.039703   0.011859   0.024966
    149       0.022154  -0.003060   0.115929   0.014961  -0.053958  -0.022988
    150       0.042779   0.059680  -0.012847   0.016053  -0.023587   0.009240
    151       0.053742   0.069402  -0.095558  -0.029855  -0.008197   0.041990
    152       0.052288   0.079596   0.073457   0.062372  -0.097719   0.007483
    153       0.068118   0.106735  -0.023633   0.040919  -0.084318   0.065297
    154       0.115486   0.174054  -0.115372   0.018534  -0.129180   0.137262
    155       0.113353   0.171332   0.061860   0.096035  -0.185447   0.052431
    156       0.114788   0.174245  -0.051440   0.044940  -0.115451   0.063077
    157      -0.003676  -0.024144  -0.097454  -0.086422   0.118740  -0.053023
    158       0.040786   0.062554   0.098651   0.077025  -0.114574   0.029084
    159       0.001931  -0.014993   0.005765  -0.020912   0.070075  -0.075357
    160       0.068558   0.097197  -0.114846  -0.026394  -0.024704   0.058004
    161       0.046411   0.070369   0.042466   0.029183  -0.037806  -0.044328
    162       0.040427  -0.032096   0.011691  -0.196564  -0.040559  -0.026518
    163       0.041114  -0.029717   0.014445  -0.003186   0.005788  -0.019367
    164       0.020596   0.050990   0.026590   0.047079   0.037210  -0.013843
    165       0.037799  -0.032978  -0.003827  -0.180029  -0.060659   0.059383
    166       0.035738  -0.035795   0.015327   0.019970   0.006353  -0.015230
    167       0.002339   0.043494   0.041762   0.070817   0.065717  -0.119688
    168       0.048148  -0.002836   0.001084  -0.146428  -0.044709   0.046912
    169      -0.010573  -0.024740  -0.003857   0.067202   0.006496   0.003798
    170      -0.015039   0.008661   0.034611   0.023851   0.044066  -0.103678
    171       0.092321  -0.002455   0.006441  -0.191224  -0.055768   0.056070
    172      -0.031863  -0.018883  -0.012696   0.088691   0.007037   0.012340
    173      -0.017859  -0.008031   0.051262   0.027824   0.057940  -0.139142
    174      -0.002438   0.035948   0.009709  -0.027926   0.002970  -0.015549
    175      -0.033632  -0.017042  -0.015770   0.083917   0.004280   0.017366
    176      -0.023284  -0.013177  -0.008929  -0.068198  -0.016040   0.003980
    177       0.005491   0.065423   0.020275   0.021338   0.026503  -0.045309
    178      -0.073606  -0.003019  -0.034277   0.111750   0.003441   0.034100
    179      -0.036590  -0.049125  -0.023779  -0.128073  -0.045706   0.042717
    180      -0.067355   0.036792   0.010802   0.039154   0.030086  -0.063308
    181      -0.006493  -0.026806  -0.005267   0.060024   0.002119   0.011140
    182      -0.005751   0.011041  -0.039520  -0.099141  -0.048562   0.088860
    183      -0.111927   0.065198   0.024446   0.148300   0.078578  -0.140917
    184      -0.021769  -0.021892  -0.013983   0.070793  -0.000171   0.022811
    185      -0.000847  -0.005978  -0.079858  -0.188174  -0.108696   0.208325
    186      -0.070227   0.003111  -0.007689  -0.036955  -0.008060  -0.000514
    187       0.040223  -0.040303   0.016114   0.017738   0.003816  -0.012524
    188       0.002982   0.053089  -0.014194  -0.006391   0.000308   0.006635
    189      -0.118479   0.003325  -0.012232   0.005639   0.005875  -0.017239
    190       0.062873  -0.046821   0.025100  -0.002707   0.003230  -0.020315
    191       0.011121   0.069785  -0.031366  -0.012018  -0.017793   0.050742
    192      -0.010817  -0.026438  -0.013916  -0.145326  -0.052624   0.062980
    193       0.061152  -0.046513   0.026524   0.001442   0.005999  -0.025398
    194       0.002685   0.062904   0.026498   0.072020   0.057094  -0.103679
    195      -0.009517  -0.038980  -0.022738  -0.178037  -0.065343   0.084363
    196       0.098924  -0.061677   0.044490  -0.026059   0.006229  -0.042520
    197       0.006276   0.078168   0.039594   0.112655   0.074132  -0.133380
    198      -0.077995  -0.033595   0.007606   0.135844   0.113824   0.030285
    199       0.075921  -0.001124   0.095530  -0.037103  -0.036368  -0.025446
    200       0.019751   0.009215  -0.026776  -0.062848  -0.026801   0.019152
    201       0.059248  -0.046482  -0.015572   0.017382   0.008270   0.000334
    202       0.112192  -0.085604   0.005260   0.046966  -0.024981  -0.018548
    203      -0.017129   0.026735   0.027362  -0.017059   0.006286   0.007801
    204       0.041712  -0.024894  -0.003021   0.005488   0.007499   0.000400
    205      -0.041775   0.079453   0.046547  -0.044654   0.023289  -0.007150
    206       0.064909  -0.067889  -0.012450   0.036000  -0.007527   0.004601
    207       0.035996  -0.022427  -0.008370   0.000914   0.013910   0.003051
    208      -0.036836   0.079600   0.046779  -0.080153   0.046301   0.013981
    209       0.041337  -0.051209  -0.008938   0.047919  -0.015272  -0.005146
    210       0.003374  -0.001935  -0.012057  -0.005550   0.006093   0.000274
    211      -0.005683   0.047916   0.033919  -0.054494   0.034122   0.012529
    212       0.024303  -0.034145  -0.001578   0.034885  -0.009953  -0.004537
    213      -0.011118   0.009138  -0.012020  -0.010596   0.003445  -0.000748
    214       0.010720   0.054393   0.042515  -0.068519   0.046777   0.016945
    215       0.045252  -0.056478  -0.004555   0.048782  -0.009195  -0.004095
    216      -0.015625   0.008225  -0.013849  -0.005875  -0.001857  -0.002483
    217       0.005146  -0.000705   0.004731   0.014214  -0.008034  -0.004009
    218      -0.020720   0.017104   0.014325  -0.008627   0.000668   0.000389
    219      -0.046713   0.029365  -0.012868  -0.012321  -0.011154  -0.005268
    220       0.027351  -0.027037  -0.008368   0.047010  -0.024653  -0.010267
    221      -0.031955   0.030145   0.020693  -0.024478   0.008453   0.003343
    222       0.004361  -0.007951  -0.015908   0.002139   0.001483  -0.001933
    223      -0.009216  -0.024576  -0.011668   0.054164  -0.035798  -0.016707
    224      -0.051022   0.054422   0.023979  -0.037353   0.004695   0.003933
    225      -0.008223  -0.002087  -0.017757   0.003494  -0.004527  -0.004097
    226       0.004019  -0.074618  -0.040298   0.124614  -0.077304  -0.034911
    227      -0.085499   0.097472   0.037691  -0.077868   0.017664   0.010612
    228       0.039265  -0.030120  -0.013465   0.007785   0.011827   0.001555
    229      -0.040605   0.018914   0.010418  -0.002983  -0.006100  -0.003459
    230      -0.034979   0.032972   0.013458  -0.009793  -0.009295  -0.002267
    231       0.055429  -0.042635  -0.014062   0.013474   0.014674   0.002509
    232      -0.052754   0.004576   0.000277   0.017407  -0.021785  -0.009271
    233      -0.058484   0.059760   0.018014  -0.027018  -0.008510  -0.001810
    234       0.055139  -0.037529  -0.010834   0.007141   0.018678   0.003990
    235      -0.056478   0.075660   0.041771  -0.073081   0.035677   0.013186
    236       0.013924  -0.023057  -0.003051   0.034863  -0.019482  -0.006985
    237       0.085597  -0.057440  -0.011418   0.013242   0.028417   0.006827
    238      -0.083564   0.107116   0.056217  -0.101890   0.049102   0.017329
    239       0.028930  -0.039830  -0.010570   0.049642  -0.025619  -0.008930
    240       0.009461   0.008234   0.014316  -0.004215  -0.006003  -0.006000
    241      -0.197087   0.235299   0.092412  -0.084934   0.036436  -0.019459
    242       0.149267  -0.150637  -0.034073   0.055252  -0.014436   0.011650
    243      -0.079008   0.006177  -0.052994   0.038179  -0.094847  -0.071449
    244      -0.102119  -0.014612  -0.165471   0.105436  -0.048760  -0.073602
    245       0.011210  -0.029157  -0.084208  -0.032770   0.025627   0.016240
                 30         31         32         33         34         35    
      0       0.014581  -0.006930   0.008914   0.044060  -0.003548   0.020055
      1       0.022986  -0.004783   0.017821   0.150900  -0.035883  -0.018252
      2       0.008848  -0.012596  -0.017799  -0.070717  -0.007324  -0.036755
      3       0.086975  -0.137387   0.001578   0.118396  -0.050824  -0.018413
      4      -0.007405  -0.020203  -0.011045  -0.087397   0.015798   0.008554
      5      -0.056630   0.198187   0.023914   0.066614  -0.005160  -0.015713
      6      -0.058545   0.035858  -0.002651  -0.074900   0.051407  -0.027392
      7      -0.047366   0.040012   0.016457   0.064112   0.026276   0.008342
      8       0.000669   0.001604   0.003052  -0.035120   0.019262   0.037555
      9      -0.005611   0.023832   0.041259   0.001492  -0.009975  -0.023038
     10      -0.008032   0.013890  -0.009199  -0.002627   0.006628   0.011278
     11       0.004887  -0.003701  -0.019758  -0.044496   0.004840   0.001296
     12      -0.009835  -0.001723  -0.001577  -0.010214   0.018489   0.013388
     13      -0.009143   0.006715   0.005815   0.095131  -0.014421  -0.030876
     14       0.012561  -0.005006  -0.004173  -0.034188  -0.001965  -0.011407
     15       0.004860  -0.020867  -0.000551  -0.013746  -0.000418   0.004622
     16       0.008878  -0.024775  -0.022453   0.028029  -0.019627  -0.044397
     17       0.013045  -0.001103   0.001551  -0.023439  -0.020780  -0.059860
     18       0.035683  -0.069249  -0.037550  -0.017983  -0.026852  -0.045852
     19       0.001093  -0.010953  -0.013283   0.019184  -0.011652  -0.027994
     20       0.013820  -0.005717   0.003607   0.018666  -0.024891  -0.069656
     21       0.003095  -0.025425   0.000375  -0.018732   0.001257   0.012559
     22       0.036473  -0.073120  -0.069112   0.027037  -0.035468  -0.066990
     23       0.005137   0.016086   0.021924  -0.026832  -0.040906  -0.128865
     24      -0.010202  -0.018704   0.002116  -0.014126   0.033256   0.101238
     25       0.040898  -0.048120  -0.057195   0.020686  -0.022663  -0.038735
     26      -0.002648   0.011101   0.017937  -0.021300  -0.034225  -0.110549
     27      -0.020599  -0.009624   0.005735  -0.009894   0.058809   0.170238
     28       0.050449  -0.059411  -0.073717   0.029289  -0.026303  -0.042968
     29       0.000797   0.009636   0.024131  -0.029561  -0.054114  -0.167474
     30      -0.011076  -0.023383  -0.004485  -0.009695   0.040215   0.124194
     31       0.021903   0.022629   0.009118  -0.006602   0.004734   0.002848
     32      -0.011975   0.000207  -0.005941   0.004753  -0.003598  -0.018361
     33      -0.023002  -0.011514  -0.002478   0.002067   0.066121   0.191508
     34       0.024017   0.064286   0.043753  -0.022599   0.020369   0.025823
     35      -0.018349  -0.011689  -0.019416   0.016729   0.001639   0.002404
     36       0.001928  -0.041550  -0.013008  -0.018245   0.013845   0.058453
     37       0.007202   0.056282   0.044253  -0.014803   0.014026   0.017025
     38      -0.014549  -0.002062  -0.017026   0.016905   0.014418   0.032137
     39       0.001409  -0.046675  -0.019196  -0.014476   0.015978   0.067034
     40      -0.004968   0.129156   0.115070  -0.041287   0.036240   0.047102
     41      -0.021065  -0.020517  -0.043586   0.037084   0.033989   0.096528
     42       0.013994  -0.047815  -0.010128  -0.028879  -0.018172  -0.031432
     43       0.011823  -0.009586  -0.022564   0.016329  -0.004996  -0.001789
     44      -0.010578   0.020746   0.010622  -0.001011   0.006183  -0.004310
     45       0.024502  -0.058922  -0.013262  -0.035552  -0.044007  -0.100286
     46       0.002106   0.000786  -0.017459   0.020343   0.002014   0.018097
     47      -0.013986   0.024322   0.010510   0.002254   0.023767   0.042058
     48       0.014527  -0.041553  -0.005158  -0.030794  -0.020266  -0.040370
     49       0.024172  -0.073585  -0.075727   0.031692  -0.029202  -0.048266
     50       0.000912   0.028102   0.028936  -0.021771  -0.027017  -0.098253
     51       0.023261  -0.051384  -0.006203  -0.041433  -0.042865  -0.102733
     52       0.017565  -0.108888  -0.109310   0.047662  -0.038455  -0.063295
     53       0.008045   0.037319   0.041715  -0.032930  -0.033933  -0.120350
     54      -0.034287   0.016518   0.001229  -0.026231   0.021640  -0.027815
     55      -0.009406   0.019731   0.005988   0.019950   0.011605   0.006752
     56       0.008545  -0.009889   0.005912  -0.011648   0.017676   0.068974
     57      -0.014891  -0.007444  -0.007442  -0.037183   0.013227  -0.074145
     58       0.005000   0.011120  -0.001048  -0.008444  -0.001592  -0.008905
     59      -0.035338   0.024079   0.027480   0.061069   0.057399   0.132256
     60      -0.059663   0.012689  -0.019955  -0.217440  -0.089286  -0.072902
     61      -0.010998   0.017300   0.001768  -0.011809  -0.001385  -0.003519
     62      -0.011884   0.011742   0.043208   0.234507   0.157954   0.136406
     63       0.052382  -0.050514  -0.002190   0.156326   0.131837  -0.137432
     64       0.018995  -0.004390  -0.022484  -0.135607  -0.072611  -0.067758
     65      -0.014891   0.011310   0.029627   0.123718   0.095635   0.114269
     66      -0.020176  -0.006585  -0.010373  -0.066932  -0.003331  -0.080034
     67       0.018232   0.014562   0.011922   0.099551   0.056907   0.028217
     68      -0.105475   0.069377   0.025265  -0.114151  -0.048808   0.201908
     69      -0.037193   0.017080   0.001988  -0.022314   0.023731  -0.032696
     70       0.008361   0.010110   0.003813   0.023511   0.014975   0.023715
     71       0.077267  -0.057018   0.004764   0.073931  -0.018364   0.138042
     72      -0.051196   0.020463  -0.001938  -0.030651   0.093010  -0.129803
     73      -0.077696   0.078016   0.018268  -0.099500  -0.184608   0.169181
     74       0.252918  -0.192696  -0.022300   0.321333   0.350188  -0.112534
     75      -0.025956   0.011242   0.006862  -0.008785  -0.085677   0.093041
     76       0.202447  -0.137759  -0.025599   0.298588   0.436641  -0.264087
     77       0.095072  -0.069681   0.004075   0.098492  -0.020654   0.155233
     78      -0.034700   0.017835   0.001263  -0.021235   0.061821  -0.060678
     79      -0.071383   0.075016   0.019142  -0.091775  -0.189426   0.187595
     80      -0.053539   0.045896   0.029209  -0.112758  -0.385613   0.427122
     81      -0.019241   0.009533   0.010551   0.041904  -0.034549   0.017618
     82       0.007049   0.007216  -0.003634  -0.033790  -0.016647   0.002394
     83       0.014993  -0.019564  -0.014774  -0.148331   0.036861   0.025604
     84      -0.029170   0.003942   0.017383   0.048205  -0.288724   0.169405
     85      -0.008642  -0.011444  -0.023996  -0.208597  -0.217097   0.087948
     86       0.012705  -0.020473  -0.011746  -0.138454  -0.032331   0.068366
     87       0.007663   0.012388   0.013798   0.107900   0.166230  -0.094612
     88       0.004331   0.013451   0.002092   0.010047   0.019916  -0.010032
     89       0.006998  -0.038565  -0.031823  -0.296092  -0.158984   0.112514
     90      -0.023237   0.009849   0.009216   0.027675  -0.048362   0.024535
     91       0.032213   0.007624   0.002722   0.044275   0.114986  -0.066775
     92       0.025782  -0.010941  -0.019003  -0.133365   0.321146  -0.137932
     93      -0.020417   0.078238   0.014054   0.003495  -0.004040  -0.028881
     94      -0.007507   0.000126   0.011535   0.000907   0.008140   0.022753
     95      -0.000119  -0.011860   0.002457  -0.008238   0.004835   0.013845
     96      -0.018377   0.067934   0.006394   0.006307  -0.001487  -0.019672
     97      -0.003141  -0.006559   0.006217   0.011363   0.003951   0.015396
     98       0.000398  -0.013798  -0.000467   0.002013   0.002768   0.010618
     99      -0.000631  -0.015805   0.040152   0.002762   0.000992   0.003314
    100      -0.008871   0.026190  -0.014989   0.016731   0.000849   0.000992
    101       0.003681  -0.008411  -0.031824   0.018797  -0.006364  -0.013446
    102       0.006756  -0.055338   0.079921  -0.002136   0.002151   0.011564
    103      -0.005401   0.024493  -0.049357   0.035865  -0.006111  -0.014219
    104       0.003626  -0.001425  -0.052399   0.026444  -0.009119  -0.020653
    105       0.014052  -0.078539   0.009780   0.012954   0.002493   0.027485
    106      -0.020792   0.071686   0.012311  -0.003492   0.004595  -0.003860
    107       0.002716  -0.000822  -0.033086   0.033200  -0.011872  -0.029747
    108       0.033253  -0.170793   0.024339   0.017647   0.006140   0.063177
    109      -0.028253   0.110179   0.001602  -0.000327   0.001463  -0.022526
    110       0.000746   0.017161  -0.050701   0.048562  -0.017727  -0.048935
    111      -0.000014  -0.004357  -0.048000   0.018292  -0.001060  -0.003181
    112      -0.020547   0.053942   0.052000  -0.023353   0.011270   0.017406
    113       0.005501  -0.021810  -0.007646   0.025223  -0.008643  -0.015699
    114       0.005858  -0.026316  -0.090879   0.027995   0.000117   0.006109
    115      -0.027384   0.074511   0.081226  -0.038544   0.014498   0.019636
    116       0.006878  -0.022737  -0.000374   0.030621  -0.012142  -0.024217
    117      -0.021194   0.089418  -0.022691   0.006496  -0.003670  -0.036461
    118      -0.011740   0.013713   0.042766  -0.022149   0.013473   0.034406
    119       0.004192  -0.030623   0.003721   0.008805   0.000056   0.009529
    120      -0.032799   0.140074  -0.023350   0.001707  -0.002037  -0.044910
    121      -0.013813   0.013000   0.056331  -0.033736   0.018163   0.046864
    122       0.005043  -0.038621   0.009881   0.003907   0.001882   0.015982
    123      -0.011299   0.041315  -0.006331   0.004115   0.000497  -0.007827
    124       0.003468  -0.006680   0.008239  -0.014036   0.002617   0.006990
    125      -0.009101   0.004700   0.006221   0.021458   0.003640   0.012674
    126      -0.009826   0.049341  -0.012337  -0.009201   0.000252  -0.011596
    127      -0.000628   0.029221  -0.003886  -0.028329   0.003405   0.002216
    128      -0.020918   0.049863   0.001846   0.033606   0.005362   0.011217
    129      -0.014126   0.089503  -0.071556  -0.016129   0.002782   0.002328
    130       0.017166  -0.066237   0.149891  -0.048474  -0.005041  -0.047955
    131       0.025770  -0.184521   0.390223  -0.032220  -0.016529  -0.121405
    132       0.029149  -0.140375   0.244334  -0.058137  -0.016179  -0.098548
    133       0.018796  -0.063315   0.179052  -0.064236  -0.006590  -0.064402
    134      -0.057457   0.226478  -0.270896   0.086254   0.021797   0.106223
    135      -0.043227   0.206307  -0.223047   0.036220   0.014037   0.061105
    136      -0.041555   0.247870  -0.360485   0.019990   0.023094   0.119974
    137      -0.042271   0.145693  -0.115896   0.063969   0.013721   0.052791
    138      -0.007446   0.020975  -0.033721   0.011135   0.002652   0.010888
    139       0.001395   0.005231   0.019775  -0.020279   0.001104  -0.004387
    140      -0.014306   0.020598   0.005852   0.025748  -0.000057  -0.002042
    141      -0.007825   0.016789   0.026011   0.007315  -0.005596  -0.022893
    142      -0.000493   0.019486   0.024916  -0.029595  -0.000738  -0.018574
    143      -0.014597   0.016123   0.062042   0.022170  -0.007701  -0.033337
    144      -0.005254   0.023228  -0.119035   0.014834   0.012740   0.056474
    145       0.000236   0.000908   0.073015  -0.017087  -0.001654  -0.020222
    146      -0.015213   0.021160   0.034052   0.022630  -0.004684  -0.021695
    147      -0.004857   0.010796  -0.050782   0.013304   0.003072   0.019282
    148       0.005060  -0.002885  -0.022515  -0.020813   0.004057   0.014491
    149      -0.011112   0.028426  -0.077701   0.016458   0.008272   0.032086
    150       0.001005  -0.014611   0.012213   0.000529   0.004859   0.015417
    151       0.013430  -0.036416   0.010597  -0.032179   0.003829   0.015245
    152      -0.000997  -0.035860   0.020050   0.023599   0.007101   0.031619
    153       0.017484  -0.109624   0.167764  -0.028851   0.001432  -0.005291
    154       0.041865  -0.204548   0.266359  -0.072080   0.000652  -0.006416
    155       0.013162  -0.126819   0.126296   0.022113   0.010184   0.044796
    156       0.020284  -0.117405   0.114557  -0.012292   0.007991   0.031194
    157      -0.012760   0.134617  -0.268009   0.000918   0.007090   0.039891
    158       0.002192  -0.071104   0.117572   0.012450   0.003315   0.007714
    159      -0.023976   0.128784  -0.217610   0.043672   0.009668   0.044459
    160       0.019815  -0.063031   0.038120  -0.042892   0.003100   0.012930
    161      -0.011945   0.054241  -0.167703   0.043236   0.011161   0.060710
    162       0.035060  -0.031268  -0.003690   0.001751  -0.012543   0.005123
    163       0.006163  -0.027095  -0.003653  -0.013668  -0.002792  -0.002132
    164       0.000134   0.011669   0.000244  -0.016915  -0.004847  -0.013866
    165       0.002557   0.054336  -0.001670  -0.061559  -0.005250  -0.000241
    166       0.000886  -0.035340  -0.008782  -0.054086   0.007048   0.005732
    167       0.030670  -0.115547  -0.015870  -0.049129   0.010679   0.006029
    168       0.002710   0.052046  -0.002664  -0.058872  -0.007394  -0.004154
    169      -0.009464  -0.012500   0.000702   0.006755   0.004186   0.004844
    170       0.032037  -0.110024  -0.013957  -0.047896   0.011619   0.010462
    171       0.003396   0.062272  -0.008194  -0.099631  -0.007573  -0.004982
    172      -0.014059  -0.000875   0.005753   0.040339   0.001960   0.003546
    173       0.043293  -0.155659  -0.020330  -0.085249   0.018393   0.015260
    174       0.009946   0.001630   0.000311   0.003346  -0.005276  -0.003094
    175      -0.014734   0.006883   0.007661   0.051895  -0.000539   0.001828
    176       0.009822   0.001887   0.001495  -0.000453  -0.003597  -0.000116
    177       0.012435  -0.018799  -0.002621   0.007764  -0.002895  -0.002771
    178      -0.021618   0.034761   0.018220   0.120655  -0.007696  -0.003726
    179       0.006153   0.029881   0.006093  -0.000362  -0.007234  -0.001037
    180       0.020090  -0.048690   0.003957   0.054355  -0.002781   0.001097
    181      -0.010938  -0.005574   0.001896   0.012110   0.002588   0.004330
    182      -0.014936   0.107681   0.012703   0.039140  -0.016175  -0.013541
    183       0.033024  -0.123343   0.002255   0.094996   0.004348   0.007800
    184      -0.015465   0.009744   0.006090   0.037099   0.000238   0.002389
    185      -0.042397   0.234590   0.026791   0.067094  -0.030897  -0.026616
    186       0.010422   0.008728   0.009859   0.048725  -0.010838  -0.005275
    187       0.000100  -0.036690  -0.009225  -0.058703   0.007652   0.007671
    188      -0.001614   0.031638   0.003721   0.037106  -0.005223  -0.005119
    189       0.013513  -0.008665   0.015324   0.092878  -0.013237  -0.005918
    190       0.004106  -0.048345  -0.014684  -0.094892   0.010566   0.009427
    191      -0.016525   0.086542   0.010272   0.069792  -0.009378  -0.008635
    192      -0.000087   0.066004   0.005900  -0.016960  -0.011239  -0.006715
    193       0.005323  -0.053552  -0.014697  -0.092756   0.010671   0.009545
    194       0.024488  -0.090033  -0.011372  -0.012775   0.008668   0.005668
    195      -0.002814   0.087076   0.006812  -0.019774  -0.014559  -0.009848
    196       0.012381  -0.082232  -0.024339  -0.155939   0.017022   0.015284
    197       0.028422  -0.120533  -0.014150  -0.018280   0.014157   0.010469
    198      -0.019890   0.051299   0.079659   0.020395  -0.018908  -0.063257
    199      -0.013824   0.024745  -0.009120  -0.007098   0.018655   0.043917
    200       0.019329  -0.031665  -0.046125  -0.051700   0.001156   0.003403
    201       0.007888  -0.005369   0.003109   0.036324  -0.016655   0.006494
    202       0.099131   0.030590   0.001468  -0.014815   0.010855   0.003332
    203      -0.053654  -0.012605  -0.004366  -0.026478   0.012552  -0.015006
    204       0.003575  -0.002873   0.000591   0.007632  -0.003888  -0.000585
    205      -0.003783   0.010245   0.007654  -0.007953  -0.000538   0.008355
    206      -0.016121  -0.010989  -0.002088   0.022317  -0.004395  -0.004507
    207      -0.024462  -0.012005   0.002039   0.025427  -0.011739   0.002546
    208      -0.238373  -0.056790   0.002169   0.017161  -0.005861  -0.002298
    209       0.102449   0.020857   0.003857   0.035990  -0.019028   0.007021
    210      -0.011626  -0.004633  -0.000517  -0.004245   0.003449  -0.000780
    211      -0.202273  -0.050985   0.000894   0.023348  -0.008099  -0.004290
    212       0.084689   0.018262   0.004404   0.032830  -0.018156   0.007817
    213      -0.011117  -0.002359  -0.001806  -0.019494   0.011260  -0.002827
    214      -0.264768  -0.068366   0.001947   0.040586  -0.015590  -0.004443
    215       0.104228   0.019724   0.006500   0.055849  -0.030402   0.011814
    216       0.011647   0.004191  -0.002490  -0.027621   0.014641  -0.003606
    217       0.037314   0.009929   0.001137   0.003184  -0.003086   0.000377
    218      -0.019619  -0.002619   0.000711   0.002334  -0.001255  -0.000130
    219       0.026627   0.012474  -0.005530  -0.060397   0.030174  -0.008233
    220       0.137706   0.033665   0.001679   0.004181  -0.005639   0.002927
    221      -0.067393  -0.013836   0.000394   0.001280   0.000207  -0.001447
    222       0.016768   0.003003  -0.000552  -0.010055   0.006155  -0.000638
    223       0.203531   0.054851   0.001956  -0.019319   0.004216   0.004996
    224      -0.088966  -0.016680  -0.003082  -0.021971   0.011829  -0.007308
    225       0.038094   0.010163  -0.001617  -0.023726   0.012400  -0.001721
    226       0.460230   0.120687   0.003714  -0.037478   0.007625   0.012981
    227      -0.202110  -0.042166  -0.006404  -0.039462   0.022806  -0.014497
    228      -0.007016  -0.007664   0.002527   0.025064  -0.010954   0.003211
    229       0.005044   0.005631  -0.000232  -0.015048   0.006760  -0.002951
    230       0.005442   0.006514  -0.001957  -0.022396   0.009781  -0.003341
    231      -0.007424  -0.010044   0.003954   0.041353  -0.019038   0.005447
    232       0.078070   0.025547  -0.000991  -0.030466   0.013712  -0.003412
    233      -0.020510   0.003365  -0.004149  -0.044915   0.021267  -0.007008
    234      -0.027390  -0.015129   0.003970   0.042845  -0.019602   0.005048
    235      -0.221380  -0.052440  -0.000770   0.006028  -0.000279  -0.006900
    236       0.103481   0.025558   0.002037   0.010370  -0.007832   0.004583
    237      -0.039333  -0.022907   0.007139   0.076211  -0.035906   0.010079
    238      -0.291437  -0.068146  -0.001055   0.003648   0.001306  -0.009375
    239       0.137827   0.032993   0.002392   0.013513  -0.009517   0.006151
    240       0.053650   0.019223  -0.003685  -0.053775   0.022257  -0.008649
    241       0.180044   0.068965   0.017849  -0.036129  -0.005985   0.017612
    242      -0.116898  -0.043962  -0.007930   0.035842  -0.002271  -0.010184
    243      -0.029254   0.039312  -0.007104  -0.105070   0.054801  -0.029126
    244      -0.048272   0.038237   0.012023   0.059754   0.031950   0.009590
    245      -0.024722  -0.009142   0.001061  -0.032490   0.023337   0.053353
                 36         37         38         39         40         41    
      0       0.004296  -0.012588   0.011622   0.008818   0.024852  -0.024980
      1       0.012069  -0.026531   0.025272   0.007451   0.045487  -0.031880
      2      -0.004661   0.009140  -0.009378  -0.011729  -0.021615   0.010319
      3       0.009930  -0.030247   0.025119   0.007749   0.041707  -0.050741
      4      -0.006951   0.013325  -0.013524  -0.001575  -0.032757   0.035333
      5       0.002751  -0.012552   0.010592  -0.001793   0.034638  -0.029410
      6       0.005271   0.025920  -0.011926  -0.000007   0.009931   0.021405
      7      -0.000991   0.001227  -0.000349  -0.001250   0.006944   0.043949
      8      -0.005669   0.009306  -0.008166   0.001164   0.013278  -0.005755
      9       0.003484  -0.010163   0.002055   0.004140  -0.002621   0.002985
     10      -0.006459   0.008358   0.002366  -0.043029   0.001586  -0.001301
     11       0.014041   0.016193   0.012917  -0.010777   0.002333  -0.011746
     12       0.002266   0.003633  -0.000316  -0.002659   0.013497   0.000369
     13       0.006348  -0.015570   0.013229  -0.005895   0.020083   0.011285
     14       0.004541   0.009970  -0.002313  -0.001165   0.012286  -0.013667
     15       0.008780  -0.000138   0.006123  -0.001290  -0.000741  -0.000502
     16      -0.003955  -0.006833   0.001824  -0.019579  -0.000641   0.008865
     17       0.019972   0.000110   0.013083   0.006628   0.000429  -0.003818
     18      -0.007410  -0.002503  -0.004267   0.031700  -0.017063   0.000095
     19       0.000541  -0.002643   0.004503  -0.031596   0.000980   0.006190
     20       0.016783  -0.013988   0.013286   0.022271   0.012234   0.003608
     21       0.018857   0.002432   0.014325  -0.008783  -0.004152   0.000542
     22      -0.047411  -0.001079  -0.027784   0.033430  -0.009106   0.001231
     23       0.050195  -0.012065   0.036734   0.003641  -0.020699   0.012353
     24       0.009964   0.011704   0.006410  -0.024171   0.006154  -0.006445
     25      -0.064808   0.002585  -0.042839   0.046623  -0.002902  -0.006205
     26       0.053579  -0.010771   0.039494  -0.006740  -0.019678   0.013696
     27       0.001253   0.018111  -0.000801  -0.034883   0.015870  -0.012198
     28      -0.096909   0.001164  -0.064935   0.066722  -0.000124  -0.010717
     29       0.078570  -0.015676   0.057782  -0.008438  -0.029514   0.021148
     30      -0.000859   0.014970  -0.001587  -0.023988   0.009945  -0.009689
     31       0.000953  -0.000892   0.000470   0.001087   0.001492   0.000093
     32       0.000931  -0.000826   0.000452   0.000236  -0.002478   0.001411
     33      -0.018861   0.019558  -0.016565  -0.030275   0.022390  -0.015677
     34       0.024561  -0.002849   0.015374  -0.013833   0.006036   0.001494
     35      -0.017024   0.002023  -0.012508   0.003618   0.001245  -0.001826
     36       0.008886   0.011251   0.007758  -0.013753  -0.001159  -0.005194
     37       0.051668  -0.002578   0.033950  -0.037717   0.000178   0.006755
     38      -0.034902   0.003354  -0.025852   0.012083   0.008224  -0.006341
     39      -0.001269   0.012556   0.000609  -0.009524   0.000528  -0.007157
     40       0.133904  -0.006688   0.088223  -0.095249   0.001007   0.016669
     41      -0.086248   0.011060  -0.062785   0.028470   0.020012  -0.017324
     42       0.032319   0.002440   0.026509  -0.006983  -0.014355   0.003948
     43      -0.029238   0.002528  -0.021168   0.014731   0.001128  -0.004653
     44       0.008868  -0.002852   0.005340  -0.005475   0.001146   0.002630
     45       0.044608  -0.003764   0.037269   0.002430  -0.025094   0.010082
     46      -0.033101   0.004352  -0.026014   0.012063   0.004788  -0.007986
     47       0.000896   0.001364  -0.000883  -0.011860   0.008020  -0.000695
     48       0.037714   0.001216   0.029818  -0.008534  -0.014970   0.005195
     49      -0.073494   0.000119  -0.046407   0.049865  -0.004264  -0.005223
     50       0.052486  -0.011172   0.037198  -0.006901  -0.016211   0.012981
     51       0.057082  -0.003337   0.046088  -0.005043  -0.026973   0.011937
     52      -0.109525  -0.000966  -0.069352   0.070577  -0.003325  -0.007306
     53       0.075659  -0.012920   0.053828  -0.013643  -0.022108   0.016716
     54       0.009079   0.019927  -0.005373   0.003543   0.010249  -0.010183
     55      -0.002763  -0.003383   0.001045  -0.000843  -0.019463   0.025954
     56      -0.015401   0.001851  -0.010206   0.001370   0.021901  -0.023157
     57       0.021956   0.032081  -0.004596   0.005250   0.037770  -0.062958
     58       0.000303  -0.005301   0.003797  -0.001324  -0.024785   0.012763
     59      -0.030197   0.001608  -0.018522   0.001008   0.017757   0.041471
     60       0.036874   0.078990  -0.024089   0.018685   0.360876   0.019460
     61       0.001393   0.007984  -0.003331   0.001375   0.034273   0.028127
[truncated: 704,594 more chars]
