# Supplementary material for: A stereodivergent multicomponent approach for the synthesis of C–N atropisomeric peptide analogues
Source: Chem Sci. 2024 Sep 16;15(40):16743–51. doi: 10.1039/d4sc04700a (PMC11418089; doi:10.1039/d4sc04700a)
Supplement: SC-015-D4SC04700A-s001 [file SC-015-D4SC04700A-s001.zip › CompData/_3_3a/IminiumBzOate_S3optb.out]

                                 *****************
                                 * O   R   C   A *
                                 *****************

                                            #,                                       
                                            ###                                      
                                            ####                                     
                                            #####                                    
                                            ######                                   
                                           ########,                                 
                                     ,,################,,,,,                         
                               ,,#################################,,                 
                          ,,##########################################,,             
                       ,#########################################, ''#####,          
                    ,#############################################,,   '####,        
                  ,##################################################,,,,####,       
                ,###########''''           ''''###############################       
              ,#####''   ,,,,##########,,,,          '''####'''          '####       
            ,##' ,,,,###########################,,,                        '##       
           ' ,,###''''                  '''############,,,                           
         ,,##''                                '''############,,,,        ,,,,,,###''
      ,#''                                            '''#######################'''  
     '                                                          ''''####''''         
             ,#######,   #######,   ,#######,      ##                                
            ,#'     '#,  ##    ##  ,#'     '#,    #''#        ######   ,####,        
            ##       ##  ##   ,#'  ##            #'  '#       #        #'  '#        
            ##       ##  #######   ##           ,######,      #####,   #    #        
            '#,     ,#'  ##    ##  '#,     ,#' ,#      #,         ##   #,  ,#        
             '#######'   ##     ##  '#######'  #'      '#     #####' # '####'        


                  #######################################################
                  #                        -***-                        #
                  #          Department of theory and spectroscopy      #
                  #    Directorship and core code : Frank Neese         #
                  #        Max Planck Institute fuer Kohlenforschung    #
                  #                Kaiser Wilhelm Platz 1               #
                  #                 D-45470 Muelheim/Ruhr               #
                  #                      Germany                        #
                  #                                                     #
                  #                  All rights reserved                #
                  #                        -***-                        #
                  #######################################################


                         Program Version 5.0.2 -  RELEASE  -


 With contributions from (in alphabetic order):
   Daniel Aravena         : Magnetic Suceptibility
   Michael Atanasov       : Ab Initio Ligand Field Theory (pilot matlab implementation)
   Alexander A. Auer      : GIAO ZORA, VPT2 properties, NMR spectrum
   Ute Becker             : Parallelization
   Giovanni Bistoni       : ED, misc. LED, open-shell LED, HFLD
   Martin Brehm           : Molecular dynamics
   Dmytro Bykov           : SCF Hessian
   Vijay G. Chilkuri      : MRCI spin determinant printing, contributions to CSF-ICE
   Dipayan Datta          : RHF DLPNO-CCSD density
   Achintya Kumar Dutta   : EOM-CC, STEOM-CC
   Dmitry Ganyushin       : Spin-Orbit,Spin-Spin,Magnetic field MRCI
   Miquel Garcia          : C-PCM and meta-GGA Hessian, CC/C-PCM, Gaussian charge scheme
   Yang Guo               : DLPNO-NEVPT2, F12-NEVPT2, CIM, IAO-localization
   Andreas Hansen         : Spin unrestricted coupled pair/coupled cluster methods
   Benjamin Helmich-Paris : MC-RPA, TRAH-SCF, COSX integrals
   Lee Huntington         : MR-EOM, pCC
   Robert Izsak           : Overlap fitted RIJCOSX, COSX-SCS-MP3, EOM
   Marcus Kettner         : VPT2
   Christian Kollmar      : KDIIS, OOCD, Brueckner-CCSD(T), CCSD density, CASPT2, CASPT2-K
   Simone Kossmann        : Meta GGA functionals, TD-DFT gradient, OOMP2, MP2 Hessian
   Martin Krupicka        : Initial AUTO-CI
   Lucas Lang             : DCDCAS
   Marvin Lechner         : AUTO-CI (C++ implementation), FIC-MRCC
   Dagmar Lenk            : GEPOL surface, SMD
   Dimitrios Liakos       : Extrapolation schemes; Compound Job, initial MDCI parallelization
   Dimitrios Manganas     : Further ROCIS development; embedding schemes
   Dimitrios Pantazis     : SARC Basis sets
   Anastasios Papadopoulos: AUTO-CI, single reference methods and gradients
   Taras Petrenko         : DFT Hessian,TD-DFT gradient, ASA, ECA, R-Raman, ABS, FL, XAS/XES, NRVS
   Peter Pinski           : DLPNO-MP2, DLPNO-MP2 Gradient
   Christoph Reimann      : Effective Core Potentials
   Marius Retegan         : Local ZFS, SOC
   Christoph Riplinger    : Optimizer, TS searches, QM/MM, DLPNO-CCSD(T), (RO)-DLPNO pert. Triples
   Tobias Risthaus        : Range-separated hybrids, TD-DFT gradient, RPA, STAB
   Michael Roemelt        : Original ROCIS implementation
   Masaaki Saitow         : Open-shell DLPNO-CCSD energy and density
   Barbara Sandhoefer     : DKH picture change effects
   Avijit Sen             : IP-ROCIS
   Kantharuban Sivalingam : CASSCF convergence, NEVPT2, FIC-MRCI
   Bernardo de Souza      : ESD, SOC TD-DFT
   Georgi Stoychev        : AutoAux, RI-MP2 NMR, DLPNO-MP2 response
   Willem Van den Heuvel  : Paramagnetic NMR
   Boris Wezisla          : Elementary symmetry handling
   Frank Wennmohs         : Technical directorship


 We gratefully acknowledge several colleagues who have allowed us to
 interface, adapt or use parts of their codes:
   Stefan Grimme, W. Hujo, H. Kruse, P. Pracht,  : VdW corrections, initial TS optimization,
                  C. Bannwarth, S. Ehlert          DFT functionals, gCP, sTDA/sTD-DF
   Ed Valeev, F. Pavosevic, A. Kumar             : LibInt (2-el integral package), F12 methods
   Garnet Chan, S. Sharma, J. Yang, R. Olivares  : DMRG
   Ulf Ekstrom                                   : XCFun DFT Library
   Mihaly Kallay                                 : mrcc  (arbitrary order and MRCC methods)
   Jiri Pittner, Ondrej Demel                    : Mk-CCSD
   Frank Weinhold                                : gennbo (NPA and NBO analysis)
   Christopher J. Cramer and Donald G. Truhlar   : smd solvation model
   Lars Goerigk                                  : TD-DFT with DH, B97 family of functionals
   V. Asgeirsson, H. Jonsson                     : NEB implementation
   FAccTs GmbH                                   : IRC, NEB, NEB-TS, DLPNO-Multilevel, CI-OPT
                                                   MM, QMMM, 2- and 3-layer-ONIOM, Crystal-QMMM,
                                                   LR-CPCM, SF, NACMEs, symmetry and pop. for TD-DFT,
                                                   nearIR, NL-DFT gradient (VV10), updates on ESD,
                                                   ML-optimized integration grids
   S Lehtola, MJT Oliveira, MAL Marques          : LibXC Library
   Liviu Ungur et al                             : ANISO software


 Your calculation uses the libint2 library for the computation of 2-el integrals
 For citations please refer to: http://libint.valeyev.net

 Your ORCA version has been built with support for libXC version: 5.1.0
 For citations please refer to: https://tddft.org/programs/libxc/

 This ORCA versions uses:
   CBLAS   interface :  Fast vector & matrix operations
   LAPACKE interface :  Fast linear algebra routines
   SCALAPACK package :  Parallel linear algebra routines
   Shared memory     :  Shared parallel matrices
   BLAS/LAPACK       :  OpenBLAS 0.3.15  USE64BITINT DYNAMIC_ARCH NO_AFFINITY Zen SINGLE_THREADED
        Core in use  :  Zen
   Copyright (c) 2011-2014, The OpenBLAS Project


Your calculation utilizes the atom-pairwise dispersion correction
with the Becke-Johnson damping scheme (D3BJ)
Cite in your paper:
S.Grimme, S.Ehrlich, L.Goerigk, J Comput Chem, (2011), 32, 1456–1465 
S.Grimme, J.Antony, S.Ehrlich and H.Krieg, J.Chem.Phys., 132, (2010), 154104 
   

Your calculation utilizes the SMD solvation module
Please cite in your paper:
A.V. Marenich, C.J. Cramer, D.G. Truhlar J. Phys. Chem. B, 113, (2009), 6378 

================================================================================

----- Orbital basis set information -----
Your calculation utilizes the basis: def2-TZVP
   F. Weigend and R. Ahlrichs, Phys. Chem. Chem. Phys. 7, 3297 (2005).

----- AuxJ basis set information -----
Your calculation utilizes the auxiliary basis: def2/J
   F. Weigend, Phys. Chem. Chem. Phys. 8, 1057 (2006).

================================================================================
                                        WARNINGS
                       Please study these warnings very carefully!
================================================================================


WARNING: Geometry Optimization
  ===> : Switching off AutoStart
         For restart on a previous wavefunction, please use MOREAD

INFO   : the flag for use of the SHARK integral package has been found!

================================================================================
                                       INPUT FILE
================================================================================
NAME = IminiumBzOate_S3optb.inp
|  1> ! PBE0 D3 def2-tzvp Opt
|  2> %maxcore 2660
|  3> %geom
|  4> maxiter 150
|  5> MaxStep 0.15
|  6> end
|  7> %pal nprocs 30
|  8> end
|  9> %CPCM SMD TRUE
| 10>    SMDSOLVENT "2,2,2-TRIFLUOROETHANOL"
| 11> end
| 12> 
| 13> *xyz 0 1
| 14> O  6.656451  2.871482  3.466069
| 15> O  8.330414  2.437021  4.897576
| 16> N  5.277509  4.525387  2.887445
| 17> N  5.778488  2.684811  5.942965
| 18> C  5.655806  3.652936  3.750426
| 19> C  4.960134  3.540342  5.089084
| 20> H  4.965730  4.559146  5.497787
| 21> C  3.512364  3.125699  4.973577
| 22> C  2.670472  3.441243  6.035044
| 23> H  3.062369  3.993697  6.881553
| 24> C  1.341020  3.054735  6.014646
| 25> H  0.693190  3.311758  6.845035
| 26> C  0.836699  2.360667  4.923811
| 27> H  -0.206705  2.066759  4.901409
| 28> C  1.670097  2.052080  3.858425
| 29> H  1.281987  1.512420  3.002061
| 30> C  3.005204  2.430383  3.883692
| 31> H  3.644437  2.173811  3.046643
| 32> C  5.862964  4.761830  1.543815
| 33> C  5.765281  3.497338  0.699405
| 34> H  6.394685  2.694896  1.083321
| 35> H  6.094465  3.729462  -0.315404
| 36> H  4.732647  3.144518  0.650492
| 37> C  7.306064  5.229304  1.689161
| 38> H  7.357164  6.131702  2.302290
| 39> H  7.701948  5.464521  0.699054
| 40> H  7.942562  4.465413  2.135623
| 41> C  5.028285  5.864460  0.909441
| 42> H  5.427285  6.084188  -0.081695
| 43> H  5.061854  6.779070  1.505007
| 44> H  3.985552  5.557965  0.800180
| 45> C  5.201524  1.817357  6.899611
| 46> C  5.364031  1.994233  8.284779
| 47> C  4.761851  1.029386  9.104909
| 48> H  4.847442  1.133780  10.179081
| 49> C  4.039449  -0.041859  8.616746
| 50> H  3.590907  -0.748973  9.305569
| 51> C  3.898395  -0.199333  7.245434
| 52> H  3.345575  -1.035585  6.832640
| 53> C  4.486068  0.721246  6.405952
| 54> H  4.400365  0.603327  5.334452
| 55> C  6.068283  3.146714  9.028535
| 56> C  7.104550  2.560324  9.996309
| 57> H  6.664422  1.878042  10.723971
| 58> H  7.585943  3.370167  10.551504
| 59> H  7.880820  2.017961  9.449278
| 60> C  6.813306  4.188623  8.192412
| 61> H  7.653493  3.765988  7.630951
| 62> H  7.247813  4.918763  8.879673
| 63> H  6.156281  4.750896  7.524394
| 64> C  4.997853  3.909759  9.820256
| 65> H  4.248552  4.336083  9.146071
| 66> H  5.459185  4.731225  10.375753
| 67> H  4.482752  3.266266  10.535715
| 68> C  7.327363  2.011961  4.397715
| 69> C  6.929221  0.606390  4.270742
| 70> C  7.478403  -0.298653  5.176734
| 71> H  8.175335  0.054526  5.927625
| 72> C  7.114822  -1.631902  5.123721
| 73> H  7.531766  -2.333887  5.836384
| 74> C  6.212314  -2.067323  4.161677
| 75> H  5.927286  -3.112649  4.121858
| 76> C  5.674806  -1.168185  3.250955
| 77> H  4.976303  -1.509839  2.496185
| 78> C  6.024523  0.170963  3.306057
| 79> H  5.600052  0.869955  2.597263
| 80> H  6.491366  3.256412  6.368472
| 81> O  4.023160  6.702142  5.433809
| 82> C  3.055828  6.421057  4.698303
| 83> C  1.666127  6.545038  5.265641
| 84> C  1.490131  6.858391  6.610913
| 85> H  2.361839  7.051150  7.225896
| 86> C  0.219578  6.899228  7.163774
| 87> H  0.093924  7.133988  8.215122
| 88> C  -0.891083  6.632778  6.372909
| 89> H  -1.885536  6.660494  6.804879
| 90> C  -0.724472  6.329494  5.027747
| 91> H  -1.589093  6.119780  4.407559
| 92> C  0.548088  6.283700  4.478820
| 93> H  0.683200  6.028852  3.434420
| 94> O  3.155955  6.007624  3.505953
| 95> H  4.453514  5.142380  3.164833
| 96> *
| 97> 
| 98>                          ****END OF INPUT****
================================================================================

                       *****************************
                       * Geometry Optimization Run *
                       *****************************

Geometry optimization settings:
Update method            Update   .... BFGS
Choice of coordinates    CoordSys .... Z-matrix Internals
Initial Hessian          InHess   .... Almoef's Model

Convergence Tolerances:
Energy Change            TolE     ....  5.0000e-06 Eh
Max. Gradient            TolMAXG  ....  3.0000e-04 Eh/bohr
RMS Gradient             TolRMSG  ....  1.0000e-04 Eh/bohr
Max. Displacement        TolMAXD  ....  4.0000e-03 bohr
RMS Displacement         TolRMSD  ....  2.0000e-03 bohr
Strict Convergence                ....  False
------------------------------------------------------------------------------
                        ORCA OPTIMIZATION COORDINATE SETUP
------------------------------------------------------------------------------

The optimization will be done in new redundant internal coordinates
Making redundant internal coordinates   ...  (new redundants) done
Evaluating the initial hessian          ...  (Almloef) done
Evaluating the coordinates              ...  done
Calculating the B-matrix                .... done
Calculating the G-matrix                .... done
Diagonalizing the G-matrix              .... done
Small eigenvalue found = 8.248e-04
Small eigenvalue found = 2.020e-03
Small eigenvalue found = 2.162e-03
Small eigenvalue found = 2.703e-03
Small eigenvalue found = 4.026e-03
Small eigenvalue found = 5.194e-03
Small eigenvalue found = 6.104e-03
Small eigenvalue found = 9.349e-03
Small eigenvalue found = 1.170e-02
Small eigenvalue found = 1.260e-02
Small eigenvalue found = 1.604e-02
Small eigenvalue found = 2.185e-02
Small eigenvalue found = 2.457e-02
The first mode is                       ....  198
The number of degrees of freedom        ....  240

    -----------------------------------------------------------------
                    Redundant Internal Coordinates


    -----------------------------------------------------------------
         Definition                    Initial Value    Approx d2E/dq
    -----------------------------------------------------------------
      1. B(C   4,N   2)                  1.2841         0.825597   
      2. B(C   4,O   0)                  1.3011         0.775774   
      3. B(C   5,C   4)                  1.5128         0.397903   
      4. B(C   5,N   3)                  1.4597         0.433171   
      5. B(H   6,C   5)                  1.0977         0.350006   
      6. B(C   7,C   5)                  1.5104         0.401465   
      7. B(C   8,C   7)                  1.3911         0.622356   
      8. B(H   9,C   8)                  1.0841         0.367932   
      9. B(C  10,C   8)                  1.3846         0.637205   
     10. B(H  11,C  10)                  1.0841         0.367979   
     11. B(C  12,C  10)                  1.3878         0.629865   
     12. B(H  13,C  12)                  1.0842         0.367801   
     13. B(C  14,C  12)                  1.3874         0.630837   
     14. B(H  15,C  14)                  1.0841         0.368022   
     15. B(C  16,C   7)                  1.3887         0.627757   
     16. B(C  16,C  14)                  1.3879         0.629639   
     17. B(H  17,C  16)                  1.0840         0.368099   
     18. B(C  18,N   2)                  1.4846         0.395335   
     19. B(C  19,C  18)                  1.5237         0.382391   
     20. B(H  20,C  19)                  1.0897         0.360492   
     21. B(H  21,C  19)                  1.0918         0.357694   
     22. B(H  22,C  19)                  1.0923         0.357017   
     23. B(C  23,C  18)                  1.5239         0.382076   
     24. B(H  24,C  23)                  1.0922         0.357226   
     25. B(H  25,C  23)                  1.0920         0.357525   
     26. B(H  26,C  23)                  1.0899         0.360168   
     27. B(C  27,C  18)                  1.5215         0.385447   
     28. B(H  28,C  27)                  1.0908         0.359051   
     29. B(H  29,C  27)                  1.0919         0.357540   
     30. B(H  30,C  27)                  1.0923         0.357040   
     31. B(C  31,N   3)                  1.4144         0.511614   
     32. B(C  32,C  31)                  1.4058         0.589479   
     33. B(C  33,C  32)                  1.4022         0.597413   
     34. B(H  34,C  33)                  1.0826         0.369994   
     35. B(C  35,C  33)                  1.3812         0.645308   
     36. B(H  36,C  35)                  1.0843         0.367738   
     37. B(C  37,C  35)                  1.3875         0.630532   
     38. B(H  38,C  37)                  1.0841         0.367957   
     39. B(C  39,C  37)                  1.3775         0.654113   
     40. B(C  39,C  31)                  1.3989         0.604608   
     41. B(H  40,C  39)                  1.0814         0.371699   
     42. B(C  41,C  32)                  1.5419         0.357638   
     43. B(C  42,C  41)                  1.5344         0.367626   
     44. B(H  43,C  42)                  1.0903         0.359728   
     45. B(H  44,C  42)                  1.0935         0.355449   
     46. B(H  45,C  42)                  1.0936         0.355348   
     47. B(C  46,C  41)                  1.5296         0.374098   
     48. B(H  47,C  46)                  1.0953         0.353103   
     49. B(H  48,C  46)                  1.0928         0.356405   
     50. B(H  49,C  46)                  1.0927         0.356493   
     51. B(C  50,C  41)                  1.5346         0.367366   
     52. B(H  51,C  50)                  1.0944         0.354315   
     53. B(H  52,C  50)                  1.0937         0.355220   
     54. B(H  53,C  50)                  1.0915         0.358168   
     55. B(C  54,O   1)                  1.1986         1.130414   
     56. B(C  54,O   0)                  1.4342         0.475767   
     57. B(C  55,C  54)                  1.4664         0.471932   
     58. B(C  56,C  55)                  1.3934         0.617072   
     59. B(H  57,C  56)                  1.0836         0.368605   
     60. B(C  58,C  56)                  1.3830         0.641186   
     61. B(H  59,C  58)                  1.0837         0.368464   
     62. B(C  60,C  58)                  1.3891         0.626831   
     63. B(C  60,H  40)                  3.4338         0.000066   
     64. B(H  61,C  60)                  1.0842         0.367828   
     65. B(C  62,C  60)                  1.3881         0.629209   
     66. B(H  63,H  15)                  4.7998         0.000000   
     67. B(H  63,C  62)                  1.0837         0.368590   
     68. B(C  64,C  62)                  1.3852         0.636016   
     69. B(C  64,C  55)                  1.3924         0.619382   
     70. B(H  65,C  64)                  1.0822         0.370569   
     71. B(H  66,N   3)                  1.0080         0.435966   
     72. B(O  67,H  49)                  3.5676         0.000036   
     73. B(C  68,O  67)                  1.2473         0.945312   
     74. B(C  69,C  68)                  1.5062         0.407770   
     75. B(C  70,C  69)                  1.3925         0.619195   
     76. B(H  71,H   9)                  3.1555         0.000035   
     77. B(H  71,C  70)                  1.0841         0.368014   
     78. B(C  72,C  70)                  1.3862         0.633515   
     79. B(H  73,C  72)                  1.0845         0.367392   
     80. B(C  74,C  72)                  1.3893         0.626508   
     81. B(H  75,C  74)                  1.0846         0.367349   
     82. B(C  76,C  74)                  1.3890         0.627195   
     83. B(H  77,C  76)                  1.0845         0.367423   
     84. B(C  78,C  76)                  1.3867         0.632509   
     85. B(C  78,C  69)                  1.3919         0.620442   
     86. B(H  79,C  78)                  1.0835         0.368801   
     87. B(O  80,C  68)                  1.2660         0.882624   
     88. B(H  81,O  80)                  1.5965         0.050181   
     89. B(H  81,N   2)                  1.0661         0.352106   
     90. A(C   4,O   0,C  54)          125.2935         0.425302   
     91. A(C  18,N   2,H  81)          116.6223         0.321453   
     92. A(C   4,N   2,C  18)          126.8881         0.416073   
     93. A(C   4,N   2,H  81)          116.4892         0.363612   
     94. A(C  31,N   3,H  66)          110.5346         0.347631   
     95. A(C   5,N   3,H  66)          108.1242         0.338069   
     96. A(C   5,N   3,C  31)          121.7632         0.388633   
     97. A(O   0,C   4,N   2)          119.1931         0.469986   
     98. A(N   2,C   4,C   5)          120.6478         0.419270   
     99. A(O   0,C   4,C   5)          120.1559         0.414650   
    100. A(C   4,C   5,C   7)          113.1751         0.371870   
    101. A(N   3,C   5,H   6)          108.8628         0.328786   
    102. A(C   4,C   5,H   6)          104.9533         0.326172   
    103. A(H   6,C   5,C   7)          106.7469         0.326651   
    104. A(N   3,C   5,C   4)          107.6642         0.374411   
    105. A(N   3,C   5,C   7)          114.9115         0.374987   
    106. A(C   5,C   7,C  16)          123.1976         0.402621   
    107. A(C   8,C   7,C  16)          119.4335         0.435336   
    108. A(C   5,C   7,C   8)          117.3543         0.402008   
    109. A(C   7,C   8,H   9)          119.5131         0.354425   
    110. A(C   7,C   8,C  10)          120.4329         0.436509   
    111. A(H   9,C   8,C  10)          120.0540         0.355845   
    112. A(C   8,C  10,H  11)          119.7546         0.355853   
    113. A(C   8,C  10,C  12)          120.0061         0.437453   
    114. A(H  11,C  10,C  12)          120.2303         0.355154   
    115. A(C  10,C  12,H  13)          120.1005         0.355125   
    116. A(C  10,C  12,C  14)          119.7713         0.436662   
    117. A(H  13,C  12,C  14)          120.1268         0.355218   
    118. A(H  15,C  14,C  16)          119.6343         0.355140   
    119. A(C  12,C  14,H  15)          120.1509         0.355254   
    120. A(C  12,C  14,C  16)          120.2148         0.436634   
    121. A(C  14,C  16,H  17)          119.2543         0.355152   
    122. A(C   7,C  16,H  17)          120.6082         0.354972   
    123. A(C   7,C  16,C  14)          120.1372         0.436249   
    124. A(N   2,C  18,C  19)          110.1283         0.366062   
    125. A(C  23,C  18,C  27)          109.6923         0.366712   
    126. A(C  19,C  18,C  27)          109.5846         0.366764   
    127. A(N   2,C  18,C  27)          106.0476         0.366562   
    128. A(C  19,C  18,C  23)          111.6022         0.366212   
    129. A(N   2,C  18,C  23)          109.6325         0.366010   
    130. A(C  18,C  19,H  21)          108.6230         0.325206   
    131. A(C  18,C  19,H  20)          112.2625         0.325623   
    132. A(C  18,C  19,H  22)          110.7003         0.325105   
    133. A(H  20,C  19,H  22)          108.9019         0.290497   
    134. A(H  21,C  19,H  22)          108.1840         0.290142   
    135. A(H  20,C  19,H  21)          108.0517         0.290583   
    136. A(H  25,C  23,H  26)          108.0993         0.290520   
    137. A(H  24,C  23,H  26)          108.7714         0.290482   
    138. A(C  18,C  23,H  26)          112.1534         0.325530   
    139. A(H  24,C  23,H  25)          108.3052         0.290147   
    140. A(C  18,C  23,H  25)          108.8400         0.325136   
    141. A(C  18,C  23,H  24)          110.5676         0.325092   
    142. A(H  29,C  27,H  30)          108.5979         0.290125   
    143. A(H  28,C  27,H  30)          108.3497         0.290317   
    144. A(C  18,C  27,H  30)          111.2261         0.325534   
    145. A(H  28,C  27,H  29)          108.3981         0.290381   
    146. A(C  18,C  27,H  29)          111.2685         0.325609   
    147. A(C  18,C  27,H  28)          108.9150         0.325835   
    148. A(N   3,C  31,C  39)          116.7749         0.414803   
    149. A(N   3,C  31,C  32)          122.8267         0.412940   
    150. A(C  32,C  31,C  39)          120.3572         0.428210   
    151. A(C  31,C  32,C  33)          116.1085         0.427292   
    152. A(C  33,C  32,C  41)          115.3624         0.391114   
    153. A(C  31,C  32,C  41)          128.4711         0.390201   
    154. A(H  34,C  33,C  35)          117.8275         0.356948   
    155. A(C  32,C  33,C  35)          123.4750         0.434292   
    156. A(C  32,C  33,H  34)          118.6867         0.352312   
    157. A(H  36,C  35,C  37)          120.7832         0.355179   
    158. A(C  33,C  35,C  37)          119.3734         0.438535   
    159. A(C  33,C  35,H  36)          119.8433         0.356578   
    160. A(C  35,C  37,H  38)          121.0443         0.355214   
    161. A(H  38,C  37,C  39)          120.0656         0.357436   
    162. A(C  35,C  37,C  39)          118.8871         0.439609   
    163. A(C  37,C  39,H  40)          119.8129         0.358051   
    164. A(C  31,C  39,H  40)          118.4006         0.353301   
    165. A(C  31,C  39,C  37)          121.7865         0.436293   
    166. A(C  46,C  41,C  50)          106.4435         0.362399   
    167. A(C  42,C  41,C  50)          109.6165         0.361322   
    168. A(C  32,C  41,C  50)          107.5734         0.359629   
    169. A(C  42,C  41,C  46)          106.0300         0.362443   
    170. A(C  32,C  41,C  46)          117.8998         0.360744   
    171. A(C  32,C  41,C  42)          109.0910         0.359672   
    172. A(H  44,C  42,H  45)          107.9844         0.289642   
    173. A(H  43,C  42,H  45)          108.0612         0.290186   
    174. A(C  41,C  42,H  45)          110.6972         0.322762   
    175. A(H  43,C  42,H  44)          107.5958         0.290199   
    176. A(C  41,C  42,H  44)          109.5427         0.322777   
    177. A(C  41,C  42,H  43)          112.7975         0.323411   
    178. A(H  48,C  46,H  49)          106.2444         0.289911   
    179. A(H  47,C  46,H  49)          110.2662         0.289488   
    180. A(C  41,C  46,H  49)          113.0665         0.323858   
    181. A(H  47,C  46,H  48)          105.9725         0.289476   
    182. A(C  41,C  46,H  48)          107.7578         0.323844   
    183. A(C  41,C  46,H  47)          113.0152         0.323350   
    184. A(H  52,C  50,H  53)          107.9958         0.289972   
    185. A(H  51,C  50,H  53)          108.0807         0.289856   
    186. A(C  41,C  50,H  53)          111.9769         0.323143   
    187. A(H  51,C  50,H  52)          108.0045         0.289481   
    188. A(C  41,C  50,H  52)          109.9547         0.322705   
    189. A(C  41,C  50,H  51)          110.6990         0.322570   
    190. A(O   1,C  54,C  55)          127.1031         0.457578   
    191. A(O   0,C  54,C  55)          113.0290         0.392013   
    192. A(O   0,C  54,O   1)          116.7344         0.455215   
    193. A(C  56,C  55,C  64)          120.2290         0.433619   
    194. A(C  54,C  55,C  64)          122.4230         0.413325   
    195. A(C  54,C  55,C  56)          117.3406         0.413051   
    196. A(H  57,C  56,C  58)          120.6537         0.356332   
    197. A(C  55,C  56,C  58)          119.8440         0.436328   
    198. A(C  55,C  56,H  57)          119.4945         0.354023   
    199. A(H  59,C  58,C  60)          120.1549         0.354943   
    200. A(C  56,C  58,C  60)          119.9697         0.437564   
    201. A(C  56,C  58,H  59)          119.8748         0.356309   
    202. A(H  61,C  60,C  62)          119.9090         0.355067   
    203. A(C  58,C  60,C  62)          120.1941         0.436079   
    204. A(C  58,C  60,H  61)          119.8969         0.354839   
    205. A(H  63,C  62,C  64)          119.6865         0.355840   
    206. A(C  60,C  62,C  64)          120.1572         0.437224   
    207. A(C  60,C  62,H  63)          120.1558         0.355191   
    208. A(C  62,C  64,H  65)          119.9579         0.356164   
    209. A(C  55,C  64,H  65)          120.4405         0.354566   
    210. A(C  55,C  64,C  62)          119.6002         0.435985   
    211. A(O  67,C  68,C  69)          118.3537         0.431442   
    212. A(C  69,C  68,O  80)          117.0415         0.426165   
    213. A(O  67,C  68,O  80)          124.5870         0.493486   
    214. A(C  68,C  69,C  70)          119.9379         0.402752   
    215. A(C  70,C  69,C  78)          119.1343         0.434020   
    216. A(C  68,C  69,C  78)          120.8473         0.402895   
    217. A(H  71,C  70,C  72)          120.3655         0.355508   
    218. A(C  69,C  70,C  72)          120.5165         0.435652   
    219. A(C  69,C  70,H  71)          119.1072         0.354133   
    220. A(H  73,C  72,C  74)          120.0489         0.354736   
    221. A(C  70,C  72,C  74)          120.0042         0.436575   
    222. A(C  70,C  72,H  73)          119.9461         0.355406   
    223. A(H  75,C  74,C  76)          120.0856         0.354795   
    224. A(C  72,C  74,C  76)          119.8217         0.435787   
    225. A(C  72,C  74,H  75)          120.0927         0.354729   
    226. A(H  77,C  76,C  78)          119.9257         0.355316   
    227. A(C  74,C  76,C  78)          120.0447         0.436536   
    228. A(C  74,C  76,H  77)          120.0275         0.354808   
    229. A(C  76,C  78,H  79)          120.2506         0.355541   
    230. A(C  69,C  78,H  79)          119.2671         0.354382   
    231. A(C  69,C  78,C  76)          120.4758         0.435686   
    232. A(C  68,O  80,H  81)          116.2655         0.268380   
    233. L(N   2,H  81,O  80,C  18, 2) 173.7781         0.214574   
    234. L(N   2,H  81,O  80,C  18, 1) 178.5900         0.214574   
    235. D(C   5,C   4,N   2,H  81)     -0.6917         0.058570   
    236. D(C   5,C   4,O   0,C  54)    -10.2190         0.046053   
    237. D(O   0,C   4,N   2,C  18)      0.2027         0.058570   
    238. D(C   5,C   4,N   2,C  18)    179.5430         0.058570   
    239. D(N   2,C   4,O   0,C  54)    169.1247         0.046053   
    240. D(O   0,C   4,N   2,H  81)    179.9679         0.058570   
    241. D(N   3,C   5,C   4,N   2)   -167.9826         0.011756   
    242. D(C   4,C   5,N   3,C  31)   -146.0441         0.015998   
    243. D(C   7,C   5,N   3,H  66)   -148.4890         0.015998   
    244. D(H   6,C   5,C   4,N   2)    -52.1181         0.011756   
    245. D(H   6,C   5,C   4,O   0)    127.2159         0.011756   
    246. D(N   3,C   5,C   4,O   0)     11.3514         0.011756   
    247. D(C   7,C   5,C   4,O   0)   -116.7597         0.011756   
    248. D(C   7,C   5,C   4,N   2)     63.9063         0.011756   
    249. D(H   6,C   5,N   3,C  31)    100.6920         0.015998   
    250. D(C   4,C   5,N   3,H  66)     84.4056         0.015998   
    251. D(C   7,C   5,N   3,C  31)    -18.9386         0.015998   
    252. D(H   6,C   5,N   3,H  66)    -28.8583         0.015998   
    253. D(C  16,C   7,C   5,H   6)    138.5912         0.011957   
    254. D(C   8,C   7,C   5,N   3)     77.9869         0.011957   
    255. D(C   8,C   7,C   5,C   4)   -157.7670         0.011957   
    256. D(C  16,C   7,C   5,C   4)     23.6350         0.011957   
    257. D(C   8,C   7,C   5,H   6)    -42.8108         0.011957   
    258. D(C  16,C   7,C   5,N   3)   -100.6111         0.011957   
    259. D(C  10,C   8,C   7,C  16)      0.6706         0.026814   
    260. D(H   9,C   8,C   7,C  16)   -179.3195         0.026814   
    261. D(C  10,C   8,C   7,C   5)   -177.9823         0.026814   
    262. D(H   9,C   8,C   7,C   5)      2.0276         0.026814   
    263. D(H  11,C  10,C   8,H   9)      0.3630         0.028194   
    264. D(H  11,C  10,C   8,C   7)   -179.6271         0.028194   
    265. D(C  12,C  10,C   8,C   7)     -0.7135         0.028194   
    266. D(C  12,C  10,C   8,H   9)    179.2765         0.028194   
    267. D(C  14,C  12,C  10,H  11)    179.1520         0.027507   
    268. D(C  14,C  12,C  10,C   8)      0.2437         0.027507   
    269. D(H  13,C  12,C  10,H  11)     -0.4220         0.027507   
    270. D(H  13,C  12,C  10,C   8)   -179.3304         0.027507   
    271. D(C  16,C  14,C  12,H  13)    179.8368         0.027597   
    272. D(C  16,C  14,C  12,C  10)      0.2629         0.027597   
    273. D(H  15,C  14,C  12,H  13)     -0.2649         0.027597   
    274. D(H  15,C  14,C  12,C  10)   -179.8389         0.027597   
    275. D(H  17,C  16,C  14,H  15)     -0.4172         0.027486   
    276. D(C   7,C  16,C  14,H  15)    179.7983         0.027486   
    277. D(C   7,C  16,C  14,C  12)     -0.3030         0.027486   
    278. D(H  17,C  16,C   7,C   8)   -179.9435         0.027311   
    279. D(H  17,C  16,C   7,C   5)     -1.3732         0.027311   
    280. D(H  17,C  16,C  14,C  12)    179.4815         0.027486   
    281. D(C  14,C  16,C   7,C   8)     -0.1619         0.027311   
    282. D(C  14,C  16,C   7,C   5)    178.4083         0.027311   
    283. D(C  27,C  18,N   2,C   4)    178.1658         0.013351   
    284. D(C  23,C  18,N   2,H  81)    116.7525         0.013351   
    285. D(C  27,C  18,N   2,H  81)     -1.5992         0.013351   
    286. D(C  23,C  18,N   2,C   4)    -63.4826         0.013351   
    287. D(C  19,C  18,N   2,H  81)   -120.0825         0.013351   
    288. D(C  19,C  18,N   2,C   4)     59.6825         0.013351   
    289. D(H  22,C  19,C  18,C  23)    176.8798         0.011646   
    290. D(H  22,C  19,C  18,N   2)     54.8743         0.011646   
    291. D(H  21,C  19,C  18,C  27)     57.2303         0.011646   
    292. D(H  21,C  19,C  18,C  23)    -64.4756         0.011646   
    293. D(H  21,C  19,C  18,N   2)    173.5189         0.011646   
    294. D(H  20,C  19,C  18,C  27)    176.6553         0.011646   
    295. D(H  20,C  19,C  18,C  23)     54.9494         0.011646   
    296. D(H  22,C  19,C  18,C  27)    -61.4143         0.011646   
    297. D(H  20,C  19,C  18,N   2)    -67.0561         0.011646   
    298. D(H  26,C  23,C  18,C  27)   -179.6675         0.011628   
    299. D(H  26,C  23,C  18,N   2)     64.2669         0.011628   
    300. D(H  26,C  23,C  18,C  19)    -58.0239         0.011628   
    301. D(H  25,C  23,C  18,C  19)     61.5362         0.011628   
    302. D(H  25,C  23,C  18,C  27)    -60.1074         0.011628   
    303. D(H  25,C  23,C  18,N   2)   -176.1730         0.011628   
    304. D(H  24,C  23,C  18,C  27)     58.7403         0.011628   
    305. D(H  24,C  23,C  18,C  19)   -179.6161         0.011628   
    306. D(H  24,C  23,C  18,N   2)    -57.3253         0.011628   
    307. D(H  30,C  27,C  18,C  23)   -179.5761         0.011824   
    308. D(H  30,C  27,C  18,C  19)     57.5785         0.011824   
    309. D(H  30,C  27,C  18,N   2)    -61.2640         0.011824   
    310. D(H  29,C  27,C  18,C  23)    -58.3560         0.011824   
    311. D(H  29,C  27,C  18,C  19)    178.7985         0.011824   
    312. D(H  29,C  27,C  18,N   2)     59.9561         0.011824   
    313. D(H  28,C  27,C  18,C  23)     61.0769         0.011824   
    314. D(H  28,C  27,C  18,C  19)    -61.7686         0.011824   
    315. D(H  28,C  27,C  18,N   2)    179.3889         0.011824   
    316. D(C  39,C  31,N   3,H  66)   -162.4147         0.020726   
    317. D(C  39,C  31,N   3,C   5)     69.0782         0.020726   
    318. D(C  32,C  31,N   3,H  66)     15.2541         0.020726   
    319. D(C  32,C  31,N   3,C   5)   -113.2531         0.020726   
    320. D(C  41,C  32,C  31,C  39)   -177.7543         0.023911   
    321. D(C  41,C  32,C  31,N   3)      4.6578         0.023911   
    322. D(C  33,C  32,C  31,C  39)     -0.6764         0.023911   
    323. D(C  33,C  32,C  31,N   3)   -178.2643         0.023911   
    324. D(C  35,C  33,C  32,C  41)    177.2044         0.024593   
    325. D(C  35,C  33,C  32,C  31)     -0.2641         0.024593   
    326. D(H  34,C  33,C  32,C  41)     -1.5705         0.024593   
    327. D(H  34,C  33,C  32,C  31)   -179.0390         0.024593   
    328. D(C  37,C  35,C  33,H  34)    179.3841         0.028965   
    329. D(C  37,C  35,C  33,C  32)      0.5994         0.028965   
    330. D(H  36,C  35,C  33,H  34)     -0.6760         0.028965   
    331. D(H  36,C  35,C  33,C  32)   -179.4608         0.028965   
    332. D(C  39,C  37,C  35,H  36)   -179.9137         0.027569   
    333. D(C  39,C  37,C  35,C  33)      0.0256         0.027569   
    334. D(H  38,C  37,C  35,H  36)     -0.5545         0.027569   
    335. D(H  38,C  37,C  35,C  33)    179.3848         0.027569   
    336. D(H  40,C  39,C  37,H  38)     -0.4403         0.029818   
    337. D(H  40,C  39,C  37,C  35)    178.9254         0.029818   
    338. D(C  31,C  39,C  37,H  38)    179.6618         0.029818   
    339. D(C  31,C  39,C  37,C  35)     -0.9725         0.029818   
    340. D(H  40,C  39,C  31,C  32)   -178.5791         0.025221   
    341. D(H  40,C  39,C  31,N   3)     -0.8493         0.025221   
    342. D(C  37,C  39,C  31,C  32)      1.3202         0.025221   
    343. D(C  37,C  39,C  31,N   3)    179.0500         0.025221   
    344. D(C  50,C  41,C  32,C  33)    -63.1927         0.009628   
    345. D(C  50,C  41,C  32,C  31)    113.9035         0.009628   
    346. D(C  46,C  41,C  32,C  33)    176.5644         0.009628   
    347. D(C  46,C  41,C  32,C  31)     -6.3394         0.009628   
    348. D(C  42,C  41,C  32,C  33)     55.6408         0.009628   
    349. D(C  42,C  41,C  32,C  31)   -127.2629         0.009628   
    350. D(H  45,C  42,C  41,C  50)   -179.5963         0.010812   
    351. D(H  45,C  42,C  41,C  32)     62.8525         0.010812   
    352. D(H  44,C  42,C  41,C  50)    -60.6269         0.010812   
    353. D(H  44,C  42,C  41,C  46)     53.8967         0.010812   
    354. D(H  44,C  42,C  41,C  32)   -178.1781         0.010812   
    355. D(H  43,C  42,C  41,C  50)     59.1850         0.010812   
    356. D(H  45,C  42,C  41,C  46)    -65.0727         0.010812   
    357. D(H  43,C  42,C  41,C  46)    173.7086         0.010812   
    358. D(H  43,C  42,C  41,C  32)    -58.3662         0.010812   
    359. D(H  47,C  46,C  41,C  50)    176.0901         0.011173   
    360. D(H  47,C  46,C  41,C  42)     59.4107         0.011173   
    361. D(H  47,C  46,C  41,C  32)    -63.0811         0.011173   
    362. D(H  49,C  46,C  41,C  50)    -57.7575         0.011173   
    363. D(H  49,C  46,C  41,C  42)   -174.4368         0.011173   
    364. D(H  49,C  46,C  41,C  32)     63.0713         0.011173   
    365. D(H  48,C  46,C  41,C  50)     59.3482         0.011173   
    366. D(H  48,C  46,C  41,C  42)    -57.3312         0.011173   
    367. D(H  48,C  46,C  41,C  32)   -179.8230         0.011173   
    368. D(H  53,C  50,C  41,C  46)   -173.5807         0.010798   
    369. D(H  53,C  50,C  41,C  42)    -59.3227         0.010798   
    370. D(H  53,C  50,C  41,C  32)     59.1733         0.010798   
    371. D(H  52,C  50,C  41,C  46)    -53.5174         0.010798   
    372. D(H  52,C  50,C  41,C  42)     60.7406         0.010798   
    373. D(H  52,C  50,C  41,C  32)    179.2366         0.010798   
    374. D(H  51,C  50,C  41,C  46)     65.7387         0.010798   
    375. D(H  51,C  50,C  41,C  42)    179.9967         0.010798   
    376. D(H  51,C  50,C  41,C  32)    -61.5074         0.010798   
    377. D(C  55,C  54,O   0,C   4)    102.2827         0.016236   
    378. D(O   1,C  54,O   0,C   4)    -96.2657         0.016236   
    379. D(C  64,C  55,C  54,O   1)   -157.0958         0.015165   
    380. D(C  64,C  55,C  54,O   0)      2.0362         0.015165   
    381. D(C  56,C  55,C  54,O   1)     23.9001         0.015165   
    382. D(C  56,C  55,C  54,O   0)   -176.9680         0.015165   
    383. D(C  58,C  56,C  55,C  64)     -0.5222         0.026334   
    384. D(C  58,C  56,C  55,C  54)    178.5050         0.026334   
    385. D(H  57,C  56,C  55,C  64)   -179.5165         0.026334   
    386. D(H  57,C  56,C  55,C  54)     -0.4894         0.026334   
    387. D(C  60,C  58,C  56,H  57)    179.5030         0.028571   
    388. D(C  60,C  58,C  56,C  55)      0.5205         0.028571   
    389. D(H  59,C  58,C  56,H  57)     -0.2193         0.028571   
    390. D(H  59,C  58,C  56,C  55)   -179.2018         0.028571   
    391. D(C  62,C  60,C  58,H  59)    179.8121         0.029588   
    392. D(C  62,C  60,C  58,C  56)      0.0906         0.029588   
    393. D(H  61,C  60,C  58,H  59)     -0.2134         0.029588   
    394. D(H  61,C  60,C  58,C  56)   -179.9348         0.029588   
    395. D(C  64,C  62,C  60,H  61)    179.3184         0.029829   
    396. D(C  64,C  62,C  60,C  58)     -0.7070         0.029829   
    397. D(H  63,C  62,C  60,H  61)     -0.4175         0.029829   
    398. D(H  63,C  62,C  60,C  58)    179.5571         0.029829   
    399. D(H  65,C  64,C  62,H  63)      0.0152         0.028082   
    400. D(H  65,C  64,C  62,C  60)   -179.7219         0.028082   
    401. D(C  55,C  64,C  62,H  63)   -179.5604         0.028082   
    402. D(C  55,C  64,C  62,C  60)      0.7025         0.028082   
    403. D(H  65,C  64,C  55,C  56)   -179.6634         0.026543   
    404. D(H  65,C  64,C  55,C  54)      1.3604         0.026543   
    405. D(C  62,C  64,C  55,C  56)     -0.0899         0.026543   
    406. D(C  62,C  64,C  55,C  54)   -179.0661         0.026543   
    407. D(C  78,C  69,C  68,O  80)     -3.4201         0.011410   
    408. D(C  78,C  69,C  68,O  67)    178.0417         0.011410   
    409. D(C  70,C  69,C  68,O  80)    173.2875         0.011410   
    410. D(C  70,C  69,C  68,O  67)     -5.2507         0.011410   
    411. D(C  72,C  70,C  69,C  78)      0.5274         0.026526   
    412. D(C  72,C  70,C  69,C  68)   -176.2365         0.026526   
    413. D(H  71,C  70,C  69,C  78)    179.3329         0.026526   
    414. D(H  71,C  70,C  69,C  68)      2.5690         0.026526   
    415. D(C  74,C  72,C  70,H  71)   -179.1077         0.027847   
    416. D(C  74,C  72,C  70,C  69)     -0.3173         0.027847   
    417. D(H  73,C  72,C  70,H  71)      0.5594         0.027847   
    418. D(H  73,C  72,C  70,C  69)    179.3497         0.027847   
    419. D(C  76,C  74,C  72,H  73)   -179.8451         0.027196   
    420. D(C  76,C  74,C  72,C  70)     -0.1784         0.027196   
    421. D(H  75,C  74,C  72,H  73)      0.0921         0.027196   
    422. D(H  75,C  74,C  72,C  70)    179.7588         0.027196   
    423. D(C  78,C  76,C  74,H  75)   -179.4795         0.027259   
    424. D(C  78,C  76,C  74,C  72)      0.4578         0.027259   
    425. D(H  77,C  76,C  74,H  75)     -0.0102         0.027259   
    426. D(H  77,C  76,C  74,C  72)    179.9271         0.027259   
    427. D(H  79,C  78,C  76,H  77)     -0.6448         0.027753   
    428. D(H  79,C  78,C  76,C  74)    178.8251         0.027753   
    429. D(C  69,C  78,C  76,H  77)   -179.7142         0.027753   
    430. D(C  69,C  78,C  76,C  74)     -0.2443         0.027753   
    431. D(H  79,C  78,C  69,C  70)   -179.3248         0.026640   
    432. D(H  79,C  78,C  69,C  68)     -2.5912         0.026640   
    433. D(C  76,C  78,C  69,C  70)     -0.2463         0.026640   
    434. D(C  76,C  78,C  69,C  68)    176.4873         0.026640   
    435. D(H  81,O  80,C  68,C  69)   -147.5278         0.061559   
    436. D(H  81,O  80,C  68,O  67)     30.9096         0.061559   
    437. D(C  68,O  80,N   2,C  18)   -142.1279         0.001502   
    438. D(C  68,O  80,N   2,C   4)     40.4210         0.001502   
    -----------------------------------------------------------------

Number of atoms                         .... 82
Number of degrees of freedom            .... 438

         *************************************************************
         *                GEOMETRY OPTIMIZATION CYCLE   1            *
         *************************************************************
---------------------------------
CARTESIAN COORDINATES (ANGSTROEM)
---------------------------------
  O      6.656451    2.871482    3.466069
  O      8.330414    2.437021    4.897576
  N      5.277509    4.525387    2.887445
  N      5.778488    2.684811    5.942965
  C      5.655806    3.652936    3.750426
  C      4.960134    3.540342    5.089084
  H      4.965730    4.559146    5.497787
  C      3.512364    3.125699    4.973577
  C      2.670472    3.441243    6.035044
  H      3.062369    3.993697    6.881553
  C      1.341020    3.054735    6.014646
  H      0.693190    3.311758    6.845035
  C      0.836699    2.360667    4.923811
  H     -0.206705    2.066759    4.901409
  C      1.670097    2.052080    3.858425
  H      1.281987    1.512420    3.002061
  C      3.005204    2.430383    3.883692
  H      3.644437    2.173811    3.046643
  C      5.862964    4.761830    1.543815
  C      5.765281    3.497338    0.699405
  H      6.394685    2.694896    1.083321
  H      6.094465    3.729462   -0.315404
  H      4.732647    3.144518    0.650492
  C      7.306064    5.229304    1.689161
  H      7.357164    6.131702    2.302290
  H      7.701948    5.464521    0.699054
  H      7.942562    4.465413    2.135623
  C      5.028285    5.864460    0.909441
  H      5.427285    6.084188   -0.081695
  H      5.061854    6.779070    1.505007
  H      3.985552    5.557965    0.800180
  C      5.201524    1.817357    6.899611
  C      5.364031    1.994233    8.284779
  C      4.761851    1.029386    9.104909
  H      4.847442    1.133780   10.179081
  C      4.039449   -0.041859    8.616746
  H      3.590907   -0.748973    9.305569
  C      3.898395   -0.199333    7.245434
  H      3.345575   -1.035585    6.832640
  C      4.486068    0.721246    6.405952
  H      4.400365    0.603327    5.334452
  C      6.068283    3.146714    9.028535
  C      7.104550    2.560324    9.996309
  H      6.664422    1.878042   10.723971
  H      7.585943    3.370167   10.551504
  H      7.880820    2.017961    9.449278
  C      6.813306    4.188623    8.192412
  H      7.653493    3.765988    7.630951
  H      7.247813    4.918763    8.879673
  H      6.156281    4.750896    7.524394
  C      4.997853    3.909759    9.820256
  H      4.248552    4.336083    9.146071
  H      5.459185    4.731225   10.375753
  H      4.482752    3.266266   10.535715
  C      7.327363    2.011961    4.397715
  C      6.929221    0.606390    4.270742
  C      7.478403   -0.298653    5.176734
  H      8.175335    0.054526    5.927625
  C      7.114822   -1.631902    5.123721
  H      7.531766   -2.333887    5.836384
  C      6.212314   -2.067323    4.161677
  H      5.927286   -3.112649    4.121858
  C      5.674806   -1.168185    3.250955
  H      4.976303   -1.509839    2.496185
  C      6.024523    0.170963    3.306057
  H      5.600052    0.869955    2.597263
  H      6.491366    3.256412    6.368472
  O      4.023160    6.702142    5.433809
  C      3.055828    6.421057    4.698303
  C      1.666127    6.545038    5.265641
  C      1.490131    6.858391    6.610913
  H      2.361839    7.051150    7.225896
  C      0.219578    6.899228    7.163774
  H      0.093924    7.133988    8.215122
  C     -0.891083    6.632778    6.372909
  H     -1.885536    6.660494    6.804879
  C     -0.724472    6.329494    5.027747
  H     -1.589093    6.119780    4.407559
  C      0.548088    6.283700    4.478820
  H      0.683200    6.028852    3.434420
  O      3.155955    6.007624    3.505953
  H      4.453514    5.142380    3.164833

----------------------------
CARTESIAN COORDINATES (A.U.)
----------------------------
  NO LB      ZA    FRAG     MASS         X           Y           Z
   0 O     8.0000    0    15.999   12.578869    5.426315    6.549921
   1 O     8.0000    0    15.999   15.742201    4.605302    9.255077
   2 N     7.0000    0    14.007    9.973047    8.551742    5.456480
   3 N     7.0000    0    14.007   10.919760    5.073558   11.230576
   4 C     6.0000    0    12.011   10.687924    6.903049    7.087278
   5 C     6.0000    0    12.011    9.373295    6.690277    9.616975
   6 H     1.0000    0     1.008    9.383870    8.615537   10.389312
   7 C     6.0000    0    12.011    6.637406    5.906715    9.398698
   8 C     6.0000    0    12.011    5.046461    6.503007   11.404580
   9 H     1.0000    0     1.008    5.787039    7.546994   13.004251
  10 C     6.0000    0    12.011    2.534161    5.772613   11.366034
  11 H     1.0000    0     1.008    1.309939    6.258316   12.935242
  12 C     6.0000    0    12.011    1.581132    4.461014    9.304654
  13 H     1.0000    0     1.008   -0.390616    3.905608    9.262321
  14 C     6.0000    0    12.011    3.156026    3.877869    7.291367
  15 H     1.0000    0     1.008    2.422604    2.858060    5.673073
  16 C     6.0000    0    12.011    5.679013    4.592758    7.339114
  17 H     1.0000    0     1.008    6.886988    4.107907    5.757321
  18 C     6.0000    0    12.011   11.079396    8.998555    2.917388
  19 C     6.0000    0    12.011   10.894802    6.609011    1.321684
  20 H     1.0000    0     1.008   12.084203    5.092615    2.047180
  21 H     1.0000    0     1.008   11.516870    7.047662   -0.596027
  22 H     1.0000    0     1.008    8.943407    5.942278    1.229252
  23 C     6.0000    0    12.011   13.806460    9.881952    3.192052
  24 H     1.0000    0     1.008   13.903025   11.587238    4.350698
  25 H     1.0000    0     1.008   14.554572   10.326448    1.321021
  26 H     1.0000    0     1.008   15.009267    8.438408    4.035743
  27 C     6.0000    0    12.011    9.502082   11.082223    1.718594
  28 H     1.0000    0     1.008   10.256082   11.497449   -0.154381
  29 H     1.0000    0     1.008    9.565518   12.810586    2.844051
  30 H     1.0000    0     1.008    7.531602   10.503032    1.512121
  31 C     6.0000    0    12.011    9.829456    3.434307   13.038375
  32 C     6.0000    0    12.011   10.136550    3.768554   15.655963
  33 C     6.0000    0    12.011    8.998594    1.945258   17.205784
  34 H     1.0000    0     1.008    9.160338    2.142534   19.235675
  35 C     6.0000    0    12.011    7.633452   -0.079102   16.283290
  36 H     1.0000    0     1.008    6.785831   -1.415354   17.584977
  37 C     6.0000    0    12.011    7.366899   -0.376685   13.691886
  38 H     1.0000    0     1.008    6.322221   -1.956972   12.911818
  39 C     6.0000    0    12.011    8.477440    1.362957   12.105495
  40 H     1.0000    0     1.008    8.315485    1.140123   10.080653
  41 C     6.0000    0    12.011   11.467393    5.946428   17.061459
  42 C     6.0000    0    12.011   13.425654    4.838311   18.890286
  43 H     1.0000    0     1.008   12.593932    3.548985   20.265368
  44 H     1.0000    0     1.008   14.335355    6.368693   19.939453
  45 H     1.0000    0     1.008   14.892592    3.813394   17.856548
  46 C     6.0000    0    12.011   12.875282    7.915350   15.481415
  47 H     1.0000    0     1.008   14.463006    7.116686   14.420408
  48 H     1.0000    0     1.008   13.696382    9.295115   16.780150
  49 H     1.0000    0     1.008   11.633685    8.977892   14.219044
  50 C     6.0000    0    12.011    9.444573    7.388374   18.557594
  51 H     1.0000    0     1.008    8.028600    8.194009   17.283569
  52 H     1.0000    0     1.008   10.316365    8.940720   19.607332
  53 H     1.0000    0     1.008    8.471174    6.172348   19.909616
  54 C     6.0000    0    12.011   13.846709    3.802055    8.310477
  55 C     6.0000    0    12.011   13.094330    1.145911    8.070533
  56 C     6.0000    0    12.011   14.132134   -0.564372    9.782610
  57 H     1.0000    0     1.008   15.449144    0.103039   11.201588
  58 C     6.0000    0    12.011   13.445065   -3.083848    9.682429
  59 H     1.0000    0     1.008   14.232975   -4.410407   11.029167
  60 C     6.0000    0    12.011   11.739572   -3.906674    7.864430
  61 H     1.0000    0     1.008   11.200947   -5.882054    7.789183
  62 C     6.0000    0    12.011   10.723829   -2.207550    6.143415
  63 H     1.0000    0     1.008    9.403850   -2.853182    4.717106
  64 C     6.0000    0    12.011   11.384699    0.323073    6.247542
  65 H     1.0000    0     1.008   10.582565    1.643977    4.908116
  66 H     1.0000    0     1.008   12.266904    6.153727   12.034668
  67 O     8.0000    0    15.999    7.602671   12.665213   10.268411
  68 C     6.0000    0    12.011    5.774678   12.134039    8.878506
  69 C     6.0000    0    12.011    3.148524   12.368329    9.950619
  70 C     6.0000    0    12.011    2.815939   12.960481   12.492815
  71 H     1.0000    0     1.008    4.463229   13.324742   13.654965
  72 C     6.0000    0    12.011    0.414942   13.037651   13.537571
  73 H     1.0000    0     1.008    0.177491   13.481284   15.524331
  74 C     6.0000    0    12.011   -1.683903   12.534134   12.043053
  75 H     1.0000    0     1.008   -3.563147   12.586510   12.859358
  76 C     6.0000    0    12.011   -1.369054   11.961010    9.501065
  77 H     1.0000    0     1.008   -3.002951   11.564708    8.329079
  78 C     6.0000    0    12.011    1.035736   11.874472    8.463743
  79 H     1.0000    0     1.008    1.291061   11.392879    6.490113
  80 O     8.0000    0    15.999    5.963891   11.352764    6.625291
  81 H     1.0000    0     1.008    8.415922    9.717690    5.980668

--------------------------------
INTERNAL COORDINATES (ANGSTROEM)
--------------------------------
 O      0   0   0     0.000000000000     0.00000000     0.00000000
 O      1   0   0     2.245021331065     0.00000000     0.00000000
 N      1   2   0     2.229728351563   140.36649946     0.00000000
 N      1   2   3     2.634516822195    68.61001970   288.70172854
 C      3   1   2     1.284140013383    30.62381920   291.08945058
 C      4   1   2     1.459708643339    66.12982997   152.73206275
 H      6   4   1     1.097739061818   108.86283856   241.46252208
 C      6   4   1     1.510400164658   114.91150111   121.83189771
 C      8   6   4     1.391065184558   117.35428304    77.98687001
 H      9   8   6     1.084143056891   119.51306404     2.02757673
 C      9   8   6     1.384646934338   120.43290754   182.01767833
 H     11   9   8     1.084108123182   119.75462096   180.37293277
 C     11   9   8     1.387800798706   120.00610062   359.28649574
 H     13  11   9     1.084239673358   120.10052861   180.66963772
 C     13  11   9     1.387380802797   119.77129638     0.24369401
 H     15  13  11     1.084076375629   120.15085381   180.16111090
 C     15  13  11     1.387898513057   120.21480850     0.26287524
 H     17  15  13     1.084019855849   119.25425386   179.48154932
 C      3   1   2     1.484588975499    96.26441623   111.25252278
 C     19   3   1     1.523650299332   110.12829698    59.78631132
 H     20  19   3     1.089703654044   112.26253848   292.94390901
 H     20  19   3     1.091824602999   108.62299204   173.51890035
 H     20  19   3     1.092340337040   110.70027617    54.87425079
 C     19   3   1     1.523874998283   109.63248779   296.62128792
 H     24  19   3     1.092181546743   110.56759796   302.67471284
 H     24  19   3     1.091953776491   108.83999629   183.82701333
 H     24  19   3     1.089948384709   112.15342608    64.26689844
 C     19   3   1     1.521483592359   106.04757167   178.26961220
 H     28  19   3     1.090794189790   108.91500118   179.38890734
 H     28  19   3     1.091941935369   111.26854651    59.95607695
 H     28  19   3     1.092322873712   111.22613277   298.73598329
 C      4   1   2     1.414402866487   144.61618049   264.51370838
 C     32   4   1     1.405839262736   122.82666822   153.89309237
 C     33  32   4     1.402199594462   116.10852593   181.73568958
 H     34  33  32     1.082621546110   118.68671594   180.96103695
 C     34  33  32     1.381207303122   123.47497277   359.73593527
 H     36  34  33     1.084286521215   119.84329077   180.53922677
 C     36  34  33     1.387512483885   119.37344086     0.59936602
 H     38  36  34     1.084124645205   121.04425692   179.38482967
 C     38  36  34     1.377517796072   118.88705945     0.02557429
 H     40  38  36     1.081370493758   119.81285189   178.92543400
 C     33  32   4     1.541867803153   128.47112830     4.65776306
 C     42  33  32     1.534369265355   109.09095732   232.73706220
 H     43  42  33     1.090281326150   112.79751169   301.63384564
 H     43  42  33     1.093538473545   109.54272721   181.82191722
 H     43  42  33     1.093615861091   110.69716467    62.85248430
 C     42  33  32     1.529619333671   117.89983402   353.66064590
 H     47  42  33     1.095341495934   113.01520485   296.91887014
 H     47  42  33     1.092807592749   107.75782675   180.17698027
 H     47  42  33     1.092740053937   113.06652317    63.07134423
 C     42  33  32     1.534561891475   107.57344888   113.90349048
 H     51  42  33     1.094408313109   110.69903024   298.49258815
 H     51  42  33     1.093714094446   109.95472400   179.23656556
 H     51  42  33     1.091464090995   111.97689060    59.17326834
 C      2   1   3     1.198602657899    34.78761920   137.84238646
 C     55   2   1     1.466379565779   127.10307953   158.46510841
 C     56  55   2     1.393386236848   117.34056707    23.90005131
 H     57  56  55     1.083645196799   119.49447876   359.51061407
 C     57  56  55     1.382951343226   119.84402660   178.50497056
 H     59  57  56     1.083749874708   119.87475010   180.79821200
 C     59  57  56     1.389115112307   119.96972980     0.52047238
 H     61  59  57     1.084219977597   119.89688518   180.06517065
 C     61  59  57     1.388084491085   120.19410999     0.09064493
 H     63  61  59     1.083656610567   120.15577958   179.55707262
 C     63  61  59     1.385155434021   120.15717546   359.29295001
 H     65  63  61     1.082198863583   119.95791391   180.27812387
 H      4   1   2     1.007957813172    96.95071986    45.94919652
 O      7   6   4     2.341999838898   146.82560802   191.55962505
 C     68   7   6     1.247280662676    97.00936637    10.03125200
 C     69  68   7     1.506158213471   118.35368655   115.67380574
 C     70  69  68     1.392451596505   119.93785397   354.74926415
 H     71  70  69     1.084082542814   119.10716135     2.56895093
 C     71  70  69     1.386227929202   120.51648407   183.76348591
 H     73  71  70     1.084543130733   119.94607570   179.34974740
 C     73  71  70     1.389255522806   120.00418538   359.68270675
 H     75  73  71     1.084575044322   120.09266188   179.75884349
 C     75  73  71     1.388956880620   119.82170697   359.82155972
 H     77  75  73     1.084519520701   120.02747320   179.92713279
 C     77  75  73     1.386660338859   120.04470398     0.45779471
 H     79  77  75     1.083500860936   120.25061612   178.82507430
 O     69  68   7     1.265958444862   124.58703865   297.25532149
 H      3   1   2     1.066110793782   147.11304526   291.03655256

---------------------------
INTERNAL COORDINATES (A.U.)
---------------------------
 O      0   0   0     0.000000000000     0.00000000     0.00000000
 O      1   0   0     4.242475480525     0.00000000     0.00000000
 N      1   2   0     4.213575937494   140.36649946     0.00000000
 N      1   2   3     4.978515289156    68.61001970   288.70172854
 C      3   1   2     2.426672942904    30.62381920   291.08945058
 C      4   1   2     2.758449571228    66.12982997   152.73206275
 H      6   4   1     2.074426193344   108.86283856   241.46252208
 C      6   4   1     2.854242663833   114.91150111   121.83189771
 C      8   6   4     2.628732233247   117.35428304    77.98687001
 H      9   8   6     2.048733467517   119.51306404     2.02757673
 C      9   8   6     2.616603498073   120.43290754   182.01767833
 H     11   9   8     2.048667452374   119.75462096   180.37293277
 C     11   9   8     2.622563437992   120.00610062   359.28649574
 H     13  11   9     2.048916046179   120.10052861   180.66963772
 C     13  11   9     2.621769760746   119.77129638     0.24369401
 H     15  13  11     2.048607458192   120.15085381   180.16111090
 C     15  13  11     2.622748091355   120.21480850     0.26287524
 H     17  15  13     2.048500651287   119.25425386   179.48154932
 C      3   1   2     2.805466585132    96.26441623   111.25252278
 C     19   3   1     2.879281789604   110.12829698    59.78631132
 H     20  19   3     2.059241473276   112.26253848   292.94390901
 H     20  19   3     2.063249485945   108.62299204   173.51890035
 H     20  19   3     2.064224082041   110.70027617    54.87425079
 C     19   3   1     2.879706409085   109.63248779   296.62128792
 H     24  19   3     2.063924011866   110.56759796   302.67471284
 H     24  19   3     2.063493588470   108.83999629   183.82701333
 H     24  19   3     2.059703947209   112.15342608    64.26689844
 C     19   3   1     2.875187306813   106.04757167   178.26961220
 H     28  19   3     2.061302287176   108.91500118   179.38890734
 H     28  19   3     2.063471211991   111.26854651    59.95607695
 H     28  19   3     2.064191081134   111.22613277   298.73598329
 C      4   1   2     2.672834060695   144.61618049   264.51370838
 C     32   4   1     2.656651194884   122.82666822   153.89309237
 C     33  32   4     2.649773218628   116.10852593   181.73568958
 H     34  33  32     2.045858228830   118.68671594   180.96103695
 C     34  33  32     2.610103537073   123.47497277   359.73593527
 H     36  34  33     2.049004575799   119.84329077   180.53922677
 C     36  34  33     2.622018601939   119.37344086     0.59936602
 H     38  36  34     2.048698674471   121.04425692   179.38482967
 C     38  36  34     2.603131379178   118.88705945     0.02557429
 H     40  38  36     2.043494082505   119.81285189   178.92543400
 C     33  32   4     2.913707882671   128.47112830     4.65776306
 C     42  33  32     2.899537699826   109.09095732   232.73706220
 H     43  42  33     2.060333115352   112.79751169   301.63384564
 H     43  42  33     2.066488231906   109.54272721   181.82191722
 H     43  42  33     2.066634473175   110.69716467    62.85248430
 C     42  33  32     2.890561629789   117.89983402   353.66064590
 H     47  42  33     2.069895450435   113.01520485   296.91887014
 H     47  42  33     2.065107067365   107.75782675   180.17698027
 H     47  42  33     2.064979437507   113.06652317    63.07134423
 C     42  33  32     2.899901710439   107.57344888   113.90349048
 H     51  42  33     2.068131990463   110.69903024   298.49258815
 H     51  42  33     2.066820107312   109.95472400   179.23656556
 H     51  42  33     2.062568216989   111.97689060    59.17326834
 C      2   1   3     2.265030766819    34.78761920   137.84238646
 C     55   2   1     2.771055787701   127.10307953   158.46510841
 C     56  55   2     2.633118386418   117.34056707    23.90005131
 H     57  56  55     2.047792648290   119.49447876   359.51061407
 C     57  56  55     2.613399295236   119.84402660   178.50497056
 H     59  57  56     2.047990460870   119.87475010   180.79821200
 C     59  57  56     2.625047130752   119.96972980     0.52047238
 H     61  59  57     2.048878826585   119.89688518   180.06517065
 C     61  59  57     2.623099538895   120.19410999     0.09064493
 H     63  61  59     2.047814217184   120.15577958   179.55707262
 C     63  61  59     2.617564423212   120.15717546   359.29295001
 H     65  63  61     2.045059474613   119.95791391   180.27812387
 H      4   1   2     1.904764221441    96.95071986    45.94919652
 O      7   6   4     4.425738301206   146.82560802   191.55962505
 C     68   7   6     2.357018864593    97.00936637    10.03125200
 C     69  68   7     2.846226537816   118.35368655   115.67380574
 C     70  69  68     2.631352172136   119.93785397   354.74926415
 H     71  70  69     2.048619112483   119.10716135     2.56895093
 C     71  70  69     2.619591145384   120.51648407   183.76348591
 H     73  71  70     2.049489497511   119.94607570   179.34974740
 C     73  71  70     2.625312468140   120.00418538   359.68270675
 H     75  73  71     2.049549805453   120.09266188   179.75884349
 C     75  73  71     2.624748116197   119.82170697   359.82155972
 H     77  75  73     2.049444881016   120.02747320   179.92713279
 C     77  75  73     2.620408281214   120.04470398     0.45779471
 H     79  77  75     2.047519893036   120.25061612   178.82507430
 O     69  68   7     2.392314757714   124.58703865   297.25532149
 H      3   1   2     2.014657428665   147.11304526   291.03655256

---------------------
BASIS SET INFORMATION
---------------------
There are 4 groups of distinct atoms

 Group   1 Type O   : 11s6p2d1f contracted to 5s3p2d1f pattern {62111/411/11/1}
 Group   2 Type N   : 11s6p2d1f contracted to 5s3p2d1f pattern {62111/411/11/1}
 Group   3 Type C   : 11s6p2d1f contracted to 5s3p2d1f pattern {62111/411/11/1}
 Group   4 Type H   : 5s1p contracted to 3s1p pattern {311/1}

Atom   0O    basis set group =>   1
Atom   1O    basis set group =>   1
Atom   2N    basis set group =>   2
Atom   3N    basis set group =>   2
Atom   4C    basis set group =>   3
Atom   5C    basis set group =>   3
Atom   6H    basis set group =>   4
Atom   7C    basis set group =>   3
Atom   8C    basis set group =>   3
Atom   9H    basis set group =>   4
Atom  10C    basis set group =>   3
Atom  11H    basis set group =>   4
Atom  12C    basis set group =>   3
Atom  13H    basis set group =>   4
Atom  14C    basis set group =>   3
Atom  15H    basis set group =>   4
Atom  16C    basis set group =>   3
Atom  17H    basis set group =>   4
Atom  18C    basis set group =>   3
Atom  19C    basis set group =>   3
Atom  20H    basis set group =>   4
Atom  21H    basis set group =>   4
Atom  22H    basis set group =>   4
Atom  23C    basis set group =>   3
Atom  24H    basis set group =>   4
Atom  25H    basis set group =>   4
Atom  26H    basis set group =>   4
Atom  27C    basis set group =>   3
Atom  28H    basis set group =>   4
Atom  29H    basis set group =>   4
Atom  30H    basis set group =>   4
Atom  31C    basis set group =>   3
Atom  32C    basis set group =>   3
Atom  33C    basis set group =>   3
Atom  34H    basis set group =>   4
Atom  35C    basis set group =>   3
Atom  36H    basis set group =>   4
Atom  37C    basis set group =>   3
Atom  38H    basis set group =>   4
Atom  39C    basis set group =>   3
Atom  40H    basis set group =>   4
Atom  41C    basis set group =>   3
Atom  42C    basis set group =>   3
Atom  43H    basis set group =>   4
Atom  44H    basis set group =>   4
Atom  45H    basis set group =>   4
Atom  46C    basis set group =>   3
Atom  47H    basis set group =>   4
Atom  48H    basis set group =>   4
Atom  49H    basis set group =>   4
Atom  50C    basis set group =>   3
Atom  51H    basis set group =>   4
Atom  52H    basis set group =>   4
Atom  53H    basis set group =>   4
Atom  54C    basis set group =>   3
Atom  55C    basis set group =>   3
Atom  56C    basis set group =>   3
Atom  57H    basis set group =>   4
Atom  58C    basis set group =>   3
Atom  59H    basis set group =>   4
Atom  60C    basis set group =>   3
Atom  61H    basis set group =>   4
Atom  62C    basis set group =>   3
Atom  63H    basis set group =>   4
Atom  64C    basis set group =>   3
Atom  65H    basis set group =>   4
Atom  66H    basis set group =>   4
Atom  67O    basis set group =>   1
Atom  68C    basis set group =>   3
Atom  69C    basis set group =>   3
Atom  70C    basis set group =>   3
Atom  71H    basis set group =>   4
Atom  72C    basis set group =>   3
Atom  73H    basis set group =>   4
Atom  74C    basis set group =>   3
Atom  75H    basis set group =>   4
Atom  76C    basis set group =>   3
Atom  77H    basis set group =>   4
Atom  78C    basis set group =>   3
Atom  79H    basis set group =>   4
Atom  80O    basis set group =>   1
Atom  81H    basis set group =>   4
---------------------------------
AUXILIARY/J BASIS SET INFORMATION
---------------------------------
There are 4 groups of distinct atoms

 Group   1 Type O   : 12s5p4d2f1g contracted to 6s4p3d1f1g pattern {711111/2111/211/2/1}
 Group   2 Type N   : 12s5p4d2f1g contracted to 6s4p3d1f1g pattern {711111/2111/211/2/1}
 Group   3 Type C   : 12s5p4d2f1g contracted to 6s4p3d1f1g pattern {711111/2111/211/2/1}
 Group   4 Type H   : 5s2p1d contracted to 3s1p1d pattern {311/2/1}

Atom   0O    basis set group =>   1
Atom   1O    basis set group =>   1
Atom   2N    basis set group =>   2
Atom   3N    basis set group =>   2
Atom   4C    basis set group =>   3
Atom   5C    basis set group =>   3
Atom   6H    basis set group =>   4
Atom   7C    basis set group =>   3
Atom   8C    basis set group =>   3
Atom   9H    basis set group =>   4
Atom  10C    basis set group =>   3
Atom  11H    basis set group =>   4
Atom  12C    basis set group =>   3
Atom  13H    basis set group =>   4
Atom  14C    basis set group =>   3
Atom  15H    basis set group =>   4
Atom  16C    basis set group =>   3
Atom  17H    basis set group =>   4
Atom  18C    basis set group =>   3
Atom  19C    basis set group =>   3
Atom  20H    basis set group =>   4
Atom  21H    basis set group =>   4
Atom  22H    basis set group =>   4
Atom  23C    basis set group =>   3
Atom  24H    basis set group =>   4
Atom  25H    basis set group =>   4
Atom  26H    basis set group =>   4
Atom  27C    basis set group =>   3
Atom  28H    basis set group =>   4
Atom  29H    basis set group =>   4
Atom  30H    basis set group =>   4
Atom  31C    basis set group =>   3
Atom  32C    basis set group =>   3
Atom  33C    basis set group =>   3
Atom  34H    basis set group =>   4
Atom  35C    basis set group =>   3
Atom  36H    basis set group =>   4
Atom  37C    basis set group =>   3
Atom  38H    basis set group =>   4
Atom  39C    basis set group =>   3
Atom  40H    basis set group =>   4
Atom  41C    basis set group =>   3
Atom  42C    basis set group =>   3
Atom  43H    basis set group =>   4
Atom  44H    basis set group =>   4
Atom  45H    basis set group =>   4
Atom  46C    basis set group =>   3
Atom  47H    basis set group =>   4
Atom  48H    basis set group =>   4
Atom  49H    basis set group =>   4
Atom  50C    basis set group =>   3
Atom  51H    basis set group =>   4
Atom  52H    basis set group =>   4
Atom  53H    basis set group =>   4
Atom  54C    basis set group =>   3
Atom  55C    basis set group =>   3
Atom  56C    basis set group =>   3
Atom  57H    basis set group =>   4
Atom  58C    basis set group =>   3
Atom  59H    basis set group =>   4
Atom  60C    basis set group =>   3
Atom  61H    basis set group =>   4
Atom  62C    basis set group =>   3
Atom  63H    basis set group =>   4
Atom  64C    basis set group =>   3
Atom  65H    basis set group =>   4
Atom  66H    basis set group =>   4
Atom  67O    basis set group =>   1
Atom  68C    basis set group =>   3
Atom  69C    basis set group =>   3
Atom  70C    basis set group =>   3
Atom  71H    basis set group =>   4
Atom  72C    basis set group =>   3
Atom  73H    basis set group =>   4
Atom  74C    basis set group =>   3
Atom  75H    basis set group =>   4
Atom  76C    basis set group =>   3
Atom  77H    basis set group =>   4
Atom  78C    basis set group =>   3
Atom  79H    basis set group =>   4
Atom  80O    basis set group =>   1
Atom  81H    basis set group =>   4


           ************************************************************
           *        Program running with 30 parallel MPI-processes    *
           *              working on a common directory               *
           ************************************************************
------------------------------------------------------------------------------
                           ORCA GTO INTEGRAL CALCULATION
                           -- RI-GTO INTEGRALS CHOSEN --
------------------------------------------------------------------------------
------------------------------------------------------------------------------
                   ___                                                        
                  /   \      - P O W E R E D   B Y -                         
                 /     \                                                     
                 |  |  |   _    _      __       _____    __    __             
                 |  |  |  | |  | |    /  \     |  _  \  |  |  /  |          
                  \  \/   | |  | |   /    \    | | | |  |  | /  /          
                 / \  \   | |__| |  /  /\  \   | |_| |  |  |/  /          
                |  |  |   |  __  | /  /__\  \  |    /   |      \           
                |  |  |   | |  | | |   __   |  |    \   |  |\   \          
                \     /   | |  | | |  |  |  |  | |\  \  |  | \   \       
                 \___/    |_|  |_| |__|  |__|  |_| \__\ |__|  \__/        
                                                                              
                      - O R C A' S   B I G   F R I E N D -                    
                                      &                                       
                       - I N T E G R A L  F E E D E R -                       
                                                                              
 v1 FN, 2020, v2 2021                                                         
------------------------------------------------------------------------------


Reading SHARK input file IminiumBzOate_S3optb.SHARKINP.tmp ... ok
----------------------
SHARK INTEGRAL PACKAGE
----------------------

Number of atoms                             ...     82
Number of basis functions                   ...   1542
Number of shells                            ...    622
Maximum angular momentum                    ...      3
Integral batch strategy                     ... SHARK/LIBINT Hybrid
RI-J (if used) integral strategy            ... SPLIT-RIJ (Revised 2003 algorithm where possible)
Printlevel                                  ...      1
Contraction scheme used                     ... SEGMENTED contraction
Coulomb Range Separation                    ... NOT USED
Exchange Range Separation                   ... NOT USED
Finite Nucleus Model                        ... NOT USED
Auxiliary Coulomb fitting basis             ... AVAILABLE
   # of basis functions in Aux-J            ...   2498
   # of shells in Aux-J                     ...    830
   Maximum angular momentum in Aux-J        ...      4
Auxiliary J/K fitting basis                 ... NOT available
Auxiliary Correlation fitting basis         ... NOT available
Auxiliary 'external' fitting basis          ... NOT available
Integral threshold                          ...     2.500000e-11
Primitive cut-off                           ...     2.500000e-12
Primitive pair pre-selection threshold      ...     2.500000e-12

Calculating pre-screening integrals         ... done (  0.1 sec) Dimension = 622
Organizing shell pair data                  ... done (  1.0 sec)
Shell pair information
Total number of shell pairs                 ...    193753
Shell pairs after pre-screening             ...    117381
Total number of primitive shell pairs       ...    584784
Primitive shell pairs kept                  ...    220691
          la=0 lb=0:  32370 shell pairs
          la=1 lb=0:  35120 shell pairs
          la=1 lb=1:   9555 shell pairs
          la=2 lb=0:  15970 shell pairs
          la=2 lb=1:   8782 shell pairs
          la=2 lb=2:   2023 shell pairs
          la=3 lb=0:   7236 shell pairs
          la=3 lb=1:   4110 shell pairs
          la=3 lb=2:   1806 shell pairs
          la=3 lb=3:    409 shell pairs

Calculating one electron integrals          ... done (  0.2 sec)
Calculating RI/J V-Matrix + Cholesky decomp.... done (  0.9 sec)
Calculating Nuclear repulsion               ... done (  0.0 sec) ENN=   5327.373100851328 Eh

SHARK setup successfully completed in   3.4 seconds

Maximum memory used throughout the entire GTOINT-calculation: 169.8 MB
[1715609440.083930] [node145:522067:0]          mpool.c:43   UCX  WARN  object 0xc275b80 was not returned to mpool ucp_requests
[1715609440.083948] [node145:522067:0]          mpool.c:43   UCX  WARN  object 0xc275d40 was not returned to mpool ucp_requests
[1715609440.083951] [node145:522067:0]          mpool.c:43   UCX  WARN  object 0xc275f00 was not returned to mpool ucp_requests
[1715609440.083955] [node145:522067:0]          mpool.c:43   UCX  WARN  object 0xc2760c0 was not returned to mpool ucp_requests
[1715609440.083958] [node145:522067:0]          mpool.c:43   UCX  WARN  object 0xc276280 was not returned to mpool ucp_requests
[1715609440.084717] [node145:522064:0]          mpool.c:43   UCX  WARN  object 0xb24f800 was not returned to mpool ucp_requests
[1715609440.084735] [node145:522064:0]          mpool.c:43   UCX  WARN  object 0xb24f9c0 was not returned to mpool ucp_requests
[1715609440.084738] [node145:522064:0]          mpool.c:43   UCX  WARN  object 0xb24fb80 was not returned to mpool ucp_requests
[1715609440.084743] [node145:522064:0]          mpool.c:43   UCX  WARN  object 0xb24fd40 was not returned to mpool ucp_requests
[1715609440.084747] [node145:522064:0]          mpool.c:43   UCX  WARN  object 0xb24ff00 was not returned to mpool ucp_requests
[1715609440.085516] [node145:522046:0]          mpool.c:43   UCX  WARN  object 0xaddb900 was not returned to mpool ucp_requests
[1715609440.085527] [node145:522046:0]          mpool.c:43   UCX  WARN  object 0xaddbac0 was not returned to mpool ucp_requests
[1715609440.085531] [node145:522046:0]          mpool.c:43   UCX  WARN  object 0xaddbc80 was not returned to mpool ucp_requests
[1715609440.085533] [node145:522046:0]          mpool.c:43   UCX  WARN  object 0xaddbe40 was not returned to mpool ucp_requests
[1715609440.085546] [node145:522046:0]          mpool.c:43   UCX  WARN  object 0xaddc000 was not returned to mpool ucp_requests
[1715609440.085549] [node145:522046:0]          mpool.c:43   UCX  WARN  object 0xaddc1c0 was not returned to mpool ucp_requests
[1715609440.086998] [node145:522066:0]          mpool.c:43   UCX  WARN  object 0xc380980 was not returned to mpool ucp_requests
[1715609440.087014] [node145:522066:0]          mpool.c:43   UCX  WARN  object 0xc380b40 was not returned to mpool ucp_requests
[1715609440.087020] [node145:522066:0]          mpool.c:43   UCX  WARN  object 0xc380d00 was not returned to mpool ucp_requests
[1715609440.087024] [node145:522066:0]          mpool.c:43   UCX  WARN  object 0xc380ec0 was not returned to mpool ucp_requests
[1715609440.087027] [node145:522066:0]          mpool.c:43   UCX  WARN  object 0xc381080 was not returned to mpool ucp_requests
[1715609440.087363] [node145:522061:0]          mpool.c:43   UCX  WARN  object 0xbe8d4c0 was not returned to mpool ucp_requests
[1715609440.087374] [node145:522061:0]          mpool.c:43   UCX  WARN  object 0xbe8d680 was not returned to mpool ucp_requests
[1715609440.087379] [node145:522061:0]          mpool.c:43   UCX  WARN  object 0xbe8d840 was not returned to mpool ucp_requests
[1715609440.087383] [node145:522061:0]          mpool.c:43   UCX  WARN  object 0xbe8da00 was not returned to mpool ucp_requests
[1715609440.087385] [node145:522061:0]          mpool.c:43   UCX  WARN  object 0xbe8dbc0 was not returned to mpool ucp_requests
[1715609440.088214] [node145:522062:0]          mpool.c:43   UCX  WARN  object 0xc5848c0 was not returned to mpool ucp_requests
[1715609440.088226] [node145:522062:0]          mpool.c:43   UCX  WARN  object 0xc584a80 was not returned to mpool ucp_requests
[1715609440.088230] [node145:522062:0]          mpool.c:43   UCX  WARN  object 0xc584c40 was not returned to mpool ucp_requests
[1715609440.088234] [node145:522062:0]          mpool.c:43   UCX  WARN  object 0xc584e00 was not returned to mpool ucp_requests
[1715609440.088238] [node145:522062:0]          mpool.c:43   UCX  WARN  object 0xc584fc0 was not returned to mpool ucp_requests
[1715609440.089967] [node145:522070:0]          mpool.c:43   UCX  WARN  object 0xc34e8c0 was not returned to mpool ucp_requests
[1715609440.089979] [node145:522070:0]          mpool.c:43   UCX  WARN  object 0xc34ea80 was not returned to mpool ucp_requests
[1715609440.089984] [node145:522070:0]          mpool.c:43   UCX  WARN  object 0xc34ec40 was not returned to mpool ucp_requests
[1715609440.089988] [node145:522070:0]          mpool.c:43   UCX  WARN  object 0xc34ee00 was not returned to mpool ucp_requests
[1715609440.089992] [node145:522070:0]          mpool.c:43   UCX  WARN  object 0xc34efc0 was not returned to mpool ucp_requests
[1715609440.091333] [node145:522065:0]          mpool.c:43   UCX  WARN  object 0xadc1880 was not returned to mpool ucp_requests
[1715609440.091345] [node145:522065:0]          mpool.c:43   UCX  WARN  object 0xadc1a40 was not returned to mpool ucp_requests
[1715609440.091349] [node145:522065:0]          mpool.c:43   UCX  WARN  object 0xadc1c00 was not returned to mpool ucp_requests
[1715609440.091352] [node145:522065:0]          mpool.c:43   UCX  WARN  object 0xadc1dc0 was not returned to mpool ucp_requests
[1715609440.091355] [node145:522065:0]          mpool.c:43   UCX  WARN  object 0xadc1f80 was not returned to mpool ucp_requests
[1715609440.091932] [node145:522055:0]          mpool.c:43   UCX  WARN  object 0xa94da40 was not returned to mpool ucp_requests
[1715609440.091943] [node145:522055:0]          mpool.c:43   UCX  WARN  object 0xa94dc00 was not returned to mpool ucp_requests
[1715609440.091947] [node145:522055:0]          mpool.c:43   UCX  WARN  object 0xa94ddc0 was not returned to mpool ucp_requests
[1715609440.092994] [node145:522045:0]          mpool.c:43   UCX  WARN  object 0xb598880 was not returned to mpool ucp_requests
[1715609440.093012] [node145:522045:0]          mpool.c:43   UCX  WARN  object 0xb598a40 was not returned to mpool ucp_requests
[1715609440.093018] [node145:522045:0]          mpool.c:43   UCX  WARN  object 0xb598c00 was not returned to mpool ucp_requests
[1715609440.093021] [node145:522045:0]          mpool.c:43   UCX  WARN  object 0xb598dc0 was not returned to mpool ucp_requests
[1715609440.093025] [node145:522045:0]          mpool.c:43   UCX  WARN  object 0xb598f80 was not returned to mpool ucp_requests
[1715609440.093027] [node145:522045:0]          mpool.c:43   UCX  WARN  object 0xb599140 was not returned to mpool ucp_requests
[1715609440.094872] [node145:522049:0]          mpool.c:43   UCX  WARN  object 0xabe9b80 was not returned to mpool ucp_requests
[1715609440.094883] [node145:522049:0]          mpool.c:43   UCX  WARN  object 0xabe9d40 was not returned to mpool ucp_requests
[1715609440.094887] [node145:522049:0]          mpool.c:43   UCX  WARN  object 0xabe9f00 was not returned to mpool ucp_requests
[1715609440.094890] [node145:522049:0]          mpool.c:43   UCX  WARN  object 0xabea0c0 was not returned to mpool ucp_requests
[1715609440.094894] [node145:522049:0]          mpool.c:43   UCX  WARN  object 0xabea280 was not returned to mpool ucp_requests
[1715609440.094897] [node145:522049:0]          mpool.c:43   UCX  WARN  object 0xabea440 was not returned to mpool ucp_requests
[1715609440.095430] [node145:522052:0]          mpool.c:43   UCX  WARN  object 0xb53b980 was not returned to mpool ucp_requests
[1715609440.095440] [node145:522052:0]          mpool.c:43   UCX  WARN  object 0xb53bb40 was not returned to mpool ucp_requests
[1715609440.095444] [node145:522052:0]          mpool.c:43   UCX  WARN  object 0xb53bd00 was not returned to mpool ucp_requests
[1715609440.095447] [node145:522052:0]          mpool.c:43   UCX  WARN  object 0xb53bec0 was not returned to mpool ucp_requests
[1715609440.095450] [node145:522052:0]          mpool.c:43   UCX  WARN  object 0xb53c080 was not returned to mpool ucp_requests
[1715609440.108079] [node145:522048:0]          mpool.c:43   UCX  WARN  object 0xb7d9b40 was not returned to mpool ucp_requests
[1715609440.108091] [node145:522048:0]          mpool.c:43   UCX  WARN  object 0xb7d9d00 was not returned to mpool ucp_requests
[1715609440.108094] [node145:522048:0]          mpool.c:43   UCX  WARN  object 0xb7d9ec0 was not returned to mpool ucp_requests
[1715609440.108096] [node145:522048:0]          mpool.c:43   UCX  WARN  object 0xb7da080 was not returned to mpool ucp_requests
[1715609440.108098] [node145:522048:0]          mpool.c:43   UCX  WARN  object 0xb7da240 was not returned to mpool ucp_requests
[1715609440.108101] [node145:522048:0]          mpool.c:43   UCX  WARN  object 0xb7da400 was not returned to mpool ucp_requests
[1715609440.109226] [node145:522051:0]          mpool.c:43   UCX  WARN  object 0xba767c0 was not returned to mpool ucp_requests
[1715609440.109236] [node145:522051:0]          mpool.c:43   UCX  WARN  object 0xba76980 was not returned to mpool ucp_requests
[1715609440.109240] [node145:522051:0]          mpool.c:43   UCX  WARN  object 0xba76b40 was not returned to mpool ucp_requests
[1715609440.109243] [node145:522051:0]          mpool.c:43   UCX  WARN  object 0xba76d00 was not returned to mpool ucp_requests
[1715609440.109245] [node145:522051:0]          mpool.c:43   UCX  WARN  object 0xba76ec0 was not returned to mpool ucp_requests
[1715609440.110145] [node145:522054:0]          mpool.c:43   UCX  WARN  object 0xc601a40 was not returned to mpool ucp_requests
[1715609440.110155] [node145:522054:0]          mpool.c:43   UCX  WARN  object 0xc601c00 was not returned to mpool ucp_requests
[1715609440.110158] [node145:522054:0]          mpool.c:43   UCX  WARN  object 0xc601dc0 was not returned to mpool ucp_requests
[1715609440.110160] [node145:522054:0]          mpool.c:43   UCX  WARN  object 0xc601f80 was not returned to mpool ucp_requests
[1715609440.111309] [node145:522057:0]          mpool.c:43   UCX  WARN  object 0xc62fbc0 was not returned to mpool ucp_requests
[1715609440.111320] [node145:522057:0]          mpool.c:43   UCX  WARN  object 0xc62fd80 was not returned to mpool ucp_requests
[1715609440.111323] [node145:522057:0]          mpool.c:43   UCX  WARN  object 0xc62ff40 was not returned to mpool ucp_requests
[1715609440.111326] [node145:522057:0]          mpool.c:43   UCX  WARN  object 0xc630100 was not returned to mpool ucp_requests
[1715609440.111329] [node145:522057:0]          mpool.c:43   UCX  WARN  object 0xc6302c0 was not returned to mpool ucp_requests
[1715609440.112676] [node145:522063:0]          mpool.c:43   UCX  WARN  object 0xbfe2840 was not returned to mpool ucp_requests
[1715609440.112687] [node145:522063:0]          mpool.c:43   UCX  WARN  object 0xbfe2a00 was not returned to mpool ucp_requests
[1715609440.112690] [node145:522063:0]          mpool.c:43   UCX  WARN  object 0xbfe2bc0 was not returned to mpool ucp_requests
[1715609440.112693] [node145:522063:0]          mpool.c:43   UCX  WARN  object 0xbfe2d80 was not returned to mpool ucp_requests
[1715609440.112695] [node145:522063:0]          mpool.c:43   UCX  WARN  object 0xbfe2f40 was not returned to mpool ucp_requests
[1715609440.112738] [node145:522069:0]          mpool.c:43   UCX  WARN  object 0xbfae780 was not returned to mpool ucp_requests
[1715609440.112752] [node145:522069:0]          mpool.c:43   UCX  WARN  object 0xbfae940 was not returned to mpool ucp_requests
[1715609440.112757] [node145:522069:0]          mpool.c:43   UCX  WARN  object 0xbfaeb00 was not returned to mpool ucp_requests
[1715609440.112761] [node145:522069:0]          mpool.c:43   UCX  WARN  object 0xbfaecc0 was not returned to mpool ucp_requests
[1715609440.112764] [node145:522069:0]          mpool.c:43   UCX  WARN  object 0xbfaee80 was not returned to mpool ucp_requests
[1715609440.113773] [node145:522058:0]          mpool.c:43   UCX  WARN  object 0xc80ca80 was not returned to mpool ucp_requests
[1715609440.113785] [node145:522058:0]          mpool.c:43   UCX  WARN  object 0xc80cc40 was not returned to mpool ucp_requests
[1715609440.113790] [node145:522058:0]          mpool.c:43   UCX  WARN  object 0xc80ce00 was not returned to mpool ucp_requests
[1715609440.113794] [node145:522058:0]          mpool.c:43   UCX  WARN  object 0xc80cfc0 was not returned to mpool ucp_requests
[1715609440.113797] [node145:522058:0]          mpool.c:43   UCX  WARN  object 0xc80d180 was not returned to mpool ucp_requests
[1715609440.115392] [node145:522060:0]          mpool.c:43   UCX  WARN  object 0xac0aa80 was not returned to mpool ucp_requests
[1715609440.115402] [node145:522060:0]          mpool.c:43   UCX  WARN  object 0xac0ac40 was not returned to mpool ucp_requests
[1715609440.115406] [node145:522060:0]          mpool.c:43   UCX  WARN  object 0xac0ae00 was not returned to mpool ucp_requests
[1715609440.115408] [node145:522060:0]          mpool.c:43   UCX  WARN  object 0xac0afc0 was not returned to mpool ucp_requests
[1715609440.115411] [node145:522060:0]          mpool.c:43   UCX  WARN  object 0xac0b180 was not returned to mpool ucp_requests
[1715609440.115696] [node145:522068:0]          mpool.c:43   UCX  WARN  object 0xbd4aac0 was not returned to mpool ucp_requests
[1715609440.115706] [node145:522068:0]          mpool.c:43   UCX  WARN  object 0xbd4ac80 was not returned to mpool ucp_requests
[1715609440.115710] [node145:522068:0]          mpool.c:43   UCX  WARN  object 0xbd4ae40 was not returned to mpool ucp_requests
[1715609440.115713] [node145:522068:0]          mpool.c:43   UCX  WARN  object 0xbd4b000 was not returned to mpool ucp_requests
[1715609440.115717] [node145:522068:0]          mpool.c:43   UCX  WARN  object 0xbd4b1c0 was not returned to mpool ucp_requests
[1715609440.117335] [node145:522071:0]          mpool.c:43   UCX  WARN  object 0xb3afa40 was not returned to mpool ucp_requests
[1715609440.117345] [node145:522071:0]          mpool.c:43   UCX  WARN  object 0xb3afc00 was not returned to mpool ucp_requests
[1715609440.117349] [node145:522071:0]          mpool.c:43   UCX  WARN  object 0xb3afdc0 was not returned to mpool ucp_requests
[1715609440.117352] [node145:522071:0]          mpool.c:43   UCX  WARN  object 0xb3aff80 was not returned to mpool ucp_requests
[1715609440.117355] [node145:522071:0]          mpool.c:43   UCX  WARN  object 0xb3b0140 was not returned to mpool ucp_requests
[1715609440.146196] [node145:522047:0]          mpool.c:43   UCX  WARN  object 0xbced840 was not returned to mpool ucp_requests
[1715609440.146213] [node145:522047:0]          mpool.c:43   UCX  WARN  object 0xbceda00 was not returned to mpool ucp_requests
[1715609440.146216] [node145:522047:0]          mpool.c:43   UCX  WARN  object 0xbcedbc0 was not returned to mpool ucp_requests
[1715609440.146221] [node145:522047:0]          mpool.c:43   UCX  WARN  object 0xbcedd80 was not returned to mpool ucp_requests
[1715609440.146225] [node145:522047:0]          mpool.c:43   UCX  WARN  object 0xbcedf40 was not returned to mpool ucp_requests
[1715609440.146227] [node145:522047:0]          mpool.c:43   UCX  WARN  object 0xbcee100 was not returned to mpool ucp_requests
[1715609440.149501] [node145:522044:0]          mpool.c:43   UCX  WARN  object 0xae10a80 was not returned to mpool ucp_requests
[1715609440.149513] [node145:522044:0]          mpool.c:43   UCX  WARN  object 0xae10c40 was not returned to mpool ucp_requests
[1715609440.149518] [node145:522044:0]          mpool.c:43   UCX  WARN  object 0xae10e00 was not returned to mpool ucp_requests
[1715609440.149522] [node145:522044:0]          mpool.c:43   UCX  WARN  object 0xae10fc0 was not returned to mpool ucp_requests
[1715609440.149525] [node145:522044:0]          mpool.c:43   UCX  WARN  object 0xae11180 was not returned to mpool ucp_requests
[1715609440.149528] [node145:522044:0]          mpool.c:43   UCX  WARN  object 0xae11340 was not returned to mpool ucp_requests
[1715609440.149634] [node145:522053:0]          mpool.c:43   UCX  WARN  object 0xb3fb940 was not returned to mpool ucp_requests
[1715609440.149649] [node145:522053:0]          mpool.c:43   UCX  WARN  object 0xb3fbb00 was not returned to mpool ucp_requests
[1715609440.149654] [node145:522053:0]          mpool.c:43   UCX  WARN  object 0xb3fbcc0 was not returned to mpool ucp_requests
[1715609440.149656] [node145:522053:0]          mpool.c:43   UCX  WARN  object 0xb3fbe80 was not returned to mpool ucp_requests
[1715609440.149658] [node145:522053:0]          mpool.c:43   UCX  WARN  object 0xb3fc040 was not returned to mpool ucp_requests
[1715609440.151912] [node145:522059:0]          mpool.c:43   UCX  WARN  object 0xbda6a40 was not returned to mpool ucp_requests
[1715609440.151923] [node145:522059:0]          mpool.c:43   UCX  WARN  object 0xbda6c00 was not returned to mpool ucp_requests
[1715609440.151927] [node145:522059:0]          mpool.c:43   UCX  WARN  object 0xbda6dc0 was not returned to mpool ucp_requests
[1715609440.151931] [node145:522059:0]          mpool.c:43   UCX  WARN  object 0xbda6f80 was not returned to mpool ucp_requests
[1715609440.151934] [node145:522059:0]          mpool.c:43   UCX  WARN  object 0xbda7140 was not returned to mpool ucp_requests
[1715609440.152956] [node145:522050:0]          mpool.c:43   UCX  WARN  object 0xb889b40 was not returned to mpool ucp_requests
[1715609440.152966] [node145:522050:0]          mpool.c:43   UCX  WARN  object 0xb889d00 was not returned to mpool ucp_requests
[1715609440.152970] [node145:522050:0]          mpool.c:43   UCX  WARN  object 0xb889ec0 was not returned to mpool ucp_requests
[1715609440.152973] [node145:522050:0]          mpool.c:43   UCX  WARN  object 0xb88a080 was not returned to mpool ucp_requests
[1715609440.152976] [node145:522050:0]          mpool.c:43   UCX  WARN  object 0xb88a240 was not returned to mpool ucp_requests
[1715609440.154965] [node145:522056:0]          mpool.c:43   UCX  WARN  object 0xb6c1900 was not returned to mpool ucp_requests
[1715609440.154975] [node145:522056:0]          mpool.c:43   UCX  WARN  object 0xb6c1ac0 was not returned to mpool ucp_requests
[1715609440.154979] [node145:522056:0]          mpool.c:43   UCX  WARN  object 0xb6c1c80 was not returned to mpool ucp_requests
[1715609440.154983] [node145:522056:0]          mpool.c:43   UCX  WARN  object 0xb6c1e40 was not returned to mpool ucp_requests
[1715609440.154985] [node145:522056:0]          mpool.c:43   UCX  WARN  object 0xb6c2000 was not returned to mpool ucp_requests
[1715609440.200353] [node145:522043:0]          mpool.c:43   UCX  WARN  object 0xb2fdcc0 was not returned to mpool ucp_requests
[1715609440.200364] [node145:522043:0]          mpool.c:43   UCX  WARN  object 0xb2fde80 was not returned to mpool ucp_requests
[1715609440.200368] [node145:522043:0]          mpool.c:43   UCX  WARN  object 0xb2fe040 was not returned to mpool ucp_requests
[1715609440.200372] [node145:522043:0]          mpool.c:43   UCX  WARN  object 0xb2fe200 was not returned to mpool ucp_requests


           ************************************************************
           *        Program running with 30 parallel MPI-processes    *
           *              working on a common directory               *
           ************************************************************
-------------------------------------------------------------------------------
                                 ORCA SCF
-------------------------------------------------------------------------------

------------
SCF SETTINGS
------------
Hamiltonian:
 Density Functional     Method          .... DFT(GTOs)
 Exchange Functional    Exchange        .... PBE
   PBE kappa parameter   XKappa         ....  0.804000
   PBE mue parameter    XMuePBE         ....  0.219520
 Correlation Functional Correlation     .... PBE
   PBE beta parameter  CBetaPBE         ....  0.066725
 LDA part of GGA corr.  LDAOpt          .... PW91-LDA
 Gradients option       PostSCFGGA      .... off
 Hybrid DFT is turned on
   Fraction HF Exchange ScalHFX         ....  0.250000
   Scaling of DF-GGA-X  ScalDFX         ....  0.750000
   Scaling of DF-GGA-C  ScalDFC         ....  1.000000
   Scaling of DF-LDA-C  ScalLDAC        ....  1.000000
   Perturbative correction              ....  0.000000
   Density functional embedding theory  .... OFF
   NL short-range parameter             ....  6.900000
 RI-approximation to the Coulomb term is turned on
   Number of AuxJ basis functions       .... 2498
   RIJ-COSX (HFX calculated with COS-X)).... on


General Settings:
 Integral files         IntName         .... IminiumBzOate_S3optb
 Hartree-Fock type      HFTyp           .... RHF
 Total Charge           Charge          ....    0
 Multiplicity           Mult            ....    1
 Number of Electrons    NEL             ....  302
 Basis Dimension        Dim             .... 1542
 Nuclear Repulsion      ENuc            ....   5327.3731008513 Eh

Convergence Acceleration:
 DIIS                   CNVDIIS         .... on
   Start iteration      DIISMaxIt       ....    12
   Startup error        DIISStart       ....  0.200000
   # of expansion vecs  DIISMaxEq       ....     5
   Bias factor          DIISBfac        ....   1.050
   Max. coefficient     DIISMaxC        ....  10.000
 Trust-Rad. Augm. Hess. CNVTRAH         .... auto
   Auto Start mean grad. ratio tolernc. ....  1.125000
   Auto Start start iteration           ....    20
   Auto Start num. interpolation iter.  ....    10
   Max. Number of Micro iterations      ....    16
   Max. Number of Macro iterations      .... Maxiter - #DIIS iter
   Number of Davidson start vectors     ....     2
   Converg. threshold I  (grad. norm)   ....   1.000e-05
   Converg. threshold II (energy diff.) ....   1.000e-08
   Grad. Scal. Fac. for Micro threshold ....   0.100
   Minimum threshold for Micro iter.    ....   0.010
   NR start threshold (gradient norm)   ....   0.001
   Initial trust radius                 ....   0.400
   Minimum AH scaling param. (alpha)    ....   1.000
   Maximum AH scaling param. (alpha)    .... 1000.000
   Orbital update algorithm             .... Taylor
   White noise on init. David. guess    .... on
   Maximum white noise                  ....   0.010
   Quad. conv. algorithm                .... NR
 SOSCF                  CNVSOSCF        .... on
   Start iteration      SOSCFMaxIt      ....   150
   Startup grad/error   SOSCFStart      ....  0.003300
 Level Shifting         CNVShift        .... on
   Level shift para.    LevelShift      ....    0.2500
   Turn off err/grad.   ShiftErr        ....    0.0010
 Zerner damping         CNVZerner       .... off
 Static damping         CNVDamp         .... on
   Fraction old density DampFac         ....    0.7000
   Max. Damping (<1)    DampMax         ....    0.9800
   Min. Damping (>=0)   DampMin         ....    0.0000
   Turn off err/grad.   DampErr         ....    0.1000
 Fernandez-Rico         CNVRico         .... off

SCF Procedure:
 Maximum # iterations   MaxIter         ....   125
 SCF integral mode      SCFMode         .... Direct
   Integral package                     .... SHARK and LIBINT hybrid scheme
 Reset frequency        DirectResetFreq ....    20
 Integral Threshold     Thresh          ....  2.500e-11 Eh
 Primitive CutOff       TCut            ....  2.500e-12 Eh

Convergence Tolerance:
 Convergence Check Mode ConvCheckMode   .... Total+1el-Energy
 Convergence forced     ConvForced      .... 0
 Energy Change          TolE            ....  1.000e-08 Eh
 1-El. energy change                    ....  1.000e-05 Eh
 Orbital Gradient       TolG            ....  1.000e-05
 Orbital Rotation angle TolX            ....  1.000e-05
 DIIS Error             TolErr          ....  5.000e-07


Diagonalization of the overlap matrix:
Smallest eigenvalue                        ... 3.320e-06
Time for diagonalization                   ...    0.784 sec
Threshold for overlap eigenvalues          ... 1.000e-08
Number of eigenvalues below threshold      ... 0
Time for construction of square roots      ...    0.345 sec
Total time needed                          ...    1.136 sec

Time for model grid setup =    0.863 sec

------------------------------
INITIAL GUESS: MODEL POTENTIAL
------------------------------
Loading Hartree-Fock densities                     ... done
Calculating cut-offs                               ... done
Initializing the effective Hamiltonian             ... done
Setting up the integral package (SHARK)            ... done
Starting the Coulomb interaction                   ... done (   1.0 sec)
Reading the grid                                   ... done
Mapping shells                                     ... done
Starting the XC term evaluation                    ... done (   0.5 sec)
  promolecular density results
     # of electrons  =    301.982847488
     EX              =   -241.781657843
     EC              =    -10.145675033
     EX+EC           =   -251.927332876
Transforming the Hamiltonian                       ... done (   0.3 sec)
Diagonalizing the Hamiltonian                      ... done (   0.9 sec)
Back transforming the eigenvectors                 ... done (   0.1 sec)
Now organizing SCF variables                       ... done
                      ------------------
                      INITIAL GUESS DONE (   4.0 sec)
                      ------------------
-------------------
DFT GRID GENERATION
-------------------

General Integration Accuracy     IntAcc      ... 4.388
Radial Grid Type                 RadialGrid  ... OptM3 with GC (2021)
Angular Grid (max. ang.)         AngularGrid ... 4 (Lebedev-302)
Angular grid pruning method      GridPruning ... 4 (adaptive)
Weight generation scheme         WeightScheme... Becke
Basis function cutoff            BFCut       ... 1.0000e-11
Integration weight cutoff        WCut        ... 1.0000e-14
Angular grids for H and He will be reduced by one unit
Partially contracted basis set               ... off
Rotationally invariant grid construction     ... off

Total number of grid points                  ...   373757
Total number of batches                      ...     5881
Average number of points per batch           ...       63
Average number of grid points per atom       ...     4558
Time for grid setup =    2.331 sec

--------------------
COSX GRID GENERATION
--------------------

GRIDX 1
-------
General Integration Accuracy     IntAcc      ... 3.816
Radial Grid Type                 RadialGrid  ... OptM3 with GC (2021)
Angular Grid (max. ang.)         AngularGrid ... 1 (Lebedev-50)
Angular grid pruning method      GridPruning ... 4 (adaptive)
Weight generation scheme         WeightScheme... Becke
Basis function cutoff            BFCut       ... 1.0000e-11
Integration weight cutoff        WCut        ... 1.0000e-14
Angular grids for H and He will be reduced by one unit
Partially contracted basis set               ... on
Rotationally invariant grid construction     ... off

Total number of grid points                  ...    47384
Total number of batches                      ...      776
Average number of points per batch           ...       61
Average number of grid points per atom       ...      578
UseSFitting                                  ... on

GRIDX 2
-------
General Integration Accuracy     IntAcc      ... 4.020
Radial Grid Type                 RadialGrid  ... OptM3 with GC (2021)
Angular Grid (max. ang.)         AngularGrid ... 2 (Lebedev-110)
Angular grid pruning method      GridPruning ... 4 (adaptive)
Weight generation scheme         WeightScheme... Becke
Basis function cutoff            BFCut       ... 1.0000e-11
Integration weight cutoff        WCut        ... 1.0000e-14
Angular grids for H and He will be reduced by one unit
Partially contracted basis set               ... on
Rotationally invariant grid construction     ... off

Total number of grid points                  ...   100253
Total number of batches                      ...     1606
Average number of points per batch           ...       62
Average number of grid points per atom       ...     1223
UseSFitting                                  ... on

GRIDX 3
-------
General Integration Accuracy     IntAcc      ... 4.338
Radial Grid Type                 RadialGrid  ... OptM3 with GC (2021)
Angular Grid (max. ang.)         AngularGrid ... 3 (Lebedev-194)
Angular grid pruning method      GridPruning ... 4 (adaptive)
Weight generation scheme         WeightScheme... Becke
Basis function cutoff            BFCut       ... 1.0000e-11
Integration weight cutoff        WCut        ... 1.0000e-14
Angular grids for H and He will be reduced by one unit
Partially contracted basis set               ... on
Rotationally invariant grid construction     ... off

Total number of grid points                  ...   217313
Total number of batches                      ...     3433
Average number of points per batch           ...       63
Average number of grid points per atom       ...     2650
UseSFitting                                  ... on

Time for X-Grid setup             =    7.936 sec


--------------------
CPCM SOLVATION MODEL
--------------------
CPCM parameters:
  Epsilon                                         ...      26.7260
  Refrac                                          ...       1.2907
  Rsolv                                           ...       1.3000
  Surface type                                    ... GAUSSIAN VDW
  Epsilon function type                           ...         CPCM
Solvent:                                     ... 2,2,2-TRIFLUOROETHANOL
SMD-CDS solvent descriptors:
  Soln                                       ...    1.2907
  Soln25                                     ... Unavailable
  Sola                                       ...    0.5700
  Solb                                       ...    0.2500
  Solg                                       ...   42.0200
  Solc                                       ...    0.0000
  Solh                                       ...    0.5000
Radii:
 Radius for O  used is    2.8724 Bohr (=   1.5200 Ang.)
 Radius for N  used is    3.5716 Bohr (=   1.8900 Ang.)
 Radius for C  used is    3.4960 Bohr (=   1.8500 Ang.)
 Radius for H  used is    2.2677 Bohr (=   1.2000 Ang.)
Calculating surface                               ...        done! (  0.0s)
GEPOL surface points                              ...         4673
GEPOL Volume                                      ...    3930.5849
GEPOL Surface-area                                ...    2127.0544
Calculating surface distance matrix               ...        done! (  0.2s)
Performing Cholesky decomposition & store         ...        done! (  1.4s)
Overall time for CPCM initialization              ...                 1.7s
--------------
SCF ITERATIONS
--------------
ITER       Energy         Delta-E        Max-DP      RMS-DP      [F,P]     Damp
               ***  Starting incremental Fock matrix formation  ***
  0  -1803.8232725436   0.000000000000 0.15022362  0.00059409  0.2958644 0.7000
  1  -1804.3178874908  -0.494614947166 0.16828203  0.00050468  0.1311527 0.7000
                               ***Turning on DIIS***
  2  -1804.5270047500  -0.209117259216 0.22288436  0.00091451  0.0397682 0.0000
  3  -1804.8446012897  -0.317596539692 0.18201451  0.00039458  0.0662540 0.0000
  4  -1804.9155902814  -0.070988991719 0.05154778  0.00014578  0.0133399 0.0000
  5  -1804.9189135754  -0.003323293967 0.02158020  0.00006251  0.0109367 0.0000
                      *** Initiating the SOSCF procedure ***
                           *** Shutting down DIIS ***
                      *** Re-Reading the Fockian *** 
                      *** Removing any level shift *** 
ITER      Energy       Delta-E        Grad      Rot      Max-DP    RMS-DP
  6  -1804.91929465  -0.0003810785  0.000299  0.000299  0.007209  0.000023
               *** Restarting incremental Fock matrix formation ***
  7  -1804.91921622   0.0000784385  0.000131  0.000412  0.003314  0.000037
  8  -1804.91921467   0.0000015428  0.000198  0.000233  0.001119  0.000007
  9  -1804.91922167  -0.0000070003  0.000028  0.000097  0.000555  0.000006
 10  -1804.91922155   0.0000001232  0.000053  0.000074  0.000095  0.000001
 11  -1804.91922186  -0.0000003111  0.000008  0.000018  0.000236  0.000002
 12  -1804.91922191  -0.0000000508  0.000007  0.000010  0.000365  0.000001
                  ***Gradient check signals convergence***
              ***Rediagonalizing the Fockian in SOSCF/NRSCF***

               *****************************************************
               *                     SUCCESS                       *
               *           SCF CONVERGED AFTER  13 CYCLES          *
               *****************************************************

Old exchange energy                            =    -61.834335925 Eh
New exchange energy                            =    -61.834297904 Eh
Exchange energy change after final integration =      0.000038021 Eh
Total energy after final integration           =  -1804.919183796 Eh
Final COS-X integration done in                =    34.079 sec

SMD CDS free energy correction energy :                 4.05347     Kcal/mol
Total Energy after SMD CDS correction =             -1804.912724186 Eh

----------------
TOTAL SCF ENERGY
----------------

Total Energy       :        -1804.91272419 Eh          -49114.17214 eV

Components:
Nuclear Repulsion  :         5327.37310085 Eh          144965.19196 eV
Electronic Energy  :        -7132.28582504 Eh         -194079.36410 eV
One Electron Energy:       -13061.12033211 Eh         -355411.15299 eV
Two Electron Energy:         5928.83450707 Eh          161331.78889 eV
Max COSX asymmetry :            0.00000190 Eh               0.00005 eV
CPCM Dielectric    :           -0.07393723 Eh              -2.01193 eV
SMD CDS (Gcds)     :            0.00645961 Eh               0.17577 eV

Virial components:
Potential Energy   :        -3601.42479631 Eh          -97999.75092 eV
Kinetic Energy     :         1796.51207212 Eh           48885.57878 eV
Virial Ratio       :            2.00467609


DFT components:
N(Alpha)           :      151.000589562149 electrons
N(Beta)            :      151.000589562149 electrons
N(Total)           :      302.001179124297 electrons
E(X)               :     -184.938866481514 Eh       
E(C)               :      -10.124950530893 Eh       
E(XC)              :     -195.063817012407 Eh       
DFET-embed. en.    :        0.000000000000 Eh       
CPCM Solvation Model Properties:
Surface-charge          :           -0.08504283
Charge-correction       :           -0.00084732 Eh              -0.02306 eV
Free-energy (cav+disp)  :            0.00645961 Eh               0.17577 eV

---------------
SCF CONVERGENCE
---------------

  Last Energy change         ...    9.4470e-08  Tolerance :   1.0000e-08
  Last MAX-Density change    ...    2.7756e-15  Tolerance :   1.0000e-07
  Last RMS-Density change    ...    1.0962e-17  Tolerance :   5.0000e-09
  Last Orbital Gradient      ...    1.0231e-06  Tolerance :   1.0000e-05
  Last Orbital Rotation      ...    3.5136e-06  Tolerance :   1.0000e-05

             **** THE GBW FILE WAS UPDATED (IminiumBzOate_S3optb.gbw) ****
             **** DENSITY IminiumBzOate_S3optb.scfp WAS UPDATED ****
             **** ENERGY FILE WAS UPDATED (IminiumBzOate_S3optb.en.tmp) ****
             **** THE GBW FILE WAS UPDATED (IminiumBzOate_S3optb.gbw) ****
             **** DENSITY IminiumBzOate_S3optb.scfp WAS UPDATED ****
----------------
ORBITAL ENERGIES
----------------

  NO   OCC          E(Eh)            E(eV) 
   0   2.0000     -19.292728      -524.9818 
   1   2.0000     -19.213642      -522.8298 
   2   2.0000     -19.164058      -521.4805 
   3   2.0000     -19.158882      -521.3397 
   4   2.0000     -14.438253      -392.8848 
   5   2.0000     -14.410787      -392.1374 
   6   2.0000     -10.387537      -282.6593 
   7   2.0000     -10.378555      -282.4148 
   8   2.0000     -10.318175      -280.7718 
   9   2.0000     -10.294161      -280.1184 
  10   2.0000     -10.283475      -279.8276 
  11   2.0000     -10.267174      -279.3840 
  12   2.0000     -10.251517      -278.9580 
  13   2.0000     -10.247123      -278.8384 
  14   2.0000     -10.243652      -278.7440 
  15   2.0000     -10.240008      -278.6448 
  16   2.0000     -10.239171      -278.6220 
  17   2.0000     -10.238399      -278.6010 
  18   2.0000     -10.236541      -278.5504 
  19   2.0000     -10.233329      -278.4630 
  20   2.0000     -10.233167      -278.4586 
  21   2.0000     -10.230436      -278.3843 
  22   2.0000     -10.228343      -278.3274 
  23   2.0000     -10.227765      -278.3116 
  24   2.0000     -10.227511      -278.3047 
  25   2.0000     -10.227097      -278.2935 
  26   2.0000     -10.226270      -278.2710 
  27   2.0000     -10.226176      -278.2684 
  28   2.0000     -10.223960      -278.2081 
  29   2.0000     -10.223839      -278.2048 
  30   2.0000     -10.223295      -278.1900 
  31   2.0000     -10.223218      -278.1879 
  32   2.0000     -10.220598      -278.1166 
  33   2.0000     -10.220017      -278.1008 
  34   2.0000     -10.219335      -278.0822 
  35   2.0000     -10.219043      -278.0743 
  36   2.0000     -10.207362      -277.7564 
  37   2.0000     -10.206985      -277.7462 
  38   2.0000     -10.206821      -277.7417 
  39   2.0000     -10.206757      -277.7400 
  40   2.0000     -10.201232      -277.5896 
  41   2.0000     -10.200737      -277.5762 
  42   2.0000      -1.185143       -32.2494 
  43   2.0000      -1.098307       -29.8865 
  44   2.0000      -1.075917       -29.2772 
  45   2.0000      -1.006570       -27.3902 
  46   2.0000      -0.984164       -26.7805 
  47   2.0000      -0.980643       -26.6847 
  48   2.0000      -0.901943       -24.5431 
  49   2.0000      -0.895976       -24.3808 
  50   2.0000      -0.884361       -24.0647 
  51   2.0000      -0.882908       -24.0251 
  52   2.0000      -0.850308       -23.1381 
  53   2.0000      -0.843452       -22.9515 
  54   2.0000      -0.807003       -21.9597 
  55   2.0000      -0.806457       -21.9448 
  56   2.0000      -0.783309       -21.3149 
  57   2.0000      -0.777621       -21.1601 
  58   2.0000      -0.775011       -21.0891 
  59   2.0000      -0.769204       -20.9311 
  60   2.0000      -0.768586       -20.9143 
  61   2.0000      -0.761743       -20.7281 
  62   2.0000      -0.742252       -20.1977 
  63   2.0000      -0.721553       -19.6344 
  64   2.0000      -0.713315       -19.4103 
  65   2.0000      -0.709436       -19.3047 
  66   2.0000      -0.701772       -19.0962 
  67   2.0000      -0.701395       -19.0859 
  68   2.0000      -0.660243       -17.9661 
  69   2.0000      -0.643984       -17.5237 
  70   2.0000      -0.642552       -17.4847 
  71   2.0000      -0.640465       -17.4279 
  72   2.0000      -0.632424       -17.2091 
  73   2.0000      -0.630165       -17.1477 
  74   2.0000      -0.626158       -17.0386 
  75   2.0000      -0.621016       -16.8987 
  76   2.0000      -0.603220       -16.4144 
  77   2.0000      -0.581139       -15.8136 
  78   2.0000      -0.578454       -15.7405 
  79   2.0000      -0.577024       -15.7016 
  80   2.0000      -0.565946       -15.4002 
  81   2.0000      -0.553825       -15.0703 
  82   2.0000      -0.538211       -14.6455 
  83   2.0000      -0.530564       -14.4374 
  84   2.0000      -0.524788       -14.2802 
  85   2.0000      -0.520354       -14.1596 
  86   2.0000      -0.513924       -13.9846 
  87   2.0000      -0.506646       -13.7865 
  88   2.0000      -0.497599       -13.5404 
  89   2.0000      -0.488566       -13.2946 
  90   2.0000      -0.485490       -13.2109 
  91   2.0000      -0.478181       -13.0120 
  92   2.0000      -0.477414       -12.9911 
  93   2.0000      -0.473791       -12.8925 
  94   2.0000      -0.471967       -12.8429 
  95   2.0000      -0.470697       -12.8083 
  96   2.0000      -0.467683       -12.7263 
  97   2.0000      -0.465460       -12.6658 
  98   2.0000      -0.460390       -12.5279 
  99   2.0000      -0.453456       -12.3392 
 100   2.0000      -0.451477       -12.2853 
 101   2.0000      -0.449792       -12.2395 
 102   2.0000      -0.448969       -12.2171 
 103   2.0000      -0.447790       -12.1850 
 104   2.0000      -0.441327       -12.0091 
 105   2.0000      -0.440953       -11.9989 
 106   2.0000      -0.437958       -11.9174 
 107   2.0000      -0.433610       -11.7991 
 108   2.0000      -0.431956       -11.7541 
 109   2.0000      -0.429948       -11.6995 
 110   2.0000      -0.427674       -11.6376 
 111   2.0000      -0.416592       -11.3360 
 112   2.0000      -0.413950       -11.2642 
 113   2.0000      -0.410427       -11.1683 
 114   2.0000      -0.399309       -10.8658 
 115   2.0000      -0.398330       -10.8391 
 116   2.0000      -0.394376       -10.7315 
 117   2.0000      -0.393667       -10.7122 
 118   2.0000      -0.389336       -10.5944 
 119   2.0000      -0.383392       -10.4326 
 120   2.0000      -0.381701       -10.3866 
 121   2.0000      -0.378475       -10.2988 
 122   2.0000      -0.377943       -10.2843 
 123   2.0000      -0.375198       -10.2097 
 124   2.0000      -0.372756       -10.1432 
 125   2.0000      -0.371245       -10.1021 
 126   2.0000      -0.367108        -9.9895 
 127   2.0000      -0.365036        -9.9331 
 128   2.0000      -0.363754        -9.8983 
 129   2.0000      -0.362204        -9.8561 
 130   2.0000      -0.356853        -9.7105 
 131   2.0000      -0.354348        -9.6423 
 132   2.0000      -0.348654        -9.4874 
 133   2.0000      -0.346937        -9.4406 
 134   2.0000      -0.340312        -9.2604 
 135   2.0000      -0.336429        -9.1547 
 136   2.0000      -0.331816        -9.0292 
 137   2.0000      -0.324172        -8.8212 
 138   2.0000      -0.317607        -8.6425 
 139   2.0000      -0.308090        -8.3836 
 140   2.0000      -0.291434        -7.9303 
 141   2.0000      -0.281798        -7.6681 
 142   2.0000      -0.281103        -7.6492 
 143   2.0000      -0.278725        -7.5845 
 144   2.0000      -0.275616        -7.4999 
 145   2.0000      -0.272629        -7.4186 
 146   2.0000      -0.269451        -7.3321 
 147   2.0000      -0.265040        -7.2121 
 148   2.0000      -0.262107        -7.1323 
 149   2.0000      -0.255383        -6.9493 
 150   2.0000      -0.237754        -6.4696 
 151   0.0000      -0.062251        -1.6939 
 152   0.0000      -0.035556        -0.9675 
 153   0.0000      -0.034135        -0.9289 
 154   0.0000      -0.020544        -0.5590 
 155   0.0000      -0.018180        -0.4947 
 156   0.0000      -0.010713        -0.2915 
 157   0.0000      -0.005941        -0.1617 
 158   0.0000      -0.004119        -0.1121 
 159   0.0000       0.001854         0.0504 
 160   0.0000       0.035478         0.9654 
 161   0.0000       0.039795         1.0829 
 162   0.0000       0.050608         1.3771 
 163   0.0000       0.060565         1.6481 
 164   0.0000       0.062922         1.7122 
 165   0.0000       0.070585         1.9207 
 166   0.0000       0.072618         1.9760 
 167   0.0000       0.076599         2.0844 
 168   0.0000       0.082120         2.2346 
 169   0.0000       0.084242         2.2923 
 170   0.0000       0.085700         2.3320 
 171   0.0000       0.089280         2.4294 
 172   0.0000       0.093040         2.5317 
 173   0.0000       0.094465         2.5705 
 174   0.0000       0.098274         2.6742 
 175   0.0000       0.104355         2.8396 
 176   0.0000       0.106644         2.9019 
 177   0.0000       0.107836         2.9344 
 178   0.0000       0.108664         2.9569 
 179   0.0000       0.112038         3.0487 
 180   0.0000       0.113746         3.0952 
 181   0.0000       0.116125         3.1599 
 182   0.0000       0.116881         3.1805 
 183   0.0000       0.119614         3.2549 
 184   0.0000       0.121727         3.3124 
 185   0.0000       0.125865         3.4250 
 186   0.0000       0.131889         3.5889 
 187   0.0000       0.133235         3.6255 
 188   0.0000       0.135830         3.6961 
 189   0.0000       0.136568         3.7162 
 190   0.0000       0.138138         3.7589 
 191   0.0000       0.142143         3.8679 
 192   0.0000       0.143006         3.8914 
 193   0.0000       0.146008         3.9731 
 194   0.0000       0.148566         4.0427 
 195   0.0000       0.151051         4.1103 
 196   0.0000       0.154418         4.2019 
 197   0.0000       0.155653         4.2355 
 198   0.0000       0.156069         4.2469 
 199   0.0000       0.160682         4.3724 
 200   0.0000       0.161370         4.3911 
 201   0.0000       0.162794         4.4299 
 202   0.0000       0.167279         4.5519 
 203   0.0000       0.168632         4.5887 
 204   0.0000       0.170636         4.6432 
 205   0.0000       0.173006         4.7077 
 206   0.0000       0.173369         4.7176 
 207   0.0000       0.178110         4.8466 
 208   0.0000       0.178822         4.8660 
 209   0.0000       0.180157         4.9023 
 210   0.0000       0.183674         4.9980 
 211   0.0000       0.184916         5.0318 
 212   0.0000       0.187281         5.0962 
 213   0.0000       0.189178         5.1478 
 214   0.0000       0.190005         5.1703 
 215   0.0000       0.196457         5.3459 
 216   0.0000       0.200821         5.4646 
 217   0.0000       0.201794         5.4911 
 218   0.0000       0.204847         5.5742 
 219   0.0000       0.206968         5.6319 
 220   0.0000       0.210146         5.7184 
 221   0.0000       0.211310         5.7500 
 222   0.0000       0.215427         5.8621 
 223   0.0000       0.217645         5.9224 
 224   0.0000       0.219783         5.9806 
 225   0.0000       0.223115         6.0713 
 226   0.0000       0.226159         6.1541 
 227   0.0000       0.227992         6.2040 
 228   0.0000       0.229797         6.2531 
 229   0.0000       0.233463         6.3528 
 230   0.0000       0.236765         6.4427 
 231   0.0000       0.237662         6.4671 
 232   0.0000       0.239839         6.5263 
 233   0.0000       0.242654         6.6029 
 234   0.0000       0.245486         6.6800 
 235   0.0000       0.246004         6.6941 
 236   0.0000       0.249886         6.7997 
 237   0.0000       0.250780         6.8241 
 238   0.0000       0.255542         6.9537 
 239   0.0000       0.256629         6.9832 
 240   0.0000       0.260120         7.0782 
 241   0.0000       0.263845         7.1796 
 242   0.0000       0.265948         7.2368 
 243   0.0000       0.266678         7.2567 
 244   0.0000       0.268598         7.3089 
 245   0.0000       0.271240         7.3808 
 246   0.0000       0.273984         7.4555 
 247   0.0000       0.275904         7.5077 
 248   0.0000       0.279370         7.6021 
 249   0.0000       0.282585         7.6895 
 250   0.0000       0.288337         7.8460 
 251   0.0000       0.289321         7.8728 
 252   0.0000       0.291593         7.9346 
 253   0.0000       0.292926         7.9709 
 254   0.0000       0.294521         8.0143 
 255   0.0000       0.300770         8.1844 
 256   0.0000       0.301662         8.2086 
 257   0.0000       0.303148         8.2491 
 258   0.0000       0.304319         8.2809 
 259   0.0000       0.308340         8.3903 
 260   0.0000       0.309948         8.4341 
 261   0.0000       0.313138         8.5209 
 262   0.0000       0.316013         8.5991 
 263   0.0000       0.320196         8.7130 
 264   0.0000       0.322960         8.7882 
 265   0.0000       0.324693         8.8353 
 266   0.0000       0.326590         8.8870 
 267   0.0000       0.328856         8.9486 
 268   0.0000       0.332780         9.0554 
 269   0.0000       0.334094         9.0912 
 270   0.0000       0.338387         9.2080 
 271   0.0000       0.340251         9.2587 
 272   0.0000       0.343522         9.3477 
 273   0.0000       0.345353         9.3975 
 274   0.0000       0.345990         9.4149 
 275   0.0000       0.350633         9.5412 
 276   0.0000       0.352514         9.5924 
 277   0.0000       0.354031         9.6337 
 278   0.0000       0.355582         9.6759 
 279   0.0000       0.356558         9.7024 
 280   0.0000       0.358897         9.7661 
 281   0.0000       0.360896         9.8205 
 282   0.0000       0.366900         9.9838 
 283   0.0000       0.369043        10.0422 
 284   0.0000       0.370688        10.0869 
 285   0.0000       0.371895        10.1198 
 286   0.0000       0.375772        10.2253 
 287   0.0000       0.376947        10.2573 
 288   0.0000       0.380053        10.3418 
 289   0.0000       0.380686        10.3590 
 290   0.0000       0.386103        10.5064 
 291   0.0000       0.387773        10.5518 
 292   0.0000       0.391149        10.6437 
 293   0.0000       0.396229        10.7820 
 294   0.0000       0.397224        10.8090 
 295   0.0000       0.401063        10.9135 
 296   0.0000       0.403095        10.9688 
 297   0.0000       0.404773        11.0144 
 298   0.0000       0.405608        11.0372 
 299   0.0000       0.412795        11.2327 
 300   0.0000       0.413585        11.2542 
 301   0.0000       0.416223        11.3260 
 302   0.0000       0.419535        11.4161 
 303   0.0000       0.423412        11.5216 
 304   0.0000       0.424609        11.5542 
 305   0.0000       0.425225        11.5710 
 306   0.0000       0.427783        11.6406 
 307   0.0000       0.429878        11.6976 
 308   0.0000       0.431704        11.7473 
 309   0.0000       0.434358        11.8195 
 310   0.0000       0.435522        11.8512 
 311   0.0000       0.437271        11.8987 
 312   0.0000       0.439881        11.9698 
 313   0.0000       0.441821        12.0226 
 314   0.0000       0.442788        12.0489 
 315   0.0000       0.444755        12.1024 
 316   0.0000       0.447310        12.1719 
 317   0.0000       0.449271        12.2253 
 318   0.0000       0.452505        12.3133 
 319   0.0000       0.453474        12.3397 
 320   0.0000       0.455534        12.3957 
 321   0.0000       0.456903        12.4330 
 322   0.0000       0.459098        12.4927 
 323   0.0000       0.459700        12.5091 
 324   0.0000       0.462577        12.5874 
 325   0.0000       0.464886        12.6502 
 326   0.0000       0.466788        12.7019 
 327   0.0000       0.469265        12.7693 
 328   0.0000       0.471357        12.8263 
 329   0.0000       0.474596        12.9144 
 330   0.0000       0.476483        12.9658 
 331   0.0000       0.477030        12.9806 
 332   0.0000       0.479754        13.0548 
 333   0.0000       0.480386        13.0720 
 334   0.0000       0.482316        13.1245 
 335   0.0000       0.485025        13.1982 
 336   0.0000       0.486445        13.2369 
 337   0.0000       0.488453        13.2915 
 338   0.0000       0.490529        13.3480 
 339   0.0000       0.491995        13.3879 
 340   0.0000       0.495553        13.4847 
 341   0.0000       0.496237        13.5033 
 342   0.0000       0.497721        13.5437 
 343   0.0000       0.500420        13.6171 
 344   0.0000       0.502975        13.6866 
 345   0.0000       0.504899        13.7390 
 346   0.0000       0.508006        13.8236 
 347   0.0000       0.509031        13.8514 
 348   0.0000       0.511511        13.9189 
 349   0.0000       0.513847        13.9825 
 350   0.0000       0.517506        14.0821 
 351   0.0000       0.518170        14.1001 
 352   0.0000       0.519248        14.1295 
 353   0.0000       0.522470        14.2171 
 354   0.0000       0.523533        14.2461 
 355   0.0000       0.526294        14.3212 
 356   0.0000       0.528440        14.3796 
 357   0.0000       0.529719        14.4144 
 358   0.0000       0.531352        14.4588 
 359   0.0000       0.532469        14.4892 
 360   0.0000       0.536143        14.5892 
 361   0.0000       0.538907        14.6644 
 362   0.0000       0.542989        14.7755 
 363   0.0000       0.546158        14.8617 
 364   0.0000       0.549613        14.9557 
 365   0.0000       0.551863        15.0170 
 366   0.0000       0.556105        15.1324 
 367   0.0000       0.561590        15.2816 
 368   0.0000       0.561812        15.2877 
 369   0.0000       0.565177        15.3792 
 370   0.0000       0.568657        15.4739 
 371   0.0000       0.570853        15.5337 
 372   0.0000       0.574236        15.6258 
 373   0.0000       0.575077        15.6486 
 374   0.0000       0.578154        15.7324 
 375   0.0000       0.582291        15.8449 
 376   0.0000       0.585837        15.9414 
 377   0.0000       0.586282        15.9536 
 378   0.0000       0.589507        16.0413 
 379   0.0000       0.593321        16.1451 
 380   0.0000       0.598208        16.2781 
 381   0.0000       0.600707        16.3461 
 382   0.0000       0.603975        16.4350 
 383   0.0000       0.611105        16.6290 
 384   0.0000       0.615108        16.7379 
 385   0.0000       0.617739        16.8095 
 386   0.0000       0.620200        16.8765 
 387   0.0000       0.626878        17.0582 
 388   0.0000       0.628117        17.0919 
 389   0.0000       0.637185        17.3387 
 390   0.0000       0.641204        17.4480 
 391   0.0000       0.645189        17.5565 
 392   0.0000       0.648969        17.6593 
 393   0.0000       0.650475        17.7003 
 394   0.0000       0.652780        17.7631 
 395   0.0000       0.656489        17.8640 
 396   0.0000       0.662679        18.0324 
 397   0.0000       0.666051        18.1242 
 398   0.0000       0.669646        18.2220 
 399   0.0000       0.673602        18.3296 
 400   0.0000       0.677600        18.4384 
 401   0.0000       0.681345        18.5403 
 402   0.0000       0.683898        18.6098 
 403   0.0000       0.684738        18.6327 
 404   0.0000       0.687344        18.7036 
 405   0.0000       0.690396        18.7866 
 406   0.0000       0.691534        18.8176 
 407   0.0000       0.697721        18.9860 
 408   0.0000       0.701189        19.0803 
 409   0.0000       0.701893        19.0995 
 410   0.0000       0.705190        19.1892 
 411   0.0000       0.707266        19.2457 
 412   0.0000       0.714669        19.4471 
 413   0.0000       0.715421        19.4676 
 414   0.0000       0.717982        19.5373 
 415   0.0000       0.720680        19.6107 
 416   0.0000       0.723352        19.6834 
 417   0.0000       0.725457        19.7407 
 418   0.0000       0.727808        19.8047 
 419   0.0000       0.730080        19.8665 
 420   0.0000       0.734269        19.9805 
 421   0.0000       0.735905        20.0250 
 422   0.0000       0.740237        20.1429 
 423   0.0000       0.742836        20.2136 
 424   0.0000       0.744662        20.2633 
 425   0.0000       0.748770        20.3751 
 426   0.0000       0.749973        20.4078 
 427   0.0000       0.751444        20.4478 
 428   0.0000       0.755397        20.5554 
 429   0.0000       0.758521        20.6404 
 430   0.0000       0.762122        20.7384 
 431   0.0000       0.763824        20.7847 
 432   0.0000       0.764640        20.8069 
 433   0.0000       0.772787        21.0286 
 434   0.0000       0.775287        21.0966 
 435   0.0000       0.781975        21.2786 
 436   0.0000       0.786837        21.4109 
 437   0.0000       0.792375        21.5616 
 438   0.0000       0.792916        21.5763 
 439   0.0000       0.795004        21.6332 
 440   0.0000       0.798143        21.7186 
 441   0.0000       0.801932        21.8217 
 442   0.0000       0.804598        21.8942 
 443   0.0000       0.805852        21.9283 
 444   0.0000       0.808471        21.9996 
 445   0.0000       0.813053        22.1243 
 446   0.0000       0.817319        22.2404 
 447   0.0000       0.820829        22.3359 
 448   0.0000       0.823583        22.4108 
 449   0.0000       0.825326        22.4583 
 450   0.0000       0.827516        22.5178 
 451   0.0000       0.832187        22.6450 
 452   0.0000       0.835794        22.7431 
 453   0.0000       0.837852        22.7991 
 454   0.0000       0.841275        22.8923 
 455   0.0000       0.842842        22.9349 
 456   0.0000       0.848235        23.0816 
 457   0.0000       0.851559        23.1721 
 458   0.0000       0.852076        23.1862 
 459   0.0000       0.857859        23.3435 
 460   0.0000       0.861535        23.4436 
 461   0.0000       0.865010        23.5381 
 462   0.0000       0.868142        23.6234 
 463   0.0000       0.869499        23.6603 
 464   0.0000       0.876188        23.8423 
 465   0.0000       0.880767        23.9669 
 466   0.0000       0.883418        24.0390 
 467   0.0000       0.885136        24.0858 
 468   0.0000       0.891996        24.2724 
 469   0.0000       0.896608        24.3979 
 470   0.0000       0.898550        24.4508 
 471   0.0000       0.900131        24.4938 
 472   0.0000       0.906799        24.6752 
 473   0.0000       0.907581        24.6965 
 474   0.0000       0.910769        24.7833 
 475   0.0000       0.912927        24.8420 
 476   0.0000       0.919070        25.0092 
 477   0.0000       0.922073        25.0909 
 478   0.0000       0.924242        25.1499 
 479   0.0000       0.925802        25.1923 
 480   0.0000       0.932079        25.3632 
 481   0.0000       0.936765        25.4907 
 482   0.0000       0.940638        25.5961 
 483   0.0000       0.944000        25.6875 
 484   0.0000       0.945375        25.7250 
 485   0.0000       0.949020        25.8242 
 486   0.0000       0.953219        25.9384 
 487   0.0000       0.956765        26.0349 
 488   0.0000       0.962240        26.1839 
 489   0.0000       0.968257        26.3476 
 490   0.0000       0.973410        26.4878 
 491   0.0000       0.977188        26.5906 
 492   0.0000       0.978653        26.6305 
 493   0.0000       0.983916        26.7737 
 494   0.0000       0.985148        26.8072 
 495   0.0000       0.990490        26.9526 
 496   0.0000       0.993721        27.0405 
 497   0.0000       1.003458        27.3055 
 498   0.0000       1.004410        27.3314 
 499   0.0000       1.011900        27.5352 
 500   0.0000       1.012014        27.5383 
 501   0.0000       1.013494        27.5786 
 502   0.0000       1.018181        27.7061 
 503   0.0000       1.023793        27.8588 
 504   0.0000       1.026159        27.9232 
 505   0.0000       1.033305        28.1176 
 506   0.0000       1.035626        28.1808 
 507   0.0000       1.039154        28.2768 
 508   0.0000       1.043669        28.3997 
 509   0.0000       1.048079        28.5197 
 510   0.0000       1.049101        28.5475 
 511   0.0000       1.054667        28.6989 
 512   0.0000       1.055838        28.7308 
 513   0.0000       1.062935        28.9239 
 514   0.0000       1.069474        29.1019 
 515   0.0000       1.071623        29.1603 
 516   0.0000       1.078289        29.3417 
 517   0.0000       1.084251        29.5040 
 518   0.0000       1.087552        29.5938 
 519   0.0000       1.089728        29.6530 
 520   0.0000       1.092497        29.7283 
 521   0.0000       1.098149        29.8822 
 522   0.0000       1.099814        29.9275 
 523   0.0000       1.102422        29.9984 
 524   0.0000       1.104482        30.0545 
 525   0.0000       1.113019        30.2868 
 526   0.0000       1.115186        30.3458 
 527   0.0000       1.116771        30.3889 
 528   0.0000       1.122831        30.5538 
 529   0.0000       1.128540        30.7091 
 530   0.0000       1.131156        30.7803 
 531   0.0000       1.135277        30.8925 
 532   0.0000       1.136608        30.9287 
 533   0.0000       1.139972        31.0202 
 534   0.0000       1.143496        31.1161 
 535   0.0000       1.148856        31.2620 
 536   0.0000       1.153708        31.3940 
 537   0.0000       1.158718        31.5303 
 538   0.0000       1.161190        31.5976 
 539   0.0000       1.168822        31.8053 
 540   0.0000       1.169688        31.8288 
 541   0.0000       1.176166        32.0051 
 542   0.0000       1.176372        32.0107 
 543   0.0000       1.181632        32.1538 
 544   0.0000       1.182940        32.1894 
 545   0.0000       1.185421        32.2569 
 546   0.0000       1.187380        32.3103 
 547   0.0000       1.188842        32.3500 
 548   0.0000       1.193303        32.4714 
 549   0.0000       1.194730        32.5102 
 550   0.0000       1.198942        32.6249 
 551   0.0000       1.204102        32.7653 
 552   0.0000       1.206170        32.8216 
 553   0.0000       1.212627        32.9973 
 554   0.0000       1.214907        33.0593 
 555   0.0000       1.220533        33.2124 
 556   0.0000       1.221065        33.2269 
 557   0.0000       1.230504        33.4837 
 558   0.0000       1.231921        33.5223 
 559   0.0000       1.233939        33.5772 
 560   0.0000       1.239322        33.7237 
 561   0.0000       1.240537        33.7567 
 562   0.0000       1.247714        33.9520 
 563   0.0000       1.249186        33.9921 
 564   0.0000       1.255274        34.1577 
 565   0.0000       1.258257        34.2389 
 566   0.0000       1.262302        34.3490 
 567   0.0000       1.265910        34.4472 
 568   0.0000       1.267811        34.4989 
 569   0.0000       1.274213        34.6731 
 570   0.0000       1.277596        34.7652 
 571   0.0000       1.279932        34.8287 
 572   0.0000       1.283835        34.9349 
 573   0.0000       1.284942        34.9651 
 574   0.0000       1.289653        35.0932 
 575   0.0000       1.292775        35.1782 
 576   0.0000       1.295077        35.2408 
 577   0.0000       1.298150        35.3245 
 578   0.0000       1.299994        35.3746 
 579   0.0000       1.304452        35.4959 
 580   0.0000       1.312055        35.7028 
 581   0.0000       1.314245        35.7624 
 582   0.0000       1.320225        35.9252 
 583   0.0000       1.323941        36.0263 
 584   0.0000       1.326214        36.0881 
 585   0.0000       1.333616        36.2895 
 586   0.0000       1.337065        36.3834 
 587   0.0000       1.340738        36.4833 
 588   0.0000       1.344167        36.5767 
 589   0.0000       1.347416        36.6651 
 590   0.0000       1.351986        36.7894 
 591   0.0000       1.356687        36.9173 
 592   0.0000       1.359537        36.9949 
 593   0.0000       1.368549        37.2401 
 594   0.0000       1.369989        37.2793 
 595   0.0000       1.372266        37.3413 
 596   0.0000       1.378527        37.5116 
 597   0.0000       1.382507        37.6199 
 598   0.0000       1.388292        37.7773 
 599   0.0000       1.391325        37.8599 
 600   0.0000       1.395212        37.9657 
 601   0.0000       1.398139        38.0453 
 602   0.0000       1.411172        38.3999 
 603   0.0000       1.416650        38.5490 
 604   0.0000       1.418715        38.6052 
 605   0.0000       1.424946        38.7747 
 606   0.0000       1.427497        38.8442 
 607   0.0000       1.436609        39.0921 
 608   0.0000       1.437426        39.1144 
 609   0.0000       1.442253        39.2457 
 610   0.0000       1.449583        39.4452 
 611   0.0000       1.457296        39.6550 
 612   0.0000       1.461867        39.7794 
 613   0.0000       1.465111        39.8677 
 614   0.0000       1.468105        39.9492 
 615   0.0000       1.472318        40.0638 
 616   0.0000       1.479094        40.2482 
 617   0.0000       1.483734        40.3745 
 618   0.0000       1.487926        40.4885 
 619   0.0000       1.495228        40.6872 
 620   0.0000       1.496765        40.7290 
 621   0.0000       1.502852        40.8947 
 622   0.0000       1.504074        40.9279 
 623   0.0000       1.506746        41.0006 
 624   0.0000       1.513991        41.1978 
 625   0.0000       1.515332        41.2343 
 626   0.0000       1.518587        41.3229 
 627   0.0000       1.521589        41.4046 
 628   0.0000       1.522802        41.4376 
 629   0.0000       1.526696        41.5435 
 630   0.0000       1.528568        41.5945 
 631   0.0000       1.536566        41.8121 
 632   0.0000       1.540736        41.9256 
 633   0.0000       1.545478        42.0546 
 634   0.0000       1.548080        42.1254 
 635   0.0000       1.553986        42.2861 
 636   0.0000       1.555706        42.3329 
 637   0.0000       1.558367        42.4053 
 638   0.0000       1.564337        42.5678 
 639   0.0000       1.569147        42.6987 
 640   0.0000       1.571873        42.7728 
 641   0.0000       1.577401        42.9233 
 642   0.0000       1.581518        43.0353 
 643   0.0000       1.585254        43.1370 
 644   0.0000       1.585726        43.1498 
 645   0.0000       1.588841        43.2346 
 646   0.0000       1.592016        43.3210 
 647   0.0000       1.593577        43.3634 
 648   0.0000       1.600284        43.5459 
 649   0.0000       1.605348        43.6838 
 650   0.0000       1.607662        43.7467 
 651   0.0000       1.610061        43.8120 
 652   0.0000       1.612283        43.8725 
 653   0.0000       1.616220        43.9796 
 654   0.0000       1.622394        44.1476 
 655   0.0000       1.623437        44.1760 
 656   0.0000       1.627246        44.2796 
 657   0.0000       1.628808        44.3221 
 658   0.0000       1.632799        44.4307 
 659   0.0000       1.634208        44.4691 
 660   0.0000       1.637989        44.5719 
 661   0.0000       1.640909        44.6514 
 662   0.0000       1.641345        44.6633 
 663   0.0000       1.645616        44.7795 
 664   0.0000       1.646709        44.8092 
 665   0.0000       1.654154        45.0118 
 666   0.0000       1.655743        45.0551 
 667   0.0000       1.656890        45.0863 
 668   0.0000       1.662533        45.2398 
 669   0.0000       1.663382        45.2629 
 670   0.0000       1.665192        45.3122 
 671   0.0000       1.670138        45.4468 
 672   0.0000       1.674605        45.5683 
 673   0.0000       1.677612        45.6501 
 674   0.0000       1.680887        45.7392 
 675   0.0000       1.682382        45.7799 
 676   0.0000       1.686789        45.8999 
 677   0.0000       1.688648        45.9504 
 678   0.0000       1.690512        46.0012 
 679   0.0000       1.694719        46.1156 
 680   0.0000       1.699773        46.2532 
 681   0.0000       1.701098        46.2892 
 682   0.0000       1.702480        46.3268 
 683   0.0000       1.706322        46.4314 
 684   0.0000       1.713159        46.6174 
 685   0.0000       1.716450        46.7070 
 686   0.0000       1.717745        46.7422 
 687   0.0000       1.719131        46.7799 
 688   0.0000       1.723744        46.9055 
 689   0.0000       1.723997        46.9123 
 690   0.0000       1.729432        47.0602 
 691   0.0000       1.731569        47.1184 
 692   0.0000       1.734679        47.2030 
 693   0.0000       1.738312        47.3019 
 694   0.0000       1.740591        47.3639 
 695   0.0000       1.745328        47.4928 
 696   0.0000       1.746724        47.5308 
 697   0.0000       1.750121        47.6232 
 698   0.0000       1.754808        47.7508 
 699   0.0000       1.756104        47.7860 
 700   0.0000       1.756965        47.8094 
 701   0.0000       1.761077        47.9213 
 702   0.0000       1.763149        47.9777 
 703   0.0000       1.770172        48.1688 
 704   0.0000       1.773355        48.2554 
 705   0.0000       1.778305        48.3901 
 706   0.0000       1.785292        48.5803 
 707   0.0000       1.787190        48.6319 
 708   0.0000       1.796344        48.8810 
 709   0.0000       1.800690        48.9993 
 710   0.0000       1.805968        49.1429 
 711   0.0000       1.808676        49.2166 
 712   0.0000       1.815508        49.4025 
 713   0.0000       1.818507        49.4841 
 714   0.0000       1.822454        49.5915 
 715   0.0000       1.829149        49.7737 
 716   0.0000       1.833244        49.8851 
 717   0.0000       1.838164        50.0190 
 718   0.0000       1.839450        50.0540 
 719   0.0000       1.847594        50.2756 
 720   0.0000       1.850337        50.3502 
 721   0.0000       1.854595        50.4661 
 722   0.0000       1.859280        50.5936 
 723   0.0000       1.863255        50.7018 
 724   0.0000       1.872845        50.9627 
 725   0.0000       1.876204        51.0541 
 726   0.0000       1.878714        51.1224 
 727   0.0000       1.889379        51.4126 
 728   0.0000       1.892836        51.5067 
 729   0.0000       1.894842        51.5613 
 730   0.0000       1.899792        51.6960 
 731   0.0000       1.901929        51.7541 
 732   0.0000       1.905313        51.8462 
 733   0.0000       1.910954        51.9997 
 734   0.0000       1.922137        52.3040 
 735   0.0000       1.925369        52.3920 
 736   0.0000       1.927089        52.4388 
 737   0.0000       1.934146        52.6308 
 738   0.0000       1.941422        52.8288 
 739   0.0000       1.944423        52.9104 
 740   0.0000       1.950502        53.0759 
 741   0.0000       1.953826        53.1663 
 742   0.0000       1.956444        53.2376 
 743   0.0000       1.961151        53.3656 
 744   0.0000       1.963394        53.4267 
 745   0.0000       1.965009        53.4706 
 746   0.0000       1.971760        53.6543 
 747   0.0000       1.978706        53.8433 
 748   0.0000       1.984069        53.9893 
 749   0.0000       1.987098        54.0717 
 750   0.0000       1.994870        54.2832 
 751   0.0000       1.996070        54.3158 
 752   0.0000       2.000712        54.4421 
 753   0.0000       2.008687        54.6592 
 754   0.0000       2.012344        54.7587 
 755   0.0000       2.014114        54.8068 
 756   0.0000       2.020364        54.9769 
 757   0.0000       2.024460        55.0884 
 758   0.0000       2.028260        55.1918 
 759   0.0000       2.035272        55.3826 
 760   0.0000       2.040126        55.5146 
 761   0.0000       2.045088        55.6497 
 762   0.0000       2.046950        55.7003 
 763   0.0000       2.050820        55.8057 
 764   0.0000       2.057994        56.0009 
 765   0.0000       2.060563        56.0708 
 766   0.0000       2.065006        56.1917 
 767   0.0000       2.069131        56.3039 
 768   0.0000       2.075383        56.4740 
 769   0.0000       2.078511        56.5592 
 770   0.0000       2.082825        56.6766 
 771   0.0000       2.090172        56.8765 
 772   0.0000       2.095627        57.0249 
 773   0.0000       2.097084        57.0645 
 774   0.0000       2.103481        57.2386 
 775   0.0000       2.107325        57.3432 
 776   0.0000       2.111412        57.4544 
 777   0.0000       2.113372        57.5078 
 778   0.0000       2.116542        57.5940 
 779   0.0000       2.121902        57.7399 
 780   0.0000       2.124339        57.8062 
 781   0.0000       2.128774        57.9269 
 782   0.0000       2.135294        58.1043 
 783   0.0000       2.137228        58.1569 
 784   0.0000       2.146513        58.4096 
 785   0.0000       2.153642        58.6036 
 786   0.0000       2.158105        58.7250 
 787   0.0000       2.158322        58.7309 
 788   0.0000       2.163165        58.8627 
 789   0.0000       2.169848        59.0446 
 790   0.0000       2.173158        59.1346 
 791   0.0000       2.177164        59.2436 
 792   0.0000       2.182656        59.3931 
 793   0.0000       2.185650        59.4746 
 794   0.0000       2.187335        59.5204 
 795   0.0000       2.190983        59.6197 
 796   0.0000       2.197935        59.8088 
 797   0.0000       2.198821        59.8330 
 798   0.0000       2.206374        60.0385 
 799   0.0000       2.209308        60.1183 
 800   0.0000       2.215098        60.2759 
 801   0.0000       2.218464        60.3675 
 802   0.0000       2.226125        60.5759 
 803   0.0000       2.228974        60.6535 
 804   0.0000       2.234466        60.8029 
 805   0.0000       2.237134        60.8755 
 806   0.0000       2.242820        61.0302 
 807   0.0000       2.247656        61.1618 
 808   0.0000       2.257902        61.4406 
 809   0.0000       2.261367        61.5349 
 810   0.0000       2.264265        61.6138 
 811   0.0000       2.265832        61.6564 
 812   0.0000       2.274666        61.8968 
 813   0.0000       2.276993        61.9601 
 814   0.0000       2.282459        62.1089 
 815   0.0000       2.287108        62.2354 
 816   0.0000       2.294521        62.4371 
 817   0.0000       2.295003        62.4502 
 818   0.0000       2.301103        62.6162 
 819   0.0000       2.303796        62.6895 
 820   0.0000       2.308086        62.8062 
 821   0.0000       2.311501        62.8991 
 822   0.0000       2.318057        63.0775 
 823   0.0000       2.321665        63.1757 
 824   0.0000       2.322683        63.2034 
 825   0.0000       2.332475        63.4699 
 826   0.0000       2.333830        63.5067 
 827   0.0000       2.337746        63.6133 
 828   0.0000       2.342179        63.7339 
 829   0.0000       2.343319        63.7650 
 830   0.0000       2.349858        63.9429 
 831   0.0000       2.356497        64.1236 
 832   0.0000       2.356698        64.1290 
 833   0.0000       2.363373        64.3106 
 834   0.0000       2.363947        64.3263 
 835   0.0000       2.370958        64.5170 
 836   0.0000       2.371495        64.5317 
 837   0.0000       2.376428        64.6659 
 838   0.0000       2.388609        64.9974 
 839   0.0000       2.389020        65.0085 
 840   0.0000       2.394483        65.1572 
 841   0.0000       2.402113        65.3648 
 842   0.0000       2.407925        65.5230 
 843   0.0000       2.410163        65.5839 
 844   0.0000       2.411394        65.6174 
 845   0.0000       2.416979        65.7693 
 846   0.0000       2.420668        65.8697 
 847   0.0000       2.424590        65.9765 
 848   0.0000       2.427309        66.0504 
 849   0.0000       2.430150        66.1278 
 850   0.0000       2.436648        66.3046 
 851   0.0000       2.441038        66.4240 
 852   0.0000       2.442776        66.4713 
 853   0.0000       2.450637        66.6852 
 854   0.0000       2.453068        66.7514 
 855   0.0000       2.455187        66.8090 
 856   0.0000       2.465413        67.0873 
 857   0.0000       2.469779        67.2061 
 858   0.0000       2.473751        67.3142 
 859   0.0000       2.480967        67.5106 
 860   0.0000       2.481922        67.5365 
 861   0.0000       2.487062        67.6764 
 862   0.0000       2.488806        67.7239 
 863   0.0000       2.495292        67.9004 
 864   0.0000       2.499635        68.0185 
 865   0.0000       2.501577        68.0714 
 866   0.0000       2.507474        68.2318 
 867   0.0000       2.513460        68.3947 
 868   0.0000       2.517603        68.5075 
 869   0.0000       2.523788        68.6758 
 870   0.0000       2.533035        68.9274 
 871   0.0000       2.535627        68.9979 
 872   0.0000       2.539033        69.0906 
 873   0.0000       2.542227        69.1775 
 874   0.0000       2.544132        69.2293 
 875   0.0000       2.550832        69.4117 
 876   0.0000       2.552094        69.4460 
 877   0.0000       2.554665        69.5160 
 878   0.0000       2.556234        69.5587 
 879   0.0000       2.561665        69.7065 
 880   0.0000       2.566002        69.8245 
 881   0.0000       2.568268        69.8861 
 882   0.0000       2.571837        69.9832 
 883   0.0000       2.581590        70.2486 
 884   0.0000       2.585883        70.3654 
 885   0.0000       2.591444        70.5168 
 886   0.0000       2.595055        70.6150 
 887   0.0000       2.598959        70.7213 
 888   0.0000       2.602921        70.8291 
 889   0.0000       2.606217        70.9188 
 890   0.0000       2.606716        70.9323 
 891   0.0000       2.612041        71.0773 
 892   0.0000       2.615880        71.1817 
 893   0.0000       2.620438        71.3057 
 894   0.0000       2.627277        71.4918 
 895   0.0000       2.628902        71.5360 
 896   0.0000       2.633989        71.6745 
 897   0.0000       2.636087        71.7316 
 898   0.0000       2.639596        71.8271 
 899   0.0000       2.641504        71.8790 
 900   0.0000       2.643727        71.9395 
 901   0.0000       2.646645        72.0189 
 902   0.0000       2.651117        72.1406 
 903   0.0000       2.655074        72.2482 
 904   0.0000       2.659632        72.3723 
 905   0.0000       2.659842        72.3780 
 906   0.0000       2.664126        72.4945 
 907   0.0000       2.668187        72.6051 
 908   0.0000       2.669791        72.6487 
 909   0.0000       2.673655        72.7538 
 910   0.0000       2.675632        72.8077 
 911   0.0000       2.678543        72.8869 
 912   0.0000       2.681358        72.9635 
 913   0.0000       2.685581        73.0784 
 914   0.0000       2.686174        73.0945 
 915   0.0000       2.686820        73.1121 
 916   0.0000       2.688220        73.1502 
 917   0.0000       2.692384        73.2635 
 918   0.0000       2.694500        73.3211 
 919   0.0000       2.696707        73.3811 
 920   0.0000       2.700777        73.4919 
 921   0.0000       2.702053        73.5266 
 922   0.0000       2.704905        73.6042 
 923   0.0000       2.708222        73.6945 
 924   0.0000       2.710432        73.7546 
 925   0.0000       2.711801        73.7919 
 926   0.0000       2.712238        73.8038 
 927   0.0000       2.719988        74.0146 
 928   0.0000       2.722124        74.0728 
 929   0.0000       2.722596        74.0856 
 930   0.0000       2.725803        74.1729 
 931   0.0000       2.727837        74.2282 
 932   0.0000       2.732899        74.3660 
 933   0.0000       2.735107        74.4260 
 934   0.0000       2.741895        74.6108 
 935   0.0000       2.743888        74.6650 
 936   0.0000       2.747091        74.7522 
 937   0.0000       2.749415        74.8154 
 938   0.0000       2.754578        74.9559 
 939   0.0000       2.756427        75.0062 
 940   0.0000       2.760082        75.1057 
 941   0.0000       2.761201        75.1361 
 942   0.0000       2.763259        75.1921 
 943   0.0000       2.769532        75.3628 
 944   0.0000       2.773464        75.4698 
 945   0.0000       2.780104        75.6505 
 946   0.0000       2.782681        75.7206 
 947   0.0000       2.786215        75.8168 
 948   0.0000       2.788330        75.8743 
 949   0.0000       2.791908        75.9717 
 950   0.0000       2.795541        76.0705 
 951   0.0000       2.798960        76.1636 
 952   0.0000       2.801807        76.2410 
 953   0.0000       2.808764        76.4304 
 954   0.0000       2.810763        76.4848 
 955   0.0000       2.812102        76.5212 
 956   0.0000       2.815927        76.6253 
 957   0.0000       2.824496        76.8584 
 958   0.0000       2.826844        76.9223 
 959   0.0000       2.830694        77.0271 
 960   0.0000       2.833369        77.0999 
 961   0.0000       2.836215        77.1773 
 962   0.0000       2.841555        77.3226 
 963   0.0000       2.847793        77.4924 
 964   0.0000       2.849774        77.5463 
 965   0.0000       2.856746        77.7360 
 966   0.0000       2.857407        77.7540 
 967   0.0000       2.861193        77.8570 
 968   0.0000       2.862527        77.8933 
 969   0.0000       2.864344        77.9428 
 970   0.0000       2.870604        78.1131 
 971   0.0000       2.872088        78.1535 
 972   0.0000       2.873567        78.1937 
 973   0.0000       2.876246        78.2666 
 974   0.0000       2.878817        78.3366 
 975   0.0000       2.880351        78.3783 
 976   0.0000       2.883846        78.4734 
 977   0.0000       2.885277        78.5124 
 978   0.0000       2.891162        78.6725 
 979   0.0000       2.892051        78.6967 
 980   0.0000       2.894802        78.7716 
 981   0.0000       2.898087        78.8609 
 982   0.0000       2.902921        78.9925 
 983   0.0000       2.904128        79.0253 
 984   0.0000       2.906199        79.0817 
 985   0.0000       2.907441        79.1155 
 986   0.0000       2.912038        79.2406 
 987   0.0000       2.921569        79.4999 
 988   0.0000       2.927995        79.6748 
 989   0.0000       2.929533        79.7167 
 990   0.0000       2.930918        79.7543 
 991   0.0000       2.935832        79.8880 
 992   0.0000       2.942507        80.0697 
 993   0.0000       2.947122        80.1953 
 994   0.0000       2.947842        80.2149 
 995   0.0000       2.952808        80.3500 
 996   0.0000       2.955218        80.4156 
 997   0.0000       2.962435        80.6120 
 998   0.0000       2.965632        80.6990 
 999   0.0000       2.969843        80.8135 
 1000   0.0000       2.974768        80.9476 
 1001   0.0000       2.977600        81.0246 
 1002   0.0000       2.979740        81.0829 
 1003   0.0000       2.987741        81.3006 
 1004   0.0000       2.990733        81.3820 
 1005   0.0000       2.997692        81.5714 
 1006   0.0000       2.998574        81.5953 
 1007   0.0000       3.008702        81.8709 
 1008   0.0000       3.010518        81.9204 
 1009   0.0000       3.017189        82.1019 
 1010   0.0000       3.018688        82.1427 
 1011   0.0000       3.031357        82.4874 
 1012   0.0000       3.034148        82.5634 
 1013   0.0000       3.037964        82.6672 
 1014   0.0000       3.042464        82.7896 
 1015   0.0000       3.046252        82.8927 
 1016   0.0000       3.053028        83.0771 
 1017   0.0000       3.056923        83.1831 
 1018   0.0000       3.063216        83.3543 
 1019   0.0000       3.063885        83.3725 
 1020   0.0000       3.070198        83.5443 
 1021   0.0000       3.072483        83.6065 
 1022   0.0000       3.077243        83.7360 
 1023   0.0000       3.081484        83.8514 
 1024   0.0000       3.083403        83.9037 
 1025   0.0000       3.088736        84.0488 
 1026   0.0000       3.095209        84.2249 
 1027   0.0000       3.103896        84.4613 
 1028   0.0000       3.109911        84.6250 
 1029   0.0000       3.110507        84.6412 
 1030   0.0000       3.116781        84.8119 
 1031   0.0000       3.122489        84.9673 
 1032   0.0000       3.126454        85.0751 
 1033   0.0000       3.128243        85.1238 
 1034   0.0000       3.137674        85.3805 
 1035   0.0000       3.140494        85.4572 
 1036   0.0000       3.144854        85.5758 
 1037   0.0000       3.148353        85.6711 
 1038   0.0000       3.153180        85.8024 
 1039   0.0000       3.158801        85.9553 
 1040   0.0000       3.161034        86.0161 
 1041   0.0000       3.165481        86.1371 
 1042   0.0000       3.167362        86.1883 
 1043   0.0000       3.168909        86.2304 
 1044   0.0000       3.172167        86.3190 
 1045   0.0000       3.175076        86.3982 
 1046   0.0000       3.177001        86.4506 
 1047   0.0000       3.179934        86.5304 
 1048   0.0000       3.183610        86.6304 
 1049   0.0000       3.185848        86.6913 
 1050   0.0000       3.188025        86.7506 
 1051   0.0000       3.192906        86.8834 
 1052   0.0000       3.193093        86.8885 
 1053   0.0000       3.195892        86.9646 
 1054   0.0000       3.199579        87.0650 
 1055   0.0000       3.203785        87.1794 
 1056   0.0000       3.207262        87.2740 
 1057   0.0000       3.213271        87.4375 
 1058   0.0000       3.217523        87.5533 
 1059   0.0000       3.219135        87.5971 
 1060   0.0000       3.222719        87.6946 
 1061   0.0000       3.223828        87.7248 
 1062   0.0000       3.227143        87.8150 
 1063   0.0000       3.228432        87.8501 
 1064   0.0000       3.232264        87.9544 
 1065   0.0000       3.233692        87.9932 
 1066   0.0000       3.239213        88.1435 
 1067   0.0000       3.243558        88.2617 
 1068   0.0000       3.244762        88.2945 
 1069   0.0000       3.246862        88.3516 
 1070   0.0000       3.249620        88.4267 
 1071   0.0000       3.256901        88.6248 
 1072   0.0000       3.257618        88.6443 
 1073   0.0000       3.258485        88.6679 
 1074   0.0000       3.261943        88.7620 
 1075   0.0000       3.264623        88.8349 
 1076   0.0000       3.268059        88.9284 
 1077   0.0000       3.270539        88.9959 
 1078   0.0000       3.273349        89.0724 
 1079   0.0000       3.276987        89.1714 
 1080   0.0000       3.281740        89.3007 
 1081   0.0000       3.284766        89.3830 
 1082   0.0000       3.288216        89.4769 
 1083   0.0000       3.290249        89.5322 
 1084   0.0000       3.291901        89.5772 
 1085   0.0000       3.297200        89.7214 
 1086   0.0000       3.298869        89.7668 
 1087   0.0000       3.303723        89.8989 
 1088   0.0000       3.306175        89.9656 
 1089   0.0000       3.308100        90.0180 
 1090   0.0000       3.312086        90.1264 
 1091   0.0000       3.313467        90.1640 
 1092   0.0000       3.322870        90.4199 
 1093   0.0000       3.327527        90.5466 
 1094   0.0000       3.328784        90.5808 
 1095   0.0000       3.333493        90.7090 
 1096   0.0000       3.334173        90.7275 
 1097   0.0000       3.338145        90.8355 
 1098   0.0000       3.339952        90.8847 
 1099   0.0000       3.341896        90.9376 
 1100   0.0000       3.348883        91.1277 
 1101   0.0000       3.352900        91.2370 
 1102   0.0000       3.358881        91.3998 
 1103   0.0000       3.359717        91.4225 
 1104   0.0000       3.362693        91.5035 
 1105   0.0000       3.364139        91.5429 
 1106   0.0000       3.368074        91.6499 
 1107   0.0000       3.369528        91.6895 
 1108   0.0000       3.375678        91.8569 
 1109   0.0000       3.376124        91.8690 
 1110   0.0000       3.376494        91.8791 
 1111   0.0000       3.379132        91.9509 
 1112   0.0000       3.382161        92.0333 
 1113   0.0000       3.383334        92.0652 
 1114   0.0000       3.385550        92.1255 
 1115   0.0000       3.388248        92.1989 
 1116   0.0000       3.390677        92.2650 
 1117   0.0000       3.393687        92.3469 
 1118   0.0000       3.394526        92.3697 
 1119   0.0000       3.400446        92.5308 
 1120   0.0000       3.400685        92.5373 
 1121   0.0000       3.404990        92.6545 
 1122   0.0000       3.407194        92.7145 
 1123   0.0000       3.409561        92.7789 
 1124   0.0000       3.410585        92.8067 
 1125   0.0000       3.410952        92.8167 
 1126   0.0000       3.412953        92.8712 
 1127   0.0000       3.420068        93.0648 
 1128   0.0000       3.422695        93.1363 
 1129   0.0000       3.423169        93.1492 
 1130   0.0000       3.428852        93.3038 
 1131   0.0000       3.431269        93.3696 
 1132   0.0000       3.434531        93.4583 
 1133   0.0000       3.439930        93.6053 
 1134   0.0000       3.442238        93.6681 
 1135   0.0000       3.444320        93.7247 
 1136   0.0000       3.448998        93.8520 
 1137   0.0000       3.450168        93.8838 
 1138   0.0000       3.453970        93.9873 
 1139   0.0000       3.458653        94.1147 
 1140   0.0000       3.462392        94.2165 
 1141   0.0000       3.464864        94.2837 
 1142   0.0000       3.469316        94.4049 
 1143   0.0000       3.470608        94.4400 
 1144   0.0000       3.475006        94.5597 
 1145   0.0000       3.481063        94.7245 
 1146   0.0000       3.482952        94.7759 
 1147   0.0000       3.486644        94.8764 
 1148   0.0000       3.488262        94.9204 
 1149   0.0000       3.490005        94.9679 
 1150   0.0000       3.491749        95.0153 
 1151   0.0000       3.497366        95.1682 
 1152   0.0000       3.499639        95.2300 
 1153   0.0000       3.500673        95.2581 
 1154   0.0000       3.505779        95.3971 
 1155   0.0000       3.509418        95.4961 
 1156   0.0000       3.511930        95.5645 
 1157   0.0000       3.512693        95.5852 
 1158   0.0000       3.517990        95.7294 
 1159   0.0000       3.519760        95.7775 
 1160   0.0000       3.526103        95.9502 
 1161   0.0000       3.529649        96.0466 
 1162   0.0000       3.534251        96.1719 
 1163   0.0000       3.537716        96.2661 
 1164   0.0000       3.541328        96.3644 
 1165   0.0000       3.544771        96.4581 
 1166   0.0000       3.548376        96.5562 
 1167   0.0000       3.549803        96.5950 
 1168   0.0000       3.556919        96.7887 
 1169   0.0000       3.559491        96.8587 
 1170   0.0000       3.563900        96.9786 
 1171   0.0000       3.565507        97.0224 
 1172   0.0000       3.574091        97.2560 
 1173   0.0000       3.579990        97.4165 
 1174   0.0000       3.582914        97.4960 
 1175   0.0000       3.583993        97.5254 
 1176   0.0000       3.586589        97.5961 
 1177   0.0000       3.592716        97.7628 
 1178   0.0000       3.596641        97.8696 
 1179   0.0000       3.598473        97.9194 
 1180   0.0000       3.605847        98.1201 
 1181   0.0000       3.607938        98.1770 
 1182   0.0000       3.611108        98.2633 
 1183   0.0000       3.616670        98.4146 
 1184   0.0000       3.624308        98.6224 
 1185   0.0000       3.629995        98.7772 
 1186   0.0000       3.635100        98.9161 
 1187   0.0000       3.637570        98.9833 
 1188   0.0000       3.641503        99.0903 
 1189   0.0000       3.645422        99.1970 
 1190   0.0000       3.649030        99.2952 
 1191   0.0000       3.649666        99.3125 
 1192   0.0000       3.653528        99.4176 
 1193   0.0000       3.655231        99.4639 
 1194   0.0000       3.661163        99.6253 
 1195   0.0000       3.669339        99.8478 
 1196   0.0000       3.671498        99.9065 
 1197   0.0000       3.675389       100.0124 
 1198   0.0000       3.678825       100.1059 
 1199   0.0000       3.680157       100.1422 
 1200   0.0000       3.684053       100.2482 
 1201   0.0000       3.693940       100.5172 
 1202   0.0000       3.697697       100.6195 
 1203   0.0000       3.704079       100.7931 
 1204   0.0000       3.707907       100.8973 
 1205   0.0000       3.714513       101.0770 
 1206   0.0000       3.717007       101.1449 
 1207   0.0000       3.721186       101.2586 
 1208   0.0000       3.727963       101.4430 
 1209   0.0000       3.730428       101.5101 
 1210   0.0000       3.736503       101.6754 
 1211   0.0000       3.741849       101.8209 
 1212   0.0000       3.748698       102.0073 
 1213   0.0000       3.755179       102.1836 
 1214   0.0000       3.757272       102.2406 
 1215   0.0000       3.763215       102.4023 
 1216   0.0000       3.778451       102.8169 
 1217   0.0000       3.784326       102.9768 
 1218   0.0000       3.790023       103.1318 
 1219   0.0000       3.798393       103.3595 
 1220   0.0000       3.802631       103.4749 
 1221   0.0000       3.805444       103.5514 
 1222   0.0000       3.808800       103.6427 
 1223   0.0000       3.822062       104.0036 
 1224   0.0000       3.824310       104.0648 
 1225   0.0000       3.831733       104.2667 
 1226   0.0000       3.837119       104.4133 
 1227   0.0000       3.845289       104.6356 
 1228   0.0000       3.855767       104.9208 
 1229   0.0000       3.862885       105.1144 
 1230   0.0000       3.867963       105.2526 
 1231   0.0000       3.877636       105.5159 
 1232   0.0000       3.880728       105.6000 
 1233   0.0000       3.884422       105.7005 
 1234   0.0000       3.889629       105.8422 
 1235   0.0000       3.904657       106.2511 
 1236   0.0000       3.910072       106.3985 
 1237   0.0000       3.912185       106.4560 
 1238   0.0000       3.918990       106.6411 
 1239   0.0000       3.924431       106.7892 
 1240   0.0000       3.933779       107.0436 
 1241   0.0000       3.945977       107.3755 
 1242   0.0000       3.954338       107.6030 
 1243   0.0000       3.957166       107.6799 
 1244   0.0000       3.960787       107.7785 
 1245   0.0000       3.983218       108.3889 
 1246   0.0000       3.987778       108.5130 
 1247   0.0000       3.990836       108.5962 
 1248   0.0000       3.997675       108.7823 
 1249   0.0000       4.000640       108.8629 
 1250   0.0000       4.003462       108.9397 
 1251   0.0000       4.012870       109.1958 
 1252   0.0000       4.017627       109.3252 
 1253   0.0000       4.018999       109.3625 
 1254   0.0000       4.028987       109.6343 
 1255   0.0000       4.035727       109.8177 
 1256   0.0000       4.040714       109.9534 
 1257   0.0000       4.048286       110.1595 
 1258   0.0000       4.059396       110.4618 
 1259   0.0000       4.065962       110.6405 
 1260   0.0000       4.072685       110.8234 
 1261   0.0000       4.075000       110.8864 
 1262   0.0000       4.082413       111.0881 
 1263   0.0000       4.090895       111.3189 
 1264   0.0000       4.099172       111.5441 
 1265   0.0000       4.104090       111.6780 
 1266   0.0000       4.110106       111.8417 
 1267   0.0000       4.114654       111.9654 
 1268   0.0000       4.125288       112.2548 
 1269   0.0000       4.127556       112.3165 
 1270   0.0000       4.133069       112.4665 
 1271   0.0000       4.141580       112.6981 
 1272   0.0000       4.144766       112.7848 
 1273   0.0000       4.151905       112.9791 
 1274   0.0000       4.158130       113.1485 
 1275   0.0000       4.163039       113.2821 
 1276   0.0000       4.165545       113.3503 
 1277   0.0000       4.167241       113.3964 
 1278   0.0000       4.172115       113.5290 
 1279   0.0000       4.176479       113.6478 
 1280   0.0000       4.181773       113.7918 
 1281   0.0000       4.190857       114.0390 
 1282   0.0000       4.195353       114.1614 
 1283   0.0000       4.199638       114.2780 
 1284   0.0000       4.204821       114.4190 
 1285   0.0000       4.206703       114.4702 
 1286   0.0000       4.211682       114.6057 
 1287   0.0000       4.216030       114.7240 
 1288   0.0000       4.224472       114.9537 
 1289   0.0000       4.226727       115.0151 
 1290   0.0000       4.227629       115.0396 
 1291   0.0000       4.234089       115.2154 
 1292   0.0000       4.236656       115.2853 
 1293   0.0000       4.239647       115.3667 
 1294   0.0000       4.241992       115.4305 
 1295   0.0000       4.245009       115.5126 
 1296   0.0000       4.248642       115.6114 
 1297   0.0000       4.252164       115.7073 
 1298   0.0000       4.257213       115.8447 
 1299   0.0000       4.259506       115.9070 
 1300   0.0000       4.263693       116.0210 
 1301   0.0000       4.265601       116.0729 
 1302   0.0000       4.266232       116.0901 
 1303   0.0000       4.271950       116.2457 
 1304   0.0000       4.275917       116.3536 
 1305   0.0000       4.280077       116.4668 
 1306   0.0000       4.287293       116.6632 
 1307   0.0000       4.289051       116.7110 
 1308   0.0000       4.298642       116.9720 
 1309   0.0000       4.305199       117.1504 
 1310   0.0000       4.307950       117.2253 
 1311   0.0000       4.312980       117.3621 
 1312   0.0000       4.317738       117.4916 
 1313   0.0000       4.322166       117.6121 
 1314   0.0000       4.327914       117.7685 
 1315   0.0000       4.329492       117.8115 
 1316   0.0000       4.336656       118.0064 
 1317   0.0000       4.349066       118.3441 
 1318   0.0000       4.358422       118.5987 
 1319   0.0000       4.362515       118.7101 
 1320   0.0000       4.369526       118.9009 
 1321   0.0000       4.376424       119.0885 
 1322   0.0000       4.380710       119.2052 
 1323   0.0000       4.382131       119.2438 
 1324   0.0000       4.391081       119.4874 
 1325   0.0000       4.395525       119.6083 
 1326   0.0000       4.396615       119.6380 
 1327   0.0000       4.399931       119.7282 
 1328   0.0000       4.407412       119.9318 
 1329   0.0000       4.411824       120.0518 
 1330   0.0000       4.420121       120.2776 
 1331   0.0000       4.423156       120.3602 
 1332   0.0000       4.435248       120.6892 
 1333   0.0000       4.443722       120.9198 
 1334   0.0000       4.447405       121.0200 
 1335   0.0000       4.456416       121.2652 
 1336   0.0000       4.463866       121.4680 
 1337   0.0000       4.469422       121.6191 
 1338   0.0000       4.472920       121.7143 
 1339   0.0000       4.477947       121.8511 
 1340   0.0000       4.484645       122.0334 
 1341   0.0000       4.486244       122.0769 
 1342   0.0000       4.490506       122.1929 
 1343   0.0000       4.500354       122.4609 
 1344   0.0000       4.503100       122.5356 
 1345   0.0000       4.506634       122.6318 
 1346   0.0000       4.535372       123.4138 
 1347   0.0000       4.542047       123.5954 
 1348   0.0000       4.560675       124.1023 
 1349   0.0000       4.564083       124.1950 
 1350   0.0000       4.576347       124.5287 
 1351   0.0000       4.583879       124.7337 
 1352   0.0000       4.587293       124.8266 
 1353   0.0000       4.595761       125.0570 
 1354   0.0000       4.601618       125.2164 
 1355   0.0000       4.625255       125.8596 
 1356   0.0000       4.627897       125.9315 
 1357   0.0000       4.640213       126.2666 
 1358   0.0000       4.653824       126.6370 
 1359   0.0000       4.665740       126.9612 
 1360   0.0000       4.669282       127.0576 
 1361   0.0000       4.672984       127.1584 
 1362   0.0000       4.677884       127.2917 
 1363   0.0000       4.686132       127.5161 
 1364   0.0000       4.690057       127.6229 
 1365   0.0000       4.697166       127.8164 
 1366   0.0000       4.704939       128.0279 
 1367   0.0000       4.722087       128.4945 
 1368   0.0000       4.730679       128.7283 
 1369   0.0000       4.744241       129.0973 
 1370   0.0000       4.751429       129.2930 
 1371   0.0000       4.755185       129.3952 
 1372   0.0000       4.770570       129.8138 
 1373   0.0000       4.775810       129.9564 
 1374   0.0000       4.779339       130.0524 
 1375   0.0000       4.783935       130.1775 
 1376   0.0000       4.799566       130.6028 
 1377   0.0000       4.810536       130.9013 
 1378   0.0000       4.818342       131.1137 
 1379   0.0000       4.822235       131.2197 
 1380   0.0000       4.845578       131.8549 
 1381   0.0000       4.864682       132.3747 
 1382   0.0000       4.867221       132.4438 
 1383   0.0000       4.879198       132.7697 
 1384   0.0000       4.899721       133.3282 
 1385   0.0000       4.903327       133.4263 
 1386   0.0000       4.907703       133.5454 
 1387   0.0000       4.912300       133.6705 
 1388   0.0000       4.921787       133.9286 
 1389   0.0000       4.926584       134.0592 
 1390   0.0000       4.932633       134.2238 
 1391   0.0000       4.935248       134.2949 
 1392   0.0000       4.942077       134.4808 
 1393   0.0000       4.959631       134.9584 
 1394   0.0000       4.966940       135.1573 
 1395   0.0000       4.986234       135.6823 
 1396   0.0000       4.988319       135.7391 
 1397   0.0000       4.995601       135.9372 
 1398   0.0000       4.997998       136.0024 
 1399   0.0000       5.004748       136.1861 
 1400   0.0000       5.027595       136.8078 
 1401   0.0000       5.036982       137.0632 
 1402   0.0000       5.057906       137.6326 
 1403   0.0000       5.060121       137.6929 
 1404   0.0000       5.076585       138.1409 
 1405   0.0000       5.093001       138.5876 
 1406   0.0000       5.123688       139.4226 
 1407   0.0000       5.129054       139.5686 
 1408   0.0000       5.163576       140.5080 
 1409   0.0000       5.167266       140.6085 
 1410   0.0000       5.169421       140.6671 
 1411   0.0000       5.186063       141.1199 
 1412   0.0000       5.201628       141.5435 
 1413   0.0000       5.215871       141.9311 
 1414   0.0000       5.217309       141.9702 
 1415   0.0000       5.220433       142.0552 
 1416   0.0000       5.229812       142.3104 
 1417   0.0000       5.233219       142.4031 
 1418   0.0000       5.240668       142.6058 
 1419   0.0000       5.253047       142.9427 
 1420   0.0000       5.258971       143.1039 
 1421   0.0000       5.259658       143.1226 
 1422   0.0000       5.260486       143.1451 
 1423   0.0000       5.275018       143.5405 
 1424   0.0000       5.278805       143.6436 
 1425   0.0000       5.292236       144.0091 
 1426   0.0000       5.292815       144.0248 
 1427   0.0000       5.302245       144.2814 
 1428   0.0000       5.323748       144.8666 
 1429   0.0000       5.334713       145.1649 
 1430   0.0000       5.355842       145.7399 
 1431   0.0000       5.360276       145.8605 
 1432   0.0000       5.367651       146.0612 
 1433   0.0000       5.385565       146.5487 
 1434   0.0000       5.390687       146.6881 
 1435   0.0000       5.401806       146.9906 
 1436   0.0000       5.416940       147.4024 
 1437   0.0000       5.425231       147.6280 
 1438   0.0000       5.452530       148.3709 
 1439   0.0000       5.463957       148.6818 
 1440   0.0000       5.473360       148.9377 
 1441   0.0000       5.479816       149.1134 
 1442   0.0000       5.492807       149.4669 
 1443   0.0000       5.507277       149.8606 
 1444   0.0000       5.511894       149.9863 
 1445   0.0000       5.558866       151.2644 
 1446   0.0000       5.563607       151.3934 
 1447   0.0000       5.579883       151.8363 
 1448   0.0000       5.587402       152.0409 
 1449   0.0000       5.601267       152.4182 
 1450   0.0000       5.614445       152.7768 
 1451   0.0000       5.638282       153.4254 
 1452   0.0000       5.643038       153.5549 
 1453   0.0000       5.652924       153.8239 
 1454   0.0000       5.689518       154.8197 
 1455   0.0000       5.692448       154.8994 
 1456   0.0000       5.710922       155.4021 
 1457   0.0000       5.724573       155.7735 
 1458   0.0000       5.772491       157.0775 
 1459   0.0000       5.786235       157.4515 
 1460   0.0000       5.805065       157.9639 
 1461   0.0000       5.826675       158.5519 
 1462   0.0000       5.919479       161.0772 
 1463   0.0000       5.925585       161.2434 
 1464   0.0000       5.977125       162.6458 
 1465   0.0000       5.993416       163.0892 
 1466   0.0000       6.021057       163.8413 
 1467   0.0000       6.064546       165.0247 
 1468   0.0000       6.126479       166.7100 
 1469   0.0000       6.175170       168.0349 
 1470   0.0000       6.193022       168.5207 
 1471   0.0000       6.255844       170.2302 
 1472   0.0000       6.265415       170.4906 
 1473   0.0000       6.315355       171.8495 
 1474   0.0000       6.430161       174.9736 
 1475   0.0000       6.437958       175.1857 
 1476   0.0000       6.442064       175.2975 
 1477   0.0000       6.462218       175.8459 
 1478   0.0000       6.494762       176.7315 
 1479   0.0000       6.521573       177.4610 
 1480   0.0000       6.565228       178.6489 
 1481   0.0000       6.604966       179.7303 
 1482   0.0000       6.683368       181.8637 
 1483   0.0000       6.706954       182.5055 
 1484   0.0000       6.720187       182.8656 
 1485   0.0000       6.857108       186.5914 
 1486   0.0000       6.869632       186.9322 
 1487   0.0000       6.910295       188.0387 
 1488   0.0000       6.914404       188.1505 
 1489   0.0000       6.973796       189.7666 
 1490   0.0000       6.992680       190.2805 
 1491   0.0000       7.078759       192.6228 
 1492   0.0000       7.089461       192.9141 
 1493   0.0000       7.181911       195.4297 
 1494   0.0000       7.207539       196.1271 
 1495   0.0000       7.227502       196.6703 
 1496   0.0000       7.267824       197.7676 
 1497   0.0000       7.302089       198.6999 
 1498   0.0000       7.396244       201.2620 
 1499   0.0000       7.532160       204.9605 
 1500   0.0000      22.232697       604.9824 
 1501   0.0000      22.322216       607.4184 
 1502   0.0000      22.427554       610.2848 
 1503   0.0000      22.489274       611.9643 
 1504   0.0000      22.528831       613.0407 
 1505   0.0000      22.534808       613.2033 
 1506   0.0000      22.548224       613.5684 
 1507   0.0000      22.555581       613.7686 
 1508   0.0000      22.588192       614.6560 
 1509   0.0000      22.650187       616.3429 
 1510   0.0000      22.701093       617.7281 
 1511   0.0000      22.711532       618.0122 
 1512   0.0000      22.714392       618.0900 
 1513   0.0000      22.721725       618.2896 
 1514   0.0000      22.753090       619.1431 
 1515   0.0000      22.770720       619.6228 
 1516   0.0000      22.792337       620.2110 
 1517   0.0000      22.822706       621.0374 
 1518   0.0000      22.867966       622.2690 
 1519   0.0000      22.882881       622.6748 
 1520   0.0000      22.887997       622.8141 
 1521   0.0000      22.925387       623.8315 
 1522   0.0000      22.933746       624.0589 
 1523   0.0000      22.951249       624.5352 
 1524   0.0000      22.970909       625.0702 
 1525   0.0000      23.015820       626.2923 
 1526   0.0000      23.069478       627.7524 
 1527   0.0000      23.096912       628.4989 
 1528   0.0000      23.148723       629.9088 
 1529   0.0000      23.288163       633.7031 
 1530   0.0000      23.320874       634.5932 
 1531   0.0000      23.400509       636.7602 
 1532   0.0000      23.499575       639.4559 
 1533   0.0000      23.538779       640.5227 
 1534   0.0000      23.567260       641.2977 
 1535   0.0000      23.746496       646.1750 
 1536   0.0000      32.966141       897.0543 
 1537   0.0000      33.007845       898.1891 
 1538   0.0000      44.082708      1199.5515 
 1539   0.0000      44.205855      1202.9025 
 1540   0.0000      44.303918      1205.5709 
 1541   0.0000      44.615089      1214.0383 

                    ********************************
                    * MULLIKEN POPULATION ANALYSIS *
                    ********************************

-----------------------
MULLIKEN ATOMIC CHARGES
-----------------------
   0 O :   -0.187010
   1 O :   -0.374097
   2 N :   -0.061698
   3 N :   -0.275446
   4 C :    0.137742
   5 C :    0.271543
   6 H :    0.167856
   7 C :   -0.035833
   8 C :   -0.159536
   9 H :    0.173015
  10 C :   -0.190042
  11 H :    0.149755
  12 C :   -0.138326
  13 H :    0.155644
  14 C :   -0.188781
  15 H :    0.154873
  16 C :   -0.143493
  17 H :    0.152861
  18 C :    0.124918
  19 C :   -0.432057
  20 H :    0.156192
  21 H :    0.156485
  22 H :    0.142668
  23 C :   -0.428049
  24 H :    0.145275
  25 H :    0.152165
  26 H :    0.151072
  27 C :   -0.423276
  28 H :    0.154513
  29 H :    0.149946
  30 H :    0.149421
  31 C :    0.224536
  32 C :   -0.038224
  33 C :   -0.203340
  34 H :    0.161990
  35 C :   -0.216562
  36 H :    0.150325
  37 C :   -0.183838
  38 H :    0.150041
  39 C :   -0.235707
  40 H :    0.171961
  41 C :    0.107675
  42 C :   -0.429366
  43 H :    0.142977
  44 H :    0.141681
  45 H :    0.140034
  46 C :   -0.508713
  47 H :    0.153756
  48 H :    0.158416
  49 H :    0.164379
  50 C :   -0.435950
  51 H :    0.143756
  52 H :    0.140222
  53 H :    0.142207
  54 C :    0.351430
  55 C :    0.121427
  56 C :   -0.228866
  57 H :    0.158352
  58 C :   -0.146855
  59 H :    0.162747
  60 C :   -0.134559
  61 H :    0.163145
  62 C :   -0.147662
  63 H :    0.160405
  64 C :   -0.205673
  65 H :    0.189475
  66 H :    0.258063
  67 O :   -0.587758
  68 C :    0.386513
  69 C :    0.155983
  70 C :   -0.242427
  71 H :    0.148111
  72 C :   -0.148614
  73 H :    0.155745
  74 C :   -0.155955
  75 H :    0.158065
  76 C :   -0.141030
  77 H :    0.156242
  78 C :   -0.253058
  79 H :    0.147336
  80 O :   -0.619740
  81 H :    0.288602
Sum of atomic charges:   -0.0000000

--------------------------------
MULLIKEN REDUCED ORBITAL CHARGES
--------------------------------
  0 O s       :     3.746506  s :     3.746506
      pz      :     1.532543  p :     4.398087
      px      :     1.419158
      py      :     1.446386
      dz2     :     0.006785  d :     0.040030
      dxz     :     0.008635
      dyz     :     0.009261
      dx2y2   :     0.008594
      dxy     :     0.006755
      f0      :     0.000173  f :     0.002387
      f+1     :     0.000218
      f-1     :     0.000223
      f+2     :     0.000170
      f-2     :     0.000504
      f+3     :     0.000560
      f-3     :     0.000538
  1 O s       :     3.808194  s :     3.808194
      pz      :     1.462214  p :     4.533522
      px      :     1.375198
      py      :     1.696110
      dz2     :     0.005185  d :     0.030430
      dxz     :     0.007540
      dyz     :     0.003099
      dx2y2   :     0.007760
      dxy     :     0.006845
      f0      :     0.000101  f :     0.001952
      f+1     :     0.000418
      f-1     :     0.000095
      f+2     :     0.000295
      f-2     :     0.000300
      f+3     :     0.000416
      f-3     :     0.000327
  2 N s       :     3.405799  s :     3.405799
      pz      :     1.109230  p :     3.589450
      px      :     1.256818
      py      :     1.223401
      dz2     :     0.017897  d :     0.062224
      dxz     :     0.012533
      dyz     :     0.015161
      dx2y2   :     0.006144
      dxy     :     0.010489
      f0      :     0.000679  f :     0.004225
      f+1     :     0.000542
      f-1     :     0.000819
      f+2     :     0.000549
      f-2     :     0.000714
      f+3     :     0.000311
      f-3     :     0.000611
  3 N s       :     3.441817  s :     3.441817
      pz      :     1.299527  p :     3.764192
      px      :     1.195695
      py      :     1.268971
      dz2     :     0.013540  d :     0.066036
      dxz     :     0.013507
      dyz     :     0.013421
      dx2y2   :     0.011177
      dxy     :     0.014392
      f0      :     0.000442  f :     0.003400
      f+1     :     0.000291
      f-1     :     0.000569
      f+2     :     0.000543
      f-2     :     0.000832
      f+3     :     0.000326
      f-3     :     0.000397
  4 C s       :     3.179897  s :     3.179897
      pz      :     0.909667  p :     2.421853
      px      :     0.737445
      py      :     0.774740
      dz2     :     0.048969  d :     0.238586
      dxz     :     0.047738
      dyz     :     0.041518
      dx2y2   :     0.065937
      dxy     :     0.034424
      f0      :     0.003085  f :     0.021922
      f+1     :     0.002331
      f-1     :     0.003510
      f+2     :     0.002690
      f-2     :     0.003832
      f+3     :     0.003759
      f-3     :     0.002715
  5 C s       :     2.935930  s :     2.935930
      pz      :     0.828491  p :     2.627586
      px      :     0.853455
      py      :     0.945640
      dz2     :     0.035696  d :     0.154892
      dxz     :     0.038198
      dyz     :     0.018716
      dx2y2   :     0.032101
      dxy     :     0.030181
      f0      :     0.001366  f :     0.010049
      f+1     :     0.001918
      f-1     :     0.001187
      f+2     :     0.001761
      f-2     :     0.001283
      f+3     :     0.001222
      f-3     :     0.001312
  6 H s       :     0.807903  s :     0.807903
      pz      :     0.005312  p :     0.024241
      px      :     0.004114
      py      :     0.014815
  7 C s       :     3.342799  s :     3.342799
      pz      :     0.883969  p :     2.540445
      px      :     0.777539
      py      :     0.878938
      dz2     :     0.036316  d :     0.142483
      dxz     :     0.034079
      dyz     :     0.021348
      dx2y2   :     0.025903
      dxy     :     0.024837
      f0      :     0.001975  f :     0.010106
      f+1     :     0.001283
      f-1     :     0.000991
      f+2     :     0.002027
      f-2     :     0.001446
      f+3     :     0.001284
      f-3     :     0.001101
  8 C s       :     3.182566  s :     3.182566
      pz      :     0.978512  p :     2.872308
      px      :     0.934404
      py      :     0.959393
      dz2     :     0.016639  d :     0.097189
      dxz     :     0.029560
      dyz     :     0.013399
      dx2y2   :     0.015931
      dxy     :     0.021661
      f0      :     0.001238  f :     0.007474
      f+1     :     0.000794
      f-1     :     0.000786
      f+2     :     0.001319
      f-2     :     0.001130
      f+3     :     0.001205
      f-3     :     0.001002
  9 H s       :     0.804524  s :     0.804524
      pz      :     0.010299  p :     0.022461
      px      :     0.005083
      py      :     0.007079
 10 C s       :     3.237718  s :     3.237718
      pz      :     0.957661  p :     2.850888
      px      :     0.949200
      py      :     0.944027
      dz2     :     0.016888  d :     0.094162
      dxz     :     0.032721
      dyz     :     0.009771
      dx2y2   :     0.015713
      dxy     :     0.019068
      f0      :     0.001297  f :     0.007274
      f+1     :     0.000788
      f-1     :     0.000730
      f+2     :     0.001566
      f-2     :     0.000834
      f+3     :     0.001051
      f-3     :     0.001008
 11 H s       :     0.828104  s :     0.828104
      pz      :     0.009897  p :     0.022141
      px      :     0.007332
      py      :     0.004912
 12 C s       :     3.188811  s :     3.188811
      pz      :     0.930550  p :     2.848411
      px      :     0.967720
      py      :     0.950141
      dz2     :     0.030931  d :     0.093922
      dxz     :     0.018645
      dyz     :     0.017539
      dx2y2   :     0.015197
      dxy     :     0.011610
      f0      :     0.001467  f :     0.007182
      f+1     :     0.001034
      f-1     :     0.000866
      f+2     :     0.001439
      f-2     :     0.001124
      f+3     :     0.000611
      f-3     :     0.000641
 13 H s       :     0.822326  s :     0.822326
      pz      :     0.003778  p :     0.022031
      px      :     0.013167
      py      :     0.005086
 14 C s       :     3.223108  s :     3.223108
      pz      :     0.954400  p :     2.864754
      px      :     0.936748
      py      :     0.973606
      dz2     :     0.017052  d :     0.093681
      dxz     :     0.029499
      dyz     :     0.012855
      dx2y2   :     0.014724
      dxy     :     0.019552
      f0      :     0.001254  f :     0.007237
      f+1     :     0.000738
      f-1     :     0.000811
      f+2     :     0.001317
      f-2     :     0.001051
      f+3     :     0.001089
      f-3     :     0.000978
 15 H s       :     0.823059  s :     0.823059
      pz      :     0.010188  p :     0.022067
      px      :     0.004970
      py      :     0.006910
 16 C s       :     3.228568  s :     3.228568
      pz      :     0.963064  p :     2.810792
      px      :     0.941701
      py      :     0.906026
      dz2     :     0.016532  d :     0.096710
      dxz     :     0.034676
      dyz     :     0.008536
      dx2y2   :     0.017703
      dxy     :     0.019263
      f0      :     0.001315  f :     0.007424
      f+1     :     0.000875
      f-1     :     0.000717
      f+2     :     0.001596
      f-2     :     0.000817
      f+3     :     0.001041
      f-3     :     0.001063
 17 H s       :     0.824629  s :     0.824629
      pz      :     0.010075  p :     0.022511
      px      :     0.007401
      py      :     0.005035
 18 C s       :     3.072183  s :     3.072183
      pz      :     0.753334  p :     2.577657
      px      :     0.894678
      py      :     0.929646
      dz2     :     0.047209  d :     0.212286
      dxz     :     0.041267
      dyz     :     0.039168
      dx2y2   :     0.041123
      dxy     :     0.043518
      f0      :     0.002253  f :     0.012955
      f+1     :     0.001661
      f-1     :     0.002359
      f+2     :     0.001611
      f-2     :     0.001733
      f+3     :     0.001723
      f-3     :     0.001615
 19 C s       :     3.272948  s :     3.272948
      pz      :     1.040848  p :     3.100129
      px      :     1.084513
      py      :     0.974768
      dz2     :     0.016132  d :     0.055555
      dxz     :     0.006007
      dyz     :     0.007990
      dx2y2   :     0.009140
      dxy     :     0.016285
      f0      :     0.000408  f :     0.003425
      f+1     :     0.000240
      f-1     :     0.000834
      f+2     :     0.000336
      f-2     :     0.000572
      f+3     :     0.000566
      f-3     :     0.000468
 20 H s       :     0.822002  s :     0.822002
      pz      :     0.005535  p :     0.021806
      px      :     0.007113
      py      :     0.009157
 21 H s       :     0.822135  s :     0.822135
      pz      :     0.011655  p :     0.021380
      px      :     0.005201
      py      :     0.004524
 22 H s       :     0.836137  s :     0.836137
      pz      :     0.004335  p :     0.021196
      px      :     0.011533
      py      :     0.005327
 23 C s       :     3.272612  s :     3.272612
      pz      :     1.088094  p :     3.096236
      px      :     0.933979
      py      :     1.074163
      dz2     :     0.005858  d :     0.055759
      dxz     :     0.013585
      dyz     :     0.010289
      dx2y2   :     0.011234
      dxy     :     0.014794
      f0      :     0.000563  f :     0.003442
      f+1     :     0.000349
      f-1     :     0.000229
      f+2     :     0.000533
      f-2     :     0.000302
      f+3     :     0.000782
      f-3     :     0.000684
 24 H s       :     0.833597  s :     0.833597
      pz      :     0.006867  p :     0.021129
      px      :     0.004250
      py      :     0.010012
 25 H s       :     0.826447  s :     0.826447
      pz      :     0.010869  p :     0.021388
      px      :     0.005626
      py      :     0.004893
 26 H s       :     0.827223  s :     0.827223
      pz      :     0.005949  p :     0.021705
      px      :     0.007350
      py      :     0.008406
 27 C s       :     3.260093  s :     3.260093
      pz      :     1.071043  p :     3.103054
      px      :     1.036498
      py      :     0.995514
      dz2     :     0.012004  d :     0.056591
      dxz     :     0.006402
      dyz     :     0.012176
      dx2y2   :     0.019525
      dxy     :     0.006485
      f0      :     0.000308  f :     0.003537
      f+1     :     0.000525
      f-1     :     0.000541
      f+2     :     0.000631
      f-2     :     0.000383
      f+3     :     0.000428
      f-3     :     0.000720
 28 H s       :     0.824114  s :     0.824114
      pz      :     0.011301  p :     0.021374
      px      :     0.005295
      py      :     0.004778
 29 H s       :     0.828910  s :     0.828910
      pz      :     0.006532  p :     0.021143
      px      :     0.004348
      py      :     0.010263
 30 H s       :     0.829501  s :     0.829501
      pz      :     0.004403  p :     0.021078
      px      :     0.011970
      py      :     0.004704
 31 C s       :     3.078487  s :     3.078487
      pz      :     0.684002  p :     2.519703
      px      :     0.960804
      py      :     0.874896
      dz2     :     0.040477  d :     0.164067
      dxz     :     0.036823
      dyz     :     0.039341
      dx2y2   :     0.028855
      dxy     :     0.018571
      f0      :     0.001727  f :     0.013207
      f+1     :     0.002251
      f-1     :     0.003211
      f+2     :     0.001790
      f-2     :     0.001659
      f+3     :     0.000988
      f-3     :     0.001581
 32 C s       :     3.413264  s :     3.413264
      pz      :     0.766311  p :     2.485199
      px      :     0.904136
      py      :     0.814751
      dz2     :     0.031887  d :     0.130365
      dxz     :     0.027475
      dyz     :     0.034102
      dx2y2   :     0.019416
      dxy     :     0.017484
      f0      :     0.001218  f :     0.009397
      f+1     :     0.001733
      f-1     :     0.002439
      f+2     :     0.001121
      f-2     :     0.001002
      f+3     :     0.000840
      f-3     :     0.001044
 33 C s       :     3.190568  s :     3.190568
      pz      :     0.978339  p :     2.906609
      px      :     0.970186
      py      :     0.958083
      dz2     :     0.027656  d :     0.098628
      dxz     :     0.011898
      dyz     :     0.018994
      dx2y2   :     0.023162
      dxy     :     0.016917
      f0      :     0.000987  f :     0.007536
      f+1     :     0.000661
      f-1     :     0.001380
      f+2     :     0.001019
      f-2     :     0.000970
      f+3     :     0.000867
      f-3     :     0.001653
 34 H s       :     0.814971  s :     0.814971
      pz      :     0.013994  p :     0.023039
      px      :     0.004711
      py      :     0.004334
 35 C s       :     3.225127  s :     3.225127
      pz      :     0.938994  p :     2.888334
      px      :     0.977474
      py      :     0.971866
      dz2     :     0.019673  d :     0.095869
      dxz     :     0.023331
      dyz     :     0.031977
      dx2y2   :     0.012211
      dxy     :     0.008678
      f0      :     0.000888  f :     0.007232
      f+1     :     0.001544
      f-1     :     0.001817
      f+2     :     0.000331
      f-2     :     0.000789
      f+3     :     0.000651
      f-3     :     0.001212
 36 H s       :     0.827652  s :     0.827652
      pz      :     0.007680  p :     0.022023
      px      :     0.006117
      py      :     0.008226
 37 C s       :     3.217998  s :     3.217998
      pz      :     0.931317  p :     2.864613
      px      :     0.968077
      py      :     0.965219
      dz2     :     0.027078  d :     0.093973
      dxz     :     0.022300
      dyz     :     0.026105
      dx2y2   :     0.008798
      dxy     :     0.009691
      f0      :     0.001043  f :     0.007255
      f+1     :     0.001490
      f-1     :     0.001795
      f+2     :     0.000699
      f-2     :     0.000698
      f+3     :     0.000709
      f-3     :     0.000820
 38 H s       :     0.827961  s :     0.827961
      pz      :     0.005070  p :     0.021998
      px      :     0.007000
      py      :     0.009929
 39 C s       :     3.286480  s :     3.286480
      pz      :     0.983212  p :     2.847682
      px      :     0.943165
      py      :     0.921306
      dz2     :     0.025609  d :     0.093989
      dxz     :     0.011369
      dyz     :     0.017291
      dx2y2   :     0.022288
      dxy     :     0.017433
      f0      :     0.001032  f :     0.007556
      f+1     :     0.000653
      f-1     :     0.001256
      f+2     :     0.001035
      f-2     :     0.000973
      f+3     :     0.000898
      f-3     :     0.001708
 40 H s       :     0.804067  s :     0.804067
      pz      :     0.015015  p :     0.023972
      px      :     0.004706
      py      :     0.004251
 41 C s       :     2.991399  s :     2.991399
      pz      :     0.924504  p :     2.705067
      px      :     0.889403
      py      :     0.891161
      dz2     :     0.028692  d :     0.185643
      dxz     :     0.038888
      dyz     :     0.041764
      dx2y2   :     0.035182
      dxy     :     0.041117
      f0      :     0.000654  f :     0.010216
      f+1     :     0.001533
      f-1     :     0.001501
      f+2     :     0.001962
      f-2     :     0.001956
      f+3     :     0.001295
      f-3     :     0.001314
 42 C s       :     3.277165  s :     3.277165
      pz      :     1.019551  p :     3.089657
      px      :     1.008538
      py      :     1.061567
      dz2     :     0.008377  d :     0.059118
      dxz     :     0.012234
      dyz     :     0.017177
      dx2y2   :     0.006469
      dxy     :     0.014861
      f0      :     0.000193  f :     0.003426
      f+1     :     0.000519
      f-1     :     0.000164
      f+2     :     0.000688
      f-2     :     0.001405
      f+3     :     0.000306
      f-3     :     0.000150
 43 H s       :     0.834986  s :     0.834986
      pz      :     0.008351  p :     0.022037
      px      :     0.005748
      py      :     0.007938
 44 H s       :     0.837038  s :     0.837038
      pz      :     0.006677  p :     0.021281
      px      :     0.006141
      py      :     0.008464
 45 H s       :     0.838854  s :     0.838854
      pz      :     0.006014  p :     0.021112
      px      :     0.008678
      py      :     0.006420
 46 C s       :     3.284006  s :     3.284006
      pz      :     1.065719  p :     3.155232
      px      :     1.061604
      py      :     1.027910
      dz2     :     0.007342  d :     0.065985
      dxz     :     0.017578
      dyz     :     0.016510
      dx2y2   :     0.010237
      dxy     :     0.014318
      f0      :     0.000079  f :     0.003490
      f+1     :     0.000271
      f-1     :     0.000525
      f+2     :     0.000593
      f-2     :     0.001414
      f+3     :     0.000174
      f-3     :     0.000433
 47 H s       :     0.825077  s :     0.825077
      pz      :     0.006359  p :     0.021167
      px      :     0.009607
      py      :     0.005201
 48 H s       :     0.819771  s :     0.819771
      pz      :     0.007533  p :     0.021813
      px      :     0.005946
      py      :     0.008334
 49 H s       :     0.814456  s :     0.814456
      pz      :     0.007409  p :     0.021164
      px      :     0.006906
      py      :     0.006850
 50 C s       :     3.275953  s :     3.275953
      pz      :     1.045112  p :     3.097025
      px      :     1.010910
      py      :     1.041003
      dz2     :     0.006058  d :     0.059551
      dxz     :     0.015637
      dyz     :     0.015532
      dx2y2   :     0.009883
      dxy     :     0.012441
      f0      :     0.000050  f :     0.003422
      f+1     :     0.000487
      f-1     :     0.000259
      f+2     :     0.000598
      f-2     :     0.001407
      f+3     :     0.000420
      f-3     :     0.000201
 51 H s       :     0.835073  s :     0.835073
      pz      :     0.007079  p :     0.021170
      px      :     0.008391
      py      :     0.005700
 52 H s       :     0.838587  s :     0.838587
      pz      :     0.006612  p :     0.021191
      px      :     0.005495
      py      :     0.009085
 53 H s       :     0.836103  s :     0.836103
      pz      :     0.008042  p :     0.021689
      px      :     0.006486
      py      :     0.007162
 54 C s       :     3.049559  s :     3.049559
      pz      :     0.707513  p :     2.296677
      px      :     0.764194
      py      :     0.824970
      dz2     :     0.039788  d :     0.277454
      dxz     :     0.056352
      dyz     :     0.047119
      dx2y2   :     0.067005
      dxy     :     0.067190
      f0      :     0.001790  f :     0.024880
      f+1     :     0.004074
      f-1     :     0.002097
      f+2     :     0.004387
      f-2     :     0.003575
      f+3     :     0.005230
      f-3     :     0.003726
 55 C s       :     3.212996  s :     3.212996
      pz      :     0.869952  p :     2.524524
      px      :     0.903539
      py      :     0.751034
      dz2     :     0.030324  d :     0.130966
      dxz     :     0.020171
      dyz     :     0.024683
      dx2y2   :     0.031511
      dxy     :     0.024277
      f0      :     0.001118  f :     0.010087
      f+1     :     0.001294
      f-1     :     0.001302
      f+2     :     0.002136
      f-2     :     0.001400
      f+3     :     0.001285
      f-3     :     0.001553
 56 C s       :     3.272938  s :     3.272938
      pz      :     0.944072  p :     2.852210
      px      :     0.956643
      py      :     0.951496
      dz2     :     0.013348  d :     0.096319
      dxz     :     0.011781
      dyz     :     0.027436
      dx2y2   :     0.018999
      dxy     :     0.024756
      f0      :     0.000893  f :     0.007398
      f+1     :     0.000787
      f-1     :     0.000875
      f+2     :     0.001588
      f-2     :     0.000963
      f+3     :     0.001020
      f-3     :     0.001272
 57 H s       :     0.819115  s :     0.819115
      pz      :     0.008971  p :     0.022533
      px      :     0.008593
      py      :     0.004969
 58 C s       :     3.191554  s :     3.191554
      pz      :     0.961554  p :     2.854444
      px      :     0.946575
      py      :     0.946315
      dz2     :     0.014279  d :     0.093614
      dxz     :     0.009541
      dyz     :     0.028651
      dx2y2   :     0.017887
      dxy     :     0.023256
      f0      :     0.001029  f :     0.007242
      f+1     :     0.001004
      f-1     :     0.000495
      f+2     :     0.001518
      f-2     :     0.001072
      f+3     :     0.001122
      f-3     :     0.001002
 59 H s       :     0.815128  s :     0.815128
      pz      :     0.008481  p :     0.022125
      px      :     0.005668
      py      :     0.007976
 60 C s       :     3.193130  s :     3.193130
      pz      :     0.923138  p :     2.839718
      px      :     0.930414
      py      :     0.986166
      dz2     :     0.026441  d :     0.094559
      dxz     :     0.015619
      dyz     :     0.016005
      dx2y2   :     0.020903
      dxy     :     0.015591
      f0      :     0.000853  f :     0.007152
      f+1     :     0.001130
      f-1     :     0.001065
      f+2     :     0.001508
      f-2     :     0.001071
      f+3     :     0.000747
      f-3     :     0.000779
 61 H s       :     0.814847  s :     0.814847
      pz      :     0.003902  p :     0.022009
      px      :     0.004767
      py      :     0.013340
 62 C s       :     3.193237  s :     3.193237
      pz      :     0.958041  p :     2.854092
      px      :     0.971369
      py      :     0.924683
      dz2     :     0.014160  d :     0.093105
      dxz     :     0.011785
      dyz     :     0.026159
      dx2y2   :     0.019448
      dxy     :     0.021553
      f0      :     0.000913  f :     0.007228
      f+1     :     0.000822
      f-1     :     0.000803
      f+2     :     0.001610
      f-2     :     0.000929
      f+3     :     0.001014
      f-3     :     0.001137
 63 H s       :     0.817468  s :     0.817468
      pz      :     0.009002  p :     0.022128
      px      :     0.008479
      py      :     0.004646
 64 C s       :     3.216856  s :     3.216856
      pz      :     0.974044  p :     2.880059
      px      :     0.925189
      py      :     0.980826
      dz2     :     0.015214  d :     0.101382
      dxz     :     0.008985
      dyz     :     0.031010
      dx2y2   :     0.020917
      dxy     :     0.025256
      f0      :     0.001042  f :     0.007376
      f+1     :     0.001040
      f-1     :     0.000551
      f+2     :     0.001538
      f-2     :     0.001062
      f+3     :     0.001194
      f-3     :     0.000949
 65 H s       :     0.787684  s :     0.787684
      pz      :     0.008619  p :     0.022841
      px      :     0.005706
      py      :     0.008516
 66 H s       :     0.698978  s :     0.698978
      pz      :     0.012234  p :     0.042960
      px      :     0.017119
      py      :     0.013607
 67 O s       :     3.829923  s :     3.829923
      pz      :     1.637390  p :     4.729570
      px      :     1.539002
      py      :     1.553178
      dz2     :     0.004939  d :     0.026573
      dxz     :     0.007894
      dyz     :     0.003254
      dx2y2   :     0.004687
      dxy     :     0.005800
      f0      :     0.000186  f :     0.001692
      f+1     :     0.000438
      f-1     :     0.000053
      f+2     :     0.000334
      f-2     :     0.000340
      f+3     :     0.000161
      f-3     :     0.000180
 68 C s       :     3.005612  s :     3.005612
      pz      :     0.747227  p :     2.328765
      px      :     0.835938
      py      :     0.745599
      dz2     :     0.067490  d :     0.253383
      dxz     :     0.068089
      dyz     :     0.049207
      dx2y2   :     0.029035
      dxy     :     0.039563
      f0      :     0.004044  f :     0.025726
      f+1     :     0.008849
      f-1     :     0.002594
      f+2     :     0.002858
      f-2     :     0.003479
      f+3     :     0.001982
      f-3     :     0.001920
 69 C s       :     3.164432  s :     3.164432
      pz      :     0.796381  p :     2.539064
      px      :     0.809692
      py      :     0.932991
      dz2     :     0.033257  d :     0.130523
      dxz     :     0.040959
      dyz     :     0.021636
      dx2y2   :     0.017170
      dxy     :     0.017502
      f0      :     0.001357  f :     0.009998
      f+1     :     0.003002
      f-1     :     0.001065
      f+2     :     0.001337
      f-2     :     0.000959
      f+3     :     0.001088
      f-3     :     0.001189
 70 C s       :     3.244346  s :     3.244346
      pz      :     0.950695  p :     2.890753
      px      :     0.993195
      py      :     0.946864
      dz2     :     0.020606  d :     0.100010
      dxz     :     0.039474
      dyz     :     0.015484
      dx2y2   :     0.010381
      dxy     :     0.014064
      f0      :     0.001039  f :     0.007317
      f+1     :     0.001962
      f-1     :     0.001003
      f+2     :     0.001024
      f-2     :     0.000539
      f+3     :     0.000596
      f-3     :     0.001154
 71 H s       :     0.829141  s :     0.829141
      pz      :     0.006837  p :     0.022748
      px      :     0.011183
      py      :     0.004729
 72 C s       :     3.183143  s :     3.183143
      pz      :     0.975615  p :     2.864164
      px      :     0.921519
      py      :     0.967029
      dz2     :     0.026436  d :     0.094107
      dxz     :     0.023129
      dyz     :     0.006786
      dx2y2   :     0.016197
      dxy     :     0.021559
      f0      :     0.000755  f :     0.007201
      f+1     :     0.001864
      f-1     :     0.000347
      f+2     :     0.000966
      f-2     :     0.000982
      f+3     :     0.000850
      f-3     :     0.001436
 73 H s       :     0.822229  s :     0.822229
      pz      :     0.013222  p :     0.022026
      px      :     0.003754
      py      :     0.005050
 74 C s       :     3.190428  s :     3.190428
      pz      :     0.934071  p :     2.864120
      px      :     0.981248
      py      :     0.948801
      dz2     :     0.024849  d :     0.094244
      dxz     :     0.030348
      dyz     :     0.018424
      dx2y2   :     0.011638
      dxy     :     0.008984
      f0      :     0.001096  f :     0.007164
      f+1     :     0.001879
      f-1     :     0.001078
      f+2     :     0.000937
      f-2     :     0.000695
      f+3     :     0.000784
      f-3     :     0.000695
 75 H s       :     0.819965  s :     0.819965
      pz      :     0.005290  p :     0.021971
      px      :     0.012196
      py      :     0.004485
 76 C s       :     3.175988  s :     3.175988
      pz      :     0.941318  p :     2.864014
      px      :     0.954117
      py      :     0.968578
      dz2     :     0.019874  d :     0.093819
      dxz     :     0.036759
      dyz     :     0.014906
      dx2y2   :     0.009424
      dxy     :     0.012856
      f0      :     0.001025  f :     0.007209
      f+1     :     0.001924
      f-1     :     0.001034
      f+2     :     0.000974
      f-2     :     0.000524
      f+3     :     0.000582
      f-3     :     0.001146
 77 H s       :     0.821734  s :     0.821734
      pz      :     0.006984  p :     0.022024
      px      :     0.010078
      py      :     0.004962
 78 C s       :     3.258462  s :     3.258462
      pz      :     0.990309  p :     2.887797
      px      :     0.954981
      py      :     0.942507
      dz2     :     0.028414  d :     0.099476
      dxz     :     0.024661
      dyz     :     0.006992
      dx2y2   :     0.015979
      dxy     :     0.023430
      f0      :     0.000717  f :     0.007324
      f+1     :     0.001949
      f-1     :     0.000346
      f+2     :     0.000980
      f-2     :     0.001002
      f+3     :     0.000872
      f-3     :     0.001456
 79 H s       :     0.829993  s :     0.829993
      pz      :     0.013492  p :     0.022671
      px      :     0.004178
      py      :     0.005001
 80 O s       :     3.857303  s :     3.857303
      pz      :     1.381287  p :     4.734937
      px      :     1.793647
      py      :     1.560002
      dz2     :     0.010040  d :     0.025892
      dxz     :     0.005803
      dyz     :     0.007298
      dx2y2   :     0.001238
      dxy     :     0.001514
      f0      :     0.000522  f :     0.001608
      f+1     :     0.000346
      f-1     :     0.000416
      f+2     :     0.000136
      f-2     :     0.000129
      f+3     :     0.000020
      f-3     :     0.000039
 81 H s       :     0.655339  s :     0.655339
      pz      :     0.007925  p :     0.056059
      px      :     0.028923
      py      :     0.019212


                     *******************************
                     * LOEWDIN POPULATION ANALYSIS *
                     *******************************

----------------------
LOEWDIN ATOMIC CHARGES
----------------------
   0 O :    0.389532
   1 O :    0.094516
   2 N :    0.281551
   3 N :    0.192748
   4 C :   -0.259202
   5 C :   -0.191557
   6 H :    0.190023
   7 C :   -0.136683
   8 C :   -0.095352
   9 H :    0.164426
  10 C :   -0.137836
  11 H :    0.157591
  12 C :   -0.141675
  13 H :    0.156143
  14 C :   -0.142085
  15 H :    0.156815
  16 C :   -0.110196
  17 H :    0.162007
  18 C :   -0.370971
  19 C :   -0.259376
  20 H :    0.130008
  21 H :    0.139665
  22 H :    0.133792
  23 C :   -0.257546
  24 H :    0.133940
  25 H :    0.139234
  26 H :    0.129663
  27 C :   -0.264470
  28 H :    0.138558
  29 H :    0.131522
  30 H :    0.131934
  31 C :   -0.179591
  32 C :   -0.068407
  33 C :   -0.115129
  34 H :    0.160474
  35 C :   -0.161023
  36 H :    0.153938
  37 C :   -0.157504
  38 H :    0.155045
  39 C :   -0.108220
  40 H :    0.166317
  41 C :   -0.310515
  42 C :   -0.259993
  43 H :    0.126701
  44 H :    0.130956
  45 H :    0.129940
  46 C :   -0.274968
  47 H :    0.131949
  48 H :    0.138548
  49 H :    0.131611
  50 C :   -0.257747
  51 H :    0.129485
  52 H :    0.130530
  53 H :    0.128663
  54 C :   -0.397208
  55 C :   -0.145338
  56 C :   -0.080916
  57 H :    0.165065
  58 C :   -0.133217
  59 H :    0.159448
  60 C :   -0.121799
  61 H :    0.159213
  62 C :   -0.134087
  63 H :    0.159367
  64 C :   -0.092112
  65 H :    0.163251
  66 H :    0.194999
  67 O :   -0.093404
  68 C :   -0.605997
  69 C :   -0.142780
  70 C :   -0.110266
  71 H :    0.155497
  72 C :   -0.151088
  73 H :    0.154704
  74 C :   -0.144002
  75 H :    0.154922
  76 C :   -0.150870
  77 H :    0.154760
  78 C :   -0.111023
  79 H :    0.155298
  80 O :   -0.075289
  81 H :    0.205092

-------------------------------
LOEWDIN REDUCED ORBITAL CHARGES
-------------------------------
  0 O s       :     3.204673  s :     3.204673
      pz      :     1.492762  p :     4.293184
      px      :     1.409273
      py      :     1.391148
      dz2     :     0.014741  d :     0.105603
      dxz     :     0.023503
      dyz     :     0.022989
      dx2y2   :     0.020470
      dxy     :     0.023899
      f0      :     0.000776  f :     0.007009
      f+1     :     0.000843
      f-1     :     0.000843
      f+2     :     0.000771
      f-2     :     0.001205
      f+3     :     0.001276
      f-3     :     0.001295
  1 O s       :     3.389003  s :     3.389003
      pz      :     1.406612  p :     4.443125
      px      :     1.460665
      py      :     1.575848
      dz2     :     0.008109  d :     0.067106
      dxz     :     0.017944
      dyz     :     0.006345
      dx2y2   :     0.017189
      dxy     :     0.017520
      f0      :     0.000562  f :     0.006249
      f+1     :     0.000909
      f-1     :     0.000153
      f+2     :     0.001178
      f-2     :     0.001054
      f+3     :     0.001206
      f-3     :     0.001188
  2 N s       :     2.923199  s :     2.923199
      pz      :     1.156899  p :     3.561816
      px      :     1.197866
      py      :     1.207051
      dz2     :     0.061826  d :     0.217944
      dxz     :     0.042601
      dyz     :     0.060625
      dx2y2   :     0.019876
      dxy     :     0.033016
      f0      :     0.002347  f :     0.015490
      f+1     :     0.001640
      f-1     :     0.003748
      f+2     :     0.002536
      f-2     :     0.002515
      f+3     :     0.001205
      f-3     :     0.001499
  3 N s       :     2.942448  s :     2.942448
      pz      :     1.216553  p :     3.631769
      px      :     1.189415
      py      :     1.225802
      dz2     :     0.037768  d :     0.217854
      dxz     :     0.048396
      dyz     :     0.048245
      dx2y2   :     0.033158
      dxy     :     0.050286
      f0      :     0.002640  f :     0.015181
      f+1     :     0.001587
      f-1     :     0.002537
      f+2     :     0.002353
      f-2     :     0.002246
      f+3     :     0.001719
      f-3     :     0.002099
  4 C s       :     2.721510  s :     2.721510
      pz      :     0.958862  p :     2.598909
      px      :     0.815681
      py      :     0.824366
      dz2     :     0.157357  d :     0.809303
      dxz     :     0.168004
      dyz     :     0.150014
      dx2y2   :     0.189071
      dxy     :     0.144857
      f0      :     0.018885  f :     0.129480
      f+1     :     0.013812
      f-1     :     0.020591
      f+2     :     0.017404
      f-2     :     0.022114
      f+3     :     0.021564
      f-3     :     0.015111
  5 C s       :     2.713309  s :     2.713309
      pz      :     0.920811  p :     2.848115
      px      :     0.956363
      py      :     0.970940
      dz2     :     0.133087  d :     0.562980
      dxz     :     0.132026
      dyz     :     0.080068
      dx2y2   :     0.114667
      dxy     :     0.103132
      f0      :     0.009353  f :     0.067153
      f+1     :     0.013292
      f-1     :     0.007285
      f+2     :     0.010631
      f-2     :     0.009630
      f+3     :     0.007967
      f-3     :     0.008995
  6 H s       :     0.745518  s :     0.745518
      pz      :     0.014292  p :     0.064460
      px      :     0.011657
      py      :     0.038510
  7 C s       :     2.698549  s :     2.698549
      pz      :     1.021686  p :     2.855303
      px      :     0.933585
      py      :     0.900031
      dz2     :     0.132400  d :     0.524494
      dxz     :     0.130299
      dyz     :     0.082402
      dx2y2   :     0.092351
      dxy     :     0.087043
      f0      :     0.010363  f :     0.058337
      f+1     :     0.008763
      f-1     :     0.006961
      f+2     :     0.010523
      f-2     :     0.009031
      f+3     :     0.006642
      f-3     :     0.006054
  8 C s       :     2.754027  s :     2.754027
      pz      :     0.972976  p :     2.905980
      px      :     1.036985
      py      :     0.896018
      dz2     :     0.070987  d :     0.391544
      dxz     :     0.120538
      dyz     :     0.053445
      dx2y2   :     0.069788
      dxy     :     0.076787
      f0      :     0.007881  f :     0.043801
      f+1     :     0.006460
      f-1     :     0.004337
      f+2     :     0.007130
      f-2     :     0.005860
      f+3     :     0.006859
      f-3     :     0.005273
  9 H s       :     0.774511  s :     0.774511
      pz      :     0.027394  p :     0.061063
      px      :     0.014211
      py      :     0.019458
 10 C s       :     2.762978  s :     2.762978
      pz      :     0.989833  p :     2.939645
      px      :     1.031624
      py      :     0.918188
      dz2     :     0.071659  d :     0.391549
      dxz     :     0.135321
      dyz     :     0.040536
      dx2y2   :     0.068121
      dxy     :     0.075912
      f0      :     0.008339  f :     0.043664
      f+1     :     0.005548
      f-1     :     0.005230
      f+2     :     0.007446
      f-2     :     0.005260
      f+3     :     0.005455
      f-3     :     0.006386
 11 H s       :     0.782014  s :     0.782014
      pz      :     0.026329  p :     0.060394
      px      :     0.020012
      py      :     0.014053
 12 C s       :     2.764706  s :     2.764706
      pz      :     1.033746  p :     2.941241
      px      :     0.990885
      py      :     0.916610
      dz2     :     0.124295  d :     0.392233
      dxz     :     0.086628
      dyz     :     0.074637
      dx2y2   :     0.063310
      dxy     :     0.043362
      f0      :     0.007690  f :     0.043495
      f+1     :     0.007827
      f-1     :     0.006076
      f+2     :     0.008121
      f-2     :     0.007594
      f+3     :     0.003084
      f-3     :     0.003102
 13 H s       :     0.783582  s :     0.783582
      pz      :     0.011198  p :     0.060275
      px      :     0.034752
      py      :     0.014324
 14 C s       :     2.763496  s :     2.763496
      pz      :     0.988374  p :     2.943423
      px      :     1.046330
      py      :     0.908719
      dz2     :     0.073100  d :     0.391775
      dxz     :     0.121017
      dyz     :     0.052069
      dx2y2   :     0.070564
      dxy     :     0.075026
      f0      :     0.008059  f :     0.043391
      f+1     :     0.006291
      f-1     :     0.004449
      f+2     :     0.007296
      f-2     :     0.005506
      f+3     :     0.006649
      f-3     :     0.005140
 15 H s       :     0.782850  s :     0.782850
      pz      :     0.027279  p :     0.060336
      px      :     0.014138
      py      :     0.018919
 16 C s       :     2.754338  s :     2.754338
      pz      :     0.979690  p :     2.921192
      px      :     1.028152
      py      :     0.913349
      dz2     :     0.070933  d :     0.391235
      dxz     :     0.135397
      dyz     :     0.041166
      dx2y2   :     0.069660
      dxy     :     0.074078
      f0      :     0.008299  f :     0.043432
      f+1     :     0.005618
      f-1     :     0.005167
      f+2     :     0.007505
      f-2     :     0.005145
      f+3     :     0.005384
      f-3     :     0.006314
 17 H s       :     0.776285  s :     0.776285
      pz      :     0.027157  p :     0.061707
      px      :     0.020232
      py      :     0.014318
 18 C s       :     2.701512  s :     2.701512
      pz      :     0.854613  p :     2.874869
      px      :     1.000652
      py      :     1.019604
      dz2     :     0.155556  d :     0.710220
      dxz     :     0.140628
      dyz     :     0.138236
      dx2y2   :     0.140038
      dxy     :     0.135762
      f0      :     0.013771  f :     0.084370
      f+1     :     0.012959
      f-1     :     0.013846
      f+2     :     0.010506
      f-2     :     0.011890
      f+3     :     0.011059
      f-3     :     0.010338
 19 C s       :     2.825204  s :     2.825204
      pz      :     1.052296  p :     3.155267
      px      :     1.074165
      py      :     1.028806
      dz2     :     0.067276  d :     0.254739
      dxz     :     0.024625
      dyz     :     0.045963
      dx2y2   :     0.046445
      dxy     :     0.070429
      f0      :     0.002416  f :     0.024165
      f+1     :     0.002640
      f-1     :     0.004512
      f+2     :     0.003308
      f-2     :     0.004602
      f+3     :     0.003631
      f-3     :     0.003057
 20 H s       :     0.805252  s :     0.805252
      pz      :     0.017306  p :     0.064741
      px      :     0.021863
      py      :     0.025571
 21 H s       :     0.797707  s :     0.797707
      pz      :     0.032886  p :     0.062628
      px      :     0.015750
      py      :     0.013992
 22 H s       :     0.803356  s :     0.803356
      pz      :     0.013362  p :     0.062852
      px      :     0.034401
      py      :     0.015089
 23 C s       :     2.825720  s :     2.825720
      pz      :     1.073759  p :     3.153143
      px      :     1.012035
      py      :     1.067349
      dz2     :     0.031372  d :     0.254566
      dxz     :     0.056922
      dyz     :     0.043413
      dx2y2   :     0.055287
      dxy     :     0.067572
      f0      :     0.003281  f :     0.024117
      f+1     :     0.003537
      f-1     :     0.001087
      f+2     :     0.003604
      f-2     :     0.002389
      f+3     :     0.005579
      f-3     :     0.004639
 24 H s       :     0.803244  s :     0.803244
      pz      :     0.020896  p :     0.062816
      px      :     0.012465
      py      :     0.029456
 25 H s       :     0.798129  s :     0.798129
      pz      :     0.032622  p :     0.062637
      px      :     0.015352
      py      :     0.014663
 26 H s       :     0.805785  s :     0.805785
      pz      :     0.018015  p :     0.064551
      px      :     0.020583
      py      :     0.025953
 27 C s       :     2.826422  s :     2.826422
      pz      :     1.065568  p :     3.156165
      px      :     1.054454
      py      :     1.036144
      dz2     :     0.052733  d :     0.257462
      dxz     :     0.029670
      dyz     :     0.054603
      dx2y2   :     0.083916
      dxy     :     0.036541
      f0      :     0.002268  f :     0.024421
      f+1     :     0.004019
      f-1     :     0.002838
      f+2     :     0.003721
      f-2     :     0.003445
      f+3     :     0.003167
      f-3     :     0.004964
 28 H s       :     0.798839  s :     0.798839
      pz      :     0.032307  p :     0.062603
      px      :     0.016515
      py      :     0.013781
 29 H s       :     0.805303  s :     0.805303
      pz      :     0.020561  p :     0.063175
      px      :     0.013132
      py      :     0.029482
 30 H s       :     0.805105  s :     0.805105
      pz      :     0.013701  p :     0.062961
      px      :     0.034511
      py      :     0.014749
 31 C s       :     2.697754  s :     2.697754
      pz      :     0.968777  p :     2.794873
      px      :     0.901311
      py      :     0.924785
      dz2     :     0.151424  d :     0.612409
      dxz     :     0.133057
      dyz     :     0.163483
      dx2y2   :     0.090203
      dxy     :     0.074241
      f0      :     0.011152  f :     0.074555
      f+1     :     0.011604
      f-1     :     0.018383
      f+2     :     0.010923
      f-2     :     0.010261
      f+3     :     0.006036
      f-3     :     0.006195
 32 C s       :     2.706366  s :     2.706366
      pz      :     1.008009  p :     2.814814
      px      :     0.874976
      py      :     0.931830
      dz2     :     0.126288  d :     0.493912
      dxz     :     0.103159
      dyz     :     0.138828
      dx2y2   :     0.062408
      dxy     :     0.063230
      f0      :     0.007973  f :     0.053315
      f+1     :     0.008704
      f-1     :     0.014511
      f+2     :     0.007375
      f-2     :     0.006462
      f+3     :     0.004237
      f-3     :     0.004054
 33 C s       :     2.750978  s :     2.750978
      pz      :     0.989070  p :     2.924837
      px      :     0.934679
      py      :     1.001088
      dz2     :     0.119138  d :     0.396419
      dxz     :     0.043729
      dyz     :     0.081045
      dx2y2   :     0.079426
      dxy     :     0.073081
      f0      :     0.005272  f :     0.042895
      f+1     :     0.004096
      f-1     :     0.009279
      f+2     :     0.006982
      f-2     :     0.007038
      f+3     :     0.005727
      f-3     :     0.004501
 34 H s       :     0.778117  s :     0.778117
      pz      :     0.036264  p :     0.061409
      px      :     0.013095
      py      :     0.012050
 35 C s       :     2.761857  s :     2.761857
      pz      :     1.038778  p :     2.956935
      px      :     0.933912
      py      :     0.984245
      dz2     :     0.090158  d :     0.398092
      dxz     :     0.090703
      dyz     :     0.134432
      dx2y2   :     0.040949
      dxy     :     0.041850
      f0      :     0.008088  f :     0.044139
      f+1     :     0.008688
      f-1     :     0.011746
      f+2     :     0.002090
      f-2     :     0.004803
      f+3     :     0.004338
      f-3     :     0.004387
 36 H s       :     0.785790  s :     0.785790
      pz      :     0.021014  p :     0.060272
      px      :     0.016983
      py      :     0.022275
 37 C s       :     2.761437  s :     2.761437
      pz      :     1.058823  p :     2.952543
      px      :     0.922609
      py      :     0.971112
      dz2     :     0.117298  d :     0.398994
      dxz     :     0.092963
      dyz     :     0.119033
      dx2y2   :     0.025910
      dxy     :     0.043790
      f0      :     0.008288  f :     0.044530
      f+1     :     0.008042
      f-1     :     0.012040
      f+2     :     0.005019
      f-2     :     0.005251
      f+3     :     0.003492
      f-3     :     0.002397
 38 H s       :     0.784719  s :     0.784719
      pz      :     0.014533  p :     0.060236
      px      :     0.019156
      py      :     0.026548
 39 C s       :     2.753974  s :     2.753974
      pz      :     0.997288  p :     2.921897
      px      :     0.931678
      py      :     0.992931
      dz2     :     0.118079  d :     0.388831
      dxz     :     0.042670
      dyz     :     0.078808
      dx2y2   :     0.077758
      dxy     :     0.071517
      f0      :     0.005588  f :     0.043518
      f+1     :     0.004013
      f-1     :     0.008868
      f+2     :     0.007224
      f-2     :     0.007178
      f+3     :     0.005749
      f-3     :     0.004899
 40 H s       :     0.769877  s :     0.769877
      pz      :     0.038387  p :     0.063806
      px      :     0.013366
      py      :     0.012053
 41 C s       :     2.688173  s :     2.688173
      pz      :     0.972504  p :     2.921164
      px      :     0.982667
      py      :     0.965993
      dz2     :     0.092032  d :     0.633152
      dxz     :     0.142462
      dyz     :     0.141668
      dx2y2   :     0.107632
      dxy     :     0.149358
      f0      :     0.007145  f :     0.068026
      f+1     :     0.010576
      f-1     :     0.009728
      f+2     :     0.011334
      f-2     :     0.008565
      f+3     :     0.010458
      f-3     :     0.010220
 42 C s       :     2.825754  s :     2.825754
      pz      :     1.043411  p :     3.143052
      px      :     1.038032
      py      :     1.061609
      dz2     :     0.033063  d :     0.267060
      dxz     :     0.062469
      dyz     :     0.078233
      dx2y2   :     0.028634
      dxy     :     0.064660
      f0      :     0.004144  f :     0.024126
      f+1     :     0.004152
      f-1     :     0.002182
      f+2     :     0.003228
      f-2     :     0.004178
      f+3     :     0.003758
      f-3     :     0.002484
 43 H s       :     0.809448  s :     0.809448
      pz      :     0.023336  p :     0.063851
      px      :     0.017613
      py      :     0.022901
 44 H s       :     0.806832  s :     0.806832
      pz      :     0.018710  p :     0.062212
      px      :     0.017425
      py      :     0.026077
 45 H s       :     0.807741  s :     0.807741
      pz      :     0.018961  p :     0.062319
      px      :     0.024381
      py      :     0.018977
 46 C s       :     2.823830  s :     2.823830
      pz      :     1.053446  p :     3.148067
      px      :     1.050919
      py      :     1.043702
      dz2     :     0.024472  d :     0.278831
      dxz     :     0.076464
      dyz     :     0.079168
      dx2y2   :     0.040234
      dxy     :     0.058493
      f0      :     0.003318  f :     0.024239
      f+1     :     0.002533
      f-1     :     0.004231
      f+2     :     0.003040
      f-2     :     0.003963
      f+3     :     0.002620
      f-3     :     0.004533
 47 H s       :     0.804514  s :     0.804514
      pz      :     0.019048  p :     0.063537
      px      :     0.027746
      py      :     0.016743
 48 H s       :     0.798943  s :     0.798943
      pz      :     0.023027  p :     0.062508
      px      :     0.016662
      py      :     0.022819
 49 H s       :     0.804431  s :     0.804431
      pz      :     0.021806  p :     0.063958
      px      :     0.022158
      py      :     0.019994
 50 C s       :     2.826015  s :     2.826015
      pz      :     1.050752  p :     3.140309
      px      :     1.039948
      py      :     1.049609
      dz2     :     0.022990  d :     0.267277
      dxz     :     0.074915
      dyz     :     0.069845
      dx2y2   :     0.037697
      dxy     :     0.061829
      f0      :     0.003145  f :     0.024147
      f+1     :     0.004008
      f-1     :     0.002818
      f+2     :     0.002844
      f-2     :     0.003951
      f+3     :     0.004572
      f-3     :     0.002809
 51 H s       :     0.808204  s :     0.808204
      pz      :     0.022113  p :     0.062311
      px      :     0.023524
      py      :     0.016674
 52 H s       :     0.807248  s :     0.807248
      pz      :     0.018931  p :     0.062222
      px      :     0.017167
      py      :     0.026125
 53 H s       :     0.808049  s :     0.808049
      pz      :     0.023037  p :     0.063288
      px      :     0.018316
      py      :     0.021935
 54 C s       :     2.754777  s :     2.754777
      pz      :     0.761778  p :     2.572700
      px      :     0.876890
      py      :     0.934032
      dz2     :     0.123898  d :     0.921360
      dxz     :     0.194695
      dyz     :     0.164746
      dx2y2   :     0.213348
      dxy     :     0.224672
      f0      :     0.011137  f :     0.148371
      f+1     :     0.021371
      f-1     :     0.014746
      f+2     :     0.026284
      f-2     :     0.021221
      f+3     :     0.031441
      f-3     :     0.022171
 55 C s       :     2.701727  s :     2.701727
      pz      :     0.980013  p :     2.879565
      px      :     0.942394
      py      :     0.957158
      dz2     :     0.111978  d :     0.506692
      dxz     :     0.076705
      dyz     :     0.103317
      dx2y2   :     0.116733
      dxy     :     0.097959
      f0      :     0.006091  f :     0.057354
      f+1     :     0.006864
      f-1     :     0.008690
      f+2     :     0.010175
      f-2     :     0.008619
      f+3     :     0.008056
      f-3     :     0.008859
 56 C s       :     2.755973  s :     2.755973
      pz      :     0.941819  p :     2.895059
      px      :     0.911677
      py      :     1.041563
      dz2     :     0.053409  d :     0.386205
      dxz     :     0.051287
      dyz     :     0.107036
      dx2y2   :     0.084055
      dxy     :     0.090417
      f0      :     0.005904  f :     0.043680
      f+1     :     0.003618
      f-1     :     0.006321
      f+2     :     0.007337
      f-2     :     0.005920
      f+3     :     0.006292
      f-3     :     0.008287
 57 H s       :     0.773419  s :     0.773419
      pz      :     0.024476  p :     0.061516
      px      :     0.023142
      py      :     0.013898
 58 C s       :     2.763405  s :     2.763405
      pz      :     0.961167  p :     2.939377
      px      :     0.947018
      py      :     1.031192
      dz2     :     0.054614  d :     0.387000
      dxz     :     0.045173
      dyz     :     0.117218
      dx2y2   :     0.075325
      dxy     :     0.094669
      f0      :     0.006445  f :     0.043435
      f+1     :     0.005413
      f-1     :     0.004079
      f+2     :     0.007545
      f-2     :     0.005921
      f+3     :     0.007565
      f-3     :     0.006467
 59 H s       :     0.780085  s :     0.780085
      pz      :     0.022961  p :     0.060466
      px      :     0.015863
      py      :     0.021643
 60 C s       :     2.766329  s :     2.766329
      pz      :     0.984597  p :     2.921362
      px      :     0.940041
      py      :     0.996723
      dz2     :     0.101413  d :     0.390825
      dxz     :     0.070470
      dyz     :     0.070055
      dx2y2   :     0.086458
      dxy     :     0.062429
      f0      :     0.004735  f :     0.043284
      f+1     :     0.006281
      f-1     :     0.007039
      f+2     :     0.008017
      f-2     :     0.007444
      f+3     :     0.004744
      f-3     :     0.005023
 61 H s       :     0.780517  s :     0.780517
      pz      :     0.011414  p :     0.060270
      px      :     0.013518
      py      :     0.035338
 62 C s       :     2.763418  s :     2.763418
      pz      :     0.960017  p :     2.940054
      px      :     0.926086
      py      :     1.053950
      dz2     :     0.054469  d :     0.387254
      dxz     :     0.052239
      dyz     :     0.106671
      dx2y2   :     0.088762
      dxy     :     0.085113
      f0      :     0.005881  f :     0.043361
      f+1     :     0.003773
      f-1     :     0.006068
      f+2     :     0.007716
      f-2     :     0.005718
      f+3     :     0.006241
      f-3     :     0.007963
 63 H s       :     0.780088  s :     0.780088
      pz      :     0.024315  p :     0.060544
      px      :     0.022954
      py      :     0.013275
 64 C s       :     2.756919  s :     2.756919
      pz      :     0.948864  p :     2.904116
      px      :     0.921949
      py      :     1.033303
      dz2     :     0.055504  d :     0.387538
      dxz     :     0.044668
      dyz     :     0.116078
      dx2y2   :     0.077808
      dxy     :     0.093480
      f0      :     0.006706  f :     0.043539
      f+1     :     0.005439
      f-1     :     0.004211
      f+2     :     0.007487
      f-2     :     0.005650
      f+3     :     0.007695
      f-3     :     0.006350
 65 H s       :     0.774001  s :     0.774001
      pz      :     0.023514  p :     0.062748
      px      :     0.016238
      py      :     0.022996
 66 H s       :     0.685413  s :     0.685413
      pz      :     0.035625  p :     0.119589
      px      :     0.044848
      py      :     0.039116
 67 O s       :     3.418589  s :     3.418589
      pz      :     1.595038  p :     4.608166
      px      :     1.555603
      py      :     1.457525
      dz2     :     0.012454  d :     0.061297
      dxz     :     0.020421
      dyz     :     0.006563
      dx2y2   :     0.012666
      dxy     :     0.009193
      f0      :     0.000620  f :     0.005352
      f+1     :     0.001460
      f-1     :     0.000214
      f+2     :     0.001158
      f-2     :     0.000882
      f+3     :     0.000560
      f-3     :     0.000457
 68 C s       :     2.754314  s :     2.754314
      pz      :     0.937669  p :     2.675338
      px      :     0.983340
      py      :     0.754329
      dz2     :     0.278319  d :     1.013602
      dxz     :     0.297576
      dyz     :     0.180622
      dx2y2   :     0.133405
      dxy     :     0.123680
      f0      :     0.024986  f :     0.162742
      f+1     :     0.054748
      f-1     :     0.018110
      f+2     :     0.016974
      f-2     :     0.023728
      f+3     :     0.013272
      f-3     :     0.010924
 69 C s       :     2.716127  s :     2.716127
      pz      :     1.027557  p :     2.877330
      px      :     0.986668
      py      :     0.863105
      dz2     :     0.128414  d :     0.494133
      dxz     :     0.159665
      dyz     :     0.072880
      dx2y2   :     0.075947
      dxy     :     0.057227
      f0      :     0.008178  f :     0.055190
      f+1     :     0.018027
      f-1     :     0.005509
      f+2     :     0.006509
      f-2     :     0.006453
      f+3     :     0.005716
      f-3     :     0.004797
 70 C s       :     2.759308  s :     2.759308
      pz      :     1.022357  p :     2.918565
      px      :     1.026902
      py      :     0.869306
      dz2     :     0.089602  d :     0.389232
      dxz     :     0.153114
      dyz     :     0.054663
      dx2y2   :     0.047640
      dxy     :     0.044214
      f0      :     0.007494  f :     0.043161
      f+1     :     0.013142
      f-1     :     0.005710
      f+2     :     0.005226
      f-2     :     0.003009
      f+3     :     0.004142
      f-3     :     0.004438
 71 H s       :     0.782728  s :     0.782728
      pz      :     0.018809  p :     0.061775
      px      :     0.029439
      py      :     0.013527
 72 C s       :     2.765026  s :     2.765026
      pz      :     0.990586  p :     2.952109
      px      :     1.069133
      py      :     0.892391
      dz2     :     0.112826  d :     0.390764
      dxz     :     0.105650
      dyz     :     0.020604
      dx2y2   :     0.073914
      dxy     :     0.077770
      f0      :     0.004144  f :     0.043189
      f+1     :     0.013622
      f-1     :     0.001269
      f+2     :     0.006651
      f-2     :     0.007113
      f+3     :     0.005828
      f-3     :     0.004562
 73 H s       :     0.785088  s :     0.785088
      pz      :     0.034853  p :     0.060208
      px      :     0.011100
      py      :     0.014255
 74 C s       :     2.766872  s :     2.766872
      pz      :     1.050947  p :     2.941015
      px      :     1.008040
      py      :     0.882028
      dz2     :     0.109692  d :     0.392861
      dxz     :     0.134144
      dyz     :     0.067548
      dx2y2   :     0.053488
      dxy     :     0.027989
      f0      :     0.007441  f :     0.043255
      f+1     :     0.013685
      f-1     :     0.005556
      f+2     :     0.004977
      f-2     :     0.004996
      f+3     :     0.003988
      f-3     :     0.002613
 75 H s       :     0.784887  s :     0.784887
      pz      :     0.015004  p :     0.060191
      px      :     0.032392
      py      :     0.012795
 76 C s       :     2.765157  s :     2.765157
      pz      :     1.036859  p :     2.951856
      px      :     1.022174
      py      :     0.892824
      dz2     :     0.090271  d :     0.390679
      dxz     :     0.157765
      dyz     :     0.054090
      dx2y2   :     0.045364
      dxy     :     0.043188
      f0      :     0.007522  f :     0.043178
      f+1     :     0.013401
      f-1     :     0.005686
      f+2     :     0.005172
      f-2     :     0.002989
      f+3     :     0.004082
      f-3     :     0.004325
 77 H s       :     0.785008  s :     0.785008
      pz      :     0.019256  p :     0.060232
      px      :     0.026921
      py      :     0.014055
 78 C s       :     2.759498  s :     2.759498
      pz      :     0.992747  p :     2.919216
      px      :     1.056455
      py      :     0.870015
      dz2     :     0.109524  d :     0.389148
      dxz     :     0.106736
      dyz     :     0.021429
      dx2y2   :     0.071729
      dxy     :     0.079730
      f0      :     0.004054  f :     0.043161
      f+1     :     0.013497
      f-1     :     0.001316
      f+2     :     0.006704
      f-2     :     0.007251
      f+3     :     0.005705
      f-3     :     0.004635
 79 H s       :     0.782917  s :     0.782917
      pz      :     0.035560  p :     0.061785
      px      :     0.011911
      py      :     0.014314
 80 O s       :     3.411047  s :     3.411047
      pz      :     1.482912  p :     4.596494
      px      :     1.633583
      py      :     1.479998
      dz2     :     0.024192  d :     0.062546
      dxz     :     0.016440
      dyz     :     0.015361
      dx2y2   :     0.002199
      dxy     :     0.004354
      f0      :     0.001561  f :     0.005203
      f+1     :     0.001330
      f-1     :     0.001386
      f+2     :     0.000329
      f-2     :     0.000452
      f+3     :     0.000035
      f-3     :     0.000109
 81 H s       :     0.635640  s :     0.635640
      pz      :     0.021046  p :     0.159268
      px      :     0.084475
      py      :     0.053747


                      *****************************
                      * MAYER POPULATION ANALYSIS *
                      *****************************

  NA   - Mulliken gross atomic population
  ZA   - Total nuclear charge
  QA   - Mulliken gross atomic charge
  VA   - Mayer's total valence
  BVA  - Mayer's bonded valence
  FA   - Mayer's free valence

  ATOM       NA         ZA         QA         VA         BVA        FA
  0 O      8.1870     8.0000    -0.1870     2.2380     2.2380     0.0000
  1 O      8.3741     8.0000    -0.3741     2.1442     2.1442     0.0000
  2 N      7.0617     7.0000    -0.0617     3.3124     3.3124    -0.0000
  3 N      7.2754     7.0000    -0.2754     3.0365     3.0365    -0.0000
  4 C      5.8623     6.0000     0.1377     4.2783     4.2783     0.0000
  5 C      5.7285     6.0000     0.2715     3.5524     3.5524    -0.0000
  6 H      0.8321     1.0000     0.1679     0.9927     0.9927    -0.0000
  7 C      6.0358     6.0000    -0.0358     3.6933     3.6933     0.0000
  8 C      6.1595     6.0000    -0.1595     3.8902     3.8902    -0.0000
  9 H      0.8270     1.0000     0.1730     0.9471     0.9471    -0.0000
 10 C      6.1900     6.0000    -0.1900     3.8784     3.8784    -0.0000
 11 H      0.8502     1.0000     0.1498     0.9678     0.9678     0.0000
 12 C      6.1383     6.0000    -0.1383     3.8284     3.8284     0.0000
 13 H      0.8444     1.0000     0.1556     0.9616     0.9616     0.0000
 14 C      6.1888     6.0000    -0.1888     3.8833     3.8833    -0.0000
 15 H      0.8451     1.0000     0.1549     0.9617     0.9617     0.0000
 16 C      6.1435     6.0000    -0.1435     3.8029     3.8029    -0.0000
 17 H      0.8471     1.0000     0.1529     0.9637     0.9637    -0.0000
 18 C      5.8751     6.0000     0.1249     3.9331     3.9331    -0.0000
 19 C      6.4321     6.0000    -0.4321     3.8523     3.8523    -0.0000
 20 H      0.8438     1.0000     0.1562     0.9765     0.9765     0.0000
 21 H      0.8435     1.0000     0.1565     0.9695     0.9695    -0.0000
 22 H      0.8573     1.0000     0.1427     0.9766     0.9766    -0.0000
 23 C      6.4280     6.0000    -0.4280     3.8619     3.8619    -0.0000
 24 H      0.8547     1.0000     0.1453     0.9764     0.9764     0.0000
 25 H      0.8478     1.0000     0.1522     0.9710     0.9710    -0.0000
 26 H      0.8489     1.0000     0.1511     0.9804     0.9804     0.0000
 27 C      6.4233     6.0000    -0.4233     3.8465     3.8465     0.0000
 28 H      0.8455     1.0000     0.1545     0.9714     0.9714    -0.0000
 29 H      0.8501     1.0000     0.1499     0.9829     0.9829     0.0000
 30 H      0.8506     1.0000     0.1494     0.9764     0.9764     0.0000
 31 C      5.7755     6.0000     0.2245     3.7103     3.7103    -0.0000
 32 C      6.0382     6.0000    -0.0382     3.6636     3.6636    -0.0000
 33 C      6.2033     6.0000    -0.2033     3.8328     3.8328     0.0000
 34 H      0.8380     1.0000     0.1620     0.9651     0.9651    -0.0000
 35 C      6.2166     6.0000    -0.2166     3.9256     3.9256     0.0000
 36 H      0.8497     1.0000     0.1503     0.9637     0.9637     0.0000
 37 C      6.1838     6.0000    -0.1838     3.8419     3.8419    -0.0000
 38 H      0.8500     1.0000     0.1500     0.9654     0.9654    -0.0000
 39 C      6.2357     6.0000    -0.2357     4.0121     4.0121    -0.0000
 40 H      0.8280     1.0000     0.1720     0.9260     0.9260     0.0000
 41 C      5.8923     6.0000     0.1077     3.8279     3.8279    -0.0000
 42 C      6.4294     6.0000    -0.4294     3.8567     3.8567    -0.0000
 43 H      0.8570     1.0000     0.1430     0.9721     0.9721    -0.0000
 44 H      0.8583     1.0000     0.1417     0.9713     0.9713    -0.0000
 45 H      0.8600     1.0000     0.1400     0.9731     0.9731    -0.0000
 46 C      6.5087     6.0000    -0.5087     3.9415     3.9415    -0.0000
 47 H      0.8462     1.0000     0.1538     0.9714     0.9714    -0.0000
 48 H      0.8416     1.0000     0.1584     0.9735     0.9735    -0.0000
 49 H      0.8356     1.0000     0.1644     0.9710     0.9710    -0.0000
 50 C      6.4360     6.0000    -0.4360     3.8762     3.8762    -0.0000
 51 H      0.8562     1.0000     0.1438     0.9765     0.9765    -0.0000
 52 H      0.8598     1.0000     0.1402     0.9717     0.9717     0.0000
 53 H      0.8578     1.0000     0.1422     0.9725     0.9725     0.0000
 54 C      5.6486     6.0000     0.3514     4.1950     4.1950     0.0000
 55 C      5.8786     6.0000     0.1214     3.6211     3.6211     0.0000
 56 C      6.2289     6.0000    -0.2289     3.9513     3.9513     0.0000
 57 H      0.8416     1.0000     0.1584     0.9798     0.9798     0.0000
 58 C      6.1469     6.0000    -0.1469     3.8737     3.8737    -0.0000
 59 H      0.8373     1.0000     0.1627     0.9605     0.9605    -0.0000
 60 C      6.1346     6.0000    -0.1346     3.8860     3.8860    -0.0000
 61 H      0.8369     1.0000     0.1631     0.9590     0.9590    -0.0000
 62 C      6.1477     6.0000    -0.1477     3.9079     3.9079    -0.0000
 63 H      0.8396     1.0000     0.1604     0.9625     0.9625    -0.0000
 64 C      6.2057     6.0000    -0.2057     3.9161     3.9161    -0.0000
 65 H      0.8105     1.0000     0.1895     0.9407     0.9407    -0.0000
 66 H      0.7419     1.0000     0.2581     0.9434     0.9434    -0.0000
 67 O      8.5878     8.0000    -0.5878     1.8689     1.8689    -0.0000
 68 C      5.6135     6.0000     0.3865     4.3382     4.3382     0.0000
 69 C      5.8440     6.0000     0.1560     3.3931     3.3931     0.0000
 70 C      6.2424     6.0000    -0.2424     3.9858     3.9858     0.0000
 71 H      0.8519     1.0000     0.1481     0.9953     0.9953    -0.0000
 72 C      6.1486     6.0000    -0.1486     3.8894     3.8894    -0.0000
 73 H      0.8443     1.0000     0.1557     0.9618     0.9618    -0.0000
 74 C      6.1560     6.0000    -0.1560     3.9047     3.9047    -0.0000
 75 H      0.8419     1.0000     0.1581     0.9597     0.9597    -0.0000
 76 C      6.1410     6.0000    -0.1410     3.8819     3.8819    -0.0000
 77 H      0.8438     1.0000     0.1562     0.9617     0.9617    -0.0000
 78 C      6.2531     6.0000    -0.2531     3.9730     3.9730     0.0000
 79 H      0.8527     1.0000     0.1473     0.9941     0.9941     0.0000
 80 O      8.6197     8.0000    -0.6197     1.8319     1.8319    -0.0000
 81 H      0.7114     1.0000     0.2886     0.9671     0.9671     0.0000

  Mayer bond orders larger than 0.100000
B(  0-O ,  4-C ) :   1.2326 B(  0-O , 54-C ) :   0.8857 B(  1-O , 54-C ) :   2.0201 
B(  2-N ,  4-C ) :   1.6831 B(  2-N , 18-C ) :   0.8629 B(  2-N , 81-H ) :   0.7286 
B(  3-N ,  5-C ) :   0.9088 B(  3-N , 31-C ) :   0.9149 B(  3-N , 54-C ) :   0.2123 
B(  3-N , 66-H ) :   0.8585 B(  4-C ,  5-C ) :   0.9290 B(  4-C ,  7-C ) :   0.1294 
B(  5-C ,  6-H ) :   0.9237 B(  5-C ,  7-C ) :   0.8321 B(  7-C ,  8-C ) :   1.3138 
B(  7-C , 16-C ) :   1.2832 B(  8-C ,  9-H ) :   0.9627 B(  8-C , 10-C ) :   1.3817 
B( 10-C , 11-H ) :   0.9921 B( 10-C , 12-C ) :   1.3529 B( 12-C , 13-H ) :   0.9814 
B( 12-C , 14-C ) :   1.3609 B( 14-C , 15-H ) :   0.9875 B( 14-C , 16-C ) :   1.3916 
B( 16-C , 17-H ) :   0.9816 B( 18-C , 19-C ) :   0.9755 B( 18-C , 23-C ) :   0.9882 
B( 18-C , 27-C ) :   0.9776 B( 19-C , 20-H ) :   0.9616 B( 19-C , 21-H ) :   0.9570 
B( 19-C , 22-H ) :   0.9619 B( 23-C , 24-H ) :   0.9624 B( 23-C , 25-H ) :   0.9599 
B( 23-C , 26-H ) :   0.9606 B( 27-C , 28-H ) :   0.9586 B( 27-C , 29-H ) :   0.9655 
B( 27-C , 30-H ) :   0.9614 B( 31-C , 32-C ) :   1.3183 B( 31-C , 39-C ) :   1.3639 
B( 32-C , 33-C ) :   1.2694 B( 32-C , 41-C ) :   0.9443 B( 33-C , 34-H ) :   0.9662 
B( 33-C , 35-C ) :   1.4482 B( 35-C , 36-H ) :   0.9880 B( 35-C , 37-C ) :   1.3356 
B( 37-C , 38-H ) :   0.9895 B( 37-C , 39-C ) :   1.3938 B( 39-C , 40-H ) :   0.9793 
B( 41-C , 42-C ) :   0.9554 B( 41-C , 46-C ) :   0.9743 B( 41-C , 50-C ) :   0.9579 
B( 42-C , 43-H ) :   0.9602 B( 42-C , 44-H ) :   0.9632 B( 42-C , 45-H ) :   0.9703 
B( 46-C , 47-H ) :   0.9434 B( 46-C , 48-H ) :   0.9563 B( 46-C , 49-H ) :   0.9661 
B( 50-C , 51-H ) :   0.9733 B( 50-C , 52-H ) :   0.9613 B( 50-C , 53-H ) :   0.9590 
B( 54-C , 55-C ) :   1.0101 B( 55-C , 56-C ) :   1.3003 B( 55-C , 64-C ) :   1.3225 
B( 56-C , 57-H ) :   0.9755 B( 56-C , 58-C ) :   1.4186 B( 58-C , 59-H ) :   0.9760 
B( 58-C , 60-C ) :   1.3683 B( 60-C , 61-H ) :   0.9709 B( 60-C , 62-C ) :   1.3784 
B( 62-C , 63-H ) :   0.9768 B( 62-C , 64-C ) :   1.4272 B( 64-C , 65-H ) :   0.9490 
B( 67-O , 68-C ) :   1.7588 B( 67-O , 69-C ) :  -0.1323 B( 68-C , 69-C ) :   0.9441 
B( 68-C , 80-O ) :   1.5794 B( 69-C , 70-C ) :   1.3365 B( 69-C , 78-C ) :   1.3426 
B( 69-C , 80-O ) :  -0.1357 B( 70-C , 71-H ) :   0.9629 B( 70-C , 72-C ) :   1.4247 
B( 72-C , 73-H ) :   0.9754 B( 72-C , 74-C ) :   1.3866 B( 74-C , 75-H ) :   0.9701 
B( 74-C , 76-C ) :   1.3899 B( 76-C , 77-H ) :   0.9740 B( 76-C , 78-C ) :   1.4164 
B( 78-C , 79-H ) :   0.9671 B( 80-O , 81-H ) :   0.1999 

-------
TIMINGS
-------

Total SCF time: 0 days 0 hours 5 min 48 sec 

Total time                  ....     348.962 sec
Sum of individual times     ....     334.550 sec  ( 95.9%)

Fock matrix formation       ....     302.568 sec  ( 86.7%)
  Split-RI-J                ....      25.283 sec  (  8.4% of F)
  Chain of spheres X        ....     186.104 sec  ( 61.5% of F)
  XC integration            ....      41.109 sec  ( 13.6% of F)
    Basis function eval.    ....       2.219 sec  (  5.4% of XC)
    Density eval.           ....       6.536 sec  ( 15.9% of XC)
    XC-Functional eval.     ....       0.182 sec  (  0.4% of XC)
    XC-Potential eval.      ....       3.472 sec  (  8.4% of XC)
Diagonalization             ....       5.005 sec  (  1.4%)
Density matrix formation    ....       1.517 sec  (  0.4%)
Population analysis         ....       1.824 sec  (  0.5%)
Initial guess               ....       3.163 sec  (  0.9%)
Orbital Transformation      ....       0.000 sec  (  0.0%)
Orbital Orthonormalization  ....       0.000 sec  (  0.0%)
DIIS solution               ....       4.900 sec  (  1.4%)
SOSCF solution              ....       4.443 sec  (  1.3%)
Grid generation             ....      11.129 sec  (  3.2%)

Maximum memory used throughout the entire SCF-calculation: 582.4 MB
[1715609791.178048] [node145:522323:0]          mpool.c:43   UCX  WARN  object 0x130fb980 was not returned to mpool ucp_requests
[1715609791.178066] [node145:522323:0]          mpool.c:43   UCX  WARN  object 0x130fbb40 was not returned to mpool ucp_requests
[1715609791.178069] [node145:522323:0]          mpool.c:43   UCX  WARN  object 0x130fbd00 was not returned to mpool ucp_requests
[1715609791.178071] [node145:522323:0]          mpool.c:43   UCX  WARN  object 0x130fbec0 was not returned to mpool ucp_requests
[1715609791.178533] [node145:522324:0]          mpool.c:43   UCX  WARN  object 0x13b15940 was not returned to mpool ucp_requests
[1715609791.178554] [node145:522324:0]          mpool.c:43   UCX  WARN  object 0x13b15b00 was not returned to mpool ucp_requests
[1715609791.178559] [node145:522324:0]          mpool.c:43   UCX  WARN  object 0x13b15cc0 was not returned to mpool ucp_requests
[1715609791.178562] [node145:522324:0]          mpool.c:43   UCX  WARN  object 0x13b15e80 was not returned to mpool ucp_requests
[1715609791.178565] [node145:522324:0]          mpool.c:43   UCX  WARN  object 0x13b16040 was not returned to mpool ucp_requests
[1715609791.182927] [node145:522328:0]          mpool.c:43   UCX  WARN  object 0x12d03900 was not returned to mpool ucp_requests
[1715609791.182943] [node145:522328:0]          mpool.c:43   UCX  WARN  object 0x12d03c80 was not returned to mpool ucp_requests
[1715609791.182948] [node145:522328:0]          mpool.c:43   UCX  WARN  object 0x12d03e40 was not returned to mpool ucp_requests
[1715609791.178198] [node145:522332:0]          mpool.c:43   UCX  WARN  object 0x14565680 was not returned to mpool ucp_requests
[1715609791.178208] [node145:522332:0]          mpool.c:43   UCX  WARN  object 0x14565840 was not returned to mpool ucp_requests
[1715609791.178211] [node145:522332:0]          mpool.c:43   UCX  WARN  object 0x14565bc0 was not returned to mpool ucp_requests
[1715609791.184776] [node145:522335:0]          mpool.c:43   UCX  WARN  object 0x13ecf440 was not returned to mpool ucp_requests
[1715609791.184786] [node145:522335:0]          mpool.c:43   UCX  WARN  object 0x13ecfd00 was not returned to mpool ucp_requests
[1715609791.184790] [node145:522335:0]          mpool.c:43   UCX  WARN  object 0x13ecfec0 was not returned to mpool ucp_requests
[1715609791.182208] [node145:522339:0]          mpool.c:43   UCX  WARN  object 0x137f8e40 was not returned to mpool ucp_requests
[1715609791.182220] [node145:522339:0]          mpool.c:43   UCX  WARN  object 0x137f9000 was not returned to mpool ucp_requests
[1715609791.182225] [node145:522339:0]          mpool.c:43   UCX  WARN  object 0x137f91c0 was not returned to mpool ucp_requests
[1715609791.179602] [node145:522319:0]          mpool.c:43   UCX  WARN  object 0x12d72840 was not returned to mpool ucp_requests
[1715609791.179621] [node145:522319:0]          mpool.c:43   UCX  WARN  object 0x12d72bc0 was not returned to mpool ucp_requests
[1715609791.179626] [node145:522319:0]          mpool.c:43   UCX  WARN  object 0x12d72d80 was not returned to mpool ucp_requests
[1715609791.179629] [node145:522319:0]          mpool.c:43   UCX  WARN  object 0x12d72f40 was not returned to mpool ucp_requests
[1715609791.185633] [node145:522330:0]          mpool.c:43   UCX  WARN  object 0x13592ac0 was not returned to mpool ucp_requests
[1715609791.185649] [node145:522330:0]          mpool.c:43   UCX  WARN  object 0x13592c80 was not returned to mpool ucp_requests
[1715609791.185655] [node145:522330:0]          mpool.c:43   UCX  WARN  object 0x13592e40 was not returned to mpool ucp_requests
[1715609791.188162] [node145:522342:0]          mpool.c:43   UCX  WARN  object 0x12fc9800 was not returned to mpool ucp_requests
[1715609791.188173] [node145:522342:0]          mpool.c:43   UCX  WARN  object 0x12fc9b80 was not returned to mpool ucp_requests
[1715609791.188176] [node145:522342:0]          mpool.c:43   UCX  WARN  object 0x12fc9d40 was not returned to mpool ucp_requests
[1715609791.188508] [node145:522334:0]          mpool.c:43   UCX  WARN  object 0x140f1a00 was not returned to mpool ucp_requests
[1715609791.188519] [node145:522334:0]          mpool.c:43   UCX  WARN  object 0x140f1d80 was not returned to mpool ucp_requests
[1715609791.188522] [node145:522334:0]          mpool.c:43   UCX  WARN  object 0x140f1f40 was not returned to mpool ucp_requests
[1715609791.188886] [node145:522320:0]          mpool.c:43   UCX  WARN  object 0x13d1ba40 was not returned to mpool ucp_requests
[1715609791.188897] [node145:522320:0]          mpool.c:43   UCX  WARN  object 0x13d1bc00 was not returned to mpool ucp_requests
[1715609791.188901] [node145:522320:0]          mpool.c:43   UCX  WARN  object 0x13d1bdc0 was not returned to mpool ucp_requests
[1715609791.188904] [node145:522320:0]          mpool.c:43   UCX  WARN  object 0x13d1bf80 was not returned to mpool ucp_requests
[1715609791.189414] [node145:522325:0]          mpool.c:43   UCX  WARN  object 0x145d68c0 was not returned to mpool ucp_requests
[1715609791.189425] [node145:522325:0]          mpool.c:43   UCX  WARN  object 0x145d6a80 was not returned to mpool ucp_requests
[1715609791.189428] [node145:522325:0]          mpool.c:43   UCX  WARN  object 0x145d6c40 was not returned to mpool ucp_requests
[1715609791.189430] [node145:522325:0]          mpool.c:43   UCX  WARN  object 0x145d6e00 was not returned to mpool ucp_requests
[1715609791.189432] [node145:522325:0]          mpool.c:43   UCX  WARN  object 0x145d7500 was not returned to mpool ucp_requests
[1715609791.198992] [node145:522345:0]          mpool.c:43   UCX  WARN  object 0x13fce980 was not returned to mpool ucp_requests
[1715609791.199002] [node145:522345:0]          mpool.c:43   UCX  WARN  object 0x13fceb40 was not returned to mpool ucp_requests
[1715609791.199006] [node145:522345:0]          mpool.c:43   UCX  WARN  object 0x13fced00 was not returned to mpool ucp_requests
[1715609791.200380] [node145:522344:0]          mpool.c:43   UCX  WARN  object 0x13237900 was not returned to mpool ucp_requests
[1715609791.200397] [node145:522344:0]          mpool.c:43   UCX  WARN  object 0x13237c80 was not returned to mpool ucp_requests
[1715609791.200401] [node145:522344:0]          mpool.c:43   UCX  WARN  object 0x13237e40 was not returned to mpool ucp_requests
[1715609791.206457] [node145:522347:0]          mpool.c:43   UCX  WARN  object 0x12b86980 was not returned to mpool ucp_requests
[1715609791.206473] [node145:522347:0]          mpool.c:43   UCX  WARN  object 0x12b86d00 was not returned to mpool ucp_requests
[1715609791.206478] [node145:522347:0]          mpool.c:43   UCX  WARN  object 0x12b86ec0 was not returned to mpool ucp_requests
[1715609791.207807] [node145:522322:0]          mpool.c:43   UCX  WARN  object 0x13d39880 was not returned to mpool ucp_requests
[1715609791.207819] [node145:522322:0]          mpool.c:43   UCX  WARN  object 0x13d3a4c0 was not returned to mpool ucp_requests
[1715609791.207824] [node145:522322:0]          mpool.c:43   UCX  WARN  object 0x13d3a680 was not returned to mpool ucp_requests
[1715609791.207827] [node145:522322:0]          mpool.c:43   UCX  WARN  object 0x13d3b100 was not returned to mpool ucp_requests
[1715609791.208527] [node145:522341:0]          mpool.c:43   UCX  WARN  object 0x13fb49c0 was not returned to mpool ucp_requests
[1715609791.208545] [node145:522341:0]          mpool.c:43   UCX  WARN  object 0x13fb4b80 was not returned to mpool ucp_requests
[1715609791.208550] [node145:522341:0]          mpool.c:43   UCX  WARN  object 0x13fb4d40 was not returned to mpool ucp_requests
[1715609791.209332] [node145:522336:0]          mpool.c:43   UCX  WARN  object 0x129f6900 was not returned to mpool ucp_requests
[1715609791.209344] [node145:522336:0]          mpool.c:43   UCX  WARN  object 0x129f6ac0 was not returned to mpool ucp_requests
[1715609791.209348] [node145:522336:0]          mpool.c:43   UCX  WARN  object 0x129f7540 was not returned to mpool ucp_requests
[1715609791.210323] [node145:522343:0]          mpool.c:43   UCX  WARN  object 0x1354fb00 was not returned to mpool ucp_requests
[1715609791.210334] [node145:522343:0]          mpool.c:43   UCX  WARN  object 0x1354fe80 was not returned to mpool ucp_requests
[1715609791.210338] [node145:522343:0]          mpool.c:43   UCX  WARN  object 0x13550040 was not returned to mpool ucp_requests
[1715609791.212533] [node145:522333:0]          mpool.c:43   UCX  WARN  object 0x13f5ab80 was not returned to mpool ucp_requests
[1715609791.212550] [node145:522333:0]          mpool.c:43   UCX  WARN  object 0x13f5af00 was not returned to mpool ucp_requests
[1715609791.212553] [node145:522333:0]          mpool.c:43   UCX  WARN  object 0x13f5b0c0 was not returned to mpool ucp_requests
[1715609791.212719] [node145:522346:0]          mpool.c:43   UCX  WARN  object 0x142f47c0 was not returned to mpool ucp_requests
[1715609791.212730] [node145:522346:0]          mpool.c:43   UCX  WARN  object 0x142f4980 was not returned to mpool ucp_requests
[1715609791.212734] [node145:522346:0]          mpool.c:43   UCX  WARN  object 0x142f4b40 was not returned to mpool ucp_requests
[1715609791.216100] [node145:522337:0]          mpool.c:43   UCX  WARN  object 0x12cef7c0 was not returned to mpool ucp_requests
[1715609791.216110] [node145:522337:0]          mpool.c:43   UCX  WARN  object 0x12cef980 was not returned to mpool ucp_requests
[1715609791.216114] [node145:522337:0]          mpool.c:43   UCX  WARN  object 0x12cefd00 was not returned to mpool ucp_requests
[1715609791.216265] [node145:522329:0]          mpool.c:43   UCX  WARN  object 0x13c59640 was not returned to mpool ucp_requests
[1715609791.216280] [node145:522329:0]          mpool.c:43   UCX  WARN  object 0x13c59d40 was not returned to mpool ucp_requests
[1715609791.216284] [node145:522329:0]          mpool.c:43   UCX  WARN  object 0x13c59f00 was not returned to mpool ucp_requests
[1715609791.240412] [node145:522321:0]          mpool.c:43   UCX  WARN  object 0x13338880 was not returned to mpool ucp_requests
[1715609791.240422] [node145:522321:0]          mpool.c:43   UCX  WARN  object 0x13338a40 was not returned to mpool ucp_requests
[1715609791.240427] [node145:522321:0]          mpool.c:43   UCX  WARN  object 0x13338c00 was not returned to mpool ucp_requests
[1715609791.240430] [node145:522321:0]          mpool.c:43   UCX  WARN  object 0x13338dc0 was not returned to mpool ucp_requests
[1715609791.243110] [node145:522326:0]          mpool.c:43   UCX  WARN  object 0x13ba6880 was not returned to mpool ucp_requests
[1715609791.243120] [node145:522326:0]          mpool.c:43   UCX  WARN  object 0x13ba6c00 was not returned to mpool ucp_requests
[1715609791.243124] [node145:522326:0]          mpool.c:43   UCX  WARN  object 0x13ba6f80 was not returned to mpool ucp_requests
[1715609791.248504] [node145:522327:0]          mpool.c:43   UCX  WARN  object 0x13306880 was not returned to mpool ucp_requests
[1715609791.248513] [node145:522327:0]          mpool.c:43   UCX  WARN  object 0x13306a40 was not returned to mpool ucp_requests
[1715609791.248518] [node145:522327:0]          mpool.c:43   UCX  WARN  object 0x13306c00 was not returned to mpool ucp_requests
[1715609791.258698] [node145:522338:0]          mpool.c:43   UCX  WARN  object 0x1490a840 was not returned to mpool ucp_requests
[1715609791.258710] [node145:522338:0]          mpool.c:43   UCX  WARN  object 0x1490aa00 was not returned to mpool ucp_requests
[1715609791.258714] [node145:522338:0]          mpool.c:43   UCX  WARN  object 0x1490ad80 was not returned to mpool ucp_requests
[1715609791.309814] [node145:522340:0]          mpool.c:43   UCX  WARN  object 0x14a12d80 was not returned to mpool ucp_requests
[1715609791.309827] [node145:522340:0]          mpool.c:43   UCX  WARN  object 0x14a12f40 was not returned to mpool ucp_requests
[1715609791.309831] [node145:522340:0]          mpool.c:43   UCX  WARN  object 0x14a13100 was not returned to mpool ucp_requests
[1715609791.314098] [node145:522331:0]          mpool.c:43   UCX  WARN  object 0x14952600 was not returned to mpool ucp_requests
[1715609791.314110] [node145:522331:0]          mpool.c:43   UCX  WARN  object 0x14952d00 was not returned to mpool ucp_requests
[1715609791.314114] [node145:522331:0]          mpool.c:43   UCX  WARN  object 0x14952ec0 was not returned to mpool ucp_requests


-------------------------------------------------------------------------------
                          DFT DISPERSION CORRECTION                            
                                                                               
                              DFTD3 V3.1  Rev 1                                
                          USING Becke-Johnson damping                          
-------------------------------------------------------------------------------
The PBE0 functional is recognized
Active option DFTDOPT                   ...         4   

molecular C6(AA) [au] = 70417.681378 


            DFT-D V3
 parameters
 s6 scaling factor         :     1.0000 
 a1 scaling factor         :     0.4145 
 s8 scaling factor         :     1.2177 
 a2 scaling factor         :     4.8593 
 ad hoc parameters k1-k3   :    16.0000     1.3333    -4.0000 

 Edisp/kcal,au: -75.225614967922  -0.119879635373 
 E6   /kcal   : -48.469672583 
 E8   /kcal   : -26.755942385 
 % E8         :  35.567595421 

-------------------------   ----------------
Dispersion correction           -0.119879635
-------------------------   ----------------


-------------------------   --------------------
FINAL SINGLE POINT ENERGY     -1805.032603821246
-------------------------   --------------------


           ************************************************************
           *        Program running with 30 parallel MPI-processes    *
           *              working on a common directory               *
           ************************************************************
------------------------------------------------------------------------------
                         ORCA SCF GRADIENT CALCULATION
------------------------------------------------------------------------------

 ... reading COSX grid (gridx3)
Gradient of the Kohn-Sham DFT energy:
Kohn-Sham wavefunction type      ... RKS
Hartree-Fock exchange scaling    ...    0.250
Number of operators              ...    1
Number of atoms                  ...   82
Basis set dimensions             ... 1542
Integral neglect threshold       ... 2.5e-11
Integral primitive cutoff        ... 2.5e-12
SHARK Integral package           ... ON

Nuc. rep. gradient       (SHARK) ... done (  0.1 sec)
HCore & Overlap gradient (SHARK) ... done (  1.3 sec)
RI-J gradient            (SHARK) ... done (  5.0 sec)
COSX-gradient                    ... done ( 44.1 sec)
Exchange-correlation gradient    ... done
Dispersion correction            ... done

------------------
CARTESIAN GRADIENT
------------------

   1   O   :    0.000543202   -0.000349932    0.000399528
   2   O   :   -0.001467102   -0.000096992   -0.000595232
   3   N   :    0.000280134    0.000415282   -0.000895587
   4   N   :    0.000427379    0.000331731    0.000502041
   5   C   :    0.000081215   -0.000290196    0.000628167
   6   C   :    0.000640798    0.000626390   -0.000054772
   7   H   :    0.000458688   -0.000602468    0.000520142
   8   C   :   -0.000181530   -0.000501999   -0.000208965
   9   C   :    0.000052175    0.000058678    0.000235776
  10   H   :   -0.000165618   -0.000071740   -0.000162214
  11   C   :    0.000082760   -0.000067575   -0.000178839
  12   H   :    0.000020010   -0.000035177   -0.000093597
  13   C   :    0.000138194    0.000028091   -0.000028721
  14   H   :   -0.000009743    0.000032904    0.000050342
  15   C   :   -0.000569931   -0.000057395    0.000154789
  16   H   :   -0.000086703    0.000068251    0.000075675
  17   C   :    0.000331662   -0.000184080   -0.000119794
  18   H   :   -0.000033816    0.000074671    0.000064840
  19   C   :    0.000016053   -0.000015400    0.000009841
  20   C   :   -0.000056894   -0.000013684    0.000030533
  21   H   :    0.000014156   -0.000047758    0.000058349
  22   H   :    0.000012768    0.000025998    0.000012960
  23   H   :   -0.000021463    0.000020904   -0.000008534
  24   C   :    0.000106080    0.000054940   -0.000077205
  25   H   :   -0.000036765   -0.000002885   -0.000070171
  26   H   :    0.000038847   -0.000051170   -0.000012867
  27   H   :   -0.000049109    0.000126711   -0.000053522
  28   C   :   -0.000020655    0.000101456    0.000070450
  29   H   :    0.000017372    0.000013729    0.000006570
  30   H   :   -0.000027964    0.000003163   -0.000008264
  31   H   :    0.000000986   -0.000002377   -0.000041581
  32   C   :   -0.000710603   -0.000008542   -0.000050905
  33   C   :   -0.000141412   -0.000022909   -0.000171253
  34   C   :   -0.000048433   -0.000143349    0.000139545
  35   H   :   -0.000086130   -0.000022819   -0.000159798
  36   C   :    0.000021681    0.000039832    0.000040503
  37   H   :   -0.000026626    0.000027646   -0.000008505
  38   C   :   -0.000008670   -0.000019557   -0.000030553
  39   H   :    0.000009971    0.000008008   -0.000010499
  40   C   :    0.000034555   -0.000137487    0.000291803
  41   H   :   -0.000110408    0.000127268   -0.000617415
  42   C   :    0.000103157    0.000303220   -0.000227575
  43   C   :    0.000071123   -0.000161144    0.000241522
  44   H   :    0.000194104    0.000055576   -0.000094584
  45   H   :   -0.000021663   -0.000032482    0.000050077
  46   H   :    0.000034821    0.000097912   -0.000076966
  47   C   :    0.000192921   -0.000100572   -0.000028329
  48   H   :   -0.000098864    0.000004297   -0.000066017
  49   H   :   -0.000032539   -0.000066374    0.000070151
  50   H   :    0.000070653   -0.000146862    0.000104531
  51   C   :    0.000350416    0.000014999    0.000017682
  52   H   :   -0.000357000    0.000199903   -0.000266063
  53   H   :   -0.000075589    0.000080676   -0.000072081
  54   H   :   -0.000020822    0.000036654    0.000070829
  55   C   :    0.000741594   -0.000534791    0.000214670
  56   C   :   -0.000112001    0.000205145    0.000010293
  57   C   :   -0.000118317    0.000141974   -0.000073439
  58   H   :    0.000050934   -0.000069771   -0.000010169
  59   C   :   -0.000126476    0.000044088   -0.000053589
  60   H   :    0.000008719    0.000006281   -0.000035225
  61   C   :    0.000152836    0.000357930   -0.000097449
  62   H   :    0.000034933    0.000000173    0.000043266
  63   C   :    0.000028173   -0.000207836    0.000077972
  64   H   :    0.000115473    0.000003664    0.000040790
  65   C   :   -0.000182014    0.000077080   -0.000041684
  66   H   :    0.000081942   -0.000176414   -0.000101150
  67   H   :    0.000205308    0.000309864    0.000021260
  68   O   :   -0.000925311    0.000231689   -0.000001956
  69   C   :    0.000253808    0.000008148    0.000209627
  70   C   :    0.000036371   -0.000124429   -0.000013684
  71   C   :    0.000023036    0.000073431   -0.000039192
  72   H   :    0.000250201   -0.000035217    0.000269398
  73   C   :   -0.000012596    0.000025646    0.000084571
  74   H   :    0.000001966   -0.000019042    0.000009588
  75   C   :   -0.000112278   -0.000006267    0.000094789
  76   H   :   -0.000005676   -0.000003925    0.000002149
  77   C   :    0.000009825   -0.000022324   -0.000036857
  78   H   :   -0.000004754    0.000002646    0.000013477
  79   C   :   -0.000051986    0.000022471    0.000009658
  80   H   :   -0.000024325    0.000004427   -0.000004064
  81   O   :    0.000418728    0.000082050   -0.000454103
  82   H   :   -0.000874377   -0.000133584    0.000116920

Difference to translation invariance:
           :   -0.0002564384   -0.0000109241   -0.0003878984

Difference to rotation invariance:
           :   -0.0008214646    0.0035896964    0.0019286459

Norm of the cartesian gradient     ...    0.0037154061
RMS gradient                       ...    0.0002368856
MAX gradient                       ...    0.0014671015

-------
TIMINGS
-------

Total SCF gradient time            ...       78.157 sec

One electron gradient       ....       1.280 sec  (  1.6%)
RI-J Coulomb gradient       ....       5.033 sec  (  6.4%)
COSX gradient               ....      44.127 sec  ( 56.5%)
XC gradient                 ....       8.750 sec  ( 11.2%)
CPCM gradient               ....       2.610 sec  (  3.3%)
   A-Matrix (El+Nuc)        ....       0.787 sec  (  1.0%)
   Potential                ....       1.822 sec  (  2.3%)

Maximum memory used throughout the entire SCFGRAD-calculation: 369.0 MB
------------------------------------------------------------------------------
                         ORCA GEOMETRY RELAXATION STEP
------------------------------------------------------------------------------

Reading the OPT-File                    .... done
Getting information on internals        .... done
Copying old internal coords+grads       .... done
Making the new internal coordinates     .... (new redundants).... done
Validating the new internal coordinates .... (new redundants).... done
Calculating the B-matrix                .... done
Calculating the G,G- and P matrices     .... done
Transforming gradient to internals      .... done
Projecting the internal gradient        .... done
Number of atoms                         ....  82
Number of internal coordinates          .... 438
Current Energy                          .... -1805.032603821 Eh
Current gradient norm                   ....     0.003715406 Eh/bohr
Maximum allowed component of the step   ....  0.150
Current trust radius                    ....  0.300
Evaluating the initial hessian          ....  (Almloef) done
Projecting the Hessian                  .... done
Forming the augmented Hessian           .... done
Diagonalizing the augmented Hessian     .... done
Last element of RFO vector              ....  0.960460952
Lowest eigenvalues of augmented Hessian:
 -0.000213174  0.000139791  0.000297709  0.001126343  0.001463968
Length of the computed step             ....  0.289876153
The final length of the internal step   ....  0.252197373
Converting the step to cartesian space:
 Initial RMS(Int)=    0.0120504566
Transforming coordinates:
 Iter   0:  RMS(Cart)=    0.0594672904 RMS(Int)=    0.2999094816
 Iter   1:  RMS(Cart)=    0.0013376182 RMS(Int)=    0.0003793018
 Iter   2:  RMS(Cart)=    0.0000901060 RMS(Int)=    0.0000088385
 Iter   3:  RMS(Cart)=    0.0000375171 RMS(Int)=    0.0000028913
 Iter   4:  RMS(Cart)=    0.0000181014 RMS(Int)=    0.0000013717
 Iter   5:  RMS(Cart)=    0.0000087182 RMS(Int)=    0.0000006608
 Iter   6:  RMS(Cart)=    0.0000041993 RMS(Int)=    0.0000003183
 Iter   7:  RMS(Cart)=    0.0000020227 RMS(Int)=    0.0000001533
 Iter   8:  RMS(Cart)=    0.0000009743 RMS(Int)=    0.0000000738
 Iter   9:  RMS(Cart)=    0.0000004693 RMS(Int)=    0.0000000356
 Iter  10:  RMS(Cart)=    0.0000002261 RMS(Int)=    0.0000000171
 Iter  11:  RMS(Cart)=    0.0000001089 RMS(Int)=    0.0000000083
 Iter  12:  RMS(Cart)=    0.0000000524 RMS(Int)=    0.0000000040
done
Storing new coordinates                 .... done

                                .--------------------.
          ----------------------|Geometry convergence|-------------------------
          Item                value                   Tolerance       Converged
          ---------------------------------------------------------------------
          RMS gradient        0.0002736837            0.0001000000      NO
          MAX gradient        0.0024128733            0.0003000000      NO
          RMS step            0.0120504566            0.0020000000      NO
          MAX step            0.1500000000            0.0040000000      NO
          ........................................................
          Max(Bonds)      0.0794      Max(Angles)    0.43
          Max(Dihed)        1.76      Max(Improp)    0.00
          ---------------------------------------------------------------------

The optimization has not yet converged - more geometry cycles are needed


    ---------------------------------------------------------------------------
                         Redundant Internal Coordinates
                            (Angstroem and degrees)

        Definition                    Value    dE/dq     Step     New-Value
    ----------------------------------------------------------------------------
     1. B(C   4,N   2)                1.2841  0.001168 -0.0007    1.2834   
     2. B(C   4,O   0)                1.3011  0.000096 -0.0001    1.3010   
     3. B(C   5,C   4)                1.5128 -0.000283  0.0004    1.5132   
     4. B(C   5,N   3)                1.4597 -0.000513  0.0007    1.4604   
     5. B(H   6,C   5)                1.0977 -0.000361  0.0005    1.0983   
     6. B(C   7,C   5)                1.5104  0.000521 -0.0007    1.5097   
     7. B(C   8,C   7)                1.3911  0.000012 -0.0000    1.3910   
     8. B(H   9,C   8)                1.0841 -0.000243  0.0003    1.0845   
     9. B(C  10,C   8)                1.3846 -0.000117  0.0001    1.3848   
    10. B(H  11,C  10)                1.0841 -0.000092  0.0001    1.0842   
    11. B(C  12,C  10)                1.3878 -0.000250  0.0002    1.3880   
    12. B(H  13,C  12)                1.0842 -0.000004  0.0000    1.0842   
    13. B(C  14,C  12)                1.3874 -0.000254  0.0002    1.3876   
    14. B(H  15,C  14)                1.0841 -0.000056  0.0001    1.0842   
    15. B(C  16,C   7)                1.3887  0.000189 -0.0002    1.3885   
    16. B(C  16,C  14)                1.3879  0.000469 -0.0004    1.3875   
    17. B(H  17,C  16)                1.0840 -0.000087  0.0001    1.0841   
    18. B(C  18,N   2)                1.4846  0.000083 -0.0001    1.4845   
    19. B(C  19,C  18)                1.5237 -0.000046  0.0001    1.5237   
    20. B(H  20,C  19)                1.0897  0.000073 -0.0001    1.0896   
    21. B(H  21,C  19)                1.0918 -0.000006  0.0000    1.0918   
    22. B(H  22,C  19)                1.0923  0.000006 -0.0000    1.0923   
    23. B(C  23,C  18)                1.5239  0.000105 -0.0001    1.5237   
    24. B(H  24,C  23)                1.0922 -0.000041  0.0001    1.0922   
    25. B(H  25,C  23)                1.0920  0.000011 -0.0000    1.0919   
    26. B(H  26,C  23)                1.0899 -0.000131  0.0002    1.0901   
    27. B(C  27,C  18)                1.5215  0.000057 -0.0001    1.5214   
    28. B(H  28,C  27)                1.0908  0.000002 -0.0000    1.0908   
    29. B(H  29,C  27)                1.0919 -0.000002  0.0000    1.0919   
    30. B(H  30,C  27)                1.0923 -0.000005  0.0000    1.0923   
    31. B(C  31,N   3)                1.4144 -0.000278  0.0003    1.4147   
    32. B(C  32,C  31)                1.4058 -0.000444  0.0005    1.4063   
    33. B(C  33,C  32)                1.4022  0.000129 -0.0001    1.4021   
    34. B(H  34,C  33)                1.0826 -0.000162  0.0002    1.0829   
    35. B(C  35,C  33)                1.3812  0.000096 -0.0001    1.3811   
    36. B(H  36,C  35)                1.0843 -0.000009  0.0000    1.0843   
    37. B(C  37,C  35)                1.3875  0.000192 -0.0002    1.3873   
    38. B(H  38,C  37)                1.0841 -0.000010  0.0000    1.0841   
    39. B(C  39,C  37)                1.3775  0.000011 -0.0000    1.3775   
    40. B(C  39,C  31)                1.3989  0.000040 -0.0000    1.3989   
    41. B(H  40,C  39)                1.0814  0.000627 -0.0009    1.0805   
    42. B(C  41,C  32)                1.5419  0.000322 -0.0005    1.5414   
    43. B(C  42,C  41)                1.5344  0.000290 -0.0004    1.5340   
    44. B(H  43,C  42)                1.0903 -0.000171  0.0003    1.0905   
    45. B(H  44,C  42)                1.0935 -0.000004  0.0000    1.0935   
    46. B(H  45,C  42)                1.0936  0.000008 -0.0000    1.0936   
    47. B(C  46,C  41)                1.5296 -0.000223  0.0003    1.5299   
    48. B(H  47,C  46)                1.0953 -0.000048  0.0001    1.0954   
    49. B(H  48,C  46)                1.0928 -0.000008  0.0000    1.0928   
    50. B(H  49,C  46)                1.0927 -0.000233  0.0002    1.0930   
    51. B(C  50,C  41)                1.5346  0.000129 -0.0002    1.5344   
    52. B(H  51,C  50)                1.0944  0.000485 -0.0007    1.0937   
    53. B(H  52,C  50)                1.0937 -0.000005  0.0000    1.0937   
    54. B(H  53,C  50)                1.0915  0.000038 -0.0001    1.0914   
    55. B(C  54,O   1)                1.1986 -0.001504  0.0007    1.1993   
    56. B(C  54,O   0)                1.4342 -0.000606  0.0006    1.4348   
    57. B(C  55,C  54)                1.4664 -0.000416  0.0004    1.4668   
    58. B(C  56,C  55)                1.3934 -0.000206  0.0002    1.3936   
    59. B(H  57,C  56)                1.0836  0.000011 -0.0000    1.0836   
    60. B(C  58,C  56)                1.3830 -0.000258  0.0002    1.3832   
    61. B(H  59,C  58)                1.0837 -0.000016  0.0000    1.0838   
    62. B(C  60,C  58)                1.3891 -0.000269  0.0003    1.3894   
    63. B(C  60,H  40)                3.4338  0.000069 -0.0794    3.3544   
    64. B(H  61,C  60)                1.0842 -0.000012  0.0000    1.0842   
    65. B(C  62,C  60)                1.3881 -0.000240  0.0002    1.3883   
    66. B(H  63,H  15)                4.7998  0.000078 -0.0794    4.7204   
    67. B(H  63,C  62)                1.0837 -0.000095  0.0001    1.0838   
    68. B(C  64,C  62)                1.3852 -0.000073  0.0000    1.3852   
    69. B(C  64,C  55)                1.3924  0.000113 -0.0001    1.3923   
    70. B(H  65,C  64)                1.0822 -0.000088  0.0001    1.0823   
    71. B(H  66,N   3)                1.0080  0.000334 -0.0004    1.0076   
    72. B(O  67,H  49)                3.5676 -0.000048 -0.0419    3.5257   
    73. B(C  68,O  67)                1.2473 -0.000695  0.0004    1.2476   
    74. B(C  69,C  68)                1.5062  0.000016 -0.0000    1.5061   
    75. B(C  70,C  69)                1.3925  0.000273 -0.0002    1.3922   
    76. B(H  71,H   9)                3.1555 -0.000045  0.0422    3.1978   
    77. B(H  71,C  70)                1.0841  0.000352 -0.0005    1.0836   
    78. B(C  72,C  70)                1.3862  0.000078 -0.0001    1.3862   
    79. B(H  73,C  72)                1.0845  0.000003 -0.0000    1.0845   
    80. B(C  74,C  72)                1.3893  0.000064 -0.0001    1.3892   
    81. B(H  75,C  74)                1.0846  0.000002 -0.0000    1.0846   
    82. B(C  76,C  74)                1.3890  0.000128 -0.0001    1.3889   
    83. B(H  77,C  76)                1.0845 -0.000006  0.0000    1.0845   
    84. B(C  78,C  76)                1.3867  0.000080 -0.0001    1.3866   
    85. B(C  78,C  69)                1.3919  0.000034 -0.0000    1.3919   
    86. B(H  79,C  78)                1.0835  0.000002 -0.0000    1.0835   
    87. B(O  80,C  68)                1.2660  0.000647 -0.0004    1.2656   
    88. B(H  81,O  80)                1.5965  0.000305 -0.0026    1.5939   
    89. B(H  81,N   2)                1.0661  0.000936 -0.0013    1.0648   
    90. A(C   4,O   0,C  54)          125.29 -0.001054    0.13    125.42   
    91. A(C  18,N   2,H  81)          116.62  0.000074   -0.05    116.58   
    92. A(C   4,N   2,C  18)          126.89  0.000181   -0.05    126.84   
    93. A(C   4,N   2,H  81)          116.49 -0.000256    0.10    116.59   
    94. A(C  31,N   3,H  66)          110.53  0.000850   -0.03    110.50   
    95. A(C   5,N   3,H  66)          108.12  0.000708   -0.00    108.12   
    96. A(C   5,N   3,C  31)          121.76 -0.002413    0.43    122.19   
    97. A(O   0,C   4,N   2)          119.19  0.000871   -0.12    119.07   
    98. A(N   2,C   4,C   5)          120.65 -0.000187    0.07    120.72   
    99. A(O   0,C   4,C   5)          120.16 -0.000682    0.05    120.21   
   100. A(C   4,C   5,C   7)          113.18 -0.000409    0.03    113.20   
   101. A(N   3,C   5,H   6)          108.86 -0.000488    0.19    109.05   
   102. A(C   4,C   5,H   6)          104.95  0.000021   -0.06    104.89   
   103. A(H   6,C   5,C   7)          106.75  0.000602   -0.10    106.64   
   104. A(N   3,C   5,C   4)          107.66  0.001006   -0.21    107.46   
   105. A(N   3,C   5,C   7)          114.91 -0.000708    0.15    115.07   
   106. A(C   5,C   7,C  16)          123.20  0.000265   -0.05    123.15   
   107. A(C   8,C   7,C  16)          119.43 -0.000125    0.02    119.45   
   108. A(C   5,C   7,C   8)          117.35 -0.000141    0.04    117.39   
   109. A(C   7,C   8,H   9)          119.51  0.000056   -0.01    119.50   
   110. A(C   7,C   8,C  10)          120.43  0.000032   -0.01    120.43   
   111. A(H   9,C   8,C  10)          120.05 -0.000088    0.02    120.07   
   112. A(C   8,C  10,H  11)          119.75 -0.000045    0.00    119.76   
   113. A(C   8,C  10,C  12)          120.01  0.000176   -0.02    119.99   
   114. A(H  11,C  10,C  12)          120.23 -0.000131    0.02    120.25   
   115. A(C  10,C  12,H  13)          120.10 -0.000064    0.01    120.11   
   116. A(C  10,C  12,C  14)          119.77  0.000005    0.00    119.77   
   117. A(H  13,C  12,C  14)          120.13  0.000059   -0.01    120.12   
   118. A(H  15,C  14,C  16)          119.63  0.000057   -0.01    119.62   
   119. A(C  12,C  14,H  15)          120.15 -0.000042    0.01    120.16   
   120. A(C  12,C  14,C  16)          120.21 -0.000015   -0.00    120.21   
   121. A(C  14,C  16,H  17)          119.25  0.000080   -0.01    119.24   
   122. A(C   7,C  16,H  17)          120.61 -0.000007    0.00    120.61   
   123. A(C   7,C  16,C  14)          120.14 -0.000073    0.01    120.14   
   124. A(N   2,C  18,C  19)          110.13 -0.000152    0.04    110.17   
   125. A(C  23,C  18,C  27)          109.69 -0.000155    0.04    109.73   
   126. A(C  19,C  18,C  27)          109.58  0.000123   -0.02    109.56   
   127. A(N   2,C  18,C  27)          106.05  0.000012   -0.00    106.04   
   128. A(C  19,C  18,C  23)          111.60  0.000014   -0.00    111.60   
   129. A(N   2,C  18,C  23)          109.63  0.000158   -0.05    109.58   
   130. A(C  18,C  19,H  21)          108.62 -0.000034    0.01    108.63   
   131. A(C  18,C  19,H  20)          112.26 -0.000027    0.01    112.27   
   132. A(C  18,C  19,H  22)          110.70 -0.000012    0.00    110.70   
   133. A(H  20,C  19,H  22)          108.90  0.000017   -0.00    108.90   
   134. A(H  21,C  19,H  22)          108.18  0.000025   -0.01    108.18   
   135. A(H  20,C  19,H  21)          108.05  0.000034   -0.01    108.04   
   136. A(H  25,C  23,H  26)          108.10 -0.000054    0.01    108.11   
   137. A(H  24,C  23,H  26)          108.77 -0.000002   -0.00    108.77   
   138. A(C  18,C  23,H  26)          112.15  0.000069   -0.01    112.14   
   139. A(H  24,C  23,H  25)          108.31  0.000003    0.00    108.31   
   140. A(C  18,C  23,H  25)          108.84  0.000028   -0.00    108.84   
   141. A(C  18,C  23,H  24)          110.57 -0.000046    0.01    110.57   
   142. A(H  29,C  27,H  30)          108.60 -0.000008   -0.00    108.60   
   143. A(H  28,C  27,H  30)          108.35 -0.000000    0.00    108.35   
   144. A(C  18,C  27,H  30)          111.23  0.000016   -0.00    111.22   
   145. A(H  28,C  27,H  29)          108.40 -0.000005    0.00    108.40   
   146. A(C  18,C  27,H  29)          111.27  0.000025   -0.01    111.26   
   147. A(C  18,C  27,H  28)          108.92 -0.000029    0.01    108.92   
   148. A(N   3,C  31,C  39)          116.77  0.000249   -0.06    116.72   
   149. A(N   3,C  31,C  32)          122.83 -0.000676    0.10    122.93   
   150. A(C  32,C  31,C  39)          120.36  0.000434   -0.06    120.29   
   151. A(C  31,C  32,C  33)          116.11 -0.000107    0.02    116.13   
   152. A(C  33,C  32,C  41)          115.36  0.000876   -0.14    115.22   
   153. A(C  31,C  32,C  41)          128.47 -0.000769    0.13    128.60   
   154. A(H  34,C  33,C  35)          117.83  0.000015   -0.00    117.83   
   155. A(C  32,C  33,C  35)          123.47 -0.000122    0.02    123.49   
   156. A(C  32,C  33,H  34)          118.69  0.000108   -0.02    118.67   
   157. A(H  36,C  35,C  37)          120.78 -0.000046    0.01    120.79   
   158. A(C  33,C  35,C  37)          119.37  0.000096   -0.02    119.36   
   159. A(C  33,C  35,H  36)          119.84 -0.000050    0.01    119.85   
   160. A(C  35,C  37,H  38)          121.04  0.000028   -0.00    121.04   
   161. A(H  38,C  37,C  39)          120.07  0.000007   -0.00    120.07   
   162. A(C  35,C  37,C  39)          118.89 -0.000034    0.00    118.89   
   163. A(C  37,C  39,H  40)          119.81  0.000245   -0.04    119.77   
   164. A(C  31,C  39,H  40)          118.40  0.000023   -0.00    118.40   
   165. A(C  31,C  39,C  37)          121.79 -0.000267    0.04    121.83   
   166. A(C  46,C  41,C  50)          106.44 -0.000049    0.04    106.49   
   167. A(C  42,C  41,C  50)          109.62  0.000197   -0.10    109.52   
   168. A(C  32,C  41,C  50)          107.57 -0.000010   -0.03    107.54   
   169. A(C  42,C  41,C  46)          106.03 -0.000181    0.07    106.10   
   170. A(C  32,C  41,C  46)          117.90 -0.000012    0.06    117.96   
   171. A(C  32,C  41,C  42)          109.09  0.000074   -0.05    109.04   
   172. A(H  44,C  42,H  45)          107.98  0.000007    0.01    108.00   
   173. A(H  43,C  42,H  45)          108.06 -0.000013   -0.00    108.06   
   174. A(C  41,C  42,H  45)          110.70 -0.000139    0.03    110.72   
   175. A(H  43,C  42,H  44)          107.60 -0.000094    0.01    107.61   
   176. A(C  41,C  42,H  44)          109.54  0.000025   -0.00    109.54   
   177. A(C  41,C  42,H  43)          112.80  0.000208   -0.04    112.75   
   178. A(H  48,C  46,H  49)          106.24  0.000098   -0.02    106.23   
   179. A(H  47,C  46,H  49)          110.27 -0.000007    0.01    110.28   
   180. A(C  41,C  46,H  49)          113.07 -0.000077    0.02    113.08   
   181. A(H  47,C  46,H  48)          105.97  0.000078   -0.02    105.95   
   182. A(C  41,C  46,H  48)          107.76 -0.000127    0.02    107.78   
   183. A(C  41,C  46,H  47)          113.02  0.000045   -0.01    113.01   
   184. A(H  52,C  50,H  53)          108.00 -0.000051    0.00    108.00   
   185. A(H  51,C  50,H  53)          108.08 -0.000048    0.01    108.09   
   186. A(C  41,C  50,H  53)          111.98  0.000083   -0.02    111.96   
   187. A(H  51,C  50,H  52)          108.00 -0.000087    0.03    108.03   
   188. A(C  41,C  50,H  52)          109.95  0.000067   -0.01    109.94   
   189. A(C  41,C  50,H  51)          110.70  0.000026   -0.00    110.70   
   190. A(O   1,C  54,C  55)          127.10  0.000302   -0.08    127.02   
   191. A(O   0,C  54,C  55)          113.03  0.000410   -0.15    112.88   
   192. A(O   0,C  54,O   1)          116.73 -0.000590    0.03    116.76   
   193. A(C  56,C  55,C  64)          120.23  0.000065   -0.01    120.22   
   194. A(C  54,C  55,C  64)          122.42  0.000423   -0.07    122.35   
   195. A(C  54,C  55,C  56)          117.34 -0.000487    0.08    117.42   
   196. A(H  57,C  56,C  58)          120.65 -0.000069    0.01    120.67   
   197. A(C  55,C  56,C  58)          119.84 -0.000004   -0.00    119.84   
   198. A(C  55,C  56,H  57)          119.49  0.000073   -0.01    119.48   
   199. A(H  59,C  58,C  60)          120.15  0.000012   -0.00    120.15   
   200. A(C  56,C  58,C  60)          119.97 -0.000025    0.01    119.98   
   201. A(C  56,C  58,H  59)          119.87  0.000013   -0.00    119.87   
   202. A(H  61,C  60,C  62)          119.91 -0.000009   -0.00    119.91   
   203. A(C  58,C  60,C  62)          120.19  0.000150   -0.02    120.18   
   204. A(C  58,C  60,H  61)          119.90 -0.000140    0.02    119.92   
   205. A(H  63,C  62,C  64)          119.69 -0.000010   -0.00    119.69   
   206. A(C  60,C  62,C  64)          120.16 -0.000029    0.00    120.16   
   207. A(C  60,C  62,H  63)          120.16  0.000039   -0.00    120.16   
   208. A(C  62,C  64,H  65)          119.96 -0.000050    0.01    119.97   
   209. A(C  55,C  64,H  65)          120.44  0.000207   -0.03    120.41   
   210. A(C  55,C  64,C  62)          119.60 -0.000157    0.02    119.62   
   211. A(O  67,C  68,C  69)          118.35 -0.001188    0.16    118.51   
   212. A(C  69,C  68,O  80)          117.04  0.000865   -0.12    116.92   
   213. A(O  67,C  68,O  80)          124.59  0.000322   -0.04    124.55   
   214. A(C  68,C  69,C  70)          119.94 -0.000524    0.08    120.02   
   215. A(C  70,C  69,C  78)          119.13  0.000019   -0.00    119.13   
   216. A(C  68,C  69,C  78)          120.85  0.000505   -0.07    120.77   
   217. A(H  71,C  70,C  72)          120.37 -0.000070    0.01    120.38   
   218. A(C  69,C  70,C  72)          120.52 -0.000016    0.00    120.52   
   219. A(C  69,C  70,H  71)          119.11  0.000086   -0.01    119.10   
   220. A(H  73,C  72,C  74)          120.05  0.000005   -0.00    120.05   
   221. A(C  70,C  72,C  74)          120.00 -0.000008    0.00    120.01   
   222. A(C  70,C  72,H  73)          119.95  0.000002   -0.00    119.95   
   223. A(H  75,C  74,C  76)          120.09  0.000001   -0.00    120.09   
   224. A(C  72,C  74,C  76)          119.82 -0.000010    0.00    119.82   
   225. A(C  72,C  74,H  75)          120.09  0.000009   -0.00    120.09   
   226. A(H  77,C  76,C  78)          119.93 -0.000027    0.00    119.93   
   227. A(C  74,C  76,C  78)          120.04  0.000070   -0.01    120.04   
   228. A(C  74,C  76,H  77)          120.03 -0.000043    0.01    120.03   
   229. A(C  76,C  78,H  79)          120.25  0.000008   -0.00    120.25   
   230. A(C  69,C  78,H  79)          119.27  0.000047   -0.01    119.26   
   231. A(C  69,C  78,C  76)          120.48 -0.000055    0.01    120.48   
   232. A(C  68,O  80,H  81)          116.27  0.000643   -0.07    116.19   
   233. L(N   2,H  81,O  80,C  18, 2) 173.78 -0.000183    0.04    173.82   
   234. L(N   2,H  81,O  80,C  18, 1) 178.59  0.000003   -0.11    178.48   
   235. D(C   5,C   4,N   2,H  81)     -0.69 -0.000374    0.47     -0.23   
   236. D(C   5,C   4,O   0,C  54)    -10.22  0.000511   -0.66    -10.88   
   237. D(O   0,C   4,N   2,C  18)      0.20 -0.000302    0.17      0.38   
   238. D(C   5,C   4,N   2,C  18)    179.54 -0.000115   -0.00    179.54   
   239. D(N   2,C   4,O   0,C  54)    169.12  0.000701   -0.83    168.29   
   240. D(O   0,C   4,N   2,H  81)    179.97 -0.000561    0.64    180.61   
   241. D(N   3,C   5,C   4,N   2)   -167.98 -0.000223    0.20   -167.78   
   242. D(C   4,C   5,N   3,C  31)   -146.04 -0.000011    0.47   -145.57   
   243. D(C   7,C   5,N   3,H  66)   -148.49 -0.000039    0.10   -148.39   
   244. D(H   6,C   5,C   4,N   2)    -52.12 -0.000316    0.29    -51.83   
   245. D(H   6,C   5,C   4,O   0)    127.22 -0.000116    0.11    127.33   
   246. D(N   3,C   5,C   4,O   0)     11.35 -0.000024    0.02     11.37   
   247. D(C   7,C   5,C   4,O   0)   -116.76  0.000412   -0.04   -116.80   
   248. D(C   7,C   5,C   4,N   2)     63.91  0.000213    0.14     64.05   
   249. D(H   6,C   5,N   3,C  31)    100.69 -0.000306    0.56    101.25   
   250. D(C   4,C   5,N   3,H  66)     84.41  0.000210    0.12     84.53   
   251. D(C   7,C   5,N   3,C  31)    -18.94 -0.000259    0.45    -18.49   
   252. D(H   6,C   5,N   3,H  66)    -28.86 -0.000086    0.21    -28.65   
   253. D(C  16,C   7,C   5,H   6)    138.59  0.000323   -0.29    138.30   
   254. D(C   8,C   7,C   5,N   3)     77.99 -0.000353    0.02     78.01   
   255. D(C   8,C   7,C   5,C   4)   -157.77  0.000099   -0.12   -157.88   
   256. D(C  16,C   7,C   5,C   4)     23.63  0.000146   -0.17     23.47   
   257. D(C   8,C   7,C   5,H   6)    -42.81  0.000276   -0.24    -43.05   
   258. D(C  16,C   7,C   5,N   3)   -100.61 -0.000306   -0.03   -100.64   
   259. D(C  10,C   8,C   7,C  16)      0.67 -0.000031    0.06      0.73   
   260. D(H   9,C   8,C   7,C  16)   -179.32 -0.000013   -0.00   -179.32   
   261. D(C  10,C   8,C   7,C   5)   -177.98  0.000008    0.02   -177.97   
   262. D(H   9,C   8,C   7,C   5)      2.03  0.000026   -0.05      1.98   
   263. D(H  11,C  10,C   8,H   9)      0.36 -0.000002    0.02      0.39   
   264. D(H  11,C  10,C   8,C   7)   -179.63  0.000017   -0.04   -179.67   
   265. D(C  12,C  10,C   8,C   7)     -0.71  0.000012   -0.01     -0.73   
   266. D(C  12,C  10,C   8,H   9)    179.28 -0.000007    0.05    179.33   
   267. D(C  14,C  12,C  10,H  11)    179.15  0.000002    0.01    179.16   
   268. D(C  14,C  12,C  10,C   8)      0.24  0.000006   -0.02      0.23   
   269. D(H  13,C  12,C  10,H  11)     -0.42  0.000000   -0.00     -0.42   
   270. D(H  13,C  12,C  10,C   8)   -179.33  0.000004   -0.03   -179.36   
   271. D(C  16,C  14,C  12,H  13)    179.84 -0.000005    0.01    179.85   
   272. D(C  16,C  14,C  12,C  10)      0.26 -0.000006    0.00      0.26   
   273. D(H  15,C  14,C  12,H  13)     -0.26 -0.000005   -0.01     -0.27   
   274. D(H  15,C  14,C  12,C  10)   -179.84 -0.000006   -0.02   -179.86   
   275. D(H  17,C  16,C  14,H  15)     -0.42  0.000015   -0.03     -0.44   
   276. D(C   7,C  16,C  14,H  15)    179.80 -0.000011    0.07    179.86   
   277. D(C   7,C  16,C  14,C  12)     -0.30 -0.000011    0.05     -0.25   
   278. D(H  17,C  16,C   7,C   8)   -179.94  0.000003    0.01   -179.93   
   279. D(H  17,C  16,C   7,C   5)     -1.37 -0.000044    0.06     -1.31   
   280. D(H  17,C  16,C  14,C  12)    179.48  0.000015   -0.04    179.44   
   281. D(C  14,C  16,C   7,C   8)     -0.16  0.000030   -0.08     -0.24   
   282. D(C  14,C  16,C   7,C   5)    178.41 -0.000017   -0.03    178.38   
   283. D(C  27,C  18,N   2,C   4)    178.17 -0.000114    0.40    178.56   
   284. D(C  23,C  18,N   2,H  81)    116.75  0.000051   -0.06    116.70   
   285. D(C  27,C  18,N   2,H  81)     -1.60  0.000146   -0.07     -1.67   
   286. D(C  23,C  18,N   2,C   4)    -63.48 -0.000209    0.41    -63.07   
   287. D(C  19,C  18,N   2,H  81)   -120.08  0.000073   -0.07   -120.15   
   288. D(C  19,C  18,N   2,C   4)     59.68 -0.000186    0.40     60.08   
   289. D(H  22,C  19,C  18,C  23)    176.88  0.000082   -0.10    176.78   
   290. D(H  22,C  19,C  18,N   2)     54.87 -0.000023   -0.06     54.82   
   291. D(H  21,C  19,C  18,C  27)     57.23 -0.000018   -0.07     57.16   
   292. D(H  21,C  19,C  18,C  23)    -64.48  0.000085   -0.10    -64.58   
   293. D(H  21,C  19,C  18,N   2)    173.52 -0.000020   -0.06    173.46   
   294. D(H  20,C  19,C  18,C  27)    176.66 -0.000015   -0.07    176.59   
   295. D(H  20,C  19,C  18,C  23)     54.95  0.000088   -0.10     54.85   
   296. D(H  22,C  19,C  18,C  27)    -61.41 -0.000021   -0.06    -61.48   
   297. D(H  20,C  19,C  18,N   2)    -67.06 -0.000017   -0.06    -67.12   
   298. D(H  26,C  23,C  18,C  27)   -179.67 -0.000036    0.13   -179.54   
   299. D(H  26,C  23,C  18,N   2)     64.27 -0.000052    0.14     64.41   
   300. D(H  26,C  23,C  18,C  19)    -58.02  0.000022    0.13    -57.90   
   301. D(H  25,C  23,C  18,C  19)     61.54  0.000016    0.13     61.67   
   302. D(H  25,C  23,C  18,C  27)    -60.11 -0.000042    0.13    -59.97   
   303. D(H  25,C  23,C  18,N   2)   -176.17 -0.000058    0.15   -176.03   
   304. D(H  24,C  23,C  18,C  27)     58.74 -0.000049    0.14     58.88   
   305. D(H  24,C  23,C  18,C  19)   -179.62  0.000009    0.14   -179.48   
   306. D(H  24,C  23,C  18,N   2)    -57.33 -0.000065    0.15    -57.18   
   307. D(H  30,C  27,C  18,C  23)   -179.58 -0.000066    0.10   -179.47   
   308. D(H  30,C  27,C  18,C  19)     57.58 -0.000061    0.10     57.67   
   309. D(H  30,C  27,C  18,N   2)    -61.26  0.000047    0.06    -61.20   
   310. D(H  29,C  27,C  18,C  23)    -58.36 -0.000047    0.09    -58.26   
   311. D(H  29,C  27,C  18,C  19)    178.80 -0.000042    0.09    178.88   
   312. D(H  29,C  27,C  18,N   2)     59.96  0.000066    0.05     60.01   
   313. D(H  28,C  27,C  18,C  23)     61.08 -0.000057    0.10     61.18   
   314. D(H  28,C  27,C  18,C  19)    -61.77 -0.000052    0.09    -61.68   
   315. D(H  28,C  27,C  18,N   2)    179.39  0.000056    0.06    179.44   
   316. D(C  39,C  31,N   3,H  66)   -162.41 -0.000385    0.58   -161.83   
   317. D(C  39,C  31,N   3,C   5)     69.08 -0.000048    0.21     69.29   
   318. D(C  32,C  31,N   3,H  66)     15.25 -0.000160    0.06     15.31   
   319. D(C  32,C  31,N   3,C   5)   -113.25  0.000177   -0.32   -113.57   
   320. D(C  41,C  32,C  31,C  39)   -177.75 -0.000145    0.16   -177.60   
   321. D(C  41,C  32,C  31,N   3)      4.66 -0.000372    0.70      5.36   
   322. D(C  33,C  32,C  31,C  39)     -0.68 -0.000110    0.17     -0.51   
   323. D(C  33,C  32,C  31,N   3)   -178.26 -0.000337    0.72   -177.55   
   324. D(C  35,C  33,C  32,C  41)    177.20  0.000071   -0.14    177.06   
   325. D(C  35,C  33,C  32,C  31)     -0.26  0.000086   -0.16     -0.42   
   326. D(H  34,C  33,C  32,C  41)     -1.57  0.000060   -0.13     -1.70   
   327. D(H  34,C  33,C  32,C  31)   -179.04  0.000074   -0.14   -179.18   
   328. D(C  37,C  35,C  33,H  34)    179.38  0.000007    0.01    179.40   
   329. D(C  37,C  35,C  33,C  32)      0.60 -0.000005    0.03      0.63   
   330. D(H  36,C  35,C  33,H  34)     -0.68  0.000016   -0.02     -0.70   
   331. D(H  36,C  35,C  33,C  32)   -179.46  0.000003   -0.01   -179.47   
   332. D(C  39,C  37,C  35,H  36)   -179.91 -0.000064    0.13   -179.78   
   333. D(C  39,C  37,C  35,C  33)      0.03 -0.000056    0.10      0.12   
   334. D(H  38,C  37,C  35,H  36)     -0.55  0.000012   -0.02     -0.58   
   335. D(H  38,C  37,C  35,C  33)    179.38  0.000021   -0.06    179.32   
   336. D(H  40,C  39,C  37,H  38)     -0.44  0.000079   -0.17     -0.61   
   337. D(H  40,C  39,C  37,C  35)    178.93  0.000154   -0.33    178.60   
   338. D(C  31,C  39,C  37,H  38)    179.66 -0.000038    0.07    179.74   
   339. D(C  31,C  39,C  37,C  35)     -0.97  0.000037   -0.08     -1.05   
   340. D(H  40,C  39,C  31,C  32)   -178.58 -0.000063    0.18   -178.40   
   341. D(H  40,C  39,C  31,N   3)     -0.85  0.000129   -0.33     -1.18   
   342. D(C  37,C  39,C  31,C  32)      1.32  0.000053   -0.06      1.26   
   343. D(C  37,C  39,C  31,N   3)    179.05  0.000244   -0.57    178.48   
   344. D(C  50,C  41,C  32,C  33)    -63.19 -0.000301    0.97    -62.22   
   345. D(C  50,C  41,C  32,C  31)    113.90 -0.000290    0.99    114.89   
   346. D(C  46,C  41,C  32,C  33)    176.56 -0.000221    0.90    177.46   
   347. D(C  46,C  41,C  32,C  31)     -6.34 -0.000209    0.92     -5.42   
   348. D(C  42,C  41,C  32,C  33)     55.64 -0.000031    0.81     56.45   
   349. D(C  42,C  41,C  32,C  31)   -127.26 -0.000020    0.82   -126.44   
   350. D(H  45,C  42,C  41,C  50)   -179.60  0.000141   -0.30   -179.90   
   351. D(H  45,C  42,C  41,C  32)     62.85 -0.000004   -0.17     62.68   
   352. D(H  44,C  42,C  41,C  50)    -60.63  0.000080   -0.27    -60.90   
   353. D(H  44,C  42,C  41,C  46)     53.90  0.000023   -0.23     53.67   
   354. D(H  44,C  42,C  41,C  32)   -178.18 -0.000065   -0.14   -178.32   
   355. D(H  43,C  42,C  41,C  50)     59.19  0.000113   -0.28     58.90   
   356. D(H  45,C  42,C  41,C  46)    -65.07  0.000083   -0.26    -65.33   
   357. D(H  43,C  42,C  41,C  46)    173.71  0.000056   -0.24    173.46   
   358. D(H  43,C  42,C  41,C  32)    -58.37 -0.000031   -0.16    -58.53   
   359. D(H  47,C  46,C  41,C  50)    176.09  0.000102   -0.14    175.95   
   360. D(H  47,C  46,C  41,C  42)     59.41 -0.000014   -0.08     59.33   
   361. D(H  47,C  46,C  41,C  32)    -63.08  0.000042   -0.11    -63.19   
   362. D(H  49,C  46,C  41,C  50)    -57.76  0.000066   -0.11    -57.87   
   363. D(H  49,C  46,C  41,C  42)   -174.44 -0.000050   -0.06   -174.49   
   364. D(H  49,C  46,C  41,C  32)     63.07  0.000006   -0.09     62.99   
   365. D(H  48,C  46,C  41,C  50)     59.35  0.000061   -0.11     59.23   
   366. D(H  48,C  46,C  41,C  42)    -57.33 -0.000055   -0.06    -57.39   
   367. D(H  48,C  46,C  41,C  32)   -179.82  0.000001   -0.09   -179.91   
   368. D(H  53,C  50,C  41,C  46)   -173.58  0.000058   -0.17   -173.76   
   369. D(H  53,C  50,C  41,C  42)    -59.32 -0.000083   -0.12    -59.44   
   370. D(H  53,C  50,C  41,C  32)     59.17  0.000109   -0.25     58.92   
   371. D(H  52,C  50,C  41,C  46)    -53.52  0.000094   -0.19    -53.71   
   372. D(H  52,C  50,C  41,C  42)     60.74 -0.000047   -0.14     60.60   
   373. D(H  52,C  50,C  41,C  32)    179.24  0.000145   -0.27    178.97   
   374. D(H  51,C  50,C  41,C  46)     65.74  0.000045   -0.17     65.57   
   375. D(H  51,C  50,C  41,C  42)    180.00 -0.000096   -0.11    179.89   
   376. D(H  51,C  50,C  41,C  32)    -61.51  0.000096   -0.24    -61.75   
   377. D(C  55,C  54,O   0,C   4)    102.28  0.000040   -1.17    101.11   
   378. D(O   1,C  54,O   0,C   4)    -96.27  0.000455   -1.76    -98.03   
   379. D(C  64,C  55,C  54,O   1)   -157.10 -0.000029   -0.21   -157.31   
   380. D(C  64,C  55,C  54,O   0)      2.04  0.000242   -0.85      1.18   
   381. D(C  56,C  55,C  54,O   1)     23.90 -0.000044   -0.08     23.82   
   382. D(C  56,C  55,C  54,O   0)   -176.97  0.000227   -0.73   -177.69   
   383. D(C  58,C  56,C  55,C  64)     -0.52 -0.000014    0.03     -0.49   
   384. D(C  58,C  56,C  55,C  54)    178.50  0.000004   -0.09    178.41   
   385. D(H  57,C  56,C  55,C  64)   -179.52 -0.000031    0.09   -179.43   
   386. D(H  57,C  56,C  55,C  54)     -0.49 -0.000013   -0.04     -0.53   
   387. D(C  60,C  58,C  56,H  57)    179.50  0.000041   -0.12    179.39   
   388. D(C  60,C  58,C  56,C  55)      0.52  0.000022   -0.06      0.46   
   389. D(H  59,C  58,C  56,H  57)     -0.22  0.000007   -0.03     -0.25   
   390. D(H  59,C  58,C  56,C  55)   -179.20 -0.000011    0.02   -179.18   
   391. D(C  62,C  60,C  58,H  59)    179.81  0.000021   -0.05    179.76   
   392. D(C  62,C  60,C  58,C  56)      0.09 -0.000012    0.04      0.13   
   393. D(H  61,C  60,C  58,H  59)     -0.21  0.000014   -0.03     -0.24   
   394. D(H  61,C  60,C  58,C  56)   -179.93 -0.000019    0.06   -179.87   
   395. D(C  64,C  62,C  60,H  61)    179.32  0.000002   -0.01    179.31   
   396. D(C  64,C  62,C  60,C  58)     -0.71 -0.000005    0.02     -0.69   
   397. D(H  63,C  62,C  60,H  61)     -0.42 -0.000013    0.05     -0.37   
   398. D(H  63,C  62,C  60,C  58)    179.56 -0.000020    0.07    179.63   
   399. D(H  65,C  64,C  62,H  63)      0.02 -0.000056    0.12      0.14   
   400. D(H  65,C  64,C  62,C  60)   -179.72 -0.000071    0.18   -179.54   
   401. D(C  55,C  64,C  62,H  63)   -179.56  0.000026   -0.10   -179.66   
   402. D(C  55,C  64,C  62,C  60)      0.70  0.000011   -0.05      0.66   
   403. D(H  65,C  64,C  55,C  56)   -179.66  0.000081   -0.21   -179.87   
   404. D(H  65,C  64,C  55,C  54)      1.36  0.000071   -0.07      1.29   
   405. D(C  62,C  64,C  55,C  56)     -0.09 -0.000003    0.02     -0.07   
   406. D(C  62,C  64,C  55,C  54)   -179.07 -0.000012    0.15   -178.91   
   407. D(C  78,C  69,C  68,O  80)     -3.42 -0.000033    0.35     -3.07   
   408. D(C  78,C  69,C  68,O  67)    178.04 -0.000025    0.19    178.23   
   409. D(C  70,C  69,C  68,O  80)    173.29 -0.000052    0.42    173.71   
   410. D(C  70,C  69,C  68,O  67)     -5.25 -0.000044    0.26     -4.99   
   411. D(C  72,C  70,C  69,C  78)      0.53  0.000013   -0.01      0.52   
   412. D(C  72,C  70,C  69,C  68)   -176.24  0.000016   -0.07   -176.31   
   413. D(H  71,C  70,C  69,C  78)    179.33 -0.000033    0.11    179.44   
   414. D(H  71,C  70,C  69,C  68)      2.57 -0.000030    0.05      2.61   
   415. D(C  74,C  72,C  70,H  71)   -179.11  0.000034   -0.11   -179.22   
   416. D(C  74,C  72,C  70,C  69)     -0.32 -0.000011    0.01     -0.30   
   417. D(H  73,C  72,C  70,H  71)      0.56  0.000020   -0.07      0.49   
   418. D(H  73,C  72,C  70,C  69)    179.35 -0.000025    0.05    179.40   
   419. D(C  76,C  74,C  72,H  73)   -179.85  0.000016   -0.05   -179.89   
   420. D(C  76,C  74,C  72,C  70)     -0.18  0.000001   -0.01     -0.19   
   421. D(H  75,C  74,C  72,H  73)      0.09  0.000012   -0.03      0.06   
   422. D(H  75,C  74,C  72,C  70)    179.76 -0.000002    0.01    179.77   
   423. D(C  78,C  76,C  74,H  75)   -179.48  0.000010   -0.02   -179.50   
   424. D(C  78,C  76,C  74,C  72)      0.46  0.000007   -0.01      0.45   
   425. D(H  77,C  76,C  74,H  75)     -0.01  0.000002   -0.01     -0.02   
   426. D(H  77,C  76,C  74,C  72)    179.93 -0.000001    0.01    179.93   
   427. D(H  79,C  78,C  76,H  77)     -0.64 -0.000005    0.01     -0.64   
   428. D(H  79,C  78,C  76,C  74)    178.83 -0.000013    0.02    178.84   
   429. D(C  69,C  78,C  76,H  77)   -179.71  0.000004   -0.00   -179.72   
   430. D(C  69,C  78,C  76,C  74)     -0.24 -0.000004    0.01     -0.23   
   431. D(H  79,C  78,C  69,C  70)   -179.32  0.000004   -0.01   -179.34   
   432. D(H  79,C  78,C  69,C  68)     -2.59 -0.000034    0.06     -2.53   
   433. D(C  76,C  78,C  69,C  70)     -0.25 -0.000006   -0.00     -0.25   
   434. D(C  76,C  78,C  69,C  68)    176.49 -0.000043    0.07    176.55   
   435. D(H  81,O  80,C  68,C  69)   -147.53  0.000528   -0.53   -148.06   
   436. D(H  81,O  80,C  68,O  67)     30.91  0.000496   -0.35     30.56   
   437. D(C  68,O  80,N   2,C  18)   -142.13  0.000002    0.08   -142.05   
   438. D(C  68,O  80,N   2,C   4)     40.42  0.000244   -0.34     40.08   
    ----------------------------------------------------------------------------

         *************************************************************
         *                GEOMETRY OPTIMIZATION CYCLE   2            *
         *************************************************************
---------------------------------
CARTESIAN COORDINATES (ANGSTROEM)
---------------------------------
  O      6.650885    2.876149    3.460569
  O      8.360059    2.451127    4.854877
  N      5.267719    4.523930    2.883559
  N      5.774436    2.684673    5.936171
  C      5.645969    3.651929    3.745950
  C      4.949281    3.536718    5.084366
  H      4.948816    4.557031    5.490802
  C      3.503740    3.116848    4.968548
  C      2.660552    3.427162    6.030478
  H      3.050741    3.979125    6.878486
  C      1.332630    3.035118    6.009430
  H      0.683762    3.287523    6.840598
  C      0.831509    2.340885    4.916964
  H     -0.210487    2.042063    4.893773
  C      1.666490    2.038210    3.850850
  H      1.281024    1.498289    2.993357
  C      2.999516    2.422382    3.876965
  H      3.640050    2.169700    3.039564
  C      5.855383    4.761085    1.541142
  C      5.752141    3.499998    0.692201
  H      6.377835    2.693418    1.073197
  H      6.082465    3.734150   -0.321781
  H      4.717964    3.151957    0.641876
  C      7.300660    5.220094    1.690265
  H      7.356135    6.118771    2.308564
  H      7.698536    5.458763    0.701801
  H      7.932660    4.450107    2.133099
  C      5.026934    5.869775    0.909358
  H      5.427078    6.089664   -0.081278
  H      5.065591    6.782725    1.507162
  H      3.982500    5.569329    0.799485
  C      5.212895    1.802740    6.889177
  C      5.380246    1.968474    8.275574
  C      4.806694    0.981025    9.089108
  H      4.899209    1.075101   10.163892
  C      4.103926   -0.100256    8.594708
  H      3.677277   -0.825202    9.278908
  C      3.954998   -0.244959    7.223002
  H      3.418040   -1.088902    6.804918
  C      4.517086    0.696831    6.389572
  H      4.429298    0.586145    5.318421
  C      6.061162    3.127377    9.030031
  C      7.129876    2.553771    9.969091
  H      6.720924    1.846618   10.691554
  H      7.597868    3.367030   10.530723
  H      7.911424    2.042892    9.399744
  C      6.759028    4.209279    8.203519
  H      7.603387    3.825053    7.620975
  H      7.181148    4.939582    8.898304
  H      6.073736    4.763440    7.556973
  C      4.981564    3.839056    9.856042
  H      4.209542    4.257779    9.204277
  H      5.427406    4.660648   10.423878
  H      4.497758    3.163573   10.563732
  C      7.338638    2.027226    4.390826
  C      6.931338    0.621513    4.290786
  C      7.506403   -0.278068    5.186421
  H      8.229528    0.078789    5.910296
  C      7.134570   -1.610054    5.158574
  H      7.571716   -2.307345    5.863735
  C      6.196761   -2.049784    4.232610
  H      5.904503   -3.093703    4.212935
  C      5.632845   -1.155930    3.332350
  H      4.905775   -1.500524    2.606249
  C      5.991845    0.181709    3.362137
  H      5.544820    0.877167    2.663616
  H      6.483362    3.259890    6.362445
  O      4.031019    6.697226    5.431178
  C      3.061228    6.430880    4.692750
  C      1.670386    6.575994    5.252243
  C      1.489668    6.898043    6.594618
  H      2.359411    7.083154    7.213836
  C      0.216134    6.959469    7.138476
  H      0.086605    7.201777    8.187634
  C     -0.892730    6.704828    6.341320
  H     -1.889599    6.748805    6.766305
  C     -0.721343    6.392818    4.998869
  H     -1.584570    6.192381    4.373677
  C      0.554139    6.326720    4.459037
  H      0.692829    6.065301    3.416735
  O      3.159068    6.018322    3.500283
  H      4.448585    5.144905    3.161434

----------------------------
CARTESIAN COORDINATES (A.U.)
----------------------------
  NO LB      ZA    FRAG     MASS         X           Y           Z
   0 O     8.0000    0    15.999   12.568351    5.435134    6.539528
   1 O     8.0000    0    15.999   15.798221    4.631959    9.174388
   2 N     7.0000    0    14.007    9.954546    8.548989    5.449137
   3 N     7.0000    0    14.007   10.912103    5.073296   11.217737
   4 C     6.0000    0    12.011   10.669335    6.901147    7.078820
   5 C     6.0000    0    12.011    9.352785    6.683427    9.608059
   6 H     1.0000    0     1.008    9.351907    8.611541   10.376111
   7 C     6.0000    0    12.011    6.621110    5.889989    9.389195
   8 C     6.0000    0    12.011    5.027715    6.476398   11.395952
   9 H     1.0000    0     1.008    5.765065    7.519456   12.998455
  10 C     6.0000    0    12.011    2.518307    5.735541   11.356178
  11 H     1.0000    0     1.008    1.292122    6.212518   12.926857
  12 C     6.0000    0    12.011    1.571325    4.423632    9.291715
  13 H     1.0000    0     1.008   -0.397763    3.858940    9.247890
  14 C     6.0000    0    12.011    3.149209    3.851658    7.277052
  15 H     1.0000    0     1.008    2.420784    2.831355    5.656626
  16 C     6.0000    0    12.011    5.668264    4.577638    7.326402
  17 H     1.0000    0     1.008    6.878698    4.100140    5.743944
  18 C     6.0000    0    12.011   11.065070    8.997147    2.912337
  19 C     6.0000    0    12.011   10.869972    6.614037    1.308070
  20 H     1.0000    0     1.008   12.052361    5.089822    2.028049
  21 H     1.0000    0     1.008   11.494193    7.056522   -0.608078
  22 H     1.0000    0     1.008    8.915660    5.956335    1.212970
  23 C     6.0000    0    12.011   13.796247    9.864548    3.194138
  24 H     1.0000    0     1.008   13.901080   11.562802    4.362553
  25 H     1.0000    0     1.008   14.548125   10.315566    1.326213
  26 H     1.0000    0     1.008   14.990555    8.409484    4.030972
  27 C     6.0000    0    12.011    9.499529   11.092267    1.718437
  28 H     1.0000    0     1.008   10.255692   11.507797   -0.153593
  29 H     1.0000    0     1.008    9.572581   12.817493    2.848124
  30 H     1.0000    0     1.008    7.525834   10.524506    1.510808
  31 C     6.0000    0    12.011    9.850944    3.406685   13.018659
  32 C     6.0000    0    12.011   10.167192    3.719876   15.638568
  33 C     6.0000    0    12.011    9.083336    1.853868   17.175925
  34 H     1.0000    0     1.008    9.258164    2.031646   19.206972
  35 C     6.0000    0    12.011    7.755296   -0.189456   16.241644
  36 H     1.0000    0     1.008    6.949046   -1.559407   17.534595
  37 C     6.0000    0    12.011    7.473863   -0.462905   13.649496
  38 H     1.0000    0     1.008    6.459160   -2.057727   12.859431
  39 C     6.0000    0    12.011    8.536056    1.316821   12.074541
  40 H     1.0000    0     1.008    8.370161    1.107654   10.050359
  41 C     6.0000    0    12.011   11.453936    5.909887   17.064285
  42 C     6.0000    0    12.011   13.473514    4.825928   18.838851
  43 H     1.0000    0     1.008   12.700706    3.489602   20.204109
  44 H     1.0000    0     1.008   14.357891    6.362765   19.900183
  45 H     1.0000    0     1.008   14.950425    3.860507   17.762942
  46 C     6.0000    0    12.011   12.772712    7.954385   15.502404
  47 H     1.0000    0     1.008   14.368319    7.228302   14.401556
  48 H     1.0000    0     1.008   13.570404    9.334457   16.815358
  49 H     1.0000    0     1.008   11.477697    9.001596   14.280610
  50 C     6.0000    0    12.011    9.413792    7.254765   18.625219
  51 H     1.0000    0     1.008    7.954881    8.046035   17.393563
  52 H     1.0000    0     1.008   10.256311    8.807348   19.698275
  53 H     1.0000    0     1.008    8.499530    5.978287   19.962561
  54 C     6.0000    0    12.011   13.868016    3.830902    8.297459
  55 C     6.0000    0    12.011   13.098330    1.174490    8.108411
  56 C     6.0000    0    12.011   14.185047   -0.525473    9.800916
  57 H     1.0000    0     1.008   15.551554    0.148890   11.168842
  58 C     6.0000    0    12.011   13.482384   -3.042561    9.748291
  59 H     1.0000    0     1.008   14.308470   -4.360250   11.080854
  60 C     6.0000    0    12.011   11.710181   -3.873530    7.998473
  61 H     1.0000    0     1.008   11.157894   -5.846252    7.961292
  62 C     6.0000    0    12.011   10.644534   -2.184391    6.297230
  63 H     1.0000    0     1.008    9.270571   -2.835580    4.925097
  64 C     6.0000    0    12.011   11.322946    0.343380    6.353519
  65 H     1.0000    0     1.008   10.478192    1.657605    5.033504
  66 H     1.0000    0     1.008   12.251779    6.160300   12.023279
  67 O     8.0000    0    15.999    7.617521   12.655924   10.263439
  68 C     6.0000    0    12.011    5.784883   12.152602    8.868012
  69 C     6.0000    0    12.011    3.156572   12.426828    9.925300
  70 C     6.0000    0    12.011    2.815065   13.035412   12.462021
  71 H     1.0000    0     1.008    4.458640   13.385222   13.632174
  72 C     6.0000    0    12.011    0.408434   13.151490   13.489765
  73 H     1.0000    0     1.008    0.163660   13.609387   15.472386
  74 C     6.0000    0    12.011   -1.687015   12.670288   11.983359
  75 H     1.0000    0     1.008   -3.570825   12.753393   12.786464
  76 C     6.0000    0    12.011   -1.363140   12.080676    9.446494
  77 H     1.0000    0     1.008   -2.994403   11.701904    8.265052
  78 C     6.0000    0    12.011    1.047172   11.955768    8.426359
  79 H     1.0000    0     1.008    1.309257   11.461758    6.456693
  80 O     8.0000    0    15.999    5.969774   11.372980    6.614576
  81 H     1.0000    0     1.008    8.406606    9.722461    5.974245

--------------------------------
INTERNAL COORDINATES (ANGSTROEM)
--------------------------------
 O      0   0   0     0.000000000000     0.00000000     0.00000000
 O      1   0   0     2.246333298374     0.00000000     0.00000000
 N      1   2   0     2.227391144522   140.64693515     0.00000000
 N      1   2   3     2.633140040198    69.87511150   287.13338714
 C      3   1   2     1.283423801891    30.71536298   288.93528403
 C      4   1   2     1.460285458821    66.24913566   152.71922434
 H      6   4   1     1.098284929907   109.05226318   241.56323360
 C      6   4   1     1.509732012598   115.05682943   121.83597446
 C      8   6   4     1.391027672837   117.37310867    77.99306129
 H      9   8   6     1.084448057965   119.49935047     1.97411738
 C      9   8   6     1.384744642748   120.43271095   182.02931244
 H     11   9   8     1.084240977680   119.75793118   180.33184712
 C     11   9   8     1.388007352958   119.98609201   359.27209431
 H     13  11   9     1.084245597023   120.10923474   180.64316905
 C     13  11   9     1.387589028063   119.77362312     0.22674054
 H     15  13  11     1.084155215239   120.15704377   180.14615291
 C     15  13  11     1.387526420732   120.21577604     0.26435928
 H     17  15  13     1.084145253306   119.24492519   179.43925278
 C      3   1   2     1.484477517738    96.12035741   109.25151694
 C     19   3   1     1.523713308539   110.16901657    60.28584292
 H     20  19   3     1.089597125124   112.26795695   292.88361677
 H     20  19   3     1.091833650282   108.62861164   173.46033071
 H     20  19   3     1.092331521262   110.70291563    54.81734850
 C     19   3   1     1.523729484062   109.57948057   297.13296395
 H     24  19   3     1.092241567902   110.57485559   302.82300793
 H     24  19   3     1.091938091655   108.83635004   183.97213183
 H     24  19   3     1.090140093822   112.14034796    64.40788447
 C     19   3   1     1.521404775845   106.04424364   178.76445702
 H     28  19   3     1.090790946826   108.92211238   179.44469203
 H     28  19   3     1.091944343701   111.26310933    60.00664960
 H     28  19   3     1.092329622685   111.22215692   298.79643982
 C      4   1   2     1.414693094466   144.17409172   265.31416498
 C     32   4   1     1.406260529014   122.91709211   153.07718741
 C     33  32   4     1.402089633041   116.12630976   182.45352493
 H     34  33  32     1.082852627381   118.67048869   180.81526029
 C     34  33  32     1.381116418144   123.49199829   359.57503765
 H     36  34  33     1.084300035172   119.85279720   180.52941656
 C     36  34  33     1.387334033426   119.35511764     0.62354805
 H     38  36  34     1.084139384827   121.04126156   179.32692388
 C     38  36  34     1.377504366459   118.88798990     0.12512940
 H     40  38  36     1.080427204841   119.77777501   178.60504556
 C     33  32   4     1.541398271559   128.58889564     5.36372203
 C     42  33  32     1.533952074456   109.04221315   233.55976417
 H     43  42  33     1.090532465831   112.75415039   301.47353159
 H     43  42  33     1.093544353255   109.54072049   181.67715250
 H     43  42  33     1.093604096637   110.72474275    62.67725630
 C     42  33  32     1.529918371903   117.95395306   354.57963087
 H     47  42  33     1.095413089620   113.00781297   296.81087322
 H     47  42  33     1.092819647628   107.77667985   180.09103462
 H     47  42  33     1.093041838850   113.08477711    62.98496461
 C     42  33  32     1.534376855318   107.54183657   114.88945044
 H     51  42  33     1.093683854604   110.69745917   298.25079404
 H     51  42  33     1.093721297942   109.94358760   178.96875205
 H     51  42  33     1.091408221230   111.95652628    58.92429423
 C      2   1   3     1.199306393743    34.78365867   137.67593457
 C     55   2   1     1.466945979252   126.98155345   157.75175983
 C     56  55   2     1.393595975793   117.39777400    23.82807646
 H     57  56  55     1.083628808966   119.47911925   359.48283167
 C     57  56  55     1.383192169529   119.85095200   178.43104456
 H     59  57  56     1.083773013746   119.87059434   180.82079135
 C     59  57  56     1.389337603377   119.97756772     0.45914417
 H     61  59  57     1.084236748447   119.91912765   180.12307029
 C     61  59  57     1.388323733896   120.17074560     0.12429064
 H     63  61  59     1.083788995755   120.14713966   179.62939354
 C     63  61  59     1.385296183678   120.16429736   359.31253583
 H     65  63  61     1.082323862286   119.96970374   180.45008544
 H      4   1   2     1.007552135468    97.01057574    45.95012522
 O      7   6   4     2.329451289074   147.58888173   190.55496989
 C     68   7   6     1.247681828903    97.19594416    10.56309545
 C     69  68   7     1.506164499395   118.51201833   116.06417601
 C     70  69  68     1.392244609673   120.02075634   355.01052584
 H     71  70  69     1.083581662597   119.09866773     2.61662748
 C     71  70  69     1.386162176310   120.51749735   183.68850020
 H     73  71  70     1.084538612136   119.94560530   179.40504044
 C     73  71  70     1.389200339234   120.00572027   359.69678847
 H     75  73  71     1.084571462386   120.09099909   179.76722310
 C     75  73  71     1.388848007952   119.82368972   359.81385942
 H     77  75  73     1.084528280328   120.03336337   179.93503404
 C     77  75  73     1.386593659170   120.03569631     0.45261907
 H     79  77  75     1.083498480949   120.24946151   178.84339717
 O     69  68   7     1.265604443524   124.55081637   297.46567249
 H      3   1   2     1.064803177090   147.30240184   289.97775106

---------------------------
INTERNAL COORDINATES (A.U.)
---------------------------
 O      0   0   0     0.000000000000     0.00000000     0.00000000
 O      1   0   0     4.244954739434     0.00000000     0.00000000
 N      1   2   0     4.209159256269   140.64693515     0.00000000
 N      1   2   3     4.975913548237    69.87511150   287.13338714
 C      3   1   2     2.425319499330    30.71536298   288.93528403
 C      4   1   2     2.759539594520    66.24913566   152.71922434
 H      6   4   1     2.075457734538   109.05226318   241.56323360
 C      6   4   1     2.852980039424   115.05682943   121.83597446
 C      8   6   4     2.628661346368   117.37310867    77.99306129
 H      9   8   6     2.049309836017   119.49935047     1.97411738
 C      9   8   6     2.616788140208   120.43271095   182.02931244
 H     11   9   8     2.048918510990   119.75793118   180.33184712
 C     11   9   8     2.622953768960   119.98609201   359.27209431
 H     13  11   9     2.048927240284   120.10923474   180.64316905
 C     13  11   9     2.622163249473   119.77362312     0.22674054
 H     15  13  11     2.048756443465   120.15704377   180.14615291
 C     15  13  11     2.622044938764   120.21577604     0.26435928
 H     17  15  13     2.048737618140   119.24492519   179.43925278
 C      3   1   2     2.805255960488    96.12035741   109.25151694
 C     19   3   1     2.879400859749   110.16901657    60.28584292
 H     20  19   3     2.059040162793   112.26795695   292.88361677
 H     20  19   3     2.063266582832   108.62861164   173.46033071
 H     20  19   3     2.064207422635   110.70291563    54.81734850
 C     19   3   1     2.879431427059   109.57948057   297.13296395
 H     24  19   3     2.064037435419   110.57485559   302.82300793
 H     24  19   3     2.063463948424   108.83635004   183.97213183
 H     24  19   3     2.060066224930   112.14034796    64.40788447
 C     19   3   1     2.875038365187   106.04424364   178.76445702
 H     28  19   3     2.061296158862   108.92211238   179.44469203
 H     28  19   3     2.063475763079   111.26310933    60.00664960
 H     28  19   3     2.064203834845   111.22215692   298.79643982
 C      4   1   2     2.673382512091   144.17409172   265.31416498
 C     32   4   1     2.657447272780   122.91709211   153.07718741
 C     33  32   4     2.649565421659   116.12630976   182.45352493
 H     34  33  32     2.046294909148   118.67048869   180.81526029
 C     34  33  32     2.609931789355   123.49199829   359.57503765
 H     36  34  33     2.049030113477   119.85279720   180.52941656
 C     36  34  33     2.621681379443   119.35511764     0.62354805
 H     38  36  34     2.048726528320   121.04126156   179.32692388
 C     38  36  34     2.603106000887   118.88798990     0.12512940
 H     40  38  36     2.041711524787   119.77777501   178.60504556
 C     33  32   4     2.912820596546   128.58889564     5.36372203
 C     42  33  32     2.898749323283   109.04221315   233.55976417
 H     43  42  33     2.060807700571   112.75415039   301.47353159
 H     43  42  33     2.066499342948   109.54072049   181.67715250
 H     43  42  33     2.066612241578   110.72474275    62.67725630
 C     42  33  32     2.891126730152   117.95395306   354.57963087
 H     47  42  33     2.070030742894   113.00781297   296.81087322
 H     47  42  33     2.065129847785   107.77667985   180.09103462
 H     47  42  33     2.065549728345   113.08477711    62.98496461
 C     42  33  32     2.899552042778   107.54183657   114.88945044
 H     51  42  33     2.066762962292   110.69745917   298.25079404
 H     51  42  33     2.066833719948   109.94358760   178.96875205
 H     51  42  33     2.062462638434   111.95652628    58.92429423
 C      2   1   3     2.266360634835    34.78365867   137.67593457
 C     55   2   1     2.772126154042   126.98155345   157.75175983
 C     56  55   2     2.633514735583   117.39777400    23.82807646
 H     57  56  55     2.047761679774   119.47911925   359.48283167
 C     57  56  55     2.613854390995   119.85095200   178.43104456
 H     59  57  56     2.048034187315   119.87059434   180.82079135
 C     59  57  56     2.625467577942   119.97756772     0.45914417
 H     61  59  57     2.048910518899   119.91912765   180.12307029
 C     61  59  57     2.623551642286   120.17074560     0.12429064
 H     63  61  59     2.048064388934   120.14713966   179.62939354
 C     63  61  59     2.617830401518   120.16429736   359.31253583
 H     65  63  61     2.045295687928   119.96970374   180.45008544
 H      4   1   2     1.903997601682    97.01057574    45.95012522
 O      7   6   4     4.402024978660   147.58888173   190.55496989
 C     68   7   6     2.357776958896    97.19594416    10.56309545
 C     69  68   7     2.846238416491   118.51201833   116.06417601
 C     70  69  68     2.630961023710   120.02075634   355.01052584
 H     71  70  69     2.047672586047   119.09866773     2.61662748
 C     71  70  69     2.619466890425   120.51749735   183.68850020
 H     73  71  70     2.049480958600   119.94560530   179.40504044
 C     73  71  70     2.625208186303   120.00572027   359.69678847
 H     75  73  71     2.049543036577   120.09099909   179.76722310
 C     75  73  71     2.624542376672   119.82368972   359.81385942
 H     77  75  73     2.049461434312   120.03336337   179.93503404
 C     77  75  73     2.620282274864   120.03569631     0.45261907
 H     79  77  75     2.047515395513   120.24946151   178.84339717
 O     69  68   7     2.391645792134   124.55081637   297.46567249
 H      3   1   2     2.012186391229   147.30240184   289.97775106


           ************************************************************
           *        Program running with 30 parallel MPI-processes    *
           *              working on a common directory               *
           ************************************************************
------------------------------------------------------------------------------
                   ___                                                        
                  /   \      - P O W E R E D   B Y -                         
                 /     \                                                     
                 |  |  |   _    _      __       _____    __    __             
                 |  |  |  | |  | |    /  \     |  _  \  |  |  /  |          
                  \  \/   | |  | |   /    \    | | | |  |  | /  /          
                 / \  \   | |__| |  /  /\  \   | |_| |  |  |/  /          
                |  |  |   |  __  | /  /__\  \  |    /   |      \           
                |  |  |   | |  | | |   __   |  |    \   |  |\   \          
                \     /   | |  | | |  |  |  |  | |\  \  |  | \   \       
                 \___/    |_|  |_| |__|  |__|  |_| \__\ |__|  \__/        
                                                                              
                      - O R C A' S   B I G   F R I E N D -                    
                                      &                                       
                       - I N T E G R A L  F E E D E R -                       
                                                                              
 v1 FN, 2020, v2 2021                                                         
------------------------------------------------------------------------------


Reading SHARK input file IminiumBzOate_S3optb.SHARKINP.tmp ... ok
----------------------
SHARK INTEGRAL PACKAGE
----------------------

Number of atoms                             ...     82
Number of basis functions                   ...   1542
Number of shells                            ...    622
Maximum angular momentum                    ...      3
Integral batch strategy                     ... SHARK/LIBINT Hybrid
RI-J (if used) integral strategy            ... SPLIT-RIJ (Revised 2003 algorithm where possible)
Printlevel                                  ...      1
Contraction scheme used                     ... SEGMENTED contraction
Coulomb Range Separation                    ... NOT USED
Exchange Range Separation                   ... NOT USED
Finite Nucleus Model                        ... NOT USED
Auxiliary Coulomb fitting basis             ... AVAILABLE
   # of basis functions in Aux-J            ...   2498
   # of shells in Aux-J                     ...    830
   Maximum angular momentum in Aux-J        ...      4
Auxiliary J/K fitting basis                 ... NOT available
Auxiliary Correlation fitting basis         ... NOT available
Auxiliary 'external' fitting basis          ... NOT available
Integral threshold                          ...     2.500000e-11
Primitive cut-off                           ...     2.500000e-12
Primitive pair pre-selection threshold      ...     2.500000e-12

Calculating pre-screening integrals         ... done (  0.1 sec) Dimension = 622
Organizing shell pair data                  ... done (  1.0 sec)
Shell pair information
Total number of shell pairs                 ...    193753
Shell pairs after pre-screening             ...    117301
Total number of primitive shell pairs       ...    584784
Primitive shell pairs kept                  ...    220485
          la=0 lb=0:  32346 shell pairs
          la=1 lb=0:  35102 shell pairs
          la=1 lb=1:   9550 shell pairs
          la=2 lb=0:  15958 shell pairs
          la=2 lb=1:   8784 shell pairs
          la=2 lb=2:   2021 shell pairs
          la=3 lb=0:   7227 shell pairs
          la=3 lb=1:   4103 shell pairs
          la=3 lb=2:   1802 shell pairs
          la=3 lb=3:    408 shell pairs

Calculating one electron integrals          ... done (  0.2 sec)
Calculating RI/J V-Matrix + Cholesky decomp.... done (  0.6 sec)
Calculating Nuclear repulsion               ... done (  0.0 sec) ENN=   5325.355265873908 Eh

SHARK setup successfully completed in   3.0 seconds

Maximum memory used throughout the entire GTOINT-calculation: 169.7 MB
[1715609879.387500] [node145:524043:0]          mpool.c:43   UCX  WARN  object 0xbb1f080 was not returned to mpool ucp_requests
[1715609879.387518] [node145:524043:0]          mpool.c:43   UCX  WARN  object 0xbb1f240 was not returned to mpool ucp_requests
[1715609879.387521] [node145:524043:0]          mpool.c:43   UCX  WARN  object 0xbb1f400 was not returned to mpool ucp_requests
[1715609879.387526] [node145:524043:0]          mpool.c:43   UCX  WARN  object 0xbb1f5c0 was not returned to mpool ucp_requests
[1715609879.387528] [node145:524043:0]          mpool.c:43   UCX  WARN  object 0xbb1f780 was not returned to mpool ucp_requests
[1715609879.389097] [node145:524031:0]          mpool.c:43   UCX  WARN  object 0xc716900 was not returned to mpool ucp_requests
[1715609879.389109] [node145:524031:0]          mpool.c:43   UCX  WARN  object 0xc716ac0 was not returned to mpool ucp_requests
[1715609879.389114] [node145:524031:0]          mpool.c:43   UCX  WARN  object 0xc716c80 was not returned to mpool ucp_requests
[1715609879.389119] [node145:524031:0]          mpool.c:43   UCX  WARN  object 0xc716e40 was not returned to mpool ucp_requests
[1715609879.389122] [node145:524031:0]          mpool.c:43   UCX  WARN  object 0xc717000 was not returned to mpool ucp_requests
[1715609879.389125] [node145:524031:0]          mpool.c:43   UCX  WARN  object 0xc7171c0 was not returned to mpool ucp_requests
[1715609879.390602] [node145:524049:0]          mpool.c:43   UCX  WARN  object 0xb948880 was not returned to mpool ucp_requests
[1715609879.390614] [node145:524049:0]          mpool.c:43   UCX  WARN  object 0xb948a40 was not returned to mpool ucp_requests
[1715609879.390617] [node145:524049:0]          mpool.c:43   UCX  WARN  object 0xb948c00 was not returned to mpool ucp_requests
[1715609879.390619] [node145:524049:0]          mpool.c:43   UCX  WARN  object 0xb948dc0 was not returned to mpool ucp_requests
[1715609879.390622] [node145:524049:0]          mpool.c:43   UCX  WARN  object 0xb948f80 was not returned to mpool ucp_requests
[1715609879.391363] [node145:524051:0]          mpool.c:43   UCX  WARN  object 0xbf82980 was not returned to mpool ucp_requests
[1715609879.391379] [node145:524051:0]          mpool.c:43   UCX  WARN  object 0xbf82b40 was not returned to mpool ucp_requests
[1715609879.391384] [node145:524051:0]          mpool.c:43   UCX  WARN  object 0xbf82d00 was not returned to mpool ucp_requests
[1715609879.391386] [node145:524051:0]          mpool.c:43   UCX  WARN  object 0xbf82ec0 was not returned to mpool ucp_requests
[1715609879.391389] [node145:524051:0]          mpool.c:43   UCX  WARN  object 0xbf83080 was not returned to mpool ucp_requests
[1715609879.392247] [node145:524050:0]          mpool.c:43   UCX  WARN  object 0xb368980 was not returned to mpool ucp_requests
[1715609879.392258] [node145:524050:0]          mpool.c:43   UCX  WARN  object 0xb368b40 was not returned to mpool ucp_requests
[1715609879.392263] [node145:524050:0]          mpool.c:43   UCX  WARN  object 0xb368d00 was not returned to mpool ucp_requests
[1715609879.392267] [node145:524050:0]          mpool.c:43   UCX  WARN  object 0xb368ec0 was not returned to mpool ucp_requests
[1715609879.392271] [node145:524050:0]          mpool.c:43   UCX  WARN  object 0xb369080 was not returned to mpool ucp_requests
[1715609879.396358] [node145:524056:0]          mpool.c:43   UCX  WARN  object 0xc6157c0 was not returned to mpool ucp_requests
[1715609879.396370] [node145:524056:0]          mpool.c:43   UCX  WARN  object 0xc615980 was not returned to mpool ucp_requests
[1715609879.396377] [node145:524056:0]          mpool.c:43   UCX  WARN  object 0xc615b40 was not returned to mpool ucp_requests
[1715609879.396381] [node145:524056:0]          mpool.c:43   UCX  WARN  object 0xc615d00 was not returned to mpool ucp_requests
[1715609879.396386] [node145:524056:0]          mpool.c:43   UCX  WARN  object 0xc615ec0 was not returned to mpool ucp_requests
[1715609879.397657] [node145:524046:0]          mpool.c:43   UCX  WARN  object 0xb7b49c0 was not returned to mpool ucp_requests
[1715609879.397667] [node145:524046:0]          mpool.c:43   UCX  WARN  object 0xb7b4b80 was not returned to mpool ucp_requests
[1715609879.397672] [node145:524046:0]          mpool.c:43   UCX  WARN  object 0xb7b4d40 was not returned to mpool ucp_requests
[1715609879.397676] [node145:524046:0]          mpool.c:43   UCX  WARN  object 0xb7b4f00 was not returned to mpool ucp_requests
[1715609879.397680] [node145:524046:0]          mpool.c:43   UCX  WARN  object 0xb7b50c0 was not returned to mpool ucp_requests
[1715609879.398703] [node145:524052:0]          mpool.c:43   UCX  WARN  object 0xb996a00 was not returned to mpool ucp_requests
[1715609879.398714] [node145:524052:0]          mpool.c:43   UCX  WARN  object 0xb996bc0 was not returned to mpool ucp_requests
[1715609879.398718] [node145:524052:0]          mpool.c:43   UCX  WARN  object 0xb996d80 was not returned to mpool ucp_requests
[1715609879.398722] [node145:524052:0]          mpool.c:43   UCX  WARN  object 0xb996f40 was not returned to mpool ucp_requests
[1715609879.398726] [node145:524052:0]          mpool.c:43   UCX  WARN  object 0xb997100 was not returned to mpool ucp_requests
[1715609879.399952] [node145:524037:0]          mpool.c:43   UCX  WARN  object 0xc29ccc0 was not returned to mpool ucp_requests
[1715609879.399963] [node145:524037:0]          mpool.c:43   UCX  WARN  object 0xc29ce80 was not returned to mpool ucp_requests
[1715609879.399968] [node145:524037:0]          mpool.c:43   UCX  WARN  object 0xc29d040 was not returned to mpool ucp_requests
[1715609879.399972] [node145:524037:0]          mpool.c:43   UCX  WARN  object 0xc29d200 was not returned to mpool ucp_requests
[1715609879.399979] [node145:524037:0]          mpool.c:43   UCX  WARN  object 0xc29d3c0 was not returned to mpool ucp_requests
[1715609879.400146] [node145:524040:0]          mpool.c:43   UCX  WARN  object 0xc721980 was not returned to mpool ucp_requests
[1715609879.400158] [node145:524040:0]          mpool.c:43   UCX  WARN  object 0xc721b40 was not returned to mpool ucp_requests
[1715609879.400162] [node145:524040:0]          mpool.c:43   UCX  WARN  object 0xc721d00 was not returned to mpool ucp_requests
[1715609879.400165] [node145:524040:0]          mpool.c:43   UCX  WARN  object 0xc721ec0 was not returned to mpool ucp_requests
[1715609879.400167] [node145:524040:0]          mpool.c:43   UCX  WARN  object 0xc722080 was not returned to mpool ucp_requests
[1715609879.401036] [node145:524055:0]          mpool.c:43   UCX  WARN  object 0xa991b40 was not returned to mpool ucp_requests
[1715609879.401047] [node145:524055:0]          mpool.c:43   UCX  WARN  object 0xa991d00 was not returned to mpool ucp_requests
[1715609879.401052] [node145:524055:0]          mpool.c:43   UCX  WARN  object 0xa991ec0 was not returned to mpool ucp_requests
[1715609879.401055] [node145:524055:0]          mpool.c:43   UCX  WARN  object 0xa992080 was not returned to mpool ucp_requests
[1715609879.401058] [node145:524055:0]          mpool.c:43   UCX  WARN  object 0xa992240 was not returned to mpool ucp_requests
[1715609879.401510] [node145:524054:0]          mpool.c:43   UCX  WARN  object 0xad17980 was not returned to mpool ucp_requests
[1715609879.401522] [node145:524054:0]          mpool.c:43   UCX  WARN  object 0xad17b40 was not returned to mpool ucp_requests
[1715609879.401526] [node145:524054:0]          mpool.c:43   UCX  WARN  object 0xad17d00 was not returned to mpool ucp_requests
[1715609879.401530] [node145:524054:0]          mpool.c:43   UCX  WARN  object 0xad17ec0 was not returned to mpool ucp_requests
[1715609879.401533] [node145:524054:0]          mpool.c:43   UCX  WARN  object 0xad18080 was not returned to mpool ucp_requests
[1715609879.402927] [node145:524034:0]          mpool.c:43   UCX  WARN  object 0xc4fe900 was not returned to mpool ucp_requests
[1715609879.402937] [node145:524034:0]          mpool.c:43   UCX  WARN  object 0xc4feac0 was not returned to mpool ucp_requests
[1715609879.402942] [node145:524034:0]          mpool.c:43   UCX  WARN  object 0xc4fec80 was not returned to mpool ucp_requests
[1715609879.402945] [node145:524034:0]          mpool.c:43   UCX  WARN  object 0xc4fee40 was not returned to mpool ucp_requests
[1715609879.402947] [node145:524034:0]          mpool.c:43   UCX  WARN  object 0xc4ff000 was not returned to mpool ucp_requests
[1715609879.402950] [node145:524034:0]          mpool.c:43   UCX  WARN  object 0xc4ff1c0 was not returned to mpool ucp_requests
[1715609879.405222] [node145:524047:0]          mpool.c:43   UCX  WARN  object 0xc6a2a80 was not returned to mpool ucp_requests
[1715609879.405232] [node145:524047:0]          mpool.c:43   UCX  WARN  object 0xc6a2c40 was not returned to mpool ucp_requests
[1715609879.405237] [node145:524047:0]          mpool.c:43   UCX  WARN  object 0xc6a2e00 was not returned to mpool ucp_requests
[1715609879.405240] [node145:524047:0]          mpool.c:43   UCX  WARN  object 0xc6a2fc0 was not returned to mpool ucp_requests
[1715609879.405244] [node145:524047:0]          mpool.c:43   UCX  WARN  object 0xc6a3180 was not returned to mpool ucp_requests
[1715609879.423944] [node145:524053:0]          mpool.c:43   UCX  WARN  object 0xb93fb40 was not returned to mpool ucp_requests
[1715609879.423960] [node145:524053:0]          mpool.c:43   UCX  WARN  object 0xb93fd00 was not returned to mpool ucp_requests
[1715609879.423965] [node145:524053:0]          mpool.c:43   UCX  WARN  object 0xb93fec0 was not returned to mpool ucp_requests
[1715609879.423969] [node145:524053:0]          mpool.c:43   UCX  WARN  object 0xb940080 was not returned to mpool ucp_requests
[1715609879.423971] [node145:524053:0]          mpool.c:43   UCX  WARN  object 0xb940240 was not returned to mpool ucp_requests
[1715609879.424993] [node145:524028:0]          mpool.c:43   UCX  WARN  object 0xb788c80 was not returned to mpool ucp_requests
[1715609879.425003] [node145:524028:0]          mpool.c:43   UCX  WARN  object 0xb788e40 was not returned to mpool ucp_requests
[1715609879.425008] [node145:524028:0]          mpool.c:43   UCX  WARN  object 0xb789000 was not returned to mpool ucp_requests
[1715609879.471140] [node145:524042:0]          mpool.c:43   UCX  WARN  object 0xbff9a80 was not returned to mpool ucp_requests
[1715609879.471159] [node145:524042:0]          mpool.c:43   UCX  WARN  object 0xbff9c40 was not returned to mpool ucp_requests
[1715609879.471162] [node145:524042:0]          mpool.c:43   UCX  WARN  object 0xbff9e00 was not returned to mpool ucp_requests
[1715609879.471165] [node145:524042:0]          mpool.c:43   UCX  WARN  object 0xbff9fc0 was not returned to mpool ucp_requests
[1715609879.471167] [node145:524042:0]          mpool.c:43   UCX  WARN  object 0xbffa180 was not returned to mpool ucp_requests
[1715609879.472345] [node145:524048:0]          mpool.c:43   UCX  WARN  object 0xc1a4a80 was not returned to mpool ucp_requests
[1715609879.472357] [node145:524048:0]          mpool.c:43   UCX  WARN  object 0xc1a4c40 was not returned to mpool ucp_requests
[1715609879.472363] [node145:524048:0]          mpool.c:43   UCX  WARN  object 0xc1a4e00 was not returned to mpool ucp_requests
[1715609879.472367] [node145:524048:0]          mpool.c:43   UCX  WARN  object 0xc1a4fc0 was not returned to mpool ucp_requests
[1715609879.472370] [node145:524048:0]          mpool.c:43   UCX  WARN  object 0xc1a5180 was not returned to mpool ucp_requests
[1715609879.474465] [node145:524045:0]          mpool.c:43   UCX  WARN  object 0xafecac0 was not returned to mpool ucp_requests
[1715609879.474476] [node145:524045:0]          mpool.c:43   UCX  WARN  object 0xafecc80 was not returned to mpool ucp_requests
[1715609879.474480] [node145:524045:0]          mpool.c:43   UCX  WARN  object 0xafece40 was not returned to mpool ucp_requests
[1715609879.474483] [node145:524045:0]          mpool.c:43   UCX  WARN  object 0xafed000 was not returned to mpool ucp_requests
[1715609879.474486] [node145:524045:0]          mpool.c:43   UCX  WARN  object 0xafed1c0 was not returned to mpool ucp_requests
[1715609879.476118] [node145:524030:0]          mpool.c:43   UCX  WARN  object 0xc3faa80 was not returned to mpool ucp_requests
[1715609879.476130] [node145:524030:0]          mpool.c:43   UCX  WARN  object 0xc3fac40 was not returned to mpool ucp_requests
[1715609879.476133] [node145:524030:0]          mpool.c:43   UCX  WARN  object 0xc3fae00 was not returned to mpool ucp_requests
[1715609879.476135] [node145:524030:0]          mpool.c:43   UCX  WARN  object 0xc3fafc0 was not returned to mpool ucp_requests
[1715609879.476137] [node145:524030:0]          mpool.c:43   UCX  WARN  object 0xc3fb180 was not returned to mpool ucp_requests
[1715609879.476139] [node145:524030:0]          mpool.c:43   UCX  WARN  object 0xc3fb340 was not returned to mpool ucp_requests
[1715609879.476339] [node145:524039:0]          mpool.c:43   UCX  WARN  object 0xbeebb00 was not returned to mpool ucp_requests
[1715609879.476351] [node145:524039:0]          mpool.c:43   UCX  WARN  object 0xbeebcc0 was not returned to mpool ucp_requests
[1715609879.476355] [node145:524039:0]          mpool.c:43   UCX  WARN  object 0xbeebe80 was not returned to mpool ucp_requests
[1715609879.476357] [node145:524039:0]          mpool.c:43   UCX  WARN  object 0xbeec040 was not returned to mpool ucp_requests
[1715609879.476360] [node145:524039:0]          mpool.c:43   UCX  WARN  object 0xbeec200 was not returned to mpool ucp_requests
[1715609879.486883] [node145:524041:0]          mpool.c:43   UCX  WARN  object 0xad53b80 was not returned to mpool ucp_requests
[1715609879.486899] [node145:524041:0]          mpool.c:43   UCX  WARN  object 0xad53d40 was not returned to mpool ucp_requests
[1715609879.486905] [node145:524041:0]          mpool.c:43   UCX  WARN  object 0xad53f00 was not returned to mpool ucp_requests
[1715609879.486910] [node145:524041:0]          mpool.c:43   UCX  WARN  object 0xad540c0 was not returned to mpool ucp_requests
[1715609879.486913] [node145:524041:0]          mpool.c:43   UCX  WARN  object 0xad54280 was not returned to mpool ucp_requests
[1715609879.487741] [node145:524038:0]          mpool.c:43   UCX  WARN  object 0xab26980 was not returned to mpool ucp_requests
[1715609879.487758] [node145:524038:0]          mpool.c:43   UCX  WARN  object 0xab26b40 was not returned to mpool ucp_requests
[1715609879.487763] [node145:524038:0]          mpool.c:43   UCX  WARN  object 0xab26d00 was not returned to mpool ucp_requests
[1715609879.487766] [node145:524038:0]          mpool.c:43   UCX  WARN  object 0xab26ec0 was not returned to mpool ucp_requests
[1715609879.487770] [node145:524038:0]          mpool.c:43   UCX  WARN  object 0xab27080 was not returned to mpool ucp_requests
[1715609879.489804] [node145:524032:0]          mpool.c:43   UCX  WARN  object 0xb19bb40 was not returned to mpool ucp_requests
[1715609879.489819] [node145:524032:0]          mpool.c:43   UCX  WARN  object 0xb19bd00 was not returned to mpool ucp_requests
[1715609879.489824] [node145:524032:0]          mpool.c:43   UCX  WARN  object 0xb19bec0 was not returned to mpool ucp_requests
[1715609879.489827] [node145:524032:0]          mpool.c:43   UCX  WARN  object 0xb19c080 was not returned to mpool ucp_requests
[1715609879.489829] [node145:524032:0]          mpool.c:43   UCX  WARN  object 0xb19c240 was not returned to mpool ucp_requests
[1715609879.489832] [node145:524032:0]          mpool.c:43   UCX  WARN  object 0xb19c400 was not returned to mpool ucp_requests
[1715609879.491388] [node145:524029:0]          mpool.c:43   UCX  WARN  object 0xb114b80 was not returned to mpool ucp_requests
[1715609879.491399] [node145:524029:0]          mpool.c:43   UCX  WARN  object 0xb114d40 was not returned to mpool ucp_requests
[1715609879.491403] [node145:524029:0]          mpool.c:43   UCX  WARN  object 0xb114f00 was not returned to mpool ucp_requests
[1715609879.491406] [node145:524029:0]          mpool.c:43   UCX  WARN  object 0xb1150c0 was not returned to mpool ucp_requests
[1715609879.491408] [node145:524029:0]          mpool.c:43   UCX  WARN  object 0xb115280 was not returned to mpool ucp_requests
[1715609879.491411] [node145:524029:0]          mpool.c:43   UCX  WARN  object 0xb115440 was not returned to mpool ucp_requests
[1715609879.492808] [node145:524035:0]          mpool.c:43   UCX  WARN  object 0xbdc3bc0 was not returned to mpool ucp_requests
[1715609879.492819] [node145:524035:0]          mpool.c:43   UCX  WARN  object 0xbdc3d80 was not returned to mpool ucp_requests
[1715609879.492823] [node145:524035:0]          mpool.c:43   UCX  WARN  object 0xbdc3f40 was not returned to mpool ucp_requests
[1715609879.492826] [node145:524035:0]          mpool.c:43   UCX  WARN  object 0xbdc4100 was not returned to mpool ucp_requests
[1715609879.492828] [node145:524035:0]          mpool.c:43   UCX  WARN  object 0xbdc42c0 was not returned to mpool ucp_requests
[1715609879.494824] [node145:524044:0]          mpool.c:43   UCX  WARN  object 0xbe7dbc0 was not returned to mpool ucp_requests
[1715609879.494834] [node145:524044:0]          mpool.c:43   UCX  WARN  object 0xbe7dd80 was not returned to mpool ucp_requests
[1715609879.494839] [node145:524044:0]          mpool.c:43   UCX  WARN  object 0xbe7df40 was not returned to mpool ucp_requests
[1715609879.494842] [node145:524044:0]          mpool.c:43   UCX  WARN  object 0xbe7e100 was not returned to mpool ucp_requests
[1715609879.494845] [node145:524044:0]          mpool.c:43   UCX  WARN  object 0xbe7e2c0 was not returned to mpool ucp_requests
[1715609879.499690] [node145:524033:0]          mpool.c:43   UCX  WARN  object 0xa97d500 was not returned to mpool ucp_requests
[1715609879.499701] [node145:524033:0]          mpool.c:43   UCX  WARN  object 0xa97d6c0 was not returned to mpool ucp_requests
[1715609879.499704] [node145:524033:0]          mpool.c:43   UCX  WARN  object 0xa97d880 was not returned to mpool ucp_requests
[1715609879.499706] [node145:524033:0]          mpool.c:43   UCX  WARN  object 0xa97da40 was not returned to mpool ucp_requests
[1715609879.499708] [node145:524033:0]          mpool.c:43   UCX  WARN  object 0xa97dc00 was not returned to mpool ucp_requests
[1715609879.499710] [node145:524033:0]          mpool.c:43   UCX  WARN  object 0xa97ddc0 was not returned to mpool ucp_requests
[1715609879.500870] [node145:524036:0]          mpool.c:43   UCX  WARN  object 0xaab1b80 was not returned to mpool ucp_requests
[1715609879.500880] [node145:524036:0]          mpool.c:43   UCX  WARN  object 0xaab1d40 was not returned to mpool ucp_requests
[1715609879.500883] [node145:524036:0]          mpool.c:43   UCX  WARN  object 0xaab1f00 was not returned to mpool ucp_requests
[1715609879.500885] [node145:524036:0]          mpool.c:43   UCX  WARN  object 0xaab20c0 was not returned to mpool ucp_requests
[1715609879.500887] [node145:524036:0]          mpool.c:43   UCX  WARN  object 0xaab2280 was not returned to mpool ucp_requests


           ************************************************************
           *        Program running with 30 parallel MPI-processes    *
           *              working on a common directory               *
           ************************************************************

Diagonalization of the overlap matrix:
Smallest eigenvalue                        ... 3.273e-06
Time for diagonalization                   ...    0.413 sec
Threshold for overlap eigenvalues          ... 1.000e-08
Number of eigenvalues below threshold      ... 0
Time for construction of square roots      ...    0.770 sec
Total time needed                          ...    1.343 sec

-------------------
DFT GRID GENERATION
-------------------

General Integration Accuracy     IntAcc      ... 4.388
Radial Grid Type                 RadialGrid  ... OptM3 with GC (2021)
Angular Grid (max. ang.)         AngularGrid ... 4 (Lebedev-302)
Angular grid pruning method      GridPruning ... 4 (adaptive)
Weight generation scheme         WeightScheme... Becke
Basis function cutoff            BFCut       ... 1.0000e-11
Integration weight cutoff        WCut        ... 1.0000e-14
Angular grids for H and He will be reduced by one unit
Partially contracted basis set               ... off
Rotationally invariant grid construction     ... off

Total number of grid points                  ...   373729
Total number of batches                      ...     5884
Average number of points per batch           ...       63
Average number of grid points per atom       ...     4558
Time for grid setup =    2.186 sec

--------------------
COSX GRID GENERATION
--------------------

GRIDX 1
-------
General Integration Accuracy     IntAcc      ... 3.816
Radial Grid Type                 RadialGrid  ... OptM3 with GC (2021)
Angular Grid (max. ang.)         AngularGrid ... 1 (Lebedev-50)
Angular grid pruning method      GridPruning ... 4 (adaptive)
Weight generation scheme         WeightScheme... Becke
Basis function cutoff            BFCut       ... 1.0000e-11
Integration weight cutoff        WCut        ... 1.0000e-14
Angular grids for H and He will be reduced by one unit
Partially contracted basis set               ... on
Rotationally invariant grid construction     ... off

Total number of grid points                  ...    47379
Total number of batches                      ...      776
Average number of points per batch           ...       61
Average number of grid points per atom       ...      578
UseSFitting                                  ... on

GRIDX 2
-------
General Integration Accuracy     IntAcc      ... 4.020
Radial Grid Type                 RadialGrid  ... OptM3 with GC (2021)
Angular Grid (max. ang.)         AngularGrid ... 2 (Lebedev-110)
Angular grid pruning method      GridPruning ... 4 (adaptive)
Weight generation scheme         WeightScheme... Becke
Basis function cutoff            BFCut       ... 1.0000e-11
Integration weight cutoff        WCut        ... 1.0000e-14
Angular grids for H and He will be reduced by one unit
Partially contracted basis set               ... on
Rotationally invariant grid construction     ... off

Total number of grid points                  ...   100253
Total number of batches                      ...     1609
Average number of points per batch           ...       62
Average number of grid points per atom       ...     1223
UseSFitting                                  ... on

GRIDX 3
-------
General Integration Accuracy     IntAcc      ... 4.338
Radial Grid Type                 RadialGrid  ... OptM3 with GC (2021)
Angular Grid (max. ang.)         AngularGrid ... 3 (Lebedev-194)
Angular grid pruning method      GridPruning ... 4 (adaptive)
Weight generation scheme         WeightScheme... Becke
Basis function cutoff            BFCut       ... 1.0000e-11
Integration weight cutoff        WCut        ... 1.0000e-14
Angular grids for H and He will be reduced by one unit
Partially contracted basis set               ... on
Rotationally invariant grid construction     ... off

Total number of grid points                  ...   217316
Total number of batches                      ...     3434
Average number of points per batch           ...       63
Average number of grid points per atom       ...     2650
UseSFitting                                  ... on

Time for X-Grid setup             =    7.068 sec


--------------------
CPCM SOLVATION MODEL
--------------------
CPCM parameters:
  Epsilon                                         ...      26.7260
  Refrac                                          ...       1.2907
  Rsolv                                           ...       1.3000
  Surface type                                    ... GAUSSIAN VDW
  Epsilon function type                           ...         CPCM
Solvent:                                     ... 2,2,2-TRIFLUOROETHANOL
SMD-CDS solvent descriptors:
  Soln                                       ...    1.2907
  Soln25                                     ... Unavailable
  Sola                                       ...    0.5700
  Solb                                       ...    0.2500
  Solg                                       ...   42.0200
  Solc                                       ...    0.0000
  Solh                                       ...    0.5000
Radii:
 Radius for O  used is    2.8724 Bohr (=   1.5200 Ang.)
 Radius for N  used is    3.5716 Bohr (=   1.8900 Ang.)
 Radius for C  used is    3.4960 Bohr (=   1.8500 Ang.)
 Radius for H  used is    2.2677 Bohr (=   1.2000 Ang.)
Calculating surface                               ...        done! (  0.0s)
GEPOL surface points                              ...         4671
GEPOL Volume                                      ...    3924.0957
GEPOL Surface-area                                ...    2121.6780
Calculating surface distance matrix               ...        done! (  0.2s)
Performing Cholesky decomposition & store         ...        done! (  1.4s)
Overall time for CPCM initialization              ...                 1.7s
--------------
SCF ITERATIONS
--------------
ITER       Energy         Delta-E        Max-DP      RMS-DP      [F,P]     Damp
               ***  Starting incremental Fock matrix formation  ***
                      *** Initiating the SOSCF procedure ***
                      *** Re-Reading the Fockian *** 
                      *** Removing any level shift *** 
ITER      Energy       Delta-E        Grad      Rot      Max-DP    RMS-DP
  0  -1804.91227049 -1804.9122704886  0.003249  0.003249  0.017882  0.000139
               *** Restarting incremental Fock matrix formation ***
  1  -1804.91844228  -0.0061717949  0.001412  0.002792  0.005874  0.000044
  2  -1804.91918002  -0.0007377320  0.000257  0.000717  0.001409  0.000012
  3  -1804.91918324  -0.0000032219  0.000396  0.000418  0.001916  0.000006
  4  -1804.91920096  -0.0000177193  0.000089  0.000184  0.000448  0.000003
  5  -1804.91920199  -0.0000010368  0.000064  0.000122  0.000302  0.000002
  6  -1804.91920252  -0.0000005271  0.000028  0.000059  0.000212  0.000001
  7  -1804.91920270  -0.0000001783  0.000011  0.000028  0.000315  0.000001
  8  -1804.91920268   0.0000000162  0.000010  0.000023  0.000145  0.000001
  9  -1804.91920269  -0.0000000084  0.000005  0.000011  0.000211  0.000001
                  ***Gradient check signals convergence***
              ***Rediagonalizing the Fockian in SOSCF/NRSCF***

               *****************************************************
               *                     SUCCESS                       *
               *           SCF CONVERGED AFTER  10 CYCLES          *
               *****************************************************

Old exchange energy                            =    -61.834099373 Eh
New exchange energy                            =    -61.834056892 Eh
Exchange energy change after final integration =      0.000042482 Eh
Total energy after final integration           =  -1804.919160282 Eh
Final COS-X integration done in                =    33.845 sec

SMD CDS free energy correction energy :                 4.09749     Kcal/mol
Total Energy after SMD CDS correction =             -1804.912630513 Eh
Total Energy       :        -1804.91263051 Eh          -49114.16959 eV
  Last Energy change         ...   -7.3007e-08  Tolerance :   1.0000e-08
  Last MAX-Density change    ...    2.4425e-15  Tolerance :   1.0000e-07
             **** THE GBW FILE WAS UPDATED (IminiumBzOate_S3optb.gbw) ****
             **** DENSITY IminiumBzOate_S3optb.scfp WAS UPDATED ****
             **** ENERGY FILE WAS UPDATED (IminiumBzOate_S3optb.en.tmp) ****
             **** THE GBW FILE WAS UPDATED (IminiumBzOate_S3optb.gbw) ****
             **** DENSITY IminiumBzOate_S3optb.scfp WAS UPDATED ****
Total SCF time: 0 days 0 hours 4 min 55 sec 

Maximum memory used throughout the entire SCF-calculation: 581.1 MB
[1715610177.279196] [node145:524304:0]          mpool.c:43   UCX  WARN  object 0x13db4a80 was not returned to mpool ucp_requests
[1715610177.279215] [node145:524304:0]          mpool.c:43   UCX  WARN  object 0x13db4c40 was not returned to mpool ucp_requests
[1715610177.279220] [node145:524304:0]          mpool.c:43   UCX  WARN  object 0x13db4fc0 was not returned to mpool ucp_requests
[1715610177.279625] [node145:524330:0]          mpool.c:43   UCX  WARN  object 0x13146a80 was not returned to mpool ucp_requests
[1715610177.279636] [node145:524330:0]          mpool.c:43   UCX  WARN  object 0x13146c40 was not returned to mpool ucp_requests
[1715610177.279641] [node145:524330:0]          mpool.c:43   UCX  WARN  object 0x13146fc0 was not returned to mpool ucp_requests
[1715610177.279703] [node145:524310:0]          mpool.c:43   UCX  WARN  object 0x141c1ac0 was not returned to mpool ucp_requests
[1715610177.279714] [node145:524310:0]          mpool.c:43   UCX  WARN  object 0x141c1c80 was not returned to mpool ucp_requests
[1715610177.279719] [node145:524310:0]          mpool.c:43   UCX  WARN  object 0x141c2000 was not returned to mpool ucp_requests
[1715610177.285088] [node145:524315:0]          mpool.c:43   UCX  WARN  object 0x12c75d40 was not returned to mpool ucp_requests
[1715610177.285104] [node145:524315:0]          mpool.c:43   UCX  WARN  object 0x12c75f00 was not returned to mpool ucp_requests
[1715610177.285109] [node145:524315:0]          mpool.c:43   UCX  WARN  object 0x12c76280 was not returned to mpool ucp_requests
[1715610177.285939] [node145:524324:0]          mpool.c:43   UCX  WARN  object 0x13a77ec0 was not returned to mpool ucp_requests
[1715610177.285949] [node145:524324:0]          mpool.c:43   UCX  WARN  object 0x13a78080 was not returned to mpool ucp_requests
[1715610177.285953] [node145:524324:0]          mpool.c:43   UCX  WARN  object 0x13a78240 was not returned to mpool ucp_requests
[1715610177.287631] [node145:524320:0]          mpool.c:43   UCX  WARN  object 0x1400dbc0 was not returned to mpool ucp_requests
[1715610177.287647] [node145:524320:0]          mpool.c:43   UCX  WARN  object 0x1400dd80 was not returned to mpool ucp_requests
[1715610177.287653] [node145:524320:0]          mpool.c:43   UCX  WARN  object 0x1400df40 was not returned to mpool ucp_requests
[1715610177.289911] [node145:524326:0]          mpool.c:43   UCX  WARN  object 0x13e36d00 was not returned to mpool ucp_requests
[1715610177.289922] [node145:524326:0]          mpool.c:43   UCX  WARN  object 0x13e36ec0 was not returned to mpool ucp_requests
[1715610177.289927] [node145:524326:0]          mpool.c:43   UCX  WARN  object 0x13e37080 was not returned to mpool ucp_requests
[1715610177.290168] [node145:524311:0]          mpool.c:43   UCX  WARN  object 0x140ff940 was not returned to mpool ucp_requests
[1715610177.290179] [node145:524311:0]          mpool.c:43   UCX  WARN  object 0x140ffcc0 was not returned to mpool ucp_requests
[1715610177.290183] [node145:524311:0]          mpool.c:43   UCX  WARN  object 0x140ffe80 was not returned to mpool ucp_requests
[1715610177.291198] [node145:524312:0]          mpool.c:43   UCX  WARN  object 0x138b0a00 was not returned to mpool ucp_requests
[1715610177.291209] [node145:524312:0]          mpool.c:43   UCX  WARN  object 0x138b0bc0 was not returned to mpool ucp_requests
[1715610177.291213] [node145:524312:0]          mpool.c:43   UCX  WARN  object 0x138b0f40 was not returned to mpool ucp_requests
[1715610177.303324] [node145:524318:0]          mpool.c:43   UCX  WARN  object 0x133b8c40 was not returned to mpool ucp_requests
[1715610177.303336] [node145:524318:0]          mpool.c:43   UCX  WARN  object 0x133b8fc0 was not returned to mpool ucp_requests
[1715610177.303339] [node145:524318:0]          mpool.c:43   UCX  WARN  object 0x133b9180 was not returned to mpool ucp_requests
[1715610177.291876] [node145:524321:0]          mpool.c:43   UCX  WARN  object 0x14aa69c0 was not returned to mpool ucp_requests
[1715610177.291886] [node145:524321:0]          mpool.c:43   UCX  WARN  object 0x14aa6d40 was not returned to mpool ucp_requests
[1715610177.291891] [node145:524321:0]          mpool.c:43   UCX  WARN  object 0x14aa6f00 was not returned to mpool ucp_requests
[1715610177.316222] [node145:524322:0]          mpool.c:43   UCX  WARN  object 0x12ca5f00 was not returned to mpool ucp_requests
[1715610177.316232] [node145:524322:0]          mpool.c:43   UCX  WARN  object 0x12ca60c0 was not returned to mpool ucp_requests
[1715610177.316236] [node145:524322:0]          mpool.c:43   UCX  WARN  object 0x12ca6280 was not returned to mpool ucp_requests
[1715610177.306547] [node145:524325:0]          mpool.c:43   UCX  WARN  object 0x137c5c80 was not returned to mpool ucp_requests
[1715610177.306559] [node145:524325:0]          mpool.c:43   UCX  WARN  object 0x137c5e40 was not returned to mpool ucp_requests
[1715610177.306563] [node145:524325:0]          mpool.c:43   UCX  WARN  object 0x137c6000 was not returned to mpool ucp_requests
[1715610177.325783] [node145:524327:0]          mpool.c:43   UCX  WARN  object 0x13ce0d40 was not returned to mpool ucp_requests
[1715610177.325794] [node145:524327:0]          mpool.c:43   UCX  WARN  object 0x13ce0f00 was not returned to mpool ucp_requests
[1715610177.325797] [node145:524327:0]          mpool.c:43   UCX  WARN  object 0x13ce10c0 was not returned to mpool ucp_requests
[1715610177.291744] [node145:524328:0]          mpool.c:43   UCX  WARN  object 0x133b3a40 was not returned to mpool ucp_requests
[1715610177.291754] [node145:524328:0]          mpool.c:43   UCX  WARN  object 0x133b3c00 was not returned to mpool ucp_requests
[1715610177.291758] [node145:524328:0]          mpool.c:43   UCX  WARN  object 0x133b3f80 was not returned to mpool ucp_requests
[1715610177.306035] [node145:524329:0]          mpool.c:43   UCX  WARN  object 0x137d1c40 was not returned to mpool ucp_requests
[1715610177.306051] [node145:524329:0]          mpool.c:43   UCX  WARN  object 0x137d1e00 was not returned to mpool ucp_requests
[1715610177.306055] [node145:524329:0]          mpool.c:43   UCX  WARN  object 0x137d1fc0 was not returned to mpool ucp_requests
[1715610177.306155] [node145:524331:0]          mpool.c:43   UCX  WARN  object 0x1429b7c0 was not returned to mpool ucp_requests
[1715610177.306166] [node145:524331:0]          mpool.c:43   UCX  WARN  object 0x1429bb40 was not returned to mpool ucp_requests
[1715610177.319215] [node145:524332:0]          mpool.c:43   UCX  WARN  object 0x13414ec0 was not returned to mpool ucp_requests
[1715610177.319231] [node145:524332:0]          mpool.c:43   UCX  WARN  object 0x13415080 was not returned to mpool ucp_requests
[1715610177.306210] [node145:524305:0]          mpool.c:43   UCX  WARN  object 0x130b9940 was not returned to mpool ucp_requests
[1715610177.306220] [node145:524305:0]          mpool.c:43   UCX  WARN  object 0x130b9cc0 was not returned to mpool ucp_requests
[1715610177.306224] [node145:524305:0]          mpool.c:43   UCX  WARN  object 0x130b9e80 was not returned to mpool ucp_requests
[1715610177.311708] [node145:524306:0]          mpool.c:43   UCX  WARN  object 0x12f087c0 was not returned to mpool ucp_requests
[1715610177.311718] [node145:524306:0]          mpool.c:43   UCX  WARN  object 0x12f08b40 was not returned to mpool ucp_requests
[1715610177.311722] [node145:524306:0]          mpool.c:43   UCX  WARN  object 0x12f08ec0 was not returned to mpool ucp_requests
[1715610177.311217] [node145:524307:0]          mpool.c:43   UCX  WARN  object 0x14666800 was not returned to mpool ucp_requests
[1715610177.311228] [node145:524307:0]          mpool.c:43   UCX  WARN  object 0x14666b80 was not returned to mpool ucp_requests
[1715610177.311232] [node145:524307:0]          mpool.c:43   UCX  WARN  object 0x14666d40 was not returned to mpool ucp_requests
[1715610177.311606] [node145:524309:0]          mpool.c:43   UCX  WARN  object 0x1413d880 was not returned to mpool ucp_requests
[1715610177.311616] [node145:524309:0]          mpool.c:43   UCX  WARN  object 0x1413da40 was not returned to mpool ucp_requests
[1715610177.311620] [node145:524309:0]          mpool.c:43   UCX  WARN  object 0x1413df80 was not returned to mpool ucp_requests
[1715610177.316341] [node145:524313:0]          mpool.c:43   UCX  WARN  object 0x13ad4cc0 was not returned to mpool ucp_requests
[1715610177.316352] [node145:524313:0]          mpool.c:43   UCX  WARN  object 0x13ad4e80 was not returned to mpool ucp_requests
[1715610177.316357] [node145:524313:0]          mpool.c:43   UCX  WARN  object 0x13ad5200 was not returned to mpool ucp_requests
[1715610177.293049] [node145:524314:0]          mpool.c:43   UCX  WARN  object 0x138fba00 was not returned to mpool ucp_requests
[1715610177.293059] [node145:524314:0]          mpool.c:43   UCX  WARN  object 0x138fbbc0 was not returned to mpool ucp_requests
[1715610177.293062] [node145:524314:0]          mpool.c:43   UCX  WARN  object 0x138fbf40 was not returned to mpool ucp_requests
[1715610177.311836] [node145:524316:0]          mpool.c:43   UCX  WARN  object 0x141caa00 was not returned to mpool ucp_requests
[1715610177.311846] [node145:524316:0]          mpool.c:43   UCX  WARN  object 0x141cabc0 was not returned to mpool ucp_requests
[1715610177.311850] [node145:524316:0]          mpool.c:43   UCX  WARN  object 0x141caf40 was not returned to mpool ucp_requests
[1715610177.356632] [node145:524323:0]          mpool.c:43   UCX  WARN  object 0x12a57e00 was not returned to mpool ucp_requests
[1715610177.356646] [node145:524323:0]          mpool.c:43   UCX  WARN  object 0x12a57fc0 was not returned to mpool ucp_requests
[1715610177.356651] [node145:524323:0]          mpool.c:43   UCX  WARN  object 0x12a58180 was not returned to mpool ucp_requests
[1715610177.389801] [node145:524319:0]          mpool.c:43   UCX  WARN  object 0x13dbad80 was not returned to mpool ucp_requests
[1715610177.389812] [node145:524319:0]          mpool.c:43   UCX  WARN  object 0x13dbaf40 was not returned to mpool ucp_requests
[1715610177.389815] [node145:524319:0]          mpool.c:43   UCX  WARN  object 0x13dbb100 was not returned to mpool ucp_requests
[1715610177.420478] [node145:524317:0]          mpool.c:43   UCX  WARN  object 0x137de800 was not returned to mpool ucp_requests
[1715610177.420491] [node145:524317:0]          mpool.c:43   UCX  WARN  object 0x137deb80 was not returned to mpool ucp_requests
[1715610177.420495] [node145:524317:0]          mpool.c:43   UCX  WARN  object 0x137def00 was not returned to mpool ucp_requests
[1715610177.423555] [node145:524308:0]          mpool.c:43   UCX  WARN  object 0x136b4a80 was not returned to mpool ucp_requests
[1715610177.423570] [node145:524308:0]          mpool.c:43   UCX  WARN  object 0x136b4e00 was not returned to mpool ucp_requests
[1715610177.423576] [node145:524308:0]          mpool.c:43   UCX  WARN  object 0x136b4fc0 was not returned to mpool ucp_requests


-------------------------------------------------------------------------------
                          DFT DISPERSION CORRECTION                            
                                                                               
                              DFTD3 V3.1  Rev 1                                
                          USING Becke-Johnson damping                          
-------------------------------------------------------------------------------
-------------------------   ----------------
Dispersion correction           -0.119831144
-------------------------   ----------------


-------------------------   --------------------
FINAL SINGLE POINT ENERGY     -1805.032461657369
-------------------------   --------------------


           ************************************************************
           *        Program running with 30 parallel MPI-processes    *
           *              working on a common directory               *
           ************************************************************
------------------------------------------------------------------------------
                         ORCA SCF GRADIENT CALCULATION
------------------------------------------------------------------------------

 ... reading COSX grid (gridx3)
Gradient of the Kohn-Sham DFT energy:
Kohn-Sham wavefunction type      ... RKS
Hartree-Fock exchange scaling    ...    0.250
Number of operators              ...    1
Number of atoms                  ...   82
Basis set dimensions             ... 1542
Integral neglect threshold       ... 2.5e-11
Integral primitive cutoff        ... 2.5e-12
SHARK Integral package           ... ON

Nuc. rep. gradient       (SHARK) ... done (  0.1 sec)
HCore & Overlap gradient (SHARK) ... done (  1.3 sec)
RI-J gradient            (SHARK) ... done (  5.1 sec)
COSX-gradient                    ... done ( 44.0 sec)
Exchange-correlation gradient    ... done
Dispersion correction            ... done

------------------
CARTESIAN GRADIENT
------------------

   1   O   :   -0.000001633   -0.000406910   -0.000513670
   2   O   :    0.001490149   -0.000719891   -0.001417814
   3   N   :   -0.000011524    0.000454813   -0.000107261
   4   N   :   -0.000792351   -0.000813516   -0.000234001
   5   C   :   -0.000283244   -0.000422207    0.000236459
   6   C   :   -0.000295486    0.000733772    0.000216860
   7   H   :    0.000060751   -0.000111503    0.000266556
   8   C   :   -0.000238842   -0.000093669   -0.000269544
   9   C   :   -0.000076760   -0.000039763   -0.000052281
  10   H   :    0.000066612   -0.000002691   -0.000006027
  11   C   :    0.000193393   -0.000245377    0.000012873
  12   H   :   -0.000027803   -0.000062661   -0.000018215
  13   C   :    0.000058088   -0.000043292    0.000061168
  14   H   :   -0.000020102    0.000032726    0.000029771
  15   C   :   -0.000149371   -0.000015030    0.000065866
  16   H   :   -0.000068065    0.000026549    0.000021775
  17   C   :    0.000085116    0.000053053   -0.000056628
  18   H   :    0.000298031   -0.000137254   -0.000073958
  19   C   :   -0.000107970   -0.000071674   -0.000016380
  20   C   :    0.000031276   -0.000031093   -0.000084648
  21   H   :   -0.000045745    0.000051981   -0.000050151
  22   H   :    0.000000660    0.000013860   -0.000012239
  23   H   :   -0.000015248    0.000003934   -0.000000557
  24   C   :   -0.000129308    0.000043558    0.000049655
  25   H   :   -0.000015371    0.000009903   -0.000035927
  26   H   :    0.000017135   -0.000070372    0.000004069
  27   H   :    0.000010639   -0.000089954    0.000073351
  28   C   :   -0.000036981    0.000014561    0.000091801
  29   H   :    0.000006129    0.000018682    0.000002659
  30   H   :   -0.000018520   -0.000001142    0.000020118
  31   H   :   -0.000014441   -0.000009945   -0.000029883
  32   C   :   -0.000748541    0.000385252   -0.000103644
  33   C   :    0.000134278   -0.000220708    0.000149472
  34   C   :    0.000048199   -0.000031515    0.000038429
  35   H   :   -0.000064321    0.000060142    0.000029205
  36   C   :   -0.000090505    0.000139306   -0.000029358
  37   H   :   -0.000021863    0.000012203   -0.000014367
  38   C   :    0.000015390   -0.000000974    0.000048384
  39   H   :    0.000028725   -0.000022164    0.000019015
  40   C   :    0.000677064   -0.000701006   -0.000343530
  41   H   :    0.000491706   -0.000115214   -0.000505082
  42   C   :   -0.000204015    0.000317475   -0.000190864
  43   C   :   -0.000116219   -0.000003546    0.000154055
  44   H   :    0.000057542    0.000072624   -0.000053548
  45   H   :   -0.000046813   -0.000016584    0.000022579
  46   H   :    0.000010408    0.000011861   -0.000003325
  47   C   :    0.000725258    0.000000276    0.000120279
  48   H   :   -0.000196134   -0.000153198   -0.000206179
  49   H   :   -0.000055968    0.000018599    0.000018721
  50   H   :   -0.000235211    0.000330908    0.000455152
  51   C   :    0.000011397    0.000002499   -0.000127867
  52   H   :   -0.000030727   -0.000019844    0.000002398
  53   H   :   -0.000094733    0.000058266   -0.000011638
  54   H   :    0.000012813   -0.000168245   -0.000021459
  55   C   :    0.000509465    0.001123161    0.001994212
  56   C   :   -0.000805650    0.000475000   -0.000027087
  57   C   :    0.000147134    0.000018162    0.000213316
  58   H   :    0.000000480   -0.000005084   -0.000022051
  59   C   :    0.000083829    0.000024728    0.000016171
  60   H   :    0.000007419    0.000001033   -0.000020533
  61   C   :    0.000091683    0.000098588   -0.000008749
  62   H   :    0.000019958   -0.000024328    0.000032398
  63   C   :   -0.000183609   -0.000144341    0.000142389
  64   H   :    0.000050123   -0.000032376   -0.000018653
  65   C   :   -0.000745080    0.000393474    0.000475118
  66   H   :   -0.000228236    0.000223679    0.000101179
  67   H   :    0.000204642   -0.000371775   -0.000529477
  68   O   :   -0.000268377    0.000394073   -0.000044740
  69   C   :    0.000017258   -0.000460110    0.000162118
  70   C   :   -0.000136337    0.000091352   -0.000149082
  71   C   :    0.000090010    0.000116191    0.000017547
  72   H   :   -0.000040443   -0.000040331    0.000015733
  73   C   :    0.000052145    0.000000009    0.000034376
  74   H   :    0.000001159   -0.000004322    0.000005384
  75   C   :   -0.000088055   -0.000015071   -0.000027147
  76   H   :   -0.000004166   -0.000007565   -0.000005909
  77   C   :    0.000028671    0.000015917   -0.000012791
  78   H   :   -0.000017684   -0.000003985    0.000011089
  79   C   :    0.000033183    0.000255282    0.000082183
  80   H   :   -0.000005400   -0.000016841   -0.000032520
  81   O   :    0.000368675    0.000368129   -0.000290496
  82   H   :   -0.000006929   -0.000356208    0.000026135

Difference to translation invariance:
           :   -0.0005471858    0.0001423002   -0.0002392615

Difference to rotation invariance:
           :   -0.0030481299   -0.0021587870    0.0054838123

Norm of the cartesian gradient     ...    0.0046093376
RMS gradient                       ...    0.0002938806
MAX gradient                       ...    0.0019942119

-------
TIMINGS
-------

Total SCF gradient time            ...       78.179 sec

One electron gradient       ....       1.283 sec  (  1.6%)
RI-J Coulomb gradient       ....       5.088 sec  (  6.5%)
COSX gradient               ....      44.029 sec  ( 56.3%)
XC gradient                 ....       8.533 sec  ( 10.9%)
CPCM gradient               ....       2.577 sec  (  3.3%)
   A-Matrix (El+Nuc)        ....       0.797 sec  (  1.0%)
   Potential                ....       1.780 sec  (  2.3%)

Maximum memory used throughout the entire SCFGRAD-calculation: 372.3 MB
------------------------------------------------------------------------------
                         ORCA GEOMETRY RELAXATION STEP
------------------------------------------------------------------------------

Reading the OPT-File                    .... done
Getting information on internals        .... done
Copying old internal coords+grads       .... done
Making the new internal coordinates     .... (new redundants).... done
Validating the new internal coordinates .... (new redundants).... done
Calculating the B-matrix                .... done
Calculating the G,G- and P matrices     .... done
Transforming gradient to internals      .... done
Projecting the internal gradient        .... done
Number of atoms                         ....  82
Number of internal coordinates          .... 438
Current Energy                          .... -1805.032461657 Eh
Current gradient norm                   ....     0.004609338 Eh/bohr
Maximum allowed component of the step   ....  0.150
Current trust radius                    ....  0.300
Updating the Hessian (BFGS)             .... done
Forming the augmented Hessian           .... done
Diagonalizing the augmented Hessian     .... done
Last element of RFO vector              ....  0.968264520
Lowest eigenvalues of augmented Hessian:
 -0.000625767  0.000140718  0.000464344  0.000999646  0.001807539
Length of the computed step             ....  0.258119162
The final length of the internal step   ....  0.224554137
Converting the step to cartesian space:
 Initial RMS(Int)=    0.0107296117
Transforming coordinates:
 Iter   0:  RMS(Cart)=    0.0642746488 RMS(Int)=    0.6001167029
 Iter   1:  RMS(Cart)=    0.0013922699 RMS(Int)=    0.0004935156
 Iter   2:  RMS(Cart)=    0.0000481533 RMS(Int)=    0.0000071865
 Iter   3:  RMS(Cart)=    0.0000067287 RMS(Int)=    0.0000009727
 Iter   4:  RMS(Cart)=    0.0000030326 RMS(Int)=    0.0000002294
 Iter   5:  RMS(Cart)=    0.0000014557 RMS(Int)=    0.0000001096
 Iter   6:  RMS(Cart)=    0.0000006987 RMS(Int)=    0.0000000526
 Iter   7:  RMS(Cart)=    0.0000003352 RMS(Int)=    0.0000000252
 Iter   8:  RMS(Cart)=    0.0000001608 RMS(Int)=    0.0000000121
 Iter   9:  RMS(Cart)=    0.0000000772 RMS(Int)=    0.0000000058
done
Storing new coordinates                 .... done

                                .--------------------.
          ----------------------|Geometry convergence|-------------------------
          Item                value                   Tolerance       Converged
          ---------------------------------------------------------------------
          Energy change       0.0001421639            0.0000050000      NO
          RMS gradient        0.0005051804            0.0001000000      NO
          MAX gradient        0.0044474433            0.0003000000      NO
          RMS step            0.0107296117            0.0020000000      NO
          MAX step            0.1500000000            0.0040000000      NO
          ........................................................
          Max(Bonds)      0.0794      Max(Angles)    0.52
          Max(Dihed)        1.82      Max(Improp)    0.00
          ---------------------------------------------------------------------

The optimization has not yet converged - more geometry cycles are needed


    ---------------------------------------------------------------------------
                         Redundant Internal Coordinates
                            (Angstroem and degrees)

        Definition                    Value    dE/dq     Step     New-Value
    ----------------------------------------------------------------------------
     1. B(C   4,N   2)                1.2834  0.000181 -0.0010    1.2825   
     2. B(C   4,O   0)                1.3012  0.000483 -0.0001    1.3011   
     3. B(C   5,C   4)                1.5133 -0.000334  0.0007    1.5139   
     4. B(C   5,N   3)                1.4603 -0.000762  0.0010    1.4613   
     5. B(H   6,C   5)                1.0983 -0.000006  0.0007    1.0990   
     6. B(C   7,C   5)                1.5097  0.000045 -0.0009    1.5088   
     7. B(C   8,C   7)                1.3910 -0.000042 -0.0000    1.3910   
     8. B(H   9,C   8)                1.0844  0.000158  0.0004    1.0848   
     9. B(C  10,C   8)                1.3847 -0.000156  0.0002    1.3849   
    10. B(H  11,C  10)                1.0842 -0.000015  0.0002    1.0844   
    11. B(C  12,C  10)                1.3880 -0.000147  0.0003    1.3884   
    12. B(H  13,C  12)                1.0842  0.000003  0.0000    1.0843   
    13. B(C  14,C  12)                1.3876 -0.000036  0.0003    1.3879   
    14. B(H  15,C  14)                1.0842 -0.000025  0.0001    1.0843   
    15. B(C  16,C   7)                1.3886  0.000042 -0.0002    1.3883   
    16. B(C  16,C  14)                1.3875  0.000298 -0.0006    1.3869   
    17. B(H  17,C  16)                1.0841  0.000268  0.0000    1.0842   
    18. B(C  18,N   2)                1.4845 -0.000172 -0.0001    1.4844   
    19. B(C  19,C  18)                1.5237  0.000046  0.0001    1.5238   
    20. B(H  20,C  19)                1.0896 -0.000074 -0.0001    1.0895   
    21. B(H  21,C  19)                1.0918  0.000014  0.0000    1.0918   
    22. B(H  22,C  19)                1.0923  0.000004 -0.0000    1.0923   
    23. B(C  23,C  18)                1.5237 -0.000098 -0.0001    1.5236   
    24. B(H  24,C  23)                1.0922 -0.000012  0.0001    1.0923   
    25. B(H  25,C  23)                1.0919 -0.000014 -0.0000    1.0919   
    26. B(H  26,C  23)                1.0901  0.000109  0.0002    1.0903   
    27. B(C  27,C  18)                1.5214 -0.000017 -0.0001    1.5213   
    28. B(H  28,C  27)                1.0908  0.000004 -0.0000    1.0908   
    29. B(H  29,C  27)                1.0919  0.000011 -0.0000    1.0919   
    30. B(H  30,C  27)                1.0923  0.000009  0.0000    1.0923   
    31. B(C  31,N   3)                1.4147 -0.000597  0.0006    1.4152   
    32. B(C  32,C  31)                1.4063  0.000228  0.0005    1.4067   
    33. B(C  33,C  32)                1.4021  0.000048 -0.0002    1.4019   
    34. B(H  34,C  33)                1.0829  0.000031  0.0003    1.0831   
    35. B(C  35,C  33)                1.3811  0.000090 -0.0001    1.3810   
    36. B(H  36,C  35)                1.0843 -0.000007  0.0000    1.0843   
    37. B(C  37,C  35)                1.3873  0.000039 -0.0002    1.3871   
    38. B(H  38,C  37)                1.0841 -0.000006  0.0000    1.0842   
    39. B(C  39,C  37)                1.3775 -0.000059  0.0000    1.3775   
    40. B(C  39,C  31)                1.3989 -0.000178 -0.0000    1.3988   
    41. B(H  40,C  39)                1.0804  0.000187 -0.0013    1.0792   
    42. B(C  41,C  32)                1.5414  0.000328 -0.0007    1.5407   
    43. B(C  42,C  41)                1.5340  0.000009 -0.0005    1.5334   
    44. B(H  43,C  42)                1.0905 -0.000100  0.0004    1.0909   
    45. B(H  44,C  42)                1.0935 -0.000020  0.0000    1.0936   
    46. B(H  45,C  42)                1.0936  0.000006 -0.0000    1.0936   
    47. B(C  46,C  41)                1.5299  0.000144  0.0003    1.5302   
    48. B(H  47,C  46)                1.0954  0.000015  0.0001    1.0955   
    49. B(H  48,C  46)                1.0928  0.000005  0.0000    1.0928   
    50. B(H  49,C  46)                1.0930  0.000294  0.0003    1.0933   
    51. B(C  50,C  41)                1.5344 -0.000083 -0.0002    1.5342   
    52. B(H  51,C  50)                1.0937  0.000007 -0.0009    1.0928   
    53. B(H  52,C  50)                1.0937  0.000000  0.0000    1.0937   
    54. B(H  53,C  50)                1.0914  0.000087 -0.0001    1.0913   
    55. B(C  54,O   1)                1.1993  0.000473  0.0008    1.2001   
    56. B(C  54,O   0)                1.4349  0.000896  0.0006    1.4355   
    57. B(C  55,C  54)                1.4669 -0.000051  0.0007    1.4676   
    58. B(C  56,C  55)                1.3936  0.000299  0.0002    1.3938   
    59. B(H  57,C  56)                1.0836 -0.000011 -0.0000    1.0836   
    60. B(C  58,C  56)                1.3832 -0.000053  0.0003    1.3835   
    61. B(H  59,C  58)                1.0838 -0.000005  0.0000    1.0838   
    62. B(C  60,C  58)                1.3893 -0.000084  0.0003    1.3897   
    63. B(C  60,H  40)                3.3543 -0.000789  0.0794    3.4336   
    64. B(H  61,C  60)                1.0842  0.000018  0.0000    1.0842   
    65. B(C  62,C  60)                1.3883  0.000349  0.0002    1.3885   
    66. B(H  63,H  15)                4.7203 -0.000147  0.0552    4.7755   
    67. B(H  63,C  62)                1.0838 -0.000054  0.0002    1.0840   
    68. B(C  64,C  62)                1.3853  0.000664 -0.0001    1.3852   
    69. B(C  64,C  55)                1.3923  0.000125 -0.0002    1.3921   
    70. B(H  65,C  64)                1.0823  0.000167  0.0001    1.0824   
    71. B(H  66,N   3)                1.0076 -0.000288 -0.0004    1.0072   
    72. B(O  67,H  49)                3.5258  0.000257 -0.0488    3.4769   
    73. B(C  68,O  67)                1.2477  0.000034  0.0005    1.2482   
    74. B(C  69,C  68)                1.5062 -0.000072 -0.0000    1.5062   
    75. B(C  70,C  69)                1.3922 -0.000066 -0.0003    1.3920   
    76. B(H  71,H   9)                3.1977  0.000274  0.0019    3.1997   
    77. B(H  71,C  70)                1.0836 -0.000038 -0.0006    1.0830   
    78. B(C  72,C  70)                1.3862 -0.000017 -0.0001    1.3861   
    79. B(H  73,C  72)                1.0845  0.000004 -0.0000    1.0845   
    80. B(C  74,C  72)                1.3892  0.000073 -0.0001    1.3891   
    81. B(H  75,C  74)                1.0846 -0.000006 -0.0000    1.0846   
    82. B(C  76,C  74)                1.3888  0.000017 -0.0001    1.3887   
    83. B(H  77,C  76)                1.0845  0.000001  0.0000    1.0845   
    84. B(C  78,C  76)                1.3866  0.000003 -0.0001    1.3865   
    85. B(C  78,C  69)                1.3919 -0.000121 -0.0000    1.3919   
    86. B(H  79,C  78)                1.0835  0.000035 -0.0000    1.0835   
    87. B(O  80,C  68)                1.2656  0.000162 -0.0005    1.2651   
    88. B(H  81,O  80)                1.5939 -0.000144 -0.0035    1.5904   
    89. B(H  81,N   2)                1.0648 -0.000312 -0.0016    1.0632   
    90. A(C   4,O   0,C  54)          125.50  0.003048    0.11    125.61   
    91. A(C  18,N   2,H  81)          116.57 -0.000107   -0.01    116.56   
    92. A(C   4,N   2,C  18)          126.84 -0.000142   -0.03    126.81   
    93. A(C   4,N   2,H  81)          116.59  0.000248    0.04    116.63   
    94. A(C  31,N   3,H  66)          110.50  0.001025   -0.14    110.36   
    95. A(C   5,N   3,H  66)          108.14 -0.000269   -0.00    108.13   
    96. A(C   5,N   3,C  31)          122.17 -0.000817    0.52    122.69   
    97. A(O   0,C   4,N   2)          119.03 -0.000731   -0.13    118.90   
    98. A(N   2,C   4,C   5)          120.69 -0.000077    0.01    120.70   
    99. A(O   0,C   4,C   5)          120.27  0.000813    0.12    120.39   
   100. A(C   4,C   5,C   7)          113.21 -0.000592    0.10    113.32   
   101. A(N   3,C   5,H   6)          109.05  0.000173    0.18    109.23   
   102. A(C   4,C   5,H   6)          104.88  0.000625   -0.23    104.65   
   103. A(H   6,C   5,C   7)          106.64  0.000130   -0.16    106.48   
   104. A(N   3,C   5,C   4)          107.47  0.000280   -0.19    107.27   
   105. A(N   3,C   5,C   7)          115.06 -0.000491    0.26    115.32   
   106. A(C   5,C   7,C  16)          123.17  0.000099   -0.07    123.10   
   107. A(C   8,C   7,C  16)          119.45  0.000153    0.01    119.46   
   108. A(C   5,C   7,C   8)          117.37 -0.000254    0.06    117.43   
   109. A(C   7,C   8,H   9)          119.50  0.000007   -0.01    119.49   
   110. A(C   7,C   8,C  10)          120.43 -0.000033   -0.01    120.43   
   111. A(H   9,C   8,C  10)          120.07  0.000027    0.02    120.08   
   112. A(C   8,C  10,H  11)          119.76  0.000030    0.00    119.76   
   113. A(C   8,C  10,C  12)          119.99  0.000049   -0.02    119.96   
   114. A(H  11,C  10,C  12)          120.25 -0.000080    0.02    120.27   
   115. A(C  10,C  12,H  13)          120.11 -0.000072    0.01    120.12   
   116. A(C  10,C  12,C  14)          119.77  0.000057    0.00    119.78   
   117. A(H  13,C  12,C  14)          120.12  0.000015   -0.02    120.10   
   118. A(H  15,C  14,C  16)          119.63  0.000171   -0.03    119.60   
   119. A(C  12,C  14,H  15)          120.16 -0.000172    0.03    120.18   
   120. A(C  12,C  14,C  16)          120.22  0.000001   -0.00    120.21   
   121. A(C  14,C  16,H  17)          119.24  0.000259   -0.03    119.22   
   122. A(C   7,C  16,H  17)          120.61 -0.000030    0.01    120.62   
   123. A(C   7,C  16,C  14)          120.14 -0.000228    0.02    120.16   
   124. A(N   2,C  18,C  19)          110.17  0.000166    0.03    110.20   
   125. A(C  23,C  18,C  27)          109.73  0.000121    0.04    109.77   
   126. A(C  19,C  18,C  27)          109.56 -0.000059   -0.03    109.54   
   127. A(N   2,C  18,C  27)          106.04 -0.000043    0.00    106.04   
   128. A(C  19,C  18,C  23)          111.60 -0.000036   -0.00    111.60   
   129. A(N   2,C  18,C  23)          109.58 -0.000149   -0.05    109.53   
   130. A(C  18,C  19,H  21)          108.63 -0.000022    0.01    108.64   
   131. A(C  18,C  19,H  20)          112.27  0.000028    0.01    112.27   
   132. A(C  18,C  19,H  22)          110.70 -0.000007    0.00    110.71   
   133. A(H  20,C  19,H  22)          108.90 -0.000002   -0.00    108.90   
   134. A(H  21,C  19,H  22)          108.18  0.000010   -0.01    108.17   
   135. A(H  20,C  19,H  21)          108.04 -0.000007   -0.01    108.04   
   136. A(H  25,C  23,H  26)          108.11  0.000006    0.02    108.13   
   137. A(H  24,C  23,H  26)          108.77  0.000025   -0.00    108.76   
   138. A(C  18,C  23,H  26)          112.14 -0.000078   -0.01    112.13   
   139. A(H  24,C  23,H  25)          108.31  0.000007   -0.00    108.30   
   140. A(C  18,C  23,H  25)          108.84  0.000028   -0.01    108.83   
   141. A(C  18,C  23,H  24)          110.57  0.000013    0.01    110.58   
   142. A(H  29,C  27,H  30)          108.60  0.000007   -0.00    108.59   
   143. A(H  28,C  27,H  30)          108.35 -0.000002    0.00    108.35   
   144. A(C  18,C  27,H  30)          111.22  0.000008   -0.01    111.22   
   145. A(H  28,C  27,H  29)          108.40  0.000005    0.00    108.41   
   146. A(C  18,C  27,H  29)          111.26 -0.000019   -0.01    111.26   
   147. A(C  18,C  27,H  28)          108.92  0.000000    0.01    108.93   
   148. A(N   3,C  31,C  39)          116.72 -0.001674    0.01    116.74   
   149. A(N   3,C  31,C  32)          122.92  0.001309    0.06    122.98   
   150. A(C  32,C  31,C  39)          120.30  0.000356   -0.09    120.21   
   151. A(C  31,C  32,C  33)          116.13 -0.000376    0.04    116.16   
   152. A(C  33,C  32,C  41)          115.23 -0.000466   -0.14    115.08   
   153. A(C  31,C  32,C  41)          128.59  0.000834    0.11    128.70   
   154. A(H  34,C  33,C  35)          117.83 -0.000022    0.00    117.83   
   155. A(C  32,C  33,C  35)          123.49  0.000065    0.02    123.51   
   156. A(C  32,C  33,H  34)          118.67 -0.000046   -0.02    118.65   
   157. A(H  36,C  35,C  37)          120.79 -0.000077    0.01    120.81   
   158. A(C  33,C  35,C  37)          119.36  0.000130   -0.03    119.33   
   159. A(C  33,C  35,H  36)          119.85 -0.000053    0.01    119.87
[truncated: 7,453,528 more chars]
