# Supplementary material for: A stereodivergent multicomponent approach for the synthesis of C–N atropisomeric peptide analogues
Source: Chem Sci. 2024 Sep 16;15(40):16743–51. doi: 10.1039/d4sc04700a (PMC11418089; doi:10.1039/d4sc04700a)
Supplement: SC-015-D4SC04700A-s001 [file SC-015-D4SC04700A-s001.zip › CompData/_3_3a/IminiumBzOate_S3optb.xyz]

82
Coordinates from ORCA-job IminiumBzOate_S3optb
  O   6.11567881966563      2.61581395983954      3.58703090185857
  O   7.71274301097174      3.73283938150879      4.70972886992990
  N   4.80064484109017      4.23500236243582      2.73001999371223
  N   5.30229872984990      2.90280672052539      6.08041479833263
  C   5.18313020101263      3.54808261634766      3.73242305108020
  C   4.60918250572368      3.73758216825819      5.12724263315042
  H   4.87774248955384      4.77247934024292      5.37511537281617
  C   3.09312166932289      3.66970692785265      5.22774938576042
  C   2.53624423398046      4.14476692496151      6.41139521370752
  H   3.18301114302700      4.56471169077569      7.17489357927865
  C   1.16809874165763      4.08996900826141      6.62028848025136
  H   0.74987158835681      4.47065490477957      7.54526425983271
  C   0.33653532770707      3.56721422633740      5.63917689921997
  H   -0.73573945239765      3.53148446732629      5.79529349837969
  C   0.88533065386377      3.09813608965736      4.45506952749909
  H   0.24477702953335      2.68779605617601      3.68254027143558
  C   2.25748868845757      3.14605911352721      4.25068609521010
  H   2.66377477537582      2.76505419669067      3.32086984137508
  C   5.31815906708694      4.14717006312955      1.33511135908391
  C   5.04836386692153      2.75393126514704      0.78247376228131
  H   5.59485495121147      1.98431784725477      1.32700132398618
  H   5.36732883913835      2.72439424783793     -0.26121815055985
  H   3.98148416279885      2.52285631130772      0.82023192154156
  C   6.80250171471416      4.48785977046394      1.30540299112761
  H   6.98921050909590      5.44874063397282      1.78932695780976
  H   7.11778673875736      4.56492315371809      0.26295009225900
  H   7.41470779623063      3.72520601594048      1.78559510159952
  C   4.54002311788661      5.17766195750724      0.53088409801652
  H   4.86382436910334      5.12802365101626     -0.50948848273622
  H   4.72160438338409      6.18877066026858      0.90028293990273
  H   3.46667998611792      4.97980260156127      0.56751148508540
  C   4.84521264538029      1.66894816877735      6.53581856716577
  C   5.11447767536304      1.19640935831563      7.83872479562858
  C   4.63643328955298     -0.08160252084038      8.14782245263379
  H   4.81560893561974     -0.47127339882908      9.14226458536709
  C   3.93399356933507     -0.87823965023564      7.26193185082705
  H   3.58555912854856     -1.85762906144930      7.56912226490599
  C   3.69481869283711     -0.40281419216765      5.98280031428046
  H   3.16421524155520     -1.00340866925373      5.25234347908829
  C   4.15453112412097      0.84929093235175      5.63289461658978
  H   3.99295276028619      1.19580503306603      4.62213114685943
  C   5.86467375632458      1.90915086789605      8.98432291651460
  C   7.03579736078850      1.02305774785809      9.42935986959809
  H   6.70981056702683      0.04020500113401      9.77261514678692
  H   7.56817918940950      1.50337848373987     10.25524582046257
  H   7.74472767543520      0.87669585882232      8.60992263824511
  C   6.46492581998113      3.28831083657532      8.70007464464858
  H   7.22219818383198      3.27032874397216      7.91038580776107
  H   6.97629660968922      3.62433722063190      9.60536068210669
  H   5.70862513324263      4.04807351297273      8.48164046330027
  C   4.89238259276126      2.09310895975644     10.15618667732080
  H   4.05005609408642      2.72753259849109      9.86619117817926
  H   5.40605253227203      2.57334503273830     10.99409164262964
  H   4.49179504649520      1.14160889344894     10.50990288863468
  C   7.21201204632470      2.67115783697709      4.46020101123299
  C   7.70802504731292      1.34477330802165      4.82214547614572
  C   8.80635286406937      1.27581893369948      5.67896555698524
  H   9.27531476294029      2.19133309920650      6.01900871134267
  C   9.27600497253528      0.04436226349534      6.09601726918809
  H   10.12362178747943     -0.01103392509813      6.76889375431829
  C   8.65506746321851     -1.11957205520774      5.65734361181495
  H   9.02172915726038     -2.08460494288018      5.98885741022189
  C   7.56840730729702     -1.05231076735185      4.79617257181497
  H   7.08778607744635     -1.96119830990909      4.45372608071266
  C   7.09028872578626      0.17754904245541      4.37689807780933
  H   6.24273753686109      0.23200293929044      3.70763069464383
  H   5.77721188500350      3.45204801752106      6.77113977840230
  O   4.11934527741113      6.93343159654385      4.87422102305675
  C   3.07193353710832      6.72164352998515      4.23312017766693
  C   1.76205820709433      7.17848981454441      4.81578272551127
  C   1.72714118484782      7.78618645759828      6.06819144554385
  H   2.65723701324179      7.96259625502530      6.59571082888974
  C   0.51783386695725      8.14647494206706      6.64135884039459
  H   0.50042437978630      8.61291547039334      7.62029353294438
  C   -0.67110444805494      7.90384379782637      5.96471215909090
  H   -1.61828293979363      8.18046433890919      6.41487772128831
  C   -0.64424783371763      7.30479894311264      4.71233242794961
  H   -1.57054593902784      7.11197510232315      4.18234364402926
  C   0.56707650928885      6.94296335446204      4.14226122368955
  H   0.59205774279819      6.46306198561524      3.17151664519475
  O   3.02032493262636      6.11861849930377      3.11897128228362
  H   4.06040275275422      5.00107137966744      2.91278279606987
