# Supplementary material for: A stereodivergent multicomponent approach for the synthesis of C–N atropisomeric peptide analogues
Source: Chem Sci. 2024 Sep 16;15(40):16743–51. doi: 10.1039/d4sc04700a (PMC11418089; doi:10.1039/d4sc04700a)
Supplement: SC-015-D4SC04700A-s001 [file SC-015-D4SC04700A-s001.zip › CompData/_3_3a/IminiumBzOate_S3_single_point.out]

                                 *****************
                                 * O   R   C   A *
                                 *****************

                                            #,                                       
                                            ###                                      
                                            ####                                     
                                            #####                                    
                                            ######                                   
                                           ########,                                 
                                     ,,################,,,,,                         
                               ,,#################################,,                 
                          ,,##########################################,,             
                       ,#########################################, ''#####,          
                    ,#############################################,,   '####,        
                  ,##################################################,,,,####,       
                ,###########''''           ''''###############################       
              ,#####''   ,,,,##########,,,,          '''####'''          '####       
            ,##' ,,,,###########################,,,                        '##       
           ' ,,###''''                  '''############,,,                           
         ,,##''                                '''############,,,,        ,,,,,,###''
      ,#''                                            '''#######################'''  
     '                                                          ''''####''''         
             ,#######,   #######,   ,#######,      ##                                
            ,#'     '#,  ##    ##  ,#'     '#,    #''#        ######   ,####,        
            ##       ##  ##   ,#'  ##            #'  '#       #        #'  '#        
            ##       ##  #######   ##           ,######,      #####,   #    #        
            '#,     ,#'  ##    ##  '#,     ,#' ,#      #,         ##   #,  ,#        
             '#######'   ##     ##  '#######'  #'      '#     #####' # '####'        


                  #######################################################
                  #                        -***-                        #
                  #          Department of theory and spectroscopy      #
                  #    Directorship and core code : Frank Neese         #
                  #        Max Planck Institute fuer Kohlenforschung    #
                  #                Kaiser Wilhelm Platz 1               #
                  #                 D-45470 Muelheim/Ruhr               #
                  #                      Germany                        #
                  #                                                     #
                  #                  All rights reserved                #
                  #                        -***-                        #
                  #######################################################


                         Program Version 5.0.2 -  RELEASE  -


 With contributions from (in alphabetic order):
   Daniel Aravena         : Magnetic Suceptibility
   Michael Atanasov       : Ab Initio Ligand Field Theory (pilot matlab implementation)
   Alexander A. Auer      : GIAO ZORA, VPT2 properties, NMR spectrum
   Ute Becker             : Parallelization
   Giovanni Bistoni       : ED, misc. LED, open-shell LED, HFLD
   Martin Brehm           : Molecular dynamics
   Dmytro Bykov           : SCF Hessian
   Vijay G. Chilkuri      : MRCI spin determinant printing, contributions to CSF-ICE
   Dipayan Datta          : RHF DLPNO-CCSD density
   Achintya Kumar Dutta   : EOM-CC, STEOM-CC
   Dmitry Ganyushin       : Spin-Orbit,Spin-Spin,Magnetic field MRCI
   Miquel Garcia          : C-PCM and meta-GGA Hessian, CC/C-PCM, Gaussian charge scheme
   Yang Guo               : DLPNO-NEVPT2, F12-NEVPT2, CIM, IAO-localization
   Andreas Hansen         : Spin unrestricted coupled pair/coupled cluster methods
   Benjamin Helmich-Paris : MC-RPA, TRAH-SCF, COSX integrals
   Lee Huntington         : MR-EOM, pCC
   Robert Izsak           : Overlap fitted RIJCOSX, COSX-SCS-MP3, EOM
   Marcus Kettner         : VPT2
   Christian Kollmar      : KDIIS, OOCD, Brueckner-CCSD(T), CCSD density, CASPT2, CASPT2-K
   Simone Kossmann        : Meta GGA functionals, TD-DFT gradient, OOMP2, MP2 Hessian
   Martin Krupicka        : Initial AUTO-CI
   Lucas Lang             : DCDCAS
   Marvin Lechner         : AUTO-CI (C++ implementation), FIC-MRCC
   Dagmar Lenk            : GEPOL surface, SMD
   Dimitrios Liakos       : Extrapolation schemes; Compound Job, initial MDCI parallelization
   Dimitrios Manganas     : Further ROCIS development; embedding schemes
   Dimitrios Pantazis     : SARC Basis sets
   Anastasios Papadopoulos: AUTO-CI, single reference methods and gradients
   Taras Petrenko         : DFT Hessian,TD-DFT gradient, ASA, ECA, R-Raman, ABS, FL, XAS/XES, NRVS
   Peter Pinski           : DLPNO-MP2, DLPNO-MP2 Gradient
   Christoph Reimann      : Effective Core Potentials
   Marius Retegan         : Local ZFS, SOC
   Christoph Riplinger    : Optimizer, TS searches, QM/MM, DLPNO-CCSD(T), (RO)-DLPNO pert. Triples
   Tobias Risthaus        : Range-separated hybrids, TD-DFT gradient, RPA, STAB
   Michael Roemelt        : Original ROCIS implementation
   Masaaki Saitow         : Open-shell DLPNO-CCSD energy and density
   Barbara Sandhoefer     : DKH picture change effects
   Avijit Sen             : IP-ROCIS
   Kantharuban Sivalingam : CASSCF convergence, NEVPT2, FIC-MRCI
   Bernardo de Souza      : ESD, SOC TD-DFT
   Georgi Stoychev        : AutoAux, RI-MP2 NMR, DLPNO-MP2 response
   Willem Van den Heuvel  : Paramagnetic NMR
   Boris Wezisla          : Elementary symmetry handling
   Frank Wennmohs         : Technical directorship


 We gratefully acknowledge several colleagues who have allowed us to
 interface, adapt or use parts of their codes:
   Stefan Grimme, W. Hujo, H. Kruse, P. Pracht,  : VdW corrections, initial TS optimization,
                  C. Bannwarth, S. Ehlert          DFT functionals, gCP, sTDA/sTD-DF
   Ed Valeev, F. Pavosevic, A. Kumar             : LibInt (2-el integral package), F12 methods
   Garnet Chan, S. Sharma, J. Yang, R. Olivares  : DMRG
   Ulf Ekstrom                                   : XCFun DFT Library
   Mihaly Kallay                                 : mrcc  (arbitrary order and MRCC methods)
   Jiri Pittner, Ondrej Demel                    : Mk-CCSD
   Frank Weinhold                                : gennbo (NPA and NBO analysis)
   Christopher J. Cramer and Donald G. Truhlar   : smd solvation model
   Lars Goerigk                                  : TD-DFT with DH, B97 family of functionals
   V. Asgeirsson, H. Jonsson                     : NEB implementation
   FAccTs GmbH                                   : IRC, NEB, NEB-TS, DLPNO-Multilevel, CI-OPT
                                                   MM, QMMM, 2- and 3-layer-ONIOM, Crystal-QMMM,
                                                   LR-CPCM, SF, NACMEs, symmetry and pop. for TD-DFT,
                                                   nearIR, NL-DFT gradient (VV10), updates on ESD,
                                                   ML-optimized integration grids
   S Lehtola, MJT Oliveira, MAL Marques          : LibXC Library
   Liviu Ungur et al                             : ANISO software


 Your calculation uses the libint2 library for the computation of 2-el integrals
 For citations please refer to: http://libint.valeyev.net

 Your ORCA version has been built with support for libXC version: 5.1.0
 For citations please refer to: https://tddft.org/programs/libxc/

 This ORCA versions uses:
   CBLAS   interface :  Fast vector & matrix operations
   LAPACKE interface :  Fast linear algebra routines
   SCALAPACK package :  Parallel linear algebra routines
   Shared memory     :  Shared parallel matrices
   BLAS/LAPACK       :  OpenBLAS 0.3.15  USE64BITINT DYNAMIC_ARCH NO_AFFINITY Zen SINGLE_THREADED
        Core in use  :  Zen
   Copyright (c) 2011-2014, The OpenBLAS Project


Your calculation utilizes the DFT-NL dispersion correction.
Cite in your paper:
Vydrov, O. A.; Van Voorhis, T. J. Chem. Phys. 2010, 133, 244103
Hujo, W.; Grimme, S. J. Chem. Theory Comput. 2011, 7, 3866 
   

Your calculation utilizes the SMD solvation module
Please cite in your paper:
A.V. Marenich, C.J. Cramer, D.G. Truhlar J. Phys. Chem. B, 113, (2009), 6378 

================================================================================

----- Orbital basis set information -----
Your calculation utilizes the basis: def2-QZVPP
   F. Weigend and R. Ahlrichs, Phys. Chem. Chem. Phys. 7, 3297 (2005).

----- AuxJ basis set information -----
Your calculation utilizes the auxiliary basis: def2/J
   F. Weigend, Phys. Chem. Chem. Phys. 8, 1057 (2006).

================================================================================
                                        WARNINGS
                       Please study these warnings very carefully!
================================================================================


INFO   : the flag for use of the SHARK integral package has been found!

================================================================================
                                       INPUT FILE
================================================================================
NAME = IminiumBzOate_S3Aa.inp
|  1> ! wB97M-V def2-QZVPP
|  2> %maxcore 2660
|  3> %pal nprocs 20
|  4> end
|  5> %CPCM SMD TRUE
|  6>    SMDSOLVENT "2,2,2-TRIFLUOROETHANOL"
|  7> end
|  8> 
|  9> *xyz 0 1
| 10> O  6.115679  2.615814  3.587031
| 11> O  7.712743  3.732839  4.709729
| 12> N  4.800645  4.235002  2.730020
| 13> N  5.302299  2.902807  6.080415
| 14> C  5.183130  3.548083  3.732423
| 15> C  4.609183  3.737582  5.127243
| 16> H  4.877742  4.772479  5.375115
| 17> C  3.093122  3.669707  5.227749
| 18> C  2.536244  4.144767  6.411395
| 19> H  3.183011  4.564712  7.174894
| 20> C  1.168099  4.089969  6.620288
| 21> H  0.749872  4.470655  7.545264
| 22> C  0.336535  3.567214  5.639177
| 23> H  -0.735739  3.531484  5.795293
| 24> C  0.885331  3.098136  4.455070
| 25> H  0.244777  2.687796  3.682540
| 26> C  2.257489  3.146059  4.250686
| 27> H  2.663775  2.765054  3.320870
| 28> C  5.318159  4.147170  1.335111
| 29> C  5.048364  2.753931  0.782474
| 30> H  5.594855  1.984318  1.327001
| 31> H  5.367329  2.724394  -0.261218
| 32> H  3.981484  2.522856  0.820232
| 33> C  6.802502  4.487860  1.305403
| 34> H  6.989211  5.448741  1.789327
| 35> H  7.117787  4.564923  0.262950
| 36> H  7.414708  3.725206  1.785595
| 37> C  4.540023  5.177662  0.530884
| 38> H  4.863824  5.128024  -0.509488
| 39> H  4.721604  6.188771  0.900283
| 40> H  3.466680  4.979803  0.567511
| 41> C  4.845213  1.668948  6.535819
| 42> C  5.114478  1.196409  7.838725
| 43> C  4.636433  -0.081603  8.147822
| 44> H  4.815609  -0.471273  9.142265
| 45> C  3.933994  -0.878240  7.261932
| 46> H  3.585559  -1.857629  7.569122
| 47> C  3.694819  -0.402814  5.982800
| 48> H  3.164215  -1.003409  5.252343
| 49> C  4.154531  0.849291  5.632895
| 50> H  3.992953  1.195805  4.622131
| 51> C  5.864674  1.909151  8.984323
| 52> C  7.035797  1.023058  9.429360
| 53> H  6.709811  0.040205  9.772615
| 54> H  7.568179  1.503378  10.255246
| 55> H  7.744728  0.876696  8.609923
| 56> C  6.464926  3.288311  8.700075
| 57> H  7.222198  3.270329  7.910386
| 58> H  6.976297  3.624337  9.605361
| 59> H  5.708625  4.048074  8.481640
| 60> C  4.892383  2.093109  10.156187
| 61> H  4.050056  2.727533  9.866191
| 62> H  5.406053  2.573345  10.994092
| 63> H  4.491795  1.141609  10.509903
| 64> C  7.212012  2.671158  4.460201
| 65> C  7.708025  1.344773  4.822145
| 66> C  8.806353  1.275819  5.678966
| 67> H  9.275315  2.191333  6.019009
| 68> C  9.276005  0.044362  6.096017
| 69> H  10.123622  -0.011034  6.768894
| 70> C  8.655067  -1.119572  5.657344
| 71> H  9.021729  -2.084605  5.988857
| 72> C  7.568407  -1.052311  4.796173
| 73> H  7.087786  -1.961198  4.453726
| 74> C  7.090289  0.177549  4.376898
| 75> H  6.242738  0.232003  3.707631
| 76> H  5.777212  3.452048  6.771140
| 77> O  4.119345  6.933432  4.874221
| 78> C  3.071934  6.721644  4.233120
| 79> C  1.762058  7.178490  4.815783
| 80> C  1.727141  7.786186  6.068191
| 81> H  2.657237  7.962596  6.595711
| 82> C  0.517834  8.146475  6.641359
| 83> H  0.500424  8.612915  7.620294
| 84> C  -0.671104  7.903844  5.964712
| 85> H  -1.618283  8.180464  6.414878
| 86> C  -0.644248  7.304799  4.712332
| 87> H  -1.570546  7.111975  4.182344
| 88> C  0.567077  6.942963  4.142261
| 89> H  0.592058  6.463062  3.171517
| 90> O  3.020325  6.118618  3.118971
| 91> H  4.060403  5.001071  2.912783
| 92> *
| 93> 
| 94>                          ****END OF INPUT****
================================================================================

                       ****************************
                       * Single Point Calculation *
                       ****************************

---------------------------------
CARTESIAN COORDINATES (ANGSTROEM)
---------------------------------
  O      6.115679    2.615814    3.587031
  O      7.712743    3.732839    4.709729
  N      4.800645    4.235002    2.730020
  N      5.302299    2.902807    6.080415
  C      5.183130    3.548083    3.732423
  C      4.609183    3.737582    5.127243
  H      4.877742    4.772479    5.375115
  C      3.093122    3.669707    5.227749
  C      2.536244    4.144767    6.411395
  H      3.183011    4.564712    7.174894
  C      1.168099    4.089969    6.620288
  H      0.749872    4.470655    7.545264
  C      0.336535    3.567214    5.639177
  H     -0.735739    3.531484    5.795293
  C      0.885331    3.098136    4.455070
  H      0.244777    2.687796    3.682540
  C      2.257489    3.146059    4.250686
  H      2.663775    2.765054    3.320870
  C      5.318159    4.147170    1.335111
  C      5.048364    2.753931    0.782474
  H      5.594855    1.984318    1.327001
  H      5.367329    2.724394   -0.261218
  H      3.981484    2.522856    0.820232
  C      6.802502    4.487860    1.305403
  H      6.989211    5.448741    1.789327
  H      7.117787    4.564923    0.262950
  H      7.414708    3.725206    1.785595
  C      4.540023    5.177662    0.530884
  H      4.863824    5.128024   -0.509488
  H      4.721604    6.188771    0.900283
  H      3.466680    4.979803    0.567511
  C      4.845213    1.668948    6.535819
  C      5.114478    1.196409    7.838725
  C      4.636433   -0.081603    8.147822
  H      4.815609   -0.471273    9.142265
  C      3.933994   -0.878240    7.261932
  H      3.585559   -1.857629    7.569122
  C      3.694819   -0.402814    5.982800
  H      3.164215   -1.003409    5.252343
  C      4.154531    0.849291    5.632895
  H      3.992953    1.195805    4.622131
  C      5.864674    1.909151    8.984323
  C      7.035797    1.023058    9.429360
  H      6.709811    0.040205    9.772615
  H      7.568179    1.503378   10.255246
  H      7.744728    0.876696    8.609923
  C      6.464926    3.288311    8.700075
  H      7.222198    3.270329    7.910386
  H      6.976297    3.624337    9.605361
  H      5.708625    4.048074    8.481640
  C      4.892383    2.093109   10.156187
  H      4.050056    2.727533    9.866191
  H      5.406053    2.573345   10.994092
  H      4.491795    1.141609   10.509903
  C      7.212012    2.671158    4.460201
  C      7.708025    1.344773    4.822145
  C      8.806353    1.275819    5.678966
  H      9.275315    2.191333    6.019009
  C      9.276005    0.044362    6.096017
  H     10.123622   -0.011034    6.768894
  C      8.655067   -1.119572    5.657344
  H      9.021729   -2.084605    5.988857
  C      7.568407   -1.052311    4.796173
  H      7.087786   -1.961198    4.453726
  C      7.090289    0.177549    4.376898
  H      6.242738    0.232003    3.707631
  H      5.777212    3.452048    6.771140
  O      4.119345    6.933432    4.874221
  C      3.071934    6.721644    4.233120
  C      1.762058    7.178490    4.815783
  C      1.727141    7.786186    6.068191
  H      2.657237    7.962596    6.595711
  C      0.517834    8.146475    6.641359
  H      0.500424    8.612915    7.620294
  C     -0.671104    7.903844    5.964712
  H     -1.618283    8.180464    6.414878
  C     -0.644248    7.304799    4.712332
  H     -1.570546    7.111975    4.182344
  C      0.567077    6.942963    4.142261
  H      0.592058    6.463062    3.171517
  O      3.020325    6.118618    3.118971
  H      4.060403    5.001071    2.912783

----------------------------
CARTESIAN COORDINATES (A.U.)
----------------------------
  NO LB      ZA    FRAG     MASS         X           Y           Z
   0 O     8.0000    0    15.999   11.556958    4.943172    6.778506
   1 O     8.0000    0    15.999   14.574972    7.054043    8.900098
   2 N     7.0000    0    14.007    9.071904    8.002994    5.158990
   3 N     7.0000    0    14.007   10.019893    5.485510   11.490319
   4 C     6.0000    0    12.011    9.794696    6.704905    7.053257
   5 C     6.0000    0    12.011    8.710094    7.063006    9.689085
   6 H     1.0000    0     1.008    9.217597    9.018678   10.157495
   7 C     6.0000    0    12.011    5.845153    6.934741    9.879014
   8 C     6.0000    0    12.011    4.792807    7.832475   12.115781
   9 H     1.0000    0     1.008    6.015019    8.626056   13.558585
  10 C     6.0000    0    12.011    2.207387    7.728921   12.510531
  11 H     1.0000    0     1.008    1.417053    8.448314   14.258483
  12 C     6.0000    0    12.011    0.635959    6.741058   10.656500
  13 H     1.0000    0     1.008   -1.390345    6.673538   10.951517
  14 C     6.0000    0    12.011    1.673033    5.854629    8.418862
  15 H     1.0000    0     1.008    0.462561    5.079198    6.958992
  16 C     6.0000    0    12.011    4.266036    5.945190    8.032632
  17 H     1.0000    0     1.008    5.033805    5.225195    6.275535
  18 C     6.0000    0    12.011   10.049864    7.837016    2.522994
  19 C     6.0000    0    12.011    9.540025    5.204175    1.478662
  20 H     1.0000    0     1.008   10.572744    3.749818    2.507668
  21 H     1.0000    0     1.008   10.142782    5.148359   -0.493630
  22 H     1.0000    0     1.008    7.523914    4.767507    1.550014
  23 C     6.0000    0    12.011   12.854866    8.480826    2.466854
  24 H     1.0000    0     1.008   13.207695   10.296628    3.381338
  25 H     1.0000    0     1.008   13.450668    8.626454    0.496903
  26 H     1.0000    0     1.008   14.011767    7.039619    3.374286
  27 C     6.0000    0    12.011    8.579400    9.784363    1.003225
  28 H     1.0000    0     1.008    9.191295    9.690561   -0.962793
  29 H     1.0000    0     1.008    8.922538   11.695082    1.701288
  30 H     1.0000    0     1.008    6.551076    9.410464    1.072440
  31 C     6.0000    0    12.011    9.156126    3.153855   12.350908
  32 C     6.0000    0    12.011    9.664963    2.260885   14.813043
  33 C     6.0000    0    12.011    8.761589   -0.154207   15.397152
  34 H     1.0000    0     1.008    9.100182   -0.890577   17.276377
  35 C     6.0000    0    12.011    7.434171   -1.659633   13.723063
  36 H     1.0000    0     1.008    6.775725   -3.510410   14.303568
  37 C     6.0000    0    12.011    6.982196   -0.761208   11.305854
  38 H     1.0000    0     1.008    5.979500   -1.896168    9.925490
  39 C     6.0000    0    12.011    7.850926    1.604927   10.644629
  40 H     1.0000    0     1.008    7.545588    2.259744    8.734562
  41 C     6.0000    0    12.011   11.082628    3.607773   16.977910
  42 C     6.0000    0    12.011   13.295729    1.933299   17.818908
  43 H     1.0000    0     1.008   12.679705    0.075976   18.467566
  44 H     1.0000    0     1.008   14.301786    2.840973   19.379606
  45 H     1.0000    0     1.008   14.635415    1.656715   16.270397
  46 C     6.0000    0    12.011   12.216940    6.214007   16.440759
  47 H     1.0000    0     1.008   13.647976    6.180026   14.948463
  48 H     1.0000    0     1.008   13.183291    6.849004   18.151502
  49 H     1.0000    0     1.008   10.787738    7.649751   16.027977
  50 C     6.0000    0    12.011    9.245264    3.955403   19.192412
  51 H     1.0000    0     1.008    7.653497    5.154290   18.644399
  52 H     1.0000    0     1.008   10.215960    4.862917   20.775823
  53 H     1.0000    0     1.008    8.488262    2.157328   19.860838
  54 C     6.0000    0    12.011   13.628728    5.047757    8.428558
  55 C     6.0000    0    12.011   14.566056    2.541253    9.112533
  56 C     6.0000    0    12.011   16.641595    2.410949   10.731690
  57 H     1.0000    0     1.008   17.527805    4.141019   11.374279
  58 C     6.0000    0    12.011   17.529109    0.083832   11.519803
  59 H     1.0000    0     1.008   19.130873   -0.020851   12.791356
  60 C     6.0000    0    12.011   16.355706   -2.115684   10.690831
  61 H     1.0000    0     1.008   17.048597   -3.939333   11.317300
  62 C     6.0000    0    12.011   14.302217   -1.988580    9.063453
  63 H     1.0000    0     1.008   13.393974   -3.706127    8.416322
  64 C     6.0000    0    12.011   13.398704    0.335519    8.271139
  65 H     1.0000    0     1.008   11.797065    0.438422    7.006407
  66 H     1.0000    0     1.008   10.917348    6.523425   12.795600
  67 O     8.0000    0    15.999    7.784434   13.102288    9.210943
  68 C     6.0000    0    12.011    5.805114   12.702066    7.999437
  69 C     6.0000    0    12.011    3.329807   13.565380    9.100511
  70 C     6.0000    0    12.011    3.263823   14.713759   11.467219
  71 H     1.0000    0     1.008    5.021450   15.047126   12.464087
  72 C     6.0000    0    12.011    0.978564   15.394607   12.550350
  73 H     1.0000    0     1.008    0.945664   16.276051   14.400269
  74 C     6.0000    0    12.011   -1.268203   14.936101   11.271672
  75 H     1.0000    0     1.008   -3.058112   15.458837   12.122363
  76 C     6.0000    0    12.011   -1.217452   13.804070    8.905017
  77 H     1.0000    0     1.008   -2.967902   13.439685    7.903485
  78 C     6.0000    0    12.011    1.071620   13.120299    7.827739
  79 H     1.0000    0     1.008    1.118827   12.213417    5.993299
  80 O     8.0000    0    15.999    5.707587   11.562512    5.894001
  81 H     1.0000    0     1.008    7.673050    9.450655    5.504362

--------------------------------
INTERNAL COORDINATES (ANGSTROEM)
--------------------------------
 O      0   0   0     0.000000000000     0.00000000     0.00000000
 O      1   0   0     2.249179643765     0.00000000     0.00000000
 N      1   2   0     2.255116860524   104.31008710     0.00000000
 N      1   2   3     2.638354748305    72.13063576   268.42007280
 C      3   1   2     1.273956146104    30.54278235   284.73961367
 C      4   1   2     1.444228497041    65.61329526   107.20874937
 H      6   4   1     1.097531897247   106.17266755   246.01542551
 C      6   4   1     1.520904147993   114.14100951   129.95830406
 C      8   6   4     1.391694278137   116.09366458    64.57350119
 H      9   8   6     1.085169147329   119.47261050     2.18568714
 C      9   8   6     1.385084779816   120.66484741   181.98310906
 H     11   9   8     1.084166156408   119.72389308   180.41889000
 C     11   9   8     1.388290412861   119.99824106   359.47307167
 H     13  11   9     1.084168054054   120.20263687   180.58871605
 C     13  11   9     1.386838349322   119.58600331     0.21792420
 H     15  13  11     1.084200601096   120.17178073   179.98867533
 C     15  13  11     1.388123557306   120.34482611     0.18630614
 H     17  15  13     1.083877722659   118.99328955   179.44008215
 C      3   1   2     1.490404749959    96.36631312   103.35764594
 C     19   3   1     1.522928726801   109.39180664    61.14085574
 H     20  19   3     1.089709244055   112.08232920   295.53241207
 H     20  19   3     1.091743603809   108.65683217   176.03109466
 H     20  19   3     1.092270230570   110.73415517    57.29958534
 C     19   3   1     1.523228933225   110.08653686   298.00894836
 H     24  19   3     1.091940925425   110.78104005   307.05560692
 H     24  19   3     1.091811153269   108.40965068   188.52488349
 H     24  19   3     1.089505239554   112.48285533    69.24855111
 C     19   3   1     1.521246352202   106.09655614   179.41584473
 H     28  19   3     1.090726783860   108.75836908   181.78143588
 H     28  19   3     1.091681588488   111.31136914    62.42941179
 H     28  19   3     1.092041627713   111.24085628   301.09083293
 C      4   1   2     1.392382291791   108.29491690   227.86379143
 C     32   4   1     1.411864296447   122.39862406   139.40481098
 C     33  32   4     1.399064919715   116.38804216   182.27932364
 H     34  33  32     1.082988286236   118.36029139   180.66370404
 C     34  33  32     1.383058983048   123.93041217     0.00000000
 H     36  34  33     1.083962849292   120.14321898   180.44394477
 C     36  34  33     1.385428899484   118.77719296     0.79148922
 H     38  36  34     1.084353442236   121.08817193   178.84851177
 C     38  36  34     1.378961769954   119.23000287   359.59908498
 H     40  38  36     1.080658718549   118.59665135   177.86464927
 C     33  32   4     1.543758392555   128.53328955     2.72613321
 C     42  33  32     1.534518757509   108.63211965   236.65775396
 H     43  42  33     1.090912868578   112.54700204   300.95732596
 H     43  42  33     1.093720979647   109.68794561   181.11617118
 H     43  42  33     1.093380992506   110.78000681    61.97832191
 C     42  33  32     1.530745470223   117.95193233   357.13919045
 H     47  42  33     1.094254518396   112.99022841   298.65104703
 H     47  42  33     1.092683171881   107.86287521   181.57013175
 H     47  42  33     1.094049755722   113.05915548    64.72140287
 C     42  33  32     1.533771680838   108.31855563   117.96546535
 H     51  42  33     1.093666433023   110.80693335   297.87241464
 H     51  42  33     1.093877631923   109.89064983   178.51351204
 H     51  42  33     1.091301060386   112.07164511    58.58887273
 C      2   1   3     1.200067624305    32.91979008   171.16830562
 C     55   2   1     1.461618802400   127.57088285   171.24079291
 C     56  55   2     1.394711897039   117.66089680     7.72152608
 H     57  56  55     1.083383811716   119.46714021   357.89167251
 C     57  56  55     1.382385937629   119.79668234   177.21903789
 H     59  57  56     1.083645123015   119.90813334   180.55575314
 C     59  57  56     1.390230325208   119.92578847     0.18683215
 H     61  59  57     1.084264996439   119.84411413   180.27679159
 C     61  59  57     1.388153265660   120.31958710     0.32115651
 H     63  61  59     1.083670647484   120.17140363   179.84373879
 C     63  61  59     1.384537456030   120.08146800   359.51413478
 H     65  63  61     1.081307658812   120.18806409   180.11916524
 H      4   1   2     1.002152213626   124.39461155     7.06977290
 O      7   6   4     2.344307718081   137.88217457   194.89773125
 C     68   7   6     1.246167906851   103.01289949     6.57978515
 C     69  68   7     1.504652642526   118.74303955   115.70162829
 C     70  69  68     1.392493958252   120.17326504   357.93104379
 H     71  70  69     1.083732627411   119.16403963     2.57956277
 C     71  70  69     1.385912385396   120.48368056   183.36811207
 H     73  71  70     1.084519762810   119.94177252   179.56825097
 C     73  71  70     1.389350399508   119.99252352   359.89212975
 H     75  73  71     1.084581075806   120.04327691   179.66145738
 C     75  73  71     1.388535855195   119.87163381   359.76196383
 H     77  75  73     1.084479764645   120.06418591   179.86531805
 C     77  75  73     1.386800090699   120.01450282     0.36208842
 H     79  77  75     1.083177240205   120.27447996   179.15817175
 O     69  68   7     1.267924224770   124.54856286   297.06853536
 H      3   1   2     1.080843302932   147.56644358   287.78269374

---------------------------
INTERNAL COORDINATES (A.U.)
---------------------------
 O      0   0   0     0.000000000000     0.00000000     0.00000000
 O      1   0   0     4.250333552706     0.00000000     0.00000000
 N      1   2   0     4.261553266379   104.31008710     0.00000000
 N      1   2   3     4.985767918428    72.13063576   268.42007280
 C      3   1   2     2.407428222761    30.54278235   284.73961367
 C      4   1   2     2.729196334212    65.61329526   107.20874937
 H      6   4   1     2.074034709039   106.17266755   246.01542551
 C      6   4   1     2.874092315651   114.14100951   129.95830406
 C      8   6   4     2.629921047825   116.09366458    64.57350119
 H      9   8   6     2.050672497433   119.47261050     2.18568714
 C      9   8   6     2.617430906115   120.66484741   181.98310906
 H     11   9   8     2.048777119278   119.72389308   180.41889000
 C     11   9   8     2.623488674656   119.99824106   359.47307167
 H     13  11   9     2.048780705309   120.20263687   180.58871605
 C     13  11   9     2.620744672237   119.58600331     0.21792420
 H     15  13  11     2.048842210303   120.17178073   179.98867533
 C     15  13  11     2.623173363354   120.34482611     0.18630614
 H     17  15  13     2.048232058484   118.99328955   179.44008215
 C      3   1   2     2.816456806118    96.36631312   103.35764594
 C     19   3   1     2.877918215135   109.39180664    61.14085574
 H     20  19   3     2.059252036866   112.08232920   295.53241207
 H     20  19   3     2.063096419659   108.65683217   176.03109466
 H     20  19   3     2.064091600012   110.73415517    57.29958534
 C     19   3   1     2.878485523060   110.08653686   298.00894836
 H     24  19   3     2.063469303474   110.78104005   307.05560692
 H     24  19   3     2.063224069639   108.40965068   188.52488349
 H     24  19   3     2.058866524230   112.48285533    69.24855111
 C     19   3   1     2.874738987889   106.09655614   179.41584473
 H     28  19   3     2.061174908428   108.75836908   181.78143588
 H     28  19   3     2.062979227686   111.31136914    62.42941179
 H     28  19   3     2.063659603220   111.24085628   301.09083293
 C      4   1   2     2.631221205207   108.29491690   227.86379143
 C     32   4   1     2.668036858546   122.39862406   139.40481098
 C     33  32   4     2.643849541838   116.38804216   182.27932364
 H     34  33  32     2.046551267231   118.36029139   180.66370404
 C     34  33  32     2.613602705021   123.93041217     0.00000000
 H     36  34  33     2.048392924508   120.14321898   180.44394477
 C     36  34  33     2.618081198044   118.77719296     0.79148922
 H     38  36  34     2.049131038202   121.08817193   178.84851177
 C     38  36  34     2.605860094360   119.23000287   359.59908498
 H     40  38  36     2.042149022292   118.59665135   177.86464927
 C     33  32   4     2.917280578871   128.53328955     2.72613321
 C     42  33  32     2.899820199057   108.63211965   236.65775396
 H     43  42  33     2.061526557584   112.54700204   300.95732596
 H     43  42  33     2.066833118457   109.68794561   181.11617118
 H     43  42  33     2.066190635872   110.78000681    61.97832191
 C     42  33  32     2.892689719462   117.95193233   357.13919045
 H     47  42  33     2.067841360573   112.99022841   298.65104703
 H     47  42  33     2.064871946000   107.86287521   181.57013175
 H     47  42  33     2.067454415198   113.05915548    64.72140287
 C     42  33  32     2.898408428748   108.31855563   117.96546535
 H     51  42  33     2.066730040276   110.80693335   297.87241464
 H     51  42  33     2.067129148356   109.89064983   178.51351204
 H     51  42  33     2.062260133788   112.07164511    58.58887273
 C      2   1   3     2.267799152123    32.91979008   171.16830562
 C     55   2   1     2.762059248726   127.57088285   171.24079291
 C     56  55   2     2.635623521125   117.66089680     7.72152608
 H     57  56  55     2.047298702068   119.46714021   357.89167251
 C     57  56  55     2.612330833502   119.79668234   177.21903789
 H     59  57  56     2.047792508858   119.90813334   180.55575314
 C     59  57  56     2.627154577716   119.92578847     0.18683215
 H     61  59  57     2.048963899866   119.84411413   180.27679159
 C     61  59  57     2.623229504005   120.31958710     0.32115651
 H     63  61  59     2.047840743114   120.17140363   179.84373879
 C     63  61  59     2.616396614052   120.08146800   359.51413478
 H     65  63  61     2.043375341667   120.18806409   180.11916524
 H      4   1   2     1.893793228256   124.39461155     7.06977290
 O      7   6   4     4.430099560811   137.88217457   194.89773125
 C     68   7   6     2.354916060831   103.01289949     6.57978515
 C     69  68   7     2.843381421055   118.74303955   115.70162829
 C     70  69  68     2.631432224237   120.17326504   357.93104379
 H     71  70  69     2.047957868202   119.16403963     2.57956277
 C     71  70  69     2.618994854008   120.48368056   183.36811207
 H     73  71  70     2.049445338536   119.94177252   179.56825097
 C     73  71  70     2.625491759125   119.99252352   359.89212975
 H     75  73  71     2.049561203307   120.04327691   179.66145738
 C     75  73  71     2.623952493448   119.87163381   359.76196383
 H     77  75  73     2.049369752958   120.06418591   179.86531805
 C     77  75  73     2.620672373918   120.01450282     0.36208842
 H     79  77  75     2.046908338484   120.27447996   179.15817175
 O     69  68   7     2.396029543379   124.54856286   297.06853536
 H      3   1   2     2.042497836225   147.56644358   287.78269374

---------------------
BASIS SET INFORMATION
---------------------
There are 4 groups of distinct atoms

 Group   1 Type O   : 15s8p3d2f1g contracted to 7s4p3d2f1g pattern {8211111/5111/111/11/1}
 Group   2 Type N   : 15s8p3d2f1g contracted to 7s4p3d2f1g pattern {8211111/5111/111/11/1}
 Group   3 Type C   : 15s8p3d2f1g contracted to 7s4p3d2f1g pattern {8211111/5111/111/11/1}
 Group   4 Type H   : 7s3p2d1f contracted to 4s3p2d1f pattern {4111/111/11/1}

Atom   0O    basis set group =>   1
Atom   1O    basis set group =>   1
Atom   2N    basis set group =>   2
Atom   3N    basis set group =>   2
Atom   4C    basis set group =>   3
Atom   5C    basis set group =>   3
Atom   6H    basis set group =>   4
Atom   7C    basis set group =>   3
Atom   8C    basis set group =>   3
Atom   9H    basis set group =>   4
Atom  10C    basis set group =>   3
Atom  11H    basis set group =>   4
Atom  12C    basis set group =>   3
Atom  13H    basis set group =>   4
Atom  14C    basis set group =>   3
Atom  15H    basis set group =>   4
Atom  16C    basis set group =>   3
Atom  17H    basis set group =>   4
Atom  18C    basis set group =>   3
Atom  19C    basis set group =>   3
Atom  20H    basis set group =>   4
Atom  21H    basis set group =>   4
Atom  22H    basis set group =>   4
Atom  23C    basis set group =>   3
Atom  24H    basis set group =>   4
Atom  25H    basis set group =>   4
Atom  26H    basis set group =>   4
Atom  27C    basis set group =>   3
Atom  28H    basis set group =>   4
Atom  29H    basis set group =>   4
Atom  30H    basis set group =>   4
Atom  31C    basis set group =>   3
Atom  32C    basis set group =>   3
Atom  33C    basis set group =>   3
Atom  34H    basis set group =>   4
Atom  35C    basis set group =>   3
Atom  36H    basis set group =>   4
Atom  37C    basis set group =>   3
Atom  38H    basis set group =>   4
Atom  39C    basis set group =>   3
Atom  40H    basis set group =>   4
Atom  41C    basis set group =>   3
Atom  42C    basis set group =>   3
Atom  43H    basis set group =>   4
Atom  44H    basis set group =>   4
Atom  45H    basis set group =>   4
Atom  46C    basis set group =>   3
Atom  47H    basis set group =>   4
Atom  48H    basis set group =>   4
Atom  49H    basis set group =>   4
Atom  50C    basis set group =>   3
Atom  51H    basis set group =>   4
Atom  52H    basis set group =>   4
Atom  53H    basis set group =>   4
Atom  54C    basis set group =>   3
Atom  55C    basis set group =>   3
Atom  56C    basis set group =>   3
Atom  57H    basis set group =>   4
Atom  58C    basis set group =>   3
Atom  59H    basis set group =>   4
Atom  60C    basis set group =>   3
Atom  61H    basis set group =>   4
Atom  62C    basis set group =>   3
Atom  63H    basis set group =>   4
Atom  64C    basis set group =>   3
Atom  65H    basis set group =>   4
Atom  66H    basis set group =>   4
Atom  67O    basis set group =>   1
Atom  68C    basis set group =>   3
Atom  69C    basis set group =>   3
Atom  70C    basis set group =>   3
Atom  71H    basis set group =>   4
Atom  72C    basis set group =>   3
Atom  73H    basis set group =>   4
Atom  74C    basis set group =>   3
Atom  75H    basis set group =>   4
Atom  76C    basis set group =>   3
Atom  77H    basis set group =>   4
Atom  78C    basis set group =>   3
Atom  79H    basis set group =>   4
Atom  80O    basis set group =>   1
Atom  81H    basis set group =>   4
---------------------------------
AUXILIARY/J BASIS SET INFORMATION
---------------------------------
There are 4 groups of distinct atoms

 Group   1 Type O   : 12s5p4d2f1g contracted to 6s4p3d1f1g pattern {711111/2111/211/2/1}
 Group   2 Type N   : 12s5p4d2f1g contracted to 6s4p3d1f1g pattern {711111/2111/211/2/1}
 Group   3 Type C   : 12s5p4d2f1g contracted to 6s4p3d1f1g pattern {711111/2111/211/2/1}
 Group   4 Type H   : 5s2p1d contracted to 3s1p1d pattern {311/2/1}

Atom   0O    basis set group =>   1
Atom   1O    basis set group =>   1
Atom   2N    basis set group =>   2
Atom   3N    basis set group =>   2
Atom   4C    basis set group =>   3
Atom   5C    basis set group =>   3
Atom   6H    basis set group =>   4
Atom   7C    basis set group =>   3
Atom   8C    basis set group =>   3
Atom   9H    basis set group =>   4
Atom  10C    basis set group =>   3
Atom  11H    basis set group =>   4
Atom  12C    basis set group =>   3
Atom  13H    basis set group =>   4
Atom  14C    basis set group =>   3
Atom  15H    basis set group =>   4
Atom  16C    basis set group =>   3
Atom  17H    basis set group =>   4
Atom  18C    basis set group =>   3
Atom  19C    basis set group =>   3
Atom  20H    basis set group =>   4
Atom  21H    basis set group =>   4
Atom  22H    basis set group =>   4
Atom  23C    basis set group =>   3
Atom  24H    basis set group =>   4
Atom  25H    basis set group =>   4
Atom  26H    basis set group =>   4
Atom  27C    basis set group =>   3
Atom  28H    basis set group =>   4
Atom  29H    basis set group =>   4
Atom  30H    basis set group =>   4
Atom  31C    basis set group =>   3
Atom  32C    basis set group =>   3
Atom  33C    basis set group =>   3
Atom  34H    basis set group =>   4
Atom  35C    basis set group =>   3
Atom  36H    basis set group =>   4
Atom  37C    basis set group =>   3
Atom  38H    basis set group =>   4
Atom  39C    basis set group =>   3
Atom  40H    basis set group =>   4
Atom  41C    basis set group =>   3
Atom  42C    basis set group =>   3
Atom  43H    basis set group =>   4
Atom  44H    basis set group =>   4
Atom  45H    basis set group =>   4
Atom  46C    basis set group =>   3
Atom  47H    basis set group =>   4
Atom  48H    basis set group =>   4
Atom  49H    basis set group =>   4
Atom  50C    basis set group =>   3
Atom  51H    basis set group =>   4
Atom  52H    basis set group =>   4
Atom  53H    basis set group =>   4
Atom  54C    basis set group =>   3
Atom  55C    basis set group =>   3
Atom  56C    basis set group =>   3
Atom  57H    basis set group =>   4
Atom  58C    basis set group =>   3
Atom  59H    basis set group =>   4
Atom  60C    basis set group =>   3
Atom  61H    basis set group =>   4
Atom  62C    basis set group =>   3
Atom  63H    basis set group =>   4
Atom  64C    basis set group =>   3
Atom  65H    basis set group =>   4
Atom  66H    basis set group =>   4
Atom  67O    basis set group =>   1
Atom  68C    basis set group =>   3
Atom  69C    basis set group =>   3
Atom  70C    basis set group =>   3
Atom  71H    basis set group =>   4
Atom  72C    basis set group =>   3
Atom  73H    basis set group =>   4
Atom  74C    basis set group =>   3
Atom  75H    basis set group =>   4
Atom  76C    basis set group =>   3
Atom  77H    basis set group =>   4
Atom  78C    basis set group =>   3
Atom  79H    basis set group =>   4
Atom  80O    basis set group =>   1
Atom  81H    basis set group =>   4


           ************************************************************
           *        Program running with 20 parallel MPI-processes    *
           *              working on a common directory               *
           ************************************************************
------------------------------------------------------------------------------
                           ORCA GTO INTEGRAL CALCULATION
                           -- RI-GTO INTEGRALS CHOSEN --
------------------------------------------------------------------------------
------------------------------------------------------------------------------
                   ___                                                        
                  /   \      - P O W E R E D   B Y -                         
                 /     \                                                     
                 |  |  |   _    _      __       _____    __    __             
                 |  |  |  | |  | |    /  \     |  _  \  |  |  /  |          
                  \  \/   | |  | |   /    \    | | | |  |  | /  /          
                 / \  \   | |__| |  /  /\  \   | |_| |  |  |/  /          
                |  |  |   |  __  | /  /__\  \  |    /   |      \           
                |  |  |   | |  | | |   __   |  |    \   |  |\   \          
                \     /   | |  | | |  |  |  |  | |\  \  |  | \   \       
                 \___/    |_|  |_| |__|  |__|  |_| \__\ |__|  \__/        
                                                                              
                      - O R C A' S   B I G   F R I E N D -                    
                                      &                                       
                       - I N T E G R A L  F E E D E R -                       
                                                                              
 v1 FN, 2020, v2 2021                                                         
------------------------------------------------------------------------------


Reading SHARK input file IminiumBzOate_S3Aa.SHARKINP.tmp ... ok
----------------------
SHARK INTEGRAL PACKAGE
----------------------

Number of atoms                             ...     82
Number of basis functions                   ...   3594
Number of shells                            ...   1114
Maximum angular momentum                    ...      4
Integral batch strategy                     ... SHARK/LIBINT Hybrid
RI-J (if used) integral strategy            ... SPLIT-RIJ (Revised 2003 algorithm where possible)
Printlevel                                  ...      1
Contraction scheme used                     ... SEGMENTED contraction
Coulomb Range Separation                    ... NOT USED
Exchange Range Separation                   ... Long Range
   Mu parameter                             ...  0.300000
   Scaling (regular/separated)              ...  0.150000  0.850000
Finite Nucleus Model                        ... NOT USED
Auxiliary Coulomb fitting basis             ... AVAILABLE
   # of basis functions in Aux-J            ...   2498
   # of shells in Aux-J                     ...    830
   Maximum angular momentum in Aux-J        ...      4
Auxiliary J/K fitting basis                 ... NOT available
Auxiliary Correlation fitting basis         ... NOT available
Auxiliary 'external' fitting basis          ... NOT available
Integral threshold                          ...     1.000000e-10
Primitive cut-off                           ...     1.000000e-11
Primitive pair pre-selection threshold      ...     1.000000e-11

Calculating pre-screening integrals         ... done (  0.6 sec) Dimension = 1114
Organizing shell pair data                  ... done (  3.9 sec)
Shell pair information
Total number of shell pairs                 ...    621055
Shell pairs after pre-screening             ...    290366
Total number of primitive shell pairs       ...   1513069
Primitive shell pairs kept                  ...    469858
          la=0 lb=0:  48004 shell pairs
          la=1 lb=0:  69069 shell pairs
          la=1 lb=1:  24571 shell pairs
          la=2 lb=0:  40096 shell pairs
          la=2 lb=1:  29876 shell pairs
          la=2 lb=2:   8484 shell pairs
          la=3 lb=0:  22480 shell pairs
          la=3 lb=1:  17045 shell pairs
          la=3 lb=2:   9241 shell pairs
          la=3 lb=3:   2581 shell pairs
          la=4 lb=0:   7762 shell pairs
          la=4 lb=1:   5904 shell pairs
          la=4 lb=2:   3171 shell pairs
          la=4 lb=3:   1752 shell pairs
          la=4 lb=4:    330 shell pairs

Calculating one electron integrals          ... done (  1.5 sec)
Calculating RI/J V-Matrix + Cholesky decomp.... done (  0.4 sec)
Calculating Nuclear repulsion               ... done (  0.0 sec) ENN=   5288.120674166398 Eh

SHARK setup successfully completed in  10.8 seconds

Maximum memory used throughout the entire GTOINT-calculation: 517.5 MB
[1720886064.218936] [node107:1081896:0]          mpool.c:43   UCX  WARN  object 0xc265180 was not returned to mpool ucp_requests
[1720886064.218955] [node107:1081896:0]          mpool.c:43   UCX  WARN  object 0xc265340 was not returned to mpool ucp_requests
[1720886064.218960] [node107:1081896:0]          mpool.c:43   UCX  WARN  object 0xc265500 was not returned to mpool ucp_requests
[1720886064.218963] [node107:1081896:0]          mpool.c:43   UCX  WARN  object 0xc2656c0 was not returned to mpool ucp_requests
[1720886064.218966] [node107:1081896:0]          mpool.c:43   UCX  WARN  object 0xc265880 was not returned to mpool ucp_requests
[1720886064.218969] [node107:1081896:0]          mpool.c:43   UCX  WARN  object 0xc265a40 was not returned to mpool ucp_requests
[1720886064.218971] [node107:1081896:0]          mpool.c:43   UCX  WARN  object 0xc265c00 was not returned to mpool ucp_requests
[1720886064.218973] [node107:1081896:0]          mpool.c:43   UCX  WARN  object 0xc265dc0 was not returned to mpool ucp_requests
[1720886064.218975] [node107:1081896:0]          mpool.c:43   UCX  WARN  object 0xc265f80 was not returned to mpool ucp_requests
[1720886064.218977] [node107:1081896:0]          mpool.c:43   UCX  WARN  object 0xc266140 was not returned to mpool ucp_requests
[1720886064.218979] [node107:1081896:0]          mpool.c:43   UCX  WARN  object 0xc266300 was not returned to mpool ucp_requests
[1720886064.218982] [node107:1081896:0]          mpool.c:43   UCX  WARN  object 0xc2664c0 was not returned to mpool ucp_requests
[1720886064.218984] [node107:1081896:0]          mpool.c:43   UCX  WARN  object 0xc266680 was not returned to mpool ucp_requests
[1720886064.218986] [node107:1081896:0]          mpool.c:43   UCX  WARN  object 0xc266840 was not returned to mpool ucp_requests
[1720886064.218988] [node107:1081896:0]          mpool.c:43   UCX  WARN  object 0xc266a00 was not returned to mpool ucp_requests
[1720886064.218990] [node107:1081896:0]          mpool.c:43   UCX  WARN  object 0xc266bc0 was not returned to mpool ucp_requests
[1720886064.218993] [node107:1081896:0]          mpool.c:43   UCX  WARN  object 0xc266d80 was not returned to mpool ucp_requests
[1720886064.226609] [node107:1081895:0]          mpool.c:43   UCX  WARN  object 0xb9ab540 was not returned to mpool ucp_requests
[1720886064.226627] [node107:1081895:0]          mpool.c:43   UCX  WARN  object 0xb9ab700 was not returned to mpool ucp_requests
[1720886064.226631] [node107:1081895:0]          mpool.c:43   UCX  WARN  object 0xb9ab8c0 was not returned to mpool ucp_requests
[1720886064.226633] [node107:1081895:0]          mpool.c:43   UCX  WARN  object 0xb9aba80 was not returned to mpool ucp_requests
[1720886064.226635] [node107:1081895:0]          mpool.c:43   UCX  WARN  object 0xb9abc40 was not returned to mpool ucp_requests
[1720886064.226637] [node107:1081895:0]          mpool.c:43   UCX  WARN  object 0xb9abe00 was not returned to mpool ucp_requests
[1720886064.226639] [node107:1081895:0]          mpool.c:43   UCX  WARN  object 0xb9abfc0 was not returned to mpool ucp_requests
[1720886064.226642] [node107:1081895:0]          mpool.c:43   UCX  WARN  object 0xb9ac180 was not returned to mpool ucp_requests
[1720886064.226645] [node107:1081895:0]          mpool.c:43   UCX  WARN  object 0xb9ac340 was not returned to mpool ucp_requests
[1720886064.226648] [node107:1081895:0]          mpool.c:43   UCX  WARN  object 0xb9ac500 was not returned to mpool ucp_requests
[1720886064.226651] [node107:1081895:0]          mpool.c:43   UCX  WARN  object 0xb9ac6c0 was not returned to mpool ucp_requests
[1720886064.226654] [node107:1081895:0]          mpool.c:43   UCX  WARN  object 0xb9ac880 was not returned to mpool ucp_requests
[1720886064.226657] [node107:1081895:0]          mpool.c:43   UCX  WARN  object 0xb9aca40 was not returned to mpool ucp_requests
[1720886064.226660] [node107:1081895:0]          mpool.c:43   UCX  WARN  object 0xb9acc00 was not returned to mpool ucp_requests
[1720886064.226663] [node107:1081895:0]          mpool.c:43   UCX  WARN  object 0xb9acdc0 was not returned to mpool ucp_requests
[1720886064.226666] [node107:1081895:0]          mpool.c:43   UCX  WARN  object 0xb9acf80 was not returned to mpool ucp_requests
[1720886064.233593] [node107:1081900:0]          mpool.c:43   UCX  WARN  object 0xadc7600 was not returned to mpool ucp_requests
[1720886064.233612] [node107:1081900:0]          mpool.c:43   UCX  WARN  object 0xadc77c0 was not returned to mpool ucp_requests
[1720886064.233617] [node107:1081900:0]          mpool.c:43   UCX  WARN  object 0xadc7980 was not returned to mpool ucp_requests
[1720886064.233619] [node107:1081900:0]          mpool.c:43   UCX  WARN  object 0xadc7b40 was not returned to mpool ucp_requests
[1720886064.233622] [node107:1081900:0]          mpool.c:43   UCX  WARN  object 0xadc7d00 was not returned to mpool ucp_requests
[1720886064.233624] [node107:1081900:0]          mpool.c:43   UCX  WARN  object 0xadc7ec0 was not returned to mpool ucp_requests
[1720886064.233626] [node107:1081900:0]          mpool.c:43   UCX  WARN  object 0xadc8080 was not returned to mpool ucp_requests
[1720886064.233628] [node107:1081900:0]          mpool.c:43   UCX  WARN  object 0xadc8240 was not returned to mpool ucp_requests
[1720886064.233630] [node107:1081900:0]          mpool.c:43   UCX  WARN  object 0xadc8400 was not returned to mpool ucp_requests
[1720886064.233632] [node107:1081900:0]          mpool.c:43   UCX  WARN  object 0xadc85c0 was not returned to mpool ucp_requests
[1720886064.233636] [node107:1081900:0]          mpool.c:43   UCX  WARN  object 0xadc8780 was not returned to mpool ucp_requests
[1720886064.233638] [node107:1081900:0]          mpool.c:43   UCX  WARN  object 0xadc8940 was not returned to mpool ucp_requests
[1720886064.233640] [node107:1081900:0]          mpool.c:43   UCX  WARN  object 0xadc8b00 was not returned to mpool ucp_requests
[1720886064.233643] [node107:1081900:0]          mpool.c:43   UCX  WARN  object 0xadc8cc0 was not returned to mpool ucp_requests
[1720886064.233645] [node107:1081900:0]          mpool.c:43   UCX  WARN  object 0xadc8e80 was not returned to mpool ucp_requests
[1720886064.265575] [node107:1081898:0]          mpool.c:43   UCX  WARN  object 0xbb9a4c0 was not returned to mpool ucp_requests
[1720886064.265587] [node107:1081898:0]          mpool.c:43   UCX  WARN  object 0xbb9a680 was not returned to mpool ucp_requests
[1720886064.265591] [node107:1081898:0]          mpool.c:43   UCX  WARN  object 0xbb9a840 was not returned to mpool ucp_requests
[1720886064.265594] [node107:1081898:0]          mpool.c:43   UCX  WARN  object 0xbb9aa00 was not returned to mpool ucp_requests
[1720886064.265596] [node107:1081898:0]          mpool.c:43   UCX  WARN  object 0xbb9abc0 was not returned to mpool ucp_requests
[1720886064.265598] [node107:1081898:0]          mpool.c:43   UCX  WARN  object 0xbb9ad80 was not returned to mpool ucp_requests
[1720886064.265600] [node107:1081898:0]          mpool.c:43   UCX  WARN  object 0xbb9af40 was not returned to mpool ucp_requests
[1720886064.265602] [node107:1081898:0]          mpool.c:43   UCX  WARN  object 0xbb9b100 was not returned to mpool ucp_requests
[1720886064.265605] [node107:1081898:0]          mpool.c:43   UCX  WARN  object 0xbb9b2c0 was not returned to mpool ucp_requests
[1720886064.265608] [node107:1081898:0]          mpool.c:43   UCX  WARN  object 0xbb9b480 was not returned to mpool ucp_requests
[1720886064.265611] [node107:1081898:0]          mpool.c:43   UCX  WARN  object 0xbb9b640 was not returned to mpool ucp_requests
[1720886064.265614] [node107:1081898:0]          mpool.c:43   UCX  WARN  object 0xbb9b800 was not returned to mpool ucp_requests
[1720886064.265617] [node107:1081898:0]          mpool.c:43   UCX  WARN  object 0xbb9b9c0 was not returned to mpool ucp_requests
[1720886064.265620] [node107:1081898:0]          mpool.c:43   UCX  WARN  object 0xbb9bb80 was not returned to mpool ucp_requests
[1720886064.265624] [node107:1081898:0]          mpool.c:43   UCX  WARN  object 0xbb9bd40 was not returned to mpool ucp_requests
[1720886064.265627] [node107:1081898:0]          mpool.c:43   UCX  WARN  object 0xbb9bf00 was not returned to mpool ucp_requests
[1720886064.265630] [node107:1081898:0]          mpool.c:43   UCX  WARN  object 0xbb9c0c0 was not returned to mpool ucp_requests
[1720886064.284600] [node107:1081892:0]          mpool.c:43   UCX  WARN  object 0xbc16540 was not returned to mpool ucp_requests
[1720886064.284611] [node107:1081892:0]          mpool.c:43   UCX  WARN  object 0xbc16700 was not returned to mpool ucp_requests
[1720886064.284615] [node107:1081892:0]          mpool.c:43   UCX  WARN  object 0xbc168c0 was not returned to mpool ucp_requests
[1720886064.284618] [node107:1081892:0]          mpool.c:43   UCX  WARN  object 0xbc16a80 was not returned to mpool ucp_requests
[1720886064.284623] [node107:1081892:0]          mpool.c:43   UCX  WARN  object 0xbc16c40 was not returned to mpool ucp_requests
[1720886064.284626] [node107:1081892:0]          mpool.c:43   UCX  WARN  object 0xbc16e00 was not returned to mpool ucp_requests
[1720886064.284629] [node107:1081892:0]          mpool.c:43   UCX  WARN  object 0xbc16fc0 was not returned to mpool ucp_requests
[1720886064.284632] [node107:1081892:0]          mpool.c:43   UCX  WARN  object 0xbc17180 was not returned to mpool ucp_requests
[1720886064.284635] [node107:1081892:0]          mpool.c:43   UCX  WARN  object 0xbc17340 was not returned to mpool ucp_requests
[1720886064.284638] [node107:1081892:0]          mpool.c:43   UCX  WARN  object 0xbc17500 was not returned to mpool ucp_requests
[1720886064.284641] [node107:1081892:0]          mpool.c:43   UCX  WARN  object 0xbc176c0 was not returned to mpool ucp_requests
[1720886064.284644] [node107:1081892:0]          mpool.c:43   UCX  WARN  object 0xbc17880 was not returned to mpool ucp_requests
[1720886064.284648] [node107:1081892:0]          mpool.c:43   UCX  WARN  object 0xbc17a40 was not returned to mpool ucp_requests
[1720886064.284651] [node107:1081892:0]          mpool.c:43   UCX  WARN  object 0xbc17c00 was not returned to mpool ucp_requests
[1720886064.284654] [node107:1081892:0]          mpool.c:43   UCX  WARN  object 0xbc17dc0 was not returned to mpool ucp_requests
[1720886064.284657] [node107:1081892:0]          mpool.c:43   UCX  WARN  object 0xbc17f80 was not returned to mpool ucp_requests
[1720886064.356449] [node107:1081897:0]          mpool.c:43   UCX  WARN  object 0xbf1d280 was not returned to mpool ucp_requests
[1720886064.356460] [node107:1081897:0]          mpool.c:43   UCX  WARN  object 0xbf1d440 was not returned to mpool ucp_requests
[1720886064.356465] [node107:1081897:0]          mpool.c:43   UCX  WARN  object 0xbf1d600 was not returned to mpool ucp_requests
[1720886064.356468] [node107:1081897:0]          mpool.c:43   UCX  WARN  object 0xbf1d7c0 was not returned to mpool ucp_requests
[1720886064.356470] [node107:1081897:0]          mpool.c:43   UCX  WARN  object 0xbf1d980 was not returned to mpool ucp_requests
[1720886064.356472] [node107:1081897:0]          mpool.c:43   UCX  WARN  object 0xbf1db40 was not returned to mpool ucp_requests
[1720886064.356474] [node107:1081897:0]          mpool.c:43   UCX  WARN  object 0xbf1dd00 was not returned to mpool ucp_requests
[1720886064.356477] [node107:1081897:0]          mpool.c:43   UCX  WARN  object 0xbf1dec0 was not returned to mpool ucp_requests
[1720886064.356479] [node107:1081897:0]          mpool.c:43   UCX  WARN  object 0xbf1e080 was not returned to mpool ucp_requests
[1720886064.356482] [node107:1081897:0]          mpool.c:43   UCX  WARN  object 0xbf1e240 was not returned to mpool ucp_requests
[1720886064.356484] [node107:1081897:0]          mpool.c:43   UCX  WARN  object 0xbf1e400 was not returned to mpool ucp_requests
[1720886064.356487] [node107:1081897:0]          mpool.c:43   UCX  WARN  object 0xbf1e5c0 was not returned to mpool ucp_requests
[1720886064.356492] [node107:1081897:0]          mpool.c:43   UCX  WARN  object 0xbf1e780 was not returned to mpool ucp_requests
[1720886064.356496] [node107:1081897:0]          mpool.c:43   UCX  WARN  object 0xbf1e940 was not returned to mpool ucp_requests
[1720886064.356499] [node107:1081897:0]          mpool.c:43   UCX  WARN  object 0xbf1eb00 was not returned to mpool ucp_requests
[1720886064.356502] [node107:1081897:0]          mpool.c:43   UCX  WARN  object 0xbf1ecc0 was not returned to mpool ucp_requests
[1720886064.356505] [node107:1081897:0]          mpool.c:43   UCX  WARN  object 0xbf1ee80 was not returned to mpool ucp_requests
[1720886064.356583] [node107:1081885:0]          mpool.c:43   UCX  WARN  object 0xb2b6b80 was not returned to mpool ucp_requests
[1720886064.356600] [node107:1081885:0]          mpool.c:43   UCX  WARN  object 0xb2b6d40 was not returned to mpool ucp_requests
[1720886064.356605] [node107:1081885:0]          mpool.c:43   UCX  WARN  object 0xb2b6f00 was not returned to mpool ucp_requests
[1720886064.356608] [node107:1081885:0]          mpool.c:43   UCX  WARN  object 0xb2b70c0 was not returned to mpool ucp_requests
[1720886064.356612] [node107:1081885:0]          mpool.c:43   UCX  WARN  object 0xb2b7280 was not returned to mpool ucp_requests
[1720886064.356614] [node107:1081885:0]          mpool.c:43   UCX  WARN  object 0xb2b7440 was not returned to mpool ucp_requests
[1720886064.356616] [node107:1081885:0]          mpool.c:43   UCX  WARN  object 0xb2b7600 was not returned to mpool ucp_requests
[1720886064.356618] [node107:1081885:0]          mpool.c:43   UCX  WARN  object 0xb2b77c0 was not returned to mpool ucp_requests
[1720886064.356620] [node107:1081885:0]          mpool.c:43   UCX  WARN  object 0xb2b7980 was not returned to mpool ucp_requests
[1720886064.356622] [node107:1081885:0]          mpool.c:43   UCX  WARN  object 0xb2b7b40 was not returned to mpool ucp_requests
[1720886064.356625] [node107:1081885:0]          mpool.c:43   UCX  WARN  object 0xb2b7d00 was not returned to mpool ucp_requests
[1720886064.356627] [node107:1081885:0]          mpool.c:43   UCX  WARN  object 0xb2b7ec0 was not returned to mpool ucp_requests
[1720886064.356629] [node107:1081885:0]          mpool.c:43   UCX  WARN  object 0xb2b8080 was not returned to mpool ucp_requests
[1720886064.356631] [node107:1081885:0]          mpool.c:43   UCX  WARN  object 0xb2b8240 was not returned to mpool ucp_requests
[1720886064.357918] [node107:1081886:0]          mpool.c:43   UCX  WARN  object 0xb7f5fc0 was not returned to mpool ucp_requests
[1720886064.357938] [node107:1081886:0]          mpool.c:43   UCX  WARN  object 0xb7f6180 was not returned to mpool ucp_requests
[1720886064.357942] [node107:1081886:0]          mpool.c:43   UCX  WARN  object 0xb7f6340 was not returned to mpool ucp_requests
[1720886064.357945] [node107:1081886:0]          mpool.c:43   UCX  WARN  object 0xb7f6500 was not returned to mpool ucp_requests
[1720886064.357948] [node107:1081886:0]          mpool.c:43   UCX  WARN  object 0xb7f66c0 was not returned to mpool ucp_requests
[1720886064.357950] [node107:1081886:0]          mpool.c:43   UCX  WARN  object 0xb7f6880 was not returned to mpool ucp_requests
[1720886064.357952] [node107:1081886:0]          mpool.c:43   UCX  WARN  object 0xb7f6a40 was not returned to mpool ucp_requests
[1720886064.357954] [node107:1081886:0]          mpool.c:43   UCX  WARN  object 0xb7f6c00 was not returned to mpool ucp_requests
[1720886064.357956] [node107:1081886:0]          mpool.c:43   UCX  WARN  object 0xb7f6dc0 was not returned to mpool ucp_requests
[1720886064.357958] [node107:1081886:0]          mpool.c:43   UCX  WARN  object 0xb7f6f80 was not returned to mpool ucp_requests
[1720886064.357961] [node107:1081886:0]          mpool.c:43   UCX  WARN  object 0xb7f7140 was not returned to mpool ucp_requests
[1720886064.360300] [node107:1081901:0]          mpool.c:43   UCX  WARN  object 0xb996d00 was not returned to mpool ucp_requests
[1720886064.360309] [node107:1081901:0]          mpool.c:43   UCX  WARN  object 0xb997400 was not returned to mpool ucp_requests
[1720886064.360312] [node107:1081901:0]          mpool.c:43   UCX  WARN  object 0xb997940 was not returned to mpool ucp_requests
[1720886064.360315] [node107:1081901:0]          mpool.c:43   UCX  WARN  object 0xb997cc0 was not returned to mpool ucp_requests
[1720886064.360317] [node107:1081901:0]          mpool.c:43   UCX  WARN  object 0xb997e80 was not returned to mpool ucp_requests
[1720886064.360319] [node107:1081901:0]          mpool.c:43   UCX  WARN  object 0xb998040 was not returned to mpool ucp_requests
[1720886064.360142] [node107:1081903:0]          mpool.c:43   UCX  WARN  object 0xc11a8c0 was not returned to mpool ucp_requests
[1720886064.360155] [node107:1081903:0]          mpool.c:43   UCX  WARN  object 0xc11aa80 was not returned to mpool ucp_requests
[1720886064.360158] [node107:1081903:0]          mpool.c:43   UCX  WARN  object 0xc11ac40 was not returned to mpool ucp_requests
[1720886064.360160] [node107:1081903:0]          mpool.c:43   UCX  WARN  object 0xc11ae00 was not returned to mpool ucp_requests
[1720886064.360162] [node107:1081903:0]          mpool.c:43   UCX  WARN  object 0xc11afc0 was not returned to mpool ucp_requests
[1720886064.360164] [node107:1081903:0]          mpool.c:43   UCX  WARN  object 0xc11b180 was not returned to mpool ucp_requests
[1720886064.360166] [node107:1081903:0]          mpool.c:43   UCX  WARN  object 0xc11b340 was not returned to mpool ucp_requests
[1720886064.360169] [node107:1081903:0]          mpool.c:43   UCX  WARN  object 0xc11b500 was not returned to mpool ucp_requests
[1720886064.360180] [node107:1081903:0]          mpool.c:43   UCX  WARN  object 0xc11b6c0 was not returned to mpool ucp_requests
[1720886064.360183] [node107:1081903:0]          mpool.c:43   UCX  WARN  object 0xc11b880 was not returned to mpool ucp_requests
[1720886064.360185] [node107:1081903:0]          mpool.c:43   UCX  WARN  object 0xc11ba40 was not returned to mpool ucp_requests
[1720886064.360187] [node107:1081903:0]          mpool.c:43   UCX  WARN  object 0xc11bc00 was not returned to mpool ucp_requests
[1720886064.360189] [node107:1081903:0]          mpool.c:43   UCX  WARN  object 0xc11bdc0 was not returned to mpool ucp_requests
[1720886064.360191] [node107:1081903:0]          mpool.c:43   UCX  WARN  object 0xc11bf80 was not returned to mpool ucp_requests
[1720886064.360193] [node107:1081903:0]          mpool.c:43   UCX  WARN  object 0xc11c140 was not returned to mpool ucp_requests
[1720886064.360318] [node107:1081890:0]          mpool.c:43   UCX  WARN  object 0xb6e2e00 was not returned to mpool ucp_requests
[1720886064.360329] [node107:1081890:0]          mpool.c:43   UCX  WARN  object 0xb6e2fc0 was not returned to mpool ucp_requests
[1720886064.360332] [node107:1081890:0]          mpool.c:43   UCX  WARN  object 0xb6e3180 was not returned to mpool ucp_requests
[1720886064.360334] [node107:1081890:0]          mpool.c:43   UCX  WARN  object 0xb6e3340 was not returned to mpool ucp_requests
[1720886064.360336] [node107:1081890:0]          mpool.c:43   UCX  WARN  object 0xb6e3500 was not returned to mpool ucp_requests
[1720886064.360338] [node107:1081890:0]          mpool.c:43   UCX  WARN  object 0xb6e36c0 was not returned to mpool ucp_requests
[1720886064.360341] [node107:1081890:0]          mpool.c:43   UCX  WARN  object 0xb6e3880 was not returned to mpool ucp_requests
[1720886064.360343] [node107:1081890:0]          mpool.c:43   UCX  WARN  object 0xb6e3a40 was not returned to mpool ucp_requests
[1720886064.360345] [node107:1081890:0]          mpool.c:43   UCX  WARN  object 0xb6e3c00 was not returned to mpool ucp_requests
[1720886064.360347] [node107:1081890:0]          mpool.c:43   UCX  WARN  object 0xb6e3dc0 was not returned to mpool ucp_requests
[1720886064.360349] [node107:1081890:0]          mpool.c:43   UCX  WARN  object 0xb6e3f80 was not returned to mpool ucp_requests
[1720886064.360352] [node107:1081890:0]          mpool.c:43   UCX  WARN  object 0xb6e4140 was not returned to mpool ucp_requests
[1720886064.360354] [node107:1081890:0]          mpool.c:43   UCX  WARN  object 0xb6e4300 was not returned to mpool ucp_requests
[1720886064.360356] [node107:1081890:0]          mpool.c:43   UCX  WARN  object 0xb6e44c0 was not returned to mpool ucp_requests
[1720886064.360358] [node107:1081890:0]          mpool.c:43   UCX  WARN  object 0xb6e4680 was not returned to mpool ucp_requests
[1720886064.360360] [node107:1081890:0]          mpool.c:43   UCX  WARN  object 0xb6e4840 was not returned to mpool ucp_requests
[1720886064.360205] [node107:1081891:0]          mpool.c:43   UCX  WARN  object 0xaa7d480 was not returned to mpool ucp_requests
[1720886064.360215] [node107:1081891:0]          mpool.c:43   UCX  WARN  object 0xaa7d640 was not returned to mpool ucp_requests
[1720886064.360220] [node107:1081891:0]          mpool.c:43   UCX  WARN  object 0xaa7d800 was not returned to mpool ucp_requests
[1720886064.360224] [node107:1081891:0]          mpool.c:43   UCX  WARN  object 0xaa7d9c0 was not returned to mpool ucp_requests
[1720886064.360227] [node107:1081891:0]          mpool.c:43   UCX  WARN  object 0xaa7db80 was not returned to mpool ucp_requests
[1720886064.360230] [node107:1081891:0]          mpool.c:43   UCX  WARN  object 0xaa7dd40 was not returned to mpool ucp_requests
[1720886064.360233] [node107:1081891:0]          mpool.c:43   UCX  WARN  object 0xaa7df00 was not returned to mpool ucp_requests
[1720886064.360236] [node107:1081891:0]          mpool.c:43   UCX  WARN  object 0xaa7e0c0 was not returned to mpool ucp_requests
[1720886064.360239] [node107:1081891:0]          mpool.c:43   UCX  WARN  object 0xaa7e280 was not returned to mpool ucp_requests
[1720886064.360241] [node107:1081891:0]          mpool.c:43   UCX  WARN  object 0xaa7e440 was not returned to mpool ucp_requests
[1720886064.360244] [node107:1081891:0]          mpool.c:43   UCX  WARN  object 0xaa7e600 was not returned to mpool ucp_requests
[1720886064.360246] [node107:1081891:0]          mpool.c:43   UCX  WARN  object 0xaa7e7c0 was not returned to mpool ucp_requests
[1720886064.360249] [node107:1081891:0]          mpool.c:43   UCX  WARN  object 0xaa7e980 was not returned to mpool ucp_requests
[1720886064.360252] [node107:1081891:0]          mpool.c:43   UCX  WARN  object 0xaa7eb40 was not returned to mpool ucp_requests
[1720886064.360255] [node107:1081891:0]          mpool.c:43   UCX  WARN  object 0xaa7ed00 was not returned to mpool ucp_requests
[1720886064.360257] [node107:1081891:0]          mpool.c:43   UCX  WARN  object 0xaa7eec0 was not returned to mpool ucp_requests
[1720886064.361911] [node107:1081888:0]          mpool.c:43   UCX  WARN  object 0xbdf77c0 was not returned to mpool ucp_requests
[1720886064.361922] [node107:1081888:0]          mpool.c:43   UCX  WARN  object 0xbdf7980 was not returned to mpool ucp_requests
[1720886064.361925] [node107:1081888:0]          mpool.c:43   UCX  WARN  object 0xbdf7b40 was not returned to mpool ucp_requests
[1720886064.361928] [node107:1081888:0]          mpool.c:43   UCX  WARN  object 0xbdf7d00 was not returned to mpool ucp_requests
[1720886064.361930] [node107:1081888:0]          mpool.c:43   UCX  WARN  object 0xbdf7ec0 was not returned to mpool ucp_requests
[1720886064.361932] [node107:1081888:0]          mpool.c:43   UCX  WARN  object 0xbdf8080 was not returned to mpool ucp_requests
[1720886064.361934] [node107:1081888:0]          mpool.c:43   UCX  WARN  object 0xbdf8240 was not returned to mpool ucp_requests
[1720886064.361936] [node107:1081888:0]          mpool.c:43   UCX  WARN  object 0xbdf8400 was not returned to mpool ucp_requests
[1720886064.361938] [node107:1081888:0]          mpool.c:43   UCX  WARN  object 0xbdf85c0 was not returned to mpool ucp_requests
[1720886064.361940] [node107:1081888:0]          mpool.c:43   UCX  WARN  object 0xbdf8780 was not returned to mpool ucp_requests
[1720886064.361943] [node107:1081888:0]          mpool.c:43   UCX  WARN  object 0xbdf8940 was not returned to mpool ucp_requests
[1720886064.361945] [node107:1081888:0]          mpool.c:43   UCX  WARN  object 0xbdf8b00 was not returned to mpool ucp_requests
[1720886064.361947] [node107:1081888:0]          mpool.c:43   UCX  WARN  object 0xbdf8cc0 was not returned to mpool ucp_requests
[1720886064.361949] [node107:1081888:0]          mpool.c:43   UCX  WARN  object 0xbdf8e80 was not returned to mpool ucp_requests
[1720886064.361951] [node107:1081888:0]          mpool.c:43   UCX  WARN  object 0xbdf9040 was not returned to mpool ucp_requests
[1720886064.361954] [node107:1081888:0]          mpool.c:43   UCX  WARN  object 0xbdf9200 was not returned to mpool ucp_requests
[1720886064.362268] [node107:1081893:0]          mpool.c:43   UCX  WARN  object 0xb6c3680 was not returned to mpool ucp_requests
[1720886064.362281] [node107:1081893:0]          mpool.c:43   UCX  WARN  object 0xb6c3840 was not returned to mpool ucp_requests
[1720886064.362284] [node107:1081893:0]          mpool.c:43   UCX  WARN  object 0xb6c3a00 was not returned to mpool ucp_requests
[1720886064.362286] [node107:1081893:0]          mpool.c:43   UCX  WARN  object 0xb6c3bc0 was not returned to mpool ucp_requests
[1720886064.362288] [node107:1081893:0]          mpool.c:43   UCX  WARN  object 0xb6c3d80 was not returned to mpool ucp_requests
[1720886064.362290] [node107:1081893:0]          mpool.c:43   UCX  WARN  object 0xb6c3f40 was not returned to mpool ucp_requests
[1720886064.362293] [node107:1081893:0]          mpool.c:43   UCX  WARN  object 0xb6c4100 was not returned to mpool ucp_requests
[1720886064.362295] [node107:1081893:0]          mpool.c:43   UCX  WARN  object 0xb6c42c0 was not returned to mpool ucp_requests
[1720886064.362297] [node107:1081893:0]          mpool.c:43   UCX  WARN  object 0xb6c4480 was not returned to mpool ucp_requests
[1720886064.362299] [node107:1081893:0]          mpool.c:43   UCX  WARN  object 0xb6c4640 was not returned to mpool ucp_requests
[1720886064.362301] [node107:1081893:0]          mpool.c:43   UCX  WARN  object 0xb6c4800 was not returned to mpool ucp_requests
[1720886064.362303] [node107:1081893:0]          mpool.c:43   UCX  WARN  object 0xb6c49c0 was not returned to mpool ucp_requests
[1720886064.362305] [node107:1081893:0]          mpool.c:43   UCX  WARN  object 0xb6c4b80 was not returned to mpool ucp_requests
[1720886064.362308] [node107:1081893:0]          mpool.c:43   UCX  WARN  object 0xb6c4d40 was not returned to mpool ucp_requests
[1720886064.362310] [node107:1081893:0]          mpool.c:43   UCX  WARN  object 0xb6c4f00 was not returned to mpool ucp_requests
[1720886064.362312] [node107:1081893:0]          mpool.c:43   UCX  WARN  object 0xb6c50c0 was not returned to mpool ucp_requests
[1720886064.363168] [node107:1081902:0]          mpool.c:43   UCX  WARN  object 0xc7fb900 was not returned to mpool ucp_requests
[1720886064.363187] [node107:1081902:0]          mpool.c:43   UCX  WARN  object 0xc7fbac0 was not returned to mpool ucp_requests
[1720886064.363191] [node107:1081902:0]          mpool.c:43   UCX  WARN  object 0xc7fbc80 was not returned to mpool ucp_requests
[1720886064.363194] [node107:1081902:0]          mpool.c:43   UCX  WARN  object 0xc7fbe40 was not returned to mpool ucp_requests
[1720886064.363197] [node107:1081902:0]          mpool.c:43   UCX  WARN  object 0xc7fc000 was not returned to mpool ucp_requests
[1720886064.363200] [node107:1081902:0]          mpool.c:43   UCX  WARN  object 0xc7fc1c0 was not returned to mpool ucp_requests
[1720886064.363202] [node107:1081902:0]          mpool.c:43   UCX  WARN  object 0xc7fc380 was not returned to mpool ucp_requests
[1720886064.363205] [node107:1081902:0]          mpool.c:43   UCX  WARN  object 0xc7fc540 was not returned to mpool ucp_requests
[1720886064.363207] [node107:1081902:0]          mpool.c:43   UCX  WARN  object 0xc7fc700 was not returned to mpool ucp_requests
[1720886064.363210] [node107:1081902:0]          mpool.c:43   UCX  WARN  object 0xc7fc8c0 was not returned to mpool ucp_requests
[1720886064.363212] [node107:1081902:0]          mpool.c:43   UCX  WARN  object 0xc7fca80 was not returned to mpool ucp_requests
[1720886064.363215] [node107:1081902:0]          mpool.c:43   UCX  WARN  object 0xc7fcc40 was not returned to mpool ucp_requests
[1720886064.363218] [node107:1081902:0]          mpool.c:43   UCX  WARN  object 0xc7fce00 was not returned to mpool ucp_requests
[1720886064.363220] [node107:1081902:0]          mpool.c:43   UCX  WARN  object 0xc7fcfc0 was not returned to mpool ucp_requests
[1720886064.363223] [node107:1081902:0]          mpool.c:43   UCX  WARN  object 0xc7fd180 was not returned to mpool ucp_requests
[1720886064.363813] [node107:1081889:0]          mpool.c:43   UCX  WARN  object 0xb1487c0 was not returned to mpool ucp_requests
[1720886064.363822] [node107:1081889:0]          mpool.c:43   UCX  WARN  object 0xb148980 was not returned to mpool ucp_requests
[1720886064.363828] [node107:1081889:0]          mpool.c:43   UCX  WARN  object 0xb148b40 was not returned to mpool ucp_requests
[1720886064.363831] [node107:1081889:0]          mpool.c:43   UCX  WARN  object 0xb148d00 was not returned to mpool ucp_requests
[1720886064.363835] [node107:1081889:0]          mpool.c:43   UCX  WARN  object 0xb148ec0 was not returned to mpool ucp_requests
[1720886064.363838] [node107:1081889:0]          mpool.c:43   UCX  WARN  object 0xb149080 was not returned to mpool ucp_requests
[1720886064.363834] [node107:1081894:0]          mpool.c:43   UCX  WARN  object 0xb4155c0 was not returned to mpool ucp_requests
[1720886064.363845] [node107:1081894:0]          mpool.c:43   UCX  WARN  object 0xb415780 was not returned to mpool ucp_requests
[1720886064.363848] [node107:1081894:0]          mpool.c:43   UCX  WARN  object 0xb415940 was not returned to mpool ucp_requests
[1720886064.363851] [node107:1081894:0]          mpool.c:43   UCX  WARN  object 0xb415b00 was not returned to mpool ucp_requests
[1720886064.363854] [node107:1081894:0]          mpool.c:43   UCX  WARN  object 0xb415cc0 was not returned to mpool ucp_requests
[1720886064.363840] [node107:1081889:0]          mpool.c:43   UCX  WARN  object 0xb149240 was not returned to mpool ucp_requests
[1720886064.363843] [node107:1081889:0]          mpool.c:43   UCX  WARN  object 0xb149400 was not returned to mpool ucp_requests
[1720886064.363846] [node107:1081889:0]          mpool.c:43   UCX  WARN  object 0xb1495c0 was not returned to mpool ucp_requests
[1720886064.363849] [node107:1081889:0]          mpool.c:43   UCX  WARN  object 0xb149780 was not returned to mpool ucp_requests
[1720886064.363852] [node107:1081889:0]          mpool.c:43   UCX  WARN  object 0xb149940 was not returned to mpool ucp_requests
[1720886064.363854] [node107:1081889:0]          mpool.c:43   UCX  WARN  object 0xb149b00 was not returned to mpool ucp_requests
[1720886064.363857] [node107:1081889:0]          mpool.c:43   UCX  WARN  object 0xb149cc0 was not returned to mpool ucp_requests
[1720886064.363859] [node107:1081889:0]          mpool.c:43   UCX  WARN  object 0xb149e80 was not returned to mpool ucp_requests
[1720886064.363862] [node107:1081889:0]          mpool.c:43   UCX  WARN  object 0xb14a040 was not returned to mpool ucp_requests
[1720886064.363864] [node107:1081889:0]          mpool.c:43   UCX  WARN  object 0xb14a200 was not returned to mpool ucp_requests
[1720886064.363858] [node107:1081894:0]          mpool.c:43   UCX  WARN  object 0xb415e80 was not returned to mpool ucp_requests
[1720886064.363861] [node107:1081894:0]          mpool.c:43   UCX  WARN  object 0xb416040 was not returned to mpool ucp_requests
[1720886064.363864] [node107:1081894:0]          mpool.c:43   UCX  WARN  object 0xb416200 was not returned to mpool ucp_requests
[1720886064.363867] [node107:1081894:0]          mpool.c:43   UCX  WARN  object 0xb4163c0 was not returned to mpool ucp_requests
[1720886064.363870] [node107:1081894:0]          mpool.c:43   UCX  WARN  object 0xb416580 was not returned to mpool ucp_requests
[1720886064.363873] [node107:1081894:0]          mpool.c:43   UCX  WARN  object 0xb416740 was not returned to mpool ucp_requests
[1720886064.363877] [node107:1081894:0]          mpool.c:43   UCX  WARN  object 0xb416900 was not returned to mpool ucp_requests
[1720886064.363879] [node107:1081894:0]          mpool.c:43   UCX  WARN  object 0xb416ac0 was not returned to mpool ucp_requests
[1720886064.363882] [node107:1081894:0]          mpool.c:43   UCX  WARN  object 0xb416c80 was not returned to mpool ucp_requests
[1720886064.363885] [node107:1081894:0]          mpool.c:43   UCX  WARN  object 0xb416e40 was not returned to mpool ucp_requests
[1720886064.363888] [node107:1081894:0]          mpool.c:43   UCX  WARN  object 0xb417000 was not returned to mpool ucp_requests
[1720886064.363988] [node107:1081887:0]          mpool.c:43   UCX  WARN  object 0xc4d87c0 was not returned to mpool ucp_requests
[1720886064.363999] [node107:1081887:0]          mpool.c:43   UCX  WARN  object 0xc4d8980 was not returned to mpool ucp_requests
[1720886064.364003] [node107:1081887:0]          mpool.c:43   UCX  WARN  object 0xc4d8b40 was not returned to mpool ucp_requests
[1720886064.364024] [node107:1081899:0]          mpool.c:43   UCX  WARN  object 0xb870480 was not returned to mpool ucp_requests
[1720886064.364035] [node107:1081899:0]          mpool.c:43   UCX  WARN  object 0xb870640 was not returned to mpool ucp_requests
[1720886064.364039] [node107:1081899:0]          mpool.c:43   UCX  WARN  object 0xb870800 was not returned to mpool ucp_requests
[1720886064.364042] [node107:1081899:0]          mpool.c:43   UCX  WARN  object 0xb8709c0 was not returned to mpool ucp_requests
[1720886064.364045] [node107:1081899:0]          mpool.c:43   UCX  WARN  object 0xb870b80 was not returned to mpool ucp_requests
[1720886064.364047] [node107:1081899:0]          mpool.c:43   UCX  WARN  object 0xb870d40 was not returned to mpool ucp_requests
[1720886064.364049] [node107:1081899:0]          mpool.c:43   UCX  WARN  object 0xb870f00 was not returned to mpool ucp_requests
[1720886064.364005] [node107:1081887:0]          mpool.c:43   UCX  WARN  object 0xc4d8d00 was not returned to mpool ucp_requests
[1720886064.364008] [node107:1081887:0]          mpool.c:43   UCX  WARN  object 0xc4d8ec0 was not returned to mpool ucp_requests
[1720886064.364010] [node107:1081887:0]          mpool.c:43   UCX  WARN  object 0xc4d9080 was not returned to mpool ucp_requests
[1720886064.364012] [node107:1081887:0]          mpool.c:43   UCX  WARN  object 0xc4d9240 was not returned to mpool ucp_requests
[1720886064.364015] [node107:1081887:0]          mpool.c:43   UCX  WARN  object 0xc4d9400 was not returned to mpool ucp_requests
[1720886064.364017] [node107:1081887:0]          mpool.c:43   UCX  WARN  object 0xc4d95c0 was not returned to mpool ucp_requests
[1720886064.364019] [node107:1081887:0]          mpool.c:43   UCX  WARN  object 0xc4d9780 was not returned to mpool ucp_requests
[1720886064.364021] [node107:1081887:0]          mpool.c:43   UCX  WARN  object 0xc4d9940 was not returned to mpool ucp_requests
[1720886064.364023] [node107:1081887:0]          mpool.c:43   UCX  WARN  object 0xc4d9b00 was not returned to mpool ucp_requests
[1720886064.364025] [node107:1081887:0]          mpool.c:43   UCX  WARN  object 0xc4d9cc0 was not returned to mpool ucp_requests
[1720886064.364027] [node107:1081887:0]          mpool.c:43   UCX  WARN  object 0xc4d9e80 was not returned to mpool ucp_requests
[1720886064.364052] [node107:1081899:0]          mpool.c:43   UCX  WARN  object 0xb8710c0 was not returned to mpool ucp_requests
[1720886064.364055] [node107:1081899:0]          mpool.c:43   UCX  WARN  object 0xb871280 was not returned to mpool ucp_requests
[1720886064.364058] [node107:1081899:0]          mpool.c:43   UCX  WARN  object 0xb871440 was not returned to mpool ucp_requests
[1720886064.364060] [node107:1081899:0]          mpool.c:43   UCX  WARN  object 0xb871600 was not returned to mpool ucp_requests
[1720886064.364063] [node107:1081899:0]          mpool.c:43   UCX  WARN  object 0xb8717c0 was not returned to mpool ucp_requests
[1720886064.364065] [node107:1081899:0]          mpool.c:43   UCX  WARN  object 0xb871980 was not returned to mpool ucp_requests
[1720886064.364068] [node107:1081899:0]          mpool.c:43   UCX  WARN  object 0xb871b40 was not returned to mpool ucp_requests
[1720886064.364070] [node107:1081899:0]          mpool.c:43   UCX  WARN  object 0xb871d00 was not returned to mpool ucp_requests
[1720886064.364073] [node107:1081899:0]          mpool.c:43   UCX  WARN  object 0xb871ec0 was not returned to mpool ucp_requests
[1720886064.364075] [node107:1081899:0]          mpool.c:43   UCX  WARN  object 0xb872080 was not returned to mpool ucp_requests


           ************************************************************
           *        Program running with 20 parallel MPI-processes    *
           *              working on a common directory               *
           ************************************************************
-------------------------------------------------------------------------------
                                 ORCA SCF
-------------------------------------------------------------------------------

------------
SCF SETTINGS
------------
Hamiltonian:
 Density Functional     Method          .... DFT(GTOs)
 Exchange Functional    Exchange        .... WB97M-V
 Correlation Functional Correlation     .... WB97M-V
 Gradients option       PostSCFGGA      .... off
 Hybrid DFT is turned on
   Fraction HF Exchange ScalHFX         ....  0.150000
   Scaling of DF-GGA-X  ScalDFX         ....  0.000000
   Scaling of DF-GGA-C  ScalDFC         ....  1.000000
   Scaling of DF-LDA-C  ScalLDAC        ....  1.000000
   Perturbative correction              ....  0.000000
   Density functional embedding theory  .... OFF
 Long-range corrected/Screened/Range-Separated Hybrid DFT is turned on
   Amount of maximum screened exact exchange              ....  0.850000
   Range separation parameter mu (erf(mu*r12)/r12)        ....  0.300000
   NL short-range parameter             ....  6.000000
   NL long-range parameter              ....  0.010000
 RI-approximation to the Coulomb term is turned on
   Number of AuxJ basis functions       .... 2498
   RIJ-COSX (HFX calculated with COS-X)).... on


General Settings:
 Integral files         IntName         .... IminiumBzOate_S3Aa
 Hartree-Fock type      HFTyp           .... RHF
 Total Charge           Charge          ....    0
 Multiplicity           Mult            ....    1
 Number of Electrons    NEL             ....  302
 Basis Dimension        Dim             .... 3594
 Nuclear Repulsion      ENuc            ....   5288.1206741664 Eh

Convergence Acceleration:
 DIIS                   CNVDIIS         .... on
   Start iteration      DIISMaxIt       ....    12
   Startup error        DIISStart       ....  0.200000
   # of expansion vecs  DIISMaxEq       ....     5
   Bias factor          DIISBfac        ....   1.050
   Max. coefficient     DIISMaxC        ....  10.000
 Trust-Rad. Augm. Hess. CNVTRAH         .... auto
   Auto Start mean grad. ratio tolernc. ....  1.125000
   Auto Start start iteration           ....    20
   Auto Start num. interpolation iter.  ....    10
   Max. Number of Micro iterations      ....    16
   Max. Number of Macro iterations      .... Maxiter - #DIIS iter
   Number of Davidson start vectors     ....     2
   Converg. threshold I  (grad. norm)   ....   5.000e-05
   Converg. threshold II (energy diff.) ....   1.000e-06
   Grad. Scal. Fac. for Micro threshold ....   0.100
   Minimum threshold for Micro iter.    ....   0.010
   NR start threshold (gradient norm)   ....   0.001
   Initial trust radius                 ....   0.400
   Minimum AH scaling param. (alpha)    ....   1.000
   Maximum AH scaling param. (alpha)    .... 1000.000
   Orbital update algorithm             .... Taylor
   White noise on init. David. guess    .... on
   Maximum white noise                  ....   0.010
   Quad. conv. algorithm                .... NR
 SOSCF                  CNVSOSCF        .... on
   Start iteration      SOSCFMaxIt      ....   150
   Startup grad/error   SOSCFStart      ....  0.003300
 Level Shifting         CNVShift        .... on
   Level shift para.    LevelShift      ....    0.2500
   Turn off err/grad.   ShiftErr        ....    0.0010
 Zerner damping         CNVZerner       .... off
 Static damping         CNVDamp         .... on
   Fraction old density DampFac         ....    0.7000
   Max. Damping (<1)    DampMax         ....    0.9800
   Min. Damping (>=0)   DampMin         ....    0.0000
   Turn off err/grad.   DampErr         ....    0.1000
 Fernandez-Rico         CNVRico         .... off

SCF Procedure:
 Maximum # iterations   MaxIter         ....   125
 SCF integral mode      SCFMode         .... Direct
   Integral package                     .... SHARK and LIBINT hybrid scheme
 Reset frequency        DirectResetFreq ....    20
 Integral Threshold     Thresh          ....  1.000e-10 Eh
 Primitive CutOff       TCut            ....  1.000e-11 Eh

Convergence Tolerance:
 Convergence Check Mode ConvCheckMode   .... Total+1el-Energy
 Convergence forced     ConvForced      .... 0
 Energy Change          TolE            ....  1.000e-06 Eh
 1-El. energy change                    ....  1.000e-03 Eh
 Orbital Gradient       TolG            ....  5.000e-05
 Orbital Rotation angle TolX            ....  5.000e-05
 DIIS Error             TolErr          ....  1.000e-06


Diagonalization of the overlap matrix:
Smallest eigenvalue                        ... 1.760e-06
Time for diagonalization                   ...    2.130 sec
Threshold for overlap eigenvalues          ... 1.000e-08
Number of eigenvalues below threshold      ... 0
Time for construction of square roots      ...    2.137 sec
Total time needed                          ...    4.311 sec

Time for model grid setup =    1.050 sec

------------------------------
INITIAL GUESS: MODEL POTENTIAL
------------------------------
Loading Hartree-Fock densities                     ... done
Calculating cut-offs                               ... done
Initializing the effective Hamiltonian             ... done
Setting up the integral package (SHARK)            ... done
Starting the Coulomb interaction                   ... done (   4.8 sec)
Reading the grid                                   ... done
Mapping shells                                     ... done
Starting the XC term evaluation                    ... done (   1.8 sec)
  promolecular density results
     # of electrons  =    301.971418926
     EX              =   -241.780147166
     EC              =    -10.142059383
     EX+EC           =   -251.922206549
Transforming the Hamiltonian                       ... done (   1.4 sec)
Diagonalizing the Hamiltonian                      ... done (   2.1 sec)
Back transforming the eigenvectors                 ... done (   0.9 sec)
Now organizing SCF variables                       ... done
                      ------------------
                      INITIAL GUESS DONE (  12.7 sec)
                      ------------------
-------------------
DFT GRID GENERATION
-------------------

General Integration Accuracy     IntAcc      ... 4.388
Radial Grid Type                 RadialGrid  ... OptM3 with GC (2021)
Angular Grid (max. ang.)         AngularGrid ... 4 (Lebedev-302)
Angular grid pruning method      GridPruning ... 4 (adaptive)
Weight generation scheme         WeightScheme... Becke
Basis function cutoff            BFCut       ... 1.0000e-10
Integration weight cutoff        WCut        ... 1.0000e-14
Angular grids for H and He will be reduced by one unit
Partially contracted basis set               ... off
Rotationally invariant grid construction     ... off

Total number of grid points                  ...   382161
Total number of batches                      ...     6018
Average number of points per batch           ...       63
Average number of grid points per atom       ...     4660
Time for grid setup =    3.492 sec

--------------------
COSX GRID GENERATION
--------------------

GRIDX 1
-------
General Integration Accuracy     IntAcc      ... 3.816
Radial Grid Type                 RadialGrid  ... OptM3 with GC (2021)
Angular Grid (max. ang.)         AngularGrid ... 1 (Lebedev-50)
Angular grid pruning method      GridPruning ... 4 (adaptive)
Weight generation scheme         WeightScheme... Becke
Basis function cutoff            BFCut       ... 1.0000e-10
Integration weight cutoff        WCut        ... 1.0000e-14
Angular grids for H and He will be reduced by one unit
Partially contracted basis set               ... on
Rotationally invariant grid construction     ... off

Total number of grid points                  ...    48290
Total number of batches                      ...      792
Average number of points per batch           ...       60
Average number of grid points per atom       ...      589
UseSFitting                                  ... on

GRIDX 2
-------
General Integration Accuracy     IntAcc      ... 4.020
Radial Grid Type                 RadialGrid  ... OptM3 with GC (2021)
Angular Grid (max. ang.)         AngularGrid ... 2 (Lebedev-110)
Angular grid pruning method      GridPruning ... 4 (adaptive)
Weight generation scheme         WeightScheme... Becke
Basis function cutoff            BFCut       ... 1.0000e-10
Integration weight cutoff        WCut        ... 1.0000e-14
Angular grids for H and He will be reduced by one unit
Partially contracted basis set               ... on
Rotationally invariant grid construction     ... off

Total number of grid points                  ...   108029
Total number of batches                      ...     1730
Average number of points per batch           ...       62
Average number of grid points per atom       ...     1317
UseSFitting                                  ... on

GRIDX 3
-------
General Integration Accuracy     IntAcc      ... 4.338
Radial Grid Type                 RadialGrid  ... OptM3 with GC (2021)
Angular Grid (max. ang.)         AngularGrid ... 3 (Lebedev-194)
Angular grid pruning method      GridPruning ... 4 (adaptive)
Weight generation scheme         WeightScheme... Becke
Basis function cutoff            BFCut       ... 1.0000e-10
Integration weight cutoff        WCut        ... 1.0000e-14
Angular grids for H and He will be reduced by one unit
Partially contracted basis set               ... on
Rotationally invariant grid construction     ... off

Total number of grid points                  ...   232689
Total number of batches                      ...     3675
Average number of points per batch           ...       63
Average number of grid points per atom       ...     2838
UseSFitting                                  ... on

Time for X-Grid setup             =   27.496 sec


--------------------
CPCM SOLVATION MODEL
--------------------
CPCM parameters:
  Epsilon                                         ...      26.7260
  Refrac                                          ...       1.2907
  Rsolv                                           ...       1.3000
  Surface type                                    ... GAUSSIAN VDW
  Epsilon function type                           ...         CPCM
Solvent:                                     ... 2,2,2-TRIFLUOROETHANOL
SMD-CDS solvent descriptors:
  Soln                                       ...    1.2907
  Soln25                                     ... Unavailable
  Sola                                       ...    0.5700
  Solb                                       ...    0.2500
  Solg                                       ...   42.0200
  Solc                                       ...    0.0000
  Solh                                       ...    0.5000
Radii:
 Radius for O  used is    2.8724 Bohr (=   1.5200 Ang.)
 Radius for N  used is    3.5716 Bohr (=   1.8900 Ang.)
 Radius for C  used is    3.4960 Bohr (=   1.8500 Ang.)
 Radius for H  used is    2.2677 Bohr (=   1.2000 Ang.)
Calculating surface                               ...        done! (  0.0s)
GEPOL surface points                              ...         4695
GEPOL Volume                                      ...    3954.4025
GEPOL Surface-area                                ...    2134.1935
Calculating surface distance matrix               ...        done! (  0.3s)
Performing Cholesky decomposition & store         ...        done! (  1.4s)
Overall time for CPCM initialization              ...                 1.8s
--------------
SCF ITERATIONS
--------------
ITER       Energy         Delta-E        Max-DP      RMS-DP      [F,P]     Damp
               ***  Starting incremental Fock matrix formation  ***
  0  -1806.3796636283   0.000000000000 0.07717554  0.00018801  0.3249083 0.7000
  1  -1806.8584348957  -0.478771267360 0.04841007  0.00015831  0.1605620 0.7000
                               ***Turning on DIIS***
  2  -1807.1055101364  -0.247075240680 0.09554728  0.00039080  0.0881997 0.0000
  3  -1807.5211587233  -0.415648586961 0.02872916  0.00011621  0.0754677 0.0000
  4  -1807.5757424220  -0.054583698625 0.01770164  0.00004544  0.0155876 0.0000
  5  -1807.5771454057  -0.001402983771 0.00666310  0.00001856  0.0117341 0.0000
                      *** Initiating the SOSCF procedure ***
                           *** Shutting down DIIS ***
                      *** Re-Reading the Fockian *** 
                      *** Removing any level shift *** 
ITER      Energy       Delta-E        Grad      Rot      Max-DP    RMS-DP
  6  -1807.57750361  -0.0003582005  0.000497  0.000497  0.003894  0.000009
               *** Restarting incremental Fock matrix formation ***
  7  -1807.57756723  -0.0000636246  0.000321  0.000951  0.048578  0.000216
  8  -1807.57759038  -0.0000231457  0.000180  0.000829  0.014174  0.000062
  9  -1807.57759168  -0.0000013016  0.000087  0.000068  0.010455  0.000046
 10  -1807.57759490  -0.0000032229  0.000034  0.000105  0.002589  0.000010
 11  -1807.57759523  -0.0000003279  0.000016  0.000054  0.001885  0.000003
                  ***Gradient check signals convergence***
              ***Rediagonalizing the Fockian in SOSCF/NRSCF***

               *****************************************************
               *                     SUCCESS                       *
               *           SCF CONVERGED AFTER  12 CYCLES          *
               *****************************************************

Old exchange energy                            =    -77.254265601 Eh
New exchange energy                            =    -77.254221909 Eh
Exchange energy change after final integration =      0.000043692 Eh
Total energy after final integration           =  -1807.577551427 Eh
Final COS-X integration done in                =   355.727 sec

------------------
NL GRID GENERATION
------------------

General Integration Accuracy     IntAcc      ... 4.004
Radial Grid Type                 RadialGrid  ... OptM3 with GC (2021)
Angular Grid (max. ang.)         AngularGrid ... 2 (Lebedev-110)
Angular grid pruning method      GridPruning ... 4 (adaptive)
Weight generation scheme         WeightScheme... Becke
Basis function cutoff            BFCut       ... 1.0000e-10
Integration weight cutoff        WCut        ... 1.0000e-14
Angular grids for H and He will be reduced by one unit
Partially contracted basis set               ... off
Rotationally invariant grid construction     ... off

Total number of grid points                  ...   121207
Total number of batches                      ...     1942
Average number of points per batch           ...       62
Average number of grid points per atom       ...     1478
Final grid set up in    1.7 sec

-------------------------------------------------------------------------------
                    post-SCF DFT-NL dispersion correction                      
-------------------------------------------------------------------------------

SCF Energy:   -1807.577551427 
NL    Energy:  1.087834132 
SC+NL Energy: -1806.489717295 
NL done in:   13.1 sec
-------------------------------------------------------------------------------

SMD CDS free energy correction energy :                 3.20098     Kcal/mol
Total Energy after SMD CDS correction =             -1806.484616209 Eh

----------------
TOTAL SCF ENERGY
----------------

Total Energy       :        -1806.48461621 Eh          -49156.94550 eV

Components:
Nuclear Repulsion  :         5288.12067417 Eh          143897.07913 eV
Electronic Energy  :        -7094.60529038 Eh         -193054.02463 eV
One Electron Energy:       -12981.92674684 Eh         -353256.18598 eV
Two Electron Energy:         5887.32145647 Eh          160202.16135 eV
Max COSX asymmetry :            0.00000105 Eh               0.00003 eV
CPCM Dielectric    :           -0.07134622 Eh              -1.94143 eV
SMD CDS (Gcds)     :            0.00510109 Eh               0.13881 eV

Virial components:
Potential Energy   :        -3607.57978532 Eh          -98167.23668 eV
Kinetic Energy     :         1801.09516911 Eh           49010.29119 eV
Virial Ratio       :            2.00299232


DFT components:
N(Alpha)           :      151.000322051699 electrons
N(Beta)            :      151.000322051699 electrons
N(Total)           :      302.000644103399 electrons
E(X)               :     -172.797596221203 Eh       
E(C)               :       -9.613035324303 Eh       
NL Energy, E(C,NL) :        1.087834132364 Eh       
E(XC)              :     -181.322797413143 Eh       
DFET-embed. en.    :        0.000000000000 Eh       
CPCM Solvation Model Properties:
Surface-charge          :           -0.09330541
Charge-correction       :           -0.00103959 Eh              -0.02829 eV
Free-energy (cav+disp)  :            0.00510109 Eh               0.13881 eV

---------------
SCF CONVERGENCE
---------------

  Last Energy change         ...    1.1018e-07  Tolerance :   1.0000e-06
  Last MAX-Density change    ...    3.3307e-15  Tolerance :   1.0000e-05
  Last RMS-Density change    ...    4.0108e-18  Tolerance :   1.0000e-06
  Last Orbital Gradient      ...    3.4418e-06  Tolerance :   5.0000e-05
  Last Orbital Rotation      ...    1.1750e-05  Tolerance :   5.0000e-05

             **** THE GBW FILE WAS UPDATED (IminiumBzOate_S3Aa.gbw) ****
             **** DENSITY IminiumBzOate_S3Aa.scfp WAS UPDATED ****
             **** ENERGY FILE WAS UPDATED (IminiumBzOate_S3Aa.en.tmp) ****
             **** THE GBW FILE WAS UPDATED (IminiumBzOate_S3Aa.gbw) ****
             **** DENSITY IminiumBzOate_S3Aa.scfp WAS UPDATED ****
----------------
ORBITAL ENERGIES
----------------

  NO   OCC          E(Eh)            E(eV) 
   0   2.0000     -19.416670      -528.3544 
   1   2.0000     -19.348607      -526.5024 
   2   2.0000     -19.291407      -524.9459 
   3   2.0000     -19.287832      -524.8486 
   4   2.0000     -14.569456      -396.4550 
   5   2.0000     -14.518326      -395.0637 
   6   2.0000     -10.516388      -286.1655 
   7   2.0000     -10.506748      -285.9031 
   8   2.0000     -10.449095      -284.3343 
   9   2.0000     -10.416760      -283.4545 
  10   2.0000     -10.409025      -283.2440 
  11   2.0000     -10.392053      -282.7821 
  12   2.0000     -10.374034      -282.2918 
  13   2.0000     -10.367707      -282.1196 
  14   2.0000     -10.364200      -282.0242 
  15   2.0000     -10.363440      -282.0035 
  16   2.0000     -10.363127      -281.9950 
  17   2.0000     -10.360655      -281.9277 
  18   2.0000     -10.355120      -281.7771 
  19   2.0000     -10.355037      -281.7749 
  20   2.0000     -10.354118      -281.7499 
  21   2.0000     -10.350763      -281.6586 
  22   2.0000     -10.349793      -281.6322 
  23   2.0000     -10.349398      -281.6215 
  24   2.0000     -10.348464      -281.5960 
  25   2.0000     -10.348210      -281.5891 
  26   2.0000     -10.347802      -281.5780 
  27   2.0000     -10.347298      -281.5643 
  28   2.0000     -10.346254      -281.5359 
  29   2.0000     -10.346187      -281.5341 
  30   2.0000     -10.345510      -281.5156 
  31   2.0000     -10.345399      -281.5126 
  32   2.0000     -10.341838      -281.4157 
  33   2.0000     -10.339996      -281.3656 
  34   2.0000     -10.338681      -281.3298 
  35   2.0000     -10.335280      -281.2373 
  36   2.0000     -10.331396      -281.1316 
  37   2.0000     -10.331032      -281.1217 
  38   2.0000     -10.329995      -281.0934 
  39   2.0000     -10.327964      -281.0382 
  40   2.0000     -10.322181      -280.8808 
  41   2.0000     -10.321535      -280.8632 
  42   2.0000      -1.292836       -35.1799 
  43   2.0000      -1.199982       -32.6532 
  44   2.0000      -1.180369       -32.1195 
  45   2.0000      -1.114927       -30.3387 
  46   2.0000      -1.086174       -29.5563 
  47   2.0000      -1.081485       -29.4287 
  48   2.0000      -1.004585       -27.3361 
  49   2.0000      -0.995560       -27.0906 
  50   2.0000      -0.985896       -26.8276 
  51   2.0000      -0.980907       -26.6918 
  52   2.0000      -0.953579       -25.9482 
  53   2.0000      -0.942661       -25.6511 
  54   2.0000      -0.911647       -24.8072 
  55   2.0000      -0.905580       -24.6421 
  56   2.0000      -0.884733       -24.0748 
  57   2.0000      -0.878665       -23.9097 
  58   2.0000      -0.874694       -23.8016 
  59   2.0000      -0.869824       -23.6691 
  60   2.0000      -0.864928       -23.5359 
  61   2.0000      -0.860282       -23.4095 
  62   2.0000      -0.841822       -22.9071 
  63   2.0000      -0.822538       -22.3824 
  64   2.0000      -0.815772       -22.1983 
  65   2.0000      -0.810235       -22.0476 
  66   2.0000      -0.800936       -21.7946 
  67   2.0000      -0.799720       -21.7615 
  68   2.0000      -0.757305       -20.6073 
  69   2.0000      -0.743131       -20.2216 
  70   2.0000      -0.740775       -20.1575 
  71   2.0000      -0.738167       -20.0865 
  72   2.0000      -0.728877       -19.8337 
  73   2.0000      -0.726094       -19.7580 
  74   2.0000      -0.721143       -19.6233 
  75   2.0000      -0.718933       -19.5632 
  76   2.0000      -0.703836       -19.1523 
  77   2.0000      -0.682449       -18.5704 
  78   2.0000      -0.678170       -18.4539 
  79   2.0000      -0.668512       -18.1911 
  80   2.0000      -0.667515       -18.1640 
  81   2.0000      -0.654935       -17.8217 
  82   2.0000      -0.635430       -17.2909 
  83   2.0000      -0.628136       -17.0925 
  84   2.0000      -0.623509       -16.9665 
  85   2.0000      -0.613766       -16.7014 
  86   2.0000      -0.608865       -16.5680 
  87   2.0000      -0.605081       -16.4651 
  88   2.0000      -0.593334       -16.1454 
  89   2.0000      -0.582648       -15.8547 
  90   2.0000      -0.580740       -15.8027 
  91   2.0000      -0.572153       -15.5691 
  92   2.0000      -0.568866       -15.4796 
  93   2.0000      -0.566212       -15.4074 
  94   2.0000      -0.565104       -15.3773 
  95   2.0000      -0.563374       -15.3302 
  96   2.0000      -0.562364       -15.3027 
  97   2.0000      -0.562025       -15.2935 
  98   2.0000      -0.552441       -15.0327 
  99   2.0000      -0.547992       -14.9116 
 100   2.0000      -0.545223       -14.8363 
 101   2.0000      -0.543130       -14.7793 
 102   2.0000      -0.542823       -14.7710 
 103   2.0000      -0.540744       -14.7144 
 104   2.0000      -0.536332       -14.5943 
 105   2.0000      -0.530971       -14.4485 
 106   2.0000      -0.528978       -14.3942 
 107   2.0000      -0.526574       -14.3288 
 108   2.0000      -0.524202       -14.2643 
 109   2.0000      -0.522243       -14.2109 
 110   2.0000      -0.521450       -14.1894 
 111   2.0000      -0.508673       -13.8417 
 112   2.0000      -0.506704       -13.7881 
 113   2.0000      -0.498994       -13.5783 
 114   2.0000      -0.492169       -13.3926 
 115   2.0000      -0.489364       -13.3163 
 116   2.0000      -0.485785       -13.2189 
 117   2.0000      -0.483501       -13.1567 
 118   2.0000      -0.480529       -13.0759 
 119   2.0000      -0.477532       -12.9943 
 120   2.0000      -0.473354       -12.8806 
 121   2.0000      -0.467913       -12.7326 
 122   2.0000      -0.466950       -12.7064 
 123   2.0000      -0.465749       -12.6737 
 124   2.0000      -0.462247       -12.5784 
 125   2.0000      -0.459974       -12.5165 
 126   2.0000      -0.456011       -12.4087 
 127   2.0000      -0.455578       -12.3969 
 128   2.0000      -0.451683       -12.2909 
 129   2.0000      -0.449687       -12.2366 
 130   2.0000      -0.446226       -12.1424 
 131   2.0000      -0.440936       -11.9985 
 132   2.0000      -0.436327       -11.8731 
 133   2.0000      -0.434329       -11.8187 
 134   2.0000      -0.426941       -11.6176 
 135   2.0000      -0.423978       -11.5370 
 136   2.0000      -0.420904       -11.4534 
 137   2.0000      -0.412587       -11.2271 
 138   2.0000      -0.409845       -11.1525 
 139   2.0000      -0.403075       -10.9682 
 140   2.0000      -0.383066       -10.4238 
 141   2.0000      -0.371998       -10.1226 
 142   2.0000      -0.363894        -9.9021 
 143   2.0000      -0.360933        -9.8215 
 144   2.0000      -0.359821        -9.7912 
 145   2.0000      -0.353052        -9.6070 
 146   2.0000      -0.350170        -9.5286 
 147   2.0000      -0.342552        -9.3213 
 148   2.0000      -0.338853        -9.2206 
 149   2.0000      -0.329794        -8.9742 
 150   2.0000      -0.297787        -8.1032 
 151   0.0000       0.003810         0.1037 
 152   0.0000       0.032334         0.8798 
 153   0.0000       0.037728         1.0266 
 154   0.0000       0.045522         1.2387 
 155   0.0000       0.053714         1.4616 
 156   0.0000       0.059223         1.6115 
 157   0.0000       0.062331         1.6961 
 158   0.0000       0.064262         1.7487 
 159   0.0000       0.067703         1.8423 
 160   0.0000       0.069350         1.8871 
 161   0.0000       0.072989         1.9861 
 162   0.0000       0.076666         2.0862 
 163   0.0000       0.079829         2.1723 
 164   0.0000       0.084533         2.3002 
 165   0.0000       0.088183         2.3996 
 166   0.0000       0.089610         2.4384 
 167   0.0000       0.094645         2.5754 
 168   0.0000       0.097454         2.6519 
 169   0.0000       0.099422         2.7054 
 170   0.0000       0.103928         2.8280 
 171   0.0000       0.106772         2.9054 
 172   0.0000       0.107823         2.9340 
 173   0.0000       0.111285         3.0282 
 174   0.0000       0.111841         3.0433 
 175   0.0000       0.116103         3.1593 
 176   0.0000       0.118515         3.2250 
 177   0.0000       0.119789         3.2596 
 178   0.0000       0.123464         3.3596 
 179   0.0000       0.126093         3.4312 
 180   0.0000       0.128100         3.4858 
 181   0.0000       0.130101         3.5402 
 182   0.0000       0.135641         3.6910 
 183   0.0000       0.139657         3.8003 
 184   0.0000       0.141855         3.8601 
 185   0.0000       0.142572         3.8796 
 186   0.0000       0.145456         3.9581 
 187   0.0000       0.146901         3.9974 
 188   0.0000       0.151031         4.1098 
 189   0.0000       0.152877         4.1600 
 190   0.0000       0.154326         4.1994 
 191   0.0000       0.156361         4.2548 
 192   0.0000       0.157520         4.2863 
 193   0.0000       0.162636         4.4256 
 194   0.0000       0.165702         4.5090 
 195   0.0000       0.168277         4.5790 
 196   0.0000       0.170697         4.6449 
 197   0.0000       0.170920         4.6510 
 198   0.0000       0.176693         4.8081 
 199   0.0000       0.179118         4.8740 
 200   0.0000       0.182793         4.9741 
 201   0.0000       0.184974         5.0334 
 202   0.0000       0.186584         5.0772 
 203   0.0000       0.190335         5.1793 
 204   0.0000       0.191820         5.2197 
 205   0.0000       0.193751         5.2722 
 206   0.0000       0.195634         5.3235 
 207   0.0000       0.198675         5.4062 
 208   0.0000       0.199627         5.4321 
 209   0.0000       0.202648         5.5143 
 210   0.0000       0.205642         5.5958 
 211   0.0000       0.210210         5.7201 
 212   0.0000       0.211511         5.7555 
 213   0.0000       0.212778         5.7900 
 214   0.0000       0.214551         5.8382 
 215   0.0000       0.217166         5.9094 
 216   0.0000       0.218573         5.9477 
 217   0.0000       0.219569         5.9748 
 218   0.0000       0.221775         6.0348 
 219   0.0000       0.226274         6.1572 
 220   0.0000       0.227688         6.1957 
 221   0.0000       0.230828         6.2811 
 222   0.0000       0.232504         6.3268 
 223   0.0000       0.235745         6.4149 
 224   0.0000       0.236759         6.4425 
 225   0.0000       0.239560         6.5188 
 226   0.0000       0.243159         6.6167 
 227   0.0000       0.244758         6.6602 
 228   0.0000       0.245997         6.6939 
 229   0.0000       0.247997         6.7483 
 230   0.0000       0.250719         6.8224 
 231   0.0000       0.252595         6.8735 
 232   0.0000       0.254143         6.9156 
 233   0.0000       0.256765         6.9869 
 234   0.0000       0.259440         7.0597 
 235   0.0000       0.261628         7.1193 
 236   0.0000       0.263328         7.1655 
 237   0.0000       0.265628         7.2281 
 238   0.0000       0.268054         7.2941 
 239   0.0000       0.270346         7.3565 
 240   0.0000       0.270558         7.3622 
 241   0.0000       0.273497         7.4422 
 242   0.0000       0.274977         7.4825 
 243   0.0000       0.278254         7.5717 
 244   0.0000       0.279245         7.5986 
 245   0.0000       0.282461         7.6862 
 246   0.0000       0.286841         7.8054 
 247   0.0000       0.287555         7.8248 
 248   0.0000       0.292462         7.9583 
 249   0.0000       0.294526         8.0145 
 250   0.0000       0.296376         8.0648 
 251   0.0000       0.300816         8.1856 
 252   0.0000       0.302590         8.2339 
 253   0.0000       0.305052         8.3009 
 254   0.0000       0.305790         8.3210 
 255   0.0000       0.307448         8.3661 
 256   0.0000       0.310366         8.4455 
 257   0.0000       0.310916         8.4605 
 258   0.0000       0.314367         8.5544 
 259   0.0000       0.315451         8.5838 
 260   0.0000       0.316280         8.6064 
 261   0.0000       0.318546         8.6681 
 262   0.0000       0.321653         8.7526 
 263   0.0000       0.321998         8.7620 
 264   0.0000       0.322583         8.7779 
 265   0.0000       0.324899         8.8410 
 266   0.0000       0.326445         8.8830 
 267   0.0000       0.327939         8.9237 
 268   0.0000       0.329419         8.9640 
 269   0.0000       0.332921         9.0593 
 270   0.0000       0.333251         9.0682 
 271   0.0000       0.336046         9.1443 
 272   0.0000       0.337450         9.1825 
 273   0.0000       0.337983         9.1970 
 274   0.0000       0.340091         9.2543 
 275   0.0000       0.344767         9.3816 
 276   0.0000       0.346831         9.4378 
 277   0.0000       0.347741         9.4625 
 278   0.0000       0.348460         9.4821 
 279   0.0000       0.349831         9.5194 
 280   0.0000       0.351056         9.5527 
 281   0.0000       0.353469         9.6184 
 282   0.0000       0.354806         9.6548 
 283   0.0000       0.356042         9.6884 
 284   0.0000       0.358336         9.7508 
 285   0.0000       0.358917         9.7666 
 286   0.0000       0.361624         9.8403 
 287   0.0000       0.362869         9.8742 
 288   0.0000       0.364095         9.9075 
 289   0.0000       0.364815         9.9271 
 290   0.0000       0.366842         9.9823 
 291   0.0000       0.367044         9.9878 
 292   0.0000       0.370817        10.0904 
 293   0.0000       0.371347        10.1049 
 294   0.0000       0.371961        10.1216 
 295   0.0000       0.375003        10.2044 
 296   0.0000       0.375893        10.2286 
 297   0.0000       0.377796        10.2804 
 298   0.0000       0.378424        10.2974 
 299   0.0000       0.379660        10.3311 
 300   0.0000       0.383354        10.4316 
 301   0.0000       0.385570        10.4919 
 302   0.0000       0.385821        10.4987 
 303   0.0000       0.388701        10.5771 
 304   0.0000       0.389289        10.5931 
 305   0.0000       0.392103        10.6697 
 306   0.0000       0.393079        10.6962 
 307   0.0000       0.393565        10.7094 
 308   0.0000       0.394246        10.7280 
 309   0.0000       0.398430        10.8418 
 310   0.0000       0.399454        10.8697 
 311   0.0000       0.401557        10.9269 
 312   0.0000       0.405382        11.0310 
 313   0.0000       0.406241        11.0544 
 314   0.0000       0.406534        11.0623 
 315   0.0000       0.408117        11.1054 
 316   0.0000       0.408383        11.1127 
 317   0.0000       0.411070        11.1858 
 318   0.0000       0.412438        11.2230 
 319   0.0000       0.414034        11.2664 
 320   0.0000       0.417185        11.3522 
 321   0.0000       0.418827        11.3969 
 322   0.0000       0.420924        11.4539 
 323   0.0000       0.422866        11.5068 
 324   0.0000       0.423701        11.5295 
 325   0.0000       0.425398        11.5757 
 326   0.0000       0.428045        11.6477 
 327   0.0000       0.429770        11.6946 
 328   0.0000       0.431178        11.7330 
 329   0.0000       0.432652        11.7731 
 330   0.0000       0.435244        11.8436 
 331   0.0000       0.436780        11.8854 
 332   0.0000       0.437226        11.8975 
 333   0.0000       0.440308        11.9814 
 334   0.0000       0.441579        12.0160 
 335   0.0000       0.445449        12.1213 
 336   0.0000       0.448470        12.2035 
 337   0.0000       0.449166        12.2224 
 338   0.0000       0.451247        12.2791 
 339   0.0000       0.452320        12.3083 
 340   0.0000       0.455039        12.3822 
 341   0.0000       0.456919        12.4334 
 342   0.0000       0.459075        12.4921 
 343   0.0000       0.463518        12.6130 
 344   0.0000       0.464759        12.6467 
 345   0.0000       0.465407        12.6644 
 346   0.0000       0.467044        12.7089 
 347   0.0000       0.469110        12.7651 
 348   0.0000       0.471736        12.8366 
 349   0.0000       0.473019        12.8715 
 350   0.0000       0.476034        12.9535 
 351   0.0000       0.477614        12.9965 
 352   0.0000       0.479358        13.0440 
 353   0.0000       0.480677        13.0799 
 354   0.0000       0.483016        13.1435 
 355   0.0000       0.484248        13.1771 
 356   0.0000       0.486565        13.2401 
 357   0.0000       0.489639        13.3238 
 358   0.0000       0.495455        13.4820 
 359   0.0000       0.497182        13.5290 
 360   0.0000       0.498224        13.5574 
 361   0.0000       0.498799        13.5730 
 362   0.0000       0.500199        13.6111 
 363   0.0000       0.504432        13.7263 
 364   0.0000       0.506946        13.7947 
 365   0.0000       0.508655        13.8412 
 366   0.0000       0.511729        13.9248 
 367   0.0000       0.513502        13.9731 
 368   0.0000       0.515723        14.0335 
 369   0.0000       0.517795        14.0899 
 370   0.0000       0.520645        14.1675 
 371   0.0000       0.522454        14.2167 
 372   0.0000       0.525639        14.3034 
 373   0.0000       0.528151        14.3717 
 374   0.0000       0.529624        14.4118 
 375   0.0000       0.532804        14.4983 
 376   0.0000       0.534492        14.5443 
 377   0.0000       0.536091        14.5878 
 378   0.0000       0.540085        14.6965 
 379   0.0000       0.540547        14.7090 
 380   0.0000       0.543309        14.7842 
 381   0.0000       0.544202        14.8085 
 382   0.0000       0.548866        14.9354 
 383   0.0000       0.549339        14.9483 
 384   0.0000       0.551442        15.0055 
 385   0.0000       0.552926        15.0459 
 386   0.0000       0.555547        15.1172 
 387   0.0000       0.558019        15.1845 
 388   0.0000       0.560861        15.2618 
 389   0.0000       0.563279        15.3276 
 390   0.0000       0.564092        15.3497 
 391   0.0000       0.566764        15.4224 
 392   0.0000       0.569171        15.4879 
 393   0.0000       0.572216        15.5708 
 394   0.0000       0.573693        15.6110 
 395   0.0000       0.577863        15.7245 
 396   0.0000       0.579808        15.7774 
 397   0.0000       0.580676        15.8010 
 398   0.0000       0.581927        15.8351 
 399   0.0000       0.586627        15.9629 
 400   0.0000       0.589378        16.0378 
 401   0.0000       0.591376        16.0922 
 402   0.0000       0.591997        16.1091 
 403   0.0000       0.597701        16.2643 
 404   0.0000       0.600237        16.3333 
 405   0.0000       0.602022        16.3819 
 406   0.0000       0.606441        16.5021 
 407   0.0000       0.607680        16.5358 
 408   0.0000       0.610314        16.6075 
 409   0.0000       0.611080        16.6283 
 410   0.0000       0.613110        16.6836 
 411   0.0000       0.615997        16.7621 
 412   0.0000       0.619276        16.8513 
 413   0.0000       0.623337        16.9619 
 414   0.0000       0.623397        16.9635 
 415   0.0000       0.627362        17.0714 
 416   0.0000       0.627437        17.0734 
 417   0.0000       0.629384        17.1264 
 418   0.0000       0.633373        17.2350 
 419   0.0000       0.634929        17.2773 
 420   0.0000       0.635685        17.2979 
 421   0.0000       0.640010        17.4155 
 422   0.0000       0.643269        17.5042 
 423   0.0000       0.644233        17.5305 
 424   0.0000       0.647444        17.6178 
 425   0.0000       0.653204        17.7746 
 426   0.0000       0.654136        17.8000 
 427   0.0000       0.657530        17.8923 
 428   0.0000       0.657685        17.8965 
 429   0.0000       0.660448        17.9717 
 430   0.0000       0.664649        18.0860 
 431   0.0000       0.666042        18.1239 
 432   0.0000       0.666989        18.1497 
 433   0.0000       0.669520        18.2186 
 434   0.0000       0.671609        18.2754 
 435   0.0000       0.675658        18.3856 
 436   0.0000       0.676835        18.4176 
 437   0.0000       0.679426        18.4881 
 438   0.0000       0.680851        18.5269 
 439   0.0000       0.683922        18.6105 
 440   0.0000       0.686327        18.6759 
 441   0.0000       0.689495        18.7621 
 442   0.0000       0.690599        18.7922 
 443   0.0000       0.693127        18.8609 
 444   0.0000       0.695541        18.9266 
 445   0.0000       0.697654        18.9841 
 446   0.0000       0.701154        19.0794 
 447   0.0000       0.703150        19.1337 
 448   0.0000       0.704096        19.1594 
 449   0.0000       0.706715        19.2307 
 450   0.0000       0.712224        19.3806 
 451   0.0000       0.714570        19.4444 
 452   0.0000       0.715069        19.4580 
 453   0.0000       0.718061        19.5394 
 454   0.0000       0.720259        19.5992 
 455   0.0000       0.724018        19.7015 
 456   0.0000       0.724377        19.7113 
 457   0.0000       0.727123        19.7860 
 458   0.0000       0.728795        19.8315 
 459   0.0000       0.733897        19.9703 
 460   0.0000       0.737045        20.0560 
 461   0.0000       0.740248        20.1432 
 462   0.0000       0.741675        20.1820 
 463   0.0000       0.742405        20.2019 
 464   0.0000       0.746306        20.3080 
 465   0.0000       0.748006        20.3543 
 466   0.0000       0.749402        20.3923 
 467   0.0000       0.754308        20.5258 
 468   0.0000       0.757257        20.6060 
 469   0.0000       0.760105        20.6835 
 470   0.0000       0.760564        20.6960 
 471   0.0000       0.763239        20.7688 
 472   0.0000       0.765595        20.8329 
 473   0.0000       0.767892        20.8954 
 474   0.0000       0.770121        20.9560 
 475   0.0000       0.770862        20.9762 
 476   0.0000       0.773546        21.0493 
 477   0.0000       0.776887        21.1402 
 478   0.0000       0.778196        21.1758 
 479   0.0000       0.778929        21.1957 
 480   0.0000       0.781099        21.2548 
 481   0.0000       0.783724        21.3262 
 482   0.0000       0.784937        21.3592 
 483   0.0000       0.787336        21.4245 
 484   0.0000       0.790130        21.5005 
 485   0.0000       0.792073        21.5534 
 486   0.0000       0.795364        21.6430 
 487   0.0000       0.798979        21.7413 
 488   0.0000       0.800949        21.7949 
 489   0.0000       0.802836        21.8463 
 490   0.0000       0.804328        21.8869 
 491   0.0000       0.806442        21.9444 
 492   0.0000       0.809369        22.0240 
 493   0.0000       0.810641        22.0587 
 494   0.0000       0.811079        22.0706 
 495   0.0000       0.813514        22.1368 
 496   0.0000       0.814705        22.1693 
 497   0.0000       0.816594        22.2207 
 498   0.0000       0.819645        22.3037 
 499   0.0000       0.820362        22.3232 
 500   0.0000       0.823947        22.4207 
 501   0.0000       0.826273        22.4840 
 502   0.0000       0.829162        22.5627 
 503   0.0000       0.831688        22.6314 
 504   0.0000       0.832578        22.6556 
 505   0.0000       0.836413        22.7600 
 506   0.0000       0.839750        22.8508 
 507   0.0000       0.840338        22.8668 
 508   0.0000       0.843062        22.9409 
 509   0.0000       0.844144        22.9703 
 510   0.0000       0.845082        22.9958 
 511   0.0000       0.849178        23.1073 
 512   0.0000       0.851099        23.1596 
 513   0.0000       0.852431        23.1958 
 514   0.0000       0.855346        23.2752 
 515   0.0000       0.856315        23.3015 
 516   0.0000       0.858923        23.3725 
 517   0.0000       0.860029        23.4026 
 518   0.0000       0.864033        23.5115 
 519   0.0000       0.865543        23.5526 
 520   0.0000       0.867704        23.6114 
 521   0.0000       0.870048        23.6752 
 522   0.0000       0.871520        23.7153 
 523   0.0000       0.873560        23.7708 
 524   0.0000       0.874890        23.8070 
 525   0.0000       0.875766        23.8308 
 526   0.0000       0.878078        23.8937 
 527   0.0000       0.878954        23.9176 
 528   0.0000       0.881095        23.9758 
 529   0.0000       0.882399        24.0113 
 530   0.0000       0.883940        24.0532 
 531   0.0000       0.886902        24.1338 
 532   0.0000       0.889311        24.1994 
 533   0.0000       0.893307        24.3081 
 534   0.0000       0.895491        24.3675 
 535   0.0000       0.896626        24.3984 
 536   0.0000       0.898069        24.4377 
 537   0.0000       0.900275        24.4977 
 538   0.0000       0.901305        24.5258 
 539   0.0000       0.902925        24.5698 
 540   0.0000       0.907339        24.6899 
 541   0.0000       0.907739        24.7008 
 542   0.0000       0.909229        24.7414 
 543   0.0000       0.912986        24.8436 
 544   0.0000       0.913835        24.8667 
 545   0.0000       0.916343        24.9350 
 546   0.0000       0.917012        24.9532 
 547   0.0000       0.918233        24.9864 
 548   0.0000       0.922623        25.1059 
 549   0.0000       0.924923        25.1684 
 550   0.0000       0.925911        25.1953 
 551   0.0000       0.926938        25.2233 
 552   0.0000       0.931245        25.3405 
 553   0.0000       0.932256        25.3680 
 554   0.0000       0.934572        25.4310 
 555   0.0000       0.935796        25.4643 
 556   0.0000       0.938225        25.5304 
 557   0.0000       0.940172        25.5834 
 558   0.0000       0.941981        25.6326 
 559   0.0000       0.943306        25.6687 
 560   0.0000       0.944864        25.7110 
 561   0.0000       0.947635        25.7865 
 562   0.0000       0.948089        25.7988 
 563   0.0000       0.951309        25.8864 
 564   0.0000       0.952258        25.9122 
 565   0.0000       0.955238        25.9933 
 566   0.0000       0.957190        26.0465 
 567   0.0000       0.958312        26.0770 
 568   0.0000       0.961881        26.1741 
 569   0.0000       0.962107        26.1803 
 570   0.0000       0.965602        26.2754 
 571   0.0000       0.966510        26.3001 
 572   0.0000       0.967750        26.3338 
 573   0.0000       0.970054        26.3965 
 574   0.0000       0.970563        26.4104 
 575   0.0000       0.973493        26.4901 
 576   0.0000       0.977424        26.5971 
 577   0.0000       0.978194        26.6180 
 578   0.0000       0.979024        26.6406 
 579   0.0000       0.980176        26.6719 
 580   0.0000       0.982207        26.7272 
 581   0.0000       0.983763        26.7695 
 582   0.0000       0.986419        26.8418 
 583   0.0000       0.988415        26.8961 
 584   0.0000       0.991201        26.9719 
 585   0.0000       0.992770        27.0146 
 586   0.0000       0.994995        27.0752 
 587   0.0000       0.997301        27.1379 
 588   0.0000       0.998123        27.1603 
 589   0.0000       0.999074        27.1862 
 590   0.0000       1.003101        27.2958 
 591   0.0000       1.005617        27.3642 
 592   0.0000       1.006417        27.3860 
 593   0.0000       1.007824        27.4243 
 594   0.0000       1.010159        27.4878 
 595   0.0000       1.012015        27.5383 
 596   0.0000       1.013173        27.5698 
 597   0.0000       1.013693        27.5840 
 598   0.0000       1.014316        27.6009 
 599   0.0000       1.018229        27.7074 
 600   0.0000       1.019414        27.7397 
 601   0.0000       1.022479        27.8231 
 602   0.0000       1.025599        27.9080 
 603   0.0000       1.025940        27.9172 
 604   0.0000       1.029104        28.0033 
 605   0.0000       1.031651        28.0726 
 606   0.0000       1.035145        28.1677 
 607   0.0000       1.036000        28.1910 
 608   0.0000       1.037630        28.2353 
 609   0.0000       1.040283        28.3075 
 610   0.0000       1.040678        28.3183 
 611   0.0000       1.044204        28.4142 
 612   0.0000       1.045660        28.4538 
 613   0.0000       1.047596        28.5065 
 614   0.0000       1.049325        28.5536 
 615   0.0000       1.052367        28.6364 
 616   0.0000       1.055714        28.7275 
 617   0.0000       1.056286        28.7430 
 618   0.0000       1.057705        28.7816 
 619   0.0000       1.058304        28.7979 
 620   0.0000       1.062883        28.9225 
 621   0.0000       1.065335        28.9893 
 622   0.0000       1.067907        29.0592 
 623   0.0000       1.069159        29.0933 
 624   0.0000       1.071179        29.1483 
 625   0.0000       1.073832        29.2204 
 626   0.0000       1.074245        29.2317 
 627   0.0000       1.080084        29.3906 
 628   0.0000       1.081288        29.4233 
 629   0.0000       1.082497        29.4563 
 630   0.0000       1.086260        29.5586 
 631   0.0000       1.089187        29.6383 
 632   0.0000       1.091016        29.6881 
 633   0.0000       1.093189        29.7472 
 634   0.0000       1.096214        29.8295 
 635   0.0000       1.096742        29.8439 
 636   0.0000       1.098940        29.9037 
 637   0.0000       1.100790        29.9540 
 638   0.0000       1.103312        30.0227 
 639   0.0000       1.105694        30.0875 
 640   0.0000       1.108574        30.1658 
 641   0.0000       1.110716        30.2241 
 642   0.0000       1.112651        30.2768 
 643   0.0000       1.115159        30.3450 
 644   0.0000       1.118662        30.4403 
 645   0.0000       1.119098        30.4522 
 646   0.0000       1.121343        30.5133 
 647   0.0000       1.122342        30.5405 
 648   0.0000       1.123978        30.5850 
 649   0.0000       1.125255        30.6198 
 650   0.0000       1.127115        30.6704 
 651   0.0000       1.130813        30.7710 
 652   0.0000       1.134270        30.8650 
 653   0.0000       1.135697        30.9039 
 654   0.0000       1.136923        30.9373 
 655   0.0000       1.139987        31.0206 
 656   0.0000       1.141891        31.0724 
 657   0.0000       1.143864        31.1261 
 658   0.0000       1.145533        31.1715 
 659   0.0000       1.147305        31.2197 
 660   0.0000       1.152552        31.3625 
 661   0.0000       1.155033        31.4301 
 662   0.0000       1.158406        31.5218 
 663   0.0000       1.159123        31.5413 
 664   0.0000       1.159995        31.5651 
 665   0.0000       1.163473        31.6597 
 666   0.0000       1.165391        31.7119 
 667   0.0000       1.166438        31.7404 
 668   0.0000       1.170962        31.8635 
 669   0.0000       1.171053        31.8660 
 670   0.0000       1.172346        31.9012 
 671   0.0000       1.178736        32.0750 
 672   0.0000       1.180186        32.1145 
 673   0.0000       1.182047        32.1651 
 674   0.0000       1.185174        32.2502 
 675   0.0000       1.188759        32.3478 
 676   0.0000       1.191643        32.4263 
 677   0.0000       1.192868        32.4596 
 678   0.0000       1.194139        32.4942 
 679   0.0000       1.195764        32.5384 
 680   0.0000       1.198007        32.5994 
 681   0.0000       1.202705        32.7273 
 682   0.0000       1.203629        32.7524 
 683   0.0000       1.205657        32.8076 
 684   0.0000       1.209042        32.8997 
 685   0.0000       1.210731        32.9457 
 686   0.0000       1.211872        32.9767 
 687   0.0000       1.215646        33.0794 
 688   0.0000       1.216034        33.0900 
 689   0.0000       1.220590        33.2139 
 690   0.0000       1.222029        33.2531 
 691   0.0000       1.224250        33.3135 
 692   0.0000       1.225731        33.3538 
 693   0.0000       1.229709        33.4621 
 694   0.0000       1.230459        33.4825 
 695   0.0000       1.233827        33.5741 
 696   0.0000       1.237053        33.6619 
 697   0.0000       1.239609        33.7315 
 698   0.0000       1.241281        33.7770 
 699   0.0000       1.244465        33.8636 
 700   0.0000       1.246207        33.9110 
 701   0.0000       1.247218        33.9385 
 702   0.0000       1.249200        33.9925 
 703   0.0000       1.251401        34.0524 
 704   0.0000       1.254015        34.1235 
 705   0.0000       1.255935        34.1757 
 706   0.0000       1.260538        34.3010 
 707   0.0000       1.262561        34.3560 
 708   0.0000       1.264629        34.4123 
 709   0.0000       1.266028        34.4504 
 710   0.0000       1.268937        34.5295 
 711   0.0000       1.271408        34.5968 
 712   0.0000       1.272242        34.6195 
 713   0.0000       1.273910        34.6648 
 714   0.0000       1.276046        34.7230 
 715   0.0000       1.277222        34.7550 
 716   0.0000       1.280451        34.8428 
 717   0.0000       1.282203        34.8905 
 718   0.0000       1.285437        34.9785 
 719   0.0000       1.287944        35.0467 
 720   0.0000       1.292734        35.1771 
 721   0.0000       1.295936        35.2642 
 722   0.0000       1.298236        35.3268 
 723   0.0000       1.301697        35.4210 
 724   0.0000       1.302343        35.4386 
 725   0.0000       1.307223        35.5714 
 726   0.0000       1.308541        35.6072 
 727   0.0000       1.309986        35.6465 
 728   0.0000       1.311057        35.6757 
 729   0.0000       1.311570        35.6896 
 730   0.0000       1.316694        35.8291 
 731   0.0000       1.319023        35.8924 
 732   0.0000       1.322078        35.9756 
 733   0.0000       1.324548        36.0428 
 734   0.0000       1.329333        36.1730 
 735   0.0000       1.334113        36.3031 
 736   0.0000       1.334971        36.3264 
 737   0.0000       1.336334        36.3635 
 738   0.0000       1.339162        36.4404 
 739   0.0000       1.341812        36.5126 
 740   0.0000       1.346300        36.6347 
 741   0.0000       1.347088        36.6561 
 742   0.0000       1.347898        36.6782 
 743   0.0000       1.352390        36.8004 
 744   0.0000       1.354475        36.8571 
 745   0.0000       1.357999        36.9530 
 746   0.0000       1.360437        37.0194 
 747   0.0000       1.362191        37.0671 
 748   0.0000       1.364693        37.1352 
 749   0.0000       1.368085        37.2275 
 750   0.0000       1.371162        37.3112 
 751   0.0000       1.374143        37.3923 
 752   0.0000       1.377132        37.4737 
 753   0.0000       1.378838        37.5201 
 754   0.0000       1.383863        37.6568 
 755   0.0000       1.385277        37.6953 
 756   0.0000       1.386963        37.7412 
 757   0.0000       1.390491        37.8372 
 758   0.0000       1.397377        38.0246 
 759   0.0000       1.398837        38.0643 
 760   0.0000       1.399358        38.0785 
 761   0.0000       1.402589        38.1664 
 762   0.0000       1.403930        38.2029 
 763   0.0000       1.408479        38.3267 
 764   0.0000       1.410008        38.3683 
 765   0.0000       1.414528        38.4913 
 766   0.0000       1.418417        38.5971 
 767   0.0000       1.420320        38.6489 
 768   0.0000       1.423156        38.7261 
 769   0.0000       1.424922        38.7741 
 770   0.0000       1.428077        38.8599 
 771   0.0000       1.431983        38.9662 
 772   0.0000       1.434217        39.0270 
 773   0.0000       1.436340        39.0848 
 774   0.0000       1.442230        39.2451 
 775   0.0000       1.444020        39.2938 
 776   0.0000       1.446087        39.3500 
 777   0.0000       1.449270        39.4366 
 778   0.0000       1.450991        39.4835 
 779   0.0000       1.452378        39.5212 
 780   0.0000       1.455581        39.6084 
 781   0.0000       1.458506        39.6880 
 782   0.0000       1.462354        39.7927 
 783   0.0000       1.464401        39.8484 
 784   0.0000       1.467760        39.9398 
 785   0.0000       1.469258        39.9805 
 786   0.0000       1.475259        40.1438 
 787   0.0000       1.478460        40.2309 
 788   0.0000       1.483245        40.3611 
 789   0.0000       1.485263        40.4161 
 790   0.0000       1.486202        40.4416 
 791   0.0000       1.490213        40.5508 
 792   0.0000       1.491323        40.5809 
 793   0.0000       1.495870        40.7047 
 794   0.0000       1.498510        40.7765 
 795   0.0000       1.500531        40.8315 
 796   0.0000       1.501720        40.8639 
 797   0.0000       1.504849        40.9490 
 798   0.0000       1.507088        41.0099 
 799   0.0000       1.512220        41.1496 
 800   0.0000       1.514476        41.2110 
 801   0.0000       1.514962        41.2242 
 802   0.0000       1.518986        41.3337 
 803   0.0000       1.521998        41.4157 
 804   0.0000       1.524933        41.4955 
 805   0.0000       1.525453        41.5097 
 806   0.0000       1.528145        41.5829 
 807   0.0000       1.528768        41.5999 
 808   0.0000       1.532523        41.7021 
 809   0.0000       1.534932        41.7676 
 810   0.0000       1.538644        41.8686 
 811   0.0000       1.542819        41.9822 
 812   0.0000       1.545862        42.0650 
 813   0.0000       1.548815        42.1454 
 814   0.0000       1.552184        42.2371 
 815   0.0000       1.554764        42.3073 
 816   0.0000       1.559342        42.4318 
 817   0.0000       1.561644        42.4945 
 818   0.0000       1.563576        42.5471 
 819   0.0000       1.564925        42.5838 
 820   0.0000       1.568733        42.6874 
 821   0.0000       1.572683        42.7949 
 822   0.0000       1.576482        42.8982 
 823   0.0000       1.581862        43.0446 
 824   0.0000       1.583752        43.0961 
 825   0.0000       1.586548        43.1722 
 826   0.0000       1.587479        43.1975 
 827   0.0000       1.591701        43.3124 
 828   0.0000       1.593416        43.3590 
 829   0.0000       1.598680        43.5023 
 830   0.0000       1.602854        43.6159 
 831   0.0000       1.605462        43.6869 
 832   0.0000       1.606920        43.7265 
 833   0.0000       1.608488        43.7692 
 834   0.0000       1.612277        43.8723 
 835   0.0000       1.615719        43.9659 
 836   0.0000       1.618089        44.0304 
 837   0.0000       1.621193        44.1149 
 838   0.0000       1.623263        44.1712 
 839   0.0000       1.624544        44.2061 
 840   0.0000       1.627991        44.2999 
 841   0.0000       1.632486        44.4222 
 842   0.0000       1.633079        44.4383 
 843   0.0000       1.636231        44.5241 
 844   0.0000       1.638443        44.5843 
 845   0.0000       1.642714        44.7005 
 846   0.0000       1.646544        44.8047 
 847   0.0000       1.647724        44.8369 
 848   0.0000       1.650689        44.9175 
 849   0.0000       1.652236        44.9596 
 850   0.0000       1.654212        45.0134 
 851   0.0000       1.655709        45.0541 
 852   0.0000       1.661635        45.2154 
 853   0.0000       1.664475        45.2927 
 854   0.0000       1.668292        45.3965 
 855   0.0000       1.671658        45.4881 
 856   0.0000       1.672572        45.5130 
 857   0.0000       1.675384        45.5895 
 858   0.0000       1.676869        45.6299 
 859   0.0000       1.679512        45.7018 
 860   0.0000       1.681463        45.7549 
 861   0.0000       1.684799        45.8457 
 862   0.0000       1.688926        45.9580 
 863   0.0000       1.691291        46.0224 
 864   0.0000       1.695123        46.1266 
 865   0.0000       1.695961        46.1494 
 866   0.0000       1.698087        46.2073 
 867   0.0000       1.699559        46.2473 
 868   0.0000       1.705855        46.4187 
 869   0.0000       1.710253        46.5383 
 870   0.0000       1.712246        46.5926 
 871   0.0000       1.713210        46.6188 
 872   0.0000       1.717270        46.7293 
 873   0.0000       1.719667        46.7945 
 874   0.0000       1.722223        46.8641 
 875   0.0000       1.726307        46.9752 
 876   0.0000       1.729115        47.0516 
 877   0.0000       1.730943        47.1014 
 878   0.0000       1.735343        47.2211 
 879   0.0000       1.738878        47.3173 
 880   0.0000       1.741947        47.4008 
 881   0.0000       1.745055        47.4854 
 882   0.0000       1.746733        47.5310 
 883   0.0000       1.752473        47.6872 
 884   0.0000       1.754262        47.7359 
 885   0.0000       1.756346        47.7926 
 886   0.0000       1.759087        47.8672 
 887   0.0000       1.761195        47.9245 
 888   0.0000       1.765451        48.0404 
 889   0.0000       1.766649        48.0730 
 890   0.0000       1.771440        48.2033 
 891   0.0000       1.775370        48.3103 
 892   0.0000       1.778541        48.3966 
 893   0.0000       1.779490        48.4224 
 894   0.0000       1.782671        48.5089 
 895   0.0000       1.783825        48.5403 
 896   0.0000       1.787848        48.6498 
 897   0.0000       1.789370        48.6912 
 898   0.0000       1.794095        48.8198 
 899   0.0000       1.797583        48.9147 
 900   0.0000       1.799567        48.9687 
 901   0.0000       1.802676        49.0533 
 902   0.0000       1.806251        49.1506 
 903   0.0000       1.809252        49.2323 
 904   0.0000       1.810275        49.2601 
 905   0.0000       1.816302        49.4241 
 906   0.0000       1.820049        49.5260 
 907   0.0000       1.821082        49.5542 
 908   0.0000       1.825417        49.6721 
 909   0.0000       1.826138        49.6917 
 910   0.0000       1.826967        49.7143 
 911   0.0000       1.830659        49.8148 
 912   0.0000       1.834007        49.9059 
 913   0.0000       1.839557        50.0569 
 914   0.0000       1.841685        50.1148 
 915   0.0000       1.843975        50.1771 
 916   0.0000       1.848985        50.3134 
 917   0.0000       1.850419        50.3525 
 918   0.0000       1.855452        50.4894 
 919   0.0000       1.857509        50.5454 
 920   0.0000       1.859786        50.6073 
 921   0.0000       1.864099        50.7247 
 922   0.0000       1.864445        50.7341 
 923   0.0000       1.868348        50.8403 
 924   0.0000       1.869674        50.8764 
 925   0.0000       1.877727        51.0955 
 926   0.0000       1.878923        51.1281 
 927   0.0000       1.881159        51.1890 
 928   0.0000       1.884571        51.2818 
 929   0.0000       1.885900        51.3180 
 930   0.0000       1.889569        51.4178 
 931   0.0000       1.892760        51.5046 
 932   0.0000       1.896536        51.6074 
 933   0.0000       1.898808        51.6692 
 934   0.0000       1.903030        51.7841 
 935   0.0000       1.904162        51.8149 
 936   0.0000       1.906390        51.8755 
 937   0.0000       1.907357        51.9018 
 938   0.0000       1.909088        51.9489 
 939   0.0000       1.912517        52.0422 
 940   0.0000       1.916666        52.1551 
 941   0.0000       1.919752        52.2391 
 942   0.0000       1.922632        52.3175 
 943   0.0000       1.924343        52.3640 
 944   0.0000       1.925074        52.3839 
 945   0.0000       1.927874        52.4601 
 946   0.0000       1.932280        52.5800 
 947   0.0000       1.932784        52.5937 
 948   0.0000       1.936475        52.6942 
 949   0.0000       1.939502        52.7765 
 950   0.0000       1.940892        52.8144 
 951   0.0000       1.943218        52.8777 
 952   0.0000       1.945910        52.9509 
 953   0.0000       1.948681        53.0263 
 954   0.0000       1.951658        53.1073 
 955   0.0000       1.955984        53.2250 
 956   0.0000       1.958868        53.3035 
 957   0.0000       1.960951        53.3602 
 958   0.0000       1.961983        53.3883 
 959   0.0000       1.964954        53.4691 
 960   0.0000       1.969979        53.6059 
 961   0.0000       1.971965        53.6599 
 962   0.0000       1.972927        53.6861 
 963   0.0000       1.973998        53.7152 
 964   0.0000       1.976255        53.7766 
 965   0.0000       1.978725        53.8438 
 966   0.0000       1.984249        53.9941 
 967   0.0000       1.985161        54.0190 
 968   0.0000       1.987364        54.0789 
 969   0.0000       1.989126        54.1269 
 970   0.0000       1.991934        54.2033 
 971   0.0000       1.994439        54.2715 
 972   0.0000       1.996418        54.3253 
 973   0.0000       1.999983        54.4223 
 974   0.0000       2.002044        54.4784 
 975   0.0000       2.004416        54.5429 
 976   0.0000       2.007633        54.6305 
 977   0.0000       2.011410        54.7333 
 978   0.0000       2.013156        54.7808 
 979   0.0000       2.013738        54.7966 
 980   0.0000       2.016813        54.8803 
 981   0.0000       2.021365        55.0041 
 982   0.0000       2.023102        55.0514 
 983   0.0000       2.027047        55.1587 
 984   0.0000       2.029310        55.2203 
 985   0.0000       2.030951        55.2650 
 986   0.0000       2.031874        55.2901 
 987   0.0000       2.034093        55.3505 
 988   0.0000       2.035501        55.3888 
 989   0.0000       2.037629        55.4467 
 990   0.0000       2.041137        55.5421 
 991   0.0000       2.042560        55.5809 
 992   0.0000       2.045017        55.6477 
 993   0.0000       2.045558        55.6625 
 994   0.0000       2.049555        55.7712 
 995   0.0000       2.052720        55.8574 
 996   0.0000       2.055232        55.9257 
 997   0.0000       2.060614        56.0722 
 998   0.0000       2.061530        56.0971 
 999   0.0000       2.063864        56.1606 
 1000   0.0000       2.066551        56.2337 
 1001   0.0000       2.067528        56.2603 
 1002   0.0000       2.069545        56.3152 
 1003   0.0000       2.071509        56.3686 
 1004   0.0000       2.076251        56.4977 
 1005   0.0000       2.077545        56.5329 
 1006   0.0000       2.079399        56.5833 
 1007   0.0000       2.081650        56.6446 
 1008   0.0000       2.084083        56.7108 
 1009   0.0000       2.086377        56.7732 
 1010   0.0000       2.087168        56.7947 
 1011   0.0000       2.090741        56.8920 
 1012   0.0000       2.093704        56.9726 
 1013   0.0000       2.095428        57.0195 
 1014   0.0000       2.099173        57.1214 
 1015   0.0000       2.101799        57.1929 
 1016   0.0000       2.102673        57.2166 
 1017   0.0000       2.106092        57.3097 
 1018   0.0000       2.106697        57.3261 
 1019   0.0000       2.112707        57.4897 
 1020   0.0000       2.113891        57.5219 
 1021   0.0000       2.114763        57.5456 
 1022   0.0000       2.117494        57.6199 
 1023   0.0000       2.119034        57.6618 
 1024   0.0000       2.121681        57.7339 
 1025   0.0000       2.123836        57.7925 
 1026   0.0000       2.126638        57.8688 
 1027   0.0000       2.127540        57.8933 
 1028   0.0000       2.131771        58.0084 
 1029   0.0000       2.134349        58.0786 
 1030   0.0000       2.135668        58.1145 
 1031   0.0000       2.137423        58.1622 
 1032   0.0000       2.139005        58.2053 
 1033   0.0000       2.142752        58.3072 
 1034   0.0000       2.144994        58.3683 
 1035   0.0000       2.149290        58.4851 
 1036   0.0000       2.150352        58.5140 
 1037   0.0000       2.151527        58.5460 
 1038   0.0000       2.154733        58.6333 
 1039   0.0000       2.155245        58.6472 
 1040   0.0000       2.159646        58.7670 
 1041   0.0000       2.163858        58.8816 
 1042   0.0000       2.164979        58.9121 
 1043   0.0000       2.165900        58.9371 
 1044   0.0000       2.168570        59.0098 
 1045   0.0000       2.172286        59.1109 
 1046   0.0000       2.172606        59.1196 
 1047   0.0000       2.176495        59.2254 
 1048   0.0000       2.177204        59.2447 
 1049   0.0000       2.180745        59.3411 
 1050   0.0000       2.181525        59.3623 
 1051   0.0000       2.183910        59.4272 
 1052   0.0000       2.184906        59.4543 
 1053   0.0000       2.189201        59.5712 
 1054   0.0000       2.190819        59.6152 
 1055   0.0000       2.193772        59.6956 
 1056   0.0000       2.195072        59.7309 
 1057   0.0000       2.198091        59.8131 
 1058   0.0000       2.204136        59.9776 
 1059   0.0000       2.204955        59.9999 
 1060   0.0000       2.206202        60.0338 
 1061   0.0000       2.209212        60.1157 
 1062   0.0000       2.212713        60.2110 
 1063   0.0000       2.216072        60.3024 
 1064   0.0000       2.218357        60.3646 
 1065   0.0000       2.219436        60.3939 
 1066   0.0000       2.220987        60.4361 
 1067   0.0000       2.222858        60.4870 
 1068   0.0000       2.226385        60.5830 
 1069   0.0000       2.227002        60.5998 
 1070   0.0000       2.229528        60.6685 
 1071   0.0000       2.230470        60.6942 
 1072   0.0000       2.232632        60.7530 
 1073   0.0000       2.233804        60.7849 
 1074   0.0000       2.236928        60.8699 
 1075   0.0000       2.239498        60.9398 
 1076   0.0000       2.241457        60.9932 
 1077   0.0000       2.244492        61.0757 
 1078   0.0000       2.245996        61.1167 
 1079   0.0000       2.246584        61.1327 
 1080   0.0000       2.250030        61.2264 
 1081   0.0000       2.252342        61.2894 
 1082   0.0000       2.253712        61.3266 
 1083   0.0000       2.256532        61.4034 
 1084   0.0000       2.258224        61.4494 
 1085   0.0000       2.259704        61.4897 
 1086   0.0000       2.263509        61.5932 
 1087   0.0000       2.265880        61.6577 
 1088   0.0000       2.266566        61.6764 
 1089   0.0000       2.267264        61.6954 
 1090   0.0000       2.271388        61.8076 
 1091   0.0000       2.273353        61.8611 
 1092   0.0000       2.278022        61.9881 
 1093   0.0000       2.278898        62.0120 
 1094   0.0000       2.281241        62.0757 
 1095   0.0000       2.284507        62.1646 
 1096   0.0000       2.285819        62.2003 
 1097   0.0000       2.288443        62.2717 
 1098   0.0000       2.289934        62.3123 
 1099   0.0000       2.292148        62.3725 
 1100   0.0000       2.293845        62.4187 
 1101   0.0000       2.297216        62.5104 
 1102   0.0000       2.298124        62.5351 
 1103   0.0000       2.299941        62.5846 
 1104   0.0000       2.302212        62.6464 
 1105   0.0000       2.303389        62.6784 
 1106   0.0000       2.305025        62.7229 
 1107   0.0000       2.308783        62.8252 
 1108   0.0000       2.311617        62.9023 
 1109   0.0000       2.313303        62.9482 
 1110   0.0000       2.316925        63.0467 
 1111   0.0000       2.319386        63.1137 
 1112   0.0000       2.320739        63.1505 
 1113   0.0000       2.322537        63.1994 
 1114   0.0000       2.324875        63.2631 
 1115   0.0000       2.326438        63.3056 
 1116   0.0000       2.326853        63.3169 
 1117   0.0000       2.328487        63.3614 
 1118   0.0000       2.330695        63.4214 
 1119   0.0000       2.334150        63.5154 
 1120   0.0000       2.335012        63.5389 
 1121   0.0000       2.337037        63.5940 
 1122   0.0000       2.338751        63.6407 
 1123   0.0000       2.341945        63.7276 
 1124   0.0000       2.343296        63.7643 
 1125   0.0000       2.345943        63.8363 
 1126   0.0000       2.346846        63.8609 
 1127   0.0000       2.350217        63.9527 
 1128   0.0000       2.351393        63.9847 
 1129   0.0000       2.354258        64.0626 
 1130   0.0000       2.356864        64.1335 
 1131   0.0000       2.359100        64.1944 
 1132   0.0000       2.360106        64.2218 
 1133   0.0000       2.363966        64.3268 
 1134   0.0000       2.364055        64.3292 
 1135   0.0000       2.365500        64.3685 
 1136   0.0000       2.368382        64.4470 
 1137   0.0000       2.370222        64.4970 
 1138   0.0000       2.373452        64.5849 
 1139   0.0000       2.375509        64.6409 
 1140   0.0000       2.377793        64.7030 
 1141   0.0000       2.378706        64.7279 
 1142   0.0000       2.382424        64.8290 
 1143   0.0000       2.384824        64.8944 
 1144   0.0000       2.385858        64.9225 
 1145   0.0000       2.389991        65.0350 
 1146   0.0000       2.394619        65.1609 
 1147   0.0000       2.395395        65.1820 
 1148   0.0000       2.397312        65.2342 
 1149   0.0000       2.400085        65.3096 
 1150   0.0000       2.402167        65.3663 
 1151   0.0000       2.404383        65.4266 
 1152   0.0000       2.405190        65.4485 
 1153   0.0000       2.407416        65.5091 
 1154   0.0000       2.409993        65.5792 
 1155   0.0000       2.411560        65.6219 
 1156   0.0000       2.414337        65.6974 
 1157   0.0000       2.416504        65.7564 
 1158   0.0000       2.419626        65.8414 
 1159   0.0000       2.423273        65.9406 
 1160   0.0000       2.424434        65.9722 
 1161   0.0000       2.425910        66.0124 
 1162   0.0000       2.432690        66.1969 
 1163   0.0000       2.433774        66.2264 
 1164   0.0000       2.435591        66.2758 
 1165   0.0000       2.439802        66.3904 
 1166   0.0000       2.441830        66.4456 
 1167   0.0000       2.444969        66.5310 
 1168   0.0000       2.446060        66.5607 
 1169   0.0000       2.448256        66.6204 
 1170   0.0000       2.449868        66.6643 
 1171   0.0000       2.453046        66.7508 
 1172   0.0000       2.455560        66.8192 
 1173   0.0000       2.457470        66.8712 
 1174   0.0000       2.460449        66.9522 
 1175   0.0000       2.464802        67.0707 
 1176   0.0000       2.466365        67.1132 
 1177   0.0000       2.467089        67.1329 
 1178   0.0000       2.470150        67.2162 
 1179   0.0000       2.473821        67.3161 
 1180   0.0000       2.474586        67.3369 
 1181   0.0000       2.476650        67.3931 
 1182   0.0000       2.479604        67.4734 
 1183   0.0000       2.482286        67.5464 
 1184   0.0000       2.483804        67.5878 
 1185   0.0000       2.484306        67.6014 
 1186   0.0000       2.488831        67.7245 
 1187   0.0000       2.489682        67.7477 
 1188   0.0000       2.492369        67.8208 
 1189   0.0000       2.493384        67.8484 
 1190   0.0000       2.497814        67.9690 
 1191   0.0000       2.499393        68.0120 
 1192   0.0000       2.502449        68.0951 
 1193   0.0000       2.506055        68.1932 
 1194   0.0000       2.509242        68.2799 
 1195   0.0000       2.512424        68.3665 
 1196   0.0000       2.513773        68.4033 
 1197   0.0000       2.515102        68.4394 
 1198   0.0000       2.518943        68.5439 
 1199   0.0000       2.521574        68.6155 
 1200   0.0000       2.526166        68.7405 
 1201   0.0000       2.526710        68.7553 
 1202   0.0000       2.528374        68.8006 
 1203   0.0000       2.529487        68.8308 
 1204   0.0000       2.532530        68.9136 
 1205   0.0000       2.533446        68.9386 
 1206   0.0000       2.536999        69.0353 
 1207   0.0000       2.540064        69.1186 
 1208   0.0000       2.541596        69.1603 
 1209   0.0000       2.544289        69.2336 
 1210   0.0000       2.546709        69.2995 
 1211   0.0000       2.547712        69.3268 
 1212   0.0000       2.549757        69.3824 
 1213   0.0000       2.555457        69.5375 
 1214   0.0000       2.556594        69.5685 
 1215   0.0000       2.559034        69.6348 
 1216   0.0000       2.560125        69.6646 
 1217   0.0000       2.561110        69.6913 
 1218   0.0000       2.566087        69.8268 
 1219   0.0000       2.568706        69.8980 
 1220   0.0000       2.571083        69.9627 
 1221   0.0000       2.574215        70.0480 
 1222   0.0000       2.577472        70.1366 
 1223   0.0000       2.578224        70.1570 
 1224   0.0000       2.579769        70.1991 
 1225   0.0000       2.581369        70.2426 
 1226   0.0000       2.582688        70.2785 
 1227   0.0000       2.586669        70.3868 
 1228   0.0000       2.588535        70.4376 
 1229   0.0000       2.589521        70.4644 
 1230   0.0000       2.595504        70.6273 
 1231   0.0000       2.597659        70.6859 
 1232   0.0000       2.598705        70.7144 
 1233   0.0000       2.600158        70.7539 
 1234   0.0000       2.604816        70.8806 
 1235   0.0000       2.605678        70.9041 
 1236   0.0000       2.608857        70.9906 
 1237   0.0000       2.611351        71.0585 
 1238   0.0000       2.612850        71.0993 
 1239   0.0000       2.615544        71.1726 
 1240   0.0000       2.617943        71.2379 
 1241   0.0000       2.619925        71.2918 
 1242   0.0000       2.623554        71.3905 
 1243   0.0000       2.624074        71.4047 
 1244   0.0000       2.628205        71.5171 
 1245   0.0000       2.630476        71.5789 
 1246   0.0000       2.631790        71.6146 
 1247   0.0000       2.633822        71.6699 
 1248   0.0000       2.634831        71.6974 
 1249   0.0000       2.636068        71.7311 
 1250   0.0000       2.639202        71.8163 
 1251   0.0000       2.640200        71.8435 
 1252   0.0000       2.645233        71.9805 
 1253   0.0000       2.649504        72.0967 
 1254   0.0000       2.650556        72.1253 
 1255   0.0000       2.652109        72.1676 
 1256   0.0000       2.654937        72.2445 
 1257   0.0000       2.656258        72.2804 
 1258   0.0000       2.656630        72.2906 
 1259   0.0000       2.660311        72.3907 
 1260   0.0000       2.662607        72.4532 
 1261   0.0000       2.663353        72.4735 
 1262   0.0000       2.670298        72.6625 
 1263   0.0000       2.671650        72.6993 
 1264   0.0000       2.673397        72.7468 
 1265   0.0000       2.676011        72.8179 
 1266   0.0000       2.678312        72.8806 
 1267   0.0000       2.680823        72.9489 
 1268   0.0000       2.681860        72.9771 
 1269   0.0000       2.683973        73.0346 
 1270   0.0000       2.685518        73.0767 
 1271   0.0000       2.689639        73.1888 
 1272   0.0000       2.691686        73.2445 
 1273   0.0000       2.693548        73.2952 
 1274   0.0000       2.695794        73.3563 
 1275   0.0000       2.697747        73.4094 
 1276   0.0000       2.701727        73.5177 
 1277   0.0000       2.704987        73.6064 
 1278   0.0000       2.705162        73.6112 
 1279   0.0000       2.707088        73.6636 
 1280   0.0000       2.708527        73.7028 
 1281   0.0000       2.710076        73.7449 
 1282   0.0000       2.712316        73.8059 
 1283   0.0000       2.715848        73.9020 
 1284   0.0000       2.717303        73.9416 
 1285   0.0000       2.720259        74.0220 
 1286   0.0000       2.721376        74.0524 
 1287   0.0000       2.724937        74.1493 
 1288   0.0000       2.727984        74.2322 
 1289   0.0000       2.729306        74.2682 
 1290   0.0000       2.730018        74.2876 
 1291   0.0000       2.730902        74.3116 
 1292   0.0000       2.735272        74.4305 
 1293   0.0000       2.737591        74.4936 
 1294   0.0000       2.740450        74.5714 
 1295   0.0000       2.741634        74.6036 
 1296   0.0000       2.743709        74.6601 
 1297   0.0000       2.746366        74.7324 
 1298   0.0000       2.748450        74.7891 
 1299   0.0000       2.750249        74.8381 
 1300   0.0000       2.753748        74.9333 
 1301   0.0000       2.758126        75.0524 
 1302   0.0000       2.759055        75.0777 
 1303   0.0000       2.760681        75.1219 
 1304   0.0000       2.765357        75.2492 
 1305   0.0000       2.766804        75.2886 
 1306   0.0000       2.767594        75.3101 
 1307   0.0000       2.771106        75.4056 
 1308   0.0000       2.773316        75.4658 
 1309   0.0000       2.777195        75.5713 
 1310   0.0000       2.778665        75.6113 
 1311   0.0000       2.779979        75.6471 
 1312   0.0000       2.782768        75.7230 
 1313   0.0000       2.784294        75.7645 
 1314   0.0000       2.785638        75.8011 
 1315   0.0000       2.789660        75.9105 
 1316   0.0000       2.793000        76.0014 
 1317   0.0000       2.793195        76.0067 
 1318   0.0000       2.797078        76.1124 
 1319   0.0000       2.799581        76.1805 
 1320   0.0000       2.803617        76.2903 
 1321   0.0000       2.805335        76.3370 
 1322   0.0000       2.806862        76.3786 
 1323   0.0000       2.808287        76.4174 
 1324   0.0000       2.811114        76.4943 
 1325   0.0000       2.812067        76.5202 
 1326   0.0000       2.814067        76.5747 
 1327   0.0000       2.815796        76.6217 
 1328   0.0000       2.816373        76.6374 
 1329   0.0000       2.821015        76.7637 
 1330   0.0000       2.822841        76.8134 
 1331   0.0000       2.826133        76.9030 
 1332   0.0000       2.827863        76.9501 
 1333   0.0000       2.831944        77.0611 
 1334   0.0000       2.833082        77.0921 
 1335   0.0000       2.835687        77.1630 
 1336   0.0000       2.839122        77.2564 
 1337   0.0000       2.843314        77.3705 
 1338   0.0000       2.844194        77.3944 
 1339   0.0000       2.845148        77.4204 
 1340   0.0000       2.847910        77.4956 
 1341   0.0000       2.849789        77.5467 
 1342   0.0000       2.852487        77.6201 
 1343   0.0000       2.853775        77.6552 
 1344   0.0000       2.855795        77.7101 
 1345   0.0000       2.858183        77.7751 
 1346   0.0000       2.859271        77.8047 
 1347   0.0000       2.860947        77.8503 
 1348   0.0000       2.862702        77.8981 
 1349   0.0000       2.863160        77.9105 
 1350   0.0000       2.866650        78.0055 
 1351   0.0000       2.871529        78.1383 
 1352   0.0000       2.873247        78.1850 
 1353   0.0000       2.874942        78.2311 
 1354   0.0000       2.877185        78.2922 
 1355   0.0000       2.879029        78.3424 
 1356   0.0000       2.880686        78.3875 
 1357   0.0000       2.883097        78.4531 
 1358   0.0000       2.885793        78.5264 
 1359   0.0000       2.887193        78.5645 
 1360   0.0000       2.891627        78.6852 
 1361   0.0000       2.893905        78.7472 
 1362   0.0000       2.898253        78.8655 
 1363   0.0000       2.899196        78.8911 
 1364   0.0000       2.900381        78.9234 
 1365   0.0000       2.902661        78.9854 
 1366   0.0000       2.906233        79.0826 
 1367   0.0000       2.910441        79.1971 
 1368   0.0000       2.913150        79.2709 
 1369   0.0000       2.914769        79.3149 
 1370   0.0000       2.915689        79.3399 
 1371   0.0000       2.917886        79.3997 
 1372   0.0000       2.920515        79.4713 
 1373   0.0000       2.922891        79.5359 
 1374   0.0000       2.924557        79.5812 
 1375   0.0000       2.926084        79.6228 
 1376   0.0000       2.928406        79.6860 
 1377   0.0000       2.930935        79.7548 
 1378   0.0000       2.932583        79.7996 
 1379   0.0000       2.934434        79.8500 
 1380   0.0000       2.937010        79.9201 
 1381   0.0000       2.942280        80.0635 
 1382   0.0000       2.945896        80.1619 
 1383   0.0000       2.946235        80.1711 
 1384   0.0000       2.950999        80.3008 
 1385   0.0000       2.952261        80.3351 
 1386   0.0000       2.954976        80.4090 
 1387   0.0000       2.955412        80.4208 
 1388   0.0000       2.958804        80.5131 
 1389   0.0000       2.960872        80.5694 
 1390   0.0000       2.963105        80.6302 
 1391   0.0000       2.963860        80.6507 
 1392   0.0000       2.968211        80.7691 
 1393   0.0000       2.969245        80.7973 
 1394   0.0000       2.972213        80.8780 
 1395   0.0000       2.974815        80.9488 
 1396   0.0000       2.975136        80.9576 
 1397   0.0000       2.977567        81.0237 
 1398   0.0000       2.979469        81.0755 
 1399   0.0000       2.981205        81.1227 
 1400   0.0000       2.987086        81.2827 
 1401   0.0000       2.988938        81.3331 
 1402   0.0000       2.993109        81.4466 
 1403   0.0000       2.993737        81.4637 
 1404   0.0000       2.995827        81.5206 
 1405   0.0000       3.000447        81.6463 
 1406   0.0000       3.003831        81.7384 
 1407   0.0000       3.009287        81.8869 
 1408   0.0000       3.009697        81.8980 
 1409   0.0000       3.012072        81.9627 
 1410   0.0000       3.016274        82.0770 
 1411   0.0000       3.018421        82.1354 
 1412   0.0000       3.019810        82.1732 
 1413   0.0000       3.020814        82.2005 
 1414   0.0000       3.022222        82.2388 
 1415   0.0000       3.026575        82.3573 
 1416   0.0000       3.028840        82.4189 
 1417   0.0000       3.033495        82.5456 
 1418   0.0000       3.034761        82.5800 
 1419   0.0000       3.037197        82.6463 
 1420   0.0000       3.037915        82.6659 
 1421   0.0000       3.040636        82.7399 
 1422   0.0000       3.044109        82.8344 
 1423   0.0000       3.046026        82.8866 
 1424   0.0000       3.048805        82.9622 
 1425   0.0000       3.052391        83.0598 
 1426   0.0000       3.054205        83.1091 
 1427   0.0000       3.055193        83.1360 
 1428   0.0000       3.059912        83.2644 
 1429   0.0000       3.062907        83.3459 
 1430   0.0000       3.063621        83.3654 
 1431   0.0000       3.066160        83.4345 
 1432   0.0000       3.069182        83.5167 
 1433   0.0000       3.069969        83.5381 
 1434   0.0000       3.073952        83.6465 
 1435   0.0000       3.074535        83.6623 
 1436   0.0000       3.078334        83.7657 
 1437   0.0000       3.081215        83.8441 
 1438   0.0000       3.084332        83.9289 
 1439   0.0000       3.085697        83.9661 
 1440   0.0000       3.088997        84.0559 
 1441   0.0000       3.090446        84.0953 
 1442   0.0000       3.095013        84.2196 
 1443   0.0000       3.096627        84.2635 
 1444   0.0000       3.099888        84.3522 
 1445   0.0000       3.101948        84.4083 
 1446   0.0000       3.105511        84.5053 
 1447   0.0000       3.108922        84.5981 
 1448   0.0000       3.111865        84.6782 
 1449   0.0000       3.112680        84.7003 
 1450   0.0000       3.117108        84.8208 
 1451   0.0000       3.120712        84.9189 
 1452   0.0000       3.124212        85.0141 
 1453   0.0000       3.128581        85.1330 
 1454   0.0000       3.132052        85.2275 
 1455   0.0000       3.132839        85.2489 
 1456   0.0000       3.135698        85.3267 
 1457   0.0000       3.138163        85.3938 
 1458   0.0000       3.141376        85.4812 
 1459   0.0000       3.145247        85.5865 
 1460   0.0000       3.148367        85.6714 
 1461   0.0000       3.149124        85.6920 
 1462   0.0000       3.153422        85.8090 
 1463   0.0000       3.156162        85.8835 
 1464   0.0000       3.159283        85.9685 
 1465   0.0000       3.161009        86.0154 
 1466   0.0000       3.162748        86.0627 
 1467   0.0000       3.166997        86.1784 
 1468   0.0000       3.169522        86.2471 
 1469   0.0000       3.175992        86.4231 
 1470   0.0000       3.176733        86.4433 
 1471   0.0000       3.183496        86.6273 
 1472   0.0000       3.186438        86.7074 
 1473   0.0000       3.188960        86.7760 
 1474   0.0000       3.191218        86.8375 
 1475   0.0000       3.192930        86.8840 
 1476   0.0000       3.196866        86.9912 
 1477   0.0000       3.198862        87.0455 
 1478   0.0000       3.201034        87.1046 
 1479   0.0000       3.203090        87.1605 
 1480   0.0000       3.206969        87.2661 
 1481   0.0000       3.207878        87.2908 
 1482   0.0000       3.215611        87.5012 
 1483   0.0000       3.216102        87.5146 
 1484   0.0000       3.219135        87.5971 
 1485   0.0000       3.221720        87.6675 
 1486   0.0000       3.223293        87.7103 
 1487   0.0000       3.230329        87.9017 
 1488   0.0000       3.231613        87.9367 
 1489   0.0000       3.234442        88.0136 
 1490   0.0000       3.238277        88.1180 
 1491   0.0000       3.242028        88.2201 
 1492   0.0000       3.246108        88.3311 
 1493   0.0000       3.248096        88.3852 
 1494   0.0000       3.253627        88.5357 
 1495   0.0000       3.255152        88.5772 
 1496   0.0000       3.260279        88.7167 
 1497   0.0000       3.262330        88.7725 
 1498   0.0000       3.263048        88.7920 
 1499   0.0000       3.269538        88.9687 
 1500   0.0000       3.272278        89.0432 
 1501   0.0000       3.274220        89.0960 
 1502   0.0000       3.277831        89.1943 
 1503   0.0000       3.281887        89.3047 
 1504   0.0000       3.282719        89.3273 
 1505   0.0000       3.284199        89.3676 
 1506   0.0000       3.288779        89.4922 
 1507   0.0000       3.293461        89.6196 
 1508   0.0000       3.296692        89.7075 
 1509   0.0000       3.301424        89.8363 
 1510   0.0000       3.302158        89.8563 
 1511   0.0000       3.305015        89.9340 
 1512   0.0000       3.309825        90.0649 
 1513   0.0000       3.313399        90.1622 
 1514   0.0000       3.314992        90.2055 
 1515   0.0000       3.317250        90.2670 
 1516   0.0000       3.323759        90.4441 
 1517   0.0000       3.324374        90.4608 
 1518   0.0000       3.329446        90.5988 
 1519   0.0000       3.333505        90.7093 
 1520   0.0000       3.336800        90.7990 
 1521   0.0000       3.339491        90.8722 
 1522   0.0000       3.340926        90.9112 
 1523   0.0000       3.344676        91.0133 
 1524   0.0000       3.346116        91.0524 
 1525   0.0000       3.353977        91.2664 
 1526   0.0000       3.355279        91.3018 
 1527   0.0000       3.358133        91.3794 
 1528   0.0000       3.361936        91.4829 
 1529   0.0000       3.366079        91.5957 
 1530   0.0000       3.366978        91.6201 
 1531   0.0000       3.370944        91.7281 
 1532   0.0000       3.372516        91.7708 
 1533   0.0000       3.373931        91.8093 
 1534   0.0000       3.380991        92.0014 
 1535   0.0000       3.385550        92.1255 
 1536   0.0000       3.387830        92.1875 
 1537   0.0000       3.389848        92.2425 
 1538   0.0000       3.392399        92.3119 
 1539   0.0000       3.395165        92.3871 
 1540   0.0000       3.401806        92.5678 
 1541   0.0000       3.403437        92.6122 
 1542   0.0000       3.405791        92.6763 
 1543   0.0000       3.409961        92.7897 
 1544   0.0000       3.417472        92.9941 
 1545   0.0000       3.419023        93.0363 
 1546   0.0000       3.424096        93.1744 
 1547   0.0000       3.425186        93.2040 
 1548   0.0000       3.431199        93.3677 
 1549   0.0000       3.433202        93.4222 
 1550   0.0000       3.435282        93.4788 
 1551   0.0000       3.440160        93.6115 
 1552   0.0000       3.445468        93.7560 
 1553   0.0000       3.447260        93.8047 
 1554   0.0000       3.450995        93.9064 
 1555   0.0000       3.452969        93.9601 
 1556   0.0000       3.454180        93.9930 
 1557   0.0000       3.456606        94.0590 
 1558   0.0000       3.458868        94.1206 
 1559   0.0000       3.460803        94.1732 
 1560   0.0000       3.463112        94.2361 
 1561   0.0000       3.466239        94.3212 
 1562   0.0000       3.467053        94.3433 
 1563   0.0000       3.470596        94.4397 
 1564   0.0000       3.471251        94.4576 
 1565   0.0000       3.479854        94.6916 
 1566   0.0000       3.482291        94.7579 
 1567   0.0000       3.485327        94.8406 
 1568   0.0000       3.487453        94.8984 
 1569   0.0000       3.491248        95.0017 
 1570   0.0000       3.493817        95.0716 
 1571   0.0000       3.495751        95.1242 
 1572   0.0000       3.499720        95.2322 
 1573   0.0000       3.500323        95.2486 
 1574   0.0000       3.502704        95.3134 
 1575   0.0000       3.505835        95.3986 
 1576   0.0000       3.508164        95.4620 
 1577   0.0000       3.511721        95.5588 
 1578   0.0000       3.512817        95.5886 
 1579   0.0000       3.515867        95.6716 
 1580   0.0000       3.518417        95.7410 
 1581   0.0000       3.520326        95.7929 
 1582   0.0000       3.522892        95.8628 
 1583   0.0000       3.527249        95.9813 
 1584   0.0000       3.530541        96.0709 
 1585   0.0000       3.533237        96.1443 
 1586   0.0000       3.540649        96.3460 
 1587   0.0000       3.541708        96.3748 
 1588   0.0000       3.543371        96.4200 
 1589   0.0000       3.547558        96.5340 
 1590   0.0000       3.548239        96.5525 
 1591   0.0000       3.549551        96.5882 
 1592   0.0000       3.554676        96.7277 
 1593   0.0000       3.555364        96.7464 
 1594   0.0000       3.559400        96.8562 
 1595   0.0000       3.561846        96.9228 
 1596   0.0000       3.565058        97.0102 
 1597   0.0000       3.567189        97.0681 
 1598   0.0000       3.571410        97.1830 
 1599   0.0000       3.572614        97.2158 
 1600   0.0000       3.573501        97.2399 
 1601   0.0000       3.577545        97.3499 
 1602   0.0000       3.579824        97.4120 
 1603   0.0000       3.582633        97.4884 
 1604   0.0000       3.586290        97.5879 
 1605   0.0000       3.587387        97.6178 
 1606   0.0000       3.591577        97.7318 
 1607   0.0000       3.593319        97.7792 
 1608   0.0000       3.597627        97.8964 
 1609   0.0000       3.599888        97.9579 
 1610   0.0000       3.600099        97.9637 
 1611   0.0000       3.603449        98.0548 
 1612   0.0000       3.605176        98.1018 
 1613   0.0000       3.607611        98.1681 
 1614   0.0000       3.610288        98.2409 
 1615   0.0000       3.610454        98.2454 
 1616   0.0000       3.612680        98.3060 
 1617   0.0000       3.617811        98.4456 
 1618   0.0000       3.618699        98.4698 
 1619   0.0000       3.624539        98.6287 
 1620   0.0000       3.625598        98.6575 
 1621   0.0000       3.630769        98.7982 
 1622   0.0000       3.637018        98.9683 
 1623   0.0000       3.637791        98.9893 
 1624   0.0000       3.641906        99.1013 
 1625   0.0000       3.647243        99.2465 
 1626   0.0000       3.649302        99.3026 
 1627   0.0000       3.652969        99.4023 
 1628   0.0000       3.656514        99.4988 
 1629   0.0000       3.660979        99.6203 
 1630   0.0000       3.663211        99.6810 
 1631   0.0000       3.668541        99.8261 
 1632   0.0000       3.672424        99.9317 
 1633   0.0000       3.675447       100.0140 
 1634   0.0000       3.678863       100.1069 
 1635   0.0000       3.683138       100.2233 
 1636   0.0000       3.686949       100.3270 
 1637   0.0000       3.688359       100.3654 
 1638   0.0000       3.689561       100.3981 
 1639   0.0000       3.694580       100.5346 
 1640   0.0000       3.697140       100.6043 
 1641   0.0000       3.700466       100.6948 
 1642   0.0000       3.703325       100.7726 
 1643   0.0000       3.706280       100.8530 
 1644   0.0000       3.708696       100.9188 
 1645   0.0000       3.710149       100.9583 
 1646   0.0000       3.718176       101.1767 
 1647   0.0000       3.720280       101.2340 
 1648   0.0000       3.722942       101.3064 
 1649   0.0000       3.729198       101.4766 
 1650   0.0000       3.731811       101.5477 
 1651   0.0000       3.733990       101.6070 
 1652   0.0000       3.739316       101.7520 
 1653   0.0000       3.745373       101.9168 
 1654   0.0000       3.747685       101.9797 
 1655   0.0000       3.749265       102.0227 
 1656   0.0000       3.755228       102.1850 
 1657   0.0000       3.757683       102.2518 
 1658   0.0000       3.764775       102.4447 
 1659   0.0000       3.768163       102.5369 
 1660   0.0000       3.771271       102.6215 
 1661   0.0000       3.772905       102.6660 
 1662   0.0000       3.775898       102.7474 
 1663   0.0000       3.782191       102.9186 
 1664   0.0000       3.784484       102.9811 
 1665   0.0000       3.788561       103.0920 
 1666   0.0000       3.790078       103.1333 
 1667   0.0000       3.796788       103.3159 
 1668   0.0000       3.799855       103.3993 
 1669   0.0000       3.801294       103.4385 
 1670   0.0000       3.804809       103.5341 
 1671   0.0000       3.808588       103.6370 
 1672   0.0000       3.809881       103.6721 
 1673   0.0000       3.815937       103.8369 
 1674   0.0000       3.820659       103.9654 
 1675   0.0000       3.822430       104.0136 
 1676   0.0000       3.823977       104.0557 
 1677   0.0000       3.830055       104.2211 
 1678   0.0000       3.833895       104.3256 
 1679   0.0000       3.838376       104.4475 
 1680   0.0000       3.841595       104.5351 
 1681   0.0000       3.845615       104.6445 
 1682   0.0000       3.852038       104.8193 
 1683   0.0000       3.856053       104.9285 
 1684   0.0000       3.858018       104.9820 
 1685   0.0000       3.861407       105.0742 
 1686   0.0000       3.864726       105.1645 
 1687   0.0000       3.869249       105.2876 
 1688   0.0000       3.875802       105.4659 
 1689   0.0000       3.878518       105.5398 
 1690   0.0000       3.885198       105.7216 
 1691   0.0000       3.885488       105.7295 
 1692   0.0000       3.888470       105.8106 
 1693   0.0000       3.893715       105.9534 
 1694   0.0000       3.895429       106.0000 
 1695   0.0000       3.899772       106.1182 
 1696   0.0000       3.907672       106.3332 
 1697   0.0000       3.914006       106.5055 
 1698   0.0000       3.915912       106.5574 
 1699   0.0000       3.921171       106.7005 
 1700   0.0000       3.921690       106.7146 
 1701   0.0000       3.925191       106.8099 
 1702   0.0000       3.926867       106.8555 
 1703   0.0000       3.930346       106.9501 
 1704   0.0000       3.930876       106.9646 
 1705   0.0000       3.937086       107.1336 
 1706   0.0000       3.940709       107.2321 
 1707   0.0000       3.943947       107.3202 
 1708   0.0000       3.950347       107.4944 
 1709   0.0000       3.950576       107.5006 
 1710   0.0000       3.954589       107.6098 
 1711   0.0000       3.957453       107.6878 
 1712   0.0000       3.962746       107.8318 
 1713   0.0000       3.967867       107.9711 
 1714   0.0000       3.975197       108.1706 
 1715   0.0000       3.977474       108.2326 
 1716   0.0000       3.978629       108.2640 
 1717   0.0000       3.981676       108.3469 
 1718   0.0000       3.982839       108.3786 
 1719   0.0000       3.988929       108.5443 
 1720   0.0000       3.992394       108.6386 
 1721   0.0000       3.995073       108.7115 
 1722   0.0000       3.998617       108.8079 
 1723   0.0000       4.004078       108.9565 
 1724   0.0000       4.007397       109.0468 
 1725   0.0000       4.012132       109.1757 
 1726   0.0000       4.016073       109.2829 
 1727   0.0000       4.023061       109.4731 
 1728   0.0000       4.025868       109.5494 
 1729   0.0000       4.027640       109.5977 
 1730   0.0000       4.029809       109.6567 
 1731   0.0000       4.033905       109.7681 
 1732   0.0000       4.036504       109.8388 
 1733   0.0000       4.042465       110.0011 
 1734   0.0000       4.043137       110.0193 
 1735   0.0000       4.046272       110.1047 
 1736   0.0000       4.048529       110.1661 
 1737   0.0000       4.053834       110.3104 
 1738   0.0000       4.054863       110.3384 
 1739   0.0000       4.060501       110.4918 
 1740   0.0000       4.062007       110.5328 
 1741   0.0000       4.069175       110.7279 
 1742   0.0000       4.070720       110.7699 
 1743   0.0000       4.075804       110.9083 
 1744   0.0000       4.081049       111.0510 
 1745   0.0000       4.085726       111.1783 
 1746   0.0000       4.088281       111.2478 
 1747   0.0000       4.091332       111.3308 
 1748   0.0000       4.096981       111.4845 
 1749   0.0000       4.101086       111.5962 
 1750   0.0000       4.102386       111.6316 
 1751   0.0000       4.102817       111.6433 
 1752   0.0000       4.110066       111.8406 
 1753   0.0000       4.113905       111.9451 
 1754   0.0000       4.119291       112.0916 
 1755   0.0000       4.122171       112.1700 
 1756   0.0000       4.126139       112.2779 
 1757   0.0000       4.132151       112.4415 
 1758   0.0000       4.137358       112.5832 
 1759   0.0000       4.140030       112.6559 
 1760   0.0000       4.144968       112.7903 
 1761   0.0000       4.147241       112.8522 
 1762   0.0000       4.149374       112.9102 
 1763   0.0000       4.153460       113.0214 
 1764   0.0000       4.154745       113.0564 
 1765   0.0000       4.162743       113.2740 
 1766   0.0000       4.163715       113.3004 
 1767   0.0000       4.175911       113.6323 
 1768   0.0000       4.179901       113.7409 
 1769   0.0000       4.183942       113.8508 
 1770   0.0000       4.191052       114.0443 
 1771   0.0000       4.192618       114.0869 
 1772   0.0000       4.197031       114.2070 
 1773   0.0000       4.202752       114.3627 
 1774   0.0000       4.203525       114.3837 
 1775   0.0000       4.213468       114.6543 
 1776   0.0000       4.219878       114.8287 
 1777   0.0000       4.221970       114.8857 
 1778   0.0000       4.225362       114.9779 
 1779   0.0000       4.230009       115.1044 
 1780   0.0000       4.241311       115.4120 
 1781   0.0000       4.242685       115.4493 
 1782   0.0000       4.248601       115.6103 
 1783   0.0000       4.252326       115.7117 
 1784   0.0000       4.257687       115.8575 
 1785   0.0000       4.263300       116.0103 
 1786   0.0000       4.275765       116.3495 
 1787   0.0000       4.280799       116.4865 
 1788   0.0000       4.284445       116.5857 
 1789   0.0000       4.287649       116.6729 
 1790   0.0000       4.294517       116.8597 
 1791   0.0000       4.304098       117.1205 
 1792   0.0000       4.309349       117.2633 
 1793   0.0000       4.315713       117.4365 
 1794   0.0000       4.318206       117.5044 
 1795   0.0000       4.322971       117.6340 
 1796   0.0000       4.325433       117.7010 
 1797   0.0000       4.336747       118.0089 
 1798   0.0000       4.339188       118.0753 
 1799   0.0000       4.347810       118.3099 
 1800   0.0000       4.352783       118.4452 
 1801   0.0000       4.358718       118.6067 
 1802   0.0000       4.369332       118.8956 
 1803   0.0000       4.370092       118.9162 
 1804   0.0000       4.375417       119.0612 
 1805   0.0000       4.380192       119.1911 
 1806   0.0000       4.387280       119.3840 
 1807   0.0000       4.395373       119.6042 
 1808   0.0000       4.399460       119.7154 
 1809   0.0000       4.408842       119.9707 
 1810   0.0000       4.409715       119.9944 
 1811   0.0000       4.415125       120.1416 
 1812   0.0000       4.420092       120.2768 
 1813   0.0000       4.430871       120.5701 
 1814   0.0000       4.438800       120.7859 
 1815   0.0000       4.443459       120.9127 
 1816   0.0000       4.450708       121.1099 
 1817   0.0000       4.452901       121.1696 
 1818   0.0000       4.458303       121.3166 
 1819   0.0000       4.467224       121.5593 
 1820   0.0000       4.474676       121.7621 
 1821   0.0000       4.481201       121.9397 
 1822   0.0000       4.485420       122.0545 
 1823   0.0000       4.496247       122.3491 
 1824   0.0000       4.505142       122.5911 
 1825   0.0000       4.507415       122.6530 
 1826   0.0000       4.508941       122.6945 
 1827   0.0000       4.517883       122.9378 
 1828   0.0000       4.520513       123.0094 
 1829   0.0000       4.522965       123.0761 
 1830   0.0000       4.532726       123.3417 
 1831   0.0000       4.548606       123.7739 
 1832   0.0000       4.553002       123.8935 
 1833   0.0000       4.554836       123.9434 
 1834   0.0000       4.565247       124.2267 
 1835   0.0000       4.566157       124.2514 
 1836   0.0000       4.572007       124.4106 
 1837   0.0000       4.575934       124.5175 
 1838   0.0000       4.580093       124.6307 
 1839   0.0000       4.590581       124.9161 
 1840   0.0000       4.596116       125.0667 
 1841   0.0000       4.600717       125.1919 
 1842   0.0000       4.608500       125.4036 
 1843   0.0000       4.609943       125.4429 
 1844   0.0000       4.614801       125.5751 
 1845   0.0000       4.618515       125.6762 
 1846   0.0000       4.623557       125.8134 
 1847   0.0000       4.630518       126.0028 
 1848   0.0000       4.636204       126.1575 
 1849   0.0000       4.638139       126.2102 
 1850   0.0000       4.641648       126.3057 
 1851   0.0000       4.647435       126.4631 
 1852   0.0000       4.656295       126.7042 
 1853   0.0000       4.663877       126.9106 
 1854   0.0000       4.668416       127.0341 
 1855   0.0000       4.672712       127.1509 
 1856   0.0000       4.678117       127.2980 
 1857   0.0000       4.682361       127.4135 
 1858   0.0000       4.696171       127.7893 
 1859   0.0000       4.707535       128.0985 
 1860   0.0000       4.711692       128.2117 
 1861   0.0000       4.719688       128.4292 
 1862   0.0000       4.724369       128.5566 
 1863   0.0000       4.738129       128.9311 
 1864   0.0000       4.748966       129.2259 
 1865   0.0000       4.760772       129.5472 
 1866   0.0000       4.764519       129.6492 
 1867   0.0000       4.768957       129.7699 
 1868   0.0000       4.775501       129.9480 
 1869   0.0000       4.782450       130.1371 
 1870   0.0000       4.794068       130.4532 
 1871   0.0000       4.798701       130.5793 
 1872   0.0000       4.803976       130.7228 
 1873   0.0000       4.809502       130.8732 
 1874   0.0000       4.820710       131.1782 
 1875   0.0000       4.825686       131.3136 
 1876   0.0000       4.826741       131.3423 
 1877   0.0000       4.830512       131.4449 
 1878   0.0000       4.835483       131.5802 
 1879   0.0000       4.837131       131.6250 
 1880   0.0000       4.841739       131.7504 
 1881   0.0000       4.846868       131.8900 
 1882   0.0000       4.859088       132.2225 
 1883   0.0000       4.867500       132.4514 
 1884   0.0000       4.868820       132.4873 
 1885   0.0000       4.877802       132.7317 
 1886   0.0000       4.882009       132.8462 
 1887   0.0000       4.887845       133.0050 
 1888   0.0000       4.891398       133.1017 
 1889   0.0000       4.895018       133.2002 
 1890   0.0000       4.912302       133.6705 
 1891   0.0000       4.915698       133.7630 
 1892   0.0000       4.921124       133.9106 
 1893   0.0000       4.924176       133.9936 
 1894   0.0000       4.926209       134.0490 
 1895   0.0000       4.936712       134.3347 
 1896   0.0000       4.942081       134.4809 
 1897   0.0000       4.946980       134.6142 
 1898   0.0000       4.952864       134.7743 
 1899   0.0000       4.953029       134.7788 
 1900   0.0000       4.958544       134.9288 
 1901   0.0000       4.962452       135.0352 
 1902   0.0000       4.971309       135.2762 
 1903   0.0000       4.982822       135.5895 
 1904   0.0000       4.985669       135.6669 
 1905   0.0000       4.990009       135.7851 
 1906   0.0000       4.992458       135.8517 
 1907   0.0000       4.999575       136.0454 
 1908   0.0000       5.000970       136.0833 
 1909   0.0000       5.003922       136.1636 
 1910   0.0000       5.005376       136.2032 
 1911   0.0000       5.009628       136.3189 
 1912   0.0000       5.017828       136.5420 
 1913   0.0000       5.026248       136.7712 
 1914   0.0000       5.031154       136.9047 
 1915   0.0000       5.035168       137.0139 
 1916   0.0000       5.046729       137.3285 
 1917   0.0000       5.049787       137.4117 
 1918   0.0000       5.053172       137.5038 
 1919   0.0000       5.056600       137.5971 
 1920   0.0000       5.070403       137.9727 
 1921   0.0000       5.074381       138.0809 
 1922   0.0000       5.078592       138.1955 
 1923   0.0000       5.085202       138.3754 
 1924   0.0000       5.093459       138.6001 
 1925   0.0000       5.096402       138.6802 
 1926   0.0000       5.102128       138.8360 
 1927   0.0000       5.109665       139.0411 
 1928   0.0000       5.113710       139.1511 
 1929   0.0000       5.117686       139.2593 
 1930   0.0000       5.121599       139.3658 
 1931   0.0000       5.124506       139.4449 
 1932   0.0000       5.128529       139.5544 
 1933   0.0000       5.142503       139.9346 
 1934   0.0000       5.147426       140.0686 
 1935   0.0000       5.149442       140.1234 
 1936   0.0000       5.152568       140.2085 
 1937   0.0000       5.158763       140.3771 
 1938   0.0000       5.159143       140.3874 
 1939   0.0000       5.161196       140.4433 
 1940   0.0000       5.169538       140.6703 
 1941   0.0000       5.172776       140.7584 
 1942   0.0000       5.178587       140.9165 
 1943   0.0000       5.183254       141.0435 
 1944   0.0000       5.188360       141.1825 
 1945   0.0000       5.192764       141.3023 
 1946   0.0000       5.197733       141.4375 
 1947   0.0000       5.206807       141.6844 
 1948   0.0000       5.207562       141.7050 
 1949   0.0000       5.212612       141.8424 
 1950   0.0000       5.220709       142.0627 
 1951   0.0000       5.227668       142.2521 
 1952   0.0000       5.230524       142.3298 
 1953   0.0000       5.232427       142.3816 
 1954   0.0000       5.236564       142.4941 
 1955   0.0000       5.241407       142.6259 
 1956   0.0000       5.244009       142.6968 
 1957   0.0000       5.247213       142.7839 
 1958   0.0000       5.248936       142.8308 
 1959   0.0000       5.251439       142.8989 
 1960   0.0000       5.256757       143.0436 
 1961   0.0000       5.260354       143.1415 
 1962   0.0000       5.265208       143.2736 
 1963   0.0000       5.268900       143.3741 
 1964   0.0000       5.275629       143.5572 
 1965   0.0000       5.278743       143.6419 
 1966   0.0000       5.283560       143.7730 
 1967   0.0000       5.285415       143.8235 
 1968   0.0000       5.287230       143.8728 
 1969   0.0000       5.289459       143.9335 
 1970   0.0000       5.291326       143.9843 
 1971   0.0000       5.298180       144.1708 
 1972   0.0000       5.300366       144.2303 
 1973   0.0000       5.303818       144.3242 
 1974   0.0000       5.310993       144.5195 
 1975   0.0000       5.313881       144.5980 
 1976   0.0000       5.316366       144.6657 
 1977   0.0000       5.320061       144.7662 
 1978   0.0000       5.327792       144.9766 
 1979   0.0000       5.332236       145.0975 
 1980   0.0000       5.335904       145.1973 
 1981   0.0000       5.342073       145.3652 
 1982   0.0000       5.343254       145.3973 
 1983   0.0000       5.350064       145.5826 
 1984   0.0000       5.356544       145.7590 
 1985   0.0000       5.357219       145.7773 
 1986   0.0000       5.359477       145.8388 
 1987   0.0000       5.363956       145.9607 
 1988   0.0000       5.366163       146.0207 
 1989   0.0000       5.369623       146.1149 
 1990   0.0000       5.378491       146.3562 
 1991   0.0000       5.380444       146.4093 
 1992   0.0000       5.381630       146.4416 
 1993   0.0000       5.386851       146.5837 
 1994   0.0000       5.388740       146.6351 
 1995   0.0000       5.397457       146.8723 
 1996   0.0000       5.401087       146.9710 
 1997   0.0000       5.406087       147.1071 
 1998   0.0000       5.411855       147.2641 
 1999   0.0000       5.414918       147.3474 
 2000   0.0000       5.421843       147.5358 
 2001   0.0000       5.423618       147.5841 
 2002   0.0000       5.428962       147.7296 
 2003   0.0000       5.431696       147.8040 
 2004   0.0000       5.439905       148.0273 
 2005   0.0000       5.442362       148.0942 
 2006   0.0000       5.443953       148.1375 
 2007   0.0000       5.450528       148.3164 
 2008   0.0000       5.452390       148.3671 
 2009   0.0000       5.453304       148.3919 
 2010   0.0000       5.458594       148.5359 
 2011   0.0000       5.461184       148.6064 
 2012   0.0000       5.467587       148.7806 
 2013   0.0000       5.468445       148.8039 
 2014   0.0000       5.472583       148.9166 
 2015   0.0000       5.477757       149.0573 
 2016   0.0000       5.482585       149.1887 
 2017   0.0000       5.486265       149.2889 
 2018   0.0000       5.489040       149.3644 
 2019   0.0000       5.491945       149.4434 
 2020   0.0000       5.497685       149.5996 
 2021   0.0000       5.501007       149.6900 
 2022   0.0000       5.505671       149.8169 
 2023   0.0000       5.514398       150.0544 
 2024   0.0000       5.517131       150.1288 
 2025   0.0000       5.521087       150.2364 
 2026   0.0000       5.524687       150.3344 
 2027   0.0000       5.531116       150.5093 
 2028   0.0000       5.532358       150.5431 
 2029   0.0000       5.533796       150.5822 
 2030   0.0000       5.540055       150.7526 
 2031   0.0000       5.541067       150.7801 
 2032   0.0000       5.545330       150.8961 
 2033   0.0000       5.546547       150.9292 
 2034   0.0000       5.548368       150.9788 
 2035   0.0000       5.554628       151.1491 
 2036   0.0000       5.559884       151.2921 
 2037   0.0000       5.564688       151.4229 
 2038   0.0000       5.568287       151.5208 
 2039   0.0000       5.568792       151.5345 
 2040   0.0000       5.572686       151.6405 
 2041   0.0000       5.576890       151.7549 
 2042   0.0000       5.579133       151.8159 
 2043   0.0000       5.580839       151.8623 
 2044   0.0000       5.585059       151.9772 
 2045   0.0000       5.588678       152.0757 
 2046   0.0000       5.590173       152.1163 
 2047   0.0000       5.596345       152.2843 
 2048   0.0000       5.600730       152.4036 
 2049   0.0000       5.604321       152.5013 
 2050   0.0000       5.607017       152.5747 
 2051   0.0000       5.607394       152.5849 
 2052   0.0000       5.610708       152.6751 
 2053   0.0000       5.613054       152.7390 
 2054   0.0000       5.616415       152.8304 
 2055   0.0000       5.618002       152.8736 
 2056   0.0000       5.624307       153.0452 
 2057   0.0000       5.625578       153.0798 
 2058   0.0000       5.635125       153.3395 
 2059   0.0000       5.639547       153.4599 
 2060   0.0000       5.640949       153.4980 
 2061   0.0000       5.646848       153.6585 
 2062   0.0000       5.650273       153.7517 
 2063   0.0000       5.654733       153.8731 
 2064   0.0000       5.655112       153.8834 
 2065   0.0000       5.657288       153.9426 
 2066   0.0000       5.658889       153.9862 
 2067   0.0000       5.662535       154.0854 
 2068   0.0000       5.668954       154.2601 
 2069   0.0000       5.670115       154.2917 
 2070   0.0000       5.676341       154.4611 
 2071   0.0000       5.683474       154.6552 
 2072   0.0000       5.685059       154.6983 
 2073   0.0000       5.688009       154.7786 
 2074   0.0000       5.690301       154.8410 
 2075   0.0000       5.695433       154.9806 
 2076   0.0000       5.697466       155.0359 
 2077   0.0000       5.701621       155.1490 
 2078   0.0000       5.704331       155.2227 
 2079   0.0000       5.710614       155.3937 
 2080   0.0000       5.711325       155.4131 
 2081   0.0000       5.716763       155.5610 
 2082   0.0000       5.718361       155.6045 
 2083   0.0000       5.721743       155.6965 
 2084   0.0000       5.727906       155.8643 
 2085   0.0000       5.730063       155.9230 
 2086   0.0000       5.733274       156.0103 
 2087   0.0000       5.737052       156.1131 
 2088   0.0000       5.737438       156.1236 
 2089   0.0000       5.742380       156.2581 
 2090   0.0000       5.745201       156.3349 
 2091   0.0000       5.749405       156.4493 
 2092   0.0000       5.751017       156.4931 
 2093   0.0000       5.753932       156.5725 
 2094   0.0000       5.756396       156.6395 
 2095   0.0000       5.759595       156.7266 
 2096   0.0000       5.766425       156.9124 
 2097   0.0000       5.774636       157.1358 
 2098   0.0000       5.778007       157.2276 
 2099   0.0000       5.780286       157.2896 
 2100   0.0000       5.782778       157.3574 
 2101   0.0000       5.784871       157.4143 
 2102   0.0000       5.794687       157.6815 
 2103   0.0000       5.796280       157.7248 
 2104   0.0000       5.799762       157.8196 
 2105   0.0000       5.808619       158.0606 
 2106   0.0000       5.812028       158.1533 
 2107   0.0000       5.813558       158.1950 
 2108   0.0000       5.819917       158.3680 
 2109   0.0000       5.822422       158.4362 
 2110   0.0000       5.826457       158.5460 
 2111   0.0000       5.826696       158.5525 
 2112   0.0000       5.829313       158.6237 
 2113   0.0000       5.832414       158.7081 
 2114   0.0000       5.840048       158.9158 
 2115   0.0000       5.844152       159.0275 
 2116   0.0000       5.848196       159.1375 
 2117   0.0000       5.852817       159.2632 
 2118   0.0000       5.855975       159.3492 
 2119   0.0000       5.860546       159.4736 
 2120   0.0000       5.864531       159.5820 
 2121   0.0000       5.865817       159.6170 
 2122   0.0000       5.867856       159.6725 
 2123   0.0000       5.871362       159.7679 
 2124   0.0000       5.875427       159.8785 
 2125   0.0000       5.880190       160.0081 
 2126   0.0000       5.882225       160.0635 
 2127   0.0000       5.883697       160.1035 
 2128   0.0000       5.889486       160.2611 
 2129   0.0000       5.894503       160.3976 
 2130   0.0000       5.901432       160.5861 
 2131   0.0000       5.903214       160.6346 
 2132   0.0000       5.906787       160.7318 
 2133   0.0000       5.908704       160.7840 
 2134   0.0000       5.914071       160.9301 
 2135   0.0000       5.915564       160.9707 
 2136   0.0000       5.918064       161.0387 
 2137   0.0000       5.918614       161.0537 
 2138   0.0000       5.923128       161.1765 
 2139   0.0000       5.927466       161.2946 
 2140   0.0000       5.928759       161.3297 
 2141   0.0000       5.930685       161.3821 
 2142   0.0000       5.931170       161.3953 
 2143   0.0000       5.937614       161.5707 
 2144   0.0000       5.938628       161.5983 
 2145   0.0000       5.941802       161.6846 
 2146   0.0000       5.943780       161.7385 
 2147   0.0000       5.946634       161.8161 
 2148   0.0000       5.948056       161.8548 
 2149   0.0000       5.948496       161.8668 
 2150   0.0000       5.951066       161.9367 
 2151   0.0000       5.953663       162.0074 
 2152   0.0000       5.956757       162.0916 
 2153   0.0000       5.959249       162.1594 
 2154   0.0000       5.960546       162.1947 
 2155   0.0000       5.963881       162.2855 
 2156   0.0000       5.965992       162.3429 
 2157   0.0000       5.967765       162.3911 
 2158   0.0000       5.970267       162.4592 
 2159   0.0000       5.973478       162.5466 
 2160   0.0000       5.974725       162.5805 
 2161   0.0000       5.981110       162.7543 
 2162   0.0000       5.982475       162.7914 
 2163   0.0000       5.983893       162.8300 
 2164   0.0000       5.987189       162.9197 
 2165   0.0000       5.991479       163.0364 
 2166   0.0000       5.994153       163.1092 
 2167   0.0000       5.996989       163.1864 
 2168   0.0000       5.999359       163.2509 
 2169   0.0000       6.003069       163.3518 
 2170   0.0000       6.005946       163.4301 
 2171   0.0000       6.007770       163.4797 
 2172   0.0000       6.009976       163.5398 
 2173   0.0000       6.010615       163.5572 
 2174   0.0000       6.013566       163.6375 
 2175   0.0000       6.017529       163.7453 
 2176   0.0000       6.020426       163.8241 
 2177   0.0000       6.020975       163.8390 
 2178   0.0000       6.021836       163.8625 
 2179   0.0000       6.024777       163.9425 
 2180   0.0000       6.026552       163.9908 
 2181   0.0000       6.029318       164.0661 
 2182   0.0000       6.031729       164.1317 
 2183   0.0000       6.035156       164.2249 
 2184   0.0000       6.036937       164.2734 
 2185   0.0000       6.037744       164.2954 
 2186   0.0000       6.042732       164.4311 
 2187   0.0000       6.046105       164.5229 
 2188   0.0000       6.047357       164.5570 
 2189   0.0000       6.050084       164.6311 
 2190   0.0000       6.053632       164.7277 
 2191   0.0000       6.059022       164.8744 
 2192   0.0000       6.060936       164.9264 
 2193   0.0000       6.063414       164.9939 
 2194   0.0000       6.064772       165.0308 
 2195   0.0000       6.068827       165.1412 
 2196   0.0000       6.071342       165.2096 
 2197   0.0000       6.074376       165.2922 
 2198   0.0000       6.078912       165.4156 
 2199   0.0000       6.080429       165.4569 
 2200   0.0000       6.082876       165.5235 
 2201   0.0000       6.084728       165.5739 
 2202   0.0000       6.087500       165.6493 
 2203   0.0000       6.089848       165.7132 
 2204   0.0000       6.091244       165.7512 
 2205   0.0000       6.092816       165.7939 
 2206   0.0000       6.096180       165.8855 
 2207   0.0000       6.097593       165.9239 
 2208   0.0000       6.099681       165.9807 
 2209   0.0000       6.104586       166.1142 
 2210   0.0000       6.107186       166.1850 
 2211   0.0000       6.109538       166.2490 
 2212   0.0000       6.111345       166.2982 
 2213   0.0000       6.112975       166.3425 
 2214   0.0000       6.115113       166.4007 
 2215   0.0000       6.115632       166.4148 
 2216   0.0000       6.118314       166.4878 
 2217   0.0000       6.120065       166.5354 
 2218   0.0000       6.124058       166.6441 
 2219   0.0000       6.126602       166.7133 
 2220   0.0000       6.127292       166.7321 
 2221   0.0000       6.131391       166.8436 
 2222   0.0000       6.132406       166.8712 
 2223   0.0000       6.135136       166.9455 
 2224   0.0000       6.135535       166.9564 
 2225   0.0000       6.139155       167.0549 
 2226   0.0000       6.140404       167.0889 
 2227   0.0000       6.142228       167.1385 
 2228   0.0000       6.147784       167.2897 
 2229   0.0000       6.149787       167.3442 
 2230   0.0000       6.154134       167.4625 
 2231   0.0000       6.156476       167.5262 
 2232   0.0000       6.157617       167.5573 
 2233   0.0000       6.159537       167.6095 
 2234   0.0000       6.163162       167.7082 
 2235   0.0000       6.163794       167.7254 
 2236   0.0000       6.167027       167.8133 
 2237   0.0000       6.170789       167.9157 
 2238   0.0000       6.173646       167.9934 
 2239   0.0000       6.174624       168.0201 
 2240   0.0000       6.177425       168.0963 
 2241   0.0000       6.181317       168.2022 
 2242   0.0000       6.181925       168.2187 
 2243   0.0000       6.185380       168.3127 
 2244   0.0000       6.186056       168.3311 
 2245   0.0000       6.187453       168.3691 
 2246   0.0000       6.189333       168.4203 
 2247   0.0000       6.190802       168.4603 
 2248   0.0000       6.195882       168.5985 
 2249   0.0000       6.198505       168.6699 
 2250   0.0000       6.201738       168.7579 
 2251   0.0000       6.202960       168.7911 
 2252   0.0000       6.205139       168.8504 
 2253   0.0000       6.207648       168.9187 
 2254   0.0000       6.207784       168.9224 
 2255   0.0000       6.209318       168.9641 
 2256   0.0000       6.214076       169.0936 
 2257   0.0000       6.215318       169.1274 
 2258   0.0000       6.217287       169.1810 
 2259   0.0000       6.218991       169.2273 
 2260   0.0000       6.219959       169.2537 
 2261   0.0000       6.222339       169.3185 
 2262   0.0000       6.225781       169.4121 
 2263   0.0000       6.227701       169.4644 
 2264   0.0000       6.229224       169.5058 
 2265   0.0000       6.232102       169.5841 
 2266   0.0000       6.233786       169.6300 
 2267   0.0000       6.235517       169.6770 
 2268   0.0000       6.237092       169.7199 
 2269   0.0000       6.241598       169.8425 
 2270   0.0000       6.244786       169.9293 
 2271   0.0000       6.247048       169.9908 
 2272   0.0000       6.248358       170.0265 
 2273   0.0000       6.249971       170.0703 
 2274   0.0000       6.253581       170.1686 
 2275   0.0000       6.254839       170.2028 
 2276   0.0000       6.258243       170.2955 
 2277   0.0000       6.258632       170.3060 
 2278   0.0000       6.263136       170.4286 
 2279   0.0000       6.267810       170.5558 
 2280   0.0000       6.268759       170.5816 
 2281   0.0000       6.271401       170.6535 
 2282   0.0000       6.272705       170.6890 
 2283   0.0000       6.274881       170.7482 
 2284   0.0000       6.277641       170.8233 
 2285   0.0000       6.279429       170.8720 
 2286   0.0000       6.282361       170.9517 
 2287   0.0000       6.283309       170.9775 
 2288   0.0000       6.286013       171.0511 
 2289   0.0000       6.287905       171.1026 
 2290   0.0000       6.289987       171.1593 
 2291   0.0000       6.292552       171.2291 
 2292   0.0000       6.293666       171.2594 
 2293   0.0000       6.295703       171.3148 
 2294   0.0000       6.297175       171.3548 
 2295   0.0000       6.299023       171.4051 
 2296   0.0000       6.300474       171.4446 
 2297   0.0000       6.301808       171.4809 
 2298   0.0000       6.305841       171.5907 
 2299   0.0000       6.309010       171.6769 
 2300   0.0000       6.311971       171.7575 
 2301   0.0000       6.314811       171.8347 
 2302   0.0000       6.315769       171.8608 
 2303   0.0000       6.318485       171.9347 
 2304   0.0000       6.323863       172.0811 
 2305   0.0000       6.324121       172.0881 
 2306   0.0000       6.326191       172.1444 
 2307   0.0000       6.328173       172.1983 
 2308   0.0000       6.329578       172.2366 
 2309   0.0000       6.331325       172.2841 
 2310   0.0000       6.334961       172.3831 
 2311   0.0000       6.336900       172.4358 
 2312   0.0000       6.340008       172.5204 
 2313   0.0000       6.340436       172.5320 
 2314   0.0000       6.342494       172.5880 
 2315   0.0000       6.345210       172.6619 
 2316   0.0000       6.347166       172.7152 
 2317   0.0000       6.348867       172.7614 
 2318   0.0000       6.350322       172.8011 
 2319   0.0000       6.355967       172.9547 
 2320   0.0000       6.357935       173.0082 
 2321   0.0000       6.359397       173.0480 
 2322   0.0000       6.361791       173.1131 
 2323   0.0000       6.367252       173.2617 
 2324   0.0000       6.367487       173.2681 
 2325   0.0000       6.369340       173.3186 
 2326   0.0000       6.370970       173.3629 
 2327   0.0000       6.375440       173.4845 
 2328   0.0000       6.376326       173.5087 
 2329   0.0000       6.378056       173.5557 
 2330   0.0000       6.380840       173.6315 
 2331   0.0000       6.382829       173.6856 
 2332   0.0000       6.383980       173.7169 
 2333   0.0000       6.387550       173.8141 
 2334   0.0000       6.391489       173.9213 
 2335   0.0000       6.393973       173.9889 
 2336   0.0000       6.396589       174.0600 
 2337   0.0000       6.400541       174.1676 
 2338   0.0000       6.401140       174.1839 
 2339   0.0000       6.404706       174.2809 
 2340   0.0000       6.406629       174.3332 
 2341   0.0000       6.410021       174.4255 
 2342   0.0000       6.412402       174.4903 
 2343   0.0000       6.414167       174.5384 
 2344   0.0000       6.418402       174.6536 
 2345   0.0000       6.419526       174.6842 
 2346   0.0000       6.420257       174.7041 
 2347   0.0000       6.422968       174.7778 
 2348   0.0000       6.429153       174.9462 
 2349   0.0000       6.429678       174.9604 
 2350   0.0000       6.430486       174.9824 
 2351   0.0000       6.430914       174.9941 
 2352   0.0000       6.435656       175.1231 
 2353   0.0000       6.440075       175.2434 
 2354   0.0000       6.442031       175.2966 
 2355   0.0000       6.443134       175.3266 
 2356   0.0000       6.444082       175.3524 
 2357   0.0000       6.446236       175.4110 
 2358   0.0000       6.447875       175.4556 
 2359   0.0000       6.450800       175.5352 
 2360   0.0000       6.452360       175.5776 
 2361   0.0000       6.454456       175.6347 
 2362   0.0000       6.459540       175.7730 
 2363   0.0000       6.461569       175.8282 
 2364   0.0000       6.462640       175.8574 
 2365   0.0000       6.467010       175.9763 
 2366   0.0000       6.468018       176.0037 
 2367   0.0000       6.470436       176.0695 
 2368   0.0000       6.471523       176.0991 
 2369   0.0000       6.476131       176.2245 
 2370   0.0000       6.476804       176.2428 
 2371   0.0000       6.478888       176.2995 
 2372   0.0000       6.483339       176.4206 
 2373   0.0000       6.485475       176.4788 
 2374   0.0000       6.487016       176.5207 
 2375   0.0000       6.489739       176.5948 
 2376   0.0000       6.492662       176.6743 
 2377   0.0000       6.493522       176.6977 
 2378   0.0000       6.496694       176.7840 
 2379   0.0000       6.501598       176.9175 
 2380   0.0000       6.504301       176.9910 
 2381   0.0000       6.507174       177.0692 
 2382   0.0000       6.510845       177.1691 
 2383   0.0000       6.513297       177.2358 
 2384   0.0000       6.518653       177.3816 
 2385   0.0000       6.521111       177.4484 
 2386   0.0000       6.522564       177.4880 
 2387   0.0000       6.525594       177.5704 
 2388   0.0000       6.527126       177.6121 
 2389   0.0000       6.528517       177.6500 
 2390   0.0000       6.532535       177.7593 
 2391   0.0000       6.535037       177.8274 
 2392   0.0000       6.538893       177.9323 
 2393   0.0000       6.543735       178.0641 
 2394   0.0000       6.549628       178.2244 
 2395   0.0000       6.550115       178.2377 
 2396   0.0000       6.552410       178.3001 
 2397   0.0000       6.555295       178.3787 
 2398   0.0000       6.558697       178.4712 
 2399   0.0000       6.561679       178.5524 
 2400   0.0000       6.562617       178.5779 
 2401   0.0000       6.565457       178.6552 
 2402   0.0000       6.566546       178.6848 
 2403   0.0000       6.570701       178.7979 
 2404   0.0000       6.573636       178.8777 
 2405   0.0000       6.574309       178.8960 
 2406   0.0000       6.578016       178.9969 
 2407   0.0000       6.583028       179.1333 
 2408   0.0000       6.584357       179.1695 
 2409   0.0000       6.589979       179.3224 
 2410   0.0000       6.593587       179.4206 
 2411   0.0000       6.596746       179.5066 
 2412   0.0000       6.599441       179.5799 
 2413   0.0000       6.600376       179.6054 
 2414   0.0000       6.603677       179.6952 
 2415   0.0000       6.605756       179.7518 
 2416   0.0000       6.607920       179.8107 
 2417   0.0000       6.611698       179.9135 
 2418   0.0000       6.615374       180.0135 
 2419   0.0000       6.618144       180.0889 
 2420   0.0000       6.624657       180.2661 
 2421   0.0000       6.628963       180.3833 
 2422   0.0000       6.631092       180.4412 
 2423   0.0000       6.635146       180.5515 
 2424   0.0000       6.637779       180.6231 
 2425   0.0000       6.639218       180.6623 
 2426   0.0000       6.642355       180.7477 
 2427   0.0000       6.644643       180.8099 
 2428   0.0000       6.648579       180.9170 
 2429   0.0000       6.651201       180.9884 
 2430   0.0000       6.652363       181.0200 
 2431   0.0000       6.655572       181.1073 
 2432   0.0000       6.655651       181.1095 
 2433   0.0000       6.661085       181.2573 
 2434   0.0000       6.662296       181.2903 
 2435   0.0000       6.664181       181.3416 
 2436   0.0000       6.668491       181.4589 
 2437   0.0000       6.671040       181.5282 
 2438   0.0000       6.672728       181.5742 
 2439   0.0000       6.678412       181.7288 
 2440   0.0000       6.679860       181.7682 
 2441   0.0000       6.683197       181.8590 
 2442   0.0000       6.684748       181.9012 
 2443   0.0000       6.689395       182.0277 
 2444   0.0000       6.693793       182.1474 
 2445   0.0000       6.696807       182.2294 
 2446   0.0000       6.699712       182.3084 
 2447   0.0000       6.701186       182.3485 
 2448   0.0000       6.702344       182.3800 
 2449   0.0000       6.705445       182.4644 
 2450   0.0000       6.707172       182.5114 
 2451   0.0000       6.708476       182.5469 
 2452   0.0000       6.710348       182.5979 
 2453   0.0000       6.713021       182.6706 
 2454   0.0000       6.715952       182.7504 
 2455   0.0000       6.717008       182.7791 
 2456   0.0000       6.720736       182.8805 
 2457   0.0000       6.721282       182.8954 
 2458   0.0000       6.725113       182.9996 
 2459   0.0000       6.728820       183.1005 
 2460   0.0000       6.730446       183.1448 
 2461   0.0000       6.734568       183.2569 
 2462   0.0000       6.738788       183.3717 
 2463   0.0000       6.740017       183.4052 
 2464   0.0000       6.742418       183.4705 
 2465   0.0000       6.744245       183.5202 
 2466   0.0000       6.749686       183.6683 
 2467   0.0000       6.751619       183.7209 
 2468   0.0000       6.753603       183.7749 
 2469   0.0000       6.758242       183.9011 
 2470   0.0000       6.759000       183.9217 
 2471   0.0000       6.761295       183.9842 
 2472   0.0000       6.765808       184.1070 
 2473   0.0000       6.767378       184.1497 
 2474   0.0000       6.769359       184.2036 
 2475   0.0000       6.774669       184.3481 
 2476   0.0000       6.777315       184.4201 
 2477   0.0000       6.779675       184.4843 
 2478   0.0000       6.780264       184.5004 
 2479   0.0000       6.782890       184.5718 
 2480   0.0000       6.785271       184.6366 
 2481   0.0000       6.787606       184.7001 
 2482   0.0000       6.790237       184.7718 
 2483   0.0000       6.793775       184.8680 
 2484   0.0000       6.795892       184.9256 
 2485   0.0000       6.796772       184.9496 
 2486   0.0000       6.798429       184.9947 
 2487   0.0000       6.802191       185.0970 
 2488   0.0000       6.803655       185.1369 
 2489   0.0000       6.807644       185.2454 
 2490   0.0000       6.810104       185.3123 
 2491   0.0000       6.812459       185.3764 
 2492   0.0000       6.818308       185.5356 
 2493   0.0000       6.820809       185.6036 
 2494   0.0000       6.822009       185.6363 
 2495   0.0000       6.825440       185.7297 
 2496   0.0000       6.829415       185.8378 
 2497   0.0000       6.830745       185.8740 
 2498   0.0000       6.832450       185.9204 
 2499   0.0000       6.838875       186.0953 
 2500   0.0000       6.842586       186.1962 
 2501   0.0000       6.847185       186.3214 
 2502   0.0000       6.848460       186.3561 
 2503   0.0000       6.851237       186.4316 
 2504   0.0000       6.851886       186.4493 
 2505   0.0000       6.854187       186.5119 
 2506   0.0000       6.856574       186.5769 
 2507   0.0000       6.858352       186.6252 
 2508   0.0000       6.863025       186.7524 
 2509   0.0000       6.865958       186.8322 
 2510   0.0000       6.869741       186.9352 
 2511   0.0000       6.870977       186.9688 
 2512   0.0000       6.874062       187.0527 
 2513   0.0000       6.878486       187.1731 
 2514   0.0000       6.882379       187.2790 
 2515   0.0000       6.884943       187.3488 
 2516   0.0000       6.888939       187.4576 
 2517   0.0000       6.895383       187.6329 
 2518   0.0000       6.898743       187.7243 
 2519   0.0000       6.904044       187.8686 
 2520   0.0000       6.905184       187.8996 
 2521   0.0000       6.910117       188.0338 
 2522   0.0000       6.912652       188.1028 
 2523   0.0000       6.916249       188.2007 
 2524   0.0000       6.922363       188.3671 
 2525   0.0000       6.923975       188.4109 
 2526   0.0000       6.928704       188.5396 
 2527   0.0000       6.931576       188.6178 
 2528   0.0000       6.936659       188.7561 
 2529   0.0000       6.948710       189.0840 
 2530   0.0000       6.952459       189.1860 
 2531   0.0000       6.957860       189.3330 
 2532   0.0000       6.961628       189.4355 
 2533   0.0000       6.963165       189.4774 
 2534   0.0000       6.968804       189.6308 
 2535   0.0000       6.969220       189.6421 
 2536   0.0000       6.976224       189.8327 
 2537   0.0000       6.979166       189.9128 
 2538   0.0000       6.982700       190.0089 
 2539   0.0000       6.986753       190.1192 
 2540   0.0000       6.989955       190.2064 
 2541   0.0000       6.995281       190.3513 
 2542   0.0000       7.000353       190.4893 
 2543   0.0000       7.004656       190.6064 
 2544   0.0000       7.008736       190.7174 
 2545   0.0000       7.011857       190.8023 
 2546   0.0000       7.013841       190.8563 
 2547   0.0000       7.015663       190.9059 
 2548   0.0000       7.019521       191.0109 
 2549   0.0000       7.024562       191.1480 
 2550   0.0000       7.028393       191.2523 
 2551   0.0000       7.030317       191.3047 
 2552   0.0000       7.035107       191.4350 
 2553   0.0000       7.037660       191.5045 
 2554   0.0000       7.039259       191.5480 
 2555   0.0000       7.041287       191.6032 
 2556   0.0000       7.042775       191.6436 
 2557   0.0000       7.046019       191.7319 
 2558   0.0000       7.048336       191.7950 
 2559   0.0000       7.053507       191.9357 
 2560   0.0000       7.054352       191.9587 
 2561   0.0000       7.057059       192.0323 
 2562   0.0000       7.059697       192.1041 
 2563   0.0000       7.062400       192.1777 
 2564   0.0000       7.066705       192.2948 
 2565   0.0000       7.067914       192.3277 
 2566   0.0000       7.072331       192.4479 
 2567   0.0000       7.076861       192.5712 
 2568   0.0000       7.079057       192.6309 
 2569   0.0000       7.079187       192.6345 
 2570   0.0000       7.082591       192.7271 
 2571   0.0000       7.084903       192.7900 
 2572   0.0000       7.090926       192.9539 
 2573   0.0000       7.093384       193.0208 
 2574   0.0000       7.102952       193.2812 
 2575   0.0000       7.108735       193.4385 
 2576   0.0000       7.113535       193.5691 
 2577   0.0000       7.114007       193.5820 
 2578   0.0000       7.115845       193.6320 
 2579   0.0000       7.120742       193.7653 
 2580   0.0000       7.123901       193.8512 
 2581   0.0000       7.128655       193.9806 
 2582   0.0000       7.133617       194.1156 
 2583   0.0000       7.139057       194.2636 
 2584   0.0000       7.142009       194.3439 
 2585   0.0000       7.144377       194.4084 
 2586   0.0000       7.148714       194.5264 
 2587   0.0000       7.152175       194.6206 
 2588   0.0000       7.152749       194.6362 
 2589   0.0000       7.157524       194.7661 
 2590   0.0000       7.160591       194.8496 
 2591   0.0000       7.165971       194.9960 
 2592   0.0000       7.166389       195.0074 
 2593   0.0000       7.168278       195.0588 
 2594   0.0000       7.172327       195.1689 
 2595   0.0000       7.177738       195.3162 
 2596   0.0000       7.182364       195.4421 
 2597   0.0000       7.187314       195.5768 
 2598   0.0000       7.190076       195.6519 
 2599   0.0000       7.192673       195.7226 
 2600   0.0000       7.197275       195.8478 
 2601   0.0000       7.198940       195.8931 
 2602   0.0000       7.201368       195.9592 
 2603   0.0000       7.210441       196.2061 
 2604   0.0000       7.212144       196.2524 
 2605   0.0000       7.215023       196.3308 
 2606   0.0000       7.216637       196.3747 
 2607   0.0000       7.222848       196.5437 
 2608   0.0000       7.229608       196.7276 
 2609   0.0000       7.232910       196.8175 
 2610   0.0000       7.237115       196.9319 
 2611   0.0000       7.244947       197.1450 
 2612   0.0000       7.246792       197.1952 
 2613   0.0000       7.249736       197.2753 
 2614   0.0000       7.253627       197.3812 
 2615   0.0000       7.262668       197.6272 
 2616   0.0000       7.266001       197.7179 
 2617   0.0000       7.267364       197.7550 
 2618   0.0000       7.271688       197.8727 
 2619   0.0000       7.276841       198.0129 
 2620   0.0000       7.280065       198.1006 
 2621   0.0000       7.283589       198.1965 
 2622   0.0000       7.288108       198.3195 
 2623   0.0000       7.290535       198.3855 
 2624   0.0000       7.293586       198.4686 
 2625   0.0000       7.296257       198.5412 
 2626   0.0000       7.300483       198.6563 
 2627   0.0000       7.304121       198.7552 
 2628   0.0000       7.307688       198.8523 
 2629   0.0000       7.311927       198.9676 
 2630   0.0000       7.318384       199.1434 
 2631   0.0000       7.323472       199.2818 
 2632   0.0000       7.324413       199.3074 
 2633   0.0000       7.326780       199.3718 
 2634   0.0000       7.332878       199.5378 
 2635   0.0000       7.336475       199.6356 
 2636   0.0000       7.341530       199.7732 
 2637   0.0000       7.348535       199.9638 
 2638   0.0000       7.351784       200.0522 
 2639   0.0000       7.357457       200.2066 
 2640   0.0000       7.363190       200.3626 
 2641   0.0000       7.367092       200.4688 
 2642   0.0000       7.368472       200.5063 
 2643   0.0000       7.374101       200.6595 
 2644   0.0000       7.375462       200.6965 
 2645   0.0000       7.381899       200.8717 
 2646   0.0000       7.382551       200.8894 
 2647   0.0000       7.387377       201.0208 
 2648   0.0000       7.394420       201.2124 
 2649   0.0000       7.396012       201.2557 
 2650   0.0000       7.407106       201.5576 
 2651   0.0000       7.412113       201.6938 
 2652   0.0000       7.415901       201.7969 
 2653   0.0000       7.418087       201.8564 
 2654   0.0000       7.422757       201.9835 
 2655   0.0000       7.426466       202.0844 
 2656   0.0000       7.430212       202.1863 
 2657   0.0000       7.433522       202.2764 
 2658   0.0000       7.440390       202.4633 
 2659   0.0000       7.446873       202.6397 
 2660   0.0000       7.449902       202.7221 
 2661   0.0000       7.459770       202.9907 
 2662   0.0000       7.463135       203.0822 
 2663   0.0000       7.463902       203.1031 
 2664   0.0000       7.467052       203.1888 
 2665   0.0000       7.468254       203.2215 
 2666   0.0000       7.470987       203.2959 
 2667   0.0000       7.475874       203.4289 
 2668   0.0000       7.477181       203.4644 
 2669   0.0000       7.480694       203.5600 
 2670   0.0000       7.489123       203.7894 
 2671   0.0000       7.489971       203.8125 
 2672   0.0000       7.493341       203.9042 
 2673   0.0000       7.496078       203.9786 
 2674   0.0000       7.502707       204.1590 
 2675   0.0000       7.504867       204.2178 
 2676   0.0000       7.509333       204.3394 
 2677   0.0000       7.512996       204.4390 
 2678   0.0000       7.516913       204.5456 
 2679   0.0000       7.519081       204.6046 
 2680   0.0000       7.520494       204.6431 
 2681   0.0000       7.522982       204.7107 
 2682   0.0000       7.525197       204.7710 
 2683   0.0000       7.534248       205.0173 
 2684   0.0000       7.536323       205.0738 
 2685   0.0000       7.538939       205.1450 
 2686   0.0000       7.540303       205.1821 
 2687   0.0000       7.541599       205.2173 
 2688   0.0000       7.542430       205.2399 
 2689   0.0000       7.545588       205.3259 
 2690   0.0000       7.546331       205.3461 
 2691   0.0000       7.552223       205.5064 
 2692   0.0000       7.555616       205.5988 
 2693   0.0000       7.556560       205.6245 
 2694   0.0000       7.560614       205.7348 
 2695   0.0000       7.563714       205.8191 
 2696   0.0000       7.566757       205.9019 
 2697   0.0000       7.571437       206.0293 
 2698   0.0000       7.576165       206.1579 
 2699   0.0000       7.580766       206.2831 
 2700   0.0000       7.582886       206.3408 
 2701   0.0000       7.585494       206.4118 
 2702   0.0000       7.592511       206.6027 
 2703   0.0000       7.594504       206.6570 
 2704   0.0000       7.598323       206.7609 
 2705   0.0000       7.601698       206.8527 
 2706   0.0000       7.606186       206.9749 
 2707   0.0000       7.607241       207.0036 
 2708   0.0000       7.612669       207.1512 
 2709   0.0000       7.613697       207.1792 
 2710   0.0000       7.617914       207.2940 
 2711   0.0000       7.621321       207.3867 
 2712   0.0000       7.622671       207.4234 
 2713   0.0000       7.630547       207.6377 
 2714   0.0000       7.632522       207.6915 
 2715   0.0000       7.635794       207.7805 
 2716   0.0000       7.636414       207.7974 
 2717   0.0000       7.641611       207.9388 
 2718   0.0000       7.643590       207.9927 
 2719   0.0000       7.646319       208.0669 
 2720   0.0000       7.651029       208.1951 
 2721   0.0000       7.651723       208.2140 
 2722   0.0000       7.653259       208.2558 
 2723   0.0000       7.657666       208.3757 
 2724   0.0000       7.664278       208.5556 
 2725   0.0000       7.667785       208.6510 
 2726   0.0000       7.671440       208.7505 
 2727   0.0000       7.672789       208.7872 
 2728   0.0000       7.676421       208.8860 
 2729   0.0000       7.680060       208.9851 
 2730   0.0000       7.687613       209.1906 
 2731   0.0000       7.692762       209.3307 
 2732   0.0000       7.694165       209.3689 
 2733   0.0000       7.698325       209.4821 
 2734   0.0000       7.701651       209.5726 
 2735   0.0000       7.704491       209.6499 
 2736   0.0000       7.707487       209.7314 
 2737   0.0000       7.711503       209.8407 
 2738   0.0000       7.715670       209.9541 
 2739   0.0000       7.717671       210.0085 
 2740   0.0000       7.725477       210.2209 
 2741   0.0000       7.726429       210.2468 
 2742   0.0000       7.727949       210.2882 
 2743   0.0000       7.731984       210.3980 
 2744   0.0000       7.733324       210.4344 
 2745   0.0000       7.735341       210.4893 
 2746   0.0000       7.737008       210.5347 
 2747   0.0000       7.741866       210.6669 
 2748   0.0000       7.742894       210.6948 
 2749   0.0000       7.750056       210.8897 
 2750   0.0000       7.756080       211.0537 
 2751   0.0000       7.758357       211.1156 
 2752   0.0000       7.759294       211.1411 
 2753   0.0000       7.762341       211.2240 
 2754   0.0000       7.764924       211.2943 
 2755   0.0000       7.771831       211.4823 
 2756   0.0000       7.774756       211.5619 
 2757   0.0000       7.778334       211.6592 
 2758   0.0000       7.782080       211.7612 
 2759   0.0000       7.787466       211.9077 
 2760   0.0000       7.790272       211.9841 
 2761   0.0000       7.795085       212.1150 
 2762   0.0000       7.799277       212.2291 
 2763   0.0000       7.803641       212.3479 
 2764   0.0000       7.807087       212.4416 
 2765   0.0000       7.809246       212.5004 
 2766   0.0000       7.815942       212.6826 
 2767   0.0000       7.823254       212.8816 
 2768   0.0000       7.825034       212.9300 
 2769   0.0000       7.827867       213.0071 
 2770   0.0000       7.832514       213.1336 
 2771   0.0000       7.837989       213.2825 
 2772   0.0000       7.840816       213.3595 
 2773   0.0000       7.844110       213.4491 
 2774   0.0000       7.850283       213.6171 
 2775   0.0000       7.851632       213.6538 
 2776   0.0000       7.852211       213.6695 
 2777   0.0000       7.856678       213.7911 
 2778   0.0000       7.859217       213.8602 
 2779   0.0000       7.860927       213.9067 
 2780   0.0000       7.864606       214.0068 
 2781   0.0000       7.869499       214.1400 
 2782   0.0000       7.875637       214.3070 
 2783   0.0000       7.875945       214.3153 
 2784   0.0000       7.883359       214.5171 
 2785   0.0000       7.886678       214.6074 
 2786   0.0000       7.890515       214.7118 
 2787   0.0000       7.892042       214.7534 
 2788   0.0000       7.896287       214.8689 
 2789   0.0000       7.904500       215.0924 
 2790   0.0000       7.907752       215.1809 
 2791   0.0000       7.912669       215.3147 
 2792   0.0000       7.914959       215.3770 
 2793   0.0000       7.919329       215.4959 
 2794   0.0000       7.921417       215.5527 
 2795   0.0000       7.924177       215.6278 
 2796   0.0000       7.927845       215.7276 
 2797   0.0000       7.932257       215.8477 
 2798   0.0000       7.936581       215.9653 
 2799   0.0000       7.941586       216.1015 
 2800   0.0000       7.942768       216.1337 
 2801   0.0000       7.944942       216.1929 
 2802   0.0000       7.945660       216.2124 
 2803   0.0000       7.951367       216.3677 
 2804   0.0000       7.955592       216.4827 
 2805   0.0000       7.958079       216.5503 
 2806   0.0000       7.960455       216.6150 
 2807   0.0000       7.963329       216.6932 
 2808   0.0000       7.967816       216.8153 
 2809   0.0000       7.970476       216.8877 
 2810   0.0000       7.971549       216.9169 
 2811   0.0000       7.972893       216.9535 
 2812   0.0000       7.975006       217.0110 
 2813   0.0000       7.977214       217.0710 
 2814   0.0000       7.980898       217.1713 
 2815   0.0000       7.982933       217.2267 
 2816   0.0000       7.986395       217.3209 
 2817   0.0000       7.987469       217.3501 
 2818   0.0000       7.989935       217.4172 
 2819   0.0000       7.993820       217.5229 
 2820   0.0000       7.999053       217.6653 
 2821   0.0000       8.005575       217.8428 
 2822   0.0000       8.008916       217.9337 
 2823   0.0000       8.010143       217.9671 
 2824   0.0000       8.014079       218.0742 
 2825   0.0000       8.015242       218.1058 
 2826   0.0000       8.018189       218.1860 
 2827   0.0000       8.020014       218.2357 
 2828   0.0000       8.024468       218.3569 
 2829   0.0000       8.028143       218.4569 
 2830   0.0000       8.028444       218.4651 
 2831   0.0000       8.034843       218.6392 
 2832   0.0000       8.036074       218.6727 
 2833   0.0000       8.040632       218.7967 
 2834   0.0000       8.041631       218.8239 
 2835   0.0000       8.045167       218.9201 
 2836   0.0000       8.045581       218.9314 
 2837   0.0000       8.050595       219.0678 
 2838   0.0000       8.057626       219.2591 
 2839   0.0000       8.058515       219.2833 
 2840   0.0000       8.062980       219.4048 
 2841   0.0000       8.067036       219.5152 
 2842   0.0000       8.074186       219.7098 
 2843   0.0000       8.074973       219.7312 
 2844   0.0000       8.076448       219.7713 
 2845   0.0000       8.078769       219.8345 
 2846   0.0000       8.090807       220.1621 
 2847   0.0000       8.094468       220.2617 
 2848   0.0000       8.098931       220.3831 
 2849   0.0000       8.103679       220.5123 
 2850   0.0000       8.108179       220.6348 
 2851   0.0000       8.110401       220.6952 
 2852   0.0000       8.115413       220.8316 
 2853   0.0000       8.117796       220.8965 
 2854   0.0000       8.118667       220.9201 
 2855   0.0000       8.127725       221.1666 
 2856   0.0000       8.133729       221.3300 
 2857   0.0000       8.137295       221.4271 
 2858   0.0000       8.138380       221.4566 
 2859   0.0000       8.141526       221.5422 
 2860   0.0000       8.144361       221.6193 
 2861   0.0000       8.146726       221.6837 
 2862   0.0000       8.148073       221.7203 
 2863   0.0000       8.149272       221.7530 
 2864   0.0000       8.152512       221.8411 
 2865   0.0000       8.155585       221.9248 
 2866   0.0000       8.156249       221.9428 
 2867   0.0000       8.158564       222.0058 
 2868   0.0000       8.161721       222.0917 
 2869   0.0000       8.166764       222.2290 
 2870   0.0000       8.171212       222.3500 
 2871   0.0000       8.171858       222.3676 
 2872   0.0000       8.179900       222.5864 
 2873   0.0000       8.184133       222.7016 
 2874   0.0000       8.189515       222.8480 
 2875   0.0000       8.192239       222.9222 
 2876   0.0000       8.195305       223.0056 
 2877   0.0000       8.195893       223.0216 
 2878   0.0000       8.199812       223.1282 
 2879   0.0000       8.203441       223.2270 
 2880   0.0000       8.204424       223.2537 
 2881   0.0000       8.207185       223.3288 
 2882   0.0000       8.209035       223.3792 
 2883   0.0000       8.213629       223.5042 
 2884   0.0000       8.216147       223.5727 
 2885   0.0000       8.217251       223.6028 
 2886   0.0000       8.217825       223.6184 
 2887   0.0000       8.220706       223.6968 
 2888   0.0000       8.225796       223.8353 
 2889   0.0000       8.227946       223.8938 
 2890   0.0000       8.229215       223.9283 
 2891   0.0000       8.231328       223.9858 
 2892   0.0000       8.236096       224.1156 
 2893   0.0000       8.237566       224.1556 
 2894   0.0000       8.239886       224.2187 
 2895   0.0000       8.245190       224.3630 
 2896   0.0000       8.247018       224.4128 
 2897   0.0000       8.251779       224.5423 
 2898   0.0000       8.252988       224.5752 
 2899   0.0000       8.258577       224.7273 
 2900   0.0000       8.265195       224.9074 
 2901   0.0000       8.270125       225.0415 
 2902   0.0000       8.276503       225.2151 
 2903   0.0000       8.278153       225.2600 
 2904   0.0000       8.281030       225.3383 
 2905   0.0000       8.285155       225.4505 
 2906   0.0000       8.286569       225.4890 
 2907   0.0000       8.293390       225.6746 
 2908   0.0000       8.299722       225.8469 
 2909   0.0000       8.301166       225.8862 
 2910   0.0000       8.304231       225.9696 
 2911   0.0000       8.308554       226.0873 
 2912   0.0000       8.312513       226.1950 
 2913   0.0000       8.315114       226.2658 
 2914   0.0000       8.318125       226.3477 
 2915   0.0000       8.324949       226.5334 
 2916   0.0000       8.325386       226.5453 
 2917   0.0000       8.330643       226.6883 
 2918   0.0000       8.335806       226.8288 
 2919   0.0000       8.340711       226.9623 
 2920   0.0000       8.344708       227.0710 
 2921   0.0000       8.350453       227.2274 
 2922   0.0000       8.352638       227.2868 
 2923   0.0000       8.355222       227.3572 
 2924   0.0000       8.358929       227.4580 
 2925   0.0000       8.360867       227.5108 
 2926   0.0000       8.363423       227.5803 
 2927   0.0000       8.367809       227.6997 
 2928   0.0000       8.369489       227.7454 
 2929   0.0000       8.372045       227.8149 
 2930   0.0000       8.373293       227.8489 
 2931   0.0000       8.375662       227.9134 
 2932   0.0000       8.382402       228.0968 
 2933   0.0000       8.385404       228.1784 
 2934   0.0000       8.386212       228.2004 
 2935   0.0000       8.390175       228.3083 
 2936   0.0000       8.392135       228.3616 
 2937   0.0000       8.393933       228.4105 
 2938   0.0000       8.395120       228.4428 
 2939   0.0000       8.395838       228.4624 
 2940   0.0000       8.397987       228.5208 
 2941   0.0000       8.401882       228.6268 
 2942   0.0000       8.404556       228.6996 
 2943   0.0000       8.407500       228.7797 
 2944   0.0000       8.410206       228.8533 
 2945   0.0000       8.411758       228.8956 
 2946   0.0000       8.413634       228.9466 
 2947   0.0000       8.415358       228.9935 
 2948   0.0000       8.417978       229.0648 
 2949   0.0000       8.422936       229.1998 
 2950   0.0000       8.424843       229.2516 
 2951   0.0000       8.427427       229.3220 
 2952   0.0000       8.429902       229.3893 
 2953   0.0000       8.432360       229.4562 
 2954   0.0000       8.434306       229.5091 
 2955   0.0000       8.435822       229.5504 
 2956   0.0000       8.436671       229.5735 
 2957   0.0000       8.440096       229.6667 
 2958   0.0000       8.441659       229.7092 
 2959   0.0000       8.444683       229.7915 
 2960   0.0000       8.449363       229.9189 
 2961   0.0000       8.452415       230.0019 
 2962   0.0000       8.453550       230.0328 
 2963   0.0000       8.458167       230.1584 
 2964   0.0000       8.459628       230.1982 
 2965   0.0000       8.462479       230.2758 
 2966   0.0000       8.467067       230.4006 
 2967   0.0000       8.468067       230.4278 
 2968   0.0000       8.469041       230.4543 
 2969   0.0000       8.472665       230.5529 
 2970   0.0000       8.473322       230.5708 
 2971   0.0000       8.475326       230.6253 
 2972   0.0000       8.484385       230.8719 
 2973   0.0000       8.486402       230.9267 
 2974   0.0000       8.489654       231.0152 
 2975   0.0000       8.491905       231.0765 
 2976   0.0000       8.498469       231.2551 
 2977   0.0000       8.499530       231.2840 
 2978   0.0000       8.502850       231.3743 
 2979   0.0000       8.506689       231.4788 
 2980   0.0000       8.511190       231.6013 
 2981   0.0000       8.512546       231.6381 
 2982   0.0000       8.513868       231.6741 
 2983   0.0000       8.514674       231.6961 
 2984   0.0000       8.517756       231.7799 
 2985   0.0000       8.520622       231.8579 
 2986   0.0000       8.522203       231.9009 
 2987   0.0000       8.526454       232.0166 
 2988   0.0000       8.528499       232.0723 
 2989   0.0000       8.531996       232.1674 
 2990   0.0000       8.535204       232.2547 
 2991   0.0000       8.538099       232.3335 
 2992   0.0000       8.540777       232.4063 
 2993   0.0000       8.543391       232.4775 
 2994   0.0000       8.544127       232.4975 
 2995   0.0000       8.548546       232.6178 
 2996   0.0000       8.550216       232.6632 
 2997   0.0000       8.552401       232.7227 
 2998   0.0000       8.555926       232.8186 
 2999   0.0000       8.557856       232.8711 
 3000   0.0000       8.559197       232.9076 
 3001   0.0000       8.562252       232.9907 
 3002   0.0000       8.566640       233.1101 
 3003   0.0000       8.568962       233.1733 
 3004   0.0000       8.573708       233.3025 
 3005   0.0000       8.574651       233.3281 
 3006   0.0000       8.578618       233.4361 
 3007   0.0000       8.583215       233.5612 
 3008   0.0000       8.584475       233.5954 
 3009   0.0000       8.587093       233.6667 
 3010   0.0000       8.589424       233.7301 
 3011   0.0000       8.590836       233.7685 
 3012   0.0000       8.594311       233.8631 
 3013   0.0000       8.598935       233.9889 
 3014   0.0000       8.600398       234.0287 
 3015   0.0000       8.604841       234.1496 
 3016   0.0000       8.608424       234.2471 
 3017   0.0000       8.611177       234.3220 
 3018   0.0000       8.612612       234.3611 
 3019   0.0000       8.613012       234.3720 
 3020   0.0000       8.615592       234.4422 
 3021   0.0000       8.618214       234.5135 
 3022   0.0000       8.621478       234.6023 
 3023   0.0000       8.631491       234.8748 
 3024   0.0000       8.635106       234.9732 
 3025   0.0000       8.638844       235.0749 
 3026   0.0000       8.643684       235.2066 
 3027   0.0000       8.649087       235.3536 
 3028   0.0000       8.651173       235.4104 
 3029   0.0000       8.654633       235.5045 
 3030   0.0000       8.655629       235.5317 
 3031   0.0000       8.657702       235.5881 
 3032   0.0000       8.663191       235.7374 
 3033   0.0000       8.664163       235.7638 
 3034   0.0000       8.671902       235.9745 
 3035   0.0000       8.677128       236.1167 
 3036   0.0000       8.680962       236.2210 
 3037   0.0000       8.681942       236.2476 
 3038   0.0000       8.685860       236.3543 
 3039   0.0000       8.689358       236.4495 
 3040   0.0000       8.691989       236.5211 
 3041   0.0000       8.693287       236.5564 
 3042   0.0000       8.694763       236.5965 
 3043   0.0000       8.697995       236.6845 
 3044   0.0000       8.700872       236.7628 
 3045   0.0000       8.706385       236.9128 
 3046   0.0000       8.708314       236.9653 
 3047   0.0000       8.717954       237.2276 
 3048   0.0000       8.718917       237.2538 
 3049   0.0000       8.721450       237.3227 
 3050   0.0000       8.724273       237.3995 
 3051   0.0000       8.729684       237.5468 
 3052   0.0000       8.732355       237.6195 
 3053   0.0000       8.739340       237.8095 
 3054   0.0000       8.743632       237.9263 
 3055   0.0000       8.748016       238.0456 
 3056   0.0000       8.751402       238.1378 
 3057   0.0000       8.754260       238.2155 
 3058   0.0000       8.759766       238.3654 
 3059   0.0000       8.761948       238.4247 
 3060   0.0000       8.765288       238.5156 
 3061   0.0000       8.766503       238.5487 
 3062   0.0000       8.770810       238.6659 
 3063   0.0000       8.775321       238.7886 
 3064   0.0000       8.776931       238.8324 
 3065   0.0000       8.780990       238.9429 
 3066   0.0000       8.784532       239.0393 
 3067   0.0000       8.789161       239.1652 
 3068   0.0000       8.794102       239.2997 
 3069   0.0000       8.796405       239.3623 
 3070   0.0000       8.800887       239.4843 
 3071   0.0000       8.812408       239.7978 
 3072   0.0000       8.812987       239.8136 
 3073   0.0000       8.816308       239.9039 
 3074   0.0000       8.824811       240.1353 
 3075   0.0000       8.829496       240.2628 
 3076   0.0000       8.836231       240.4461 
 3077   0.0000       8.839670       240.5397 
 3078   0.0000       8.845605       240.7011 
 3079   0.0000       8.851590       240.8640 
 3080   0.0000       8.856175       240.9888 
 3081   0.0000       8.858048       241.0398 
 3082   0.0000       8.859515       241.0797 
 3083   0.0000       8.865213       241.2347 
 3084   0.0000       8.870402       241.3759 
 3085   0.0000       8.873758       241.4672 
 3086   0.0000       8.875905       241.5256 
 3087   0.0000       8.879708       241.6291 
 3088   0.0000       8.886037       241.8014 
 3089   0.0000       8.892894       241.9879 
 3090   0.0000       8.900314       242.1899 
 3091   0.0000       8.904442       242.3022 
 3092   0.0000       8.905970       242.3438 
 3093   0.0000       8.909159       242.4306 
 3094   0.0000       8.913352       242.5446 
 3095   0.0000       8.917959       242.6700 
 3096   0.0000       8.918923       242.6962 
 3097   0.0000       8.921234       242.7591 
 3098   0.0000       8.923245       242.8138 
 3099   0.0000       8.926658       242.9067 
 3100   0.0000       8.934771       243.1275 
 3101   0.0000       8.940314       243.2783 
 3102   0.0000       8.941894       243.3213 
 3103   0.0000       8.950466       243.5546 
 3104   0.0000       8.953070       243.6254 
 3105   0.0000       8.956085       243.7075 
 3106   0.0000       8.957488       243.7456 
 3107   0.0000       8.961145       243.8452 
 3108   0.0000       8.962058       243.8700 
 3109   0.0000       8.962946       243.8942 
 3110   0.0000       8.969603       244.0753 
 3111   0.0000       8.970958       244.1122 
 3112   0.0000       8.973284       244.1755 
 3113   0.0000       8.977208       244.2822 
 3114   0.0000       8.979753       244.3515 
 3115   0.0000       8.983468       244.4526 
 3116   0.0000       8.983926       244.4650 
 3117   0.0000       8.989740       244.6233 
 3118   0.0000       8.990542       244.6451 
 3119   0.0000       8.994347       244.7486 
 3120   0.0000       8.996796       244.8153 
 3121   0.0000       9.005980       245.0652 
 3122   0.0000       9.008096       245.1228 
 3123   0.0000       9.012132       245.2326 
 3124   0.0000       9.018301       245.4004 
 3125   0.0000       9.020890       245.4709 
 3126   0.0000       9.024829       245.5781 
 3127   0.0000       9.027716       245.6566 
 3128   0.0000       9.030977       245.7454 
 3129   0.0000       9.031917       245.7709 
 3130   0.0000       9.035849       245.8779 
 3131   0.0000       9.040603       246.0073 
 3132   0.0000       9.042716       246.0648 
 3133   0.0000       9.046968       246.1805 
 3134   0.0000       9.051830       246.3128 
 3135   0.0000       9.054396       246.3827 
 3136   0.0000       9.058897       246.5051 
 3137   0.0000       9.063271       246.6242 
 3138   0.0000       9.069721       246.7997 
 3139   0.0000       9.072047       246.8629 
 3140   0.0000       9.079127       247.0556 
 3141   0.0000       9.080656       247.0972 
 3142   0.0000       9.080810       247.1014 
 3143   0.0000       9.086712       247.2620 
 3144   0.0000       9.089258       247.3313 
 3145   0.0000       9.094686       247.4790 
 3146   0.0000       9.098048       247.5705 
 3147   0.0000       9.104758       247.7531 
 3148   0.0000       9.110143       247.8996 
 3149   0.0000       9.114773       248.0256 
 3150   0.0000       9.117787       248.1076 
 3151   0.0000       9.120100       248.1705 
 3152   0.0000       9.122835       248.2450 
 3153   0.0000       9.127145       248.3622 
 3154   0.0000       9.131285       248.4749 
 3155   0.0000       9.138561       248.6729 
 3156   0.0000       9.140338       248.7213 
 3157   0.0000       9.144735       248.8409 
 3158   0.0000       9.148933       248.9551 
 3159   0.0000       9.162303       249.3189 
 3160   0.0000       9.168919       249.4990 
 3161   0.0000       9.172875       249.6066 
 3162   0.0000       9.175331       249.6734 
 3163   0.0000       9.180272       249.8079 
 3164   0.0000       9.188313       250.0267 
 3165   0.0000       9.201123       250.3753 
 3166   0.0000       9.214585       250.7416 
 3167   0.0000       9.218585       250.8505 
 3168   0.0000       9.226440       251.0642 
 3169   0.0000       9.235073       251.2991 
 3170   0.0000       9.246189       251.6016 
 3171   0.0000       9.248289       251.6587 
 3172   0.0000       9.259542       251.9649 
 3173   0.0000       9.272046       252.3052 
 3174   0.0000       9.281236       252.5553 
 3175   0.0000       9.282847       252.5991 
 3176   0.0000       9.295264       252.9370 
 3177   0.0000       9.303510       253.1614 
 3178   0.0000       9.310906       253.3626 
 3179   0.0000       9.331831       253.9320 
 3180   0.0000       9.346766       254.3384 
 3181   0.0000       9.350850       254.4496 
 3182   0.0000       9.370834       254.9934 
 3183   0.0000       9.372264       255.0323 
 3184   0.0000       9.388589       255.4765 
 3185   0.0000       9.391887       255.5662 
 3186   0.0000       9.393633       255.6138 
 3187   0.0000       9.404677       255.9143 
 3188   0.0000       9.413556       256.1559 
 3189   0.0000       9.414883       256.1920 
 3190   0.0000       9.419992       256.3310 
 3191   0.0000       9.431659       256.6485 
 3192   0.0000       9.434117       256.7154 
 3193   0.0000       9.436188       256.7717 
 3194   0.0000       9.453587       257.2452 
 3195   0.0000       9.468690       257.6562 
 3196   0.0000       9.472593       257.7624 
 3197   0.0000       9.479757       257.9573 
 3198   0.0000       9.484017       258.0732 
 3199   0.0000       9.490657       258.2539 
 3200   0.0000       9.503350       258.5993 
 3201   0.0000       9.526535       259.2302 
 3202   0.0000       9.532769       259.3998 
 3203   0.0000       9.543789       259.6997 
 3204   0.0000       9.549962       259.8677 
 3205   0.0000       9.557643       260.0767 
 3206   0.0000       9.562179       260.2001 
 3207   0.0000       9.566158       260.3084 
 3208   0.0000       9.572523       260.4816 
 3209   0.0000       9.573203       260.5001 
 3210   0.0000       9.581425       260.7238 
 3211   0.0000       9.585941       260.8467 
 3212   0.0000       9.588598       260.9190 
 3213   0.0000       9.593365       261.0487 
 3214   0.0000       9.596546       261.1353 
 3215   0.0000       9.622087       261.8303 
 3216   0.0000       9.628311       261.9997 
 3217   0.0000       9.636377       262.2191 
 3218   0.0000       9.651831       262.6397 
 3219   0.0000       9.666778       263.0464 
 3220   0.0000       9.673181       263.2206 
 3221   0.0000       9.687620       263.6135 
 3222   0.0000       9.701723       263.9973 
 3223   0.0000       9.706349       264.1232 
 3224   0.0000       9.707137       264.1446 
 3225   0.0000       9.718006       264.4404 
 3226   0.0000       9.721839       264.5447 
 3227   0.0000       9.726084       264.6602 
 3228   0.0000       9.729588       264.7556 
 3229   0.0000       9.736333       264.9391 
 3230   0.0000       9.739101       265.0144 
 3231   0.0000       9.744843       265.1706 
 3232   0.0000       9.745538       265.1896 
 3233   0.0000       9.750678       265.3294 
 3234   0.0000       9.757844       265.5244 
 3235   0.0000       9.772067       265.9115 
 3236   0.0000       9.774456       265.9765 
 3237   0.0000       9.777434       266.0575 
 3238   0.0000       9.779795       266.1218 
 3239   0.0000       9.783960       266.2351 
 3240   0.0000       9.788994       266.3721 
 3241   0.0000       9.795278       266.5431 
 3242   0.0000       9.797077       266.5920 
 3243   0.0000       9.800496       266.6850 
 3244   0.0000       9.802147       266.7300 
 3245   0.0000       9.806311       266.8433 
 3246   0.0000       9.806837       266.8576 
 3247   0.0000       9.808384       266.8997 
 3248   0.0000       9.810577       266.9594 
 3249   0.0000       9.816117       267.1101 
 3250   0.0000       9.821859       267.2664 
 3251   0.0000       9.827463       267.4189 
 3252   0.0000       9.828776       267.4546 
 3253   0.0000       9.839577       267.7485 
 3254   0.0000       9.840626       267.7771 
 3255   0.0000       9.848449       267.9899 
 3256   0.0000       9.853367       268.1238 
 3257   0.0000       9.856537       268.2100 
 3258   0.0000       9.861553       268.3465 
 3259   0.0000       9.868659       268.5399 
 3260   0.0000       9.871272       268.6110 
 3261   0.0000       9.877330       268.7758 
 3262   0.0000       9.881571       268.8912 
 3263   0.0000       9.885513       268.9985 
 3264   0.0000       9.887102       269.0417 
 3265   0.0000       9.889225       269.0995 
 3266   0.0000       9.890819       269.1429 
 3267   0.0000       9.892867       269.1986 
 3268   0.0000       9.896045       269.2851 
 3269   0.0000       9.902526       269.4614 
 3270   0.0000       9.904889       269.5257 
 3271   0.0000       9.906160       269.5603 
 3272   0.0000       9.913273       269.7539 
 3273   0.0000       9.917200       269.8607 
 3274   0.0000       9.921940       269.9897 
 3275   0.0000       9.927512       270.1413 
 3276   0.0000       9.930258       270.2161 
 3277   0.0000       9.931671       270.2545 
 3278   0.0000       9.938244       270.4334 
 3279   0.0000       9.944438       270.6019 
 3280   0.0000       9.949116       270.7292 
 3281   0.0000       9.957127       270.9472 
 3282   0.0000       9.957818       270.9660 
 3283   0.0000       9.966257       271.1957 
 3284   0.0000       9.970071       271.2994 
 3285   0.0000       9.978821       271.5375 
 3286   0.0000       9.983250       271.6580 
 3287   0.0000       9.986115       271.7360 
 3288   0.0000       9.994528       271.9649 
 3289   0.0000       9.998117       272.0626 
 3290   0.0000       9.999167       272.0912 
 3291   0.0000      10.002385       272.1787 
 3292   0.0000      10.005221       272.2559 
 3293   0.0000      10.007903       272.3289 
 3294   0.0000      10.024844       272.7899 
 3295   0.0000      10.029304       272.9112 
 3296   0.0000      10.051751       273.5221 
 3297   0.0000      10.057823       273.6873 
 3298   0.0000      10.061720       273.7933 
 3299   0.0000      10.064272       273.8628 
 3300   0.0000      10.064653       273.8731 
 3301   0.0000      10.072737       274.0931 
 3302   0.0000      10.079161       274.2679 
 3303   0.0000      10.084824       274.4220 
 3304   0.0000      10.097326       274.7622 
 3305   0.0000      10.113021       275.1893 
 3306   0.0000      10.115714       275.2626 
 3307   0.0000      10.120142       275.3831 
 3308   0.0000      10.124992       275.5150 
 3309   0.0000      10.136893       275.8389 
 3310   0.0000      10.143697       276.0240 
 3311   0.0000      10.151502       276.2364 
 3312   0.0000      10.160671       276.4859 
 3313   0.0000      10.162299       276.5302 
 3314   0.0000      10.163397       276.5601 
 3315   0.0000      10.176490       276.9164 
 3316   0.0000      10.189912       277.2816 
 3317   0.0000      10.195526       277.4344 
 3318   0.0000      10.202099       277.6132 
 3319   0.0000      10.218905       278.0705 
 3320   0.0000      10.224765       278.2300 
 3321   0.0000      10.232743       278.4471 
 3322   0.0000      10.245401       278.7915 
 3323   0.0000      10.253067       279.0001 
 3324   0.0000      10.258181       279.1393 
 3325   0.0000      10.264194       279.3029 
 3326   0.0000      10.271127       279.4916 
 3327   0.0000      10.280501       279.7466 
 3328   0.0000      10.292322       280.0683 
 3329   0.0000      10.303208       280.3645 
 3330   0.0000      10.311919       280.6016 
 3331   0.0000      10.326177       280.9896 
 3332   0.0000      10.341672       281.4112 
 3333   0.0000      10.349242       281.6172 
 3334   0.0000      10.351680       281.6835 
 3335   0.0000      10.357316       281.8369 
 3336   0.0000      10.364359       282.0285 
 3337   0.0000      10.375144       282.3220 
 3338   0.0000      10.378510       282.4136 
 3339   0.0000      10.389853       282.7223 
 3340   0.0000      10.392930       282.8060 
 3341   0.0000      10.397072       282.9187 
 3342   0.0000      10.397950       282.9426 
 3343   0.0000      10.403928       283.1053 
 3344   0.0000      10.407336       283.1980 
 3345   0.0000      10.408141       283.2199 
 3346   0.0000      10.410104       283.2733 
 3347   0.0000      10.420333       283.5517 
 3348   0.0000      10.425413       283.6899 
 3349   0.0000      10.429074       283.7895 
 3350   0.0000      10.430334       283.8238 
 3351   0.0000      10.434191       283.9288 
 3352   0.0000      10.437597       284.0214 
 3353   0.0000      10.446889       284.2743 
 3354   0.0000      10.469279       284.8836 
 3355   0.0000      10.475905       285.0639 
 3356   0.0000      10.478008       285.1211 
 3357   0.0000      10.484485       285.2973 
 3358   0.0000      10.489191       285.4254 
 3359   0.0000      10.503382       285.8115 
 3360   0.0000      10.511435       286.0307 
 3361   0.0000      10.524217       286.3785 
 3362   0.0000      10.537760       286.7470 
 3363   0.0000      10.542428       286.8740 
 3364   0.0000      10.548460       287.0382 
 3365   0.0000      10.575424       287.7719 
 3366   0.0000      10.593197       288.2556 
 3367   0.0000      10.601305       288.4762 
 3368   0.0000      10.621034       289.0130 
 3369   0.0000      10.627653       289.1931 
 3370   0.0000      10.646422       289.7039 
 3371   0.0000      10.656609       289.9811 
 3372   0.0000      10.663322       290.1637 
 3373   0.0000      10.672224       290.4060 
 3374   0.0000      10.694010       290.9988 
 3375   0.0000      10.723419       291.7991 
 3376   0.0000      10.740689       292.2690 
 3377   0.0000      10.746746       292.4338 
 3378   0.0000      10.754898       292.6557 
 3379   0.0000      10.763707       292.8954 
 3380   0.0000      10.768124       293.0156 
 3381   0.0000      10.779957       293.3375 
 3382   0.0000      10.781665       293.3840 
 3383   0.0000      10.795624       293.7639 
 3384   0.0000      10.803047       293.9659 
 3385   0.0000      10.808303       294.1089 
 3386   0.0000      10.841379       295.0089 
 3387   0.0000      10.845291       295.1154 
 3388   0.0000      10.847382       295.1723 
 3389   0.0000      10.856930       295.4321 
 3390   0.0000      10.874777       295.9177 
 3391   0.0000      10.886320       296.2318 
 3392   0.0000      10.904205       296.7185 
 3393   0.0000      10.922112       297.2058 
 3394   0.0000      10.938135       297.6418 
 3395   0.0000      10.952266       298.0263 
 3396   0.0000      10.967831       298.4499 
 3397   0.0000      10.975694       298.6638 
 3398   0.0000      10.982887       298.8595 
 3399   0.0000      11.041458       300.4534 
 3400   0.0000      11.073510       301.3255 
 3401   0.0000      11.144123       303.2470 
 3402   0.0000      11.171663       303.9964 
 3403   0.0000      11.199944       304.7660 
 3404   0.0000      11.229231       305.5629 
 3405   0.0000      11.261536       306.4420 
 3406   0.0000      11.278129       306.8935 
 3407   0.0000      11.313871       307.8661 
 3408   0.0000      11.331749       308.3526 
 3409   0.0000      11.423664       310.8537 
 3410   0.0000      11.452574       311.6404 
 3411   0.0000      11.476065       312.2796 
 3412   0.0000      11.481913       312.4387 
 3413   0.0000      11.553818       314.3954 
 3414   0.0000      11.597612       315.5871 
 3415   0.0000      11.625918       316.3573 
 3416   0.0000      11.633312       316.5585 
 3417   0.0000      11.693405       318.1937 
 3418   0.0000      11.705558       318.5244 
 3419   0.0000      11.716557       318.8237 
 3420   0.0000      11.741322       319.4976 
 3421   0.0000      11.756321       319.9058 
 3422   0.0000      11.785398       320.6970 
 3423   0.0000      11.837198       322.1065 
 3424   0.0000      11.884468       323.3928 
 3425   0.0000      11.902230       323.8761 
 3426   0.0000      11.940068       324.9058 
 3427   0.0000      12.032480       327.4204 
 3428   0.0000      12.060218       328.1752 
 3429   0.0000      12.093191       329.0725 
 3430   0.0000      12.116948       329.7189 
 3431   0.0000      12.122383       329.8668 
 3432   0.0000      12.137280       330.2722 
 3433   0.0000      12.152372       330.6829 
 3434   0.0000      12.180810       331.4567 
 3435   0.0000      12.186562       331.6132 
 3436   0.0000      12.205415       332.1262 
 3437   0.0000      12.214551       332.3748 
 3438   0.0000      12.218123       332.4720 
 3439   0.0000      12.242959       333.1478 
 3440   0.0000      12.276552       334.0620 
 3441   0.0000      12.290192       334.4331 
 3442   0.0000      12.305137       334.8398 
 3443   0.0000      12.311854       335.0226 
 3444   0.0000      12.317856       335.1859 
 3445   0.0000      12.333235       335.6044 
 3446   0.0000      12.346694       335.9706 
 3447   0.0000      12.356094       336.2264 
 3448   0.0000      12.357283       336.2588 
 3449   0.0000      12.395120       337.2884 
 3450   0.0000      12.403465       337.5154 
 3451   0.0000      12.420898       337.9898 
 3452   0.0000      12.435332       338.3826 
 3453   0.0000      12.456298       338.9531 
 3454   0.0000      12.467140       339.2481 
 3455   0.0000      12.475969       339.4884 
 3456   0.0000      12.494208       339.9847 
 3457   0.0000      12.511547       340.4565 
 3458   0.0000      12.535531       341.1091 
 3459   0.0000      12.555904       341.6635 
 3460   0.0000      12.569806       342.0418 
 3461   0.0000      12.580993       342.3462 
 3462   0.0000      12.594403       342.7111 
 3463   0.0000      12.603430       342.9568 
 3464   0.0000      12.607348       343.0634 
 3465   0.0000      12.624260       343.5236 
 3466   0.0000      12.634391       343.7992 
 3467   0.0000      12.706233       345.7542 
 3468   0.0000      12.718358       346.0841 
 3469   0.0000      12.754197       347.0593 
 3470   0.0000      12.766433       347.3923 
 3471   0.0000      12.788170       347.9838 
 3472   0.0000      12.795570       348.1852 
 3473   0.0000      12.820106       348.8528 
 3474   0.0000      12.846227       349.5636 
 3475   0.0000      12.871402       350.2487 
 3476   0.0000      12.890262       350.7619 
 3477   0.0000      12.912573       351.3690 
 3478   0.0000      12.930241       351.8497 
 3479   0.0000      12.960260       352.6666 
 3480   0.0000      12.994876       353.6085 
 3481   0.0000      13.128263       357.2382 
 3482   0.0000      13.131333       357.3217 
 3483   0.0000      13.167705       358.3115 
 3484   0.0000      13.169947       358.3725 
 3485   0.0000      13.197091       359.1111 
 3486   0.0000      13.214042       359.5724 
 3487   0.0000      13.227742       359.9452 
 3488   0.0000      13.240333       360.2878 
 3489   0.0000      13.306663       362.0927 
 3490   0.0000      13.312416       362.2493 
 3491   0.0000      13.342888       363.0784 
 3492   0.0000      13.343161       363.0859 
 3493   0.0000      13.368003       363.7618 
 3494   0.0000      13.386826       364.2740 
 3495   0.0000      13.411908       364.9566 
 3496   0.0000      13.460625       366.2822 
 3497   0.0000      13.665121       371.8468 
 3498   0.0000      13.740547       373.8993 
 3499   0.0000      13.742005       373.9390 
 3500   0.0000      14.011926       381.2839 
 3501   0.0000      14.220877       386.9697 
 3502   0.0000      14.400709       391.8632 
 3503   0.0000      14.450346       393.2139 
 3504   0.0000      14.461667       393.5220 
 3505   0.0000      14.610225       397.5644 
 3506   0.0000      14.813928       403.1075 
 3507   0.0000      15.064085       409.9146 
 3508   0.0000      15.126974       411.6259 
 3509   0.0000      15.495652       421.6581 
 3510   0.0000      28.177136       766.7388 
 3511   0.0000      28.224751       768.0345 
 3512   0.0000      28.408043       773.0222 
 3513   0.0000      28.482969       775.0610 
 3514   0.0000      28.614606       778.6430 
 3515   0.0000      28.642485       779.4016 
 3516   0.0000      28.724342       781.6291 
 3517   0.0000      28.740639       782.0725 
 3518   0.0000      28.759774       782.5932 
 3519   0.0000      28.762060       782.6554 
 3520   0.0000      28.791413       783.4542 
 3521   0.0000      28.829051       784.4784 
 3522   0.0000      28.837577       784.7104 
 3523   0.0000      28.871413       785.6311 
 3524   0.0000      28.896715       786.3196 
 3525   0.0000      29.074788       791.1652 
 3526   0.0000      29.139409       792.9236 
 3527   0.0000      29.151356       793.2487 
 3528   0.0000      29.171579       793.7990 
 3529   0.0000      29.178751       793.9942 
 3530   0.0000      29.183561       794.1251 
 3531   0.0000      29.243699       795.7615 
 3532   0.0000      29.250261       795.9401 
 3533   0.0000      29.252184       795.9924 
 3534   0.0000      29.284647       796.8758 
 3535   0.0000      29.301532       797.3352 
 3536   0.0000      29.398795       799.9819 
 3537   0.0000      29.419046       800.5329 
 3538   0.0000      29.430094       800.8336 
 3539   0.0000      29.439810       801.0979 
 3540   0.0000      29.444117       801.2152 
 3541   0.0000      29.511777       803.0563 
 3542   0.0000      29.566637       804.5491 
 3543   0.0000      29.575886       804.8008 
 3544   0.0000      29.589908       805.1823 
 3545   0.0000      29.596176       805.3529 
 3546   0.0000      38.573018      1049.6252 
 3547   0.0000      38.789412      1055.5136 
 3548   0.0000      48.544273      1320.9568 
 3549   0.0000      48.631374      1323.3270 
 3550   0.0000      48.730308      1326.0191 
 3551   0.0000      48.859531      1329.5354 
 3552   0.0000     149.011228      4054.8017 
 3553   0.0000     149.064710      4056.2570 
 3554   0.0000     149.255602      4061.4514 
 3555   0.0000     149.332360      4063.5401 
 3556   0.0000     149.417125      4065.8467 
 3557   0.0000     149.465992      4067.1764 
 3558   0.0000     149.520627      4068.6631 
 3559   0.0000     149.566633      4069.9150 
 3560   0.0000     149.568132      4069.9558 
 3561   0.0000     149.579640      4070.2689 
 3562   0.0000     149.588408      4070.5075 
 3563   0.0000     149.649900      4072.1808 
 3564   0.0000     149.653543      4072.2799 
 3565   0.0000     149.711985      4073.8702 
 3566   0.0000     149.739824      4074.6278 
 3567   0.0000     149.884939      4078.5765 
 3568   0.0000     149.912367      4079.3229 
 3569   0.0000     149.947170      4080.2699 
 3570   0.0000     149.971343      4080.9277 
 3571   0.0000     149.994617      4081.5610 
 3572   0.0000     150.009286      4081.9602 
 3573   0.0000     150.026706      4082.4342 
 3574   0.0000     150.029989      4082.5236 
 3575   0.0000     150.039082      4082.7710 
 3576   0.0000     150.070840      4083.6352 
 3577   0.0000     150.186434      4086.7806 
 3578   0.0000     150.258120      4088.7313 
 3579   0.0000     150.272054      4089.1105 
 3580   0.0000     150.274190      4089.1686 
 3581   0.0000     150.292385      4089.6637 
 3582   0.0000     150.305539      4090.0217 
 3583   0.0000     150.364056      4091.6140 
 3584   0.0000     150.371504      4091.8167 
 3585   0.0000     150.384488      4092.1700 
 3586   0.0000     150.399135      4092.5685 
 3587   0.0000     150.406515      4092.7693 
 3588   0.0000     200.033840      5443.1975 
 3589   0.0000     200.270827      5449.6463 
 3590   0.0000     255.957741      6964.9642 
 3591   0.0000     256.063103      6967.8313 
 3592   0.0000     256.164555      6970.5919 
 3593   0.0000     256.339800      6975.3606 

                    ********************************
                    * MULLIKEN POPULATION ANALYSIS *
                    ********************************

-----------------------
MULLIKEN ATOMIC CHARGES
-----------------------
   0 O :   -0.380313
   1 O :   -0.347658
   2 N :   -0.232101
   3 N :   -0.416693
   4 C :    0.544397
   5 C :    0.188184
   6 H :    0.106455
   7 C :    0.082463
   8 C :   -0.196886
   9 H :    0.146091
  10 C :   -0.124927
  11 H :    0.166401
  12 C :   -0.147453
  13 H :    0.141887
  14 C :   -0.120761
  15 H :    0.141841
  16 C :   -0.179372
  17 H :    0.087422
  18 C :    0.017416
  19 C :   -0.266613
  20 H :    0.098214
  21 H :    0.127845
  22 H :    0.117583
  23 C :   -0.270373
  24 H :    0.127367
  25 H :    0.127121
  26 H :    0.103020
  27 C :   -0.282616
  28 H :    0.118844
  29 H :    0.119028
  30 H :    0.124016
  31 C :    0.196473
  32 C :   -0.027082
  33 C :   -0.064864
  34 H :    0.081910
  35 C :   -0.173089
  36 H :    0.130910
  37 C :   -0.144867
  38 H :    0.147235
  39 C :   -0.128283
  40 H :    0.065301
  41 C :   -0.123044
  42 C :   -0.241936
  43 H :    0.092251
  44 H :    0.096139
  45 H :    0.098762
  46 C :   -0.266138
  47 H :    0.099125
  48 H :    0.104802
  49 H :    0.114302
  50 C :   -0.259871
  51 H :    0.118366
  52 H :    0.104327
  53 H :    0.092131
  54 C :    0.299313
  55 C :    0.071712
  56 C :   -0.080897
  57 H :    0.124047
  58 C :   -0.141627
  59 H :    0.147712
  60 C :   -0.086816
  61 H :    0.152790
  62 C :   -0.131148
  63 H :    0.153881
  64 C :   -0.084779
  65 H :    0.106655
  66 H :    0.205676
  67 O :   -0.595046
  68 C :    0.408369
  69 C :   -0.037416
  70 C :   -0.071065
  71 H :    0.102785
  72 C :   -0.147172
  73 H :    0.142148
  74 C :   -0.098765
  75 H :    0.143172
  76 C :   -0.143908
  77 H :    0.142400
  78 C :   -0.121075
  79 H :    0.115872
  80 O :   -0.629885
  81 H :    0.220373
Sum of atomic charges:   -0.0000000

--------------------------------
MULLIKEN REDUCED ORBITAL CHARGES
--------------------------------
  0 O s       :     3.841043  s :     3.841043
      pz      :     1.621443  p :     4.489873
      px      :     1.313073
      py      :     1.555357
      dz2     :     0.007032  d :     0.043885
      dxz     :     0.011498
      dyz     :     0.006350
      dx2y2   :     0.009158
      dxy     :     0.009847
      f0      :     0.000552  f :     0.005252
      f+1     :     0.001016
      f-1     :     0.000308
      f+2     :     0.000585
      f-2     :     0.000793
      f+3     :     0.001071
      f-3     :     0.000928
      g0      :     0.000026  g :     0.000260
      g+1     :     0.000029
      g-1     :     0.000007
      g+2     :     0.000028
      g-2     :     0.000030
      g+3     :     0.000035
      g-3     :     0.000015
      g+4     :     0.000053
      g-4     :     0.000037
  1 O s       :     3.732215  s :     3.732215
      pz      :     1.522762  p :     4.575575
      px      :     1.586861
      py      :     1.465951
      dz2     :     0.003736  d :     0.035853
      dxz     :     0.002797
      dyz     :     0.009809
      dx2y2   :     0.009261
      dxy     :     0.010249
      f0      :     0.000389  f :     0.003804
      f+1     :     0.000153
      f-1     :     0.000484
      f+2     :     0.000450
      f-2     :     0.000542
      f+3     :     0.000812
      f-3     :     0.000975
      g0      :     0.000017  g :     0.000211
      g+1     :     0.000007
      g-1     :     0.000027
      g+2     :     0.000011
      g-2     :     0.000022
      g+3     :     0.000031
      g-3     :     0.000012
      g+4     :     0.000043
      g-4     :     0.000042
  2 N s       :     3.611535  s :     3.611535
      pz      :     1.064885  p :     3.543531
      px      :     1.275954
      py      :     1.202692
      dz2     :     0.018936  d :     0.067486
      dxz     :     0.016656
      dyz     :     0.016250
      dx2y2   :     0.006194
      dxy     :     0.009450
      f0      :     0.002311  f :     0.008989
      f+1     :     0.001573
      f-1     :     0.001639
      f+2     :     0.001234
      f-2     :     0.001040
      f+3     :     0.000545
      f-3     :     0.000647
      g0      :     0.000074  g :     0.000560
      g+1     :     0.000106
      g-1     :     0.000078
      g+2     :     0.000100
      g-2     :     0.000095
      g+3     :     0.000036
      g-3     :     0.000048
      g+4     :     0.000020
      g-4     :     0.000003
  3 N s       :     3.585554  s :     3.585554
      pz      :     1.181323  p :     3.762504
      px      :     1.421888
      py      :     1.159293
      dz2     :     0.007962  d :     0.059891
      dxz     :     0.008966
      dyz     :     0.017415
      dx2y2   :     0.011142
      dxy     :     0.014407
      f0      :     0.000848  f :     0.008241
      f+1     :     0.000895
      f-1     :     0.001218
      f+2     :     0.001636
      f-2     :     0.001409
      f+3     :     0.001157
      f-3     :     0.001077
      g0      :     0.000035  g :     0.000502
      g+1     :     0.000017
      g-1     :     0.000062
      g+2     :     0.000026
      g-2     :     0.000091
      g+3     :     0.000099
      g-3     :     0.000066
      g+4     :     0.000051
      g-4     :     0.000056
  4 C s       :     3.121414  s :     3.121414
      pz      :     0.729139  p :     2.090733
      px      :     0.739774
      py      :     0.621820
      dz2     :     0.042309  d :     0.206235
      dxz     :     0.044084
      dyz     :     0.041180
      dx2y2   :     0.056416
      dxy     :     0.022246
      f0      :     0.008534  f :     0.033676
      f+1     :     0.003153
      f-1     :     0.003842
      f+2     :     0.003082
      f-2     :     0.006866
      f+3     :     0.004309
      f-3     :     0.003890
      g0      :     0.000341  g :     0.003543
      g+1     :     0.000437
      g-1     :     0.000479
      g+2     :     0.000417
      g-2     :     0.000495
      g+3     :     0.000211
      g-3     :     0.000337
      g+4     :     0.000312
      g-4     :     0.000515
  5 C s       :     3.375810  s :     3.375810
      pz      :     0.664516  p :     2.321157
      px      :     0.747742
      py      :     0.908900
      dz2     :     0.024564  d :     0.095006
      dxz     :     0.015367
      dyz     :     0.008968
      dx2y2   :     0.017662
      dxy     :     0.028446
      f0      :     0.003538  f :     0.018126
      f+1     :     0.002433
      f-1     :     0.003377
      f+2     :     0.003222
      f-2     :     0.001618
      f+3     :     0.001603
      f-3     :     0.002335
      g0      :     0.000194  g :     0.001716
      g+1     :     0.000282
      g-1     :     0.000184
      g+2     :     0.000214
      g-2     :     0.000236
      g+3     :     0.000178
      g-3     :     0.000125
      g+4     :     0.000164
      g-4     :     0.000138
  6 H s       :     0.861983  s :     0.861983
      pz      :     0.010226  p :     0.026522
      px      :     0.009542
      py      :     0.006754
      dz2     :     0.000387  d :     0.004656
      dxz     :     0.000172
      dyz     :     0.001773
      dx2y2   :     0.000693
      dxy     :     0.001630
      f0      :     0.000034  f :     0.000384
      f+1     :     0.000009
      f-1     :     0.000070
      f+2     :     0.000081
      f-2     :     0.000019
      f+3     :     0.000078
      f-3     :     0.000094
  7 C s       :     3.296933  s :     3.296933
      pz      :     0.919500  p :     2.501284
      px      :     0.657632
      py      :     0.924152
      dz2     :     0.031797  d :     0.099191
      dxz     :     0.012737
      dyz     :     0.018042
      dx2y2   :     0.015916
      dxy     :     0.020700
      f0      :     0.003852  f :     0.018600
      f+1     :     0.002237
      f-1     :     0.001732
      f+2     :     0.005158
      f-2     :     0.001246
      f+3     :     0.001938
      f-3     :     0.002437
      g0      :     0.000165  g :     0.001529
      g+1     :     0.000308
      g-1     :     0.000092
      g+2     :     0.000237
      g-2     :     0.000231
      g+3     :     0.000170
      g-3     :     0.000094
      g+4     :     0.000138
      g-4     :     0.000093
  8 C s       :     3.288764  s :     3.288764
      pz      :     0.943604  p :     2.785882
      px      :     0.901351
      py      :     0.940927
      dz2     :     0.015008  d :     0.107247
      dxz     :     0.047446
      dyz     :     0.010469
      dx2y2   :     0.009776
      dxy     :     0.024547
      f0      :     0.003058  f :     0.013742
      f+1     :     0.001295
      f-1     :     0.001357
      f+2     :     0.003588
      f-2     :     0.001061
      f+3     :     0.000692
      f-3     :     0.002692
      g0      :     0.000165  g :     0.001252
      g+1     :     0.000252
      g-1     :     0.000049
      g+2     :     0.000175
      g-2     :     0.000170
      g+3     :     0.000120
      g-3     :     0.000077
      g+4     :     0.000095
      g-4     :     0.000148
  9 H s       :     0.830870  s :     0.830870
      pz      :     0.004390  p :     0.019835
      px      :     0.005227
      py      :     0.010218
      dz2     :     0.001062  d :     0.002916
      dxz     :     0.000205
      dyz     :     0.000605
      dx2y2   :     0.000594
      dxy     :     0.000450
      f0      :     0.000058  f :     0.000288
      f+1     :     0.000048
      f-1     :     0.000035
      f+2     :     0.000070
      f-2     :     0.000029
      f+3     :     0.000031
      f-3     :     0.000017
 10 C s       :     3.183955  s :     3.183955
      pz      :     0.958647  p :     2.805987
      px      :     0.894217
      py      :     0.953123
      dz2     :     0.027635  d :     0.121120
      dxz     :     0.038650
      dyz     :     0.009581
      dx2y2   :     0.017443
      dxy     :     0.027812
      f0      :     0.002057  f :     0.012594
      f+1     :     0.001674
      f-1     :     0.001318
      f+2     :     0.003190
      f-2     :     0.001029
      f+3     :     0.000863
      f-3     :     0.002464
      g0      :     0.000104  g :     0.001271
      g+1     :     0.000260
      g-1     :     0.000053
      g+2     :     0.000178
      g-2     :     0.000160
      g+3     :     0.000154
      g-3     :     0.000101
      g+4     :     0.000104
      g-4     :     0.000158
 11 H s       :     0.810790  s :     0.810790
      pz      :     0.003277  p :     0.019857
      px      :     0.006578
      py      :     0.010002
      dz2     :     0.000711  d :     0.002678
      dxz     :     0.000629
      dyz     :     0.000716
      dx2y2   :     0.000329
      dxy     :     0.000293
      f0      :     0.000091  f :     0.000274
      f+1     :     0.000035
      f-1     :     0.000033
      f+2     :     0.000062
      f-2     :     0.000036
      f+3     :     0.000009
      f-3     :     0.000008
 12 C s       :     3.226821  s :     3.226821
      pz      :     0.898245  p :     2.781299
      px      :     0.941854
      py      :     0.941200
      dz2     :     0.045873  d :     0.125218
      dxz     :     0.021728
      dyz     :     0.022178
      dx2y2   :     0.026556
      dxy     :     0.008882
      f0      :     0.002952  f :     0.012849
      f+1     :     0.001690
      f-1     :     0.001533
      f+2     :     0.003287
      f-2     :     0.001190
      f+3     :     0.001266
      f-3     :     0.000930
      g0      :     0.000147  g :     0.001267
      g+1     :     0.000273
      g-1     :     0.000088
      g+2     :     0.000195
      g-2     :     0.000218
      g+3     :     0.000157
      g-3     :     0.000100
      g+4     :     0.000070
      g-4     :     0.000020
 13 H s       :     0.834050  s :     0.834050
      pz      :     0.007165  p :     0.021045
      px      :     0.004789
      py      :     0.009091
      dz2     :     0.000194  d :     0.002744
      dxz     :     0.001121
      dyz     :     0.000068
      dx2y2   :     0.000273
      dxy     :     0.001088
      f0      :     0.000035  f :     0.000275
      f+1     :     0.000029
      f-1     :     0.000006
      f+2     :     0.000067
      f-2     :     0.000010
      f+3     :     0.000015
      f-3     :     0.000112
 14 C s       :     3.163637  s :     3.163637
      pz      :     0.923739  p :     2.820883
      px      :     0.950362
      py      :     0.946782
      dz2     :     0.017734  d :     0.122250
      dxz     :     0.058823
      dyz     :     0.010704
      dx2y2   :     0.009692
      dxy     :     0.025298
      f0      :     0.002788  f :     0.012728
      f+1     :     0.001185
      f-1     :     0.001342
      f+2     :     0.003189
      f-2     :     0.001028
      f+3     :     0.000767
      f-3     :     0.002429
      g0      :     0.000171  g :     0.001263
      g+1     :     0.000245
      g-1     :     0.000060
      g+2     :     0.000188
      g-2     :     0.000170
      g+3     :     0.000112
      g-3     :     0.000073
      g+4     :     0.000098
      g-4     :     0.000146
 15 H s       :     0.832496  s :     0.832496
      pz      :     0.007645  p :     0.022524
      px      :     0.006092
      py      :     0.008786
      dz2     :     0.000960  d :     0.002854
      dxz     :     0.000403
      dyz     :     0.000490
      dx2y2   :     0.000604
      dxy     :     0.000397
      f0      :     0.000057  f :     0.000285
      f+1     :     0.000049
      f-1     :     0.000028
      f+2     :     0.000072
      f-2     :     0.000030
      f+3     :     0.000031
      f-3     :     0.000018
 16 C s       :     3.283262  s :     3.283262
      pz      :     0.939173  p :     2.782543
      px      :     0.889505
      py      :     0.953864
      dz2     :     0.021590  d :     0.098469
      dxz     :     0.030452
      dyz     :     0.008888
      dx2y2   :     0.013771
      dxy     :     0.023768
      f0      :     0.002199  f :     0.013851
      f+1     :     0.001997
      f-1     :     0.001333
      f+2     :     0.003371
      f-2     :     0.000945
      f+3     :     0.001190
      f-3     :     0.002816
      g0      :     0.000101  g :     0.001247
      g+1     :     0.000250
      g-1     :     0.000049
      g+2     :     0.000176
      g-2     :     0.000147
      g+3     :     0.000160
      g-3     :     0.000105
      g+4     :     0.000104
      g-4     :     0.000155
 17 H s       :     0.884370  s :     0.884370
      pz      :     0.007751  p :     0.024738
      px      :     0.008833
      py      :     0.008154
      dz2     :     0.001053  d :     0.003168
      dxz     :     0.000690
      dyz     :     0.000657
      dx2y2   :     0.000447
      dxy     :     0.000321
      f0      :     0.000103  f :     0.000303
      f+1     :     0.000036
      f-1     :     0.000046
      f+2     :     0.000068
      f-2     :     0.000034
      f+3     :     0.000008
      f-3     :     0.000009
 18 C s       :     3.260561  s :     3.260561
      pz      :     0.669726  p :     2.554510
      px      :     0.915281
      py      :     0.969503
      dz2     :     0.022328  d :     0.141903
      dxz     :     0.025119
      dyz     :     0.029228
      dx2y2   :     0.036077
      dxy     :     0.029150
      f0      :     0.004015  f :     0.023687
      f+1     :     0.002901
      f-1     :     0.004999
      f+2     :     0.003137
      f-2     :     0.001800
      f+3     :     0.003238
      f-3     :     0.003598
      g0      :     0.000301  g :     0.001922
      g+1     :     0.000306
      g-1     :     0.000202
      g+2     :     0.000196
      g-2     :     0.000141
      g+3     :     0.000168
      g-3     :     0.000156
      g+4     :     0.000226
      g-4     :     0.000225
 19 C s       :     3.169802  s :     3.169802
      pz      :     1.037624  p :     3.022325
      px      :     1.037489
      py      :     0.947212
      dz2     :     0.016948  d :     0.067241
      dxz     :     0.006589
      dyz     :     0.010862
      dx2y2   :     0.017482
      dxy     :     0.015361
      f0      :     0.000971  f :     0.006488
      f+1     :     0.000628
      f-1     :     0.001230
      f+2     :     0.000877
      f-2     :     0.000393
      f+3     :     0.001232
      f-3     :     0.001156
      g0      :     0.000090  g :     0.000757
      g+1     :     0.000063
      g-1     :     0.000104
      g+2     :     0.000076
      g-2     :     0.000012
      g+3     :     0.000094
      g-3     :     0.000085
      g+4     :     0.000106
      g-4     :     0.000128
 20 H s       :     0.867980  s :     0.867980
      pz      :     0.010910  p :     0.029409
      px      :     0.010680
      py      :     0.007820
      dz2     :     0.001136  d :     0.004015
      dxz     :     0.000261
      dyz     :     0.000576
      dx2y2   :     0.001351
      dxy     :     0.000692
      f0      :     0.000015  f :     0.000381
      f+1     :     0.000035
      f-1     :     0.000108
      f+2     :     0.000068
      f-2     :     0.000013
      f+3     :     0.000049
      f-3     :     0.000093
 21 H s       :     0.841925  s :     0.841925
      pz      :     0.007392  p :     0.025986
      px      :     0.010200
      py      :     0.008393
      dz2     :     0.000826  d :     0.003861
      dxz     :     0.001176
      dyz     :     0.001520
      dx2y2   :     0.000217
      dxy     :     0.000122
      f0      :     0.000095  f :     0.000383
      f+1     :     0.000078
      f-1     :     0.000141
      f+2     :     0.000043
      f-2     :     0.000021
      f+3     :     0.000004
      f-3     :     0.000001
 22 H s       :     0.850696  s :     0.850696
      pz      :     0.011150  p :     0.027335
      px      :     0.008114
      py      :     0.008070
      dz2     :     0.000166  d :     0.004001
      dxz     :     0.001804
      dyz     :     0.000102
      dx2y2   :     0.000485
      dxy     :     0.001444
      f0      :     0.000066  f :     0.000385
      f+1     :     0.000017
      f-1     :     0.000011
      f+2     :     0.000098
      f-2     :     0.000021
      f+3     :     0.000058
      f-3     :     0.000113
 23 C s       :     3.171045  s :     3.171045
      pz      :     1.049353  p :     3.025396
      px      :     0.936447
      py      :     1.039597
      dz2     :     0.015205  d :     0.066777
      dxz     :     0.010136
      dyz     :     0.011016
      dx2y2   :     0.015097
      dxy     :     0.015324
      f0      :     0.001448  f :     0.006405
      f+1     :     0.000912
      f-1     :     0.000179
      f+2     :     0.000956
      f-2     :     0.000064
      f+3     :     0.001408
      f-3     :     0.001437
      g0      :     0.000053  g :     0.000750
      g+1     :     0.000125
      g-1     :     0.000037
      g+2     :     0.000078
      g-2     :     0.000028
      g+3     :     0.000080
      g-3     :     0.000060
      g+4     :     0.000145
      g-4     :     0.000145
 24 H s       :     0.841517  s :     0.841517
      pz      :     0.010234  p :     0.026835
      px      :     0.008055
      py      :     0.008546
      dz2     :     0.000994  d :     0.003902
      dxz     :     0.000298
      dyz     :     0.000784
      dx2y2   :     0.000614
      dxy     :     0.001211
      f0      :     0.000009  f :     0.000379
      f+1     :     0.000005
      f-1     :     0.000151
      f+2     :     0.000028
      f-2     :     0.000050
      f+3     :     0.000080
      f-3     :     0.000058
 25 H s       :     0.842744  s :     0.842744
      pz      :     0.007512  p :     0.025835
      px      :     0.007849
      py      :     0.010473
      dz2     :     0.000549  d :     0.003910
      dxz     :     0.001394
      dyz     :     0.001611
      dx2y2   :     0.000205
      dxy     :     0.000150
      f0      :     0.000058  f :     0.000389
      f+1     :     0.000093
      f-1     :     0.000154
      f+2     :     0.000048
      f-2     :     0.000032
      f+3     :     0.000002
      f-3     :     0.000002
 26 H s       :     0.862992  s :     0.862992
      pz      :     0.011037  p :     0.029454
      px      :     0.007781
      py      :     0.010636
      dz2     :     0.001092  d :     0.004148
      dxz     :     0.000585
      dyz     :     0.000482
      dx2y2   :     0.001203
      dxy     :     0.000785
      f0      :     0.000009  f :     0.000386
      f+1     :     0.000059
      f-1     :     0.000101
      f+2     :     0.000043
      f-2     :     0.000031
      f+3     :     0.000050
      f-3     :     0.000093
 27 C s       :     3.180765  s :     3.180765
      pz      :     1.028899  p :     3.028430
      px      :     1.012926
      py      :     0.986605
      dz2     :     0.016469  d :     0.066313
      dxz     :     0.008827
      dyz     :     0.010391
      dx2y2   :     0.021950
      dxy     :     0.008675
      f0      :     0.001280  f :     0.006358
      f+1     :     0.000791
      f-1     :     0.000967
      f+2     :     0.000860
      f-2     :     0.000549
      f+3     :     0.000854
      f-3     :     0.001056
      g0      :     0.000112  g :     0.000750
      g+1     :     0.000074
      g-1     :     0.000078
      g+2     :     0.000047
      g-2     :     0.000066
      g+3     :     0.000110
      g-3     :     0.000074
      g+4     :     0.000113
      g-4     :     0.000076
 28 H s       :     0.850659  s :     0.850659
      pz      :     0.007240  p :     0.026196
      px      :     0.009607
      py      :     0.009349
      dz2     :     0.000978  d :     0.003912
      dxz     :     0.001081
      dyz     :     0.001507
      dx2y2   :     0.000243
      dxy     :     0.000102
      f0      :     0.000111  f :     0.000388
      f+1     :     0.000066
      f-1     :     0.000145
      f+2     :     0.000043
      f-2     :     0.000020
      f+3     :     0.000002
      f-3     :     0.000000
 29 H s       :     0.851214  s :     0.851214
      pz      :     0.009904  p :     0.025425
      px      :     0.009903
      py      :     0.005617
      dz2     :     0.000714  d :     0.003942
      dxz     :     0.000187
      dyz     :     0.000966
      dx2y2   :     0.000763
      dxy     :     0.001312
      f0      :     0.000013  f :     0.000391
      f+1     :     0.000007
      f-1     :     0.000122
      f+2     :     0.000048
      f-2     :     0.000027
      f+3     :     0.000100
      f-3     :     0.000075
 30 H s       :     0.847201  s :     0.847201
      pz      :     0.009069  p :     0.024508
      px      :     0.005888
      py      :     0.009551
      dz2     :     0.000177  d :     0.003886
      dxz     :     0.001624
      dyz     :     0.000044
      dx2y2   :     0.000689
      dxy     :     0.001351
      f0      :     0.000065  f :     0.000389
      f+1     :     0.000020
      f-1     :     0.000010
      f+2     :     0.000101
      f-2     :     0.000010
      f+3     :     0.000075
      f-3     :     0.000108
 31 C s       :     3.239636  s :     3.239636
      pz      :     0.784248  p :     2.403905
      px      :     0.883163
      py      :     0.736495
      dz2     :     0.029637  d :     0.133426
      dxz     :     0.030047
      dyz     :     0.023117
      dx2y2   :     0.026452
      dxy     :     0.024173
      f0      :     0.003330  f :     0.024515
      f+1     :     0.003158
      f-1     :     0.005699
      f+2     :     0.003920
      f-2     :     0.002411
      f+3     :     0.002638
      f-3     :     0.003359
      g0      :     0.000265  g :     0.002044
      g+1     :     0.000156
      g-1     :     0.000326
      g+2     :     0.000191
      g-2     :     0.000238
      g+3     :     0.000269
      g-3     :     0.000231
      g+4     :     0.000209
      g-4     :     0.000160
 32 C s       :     3.334415  s :     3.334415
      pz      :     0.755578  p :     2.579824
      px      :     0.965212
      py      :     0.859034
      dz2     :     0.013992  d :     0.093287
      dxz     :     0.015391
      dyz     :     0.029687
      dx2y2   :     0.015535
      dxy     :     0.018682
      f0      :     0.003650  f :     0.018086
      f+1     :     0.002756
      f-1     :     0.002576
      f+2     :     0.003081
      f-2     :     0.002253
      f+3     :     0.001662
      f-3     :     0.002108
      g0      :     0.000233  g :     0.001469
      g+1     :     0.000105
      g-1     :     0.000276
      g+2     :     0.000162
      g-2     :     0.000239
      g+3     :     0.000123
      g-3     :     0.000102
      g+4     :     0.000142
      g-4     :     0.000087
 33 C s       :     3.213802  s :     3.213802
      pz      :     0.904667  p :     2.733334
      px      :     0.926507
      py      :     0.902160
      dz2     :     0.023685  d :     0.102877
      dxz     :     0.008770
      dyz     :     0.027441
      dx2y2   :     0.022020
      dxy     :     0.020960
      f0      :     0.001836  f :     0.013606
      f+1     :     0.001506
      f-1     :     0.002432
      f+2     :     0.002840
      f-2     :     0.001172
      f+3     :     0.001633
      f-3     :     0.002187
      g0      :     0.000117  g :     0.001246
      g+1     :     0.000078
      g-1     :     0.000220
      g+2     :     0.000122
      g-2     :     0.000161
      g+3     :     0.000161
      g-3     :     0.000140
      g+4     :     0.000140
      g-4     :     0.000106
 34 H s       :     0.885991  s :     0.885991
      pz      :     0.005757  p :     0.028183
      px      :     0.011443
      py      :     0.010983
      dz2     :     0.000722  d :     0.003592
      dxz     :     0.001036
      dyz     :     0.001219
      dx2y2   :     0.000365
      dxy     :     0.000250
      f0      :     0.000087  f :     0.000324
      f+1     :     0.000076
      f-1     :     0.000061
      f+2     :     0.000047
      f-2     :     0.000044
      f+3     :     0.000005
      f-3     :     0.000005
 35 C s       :     3.184727  s :     3.184727
      pz      :     0.892048  p :     2.848368
      px      :     0.985793
      py      :     0.970526
      dz2     :     0.039389  d :     0.125869
      dxz     :     0.027121
      dyz     :     0.028660
      dx2y2   :     0.019790
      dxy     :     0.010909
      f0      :     0.002185  f :     0.012869
      f+1     :     0.002393
      f-1     :     0.002320
      f+2     :     0.002517
      f-2     :     0.001031
      f+3     :     0.001335
      f-3     :     0.001089
      g0      :     0.000210  g :     0.001256
      g+1     :     0.000145
      g-1     :     0.000244
      g+2     :     0.000120
      g-2     :     0.000201
      g+3     :     0.000121
      g-3     :     0.000132
      g+4     :     0.000025
      g-4     :     0.000058
 36 H s       :     0.842468  s :     0.842468
      pz      :     0.007133  p :     0.023363
      px      :     0.009653
      py      :     0.006577
      dz2     :     0.000355  d :     0.002966
      dxz     :     0.000238
      dyz     :     0.000856
      dx2y2   :     0.000712
      dxy     :     0.000805
      f0      :     0.000020  f :     0.000292
      f+1     :     0.000009
      f-1     :     0.000056
      f+2     :     0.000034
      f-2     :     0.000040
      f+3     :     0.000040
      f-3     :     0.000092
 37 C s       :     3.184639  s :     3.184639
      pz      :     0.919995  p :     2.819525
      px      :     0.962327
      py      :     0.937202
      dz2     :     0.017384  d :     0.126429
      dxz     :     0.023490
      dyz     :     0.054762
      dx2y2   :     0.013964
      dxy     :     0.016830
      f0      :     0.002412  f :     0.013006
      f+1     :     0.002196
      f-1     :     0.001991
      f+2     :     0.001752
      f-2     :     0.001558
      f+3     :     0.001214
      f-3     :     0.001884
      g0      :     0.000235  g :     0.001268
      g+1     :     0.000097
      g-1     :     0.000238
      g+2     :     0.000136
      g-2     :     0.000172
      g+3     :     0.000100
      g-3     :     0.000076
      g+4     :     0.000141
      g-4     :     0.000073
 38 H s       :     0.827743  s :     0.827743
      pz      :     0.006719  p :     0.021881
      px      :     0.008613
      py      :     0.006550
      dz2     :     0.000941  d :     0.002855
      dxz     :     0.000426
      dyz     :     0.000421
      dx2y2   :     0.000678
      dxy     :     0.000388
      f0      :     0.000045  f :     0.000287
      f+1     :     0.000037
      f-1     :     0.000050
      f+2     :     0.000079
      f-2     :     0.000017
      f+3     :     0.000023
      f-3     :     0.000037
 39 C s       :     3.293883  s :     3.293883
      pz      :     0.870370  p :     2.725313
      px      :     0.963411
      py      :     0.891531
      dz2     :     0.030262  d :     0.094466
      dxz     :     0.006449
      dyz     :     0.017363
      dx2y2   :     0.018258
      dxy     :     0.022134
      f0      :     0.001670  f :     0.013402
      f+1     :     0.001365
      f-1     :     0.002556
      f+2     :     0.002335
      f-2     :     0.001225
      f+3     :     0.001682
      f-3     :     0.002568
      g0      :     0.000139  g :     0.001220
      g+1     :     0.000067
      g-1     :     0.000193
      g+2     :     0.000125
      g-2     :     0.000146
      g+3     :     0.000166
      g-3     :     0.000154
      g+4     :     0.000138
      g-4     :     0.000093
 40 H s       :     0.903108  s :     0.903108
      pz      :     0.006628  p :     0.027576
      px      :     0.011598
      py      :     0.009351
      dz2     :     0.001041  d :     0.003690
      dxz     :     0.001242
      dyz     :     0.000851
      dx2y2   :     0.000246
      dxy     :     0.000311
      f0      :     0.000101  f :     0.000325
      f+1     :     0.000097
      f-1     :     0.000048
      f+2     :     0.000033
      f-2     :     0.000038
      f+3     :     0.000003
      f-3     :     0.000003
 41 C s       :     3.281602  s :     3.281602
      pz      :     0.911063  p :     2.703343
      px      :     0.900225
      py      :     0.892055
      dz2     :     0.019902  d :     0.117073
      dxz     :     0.031134
      dyz     :     0.013732
      dx2y2   :     0.024448
      dxy     :     0.027857
      f0      :     0.002722  f :     0.019425
      f+1     :     0.002500
      f-1     :     0.001891
      f+2     :     0.002830
      f-2     :     0.003797
      f+3     :     0.002777
      f-3     :     0.002908
      g0      :     0.000127  g :     0.001600
      g+1     :     0.000204
      g-1     :     0.000111
      g+2     :     0.000173
      g-2     :     0.000267
      g+3     :     0.000187
      g-3     :     0.000190
      g+4     :     0.000159
      g-4     :     0.000183
 42 C s       :     3.167831  s :     3.167831
      pz      :     1.025163  p :     2.994469
      px      :     0.977384
      py      :     0.991923
      dz2     :     0.009191  d :     0.072147
      dxz     :     0.021103
      dyz     :     0.013327
      dx2y2   :     0.015834
      dxy     :     0.012692
      f0      :     0.000388  f :     0.006732
      f+1     :     0.001337
      f-1     :     0.000267
      f+2     :     0.001043
      f-2     :     0.001493
      f+3     :     0.001033
      f-3     :     0.001169
      g0      :     0.000050  g :     0.000757
      g+1     :     0.000070
      g-1     :     0.000056
      g+2     :     0.000058
      g-2     :     0.000095
      g+3     :     0.000075
      g-3     :     0.000138
      g+4     :     0.000100
      g-4     :     0.000115
 43 H s       :     0.874418  s :     0.874418
      pz      :     0.009798  p :     0.028846
      px      :     0.010899
      py      :     0.008150
      dz2     :     0.000472  d :     0.004095
      dxz     :     0.000428
      dyz     :     0.001244
      dx2y2   :     0.001015
      dxy     :     0.000937
      f0      :     0.000027  f :     0.000389
      f+1     :     0.000014
      f-1     :     0.000082
      f+2     :     0.000066
      f-2     :     0.000053
      f+3     :     0.000058
      f-3     :     0.000090
 44 H s       :     0.873361  s :     0.873361
      pz      :     0.007818  p :     0.026167
      px      :     0.008919
      py      :     0.009430
      dz2     :     0.001317  d :     0.003945
      dxz     :     0.000899
      dyz     :     0.000529
      dx2y2   :     0.000684
      dxy     :     0.000516
      f0      :     0.000100  f :     0.000389
      f+1     :     0.000061
      f-1     :     0.000044
      f+2     :     0.000092
      f-2     :     0.000038
      f+3     :     0.000035
      f-3     :     0.000019
 45 H s       :     0.867578  s :     0.867578
      pz      :     0.010224  p :     0.029451
      px      :     0.008259
      py      :     0.010969
      dz2     :     0.001128  d :     0.003829
      dxz     :     0.000298
      dyz     :     0.001056
      dx2y2   :     0.000525
      dxy     :     0.000822
      f0      :     0.000079  f :     0.000380
      f+1     :     0.000040
      f-1     :     0.000046
      f+2     :     0.000051
      f-2     :     0.000108
      f+3     :     0.000019
      f-3     :     0.000037
 46 C s       :     3.179928  s :     3.179928
      pz      :     1.023377  p :     3.005844
      px      :     1.012214
      py      :     0.970253
      dz2     :     0.012719  d :     0.073021
      dxz     :     0.018270
      dyz     :     0.010939
      dx2y2   :     0.011734
      dxy     :     0.019359
      f0      :     0.000546  f :     0.006579
      f+1     :     0.001286
      f-1     :     0.000350
      f+2     :     0.000463
      f-2     :     0.001304
      f+3     :     0.001288
      f-3     :     0.001343
      g0      :     0.000052  g :     0.000765
      g+1     :     0.000042
      g-1     :     0.000071
      g+2     :     0.000090
      g-2     :     0.000104
      g+3     :     0.000103
      g-3     :     0.000041
      g+4     :     0.000128
      g-4     :     0.000135
 47 H s       :     0.870892  s :     0.870892
      pz      :     0.010546  p :     0.025693
      px      :     0.006309
      py      :     0.008837
      dz2     :     0.001426  d :     0.003911
      dxz     :     0.000415
      dyz     :     0.000758
      dx2y2   :     0.000455
      dxy     :     0.000858
      f0      :     0.000103  f :     0.000379
      f+1     :     0.000066
      f-1     :     0.000020
      f+2     :     0.000031
      f-2     :     0.000090
      f+3     :     0.000024
      f-3     :     0.000045
 48 H s       :     0.865828  s :     0.865828
      pz      :     0.007369  p :     0.025147
      px      :     0.009560
      py      :     0.008218
      dz2     :     0.000952  d :     0.003838
      dxz     :     0.000898
      dyz     :     0.001056
      dx2y2   :     0.000418
      dxy     :     0.000513
      f0      :     0.000110  f :     0.000385
      f+1     :     0.000030
      f-1     :     0.000056
      f+2     :     0.000083
      f-2     :     0.000073
      f+3     :     0.000020
      f-3     :     0.000013
 49 H s       :     0.856990  s :     0.856990
      pz      :     0.010689  p :     0.024381
      px      :     0.009311
      py      :     0.004381
      dz2     :     0.000465  d :     0.003948
      dxz     :     0.000968
      dyz     :     0.000647
      dx2y2   :     0.001496
      dxy     :     0.000372
      f0      :     0.000046  f :     0.000380
      f+1     :     0.000028
      f-1     :     0.000032
      f+2     :     0.000019
      f-2     :     0.000094
      f+3     :     0.000081
      f-3     :     0.000079
 50 C s       :     3.157499  s :     3.157499
      pz      :     0.988496  p :     3.019940
      px      :     1.007898
      py      :     1.023547
      dz2     :     0.015655  d :     0.075032
      dxz     :     0.016685
      dyz     :     0.013944
      dx2y2   :     0.008317
      dxy     :     0.020431
      f0      :     0.000931  f :     0.006647
      f+1     :     0.001434
      f-1     :     0.000475
      f+2     :     0.000702
      f-2     :     0.001878
      f+3     :     0.000373
      f-3     :     0.000854
      g0      :     0.000054  g :     0.000753
      g+1     :     0.000135
      g-1     :     0.000061
      g+2     :     0.000122
      g-2     :     0.000130
      g+3     :     0.000088
      g-3     :     0.000076
      g+4     :     0.000034
      g-4     :     0.000053
 51 H s       :     0.850655  s :     0.850655
      pz      :     0.009589  p :     0.026713
      px      :     0.007549
      py      :     0.009575
      dz2     :     0.000372  d :     0.003884
      dxz     :     0.000927
      dyz     :     0.000459
      dx2y2   :     0.001605
      dxy     :     0.000521
      f0      :     0.000031  f :     0.000382
      f+1     :     0.000051
      f-1     :     0.000025
      f+2     :     0.000048
      f-2     :     0.000047
      f+3     :     0.000121
      f-3     :     0.000060
 52 H s       :     0.864896  s :     0.864896
      pz      :     0.006900  p :     0.026448
      px      :     0.009150
      py      :     0.010397
      dz2     :     0.001386  d :     0.003943
      dxz     :     0.000643
      dyz     :     0.000795
      dx2y2   :     0.000659
      dxy     :     0.000460
      f0      :     0.000095  f :     0.000387
      f+1     :     0.000055
      f-1     :     0.000062
      f+2     :     0.000101
      f-2     :     0.000035
      f+3     :     0.000030
      f-3     :     0.000008
 53 H s       :     0.874865  s :     0.874865
      pz      :     0.009812  p :     0.028572
      px      :     0.009715
      py      :     0.009045
      dz2     :     0.000428  d :     0.004044
      dxz     :     0.000471
      dyz     :     0.001264
      dx2y2   :     0.000759
      dxy     :     0.001122
      f0      :     0.000029  f :     0.000389
      f+1     :     0.000019
      f-1     :     0.000069
      f+2     :     0.000053
      f-2     :     0.000074
      f+3     :     0.000054
      f-3     :     0.000091
 54 C s       :     3.134074  s :     3.134074
      pz      :     0.666313  p :     2.246981
      px      :     0.689634
      py      :     0.891035
      dz2     :     0.037139  d :     0.278813
      dxz     :     0.041809
      dyz     :     0.054515
      dx2y2   :     0.081460
      dxy     :     0.063890
      f0      :     0.003448  f :     0.036534
      f+1     :     0.005017
      f-1     :     0.003122
      f+2     :     0.004717
      f-2     :     0.006330
      f+3     :     0.004435
      f-3     :     0.009465
      g0      :     0.000329  g :     0.004285
      g+1     :     0.000350
      g-1     :     0.000313
      g+2     :     0.000464
      g-2     :     0.000306
      g+3     :     0.000681
      g-3     :     0.000410
      g+4     :     0.000900
      g-4     :     0.000532
 55 C s       :     3.217563  s :     3.217563
      pz      :     0.924747  p :     2.584479
      px      :     0.930362
      py      :     0.729370
      dz2     :     0.017592  d :     0.107175
      dxz     :     0.009992
      dyz     :     0.025931
      dx2y2   :     0.027990
      dxy     :     0.025670
      f0      :     0.001448  f :     0.017522
      f+1     :     0.002598
      f-1     :     0.001682
      f+2     :     0.001922
      f-2     :     0.003468
      f+3     :     0.001661
      f-3     :     0.004742
      g0      :     0.000106  g :     0.001549
      g+1     :     0.000131
      g-1     :     0.000108
      g+2     :     0.000172
      g-2     :     0.000110
      g+3     :     0.000258
      g-3     :     0.000183
      g+4     :     0.000230
      g-4     :     0.000251
 56 C s       :     3.255238  s :     3.255238
      pz      :     0.887599  p :     2.714832
      px      :     0.912383
      py      :     0.914849
      dz2     :     0.018350  d :     0.096720
      dxz     :     0.007077
      dyz     :     0.021477
      dx2y2   :     0.019585
      dxy     :     0.030230
      f0      :     0.001152  f :     0.012860
      f+1     :     0.002078
      f-1     :     0.001463
      f+2     :     0.001379
      f-2     :     0.002292
      f+3     :     0.001587
      f-3     :     0.002909
      g0      :     0.000074  g :     0.001246
      g+1     :     0.000135
      g-1     :     0.000072
      g+2     :     0.000165
      g-2     :     0.000070
      g+3     :     0.000221
      g-3     :     0.000153
      g+4     :     0.000180
      g-4     :     0.000177
 57 H s       :     0.847846  s :     0.847846
      pz      :     0.010301  p :     0.024630
      px      :     0.007616
      py      :     0.006712
      dz2     :     0.000316  d :     0.003176
      dxz     :     0.000388
      dyz     :     0.000914
      dx2y2   :     0.000867
      dxy     :     0.000691
      f0      :     0.000017  f :     0.000300
      f+1     :     0.000021
      f-1     :     0.000055
      f+2     :     0.000039
      f-2     :     0.000047
      f+3     :     0.000023
      f-3     :     0.000098
 58 C s       :     3.211445  s :     3.211445
      pz      :     0.945140  p :     2.796817
      px      :     0.971847
      py      :     0.879830
      dz2     :     0.013517  d :     0.119460
      dxz     :     0.017772
      dyz     :     0.022042
      dx2y2   :     0.046077
      dxy     :     0.020051
      f0      :     0.000789  f :     0.012625
      f+1     :     0.001175
      f-1     :     0.002146
      f+2     :     0.001749
      f-2     :     0.002249
      f+3     :     0.000927
      f-3     :     0.003588
      g0      :     0.000125  g :     0.001281
      g+1     :     0.000026
      g-1     :     0.000099
      g+2     :     0.000133
      g-2     :     0.000101
      g+3     :     0.000208
      g-3     :     0.000117
      g+4     :     0.000264
      g-4     :     0.000209
 59 H s       :     0.827634  s :     0.827634
      pz      :     0.009280  p :     0.021653
      px      :     0.005579
      py      :     0.006794
      dz2     :     0.000806  d :     0.002725
      dxz     :     0.000294
      dyz     :     0.000501
      dx2y2   :     0.000361
      dxy     :     0.000764
      f0      :     0.000024  f :     0.000276
      f+1     :     0.000095
      f-1     :     0.000008
      f+2     :     0.000015
      f-2     :     0.000070
      f+3     :     0.000024
      f-3     :     0.000041
 60 C s       :     3.197816  s :     3.197816
      pz      :     0.908207  p :     2.752334
      px      :     0.901953
      py      :     0.942174
      dz2     :     0.018617  d :     0.122982
      dxz     :     0.012879
      dyz     :     0.027318
      dx2y2   :     0.028420
      dxy     :     0.035748
      f0      :     0.001024  f :     0.012420
      f+1     :     0.002067
      f-1     :     0.001422
      f+2     :     0.001186
      f-2     :     0.002600
      f+3     :     0.001004
      f-3     :     0.003118
      g0      :     0.000070  g :     0.001263
      g+1     :     0.000132
      g-1     :     0.000075
      g+2     :     0.000143
      g-2     :     0.000096
      g+3     :     0.000229
      g-3     :     0.000158
      g+4     :     0.000176
      g-4     :     0.000184
 61 H s       :     0.821705  s :     0.821705
      pz      :     0.008705  p :     0.022397
      px      :     0.007699
      py      :     0.005993
      dz2     :     0.000359  d :     0.002831
      dxz     :     0.000239
      dyz     :     0.000805
      dx2y2   :     0.000686
      dxy     :     0.000743
      f0      :     0.000015  f :     0.000277
      f+1     :     0.000015
      f-1     :     0.000059
      f+2     :     0.000042
      f-2     :     0.000031
      f+3     :     0.000038
      f-3     :     0.000077
 62 C s       :     3.197151  s :     3.197151
      pz      :     0.936007  p :     2.799300
      px      :     0.917051
      py      :     0.946242
      dz2     :     0.016629  d :     0.120935
      dxz     :     0.009389
      dyz     :     0.028993
      dx2y2   :     0.024201
      dxy     :     0.041723
      f0      :     0.001067  f :     0.012497
      f+1     :     0.002114
      f-1     :     0.001393
      f+2     :     0.001031
      f-2     :     0.002626
      f+3     :     0.001370
      f-3     :     0.002896
      g0      :     0.000070  g :     0.001264
      g+1     :     0.000125
      g-1     :     0.000076
      g+2     :     0.000170
      g-2     :     0.000074
      g+3     :     0.000225
      g-3     :     0.000160
      g+4     :     0.000180
      g-4     :     0.000184
 63 H s       :     0.821629  s :     0.821629
      pz      :     0.007902  p :     0.021469
      px      :     0.008999
      py      :     0.004567
      dz2     :     0.000386  d :     0.002741
      dxz     :     0.000290
      dyz     :     0.000646
      dx2y2   :     0.000789
      dxy     :     0.000630
      f0      :     0.000013  f :     0.000279
      f+1     :     0.000023
      f-1     :     0.000055
      f+2     :     0.000039
      f-2     :     0.000033
      f+3     :     0.000024
      f-3     :     0.000092
 64 C s       :     3.262967  s :     3.262967
      pz      :     0.925904  p :     2.706523
      px      :     0.908245
      py      :     0.872374
      dz2     :     0.010229  d :     0.100455
      dxz     :     0.012566
      dyz     :     0.020499
      dx2y2   :     0.033285
      dxy     :     0.023876
      f0      :     0.000680  f :     0.013580
      f+1     :     0.001165
      f-1     :     0.002426
      f+2     :     0.001903
      f-2     :     0.002163
      f+3     :     0.001223
      f-3     :     0.004019
      g0      :     0.000122  g :     0.001254
      g+1     :     0.000026
      g-1     :     0.000099
      g+2     :     0.000133
      g-2     :     0.000108
      g+3     :     0.000198
      g-3     :     0.000114
      g+4     :     0.000249
      g-4     :     0.000206
 65 H s       :     0.861236  s :     0.861236
      pz      :     0.007080  p :     0.028392
      px      :     0.010432
      py      :     0.010881
      dz2     :     0.000897  d :     0.003407
      dxz     :     0.000307
      dyz     :     0.000655
      dx2y2   :     0.000535
      dxy     :     0.001013
      f0      :     0.000029  f :     0.000309
      f+1     :     0.000099
      f-1     :     0.000009
      f+2     :     0.000019
      f-2     :     0.000081
      f+3     :     0.000023
      f-3     :     0.000049
 66 H s       :     0.709997  s :     0.709997
      pz      :     0.028273  p :     0.073562
      px      :     0.028214
      py      :     0.017074
      dz2     :     0.003520  d :     0.009852
      dxz     :     0.001388
      dyz     :     0.001433
      dx2y2   :     0.002146
      dxy     :     0.001366
      f0      :     0.000127  f :     0.000914
      f+1     :     0.000115
      f-1     :     0.000164
      f+2     :     0.000240
      f-2     :     0.000102
      f+3     :     0.000060
      f-3     :     0.000106
 67 O s       :     3.801256  s :     3.801256
      pz      :     1.667934  p :     4.761504
      px      :     1.490506
      py      :     1.603064
      dz2     :     0.004606  d :     0.028787
      dxz     :     0.008861
      dyz     :     0.002729
      dx2y2   :     0.005359
      dxy     :     0.007231
      f0      :     0.000307  f :     0.003325
      f+1     :     0.000773
      f-1     :     0.000054
      f+2     :     0.000709
      f-2     :     0.000545
      f+3     :     0.000381
      f-3     :     0.000556
      g0      :     0.000016  g :     0.000175
      g+1     :     0.000023
      g-1     :     0.000003
      g+2     :     0.000027
      g-2     :     0.000005
      g+3     :     0.000035
      g-3     :     0.000031
      g+4     :     0.000015
      g-4     :     0.000020
 68 C s       :     3.037230  s :     3.037230
      pz      :     0.704638  p :     2.262939
      px      :     0.843087
      py      :     0.715214
      dz2     :     0.071115  d :     0.254614
      dxz     :     0.057829
      dyz     :     0.040761
      dx2y2   :     0.031077
      dxy     :     0.053833
      f0      :     0.004754  f :     0.032345
      f+1     :     0.009531
      f-1     :     0.002007
      f+2     :     0.003716
      f-2     :     0.005732
      f+3     :     0.003372
      f-3     :     0.003234
      g0      :     0.000626  g :     0.004502
      g+1     :     0.000596
      g-1     :     0.000487
      g+2     :     0.000749
      g-2     :     0.000466
      g+3     :     0.000507
      g-3     :     0.000553
      g+4     :     0.000243
      g-4     :     0.000276
 69 C s       :     3.278374  s :     3.278374
      pz      :     0.875863  p :     2.626793
      px      :     0.797148
      py      :     0.953782
      dz2     :     0.026269  d :     0.113631
      dxz     :     0.036918
      dyz     :     0.017009
      dx2y2   :     0.016846
      dxy     :     0.016589
      f0      :     0.002185  f :     0.017080
      f+1     :     0.004823
      f-1     :     0.001003
      f+2     :     0.002169
      f-2     :     0.002717
      f+3     :     0.002101
      f-3     :     0.002081
      g0      :     0.000243  g :     0.001538
      g+1     :     0.000230
      g-1     :     0.000155
      g+2     :     0.000203
      g-2     :     0.000111
      g+3     :     0.000170
      g-3     :     0.000205
      g+4     :     0.000096
      g-4     :     0.000125
 70 C s       :     3.219663  s :     3.219663
      pz      :     0.890214  p :     2.739740
      px      :     0.926781
      py      :     0.922745
      dz2     :     0.021188  d :     0.097614
      dxz     :     0.036912
      dyz     :     0.010153
      dx2y2   :     0.012838
      dxy     :     0.016524
      f0      :     0.001795  f :     0.012800
      f+1     :     0.003567
      f-1     :     0.000792
      f+2     :     0.001858
      f-2     :     0.001806
      f+3     :     0.001649
      f-3     :     0.001333
      g0      :     0.000228  g :     0.001249
      g+1     :     0.000161
      g-1     :     0.000137
      g+2     :     0.000173
      g-2     :     0.000098
      g+3     :     0.000143
      g-3     :     0.000143
      g+4     :     0.000087
      g-4     :     0.000079
 71 H s       :     0.866122  s :     0.866122
      pz      :     0.008832  p :     0.027456
      px      :     0.009352
      py      :     0.009272
      dz2     :     0.000727  d :     0.003335
      dxz     :     0.000914
      dyz     :     0.000330
      dx2y2   :     0.000441
      dxy     :     0.000922
      f0      :     0.000008  f :     0.000303
      f+1     :     0.000108
      f-1     :     0.000005
      f+2     :     0.000029
      f-2     :     0.000059
      f+3     :     0.000033
      f-3     :     0.000060
 72 C s       :     3.191043  s :     3.191043
      pz      :     0.964176  p :     2.819923
      px      :     0.887936
      py      :     0.967810
      dz2     :     0.038847  d :     0.122536
      dxz     :     0.020266
      dyz     :     0.014442
      dx2y2   :     0.026841
      dxy     :     0.022140
      f0      :     0.000406  f :     0.012395
      f+1     :     0.004034
      f-1     :     0.000995
      f+2     :     0.001205
      f-2     :     0.002082
      f+3     :     0.001902
      f-3     :     0.001771
      g0      :     0.000131  g :     0.001276
      g+1     :     0.000181
      g-1     :     0.000090
      g+2     :     0.000201
      g-2     :     0.000043
      g+3     :     0.000195
      g-3     :     0.000194
      g+4     :     0.000133
      g-4     :     0.000108
 73 H s       :     0.831451  s :     0.831451
      pz      :     0.006701  p :     0.023228
      px      :     0.006990
      py      :     0.009538
      dz2     :     0.000742  d :     0.002890
      dxz     :     0.001019
      dyz     :     0.000628
      dx2y2   :     0.000234
      dxy     :     0.000267
      f0      :     0.000095  f :     0.000283
      f+1     :     0.000071
      f-1     :     0.000020
      f+2     :     0.000043
      f-2     :     0.000046
      f+3     :     0.000004
      f-3     :     0.000003
 74 C s       :     3.186715  s :     3.186715
      pz      :     0.912095  p :     2.776138
      px      :     0.936834
      py      :     0.927209
      dz2     :     0.028832  d :     0.122403
      dxz     :     0.046417
      dyz     :     0.013603
      dx2y2   :     0.012996
      dxy     :     0.020555
      f0      :     0.001660  f :     0.012252
      f+1     :     0.003704
      f-1     :     0.000756
      f+2     :     0.001392
      f-2     :     0.002069
      f+3     :     0.001318
      f-3     :     0.001354
      g0      :     0.000217  g :     0.001257
      g+1     :     0.000188
      g-1     :     0.000135
      g+2     :     0.000187
      g-2     :     0.000088
      g+3     :     0.000139
      g-3     :     0.000163
      g+4     :     0.000053
      g-4     :     0.000087
 75 H s       :     0.830641  s :     0.830641
      pz      :     0.007442  p :     0.022994
      px      :     0.006076
      py      :     0.009476
      dz2     :     0.000594  d :     0.002911
      dxz     :     0.000660
      dyz     :     0.000272
      dx2y2   :     0.000545
      dxy     :     0.000839
      f0      :     0.000008  f :     0.000282
      f+1     :     0.000086
      f-1     :     0.000009
      f+2     :     0.000037
      f-2     :     0.000037
      f+3     :     0.000053
      f-3     :     0.000053
 76 C s       :     3.193488  s :     3.193488
      pz      :     0.926989  p :     2.813329
      px      :     0.945846
      py      :     0.940494
      dz2     :     0.022699  d :     0.123401
      dxz     :     0.052940
      dyz     :     0.013444
      dx2y2   :     0.016802
      dxy     :     0.017517
      f0      :     0.001782  f :     0.012419
      f+1     :     0.003514
      f-1     :     0.000877
      f+2     :     0.001571
      f-2     :     0.001828
      f+3     :     0.001716
      f-3     :     0.001130
      g0      :     0.000234  g :     0.001271
      g+1     :     0.000174
      g-1     :     0.000136
      g+2     :     0.000172
      g-2     :     0.000101
      g+3     :     0.000144
      g-3     :     0.000143
      g+4     :     0.000086
      g-4     :     0.000081
 77 H s       :     0.831974  s :     0.831974
      pz      :     0.007015  p :     0.022507
      px      :     0.005534
      py      :     0.009959
      dz2     :     0.000689  d :     0.002838
      dxz     :     0.000521
      dyz     :     0.000326
      dx2y2   :     0.000439
      dxy     :     0.000864
      f0      :     0.000009  f :     0.000281
      f+1     :     0.000096
      f-1     :     0.000006
      f+2     :     0.000028
      f-2     :     0.000048
      f+3     :     0.000035
      f-3     :     0.000059
 78 C s       :     3.254364  s :     3.254364
      pz      :     0.958716  p :     2.753690
      px      :     0.872414
      py      :     0.922561
      dz2     :     0.025447  d :     0.098839
      dxz     :     0.018958
      dyz     :     0.011016
      dx2y2   :     0.017089
      dxy     :     0.026329
      f0      :     0.000495  f :     0.012926
      f+1     :     0.004015
      f-1     :     0.000914
      f+2     :     0.001433
      f-2     :     0.002269
      f+3     :     0.001827
      f-3     :     0.001972
      g0      :     0.000128  g :     0.001255
      g+1     :     0.000177
      g-1     :     0.000085
      g+2     :     0.000195
      g-2     :     0.000037
      g+3     :     0.000191
      g-3     :     0.000188
      g+4     :     0.000138
      g-4     :     0.000114
 79 H s       :     0.854635  s :     0.854635
      pz      :     0.005225  p :     0.025880
      px      :     0.009841
      py      :     0.010814
      dz2     :     0.000719  d :     0.003310
      dxz     :     0.001195
      dyz     :     0.000715
      dx2y2   :     0.000333
      dxy     :     0.000348
      f0      :     0.000096  f :     0.000303
      f+1     :     0.000079
      f-1     :     0.000025
      f+2     :     0.000040
      f-2     :     0.000052
      f+3     :     0.000007
      f-3     :     0.000004
 80 O s       :     3.856100  s :     3.856100
      pz      :     1.402216  p :     4.742949
      px      :     1.824425
      py      :     1.516307
      dz2     :     0.009909  d :     0.027555
      dxz     :     0.004861
      dyz     :     0.008155
      dx2y2   :     0.002175
      dxy     :     0.002456
      f0      :     0.000901  f :     0.003112
      f+1     :     0.000358
      f-1     :     0.000832
      f+2     :     0.000506
      f-2     :     0.000294
      f+3     :     0.000100
      f-3     :     0.000121
      g0      :     0.000033  g :     0.000169
      g+1     :     0.000008
      g-1     :     0.000058
      g+2     :     0.000036
      g-2     :     0.000017
      g+3     :     0.000005
      g-3     :     0.000009
      g+4     :     0.000002
      g-4     :     0.000001
 81 H s       :     0.664196  s :     0.664196
      pz      :     0.014664  p :     0.104058
      px      :     0.044504
      py      :     0.044890
      dz2     :     0.001187  d :     0.010375
      dxz     :     0.001617
      dyz     :     0.001673
      dx2y2   :     0.003331
      dxy     :     0.002567
      f0      :     0.000095  f :     0.000998
      f+1     :     0.000091
      f-1     :     0.000100
      f+2     :     0.000016
      f-2     :     0.000168
      f+3     :     0.000265
      f-3     :     0.000263


                     *******************************
                     * LOEWDIN POPULATION ANALYSIS *
                     *******************************

----------------------
LOEWDIN ATOMIC CHARGES
----------------------
   0 O :    0.621104
   1 O :    0.356992
   2 N :    0.649126
   3 N :    0.612147
   4 C :   -0.398485
   5 C :   -0.116428
   6 H :   -0.006394
   7 C :   -0.100540
   8 C :    0.090610
   9 H :   -0.036019
  10 C :    0.067656
  11 H :   -0.049055
  12 C :    0.064690
  13 H :   -0.050652
  14 C :    0.067188
  15 H :   -0.049936
  16 C :    0.075004
  17 H :   -0.043155
  18 C :   -0.321829
  19 C :    0.255246
  20 H :   -0.053995
  21 H :   -0.038186
  22 H :   -0.045246
  23 C :    0.255525
  24 H :   -0.044027
  25 H :   -0.038273
  26 H :   -0.052103
  27 C :    0.244555
  28 H :   -0.039436
  29 H :   -0.048063
  30 H :   -0.046298
  31 C :   -0.205450
  32 C :   -0.043410
  33 C :    0.069158
  34 H :   -0.045248
  35 C :    0.039660
  36 H :   -0.056896
  37 C :    0.049237
  38 H :   -0.050817
  39 C :    0.069250
  40 H :   -0.046873
  41 C :   -0.236735
  42 C :    0.246519
  43 H :   -0.053056
  44 H :   -0.046841
  45 H :   -0.048237
  46 C :    0.245073
  47 H :   -0.041470
  48 H :   -0.038833
  49 H :   -0.042007
  50 C :    0.245424
  51 H :   -0.047709
  52 H :   -0.046656
  53 H :   -0.051641
  54 C :   -0.710497
  55 C :   -0.124462
  56 C :    0.104271
  57 H :   -0.039470
  58 C :    0.076080
  59 H :   -0.047579
  60 C :    0.086590
  61 H :   -0.044322
  62 C :    0.078403
  63 H :   -0.046671
  64 C :    0.104386
  65 H :   -0.042583
  66 H :   -0.203385
  67 O :    0.162209
  68 C :   -0.968549
  69 C :   -0.135688
  70 C :    0.073645
  71 H :   -0.053224
  72 C :    0.058463
  73 H :   -0.052673
  74 C :    0.062211
  75 H :   -0.051372
  76 C :    0.058939
  77 H :   -0.052672
  78 C :    0.072873
  79 H :   -0.054457
  80 O :    0.284925
  81 H :   -0.239556

-------------------------------
LOEWDIN REDUCED ORBITAL CHARGES
-------------------------------
  0 O s       :     3.027617  s :     3.027617
      pz      :     1.434040  p :     4.139707
      px      :     1.296377
      py      :     1.409290
      dz2     :     0.024140  d :     0.179280
      dxz     :     0.048569
      dyz     :     0.022029
      dx2y2   :     0.037181
      dxy     :     0.047362
      f0      :     0.004051  f :     0.031165
      f+1     :     0.004033
      f-1     :     0.002090
      f+2     :     0.002592
      f-2     :     0.008449
      f+3     :     0.004488
      f-3     :     0.005462
      g0      :     0.000086  g :     0.001127
      g+1     :     0.000148
      g-1     :     0.000083
      g+2     :     0.000092
      g-2     :     0.000108
      g+3     :     0.000106
      g-3     :     0.000171
      g+4     :     0.000128
      g-4     :     0.000206
  1 O s       :     3.232102  s :     3.232102
      pz      :     1.355928  p :     4.292705
      px      :     1.434094
      py      :     1.502684
      dz2     :     0.011285  d :     0.095203
      dxz     :     0.007936
      dyz     :     0.018256
      dx2y2   :     0.030451
      dxy     :     0.027275
      f0      :     0.001963  f :     0.021723
      f+1     :     0.000813
      f-1     :     0.002916
      f+2     :     0.001791
      f-2     :     0.003164
      f+3     :     0.004590
      f-3     :     0.006486
      g0      :     0.000085  g :     0.001274
      g+1     :     0.000047
      g-1     :     0.000139
      g+2     :     0.000075
      g-2     :     0.000103
      g+3     :     0.000171
      g-3     :     0.000080
      g+4     :     0.000348
      g-4     :     0.000227
  2 N s       :     2.699832  s :     2.699832
      pz      :     1.099032  p :     3.267189
      px      :     1.085773
      py      :     1.082385
      dz2     :     0.103891  d :     0.324324
      dxz     :     0.071577
      dyz     :     0.086897
      dx2y2   :     0.020569
      dxy     :     0.041390
      f0      :     0.013983  f :     0.055946
      f+1     :     0.006492
      f-1     :     0.012971
      f+2     :     0.009843
      f-2     :     0.007626
      f+3     :     0.003094
      f-3     :     0.001937
      g0      :     0.000664  g :     0.003582
      g+1     :     0.000325
      g-1     :     0.000777
      g+2     :     0.000398
      g-2     :     0.000485
      g+3     :     0.000351
      g-3     :     0.000240
      g+4     :     0.000167
      g-4     :     0.000174
  3 N s       :     2.676250  s :     2.676250
      pz      :     1.099452  p :     3.327615
      px      :     1.153396
      py      :     1.074768
      dz2     :     0.051144  d :     0.325079
      dxz     :     0.049042
      dyz     :     0.091905
      dx2y2   :     0.064085
      dxy     :     0.068903
      f0      :     0.007452  f :     0.056020
      f+1     :     0.004950
      f-1     :     0.010631
      f+2     :     0.010055
      f-2     :     0.006331
      f+3     :     0.007532
      f-3     :     0.009069
      g0      :     0.000266  g :     0.002890
      g+1     :     0.000168
      g-1     :     0.000362
      g+2     :     0.000317
      g-2     :     0.000350
      g+3     :     0.000344
      g-3     :     0.000471
      g+4     :     0.000323
      g-4     :     0.000289
  4 C s       :     2.581272  s :     2.581272
      pz      :     0.981947  p :     2.534260
      px      :     0.776959
      py      :     0.775354
      dz2     :     0.206608  d :     0.943480
      dxz     :     0.194633
      dyz     :     0.202167
      dx2y2   :     0.178653
      dxy     :     0.161420
      f0      :     0.066024  f :     0.301037
      f+1     :     0.027546
      f-1     :     0.044191
      f+2     :     0.034783
      f-2     :     0.057372
      f+3     :     0.039767
      f-3     :     0.031354
      g0      :     0.003446  g :     0.038435
      g+1     :     0.003531
      g-1     :     0.005345
      g+2     :     0.002991
      g-2     :     0.004722
      g+3     :     0.003257
      g-3     :     0.003954
      g+4     :     0.003825
      g-4     :     0.007364
  5 C s       :     2.519767  s :     2.519767
      pz      :     0.848889  p :     2.674193
      px      :     0.910121
      py      :     0.915182
      dz2     :     0.195885  d :     0.713499
      dxz     :     0.160505
      dyz     :     0.099424
      dx2y2   :     0.135718
      dxy     :     0.121966
      f0      :     0.031534  f :     0.194730
      f+1     :     0.030469
      f-1     :     0.027684
      f+2     :     0.035699
      f-2     :     0.024177
      f+3     :     0.017900
      f-3     :     0.027267
      g0      :     0.001271  g :     0.014240
      g+1     :     0.002117
      g-1     :     0.001815
      g+2     :     0.001530
      g-2     :     0.001899
      g+3     :     0.001666
      g-3     :     0.001830
      g+4     :     0.000757
      g-4     :     0.001355
  6 H s       :     0.720032  s :     0.720032
      pz      :     0.047867  p :     0.203681
      px      :     0.052046
      py      :     0.103767
      dz2     :     0.008718  d :     0.072807
      dxz     :     0.001916
      dyz     :     0.022161
      dx2y2   :     0.018310
      dxy     :     0.021701
      f0      :     0.000831  f :     0.009875
      f+1     :     0.000239
      f-1     :     0.001861
      f+2     :     0.001713
      f-2     :     0.000500
      f+3     :     0.002131
      f-3     :     0.002599
  7 C s       :     2.559570  s :     2.559570
      pz      :     0.981161  p :     2.712877
      px      :     0.909843
      py      :     0.821872
      dz2     :     0.160632  d :     0.653161
      dxz     :     0.168054
      dyz     :     0.097762
      dx2y2   :     0.118682
      dxy     :     0.108031
      f0      :     0.029856  f :     0.160475
      f+1     :     0.025432
      f-1     :     0.017716
      f+2     :     0.033148
      f-2     :     0.017090
      f+3     :     0.014259
      f-3     :     0.022973
      g0      :     0.001360  g :     0.014458
      g+1     :     0.002184
      g-1     :     0.001489
      g+2     :     0.002295
      g-2     :     0.001869
      g+3     :     0.001677
      g-3     :     0.001069
      g+4     :     0.001110
      g-4     :     0.001405
  8 C s       :     2.572027  s :     2.572027
      pz      :     0.926328  p :     2.697590
      px      :     0.981621
      py      :     0.789641
      dz2     :     0.098241  d :     0.510390
      dxz     :     0.178772
      dyz     :     0.062330
      dx2y2   :     0.078155
      dxy     :     0.092891
      f0      :     0.025787  f :     0.117515
      f+1     :     0.017734
      f-1     :     0.012694
      f+2     :     0.023778
      f-2     :     0.009700
      f+3     :     0.009969
      f-3     :     0.017853
      g0      :     0.001583  g :     0.011868
      g+1     :     0.001547
      g-1     :     0.000953
      g+2     :     0.001998
      g-2     :     0.001306
      g+3     :     0.001360
      g-3     :     0.000613
      g+4     :     0.000996
      g-4     :     0.001513
  9 H s       :     0.775266  s :     0.775266
      pz      :     0.067397  p :     0.185443
      px      :     0.061432
      py      :     0.056613
      dz2     :     0.018911  d :     0.065622
      dxz     :     0.013515
      dyz     :     0.011907
      dx2y2   :     0.011631
      dxy     :     0.009658
      f0      :     0.001580  f :     0.009690
      f+1     :     0.001937
      f-1     :     0.001168
      f+2     :     0.001971
      f-2     :     0.001613
      f+3     :     0.000758
      f-3     :     0.000664
 10 C s       :     2.583453  s :     2.583453
      pz      :     0.925981  p :     2.714803
      px      :     0.991646
      py      :     0.797176
      dz2     :     0.105651  d :     0.507984
      dxz     :     0.157344
      dyz     :     0.048477
      dx2y2   :     0.092873
      dxy     :     0.103640
      f0      :     0.019787  f :     0.114402
      f+1     :     0.019747
      f-1     :     0.010507
      f+2     :     0.024027
      f-2     :     0.011139
      f+3     :     0.011095
      f-3     :     0.018100
      g0      :     0.000756  g :     0.011702
      g+1     :     0.002077
      g-1     :     0.000877
      g+2     :     0.001382
      g-2     :     0.001300
      g+3     :     0.001842
      g-3     :     0.000793
      g+4     :     0.001035
      g-4     :     0.001640
 11 H s       :     0.788383  s :     0.788383
      pz      :     0.080234  p :     0.186446
      px      :     0.049930
      py      :     0.056281
      dz2     :     0.019624  d :     0.064576
      dxz     :     0.017299
      dyz     :     0.015359
      dx2y2   :     0.006702
      dxy     :     0.005592
      f0      :     0.002476  f :     0.009650
      f+1     :     0.001904
      f-1     :     0.001699
      f+2     :     0.001737
      f-2     :     0.001362
      f+3     :     0.000226
      f-3     :     0.000245
 12 C s       :     2.585094  s :     2.585094
      pz      :     0.963430  p :     2.715755
      px      :     0.951089
      py      :     0.801235
      dz2     :     0.152519  d :     0.508670
      dxz     :     0.126488
      dyz     :     0.094422
      dx2y2   :     0.092278
      dxy     :     0.042962
      f0      :     0.023017  f :     0.114156
      f+1     :     0.021473
      f-1     :     0.014830
      f+2     :     0.022362
      f-2     :     0.016579
      f+3     :     0.009492
      f-3     :     0.006404
      g0      :     0.001209  g :     0.011636
      g+1     :     0.001732
      g-1     :     0.001497
      g+2     :     0.002050
      g-2     :     0.001785
      g+3     :     0.001266
      g-3     :     0.001053
      g+4     :     0.000707
      g-4     :     0.000338
 13 H s       :     0.790397  s :     0.790397
      pz      :     0.045114  p :     0.186212
      px      :     0.091377
      py      :     0.049721
      dz2     :     0.005911  d :     0.064405
      dxz     :     0.023440
      dyz     :     0.000760
      dx2y2   :     0.013781
      dxy     :     0.020514
      f0      :     0.001213  f :     0.009639
      f+1     :     0.001516
      f-1     :     0.000147
      f+2     :     0.002196
      f-2     :     0.000200
      f+3     :     0.001724
      f-3     :     0.002642
 14 C s       :     2.583898  s :     2.583898
      pz      :     0.939264  p :     2.714937
      px      :     0.976866
      py      :     0.798807
      dz2     :     0.099059  d :     0.508190
      dxz     :     0.180100
      dyz     :     0.061251
      dx2y2   :     0.075254
      dxy     :     0.092525
      f0      :     0.025415  f :     0.114120
      f+1     :     0.017036
      f-1     :     0.012728
      f+2     :     0.023347
      f-2     :     0.008735
      f+3     :     0.009552
      f-3     :     0.017307
      g0      :     0.001546  g :     0.011667
      g+1     :     0.001500
      g-1     :     0.001030
      g+2     :     0.001957
      g-2     :     0.001275
      g+3     :     0.001311
      g-3     :     0.000563
      g+4     :     0.000977
      g-4     :     0.001508
 15 H s       :     0.789065  s :     0.789065
      pz      :     0.069539  p :     0.186630
      px      :     0.059699
      py      :     0.057392
      dz2     :     0.018943  d :     0.064595
      dxz     :     0.013384
      dyz     :     0.011942
      dx2y2   :     0.011226
      dxy     :     0.009100
      f0      :     0.001627  f :     0.009646
      f+1     :     0.001932
      f-1     :     0.001147
      f+2     :     0.001970
      f-2     :     0.001607
      f+3     :     0.000722
      f-3     :     0.000640
 16 C s       :     2.572848  s :     2.572848
      pz      :     0.920316  p :     2.708692
      px      :     0.994383
      py      :     0.793993
      dz2     :     0.105016  d :     0.514350
      dxz     :     0.159395
      dyz     :     0.051257
      dx2y2   :     0.093177
      dxy     :     0.105504
      f0      :     0.020057  f :     0.117267
      f+1     :     0.020239
      f-1     :     0.010479
      f+2     :     0.024649
      f-2     :     0.011856
      f+3     :     0.011820
      f-3     :     0.018167
      g0      :     0.000758  g :     0.011838
      g+1     :     0.002095
      g-1     :     0.000867
      g+2     :     0.001417
      g-2     :     0.001282
      g+3     :     0.001930
      g-3     :     0.000824
      g+4     :     0.001045
      g-4     :     0.001619
 17 H s       :     0.775635  s :     0.775635
      pz      :     0.082134  p :     0.191411
      px      :     0.052852
      py      :     0.056425
      dz2     :     0.020220  d :     0.066394
      dxz     :     0.017602
      dyz     :     0.015990
      dx2y2   :     0.006768
      dxy     :     0.005814
      f0      :     0.002556  f :     0.009715
      f+1     :     0.001919
      f-1     :     0.001743
      f+2     :     0.001703
      f-2     :     0.001351
      f+3     :     0.000209
      f-3     :     0.000235
 18 C s       :     2.543367  s :     2.543367
      pz      :     0.784312  p :     2.669474
      px      :     0.933563
      py      :     0.951599
      dz2     :     0.200391  d :     0.860119
      dxz     :     0.165600
      dyz     :     0.154700
      dx2y2   :     0.180789
      dxy     :     0.158639
      f0      :     0.036712  f :     0.233776
      f+1     :     0.031432
      f-1     :     0.047094
      f+2     :     0.032769
      f-2     :     0.023095
      f+3     :     0.028725
      f-3     :     0.033950
      g0      :     0.002445  g :     0.015093
      g+1     :     0.002360
      g-1     :     0.001706
      g+2     :     0.001623
      g-2     :     0.001783
      g+3     :     0.001071
      g-3     :     0.001340
      g+4     :     0.001387
      g-4     :     0.001378
 19 C s       :     2.536439  s :     2.536439
      pz      :     0.927909  p :     2.750469
      px      :     0.937077
      py      :     0.885483
      dz2     :     0.092914  d :     0.379762
      dxz     :     0.032113
      dyz     :     0.073536
      dx2y2   :     0.097067
      dxy     :     0.084132
      f0      :     0.007734  f :     0.074208
      f+1     :     0.007074
      f-1     :     0.012463
      f+2     :     0.008673
      f-2     :     0.011430
      f+3     :     0.014972
      f-3     :     0.011861
      g0      :     0.000430  g :     0.003877
      g+1     :     0.000227
      g-1     :     0.000250
      g+2     :     0.000659
      g-2     :     0.000109
      g+3     :     0.000584
      g-3     :     0.000404
      g+4     :     0.000648
      g-4     :     0.000567
 20 H s       :     0.778302  s :     0.778302
      pz      :     0.067560  p :     0.197877
      px      :     0.063738
      py      :     0.066580
      dz2     :     0.017085  d :     0.068332
      dxz     :     0.007552
      dyz     :     0.012024
      dx2y2   :     0.020140
      dxy     :     0.011531
      f0      :     0.000690  f :     0.009484
      f+1     :     0.000797
      f-1     :     0.002059
      f+2     :     0.001398
      f-2     :     0.001433
      f+3     :     0.001294
      f-3     :     0.001812
 21 H s       :     0.771841  s :     0.771841
      pz      :     0.084320  p :     0.189291
      px      :     0.056813
      py      :     0.048159
      dz2     :     0.018989  d :     0.067581
      dxz     :     0.020157
      dyz     :     0.023458
      dx2y2   :     0.003672
      dxy     :     0.001306
      f0      :     0.002888  f :     0.009472
      f+1     :     0.002332
      f-1     :     0.002862
      f+2     :     0.000897
      f-2     :     0.000429
      f+3     :     0.000054
      f-3     :     0.000010
 22 H s       :     0.778687  s :     0.778687
      pz      :     0.053815  p :     0.189760
      px      :     0.086412
      py      :     0.049532
      dz2     :     0.004913  d :     0.067398
      dxz     :     0.024263
      dyz     :     0.001026
      dx2y2   :     0.014319
      dxy     :     0.022876
      f0      :     0.001203  f :     0.009400
      f+1     :     0.001085
      f-1     :     0.000267
      f+2     :     0.001743
      f-2     :     0.000332
      f+3     :     0.002155
      f-3     :     0.002616
 23 C s       :     2.536350  s :     2.536350
      pz      :     0.939884  p :     2.751236
      px      :     0.876117
      py      :     0.935235
      dz2     :     0.072578  d :     0.378821
      dxz     :     0.073966
      dyz     :     0.049557
      dx2y2   :     0.087094
      dxy     :     0.095626
      f0      :     0.012129  f :     0.074193
      f+1     :     0.009530
      f-1     :     0.001800
      f+2     :     0.012406
      f-2     :     0.007299
      f+3     :     0.015078
      f-3     :     0.015950
      g0      :     0.000164  g :     0.003875
      g+1     :     0.000746
      g-1     :     0.000128
      g+2     :     0.000240
      g-2     :     0.000187
      g+3     :     0.000478
      g-3     :     0.000293
      g+4     :     0.000962
      g-4     :     0.000676
 24 H s       :     0.777705  s :     0.777705
      pz      :     0.060635  p :     0.189429
      px      :     0.048142
      py      :     0.080652
      dz2     :     0.014917  d :     0.067485
      dxz     :     0.004079
      dyz     :     0.016054
      dx2y2   :     0.013384
      dxy     :     0.019051
      f0      :     0.000589  f :     0.009409
      f+1     :     0.000072
      f-1     :     0.002761
      f+2     :     0.001455
      f-2     :     0.001164
      f+3     :     0.001747
      f-3     :     0.001622
 25 H s       :     0.771259  s :     0.771259
      pz      :     0.085052  p :     0.189784
      px      :     0.050391
      py      :     0.054341
      dz2     :     0.017591  d :     0.067753
      dxz     :     0.020703
      dyz     :     0.024665
      dx2y2   :     0.003142
      dxy     :     0.001652
      f0      :     0.002641  f :     0.009477
      f+1     :     0.002400
      f-1     :     0.002949
      f+2     :     0.000873
      f-2     :     0.000542
      f+3     :     0.000040
      f-3     :     0.000033
 26 H s       :     0.778189  s :     0.778189
      pz      :     0.063615  p :     0.196235
      px      :     0.060367
      py      :     0.072253
      dz2     :     0.014893  d :     0.068186
      dxz     :     0.008374
      dyz     :     0.012080
      dx2y2   :     0.020736
      dxy     :     0.012103
      f0      :     0.000597  f :     0.009492
      f+1     :     0.000978
      f-1     :     0.001880
      f+2     :     0.001075
      f-2     :     0.001547
      f+3     :     0.001522
      f-3     :     0.001893
 27 C s       :     2.535641  s :     2.535641
      pz      :     0.920262  p :     2.754043
      px      :     0.923625
      py      :     0.910156
      dz2     :     0.109019  d :     0.386663
      dxz     :     0.043688
      dyz     :     0.056191
      dx2y2   :     0.132054
      dxy     :     0.045711
      f0      :     0.008942  f :     0.075153
      f+1     :     0.010532
      f-1     :     0.010200
      f+2     :     0.011960
      f-2     :     0.010849
      f+3     :     0.010156
      f-3     :     0.012514
      g0      :     0.000304  g :     0.003944
      g+1     :     0.000370
      g-1     :     0.000465
      g+2     :     0.000223
      g-2     :     0.000507
      g+3     :     0.000452
      g-3     :     0.000773
      g+4     :     0.000368
      g-4     :     0.000482
 28 H s       :     0.773171  s :     0.773171
      pz      :     0.082819  p :     0.188967
      px      :     0.055123
      py      :     0.051025
      dz2     :     0.019559  d :     0.067780
      dxz     :     0.019431
      dyz     :     0.023413
      dx2y2   :     0.004112
      dxy     :     0.001265
      f0      :     0.002981  f :     0.009518
      f+1     :     0.002275
      f-1     :     0.002835
      f+2     :     0.000931
      f-2     :     0.000429
      f+3     :     0.000056
      f-3     :     0.000011
 29 H s       :     0.779952  s :     0.779952
      pz      :     0.056916  p :     0.190962
      px      :     0.052735
      py      :     0.081311
      dz2     :     0.011244  d :     0.067725
      dxz     :     0.002518
      dyz     :     0.018508
      dx2y2   :     0.015017
      dxy     :     0.020439
      f0      :     0.000612  f :     0.009424
      f+1     :     0.000109
      f-1     :     0.002351
      f+2     :     0.001593
      f-2     :     0.000695
      f+3     :     0.002077
      f-3     :     0.001985
 30 H s       :     0.779841  s :     0.779841
      pz      :     0.052129  p :     0.189434
      px      :     0.086152
      py      :     0.051153
      dz2     :     0.004937  d :     0.067608
      dxz     :     0.024394
      dyz     :     0.000725
      dx2y2   :     0.015208
      dxy     :     0.022345
      f0      :     0.001208  f :     0.009415
      f+1     :     0.001096
      f-1     :     0.000245
      f+2     :     0.001863
      f-2     :     0.000198
      f+3     :     0.002231
      f-3     :     0.002574
 31 C s       :     2.557901  s :     2.557901
      pz      :     0.977989  p :     2.659349
      px      :     0.822506
      py      :     0.858854
      dz2     :     0.166370  d :     0.765940
      dxz     :     0.128774
      dyz     :     0.199765
      dx2y2   :     0.138219
      dxy     :     0.132812
      f0      :     0.030894  f :     0.202001
      f+1     :     0.023912
      f-1     :     0.043231
      f+2     :     0.032933
      f-2     :     0.023735
      f+3     :     0.022056
      f-3     :     0.025240
      g0      :     0.002250  g :     0.020260
      g+1     :     0.001626
      g-1     :     0.002504
      g+2     :     0.002305
      g-2     :     0.002271
      g+3     :     0.002856
      g-3     :     0.001890
      g+4     :     0.002880
      g-4     :     0.001678
 32 C s       :     2.563732  s :     2.563732
      pz      :     0.935847  p :     2.699385
      px      :     0.821099
      py      :     0.942439
      dz2     :     0.151883  d :     0.614894
      dxz     :     0.112474
      dyz     :     0.165137
      dx2y2   :     0.091928
      dxy     :     0.093473
      f0      :     0.030652  f :     0.151709
      f+1     :     0.022282
      f-1     :     0.028748
      f+2     :     0.026669
      f-2     :     0.014693
      f+3     :     0.014216
      f-3     :     0.014449
      g0      :     0.002162  g :     0.013690
      g+1     :     0.001364
      g-1     :     0.002132
      g+2     :     0.002068
      g-2     :     0.001614
      g+3     :     0.001309
      g-3     :     0.000753
      g+4     :     0.001368
      g-4     :     0.000920
 33 C s       :     2.569047  s :     2.569047
      pz      :     0.931408  p :     2.702745
      px      :     0.821863
      py      :     0.949474
      dz2     :     0.124482  d :     0.529323
      dxz     :     0.055831
      dyz     :     0.138444
      dx2y2   :     0.106565
      dxy     :     0.104000
      f0      :     0.015949  f :     0.117907
      f+1     :     0.013038
      f-1     :     0.024274
      f+2     :     0.022014
      f-2     :     0.013706
      f+3     :     0.016552
      f-3     :     0.012373
      g0      :     0.000808  g :     0.011820
      g+1     :     0.000956
      g-1     :     0.001755
      g+2     :     0.001022
      g-2     :     0.001547
      g+3     :     0.001840
      g-3     :     0.001065
      g+4     :     0.001623
      g-4     :     0.001204
 34 H s       :     0.772318  s :     0.772318
      pz      :     0.090544  p :     0.195034
      px      :     0.054007
      py      :     0.050483
      dz2     :     0.020227  d :     0.068069
      dxz     :     0.019065
      dyz     :     0.020677
      dx2y2   :     0.004615
      dxy     :     0.003486
      f0      :     0.002867  f :     0.009826
      f+1     :     0.002099
      f-1     :     0.002444
      f+2     :     0.001249
      f-2     :     0.000974
      f+3     :     0.000085
      f-3     :     0.000108
 35 C s       :     2.582941  s :     2.582941
      pz      :     0.974527  p :     2.738948
      px      :     0.841429
      py      :     0.922992
      dz2     :     0.150491  d :     0.511809
      dxz     :     0.107145
      dyz     :     0.134834
      dx2y2   :     0.066440
      dxy     :     0.052899
      f0      :     0.021470  f :     0.114826
      f+1     :     0.021440
      f-1     :     0.023448
      f+2     :     0.020280
      f-2     :     0.013177
      f+3     :     0.008678
      f-3     :     0.006331
      g0      :     0.001571  g :     0.011816
      g+1     :     0.001720
      g-1     :     0.001983
      g+2     :     0.001446
      g-2     :     0.001758
      g+3     :     0.001222
      g-3     :     0.000937
      g+4     :     0.000453
      g-4     :     0.000727
 36 H s       :     0.793268  s :     0.793268
      pz      :     0.047781  p :     0.189100
      px      :     0.057172
      py      :     0.084147
      dz2     :     0.008393  d :     0.064807
      dxz     :     0.004019
      dyz     :     0.019337
      dx2y2   :     0.015660
      dxy     :     0.017398
      f0      :     0.000906  f :     0.009721
      f+1     :     0.000314
      f-1     :     0.001975
      f+2     :     0.001461
      f-2     :     0.001117
      f+3     :     0.001832
      f-3     :     0.002118
 37 C s       :     2.582888  s :     2.582888
      pz      :     0.957919  p :     2.715316
      px      :     0.812139
      py      :     0.945257
      dz2     :     0.110523  d :     0.523656
      dxz     :     0.094039
      dyz     :     0.168815
      dx2y2   :     0.065627
      dxy     :     0.084652
      f0      :     0.023247  f :     0.116887
      f+1     :     0.018436
      f-1     :     0.023903
      f+2     :     0.016567
      f-2     :     0.010266
      f+3     :     0.010893
      f-3     :     0.013574
      g0      :     0.002173  g :     0.012016
      g+1     :     0.001122
      g-1     :     0.001560
      g+2     :     0.001717
      g-2     :     0.001392
      g+3     :     0.001047
      g-3     :     0.000581
      g+4     :     0.001512
      g-4     :     0.000912
 38 H s       :     0.790489  s :     0.790489
      pz      :     0.066238  p :     0.186334
      px      :     0.061280
      py      :     0.058816
      dz2     :     0.018687  d :     0.064359
      dxz     :     0.011599
      dyz     :     0.012150
      dx2y2   :     0.011798
      dxy     :     0.010125
      f0      :     0.001445  f :     0.009635
      f+1     :     0.001468
      f-1     :     0.001681
      f+2     :     0.001811
      f-2     :     0.001619
      f+3     :     0.000844
      f-3     :     0.000766
 39 C s       :     2.567974  s :     2.567974
      pz      :     0.925720  p :     2.726417
      px      :     0.840175
      py      :     0.960522
      dz2     :     0.118676  d :     0.507971
      dxz     :     0.053614
      dyz     :     0.142130
      dx2y2   :     0.095619
      dxy     :     0.097931
      f0      :     0.015394  f :     0.116628
      f+1     :     0.011827
      f-1     :     0.024093
      f+2     :     0.021941
      f-2     :     0.014193
      f+3     :     0.015918
      f-3     :     0.013261
      g0      :     0.000975  g :     0.011760
      g+1     :     0.000768
      g-1     :     0.001714
      g+2     :     0.001115
      g-2     :     0.001450
      g+3     :     0.001876
      g-3     :     0.001180
      g+4     :     0.001483
      g-4     :     0.001198
 40 H s       :     0.769836  s :     0.769836
      pz      :     0.089442  p :     0.198317
      px      :     0.056195
      py      :     0.052680
      dz2     :     0.020529  d :     0.068683
      dxz     :     0.020492
      dyz     :     0.020560
      dx2y2   :     0.003575
      dxy     :     0.003527
      f0      :     0.003042  f :     0.010037
      f+1     :     0.002385
      f-1     :     0.002578
      f+2     :     0.001023
      f-2     :     0.000870
      f+3     :     0.000063
      f-3     :     0.000076
 41 C s       :     2.531954  s :     2.531954
      pz      :     0.893973  p :     2.710869
      px      :     0.909278
      py      :     0.907619
      dz2     :     0.140496  d :     0.785127
      dxz     :     0.178280
      dyz     :     0.147861
      dx2y2   :     0.144431
      dxy     :     0.174059
      f0      :     0.030427  f :     0.197308
      f+1     :     0.023347
      f-1     :     0.022566
      f+2     :     0.028692
      f-2     :     0.033882
      f+3     :     0.027947
      f-3     :     0.030446
      g0      :     0.001112  g :     0.011478
      g+1     :     0.001404
      g-1     :     0.001049
      g+2     :     0.001008
      g-2     :     0.001519
      g+3     :     0.001424
      g-3     :     0.001337
      g+4     :     0.001437
      g-4     :     0.001188
 42 C s       :     2.534161  s :     2.534161
      pz      :     0.929065  p :     2.741773
      px      :     0.895672
      py      :     0.917036
      dz2     :     0.044341  d :     0.398153
      dxz     :     0.123990
      dyz     :     0.063218
      dx2y2   :     0.092066
      dxy     :     0.074539
      f0      :     0.006916  f :     0.075592
      f+1     :     0.012513
      f-1     :     0.007861
      f+2     :     0.009742
      f-2     :     0.011309
      f+3     :     0.015516
      f-3     :     0.011735
      g0      :     0.000415  g :     0.003802
      g+1     :     0.000169
      g-1     :     0.000321
      g+2     :     0.000208
      g-2     :     0.000552
      g+3     :     0.000408
      g-3     :     0.000489
      g+4     :     0.000413
      g-4     :     0.000827
 43 H s       :     0.778970  s :     0.778970
      pz      :     0.058057  p :     0.196486
      px      :     0.056990
      py      :     0.081439
      dz2     :     0.007748  d :     0.068182
      dxz     :     0.006671
      dyz     :     0.019309
      dx2y2   :     0.016036
      dxy     :     0.018418
      f0      :     0.000802  f :     0.009419
      f+1     :     0.000290
      f-1     :     0.001667
      f+2     :     0.001438
      f-2     :     0.001343
      f+3     :     0.001914
      f-3     :     0.001965
 44 H s       :     0.779123  s :     0.779123
      pz      :     0.072919  p :     0.190776
      px      :     0.059056
      py      :     0.058801
      dz2     :     0.020575  d :     0.067581
      dxz     :     0.015488
      dyz     :     0.011903
      dx2y2   :     0.010267
      dxy     :     0.009348
      f0      :     0.001806  f :     0.009360
      f+1     :     0.001568
      f-1     :     0.001435
      f+2     :     0.001962
      f-2     :     0.001528
      f+3     :     0.000699
      f-3     :     0.000363
 45 H s       :     0.779370  s :     0.779370
      pz      :     0.073611  p :     0.192365
      px      :     0.065397
      py      :     0.053357
      dz2     :     0.019011  d :     0.067150
      dxz     :     0.013760
      dyz     :     0.014861
      dx2y2   :     0.007947
      dxy     :     0.011571
      f0      :     0.001674  f :     0.009352
      f+1     :     0.002048
      f-1     :     0.000892
      f+2     :     0.001578
      f-2     :     0.002040
      f+3     :     0.000393
      f-3     :     0.000728
 46 C s       :     2.528995  s :     2.528995
      pz      :     0.920718  p :     2.731701
      px      :     0.921422
      py      :     0.889560
      dz2     :     0.064300  d :     0.412997
      dxz     :     0.110261
      dyz     :     0.063569
      dx2y2   :     0.065014
      dxy     :     0.109854
      f0      :     0.008395  f :     0.077331
      f+1     :     0.009520
      f-1     :     0.010376
      f+2     :     0.010204
      f-2     :     0.010162
      f+3     :     0.011607
      f-3     :     0.017066
      g0      :     0.000298  g :     0.003903
      g+1     :     0.000158
      g-1     :     0.000528
      g+2     :     0.000361
      g-2     :     0.000342
      g+3     :     0.000583
      g-3     :     0.000250
      g+4     :     0.001056
      g-4     :     0.000327
 47 H s       :     0.770552  s :     0.770552
      pz      :     0.074286  p :     0.192854
      px      :     0.069876
      py      :     0.048692
      dz2     :     0.021940  d :     0.068689
      dxz     :     0.014268
      dyz     :     0.010990
      dx2y2   :     0.008178
      dxy     :     0.013314
      f0      :     0.001851  f :     0.009374
      f+1     :     0.002202
      f-1     :     0.000413
      f+2     :     0.001564
      f-2     :     0.002002
      f+3     :     0.000477
      f-3     :     0.000865
 48 H s       :     0.768366  s :     0.768366
      pz      :     0.078453  p :     0.192036
      px      :     0.061238
      py      :     0.052345
      dz2     :     0.020562  d :     0.068919
      dxz     :     0.017492
      dyz     :     0.015726
      dx2y2   :     0.006516
      dxy     :     0.008624
      f0      :     0.002443  f :     0.009512
      f+1     :     0.001747
      f-1     :     0.001364
      f+2     :     0.001599
      f-2     :     0.001710
      f+3     :     0.000415
      f-3     :     0.000235
 49 H s       :     0.769353  s :     0.769353
      pz      :     0.057655  p :     0.194144
      px      :     0.069649
      py      :     0.066839
      dz2     :     0.007667  d :     0.069121
      dxz     :     0.015400
      dyz     :     0.010073
      dx2y2   :     0.023010
      dxy     :     0.012971
      f0      :     0.001020  f :     0.009389
      f+1     :     0.000815
      f-1     :     0.000858
      f+2     :     0.000401
      f-2     :     0.001922
      f+3     :     0.002061
      f-3     :     0.002312
 50 C s       :     2.534891  s :     2.534891
      pz      :     0.897599  p :     2.742544
      px      :     0.912616
      py      :     0.932330
      dz2     :     0.083342  d :     0.397833
      dxz     :     0.092420
      dyz     :     0.080744
      dx2y2   :     0.040284
      dxy     :     0.101043
      f0      :     0.014185  f :     0.075513
      f+1     :     0.012230
      f-1     :     0.009551
      f+2     :     0.008987
      f-2     :     0.015211
      f+3     :     0.006301
      f-3     :     0.009049
      g0      :     0.000310  g :     0.003794
      g+1     :     0.000834
      g-1     :     0.000334
      g+2     :     0.000363
      g-2     :     0.000671
      g+3     :     0.000346
      g-3     :     0.000538
      g+4     :     0.000134
      g-4     :     0.000266
 51 H s       :     0.781791  s :     0.781791
      pz      :     0.052376  p :     0.189532
      px      :     0.071585
      py      :     0.065571
      dz2     :     0.007030  d :     0.067070
      dxz     :     0.015886
      dyz     :     0.008188
      dx2y2   :     0.022433
      dxy     :     0.013533
      f0      :     0.000851  f :     0.009317
      f+1     :     0.001152
      f-1     :     0.000590
      f+2     :     0.000930
      f-2     :     0.001576
      f+3     :     0.002273
      f-3     :     0.001944
 52 H s       :     0.779851  s :     0.779851
      pz      :     0.070415  p :     0.190109
      px      :     0.058297
      py      :     0.061397
      dz2     :     0.020466  d :     0.067358
      dxz     :     0.014511
      dyz     :     0.013282
      dx2y2   :     0.009821
      dxy     :     0.009279
      f0      :     0.001826  f :     0.009338
      f+1     :     0.001533
      f-1     :     0.001599
      f+2     :     0.001920
      f-2     :     0.001495
      f+3     :     0.000660
      f-3     :     0.000306
 53 H s       :     0.779774  s :     0.779774
      pz      :     0.055047  p :     0.194544
      px      :     0.057073
      py      :     0.082424
      dz2     :     0.007370  d :     0.067918
      dxz     :     0.007256
      dyz     :     0.018926
      dx2y2   :     0.015151
      dxy     :     0.019215
      f0      :     0.000802  f :     0.009405
      f+1     :     0.000393
      f-1     :     0.001537
      f+2     :     0.001249
      f-2     :     0.001554
      f+3     :     0.001838
      f-3     :     0.002033
 54 C s       :     2.611956  s :     2.611956
      pz      :     0.719081  p :     2.554362
      px      :     0.777665
      py      :     1.057617
      dz2     :     0.149436  d :     1.139379
      dxz     :     0.194331
      dyz     :     0.211652
      dx2y2   :     0.306523
      dxy     :     0.277437
      f0      :     0.031617  f :     0.357106
      f+1     :     0.037270
      f-1     :     0.036748
      f+2     :     0.042858
      f-2     :     0.063147
      f+3     :     0.046883
      f-3     :     0.098581
      g0      :     0.004692  g :     0.047694
      g+1     :     0.004426
      g-1     :     0.004054
      g+2     :     0.004300
      g-2     :     0.004071
      g+3     :     0.006273
      g-3     :     0.005276
      g+4     :     0.009739
      g-4     :     0.004864
 55 C s       :     2.567174  s :     2.567174
      pz      :     0.873838  p :     2.755468
      px      :     0.923598
      py      :     0.958033
      dz2     :     0.095730  d :     0.630726
      dxz     :     0.088640
      dyz     :     0.120128
      dx2y2   :     0.165873
      dxy     :     0.160355
      f0      :     0.013596  f :     0.156206
      f+1     :     0.012460
      f-1     :     0.019245
      f+2     :     0.016579
      f-2     :     0.030489
      f+3     :     0.021177
      f-3     :     0.042660
      g0      :     0.001327  g :     0.014889
      g+1     :     0.001199
      g-1     :     0.001168
      g+2     :     0.001231
      g-2     :     0.001226
      g+3     :     0.002025
      g-3     :     0.002463
      g+4     :     0.002180
      g-4     :     0.002070
 56 C s       :     2.577755  s :     2.577755
      pz      :     0.826292  p :     2.680689
      px      :     0.877762
      py      :     0.976635
      dz2     :     0.081321  d :     0.508051
      dxz     :     0.072480
      dyz     :     0.098142
      dx2y2   :     0.121367
      dxy     :     0.134741
      f0      :     0.011288  f :     0.117340
      f+1     :     0.012062
      f-1     :     0.013464
      f+2     :     0.012409
      f-2     :     0.023473
      f+3     :     0.016740
      f-3     :     0.027905
      g0      :     0.001026  g :     0.011894
      g+1     :     0.001333
      g-1     :     0.000849
      g+2     :     0.001128
      g-2     :     0.000925
      g+3     :     0.001708
      g-3     :     0.002043
      g+4     :     0.001507
      g-4     :     0.001375
 57 H s       :     0.777959  s :     0.777959
      pz      :     0.050976  p :     0.186816
      px      :     0.052985
      py      :     0.082855
      dz2     :     0.008048  d :     0.065027
      dxz     :     0.006430
      dyz     :     0.015472
      dx2y2   :     0.019064
      dxy     :     0.016013
      f0      :     0.000732  f :     0.009669
      f+1     :     0.000434
      f-1     :     0.001593
      f+2     :     0.001058
      f-2     :     0.001523
      f+3     :     0.001657
      f-3     :     0.002671
 58 C s       :     2.585434  s :     2.585434
      pz      :     0.836607  p :     2.715269
      px      :     0.879306
      py      :     0.999356
      dz2     :     0.049261  d :     0.498444
      dxz     :     0.065740
      dyz     :     0.109292
      dx2y2   :     0.151887
      dxy     :     0.122264
      f0      :     0.007790  f :     0.113110
      f+1     :     0.003242
      f-1     :     0.022179
      f+2     :     0.010351
      f-2     :     0.019767
      f+3     :     0.014497
      f-3     :     0.035285
      g0      :     0.001378  g :     0.011663
      g+1     :     0.000352
      g-1     :     0.001015
      g+2     :     0.000834
      g-2     :     0.001209
      g+3     :     0.001686
      g-3     :     0.001255
      g+4     :     0.002483
      g-4     :     0.001450
 59 H s       :     0.787241  s :     0.787241
      pz      :     0.067439  p :     0.186052
      px      :     0.076339
      py      :     0.042274
      dz2     :     0.014681  d :     0.064610
      dxz     :     0.014193
      dyz     :     0.009837
      dx2y2   :     0.010476
      dxy     :     0.015422
      f0      :     0.000836  f :     0.009675
      f+1     :     0.002389
      f-1     :     0.000229
      f+2     :     0.001670
      f-2     :     0.002290
      f+3     :     0.000929
      f-3     :     0.001333
 60 C s       :     2.588619  s :     2.588619
      pz      :     0.833562  p :     2.692439
      px      :     0.895263
      py      :     0.963614
      dz2     :     0.079277  d :     0.507075
      dxz     :     0.076302
      dyz     :     0.095677
      dx2y2   :     0.128894
      dxy     :     0.126925
      f0      :     0.010364  f :     0.113702
      f+1     :     0.011227
      f-1     :     0.013482
      f+2     :     0.011285
      f-2     :     0.024380
      f+3     :     0.013815
      f-3     :     0.029150
      g0      :     0.000993  g :     0.011575
      g+1     :     0.001205
      g-1     :     0.000805
      g+2     :     0.000885
      g-2     :     0.001179
      g+3     :     0.001634
      g-3     :     0.002150
      g+4     :     0.001266
      g-4     :     0.001458
 61 H s       :     0.786889  s :     0.786889
      pz      :     0.050538  p :     0.183961
      px      :     0.050374
      py      :     0.083050
      dz2     :     0.007962  d :     0.063903
      dxz     :     0.004942
      dyz     :     0.016282
      dx2y2   :     0.017639
      dxy     :     0.017079
      f0      :     0.000732  f :     0.009569
      f+1     :     0.000283
      f-1     :     0.001706
      f+2     :     0.001232
      f-2     :     0.001267
      f+3     :     0.001804
      f-3     :     0.002546
 62 C s       :     2.585124  s :     2.585124
      pz      :     0.850353  p :     2.714081
      px      :     0.900683
      py      :     0.963045
      dz2     :     0.073210  d :     0.497660
      dxz     :     0.071477
      dyz     :     0.099886
      dx2y2   :     0.115075
      dxy     :     0.138012
      f0      :     0.010198  f :     0.113070
      f+1     :     0.010755
      f-1     :     0.013434
      f+2     :     0.011824
      f-2     :     0.023887
      f+3     :     0.015438
      f-3     :     0.027535
      g0      :     0.000973  g :     0.011661
      g+1     :     0.001151
      g-1     :     0.000840
      g+2     :     0.001109
      g-2     :     0.000962
      g+3     :     0.001726
      g-3     :     0.002074
      g+4     :     0.001488
      g-4     :     0.001338
 63 H s       :     0.786551  s :     0.786551
      pz      :     0.052523  p :     0.185853
      px      :     0.055741
      py      :     0.077589
      dz2     :     0.008251  d :     0.064592
      dxz     :     0.006583
      dyz     :     0.015038
      dx2y2   :     0.019303
      dxy     :     0.015418
      f0      :     0.000722  f :     0.009675
      f+1     :     0.000466
      f-1     :     0.001599
      f+2     :     0.001067
      f-2     :     0.001495
      f+3     :     0.001651
      f-3     :     0.002676
 64 C s       :     2.577022  s :     2.577022
      pz      :     0.814681  p :     2.678861
      px      :     0.868861
      py      :     0.995318
      dz2     :     0.049268  d :     0.510392
      dxz     :     0.067884
      dyz     :     0.118143
      dx2y2   :     0.146115
      dxy     :     0.128981
      f0      :     0.007903  f :     0.117479
      f+1     :     0.003329
      f-1     :     0.023898
      f+2     :     0.011250
      f-2     :     0.019908
      f+3     :     0.015109
      f-3     :     0.036082
      g0      :     0.001388  g :     0.011861
      g+1     :     0.000340
      g-1     :     0.001014
      g+2     :     0.000832
      g-2     :     0.001342
      g+3     :     0.001671
      g-3     :     0.001335
      g+4     :     0.002479
      g-4     :     0.001462
 65 H s       :     0.775027  s :     0.775027
      pz      :     0.066198  p :     0.191475
      px      :     0.079246
      py      :     0.046031
      dz2     :     0.014449  d :     0.066321
      dxz     :     0.014830
      dyz     :     0.010032
      dx2y2   :     0.011086
      dxy     :     0.015924
      f0      :     0.000830  f :     0.009760
      f+1     :     0.002356
      f-1     :     0.000238
      f+2     :     0.001699
      f-2     :     0.002323
      f+3     :     0.000925
      f-3     :     0.001390
 66 H s       :     0.676003  s :     0.676003
      pz      :     0.154225  p :     0.366109
      px      :     0.120215
      py      :     0.091669
      dz2     :     0.038753  d :     0.137529
      dxz     :     0.025834
      dyz     :     0.028017
      dx2y2   :     0.025126
      dxy     :     0.019799
      f0      :     0.003167  f :     0.023744
      f+1     :     0.002979
      f-1     :     0.004517
      f+2     :     0.005648
      f-2     :     0.003494
      f+3     :     0.001653
      f-3     :     0.002285
 67 O s       :     3.265772  s :     3.265772
      pz      :     1.525329  p :     4.456927
      px      :     1.513800
      py      :     1.417798
      dz2     :     0.019107  d :     0.094414
      dxz     :     0.027383
      dyz     :     0.008998
      dx2y2   :     0.024089
      dxy     :     0.014836
      f0      :     0.001621  f :     0.019659
      f+1     :     0.005863
      f-1     :     0.000469
      f+2     :     0.003371
      f-2     :     0.003047
      f+3     :     0.003177
      f-3     :     0.002111
      g0      :     0.000096  g :     0.001020
      g+1     :     0.000161
      g-1     :     0.000013
      g+2     :     0.000179
      g-2     :     0.000061
      g+3     :     0.000161
      g-3     :     0.000149
      g+4     :     0.000125
      g-4     :     0.000076
 68 C s       :     2.628765  s :     2.628765
      pz      :     0.919416  p :     2.657179
      px      :     0.996597
      py      :     0.741166
      dz2     :     0.313888  d :     1.253104
      dxz     :     0.343581
      dyz     :     0.197088
      dx2y2   :     0.194360
      dxy     :     0.204187
      f0      :     0.050803  f :     0.377428
      f+1     :     0.112403
      f-1     :     0.033247
      f+2     :     0.039469
      f-2     :     0.065701
      f+3     :     0.042248
      f-3     :     0.033558
      g0      :     0.006782  g :     0.052073
      g+1     :     0.006103
      g-1     :     0.005775
      g+2     :     0.008966
      g-2     :     0.007947
      g+3     :     0.005389
      g-3     :     0.004646
      g+4     :     0.003362
      g-4     :     0.003105
 69 C s       :     2.581666  s :     2.581666
      pz      :     0.961145  p :     2.756043
      px      :     0.972860
      py      :     0.822038
      dz2     :     0.143299  d :     0.629226
      dxz     :     0.182633
      dyz     :     0.091578
      dx2y2   :     0.109757
      dxy     :     0.101958
      f0      :     0.018323  f :     0.154398
      f+1     :     0.047685
      f-1     :     0.011420
      f+2     :     0.014428
      f-2     :     0.026034
      f+3     :     0.020114
      f-3     :     0.016393
      g0      :     0.001769  g :     0.014354
      g+1     :     0.001875
      g-1     :     0.001382
      g+2     :     0.002151
      g-2     :     0.001943
      g+3     :     0.001480
      g-3     :     0.001297
      g+4     :     0.001247
      g-4     :     0.001210
 70 C s       :     2.580945  s :     2.580945
      pz      :     0.939835  p :     2.705516
      px      :     0.972198
      py      :     0.793484
      dz2     :     0.116132  d :     0.511363
      dxz     :     0.164009
      dyz     :     0.075935
      dx2y2   :     0.086807
      dxy     :     0.068480
      f0      :     0.017676  f :     0.116737
      f+1     :     0.033799
      f-1     :     0.011327
      f+2     :     0.010890
      f-2     :     0.018661
      f+3     :     0.014249
      f-3     :     0.010135
      g0      :     0.001670  g :     0.011795
      g+1     :     0.001360
      g-1     :     0.001325
      g+2     :     0.001599
      g-2     :     0.001909
      g+3     :     0.001226
      g-3     :     0.000801
      g+4     :     0.001024
      g-4     :     0.000882
 71 H s       :     0.785970  s :     0.785970
      pz      :     0.055964  p :     0.191743
      px      :     0.086034
      py      :     0.049745
      dz2     :     0.013438  d :     0.065832
      dxz     :     0.017316
      dyz     :     0.005799
      dx2y2   :     0.013540
      dxy     :     0.015740
      f0      :     0.000688  f :     0.009679
      f+1     :     0.002872
      f-1     :     0.000149
      f+2     :     0.001627
      f-2     :     0.001442
      f+3     :     0.001458
      f-3     :     0.001442
 72 C s       :     2.587188  s :     2.587188
      pz      :     0.917325  p :     2.723834
      px      :     1.001976
      py      :     0.804533
      dz2     :     0.111399  d :     0.505596
      dxz     :     0.133112
      dyz     :     0.050594
      dx2y2   :     0.105934
      dxy     :     0.104557
      f0      :     0.006520  f :     0.113307
      f+1     :     0.038621
      f-1     :     0.005478
      f+2     :     0.011417
      f-2     :     0.020362
      f+3     :     0.019458
      f-3     :     0.011452
      g0      :     0.001061  g :     0.011612
      g+1     :     0.001226
      g-1     :     0.000750
      g+2     :     0.001992
      g-2     :     0.000860
      g+3     :     0.001711
      g-3     :     0.001390
      g+4     :     0.001539
      g-4     :     0.001082
 73 H s       :     0.791606  s :     0.791606
      pz      :     0.084870  p :     0.186927
      px      :     0.042764
      py      :     0.059293
      dz2     :     0.018899  d :     0.064509
      dxz     :     0.020503
      dyz     :     0.016324
      dx2y2   :     0.003890
      dxy     :     0.004892
      f0      :     0.002560  f :     0.009631
      f+1     :     0.002267
      f-1     :     0.002032
      f+2     :     0.001066
      f-2     :     0.001476
      f+3     :     0.000123
      f-3     :     0.000107
 74 C s       :     2.588590  s :     2.588590
      pz      :     0.950776  p :     2.713998
      px      :     0.963672
      py      :     0.799549
      dz2     :     0.123863  d :     0.509830
      dxz     :     0.159792
      dyz     :     0.078119
      dx2y2   :     0.078203
      dxy     :     0.069853
      f0      :     0.016180  f :     0.113801
      f+1     :     0.035579
      f-1     :     0.010094
      f+2     :     0.010409
      f-2     :     0.019409
      f+3     :     0.011740
      f-3     :     0.010391
      g0      :     0.001445  g :     0.011571
      g+1     :     0.001633
      g-1     :     0.001288
      g+2     :     0.001740
      g-2     :     0.001735
      g+3     :     0.001162
      g-3     :     0.000920
      g+4     :     0.000743
      g-4     :     0.000905
 75 H s       :     0.791529  s :     0.791529
      pz      :     0.052929  p :     0.186036
      px      :     0.080852
      py      :     0.052255
      dz2     :     0.011572  d :     0.064212
      dxz     :     0.016959
      dyz     :     0.005301
      dx2y2   :     0.014909
      dxy     :     0.015472
      f0      :     0.000672  f :     0.009595
      f+1     :     0.002546
      f-1     :     0.000244
      f+2     :     0.001518
      f-2     :     0.001302
      f+3     :     0.001791
      f-3     :     0.001523
 76 C s       :     2.587052  s :     2.587052
      pz      :     0.947695  p :     2.723649
      px      :     0.963443
      py      :     0.812511
      dz2     :     0.113861  d :     0.505473
      dxz     :     0.167583
      dyz     :     0.074110
      dx2y2   :     0.082259
      dxy     :     0.067661
      f0      :     0.016801  f :     0.113279
      f+1     :     0.033510
      f-1     :     0.010837
      f+2     :     0.010317
      f-2     :     0.018420
      f+3     :     0.013732
      f-3     :     0.009663
      g0      :     0.001617  g :     0.011607
      g+1     :     0.001358
      g-1     :     0.001307
      g+2     :     0.001570
      g-2     :     0.001906
      g+3     :     0.001169
      g-3     :     0.000804
      g+4     :     0.001003
      g-4     :     0.000873
 77 H s       :     0.791440  s :     0.791440
      pz      :     0.056250  p :     0.187044
      px      :     0.078803
      py      :     0.051991
      dz2     :     0.013576  d :     0.064553
      dxz     :     0.016098
      dyz     :     0.006009
      dx2y2   :     0.013580
      dxy     :     0.015289
      f0      :     0.000684  f :     0.009635
      f+1     :     0.002824
      f-1     :     0.000167
      f+2     :     0.001617
      f-2     :     0.001432
      f+3     :     0.001470
      f-3     :     0.001440
 78 C s       :     2.580583  s :     2.580583
      pz      :     0.915705  p :     2.706103
      px      :     1.001898
      py      :     0.788501
      dz2     :     0.108894  d :     0.511825
      dxz     :     0.135643
      dyz     :     0.052127
      dx2y2   :     0.106236
      dxy     :     0.108925
      f0      :     0.006811  f :     0.116819
      f+1     :     0.039228
      f-1     :     0.005622
      f+2     :     0.012030
      f-2     :     0.020950
      f+3     :     0.020076
      f-3     :     0.012102
      g0      :     0.001049  g :     0.011797
      g+1     :     0.001264
      g-1     :     0.000748
      g+2     :     0.001995
      g-2     :     0.000820
      g+3     :     0.001749
      g-3     :     0.001413
      g+4     :     0.001585
      g-4     :     0.001174
 79 H s       :     0.785689  s :     0.785689
      pz      :     0.086089  p :     0.192906
      px      :     0.047310
      py      :     0.059508
      dz2     :     0.019371  d :     0.066155
      dxz     :     0.020605
      dyz     :     0.016173
      dx2y2   :     0.004567
      dxy     :     0.005439
      f0      :     0.002502  f :     0.009707
      f+1     :     0.002227
      f-1     :     0.002048
      f+2     :     0.001092
      f-2     :     0.001560
      f+3     :     0.000151
      f-3     :     0.000127
 80 O s       :     3.212274  s :     3.212274
      pz      :     1.459869  p :     4.378451
      px      :     1.535628
      py      :     1.382954
      dz2     :     0.028542  d :     0.103078
      dxz     :     0.026552
      dyz     :     0.026703
      dx2y2   :     0.006042
      dxy     :     0.015240
      f0      :     0.004006  f :     0.020335
      f+1     :     0.004297
      f-1     :     0.004510
      f+2     :     0.002090
      f-2     :     0.003816
      f+3     :     0.000980
      f-3     :     0.000636
      g0      :     0.000137  g :     0.000936
      g+1     :     0.000108
      g-1     :     0.000185
      g+2     :     0.000139
      g-2     :     0.000240
      g+3     :     0.000062
      g-3     :     0.000038
      g+4     :     0.000021
      g-4     :     0.000006
 81 H s       :     0.620439  s :     0.620439
      pz      :     0.055669  p :     0.465759
      px      :     0.195962
      py      :     0.214128
      dz2     :     0.015504  d :     0.131905
      dxz     :     0.017647
      dyz     :     0.018918
      dx2y2   :     0.039912
      dxy     :     0.039925
      f0      :     0.002185  f :     0.021452
      f+1     :     0.002007
      f-1     :     0.002170
      f+2     :     0.000324
      f-2     :     0.003819
      f+3     :     0.005476
      f-3     :     0.005472


                      *****************************
                      * MAYER POPULATION ANALYSIS *
                      *****************************

  NA   - Mulliken gross atomic population
  ZA   - Total nuclear charge
  QA   - Mulliken gross atomic charge
  VA   - Mayer's total valence
  BVA  - Mayer's bonded valence
  FA   - Mayer's free valence

  ATOM       NA         ZA         QA         VA         BVA        FA
  0 O      8.3803     8.0000    -0.3803     2.0488     2.0488    -0.0000
  1 O      8.3477     8.0000    -0.3477     2.1868     2.1868     0.0000
  2 N      7.2321     7.0000    -0.2321     3.2234     3.2234    -0.0000
  3 N      7.4167     7.0000    -0.4167     2.6736     2.6736    -0.0000
  4 C      5.4556     6.0000     0.5444     3.5801     3.5801     0.0000
  5 C      5.8118     6.0000     0.1882     3.4479     3.4479    -0.0000
  6 H      0.8935     1.0000     0.1065     1.0474     1.0474    -0.0000
  7 C      5.9175     6.0000     0.0825     3.6319     3.6319    -0.0000
  8 C      6.1969     6.0000    -0.1969     3.9202     3.9202     0.0000
  9 H      0.8539     1.0000     0.1461     0.9826     0.9826     0.0000
 10 C      6.1249     6.0000    -0.1249     3.9227     3.9227     0.0000
 11 H      0.8336     1.0000     0.1664     0.9599     0.9599    -0.0000
 12 C      6.1475     6.0000    -0.1475     3.9556     3.9556     0.0000
 13 H      0.8581     1.0000     0.1419     0.9749     0.9749    -0.0000
 14 C      6.1208     6.0000    -0.1208     3.9821     3.9821     0.0000
 15 H      0.8582     1.0000     0.1418     0.9684     0.9684     0.0000
 16 C      6.1794     6.0000    -0.1794     3.9335     3.9335     0.0000
 17 H      0.9126     1.0000     0.0874     1.0161     1.0161     0.0000
 18 C      5.9826     6.0000     0.0174     4.2100     4.2100    -0.0000
 19 C      6.2666     6.0000    -0.2666     3.9593     3.9593    -0.0000
 20 H      0.9018     1.0000     0.0982     1.0009     1.0009     0.0000
 21 H      0.8722     1.0000     0.1278     0.9805     0.9805    -0.0000
 22 H      0.8824     1.0000     0.1176     0.9886     0.9886     0.0000
 23 C      6.2704     6.0000    -0.2704     3.9512     3.9512     0.0000
 24 H      0.8726     1.0000     0.1274     0.9927     0.9927     0.0000
 25 H      0.8729     1.0000     0.1271     0.9790     0.9790    -0.0000
 26 H      0.8970     1.0000     0.1030     0.9895     0.9895    -0.0000
 27 C      6.2826     6.0000    -0.2826     3.9760     3.9760    -0.0000
 28 H      0.8812     1.0000     0.1188     0.9834     0.9834    -0.0000
 29 H      0.8810     1.0000     0.1190     0.9853     0.9853    -0.0000
 30 H      0.8760     1.0000     0.1240     0.9798     0.9798     0.0000
 31 C      5.8035     6.0000     0.1965     3.5924     3.5924    -0.0000
 32 C      6.0271     6.0000    -0.0271     3.6915     3.6915    -0.0000
 33 C      6.0649     6.0000    -0.0649     3.8983     3.8983    -0.0000
 34 H      0.9181     1.0000     0.0819     0.9928     0.9928    -0.0000
 35 C      6.1731     6.0000    -0.1731     3.9645     3.9645    -0.0000
 36 H      0.8691     1.0000     0.1309     0.9738     0.9738    -0.0000
 37 C      6.1449     6.0000    -0.1449     3.9953     3.9953    -0.0000
 38 H      0.8528     1.0000     0.1472     0.9650     0.9650    -0.0000
 39 C      6.1283     6.0000    -0.1283     3.8899     3.8899    -0.0000
 40 H      0.9347     1.0000     0.0653     1.0196     1.0196    -0.0000
 41 C      6.1230     6.0000    -0.1230     4.1672     4.1672    -0.0000
 42 C      6.2419     6.0000    -0.2419     3.9597     3.9597    -0.0000
 43 H      0.9077     1.0000     0.0923     0.9909     0.9909     0.0000
 44 H      0.9039     1.0000     0.0961     0.9878     0.9878    -0.0000
 45 H      0.9012     1.0000     0.0988     1.0032     1.0032    -0.0000
 46 C      6.2661     6.0000    -0.2661     4.0057     4.0057    -0.0000
 47 H      0.9009     1.0000     0.0991     0.9882     0.9882    -0.0000
 48 H      0.8952     1.0000     0.1048     0.9714     0.9714    -0.0000
 49 H      0.8857     1.0000     0.1143     0.9806     0.9806    -0.0000
 50 C      6.2599     6.0000    -0.2599     3.9800     3.9800    -0.0000
 51 H      0.8816     1.0000     0.1184     0.9865     0.9865     0.0000
 52 H      0.8957     1.0000     0.1043     0.9856     0.9856    -0.0000
 53 H      0.9079     1.0000     0.0921     0.9913     0.9913     0.0000
 54 C      5.7007     6.0000     0.2993     4.1432     4.1432     0.0000
 55 C      5.9283     6.0000     0.0717     3.8647     3.8647    -0.0000
 56 C      6.0809     6.0000    -0.0809     3.8847     3.8847    -0.0000
 57 H      0.8760     1.0000     0.1240     0.9981     0.9981    -0.0000
 58 C      6.1416     6.0000    -0.1416     3.9522     3.9522    -0.0000
 59 H      0.8523     1.0000     0.1477     0.9712     0.9712    -0.0000
 60 C      6.0868     6.0000    -0.0868     3.9555     3.9555    -0.0000
 61 H      0.8472     1.0000     0.1528     0.9699     0.9699    -0.0000
 62 C      6.1311     6.0000    -0.1311     3.9613     3.9613     0.0000
 63 H      0.8461     1.0000     0.1539     0.9707     0.9707    -0.0000
 64 C      6.0848     6.0000    -0.0848     3.8991     3.8991     0.0000
 65 H      0.8933     1.0000     0.1067     0.9978     0.9978     0.0000
 66 H      0.7943     1.0000     0.2057     1.0262     1.0262    -0.0000
 67 O      8.5950     8.0000    -0.5950     1.8596     1.8596    -0.0000
 68 C      5.5916     6.0000     0.4084     4.1660     4.1660    -0.0000
 69 C      6.0374     6.0000    -0.0374     3.7781     3.7781    -0.0000
 70 C      6.0711     6.0000    -0.0711     3.8758     3.8758    -0.0000
 71 H      0.8972     1.0000     0.1028     1.0214     1.0214    -0.0000
 72 C      6.1472     6.0000    -0.1472     3.9785     3.9785    -0.0000
 73 H      0.8579     1.0000     0.1421     0.9759     0.9759    -0.0000
 74 C      6.0988     6.0000    -0.0988     3.9538     3.9538    -0.0000
 75 H      0.8568     1.0000     0.1432     0.9735     0.9735     0.0000
 76 C      6.1439     6.0000    -0.1439     3.9687     3.9687    -0.0000
 77 H      0.8576     1.0000     0.1424     0.9739     0.9739     0.0000
 78 C      6.1211     6.0000    -0.1211     3.8606     3.8606    -0.0000
 79 H      0.8841     1.0000     0.1159     1.0147     1.0147     0.0000
 80 O      8.6299     8.0000    -0.6299     1.8213     1.8213    -0.0000
 81 H      0.7796     1.0000     0.2204     1.0743     1.0743    -0.0000

  Mayer bond orders larger than 0.100000
B(  0-O ,  4-C ) :   1.0403 B(  0-O , 54-C ) :   0.8797 B(  1-O , 54-C ) :   2.0423 
B(  2-N ,  4-C ) :   1.6293 B(  2-N , 18-C ) :   0.8362 B(  2-N , 81-H ) :   0.7624 
B(  3-N ,  5-C ) :   0.7738 B(  3-N , 31-C ) :   1.0175 B(  3-N , 66-H ) :   0.9105 
B(  4-C ,  5-C ) :   0.8883 B(  5-C ,  6-H ) :   0.8974 B(  5-C ,  7-C ) :   0.8137 
B(  7-C ,  8-C ) :   1.3677 B(  7-C , 16-C ) :   1.3278 B(  8-C ,  9-H ) :   0.9146 
B(  8-C , 10-C ) :   1.4673 B( 10-C , 11-H ) :   0.9095 B( 10-C , 12-C ) :   1.4388 
B( 12-C , 13-H ) :   0.9251 B( 12-C , 14-C ) :   1.4480 B( 14-C , 15-H ) :   0.9075 
B( 14-C , 16-C ) :   1.5101 B( 16-C , 17-H ) :   0.9525 B( 18-C , 19-C ) :   1.0728 
B( 18-C , 23-C ) :   1.0635 B( 18-C , 27-C ) :   1.0974 B( 19-C , 20-H ) :   0.9606 
B( 19-C , 21-H ) :   0.9506 B( 19-C , 22-H ) :   0.9582 B( 23-C , 24-H ) :   0.9561 
B( 23-C , 25-H ) :   0.9490 B( 23-C , 26-H ) :   0.9604 B( 27-C , 28-H ) :   0.9538 
B( 27-C , 29-H ) :   0.9553 B( 27-C , 30-H ) :   0.9518 B( 31-C , 32-C ) :   1.2080 
B( 31-C , 39-C ) :   1.2792 B( 32-C , 33-C ) :   1.4683 B( 32-C , 41-C ) :   0.8821 
B( 33-C , 34-H ) :   0.9281 B( 33-C , 35-C ) :   1.4638 B( 35-C , 36-H ) :   0.9186 
B( 35-C , 37-C ) :   1.4422 B( 37-C , 38-H ) :   0.9056 B( 37-C , 39-C ) :   1.5209 
B( 39-C , 40-H ) :   0.9390 B( 41-C , 42-C ) :   1.0590 B( 41-C , 46-C ) :   1.0969 
B( 41-C , 50-C ) :   1.0700 B( 42-C , 43-H ) :   0.9593 B( 42-C , 44-H ) :   0.9562 
B( 42-C , 45-H ) :   0.9712 B( 46-C , 47-H ) :   0.9533 B( 46-C , 48-H ) :   0.9494 
B( 46-C , 49-H ) :   0.9488 B( 50-C , 51-H ) :   0.9608 B( 50-C , 52-H ) :   0.9548 
B( 50-C , 53-H ) :   0.9595 B( 54-C , 55-C ) :   1.0777 B( 55-C , 56-C ) :   1.3401 
B( 55-C , 64-C ) :   1.3276 B( 56-C , 57-H ) :   0.9278 B( 56-C , 58-C ) :   1.4596 
B( 58-C , 59-H ) :   0.9260 B( 58-C , 60-C ) :   1.4315 B( 60-C , 61-H ) :   0.9243 
B( 60-C , 62-C ) :   1.4469 B( 62-C , 63-H ) :   0.9196 B( 62-C , 64-C ) :   1.4643 
B( 64-C , 65-H ) :   0.9322 B( 67-O , 68-C ) :   1.7278 B( 68-C , 69-C ) :   0.9816 
B( 68-C , 80-O ) :   1.4756 B( 69-C , 70-C ) :   1.3654 B( 69-C , 78-C ) :   1.3616 
B( 70-C , 71-H ) :   0.9355 B( 70-C , 72-C ) :   1.4615 B( 72-C , 73-H ) :   0.9298 
B( 72-C , 74-C ) :   1.4440 B( 74-C , 75-H ) :   0.9286 B( 74-C , 76-C ) :   1.4496 
B( 76-C , 77-H ) :   0.9310 B( 76-C , 78-C ) :   1.4489 B( 78-C , 79-H ) :   0.9365 
B( 80-O , 81-H ) :   0.2779 

-------
TIMINGS
-------

Total SCF time: 0 days 0 hours 40 min 22 sec 

Total time                  ....    2422.988 sec
Sum of individual times     ....    2367.708 sec  ( 97.7%)

Fock matrix formation       ....    2226.951 sec  ( 91.9%)
  Split-RI-J                ....     107.497 sec  (  4.8% of F)
  Chain of spheres X        ....    1801.295 sec  ( 80.9% of F)
  XC integration            ....     149.592 sec  (  6.7% of F)
    Basis function eval.    ....       6.571 sec  (  4.4% of XC)
    Density eval.           ....      71.317 sec  ( 47.7% of XC)
    XC-Functional eval.     ....       1.487 sec  (  1.0% of XC)
    XC-Potential eval.      ....      37.407 sec  ( 25.0% of XC)
Diagonalization             ....      28.635 sec  (  1.2%)
Density matrix formation    ....       5.076 sec  (  0.2%)
Population analysis         ....      11.927 sec  (  0.5%)
Initial guess               ....      11.604 sec  (  0.5%)
Orbital Transformation      ....       0.000 sec  (  0.0%)
Orbital Orthonormalization  ....       0.000 sec  (  0.0%)
DIIS solution               ....      25.657 sec  (  1.1%)
SOSCF solution              ....      24.119 sec  (  1.0%)
Grid generation             ....      33.740 sec  (  1.4%)

Maximum memory used throughout the entire SCF-calculation: 1719.9 MB
[1720888490.736606] [node107:1081974:0]          mpool.c:43   UCX  WARN  object 0x136ee780 was not returned to mpool ucp_requests
[1720888490.736625] [node107:1081974:0]          mpool.c:43   UCX  WARN  object 0x136eeb00 was not returned to mpool ucp_requests
[1720888490.736630] [node107:1081974:0]          mpool.c:43   UCX  WARN  object 0x136eecc0 was not returned to mpool ucp_requests
[1720888490.736634] [node107:1081974:0]          mpool.c:43   UCX  WARN  object 0x136eee80 was not returned to mpool ucp_requests
[1720888490.736637] [node107:1081974:0]          mpool.c:43   UCX  WARN  object 0x136ef040 was not returned to mpool ucp_requests
[1720888490.736640] [node107:1081974:0]          mpool.c:43   UCX  WARN  object 0x136ef200 was not returned to mpool ucp_requests
[1720888490.736643] [node107:1081974:0]          mpool.c:43   UCX  WARN  object 0x136ef3c0 was not returned to mpool ucp_requests
[1720888490.736646] [node107:1081974:0]          mpool.c:43   UCX  WARN  object 0x136ef580 was not returned to mpool ucp_requests
[1720888490.736649] [node107:1081974:0]          mpool.c:43   UCX  WARN  object 0x136ef740 was not returned to mpool ucp_requests
[1720888490.736652] [node107:1081974:0]          mpool.c:43   UCX  WARN  object 0x136ef900 was not returned to mpool ucp_requests
[1720888490.736655] [node107:1081974:0]          mpool.c:43   UCX  WARN  object 0x136efac0 was not returned to mpool ucp_requests
[1720888490.736658] [node107:1081974:0]          mpool.c:43   UCX  WARN  object 0x136efc80 was not returned to mpool ucp_requests
[1720888490.736661] [node107:1081974:0]          mpool.c:43   UCX  WARN  object 0x136efe40 was not returned to mpool ucp_requests
[1720888490.736664] [node107:1081974:0]          mpool.c:43   UCX  WARN  object 0x136f0000 was not returned to mpool ucp_requests
[1720888490.736668] [node107:1081974:0]          mpool.c:43   UCX  WARN  object 0x136f01c0 was not returned to mpool ucp_requests
[1720888490.736672] [node107:1081974:0]          mpool.c:43   UCX  WARN  object 0x136f0380 was not returned to mpool ucp_requests
[1720888490.736674] [node107:1081974:0]          mpool.c:43   UCX  WARN  object 0x136f0540 was not returned to mpool ucp_requests
[1720888490.736677] [node107:1081974:0]          mpool.c:43   UCX  WARN  object 0x136f0700 was not returned to mpool ucp_requests
[1720888490.736682] [node107:1081974:0]          mpool.c:43   UCX  WARN  object 0x136f08c0 was not returned to mpool ucp_requests
[1720888490.736685] [node107:1081974:0]          mpool.c:43   UCX  WARN  object 0x136f0a80 was not returned to mpool ucp_requests
[1720888490.736687] [node107:1081974:0]          mpool.c:43   UCX  WARN  object 0x136f0e00 was not returned to mpool ucp_requests
[1720888490.736690] [node107:1081974:0]          mpool.c:43   UCX  WARN  object 0x136f0fc0 was not returned to mpool ucp_requests
[1720888490.736693] [node107:1081974:0]          mpool.c:43   UCX  WARN  object 0x136f1180 was not returned to mpool ucp_requests
[1720888490.880701] [node107:1081972:0]          mpool.c:43   UCX  WARN  object 0x14006800 was not returned to mpool ucp_requests
[1720888490.880720] [node107:1081972:0]          mpool.c:43   UCX  WARN  object 0x140069c0 was not returned to mpool ucp_requests
[1720888490.880726] [node107:1081972:0]          mpool.c:43   UCX  WARN  object 0x14006d40 was not returned to mpool ucp_requests
[1720888490.880729] [node107:1081972:0]          mpool.c:43   UCX  WARN  object 0x14006f00 was not returned to mpool ucp_requests
[1720888490.880732] [node107:1081972:0]          mpool.c:43   UCX  WARN  object 0x140070c0 was not returned to mpool ucp_requests
[1720888490.880734] [node107:1081972:0]          mpool.c:43   UCX  WARN  object 0x14007280 was not returned to mpool ucp_requests
[1720888490.880737] [node107:1081972:0]          mpool.c:43   UCX  WARN  object 0x14007440 was not returned to mpool ucp_requests
[1720888490.880740] [node107:1081972:0]          mpool.c:43   UCX  WARN  object 0x14007600 was not returned to mpool ucp_requests
[1720888490.880742] [node107:1081972:0]          mpool.c:43   UCX  WARN  object 0x140077c0 was not returned to mpool ucp_requests
[1720888490.880745] [node107:1081972:0]          mpool.c:43   UCX  WARN  object 0x14007980 was not returned to mpool ucp_requests
[1720888490.880747] [node107:1081972:0]          mpool.c:43   UCX  WARN  object 0x14007d00 was not returned to mpool ucp_requests
[1720888490.880750] [node107:1081972:0]          mpool.c:43   UCX  WARN  object 0x14007ec0 was not returned to mpool ucp_requests
[1720888490.880752] [node107:1081972:0]          mpool.c:43   UCX  WARN  object 0x14008080 was not returned to mpool ucp_requests
[1720888490.880755] [node107:1081972:0]          mpool.c:43   UCX  WARN  object 0x14008240 was not returned to mpool ucp_requests
[1720888490.880757] [node107:1081972:0]          mpool.c:43   UCX  WARN  object 0x14008780 was not returned to mpool ucp_requests
[1720888490.880760] [node107:1081972:0]          mpool.c:43   UCX  WARN  object 0x14008940 was not returned to mpool ucp_requests
[1720888490.880763] [node107:1081972:0]          mpool.c:43   UCX  WARN  object 0x14008b00 was not returned to mpool ucp_requests
[1720888490.880765] [node107:1081972:0]          mpool.c:43   UCX  WARN  object 0x14008cc0 was not returned to mpool ucp_requests
[1720888490.880768] [node107:1081972:0]          mpool.c:43   UCX  WARN  object 0x14008e80 was not returned to mpool ucp_requests
[1720888490.880770] [node107:1081972:0]          mpool.c:43   UCX  WARN  object 0x14009040 was not returned to mpool ucp_requests
[1720888490.885733] [node107:1081976:0]          mpool.c:43   UCX  WARN  object 0x13d16b00 was not returned to mpool ucp_requests
[1720888490.885748] [node107:1081976:0]          mpool.c:43   UCX  WARN  object 0x13d17740 was not returned to mpool ucp_requests
[1720888490.885753] [node107:1081976:0]          mpool.c:43   UCX  WARN  object 0x13d17900 was not returned to mpool ucp_requests
[1720888490.885757] [node107:1081976:0]          mpool.c:43   UCX  WARN  object 0x13d17ac0 was not returned to mpool ucp_requests
[1720888490.885763] [node107:1081976:0]          mpool.c:43   UCX  WARN  object 0x13d17c80 was not returned to mpool ucp_requests
[1720888490.885765] [node107:1081976:0]          mpool.c:43   UCX  WARN  object 0x13d17e40 was not returned to mpool ucp_requests
[1720888490.885768] [node107:1081976:0]          mpool.c:43   UCX  WARN  object 0x13d18000 was not returned to mpool ucp_requests
[1720888490.885771] [node107:1081976:0]          mpool.c:43   UCX  WARN  object 0x13d181c0 was not returned to mpool ucp_requests
[1720888490.885774] [node107:1081976:0]          mpool.c:43   UCX  WARN  object 0x13d18380 was not returned to mpool ucp_requests
[1720888490.885776] [node107:1081976:0]          mpool.c:43   UCX  WARN  object 0x13d18540 was not returned to mpool ucp_requests
[1720888490.885779] [node107:1081976:0]          mpool.c:43   UCX  WARN  object 0x13d18700 was not returned to mpool ucp_requests
[1720888490.885781] [node107:1081976:0]          mpool.c:43   UCX  WARN  object 0x13d188c0 was not returned to mpool ucp_requests
[1720888490.885784] [node107:1081976:0]          mpool.c:43   UCX  WARN  object 0x13d18a80 was not returned to mpool ucp_requests
[1720888490.885787] [node107:1081976:0]          mpool.c:43   UCX  WARN  object 0x13d18c40 was not returned to mpool ucp_requests
[1720888490.885789] [node107:1081976:0]          mpool.c:43   UCX  WARN  object 0x13d18fc0 was not returned to mpool ucp_requests
[1720888490.885791] [node107:1081976:0]          mpool.c:43   UCX  WARN  object 0x13d19180 was not returned to mpool ucp_requests
[1720888490.886604] [node107:1081981:0]          mpool.c:43   UCX  WARN  object 0x13afc6c0 was not returned to mpool ucp_requests
[1720888490.886622] [node107:1081981:0]          mpool.c:43   UCX  WARN  object 0x13afcc00 was not returned to mpool ucp_requests
[1720888490.886627] [node107:1081981:0]          mpool.c:43   UCX  WARN  object 0x13afcdc0 was not returned to mpool ucp_requests
[1720888490.886630] [node107:1081981:0]          mpool.c:43   UCX  WARN  object 0x13afcf80 was not returned to mpool ucp_requests
[1720888490.886633] [node107:1081981:0]          mpool.c:43   UCX  WARN  object 0x13afd140 was not returned to mpool ucp_requests
[1720888490.886636] [node107:1081981:0]          mpool.c:43   UCX  WARN  object 0x13afd300 was not returned to mpool ucp_requests
[1720888490.886639] [node107:1081981:0]          mpool.c:43   UCX  WARN  object 0x13afd4c0 was not returned to mpool ucp_requests
[1720888490.886642] [node107:1081981:0]          mpool.c:43   UCX  WARN  object 0x13afd680 was not returned to mpool ucp_requests
[1720888490.886645] [node107:1081981:0]          mpool.c:43   UCX  WARN  object 0x13afd840 was not returned to mpool ucp_requests
[1720888490.886648] [node107:1081981:0]          mpool.c:43   UCX  WARN  object 0x13afda00 was not returned to mpool ucp_requests
[1720888490.886651] [node107:1081981:0]          mpool.c:43   UCX  WARN  object 0x13afdbc0 was not returned to mpool ucp_requests
[1720888490.886654] [node107:1081981:0]          mpool.c:43   UCX  WARN  object 0x13afdd80 was not returned to mpool ucp_requests
[1720888490.886657] [node107:1081981:0]          mpool.c:43   UCX  WARN  object 0x13afdf40 was not returned to mpool ucp_requests
[1720888490.886660] [node107:1081981:0]          mpool.c:43   UCX  WARN  object 0x13afe100 was not returned to mpool ucp_requests
[truncated: 47,162 more chars]
