# Supplementary material for: A stereodivergent multicomponent approach for the synthesis of C–N atropisomeric peptide analogues
Source: Chem Sci. 2024 Sep 16;15(40):16743–51. doi: 10.1039/d4sc04700a (PMC11418089; doi:10.1039/d4sc04700a)
Supplement: SC-015-D4SC04700A-s001 [file SC-015-D4SC04700A-s001.zip › CompData/_4_TS/ImineBzOHTS_R3Btsopt.out]

                                 *****************
                                 * O   R   C   A *
                                 *****************

                                            #,                                       
                                            ###                                      
                                            ####                                     
                                            #####                                    
                                            ######                                   
                                           ########,                                 
                                     ,,################,,,,,                         
                               ,,#################################,,                 
                          ,,##########################################,,             
                       ,#########################################, ''#####,          
                    ,#############################################,,   '####,        
                  ,##################################################,,,,####,       
                ,###########''''           ''''###############################       
              ,#####''   ,,,,##########,,,,          '''####'''          '####       
            ,##' ,,,,###########################,,,                        '##       
           ' ,,###''''                  '''############,,,                           
         ,,##''                                '''############,,,,        ,,,,,,###''
      ,#''                                            '''#######################'''  
     '                                                          ''''####''''         
             ,#######,   #######,   ,#######,      ##                                
            ,#'     '#,  ##    ##  ,#'     '#,    #''#        ######   ,####,        
            ##       ##  ##   ,#'  ##            #'  '#       #        #'  '#        
            ##       ##  #######   ##           ,######,      #####,   #    #        
            '#,     ,#'  ##    ##  '#,     ,#' ,#      #,         ##   #,  ,#        
             '#######'   ##     ##  '#######'  #'      '#     #####' # '####'        


                  #######################################################
                  #                        -***-                        #
                  #          Department of theory and spectroscopy      #
                  #    Directorship and core code : Frank Neese         #
                  #        Max Planck Institute fuer Kohlenforschung    #
                  #                Kaiser Wilhelm Platz 1               #
                  #                 D-45470 Muelheim/Ruhr               #
                  #                      Germany                        #
                  #                                                     #
                  #                  All rights reserved                #
                  #                        -***-                        #
                  #######################################################


                         Program Version 5.0.2 -  RELEASE  -


 With contributions from (in alphabetic order):
   Daniel Aravena         : Magnetic Suceptibility
   Michael Atanasov       : Ab Initio Ligand Field Theory (pilot matlab implementation)
   Alexander A. Auer      : GIAO ZORA, VPT2 properties, NMR spectrum
   Ute Becker             : Parallelization
   Giovanni Bistoni       : ED, misc. LED, open-shell LED, HFLD
   Martin Brehm           : Molecular dynamics
   Dmytro Bykov           : SCF Hessian
   Vijay G. Chilkuri      : MRCI spin determinant printing, contributions to CSF-ICE
   Dipayan Datta          : RHF DLPNO-CCSD density
   Achintya Kumar Dutta   : EOM-CC, STEOM-CC
   Dmitry Ganyushin       : Spin-Orbit,Spin-Spin,Magnetic field MRCI
   Miquel Garcia          : C-PCM and meta-GGA Hessian, CC/C-PCM, Gaussian charge scheme
   Yang Guo               : DLPNO-NEVPT2, F12-NEVPT2, CIM, IAO-localization
   Andreas Hansen         : Spin unrestricted coupled pair/coupled cluster methods
   Benjamin Helmich-Paris : MC-RPA, TRAH-SCF, COSX integrals
   Lee Huntington         : MR-EOM, pCC
   Robert Izsak           : Overlap fitted RIJCOSX, COSX-SCS-MP3, EOM
   Marcus Kettner         : VPT2
   Christian Kollmar      : KDIIS, OOCD, Brueckner-CCSD(T), CCSD density, CASPT2, CASPT2-K
   Simone Kossmann        : Meta GGA functionals, TD-DFT gradient, OOMP2, MP2 Hessian
   Martin Krupicka        : Initial AUTO-CI
   Lucas Lang             : DCDCAS
   Marvin Lechner         : AUTO-CI (C++ implementation), FIC-MRCC
   Dagmar Lenk            : GEPOL surface, SMD
   Dimitrios Liakos       : Extrapolation schemes; Compound Job, initial MDCI parallelization
   Dimitrios Manganas     : Further ROCIS development; embedding schemes
   Dimitrios Pantazis     : SARC Basis sets
   Anastasios Papadopoulos: AUTO-CI, single reference methods and gradients
   Taras Petrenko         : DFT Hessian,TD-DFT gradient, ASA, ECA, R-Raman, ABS, FL, XAS/XES, NRVS
   Peter Pinski           : DLPNO-MP2, DLPNO-MP2 Gradient
   Christoph Reimann      : Effective Core Potentials
   Marius Retegan         : Local ZFS, SOC
   Christoph Riplinger    : Optimizer, TS searches, QM/MM, DLPNO-CCSD(T), (RO)-DLPNO pert. Triples
   Tobias Risthaus        : Range-separated hybrids, TD-DFT gradient, RPA, STAB
   Michael Roemelt        : Original ROCIS implementation
   Masaaki Saitow         : Open-shell DLPNO-CCSD energy and density
   Barbara Sandhoefer     : DKH picture change effects
   Avijit Sen             : IP-ROCIS
   Kantharuban Sivalingam : CASSCF convergence, NEVPT2, FIC-MRCI
   Bernardo de Souza      : ESD, SOC TD-DFT
   Georgi Stoychev        : AutoAux, RI-MP2 NMR, DLPNO-MP2 response
   Willem Van den Heuvel  : Paramagnetic NMR
   Boris Wezisla          : Elementary symmetry handling
   Frank Wennmohs         : Technical directorship


 We gratefully acknowledge several colleagues who have allowed us to
 interface, adapt or use parts of their codes:
   Stefan Grimme, W. Hujo, H. Kruse, P. Pracht,  : VdW corrections, initial TS optimization,
                  C. Bannwarth, S. Ehlert          DFT functionals, gCP, sTDA/sTD-DF
   Ed Valeev, F. Pavosevic, A. Kumar             : LibInt (2-el integral package), F12 methods
   Garnet Chan, S. Sharma, J. Yang, R. Olivares  : DMRG
   Ulf Ekstrom                                   : XCFun DFT Library
   Mihaly Kallay                                 : mrcc  (arbitrary order and MRCC methods)
   Jiri Pittner, Ondrej Demel                    : Mk-CCSD
   Frank Weinhold                                : gennbo (NPA and NBO analysis)
   Christopher J. Cramer and Donald G. Truhlar   : smd solvation model
   Lars Goerigk                                  : TD-DFT with DH, B97 family of functionals
   V. Asgeirsson, H. Jonsson                     : NEB implementation
   FAccTs GmbH                                   : IRC, NEB, NEB-TS, DLPNO-Multilevel, CI-OPT
                                                   MM, QMMM, 2- and 3-layer-ONIOM, Crystal-QMMM,
                                                   LR-CPCM, SF, NACMEs, symmetry and pop. for TD-DFT,
                                                   nearIR, NL-DFT gradient (VV10), updates on ESD,
                                                   ML-optimized integration grids
   S Lehtola, MJT Oliveira, MAL Marques          : LibXC Library
   Liviu Ungur et al                             : ANISO software


 Your calculation uses the libint2 library for the computation of 2-el integrals
 For citations please refer to: http://libint.valeyev.net

 Your ORCA version has been built with support for libXC version: 5.1.0
 For citations please refer to: https://tddft.org/programs/libxc/

 This ORCA versions uses:
   CBLAS   interface :  Fast vector & matrix operations
   LAPACKE interface :  Fast linear algebra routines
   SCALAPACK package :  Parallel linear algebra routines
   Shared memory     :  Shared parallel matrices
   BLAS/LAPACK       :  OpenBLAS 0.3.15  USE64BITINT DYNAMIC_ARCH NO_AFFINITY Zen SINGLE_THREADED
        Core in use  :  Zen
   Copyright (c) 2011-2014, The OpenBLAS Project


Your calculation utilizes the atom-pairwise dispersion correction
with the Becke-Johnson damping scheme (D3BJ)
Cite in your paper:
S.Grimme, S.Ehrlich, L.Goerigk, J Comput Chem, (2011), 32, 1456–1465 
S.Grimme, J.Antony, S.Ehrlich and H.Krieg, J.Chem.Phys., 132, (2010), 154104 
   

Your calculation utilizes the SMD solvation module
Please cite in your paper:
A.V. Marenich, C.J. Cramer, D.G. Truhlar J. Phys. Chem. B, 113, (2009), 6378 

================================================================================

----- Orbital basis set information -----
Your calculation utilizes the basis: def2-TZVP
   F. Weigend and R. Ahlrichs, Phys. Chem. Chem. Phys. 7, 3297 (2005).

----- AuxJ basis set information -----
Your calculation utilizes the auxiliary basis: def2/J
   F. Weigend, Phys. Chem. Chem. Phys. 8, 1057 (2006).

================================================================================
                                        WARNINGS
                       Please study these warnings very carefully!
================================================================================


WARNING: The environment variable RSH_COMMAND is not set!
  ===> : All Displacements for the Numerical Hessian or Gradient calculation
         will be started on localhost

WARNING: Geometry Optimization
  ===> : Switching off AutoStart
         For restart on a previous wavefunction, please use MOREAD

INFO   : the flag for use of the SHARK integral package has been found!

================================================================================
                                       INPUT FILE
================================================================================
NAME = ImineBzOHTS_R3Btsopt.inp
|  1> ! PBE0 D3 def2-tzvp OptTS
|  2> %maxcore 2660
|  3> %geom
|  4> maxiter 20
|  5> Calc_Hess true
|  6> NumHess true
|  7> MaxStep 0.05
|  8> end
|  9> %pal nprocs 30
| 10> end
| 11> %CPCM SMD TRUE
| 12>    SMDSOLVENT "2,2,2-TRIFLUOROETHANOL"
| 13> end
| 14> 
| 15> *xyz 0 1
| 16> O  6.343959  2.419584  3.536780
| 17> O  7.724371  2.877733  5.542988
| 18> N  5.108169  4.182444  2.807886
| 19> N  5.455283  2.151744  5.751507
| 20> C  5.465197  3.309318  3.702376
| 21> C  4.841191  3.341429  5.081156
| 22> H  5.195120  4.239060  5.589032
| 23> C  3.341381  3.278324  5.153872
| 24> C  2.710911  3.757975  6.297334
| 25> H  3.301031  4.216188  7.082203
| 26> C  1.334632  3.656638  6.430289
| 27> H  0.851021  4.040404  7.321441
| 28> C  0.580438  3.085909  5.415502
| 29> H  -0.497247  3.016936  5.513285
| 30> C  1.206072  2.611498  4.270232
| 31> H  0.620186  2.166499  3.474078
| 32> C  2.583139  2.700337  4.140960
| 33> H  3.062144  2.318132  3.246497
| 34> C  5.664207  4.281250  1.440985
| 35> C  7.166495  4.530141  1.500089
| 36> H  7.386199  5.410219  2.109141
| 37> H  7.538273  4.712289  0.489845
| 38> H  7.705606  3.677382  1.912580
| 39> C  4.976562  5.468188  0.784059
| 40> H  3.894117  5.327031  0.747346
| 41> H  5.344094  5.575757  -0.237711
| 42> H  5.186759  6.394280  1.323999
| 43> C  5.343370  3.009210  0.666157
| 44> H  5.725322  3.100271  -0.353037
| 45> H  4.263546  2.853893  0.612694
| 46> H  5.802004  2.131323  1.123011
| 47> C  5.411535  2.162283  7.212286
| 48> C  4.837983  1.124905  7.956824
| 49> C  4.990011  1.242742  9.346823
| 50> H  4.597748  0.456502  9.977420
| 51> C  5.611610  2.310619  9.959288
| 52> H  5.687665  2.338958  11.040448
| 53> C  6.120947  3.344353  9.188766
| 54> H  6.597080  4.203676  9.645049
| 55> C  6.021901  3.259382  7.817631
| 56> H  6.432174  4.051017  7.207300
| 57> C  4.073476  -0.125288  7.486313
| 58> C  4.936692  -1.351669  7.798057
| 59> H  5.883745  -1.306828  7.254139
| 60> H  4.411644  -2.260721  7.491935
| 61> H  5.158966  -1.431188  8.864092
| 62> C  2.750529  -0.204866  8.262170
| 63> H  2.888486  -0.258945  9.341230
| 64> H  2.208478  -1.102702  7.954456
| 65> H  2.121788  0.661991  8.040809
| 66> C  3.680556  -0.196290  6.012906
| 67> H  3.096545  0.667870  5.688748
| 68> H  3.042147  -1.071796  5.875006
| 69> H  4.527829  -0.358779  5.340781
| 70> C  6.967489  2.004040  5.205380
| 71> C  7.362174  0.573326  5.073515
| 72> C  8.298385  0.115020  5.997522
| 73> H  8.701383  0.800824  6.733713
| 74> C  8.701022  -1.210523  5.975935
| 75> H  9.423482  -1.564770  6.702200
| 76> C  8.179578  -2.079634  5.027823
| 77> H  8.496404  -3.116516  5.010132
| 78> C  7.254433  -1.620024  4.100263
| 79> H  6.851277  -2.294053  3.353216
| 80> C  6.841559  -0.297452  4.122035
| 81> H  6.120562  0.058175  3.396859
| 82> H  4.957017  1.326425  5.413551
| 83> O  4.461020  6.596197  5.232712
| 84> C  3.373239  6.518653  4.622253
| 85> C  2.122780  6.984218  5.324467
| 86> C  0.887679  6.919711  4.685640
| 87> H  0.840301  6.563621  3.663494
| 88> C  -0.270308  7.288576  5.353224
| 89> H  -1.227810  7.233199  4.846858
| 90> C  -0.204697  7.720984  6.671470
| 91> H  -1.110757  8.002245  7.197032
| 92> C  1.024075  7.791985  7.314743
| 93> H  1.079430  8.128782  8.344086
| 94> C  2.180859  7.429676  6.642110
| 95> H  3.141158  7.480451  7.140894
| 96> O  3.233555  6.052153  3.456897
| 97> H  4.383131  4.890501  3.073735
| 98> *
| 99> 
|100>                          ****END OF INPUT****
================================================================================

                       *****************************
                       * Geometry Optimization Run *
                       *****************************

Geometry optimization settings:
Update method            Update   .... Bofill
Choice of coordinates    CoordSys .... Z-matrix Internals
Initial Hessian          InHess   .... Almoef's Model

Convergence Tolerances:
Energy Change            TolE     ....  5.0000e-06 Eh
Max. Gradient            TolMAXG  ....  3.0000e-04 Eh/bohr
RMS Gradient             TolRMSG  ....  1.0000e-04 Eh/bohr
Max. Displacement        TolMAXD  ....  4.0000e-03 bohr
RMS Displacement         TolRMSD  ....  2.0000e-03 bohr
Strict Convergence                ....  False
------------------------------------------------------------------------------
                        ORCA OPTIMIZATION COORDINATE SETUP
------------------------------------------------------------------------------

The optimization will be done in new redundant internal coordinates
Making redundant internal coordinates   ...  (new redundants) done
Following TS mode number                ...     0
Evaluating the initial hessian          ...  (Is done on the fly) done
Evaluating the coordinates              ...  done
Calculating the B-matrix                .... done
Calculating the G-matrix                .... done
Diagonalizing the G-matrix              .... done
Small eigenvalue found = 9.738e-04
Small eigenvalue found = 2.118e-03
Small eigenvalue found = 2.618e-03
Small eigenvalue found = 4.140e-03
Small eigenvalue found = 5.309e-03
Small eigenvalue found = 5.769e-03
Small eigenvalue found = 9.523e-03
Small eigenvalue found = 1.077e-02
Small eigenvalue found = 1.420e-02
Small eigenvalue found = 1.866e-02
Small eigenvalue found = 2.171e-02
Small eigenvalue found = 2.451e-02
Small eigenvalue found = 2.698e-02
Small eigenvalue found = 2.979e-02
The first mode is                       ....  221
The number of degrees of freedom        ....  240

    -----------------------------------------------------------------
                    Redundant Internal Coordinates


    -----------------------------------------------------------------
         Definition                    Initial Value    d2E/dq (diagonal element)
    -----------------------------------------------------------------
      1. B(C   4,O   0)                  1.2615         0.000000   
      2. B(C   4,N   2)                  1.3000         0.000000   
      3. B(C   5,N   3)                  1.4973         0.000000   
      4. B(C   5,C   4)                  1.5138         0.000000   
      5. B(H   6,C   5)                  1.0904         0.000000   
      6. B(C   7,C   5)                  1.5029         0.000000   
      7. B(C   8,C   7)                  1.3911         0.000000   
      8. B(H   9,C   8)                  1.0836         0.000000   
      9. B(C  10,C   8)                  1.3864         0.000000   
     10. B(H  11,C  10)                  1.0841         0.000000   
     11. B(C  12,C  10)                  1.3872         0.000000   
     12. B(H  13,C  12)                  1.0843         0.000000   
     13. B(C  14,C  12)                  1.3886         0.000000   
     14. B(H  15,C  14)                  1.0840         0.000000   
     15. B(C  16,C   7)                  1.3910         0.000000   
     16. B(C  16,C  14)                  1.3860         0.000000   
     17. B(H  17,C  16)                  1.0842         0.000000   
     18. B(C  18,N   2)                  1.4790         0.000000   
     19. B(C  19,C  18)                  1.5239         0.000000   
     20. B(H  20,C  19)                  1.0926         0.000000   
     21. B(H  21,C  19)                  1.0918         0.000000   
     22. B(H  22,C  19)                  1.0899         0.000000   
     23. B(C  23,C  18)                  1.5209         0.000000   
     24. B(H  24,C  23)                  1.0922         0.000000   
     25. B(H  25,C  23)                  1.0912         0.000000   
     26. B(H  26,C  23)                  1.0924         0.000000   
     27. B(C  27,C  18)                  1.5236         0.000000   
     28. B(H  28,C  27)                  1.0922         0.000000   
     29. B(H  29,C  27)                  1.0922         0.000000   
     30. B(H  30,C  27)                  1.0908         0.000000   
     31. B(C  31,N   3)                  1.4615         0.000000   
     32. B(C  32,C  31)                  1.3998         0.000000   
     33. B(C  33,C  32)                  1.4032         0.000000   
     34. B(H  34,C  33)                  1.0815         0.000000   
     35. B(C  35,C  33)                  1.3791         0.000000   
     36. B(H  36,C  35)                  1.0842         0.000000   
     37. B(C  37,C  35)                  1.3863         0.000000   
     38. B(H  38,C  37)                  1.0832         0.000000   
     39. B(C  39,C  37)                  1.3773         0.000000   
     40. B(C  39,C  31)                  1.3938         0.000000   
     41. B(H  40,C  39)                  1.0805         0.000000   
     42. B(C  41,C  32)                  1.5391         0.000000   
     43. B(C  42,C  41)                  1.5318         0.000000   
     44. B(H  43,C  42)                  1.0931         0.000000   
     45. B(H  44,C  42)                  1.0935         0.000000   
     46. B(H  45,C  42)                  1.0919         0.000000   
     47. B(C  46,C  41)                  1.5357         0.000000   
     48. B(H  47,C  46)                  1.0892         0.000000   
     49. B(H  48,C  46)                  1.0930         0.000000   
     50. B(H  49,C  46)                  1.0935         0.000000   
     51. B(C  50,C  41)                  1.5266         0.000000   
     52. B(H  51,C  50)                  1.0922         0.000000   
     53. B(H  51,H  13)                  4.2970         0.000000   
     54. B(H  52,C  50)                  1.0923         0.000000   
     55. B(H  53,C  50)                  1.0936         0.000000   
     56. B(C  54,N   3)                  1.6146         0.000000   
     57. B(C  54,O   1)                  1.2042         0.000000   
     58. B(C  54,O   0)                  1.8291         0.000000   
     59. B(C  55,C  54)                  1.4900         0.000000   
     60. B(C  56,C  55)                  1.3930         0.000000   
     61. B(H  57,C  56)                  1.0838         0.000000   
     62. B(C  58,C  56)                  1.3855         0.000000   
     63. B(H  59,C  58)                  1.0839         0.000000   
     64. B(C  60,C  58)                  1.3879         0.000000   
     65. B(H  61,H  43)                  3.8906         0.000000   
     66. B(H  61,C  60)                  1.0844         0.000000   
     67. B(C  62,C  60)                  1.3883         0.000000   
     68. B(H  63,C  62)                  1.0839         0.000000   
     69. B(C  64,C  62)                  1.3857         0.000000   
     70. B(C  64,C  55)                  1.3909         0.000000   
     71. B(H  65,C  64)                  1.0827         0.000000   
     72. B(H  66,N   3)                  1.0216         0.000000   
     73. B(C  68,O  67)                  1.2498         0.000000   
     74. B(C  69,C  68)                  1.5078         0.000000   
     75. B(C  70,C  69)                  1.3920         0.000000   
     76. B(H  71,C  70)                  1.0834         0.000000   
     77. B(C  72,C  70)                  1.3866         0.000000   
     78. B(H  73,C  72)                  1.0846         0.000000   
     79. B(C  74,C  72)                  1.3889         0.000000   
     80. B(H  75,C  74)                  1.0846         0.000000   
     81. B(C  76,C  74)                  1.3888         0.000000   
     82. B(H  77,C  76)                  1.0845         0.000000   
     83. B(C  78,C  76)                  1.3863         0.000000   
     84. B(C  78,C  69)                  1.3921         0.000000   
     85. B(H  79,H   9)                  3.2687         0.000000   
     86. B(H  79,C  78)                  1.0833         0.000000   
     87. B(O  80,C  68)                  1.2630         0.000000   
     88. B(H  81,O  80)                  1.6786         0.000000   
     89. B(H  81,N   2)                  1.0477         0.000000   
     90. A(C   4,O   0,C  54)          106.1383         0.000000   
     91. A(C   4,N   2,C  18)          125.2790         0.000000   
     92. A(C   4,N   2,H  81)          117.9935         0.000000   
     93. A(C  18,N   2,H  81)          116.7141         0.000000   
     94. A(C   5,N   3,C  54)          107.7814         0.000000   
     95. A(C  31,N   3,C  54)          111.5175         0.000000   
     96. A(C  54,N   3,H  66)          105.7244         0.000000   
     97. A(C   5,N   3,H  66)          107.0834         0.000000   
     98. A(C  31,N   3,H  66)          108.7769         0.000000   
     99. A(C   5,N   3,C  31)          115.4355         0.000000   
    100. A(O   0,C   4,C   5)          114.9417         0.000000   
    101. A(O   0,C   4,N   2)          125.0804         0.000000   
    102. A(N   2,C   4,C   5)          119.9516         0.000000   
    103. A(C   4,C   5,C   7)          117.0364         0.000000   
    104. A(N   3,C   5,C   4)          102.8188         0.000000   
    105. A(N   3,C   5,C   7)          110.7489         0.000000   
    106. A(C   4,C   5,H   6)          107.9330         0.000000   
    107. A(H   6,C   5,C   7)          109.6305         0.000000   
    108. A(N   3,C   5,H   6)          108.2065         0.000000   
    109. A(C   5,C   7,C  16)          121.7481         0.000000   
    110. A(C   5,C   7,C   8)          118.5282         0.000000   
    111. A(C   8,C   7,C  16)          119.6551         0.000000   
    112. A(C   7,C   8,H   9)          119.6280         0.000000   
    113. A(H   9,C   8,C  10)          120.1363         0.000000   
    114. A(C   7,C   8,C  10)          120.2350         0.000000   
    115. A(C   8,C  10,H  11)          119.7218         0.000000   
    116. A(C   8,C  10,C  12)          119.9756         0.000000   
    117. A(H  11,C  10,C  12)          120.2941         0.000000   
    118. A(C  10,C  12,H  13)          120.0370         0.000000   
    119. A(H  13,C  12,C  14)          120.0301         0.000000   
    120. A(C  10,C  12,C  14)          119.9314         0.000000   
    121. A(H  15,C  14,C  16)          119.6567         0.000000   
    122. A(C  12,C  14,H  15)          120.1645         0.000000   
    123. A(C  12,C  14,C  16)          120.1784         0.000000   
    124. A(C   7,C  16,H  17)          120.4222         0.000000   
    125. A(C   7,C  16,C  14)          120.0201         0.000000   
    126. A(C  14,C  16,H  17)          119.5576         0.000000   
    127. A(N   2,C  18,C  19)          110.2241         0.000000   
    128. A(C  23,C  18,C  27)          109.6752         0.000000   
    129. A(C  19,C  18,C  27)          111.3257         0.000000   
    130. A(N   2,C  18,C  27)          109.5766         0.000000   
    131. A(C  19,C  18,C  23)          109.5725         0.000000   
    132. A(N   2,C  18,C  23)          106.3408         0.000000   
    133. A(C  18,C  19,H  21)          109.0899         0.000000   
    134. A(C  18,C  19,H  20)          110.5735         0.000000   
    135. A(H  20,C  19,H  22)          108.6499         0.000000   
    136. A(C  18,C  19,H  22)          111.9933         0.000000   
    137. A(H  21,C  19,H  22)          108.1970         0.000000   
    138. A(H  20,C  19,H  21)          108.2369         0.000000   
    139. A(H  25,C  23,H  26)          108.3273         0.000000   
    140. A(H  24,C  23,H  26)          108.4736         0.000000   
    141. A(C  18,C  23,H  26)          111.1682         0.000000   
    142. A(H  24,C  23,H  25)          108.3651         0.000000   
    143. A(C  18,C  23,H  25)          109.2141         0.000000   
    144. A(C  18,C  23,H  24)          111.2066         0.000000   
    145. A(H  29,C  27,H  30)          108.7685         0.000000   
    146. A(H  28,C  27,H  30)          108.1135         0.000000   
    147. A(C  18,C  27,H  30)          111.7409         0.000000   
    148. A(H  28,C  27,H  29)          108.1742         0.000000   
    149. A(C  18,C  27,H  29)          110.5972         0.000000   
    150. A(C  18,C  27,H  28)          109.3478         0.000000   
    151. A(N   3,C  31,C  39)          115.2571         0.000000   
    152. A(N   3,C  31,C  32)          122.5854         0.000000   
    153. A(C  32,C  31,C  39)          122.1247         0.000000   
    154. A(C  31,C  32,C  33)          114.8499         0.000000   
    155. A(C  33,C  32,C  41)          115.1409         0.000000   
    156. A(C  31,C  32,C  41)          130.0085         0.000000   
    157. A(H  34,C  33,C  35)          117.8695         0.000000   
    158. A(C  32,C  33,C  35)          123.6265         0.000000   
    159. A(C  32,C  33,H  34)          118.5038         0.000000   
    160. A(H  36,C  35,C  37)          120.5973         0.000000   
    161. A(C  33,C  35,C  37)          119.7477         0.000000   
    162. A(C  33,C  35,H  36)          119.6515         0.000000   
    163. A(C  35,C  37,H  38)          121.2613         0.000000   
    164. A(H  38,C  37,C  39)          119.9927         0.000000   
    165. A(C  35,C  37,C  39)          118.7442         0.000000   
    166. A(C  37,C  39,H  40)          119.3279         0.000000   
    167. A(C  31,C  39,H  40)          119.8446         0.000000   
    168. A(C  31,C  39,C  37)          120.8250         0.000000   
    169. A(C  46,C  41,C  50)          105.2765         0.000000   
    170. A(C  42,C  41,C  50)          107.7127         0.000000   
    171. A(C  32,C  41,C  50)          117.4320         0.000000   
    172. A(C  42,C  41,C  46)          109.9471         0.000000   
    173. A(C  32,C  41,C  46)          108.3938         0.000000   
    174. A(C  32,C  41,C  42)          107.9508         0.000000   
    175. A(H  44,C  42,H  45)          108.0909         0.000000   
    176. A(H  43,C  42,H  45)          108.2069         0.000000   
    177. A(C  41,C  42,H  45)          111.8226         0.000000   
    178. A(H  43,C  42,H  44)          108.1083         0.000000   
    179. A(C  41,C  42,H  44)          109.7561         0.000000   
    180. A(C  41,C  42,H  43)          110.7413         0.000000   
    181. A(H  48,C  46,H  49)          108.0019         0.000000   
    182. A(H  47,C  46,H  49)          108.2242         0.000000   
    183. A(C  41,C  46,H  49)          110.6074         0.000000   
    184. A(H  47,C  46,H  48)          107.5145         0.000000   
    185. A(C  41,C  46,H  48)          109.1204         0.000000   
    186. A(C  41,C  46,H  47)          113.2016         0.000000   
    187. A(H  52,C  50,H  53)          104.8405         0.000000   
    188. A(H  51,C  50,H  53)          110.4511         0.000000   
    189. A(C  41,C  50,H  53)          113.6212         0.000000   
    190. A(H  51,C  50,H  52)          106.5103         0.000000   
    191. A(C  41,C  50,H  52)          108.0334         0.000000   
    192. A(C  41,C  50,H  51)          112.7858         0.000000   
    193. A(N   3,C  54,C  55)          111.4612         0.000000   
    194. A(O   1,C  54,C  55)          123.7087         0.000000   
    195. A(O   0,C  54,C  55)          103.1621         0.000000   
    196. A(O   1,C  54,N   3)          115.3070         0.000000   
    197. A(O   0,C  54,N   3)           88.1951         0.000000   
    198. A(O   0,C  54,O   1)          107.7688         0.000000   
    199. A(C  56,C  55,C  64)          119.9578         0.000000   
    200. A(C  54,C  55,C  64)          124.2312         0.000000   
    201. A(C  54,C  55,C  56)          115.8013         0.000000   
    202. A(H  57,C  56,C  58)          120.5237         0.000000   
    203. A(C  55,C  56,C  58)          119.9840         0.000000   
    204. A(C  55,C  56,H  57)          119.4911         0.000000   
    205. A(H  59,C  58,C  60)          120.2311         0.000000   
    206. A(C  56,C  58,C  60)          120.0380         0.000000   
    207. A(C  56,C  58,H  59)          119.7309         0.000000   
    208. A(H  61,C  60,C  62)          120.0235         0.000000   
    209. A(C  58,C  60,C  62)          119.9647         0.000000   
    210. A(C  58,C  60,H  61)          120.0116         0.000000   
    211. A(H  63,C  62,C  64)          119.5719         0.000000   
    212. A(C  60,C  62,C  64)          120.2663         0.000000   
    213. A(C  60,C  62,H  63)          120.1617         0.000000   
    214. A(C  62,C  64,H  65)          120.0930         0.000000   
    215. A(C  55,C  64,H  65)          120.1201         0.000000   
    216. A(C  55,C  64,C  62)          119.7858         0.000000   
    217. A(O  67,C  68,C  69)          118.3713         0.000000   
    218. A(C  69,C  68,O  80)          116.8743         0.000000   
    219. A(O  67,C  68,O  80)          124.7409         0.000000   
    220. A(C  68,C  69,C  70)          120.5170         0.000000   
    221. A(C  70,C  69,C  78)          119.0920         0.000000   
    222. A(C  68,C  69,C  78)          120.3317         0.000000   
    223. A(H  71,C  70,C  72)          120.3401         0.000000   
    224. A(C  69,C  70,C  72)          120.5111         0.000000   
    225. A(C  69,C  70,H  71)          119.1429         0.000000   
    226. A(H  73,C  72,C  74)          120.0485         0.000000   
    227. A(C  70,C  72,C  74)          120.0218         0.000000   
    228. A(C  70,C  72,H  73)          119.9286         0.000000   
    229. A(H  75,C  74,C  76)          120.0959         0.000000   
    230. A(C  72,C  74,C  76)          119.8242         0.000000   
    231. A(C  72,C  74,H  75)          120.0799         0.000000   
    232. A(H  77,C  76,C  78)          119.9413         0.000000   
    233. A(C  74,C  76,C  78)          120.0127         0.000000   
    234. A(C  74,C  76,H  77)          120.0458         0.000000   
    235. A(C  76,C  78,H  79)          120.2678         0.000000   
    236. A(C  69,C  78,H  79)          119.1948         0.000000   
    237. A(C  69,C  78,C  76)          120.5344         0.000000   
    238. A(C  68,O  80,H  81)          112.9841         0.000000   
    239. L(N   2,H  81,O  80,C  18, 2) 180.5844         0.000000   
    240. L(N   2,H  81,O  80,C  18, 1) 178.2587         0.000000   
    241. D(O   0,C   4,N   2,C  18)      0.2879         0.000000   
    242. D(C   5,C   4,O   0,C  54)    -22.8300         0.000000   
    243. D(N   2,C   4,O   0,C  54)    155.2968         0.000000   
    244. D(O   0,C   4,N   2,H  81)   -178.3339         0.000000   
    245. D(C   5,C   4,N   2,C  18)    178.3276         0.000000   
    246. D(C   5,C   4,N   2,H  81)     -0.2942         0.000000   
    247. D(H   6,C   5,C   4,O   0)    109.3487         0.000000   
    248. D(H   6,C   5,N   3,H  66)    167.2638         0.000000   
    249. D(N   3,C   5,C   4,N   2)    176.8860         0.000000   
    250. D(C   7,C   5,N   3,H  66)     47.0789         0.000000   
    251. D(C   4,C   5,N   3,C  31)    160.0280         0.000000   
    252. D(C   7,C   5,N   3,C  54)    160.4263         0.000000   
    253. D(N   3,C   5,C   4,O   0)     -4.8831         0.000000   
    254. D(H   6,C   5,N   3,C  54)    -79.3888         0.000000   
    255. D(H   6,C   5,C   4,N   2)    -68.8821         0.000000   
    256. D(C   4,C   5,N   3,H  66)    -78.7036         0.000000   
    257. D(C   4,C   5,N   3,C  54)     34.6438         0.000000   
    258. D(H   6,C   5,N   3,C  31)     45.9954         0.000000   
    259. D(C   7,C   5,C   4,N   2)     55.2834         0.000000   
    260. D(C   7,C   5,C   4,O   0)   -126.4857         0.000000   
    261. D(C   7,C   5,N   3,C  31)    -74.1895         0.000000   
    262. D(C   8,C   7,C   5,H   6)    -34.7341         0.000000   
    263. D(C  16,C   7,C   5,H   6)    148.2894         0.000000   
    264. D(C  16,C   7,C   5,C   4)     24.9884         0.000000   
    265. D(C   8,C   7,C   5,C   4)   -158.0351         0.000000   
    266. D(C   8,C   7,C   5,N   3)     84.5972         0.000000   
    267. D(C  16,C   7,C   5,N   3)    -92.3793         0.000000   
    268. D(C  10,C   8,C   7,C  16)      0.2403         0.000000   
    269. D(C  10,C   8,C   7,C   5)   -176.8012         0.000000   
    270. D(H   9,C   8,C   7,C   5)      3.5060         0.000000   
    271. D(H   9,C   8,C   7,C  16)   -179.4526         0.000000   
    272. D(C  12,C  10,C   8,H   9)    179.1221         0.000000   
    273. D(C  12,C  10,C   8,C   7)     -0.5692         0.000000   
    274. D(H  11,C  10,C   8,C   7)   -179.5092         0.000000   
    275. D(H  11,C  10,C   8,H   9)      0.1820         0.000000   
    276. D(C  14,C  12,C  10,H  11)    179.2169         0.000000   
    277. D(C  14,C  12,C  10,C   8)      0.2829         0.000000   
    278. D(H  13,C  12,C  10,H  11)     -0.3325         0.000000   
    279. D(H  13,C  12,C  10,C   8)   -179.2664         0.000000   
    280. D(C  16,C  14,C  12,H  13)    179.8817         0.000000   
    281. D(H  15,C  14,C  12,H  13)     -0.3354         0.000000   
    282. D(C  16,C  14,C  12,C  10)      0.3323         0.000000   
    283. D(H  15,C  14,C  12,C  10)   -179.8848         0.000000   
    284. D(H  17,C  16,C   7,C   8)   -179.7062         0.000000   
    285. D(H  17,C  16,C  14,H  15)     -0.3653         0.000000   
    286. D(C   7,C  16,C  14,C  12)     -0.6613         0.000000   
    287. D(C   7,C  16,C  14,H  15)    179.5546         0.000000   
    288. D(H  17,C  16,C  14,C  12)    179.4187         0.000000   
    289. D(H  17,C  16,C   7,C   5)     -2.7630         0.000000   
    290. D(C  14,C  16,C   7,C   5)    177.3177         0.000000   
    291. D(C  14,C  16,C   7,C   8)      0.3745         0.000000   
    292. D(C  27,C  18,N   2,H  81)   -118.1388         0.000000   
    293. D(C  27,C  18,N   2,C   4)     63.2235         0.000000   
    294. D(C  23,C  18,N   2,H  81)      0.3282         0.000000   
    295. D(C  23,C  18,N   2,C   4)   -178.3094         0.000000   
    296. D(C  19,C  18,N   2,H  81)    119.0171         0.000000   
    297. D(C  19,C  18,N   2,C   4)    -59.6206         0.000000   
    298. D(H  21,C  19,C  18,C  23)    -56.9600         0.000000   
    299. D(H  21,C  19,C  18,N   2)   -173.6529         0.000000   
    300. D(H  20,C  19,C  18,C  27)   -176.5442         0.000000   
    301. D(H  20,C  19,C  18,C  23)     61.9621         0.000000   
    302. D(H  21,C  19,C  18,C  27)     64.5337         0.000000   
    303. D(H  20,C  19,C  18,N   2)    -54.7307         0.000000   
    304. D(H  22,C  19,C  18,C  27)    -55.2135         0.000000   
    305. D(H  22,C  19,C  18,C  23)   -176.7072         0.000000   
    306. D(H  22,C  19,C  18,N   2)     66.5999         0.000000   
    307. D(H  26,C  23,C  18,C  27)    179.7240         0.000000   
    308. D(H  26,C  23,C  18,C  19)    -57.7942         0.000000   
    309. D(H  25,C  23,C  18,C  27)    -60.8010         0.000000   
    310. D(H  25,C  23,C  18,C  19)     61.6809         0.000000   
    311. D(H  25,C  23,C  18,N   2)   -179.2031         0.000000   
    312. D(H  24,C  23,C  18,C  19)   -178.7734         0.000000   
    313. D(H  24,C  23,C  18,N   2)    -59.6573         0.000000   
    314. D(H  24,C  23,C  18,C  27)     58.7448         0.000000   
    315. D(H  26,C  23,C  18,N   2)     61.3219         0.000000   
    316. D(H  30,C  27,C  18,C  23)   -178.6713         0.000000   
    317. D(H  30,C  27,C  18,C  19)     59.8948         0.000000   
    318. D(H  30,C  27,C  18,N   2)    -62.2938         0.000000   
    319. D(H  29,C  27,C  18,C  23)    -57.3455         0.000000   
    320. D(H  29,C  27,C  18,C  19)   -178.7793         0.000000   
    321. D(H  29,C  27,C  18,N   2)     59.0321         0.000000   
    322. D(H  28,C  27,C  18,C  19)    -59.7595         0.000000   
    323. D(H  28,C  27,C  18,N   2)    178.0520         0.000000   
    324. D(H  28,C  27,C  18,C  23)     61.6744         0.000000   
    325. D(C  39,C  31,N   3,H  66)   -178.1981         0.000000   
    326. D(C  39,C  31,N   3,C  54)     65.5875         0.000000   
    327. D(C  39,C  31,N   3,C   5)    -57.8487         0.000000   
    328. D(C  32,C  31,N   3,H  66)      3.8434         0.000000   
    329. D(C  32,C  31,N   3,C  54)   -112.3709         0.000000   
    330. D(C  32,C  31,N   3,C   5)    124.1929         0.000000   
    331. D(C  41,C  32,C  31,C  39)    177.0422         0.000000   
    332. D(C  41,C  32,C  31,N   3)     -5.1380         0.000000   
    333. D(C  33,C  32,C  31,C  39)     -3.2620         0.000000   
    334. D(C  33,C  32,C  31,N   3)    174.5577         0.000000   
    335. D(C  35,C  33,C  32,C  41)   -178.1134         0.000000   
    336. D(C  35,C  33,C  32,C  31)      2.1440         0.000000   
    337. D(H  34,C  33,C  32,C  41)      1.7365         0.000000   
    338. D(H  34,C  33,C  32,C  31)   -178.0061         0.000000   
    339. D(C  37,C  35,C  33,H  34)   -179.5853         0.000000   
    340. D(C  37,C  35,C  33,C  32)      0.2656         0.000000   
    341. D(H  36,C  35,C  33,H  34)     -0.2575         0.000000   
    342. D(H  36,C  35,C  33,C  32)    179.5934         0.000000   
    343. D(C  39,C  37,C  35,H  36)    179.0127         0.000000   
    344. D(C  39,C  37,C  35,C  33)     -1.6659         0.000000   
    345. D(H  38,C  37,C  35,H  36)     -0.4934         0.000000   
    346. D(H  38,C  37,C  35,C  33)    178.8280         0.000000   
    347. D(H  40,C  39,C  37,H  38)      0.6456         0.000000   
    348. D(H  40,C  39,C  37,C  35)   -178.8670         0.000000   
    349. D(C  31,C  39,C  37,H  38)   -179.9328         0.000000   
    350. D(C  31,C  39,C  37,C  35)      0.5547         0.000000   
    351. D(H  40,C  39,C  31,C  32)   -178.5407         0.000000   
    352. D(H  40,C  39,C  31,N   3)      3.4905         0.000000   
    353. D(C  37,C  39,C  31,C  32)      2.0406         0.000000   
    354. D(C  37,C  39,C  31,N   3)   -175.9282         0.000000   
    355. D(C  50,C  41,C  32,C  33)    170.3657         0.000000   
    356. D(C  50,C  41,C  32,C  31)     -9.9393         0.000000   
    357. D(C  46,C  41,C  32,C  33)     51.3240         0.000000   
    358. D(C  46,C  41,C  32,C  31)   -128.9810         0.000000   
    359. D(C  42,C  41,C  32,C  33)    -67.7310         0.000000   
    360. D(C  42,C  41,C  32,C  31)    111.9641         0.000000   
    361. D(H  44,C  42,C  41,C  50)    -53.3394         0.000000   
    362. D(H  44,C  42,C  41,C  46)     60.8752         0.000000   
    363. D(H  44,C  42,C  41,C  32)    178.9380         0.000000   
    364. D(H  43,C  42,C  41,C  50)     65.9454         0.000000   
    365. D(H  43,C  42,C  41,C  46)   -179.8400         0.000000   
    366. D(H  45,C  42,C  41,C  32)     58.9887         0.000000   
    367. D(H  43,C  42,C  41,C  32)    -61.7772         0.000000   
    368. D(H  45,C  42,C  41,C  50)   -173.2886         0.000000   
    369. D(H  45,C  42,C  41,C  46)    -59.0741         0.000000   
    370. D(H  49,C  46,C  41,C  50)    -63.7583         0.000000   
    371. D(H  49,C  46,C  41,C  42)   -179.5209         0.000000   
    372. D(H  49,C  46,C  41,C  32)     62.6907         0.000000   
    373. D(H  48,C  46,C  41,C  50)     54.9148         0.000000   
    374. D(H  48,C  46,C  41,C  42)    -60.8477         0.000000   
    375. D(H  48,C  46,C  41,C  32)   -178.6362         0.000000   
    376. D(H  47,C  46,C  41,C  50)    174.5942         0.000000   
    377. D(H  47,C  46,C  41,C  42)     58.8316         0.000000   
    378. D(H  47,C  46,C  41,C  32)    -58.9568         0.000000   
    379. D(H  53,C  50,C  41,C  46)   -168.0252         0.000000   
    380. D(H  53,C  50,C  41,C  42)    -50.7361         0.000000   
    381. D(H  53,C  50,C  41,C  32)     71.2900         0.000000   
    382. D(H  52,C  50,C  41,C  46)    -52.1526         0.000000   
    383. D(H  52,C  50,C  41,C  42)     65.1365         0.000000   
    384. D(H  52,C  50,C  41,C  32)   -172.8374         0.000000   
    385. D(H  51,C  50,C  41,C  46)     65.2944         0.000000   
    386. D(H  51,C  50,C  41,C  42)   -177.4165         0.000000   
    387. D(H  51,C  50,C  41,C  32)    -55.3904         0.000000   
    388. D(C  55,C  54,N   3,C  31)     87.9557         0.000000   
    389. D(C  55,C  54,N   3,C   5)   -144.3625         0.000000   
    390. D(O   1,C  54,N   3,H  66)   -177.8345         0.000000   
    391. D(O   1,C  54,N   3,C  31)    -59.7708         0.000000   
    392. D(O   1,C  54,N   3,C   5)     67.9110         0.000000   
    393. D(O   0,C  54,N   3,H  66)     73.3306         0.000000   
    394. D(O   0,C  54,N   3,C  31)   -168.6056         0.000000   
    395. D(O   0,C  54,N   3,C   5)    -40.9239         0.000000   
    396. D(C  55,C  54,O   0,C   4)    150.0082         0.000000   
    397. D(N   3,C  54,O   0,C   4)     38.3813         0.000000   
    398. D(C  55,C  54,N   3,H  66)    -30.1081         0.000000   
    399. D(O   1,C  54,O   0,C   4)    -77.6591         0.000000   
    400. D(C  64,C  55,C  54,N   3)     69.6385         0.000000   
    401. D(C  64,C  55,C  54,O   1)   -145.8318         0.000000   
    402. D(C  64,C  55,C  54,O   0)    -23.6394         0.000000   
    403. D(C  56,C  55,C  54,N   3)   -109.2302         0.000000   
    404. D(C  56,C  55,C  54,O   1)     35.2995         0.000000   
    405. D(C  56,C  55,C  54,O   0)    157.4920         0.000000   
    406. D(C  58,C  56,C  55,C  64)     -0.5925         0.000000   
    407. D(C  58,C  56,C  55,C  54)    178.3279         0.000000   
    408. D(H  57,C  56,C  55,C  64)    179.8132         0.000000   
    409. D(H  57,C  56,C  55,C  54)     -1.2664         0.000000   
    410. D(C  60,C  58,C  56,H  57)   -179.9277         0.000000   
    411. D(C  60,C  58,C  56,C  55)      0.4822         0.000000   
    412. D(H  59,C  58,C  56,H  57)      0.1071         0.000000   
    413. D(H  59,C  58,C  56,C  55)   -179.4830         0.000000   
    414. D(C  62,C  60,C  58,H  59)    179.9939         0.000000   
    415. D(C  62,C  60,C  58,C  56)      0.0289         0.000000   
    416. D(H  61,C  60,C  58,H  59)     -0.1506         0.000000   
    417. D(H  61,C  60,C  58,C  56)    179.8844         0.000000   
    418. D(C  64,C  62,C  60,H  61)    179.7119         0.000000   
    419. D(C  64,C  62,C  60,C  58)     -0.4326         0.000000   
    420. D(H  63,C  62,C  60,H  61)     -0.3612         0.000000   
    421. D(H  63,C  62,C  60,C  58)    179.4943         0.000000   
    422. D(H  65,C  64,C  62,H  63)      0.0233         0.000000   
    423. D(H  65,C  64,C  62,C  60)    179.9506         0.000000   
    424. D(C  55,C  64,C  62,H  63)   -179.6060         0.000000   
    425. D(C  55,C  64,C  62,C  60)      0.3214         0.000000   
    426. D(H  65,C  64,C  55,C  56)   -179.4385         0.000000   
    427. D(H  65,C  64,C  55,C  54)      1.7371         0.000000   
    428. D(C  62,C  64,C  55,C  56)      0.1906         0.000000   
    429. D(C  62,C  64,C  55,C  54)   -178.6337         0.000000   
    430. D(C  78,C  69,C  68,O  80)    175.8135         0.000000   
    431. D(C  78,C  69,C  68,O  67)     -2.9178         0.000000   
    432. D(C  70,C  69,C  68,O  80)     -1.3604         0.000000   
    433. D(C  70,C  69,C  68,O  67)    179.9084         0.000000   
    434. D(C  72,C  70,C  69,C  78)     -0.2630         0.000000   
    435. D(C  72,C  70,C  69,C  68)    176.9456         0.000000   
    436. D(H  71,C  70,C  69,C  78)   -179.3846         0.000000   
    437. D(H  71,C  70,C  69,C  68)     -2.1760         0.000000   
    438. D(C  74,C  72,C  70,H  71)    178.8246         0.000000   
    439. D(C  74,C  72,C  70,C  69)     -0.2865         0.000000   
    440. D(H  73,C  72,C  70,H  71)     -0.7973         0.000000   
    441. D(H  73,C  72,C  70,C  69)   -179.9083         0.000000   
    442. D(C  76,C  74,C  72,H  73)   -179.9048         0.000000   
    443. D(C  76,C  74,C  72,C  70)      0.4738         0.000000   
    444. D(H  75,C  74,C  72,H  73)      0.1060         0.000000   
    445. D(H  75,C  74,C  72,C  70)   -179.5153         0.000000   
    446. D(C  78,C  76,C  74,H  75)    179.8798         0.000000   
    447. D(C  78,C  76,C  74,C  72)     -0.1093         0.000000   
    448. D(H  77,C  76,C  74,H  75)      0.0100         0.000000   
    449. D(H  77,C  76,C  74,C  72)   -179.9791         0.000000   
    450. D(H  79,C  78,C  76,H  77)      0.0655         0.000000   
    451. D(H  79,C  78,C  76,C  74)   -179.8044         0.000000   
    452. D(C  69,C  78,C  76,H  77)    179.4232         0.000000   
    453. D(C  69,C  78,C  76,C  74)     -0.4468         0.000000   
    454. D(H  79,C  78,C  69,C  70)    179.9944         0.000000   
    455. D(H  79,C  78,C  69,C  68)      2.7805         0.000000   
    456. D(C  76,C  78,C  69,C  70)      0.6299         0.000000   
    457. D(C  76,C  78,C  69,C  68)   -176.5840         0.000000   
    458. D(H  81,O  80,C  68,C  69)   -150.0346         0.000000   
    459. D(H  81,O  80,C  68,O  67)     28.6068         0.000000   
    460. D(C  68,O  80,N   2,C  18)   -137.9811         0.000000   
    461. D(C  68,O  80,N   2,C   4)     40.5101         0.000000   
    -----------------------------------------------------------------

Number of atoms                         .... 82
Number of degrees of freedom            .... 461

         *************************************************************
         *                GEOMETRY OPTIMIZATION CYCLE   1            *
         *************************************************************
---------------------------------
CARTESIAN COORDINATES (ANGSTROEM)
---------------------------------
  O      6.343959    2.419584    3.536780
  O      7.724371    2.877733    5.542988
  N      5.108169    4.182444    2.807886
  N      5.455283    2.151744    5.751507
  C      5.465197    3.309318    3.702376
  C      4.841191    3.341429    5.081156
  H      5.195120    4.239060    5.589032
  C      3.341381    3.278324    5.153872
  C      2.710911    3.757975    6.297334
  H      3.301031    4.216188    7.082203
  C      1.334632    3.656638    6.430289
  H      0.851021    4.040404    7.321441
  C      0.580438    3.085909    5.415502
  H     -0.497247    3.016936    5.513285
  C      1.206072    2.611498    4.270232
  H      0.620186    2.166499    3.474078
  C      2.583139    2.700337    4.140960
  H      3.062144    2.318132    3.246497
  C      5.664207    4.281250    1.440985
  C      7.166495    4.530141    1.500089
  H      7.386199    5.410219    2.109141
  H      7.538273    4.712289    0.489845
  H      7.705606    3.677382    1.912580
  C      4.976562    5.468188    0.784059
  H      3.894117    5.327031    0.747346
  H      5.344094    5.575757   -0.237711
  H      5.186759    6.394280    1.323999
  C      5.343370    3.009210    0.666157
  H      5.725322    3.100271   -0.353037
  H      4.263546    2.853893    0.612694
  H      5.802004    2.131323    1.123011
  C      5.411535    2.162283    7.212286
  C      4.837983    1.124905    7.956824
  C      4.990011    1.242742    9.346823
  H      4.597748    0.456502    9.977420
  C      5.611610    2.310619    9.959288
  H      5.687665    2.338958   11.040448
  C      6.120947    3.344353    9.188766
  H      6.597080    4.203676    9.645049
  C      6.021901    3.259382    7.817631
  H      6.432174    4.051017    7.207300
  C      4.073476   -0.125288    7.486313
  C      4.936692   -1.351669    7.798057
  H      5.883745   -1.306828    7.254139
  H      4.411644   -2.260721    7.491935
  H      5.158966   -1.431188    8.864092
  C      2.750529   -0.204866    8.262170
  H      2.888486   -0.258945    9.341230
  H      2.208478   -1.102702    7.954456
  H      2.121788    0.661991    8.040809
  C      3.680556   -0.196290    6.012906
  H      3.096545    0.667870    5.688748
  H      3.042147   -1.071796    5.875006
  H      4.527829   -0.358779    5.340781
  C      6.967489    2.004040    5.205380
  C      7.362174    0.573326    5.073515
  C      8.298385    0.115020    5.997522
  H      8.701383    0.800824    6.733713
  C      8.701022   -1.210523    5.975935
  H      9.423482   -1.564770    6.702200
  C      8.179578   -2.079634    5.027823
  H      8.496404   -3.116516    5.010132
  C      7.254433   -1.620024    4.100263
  H      6.851277   -2.294053    3.353216
  C      6.841559   -0.297452    4.122035
  H      6.120562    0.058175    3.396859
  H      4.957017    1.326425    5.413551
  O      4.461020    6.596197    5.232712
  C      3.373239    6.518653    4.622253
  C      2.122780    6.984218    5.324467
  C      0.887679    6.919711    4.685640
  H      0.840301    6.563621    3.663494
  C     -0.270308    7.288576    5.353224
  H     -1.227810    7.233199    4.846858
  C     -0.204697    7.720984    6.671470
  H     -1.110757    8.002245    7.197032
  C      1.024075    7.791985    7.314743
  H      1.079430    8.128782    8.344086
  C      2.180859    7.429676    6.642110
  H      3.141158    7.480451    7.140894
  O      3.233555    6.052153    3.456897
  H      4.383131    4.890501    3.073735

----------------------------
CARTESIAN COORDINATES (A.U.)
----------------------------
  NO LB      ZA    FRAG     MASS         X           Y           Z
   0 O     8.0000    0    15.999   11.988345    4.572351    6.683546
   1 O     8.0000    0    15.999   14.596946    5.438127   10.474729
   2 N     7.0000    0    14.007    9.653040    7.903674    5.306136
   3 N     7.0000    0    14.007   10.308991    4.066207   10.868773
   4 C     6.0000    0    12.011   10.327726    6.253705    6.996477
   5 C     6.0000    0    12.011    9.148525    6.314386    9.601993
   6 H     1.0000    0     1.008    9.817354    8.010662   10.561740
   7 C     6.0000    0    12.011    6.314295    6.195135    9.739407
   8 C     6.0000    0    12.011    5.122879    7.101544   11.900237
   9 H     1.0000    0     1.008    6.238045    7.967441   13.383424
  10 C     6.0000    0    12.011    2.522089    6.910044   12.151485
  11 H     1.0000    0     1.008    1.608197    7.635257   13.835518
  12 C     6.0000    0    12.011    1.096869    5.831523   10.233816
  13 H     1.0000    0     1.008   -0.939661    5.701183   10.418599
  14 C     6.0000    0    12.011    2.279146    4.935016    8.069569
  15 H     1.0000    0     1.008    1.171982    4.094090    6.565056
  16 C     6.0000    0    12.011    4.881425    5.102897    7.825280
  17 H     1.0000    0     1.008    5.786614    4.380635    6.134990
  18 C     6.0000    0    12.011   10.703800    8.090390    2.723067
  19 C     6.0000    0    12.011   13.542713    8.560726    2.834757
  20 H     1.0000    0     1.008   13.957893   10.223832    3.985699
  21 H     1.0000    0     1.008   14.245271    8.904936    0.925673
  22 H     1.0000    0     1.008   14.561485    6.949245    3.614252
  23 C     6.0000    0    12.011    9.404339   10.333378    1.481657
  24 H     1.0000    0     1.008    7.358815   10.066630    1.412279
  25 H     1.0000    0     1.008   10.098874   10.536654   -0.449209
  26 H     1.0000    0     1.008    9.801554   12.083438    2.501996
  27 C     6.0000    0    12.011   10.097506    5.686583    1.258854
  28 H     1.0000    0     1.008   10.819291    5.858663   -0.667143
  29 H     1.0000    0     1.008    8.056934    5.393076    1.157824
  30 H     1.0000    0     1.008   10.964199    4.027617    2.122183
  31 C     6.0000    0    12.011   10.226319    4.086123   13.629245
  32 C     6.0000    0    12.011    9.142463    2.125762   15.036218
  33 C     6.0000    0    12.011    9.429754    2.348442   17.662936
  34 H     1.0000    0     1.008    8.688485    0.862664   18.854591
  35 C     6.0000    0    12.011   10.604406    4.366437   18.820327
  36 H     1.0000    0     1.008   10.748129    4.419990   20.863423
  37 C     6.0000    0    12.011   11.566914    6.319911   17.364251
  38 H     1.0000    0     1.008   12.466674    7.943796   18.226501
  39 C     6.0000    0    12.011   11.379744    6.159339   14.773182
  40 H     1.0000    0     1.008   12.155047    7.655313   13.619823
  41 C     6.0000    0    12.011    7.697754   -0.236760   14.147081
  42 C     6.0000    0    12.011    9.328996   -2.554284   14.736192
  43 H     1.0000    0     1.008   11.118667   -2.469547   13.708336
  44 H     1.0000    0     1.008    8.336799   -4.272144   14.157705
  45 H     1.0000    0     1.008    9.749033   -2.704553   16.750706
  46 C     6.0000    0    12.011    5.197747   -0.387141   15.613239
  47 H     1.0000    0     1.008    5.458447   -0.489335   17.652366
  48 H     1.0000    0     1.008    4.173419   -2.083805   15.031743
  49 H     1.0000    0     1.008    4.009598    1.250982   15.194927
  50 C     6.0000    0    12.011    6.955243   -0.370934   11.362746
  51 H     1.0000    0     1.008    5.851622    1.262091   10.750176
  52 H     1.0000    0     1.008    5.748825   -2.025401   11.102152
  53 H     1.0000    0     1.008    8.556357   -0.677994   10.092613
  54 C     6.0000    0    12.011   13.166646    3.787087    9.836743
  55 C     6.0000    0    12.011   13.912493    1.083429    9.587554
  56 C     6.0000    0    12.011   15.681675    0.217356   11.333674
  57 H     1.0000    0     1.008   16.443231    1.513338   12.724873
  58 C     6.0000    0    12.011   16.442549   -2.287557   11.292881
  59 H     1.0000    0     1.008   17.807800   -2.956987   12.665322
  60 C     6.0000    0    12.011   15.457162   -3.929939    9.501209
  61 H     1.0000    0     1.008   16.055877   -5.889362    9.467777
  62 C     6.0000    0    12.011   13.708892   -3.061402    7.748374
  63 H     1.0000    0     1.008   12.947037   -4.335132    6.336660
  64 C     6.0000    0    12.011   12.928673   -0.562103    7.789517
  65 H     1.0000    0     1.008   11.566186    0.109935    6.419133
  66 H     1.0000    0     1.008    9.367405    2.506580   10.230129
  67 O     8.0000    0    15.999    8.430106   12.465006    9.888393
  68 C     6.0000    0    12.011    6.374498   12.318469    8.734792
  69 C     6.0000    0    12.011    4.011473   13.198259   10.061784
  70 C     6.0000    0    12.011    1.677470   13.076359    8.854576
  71 H     1.0000    0     1.008    1.587939   12.403446    6.923000
  72 C     6.0000    0    12.011   -0.510808   13.773413   10.116127
  73 H     1.0000    0     1.008   -2.320225   13.668765    9.159234
  74 C     6.0000    0    12.011   -0.386821   14.590545   12.607251
  75 H     1.0000    0     1.008   -2.099027   15.122052   13.600419
  76 C     6.0000    0    12.011    1.935221   14.724718   13.822861
  77 H     1.0000    0     1.008    2.039827   15.361172   15.768037
  78 C     6.0000    0    12.011    4.121226   14.040053   12.551769
  79 H     1.0000    0     1.008    5.935928   14.136004   13.494334
  80 O     8.0000    0    15.999    6.110533   11.436912    6.532589
  81 H     1.0000    0     1.008    8.282917    9.241708    5.808517

--------------------------------
INTERNAL COORDINATES (ANGSTROEM)
--------------------------------
 O      0   0   0     0.000000000000     0.00000000     0.00000000
 O      1   0   0     2.477964554873     0.00000000     0.00000000
 N      1   2   0     2.272914157406   114.77895009     0.00000000
 N      2   1   3     2.391505917456    59.06308954    87.27701200
 C      1   2   3     1.261456015331    98.70714336   336.05952101
 C      4   2   1     1.497274138857    96.25202297   297.07370823
 H      6   4   2     1.090387628588   108.20654356   305.71972316
 C      6   4   2     1.502897166735   110.74885456   185.53479741
 C      8   6   4     1.391065364440   118.52817201    84.59715798
 H      9   8   6     1.083614375564   119.62797861     3.50599362
 C      9   8   6     1.386394642746   120.23500869   183.19882737
 H     11   9   8     1.084116151148   119.72178510   180.49076182
 C     11   9   8     1.387203242660   119.97560447   359.43081154
 H     13  11   9     1.084307958581   120.03703201   180.73355567
 C     13  11   9     1.388570153711   119.93137525     0.28294194
 H     15  13  11     1.084042299319   120.16447804   180.11521671
 C     15  13  11     1.385971551077   120.17843080     0.33226865
 H     17  15  13     1.084246517365   119.55758998   179.41873817
 C      3   1   2     1.478972355009    98.26721182   121.25723962
 C     19   3   1     1.523912480309   110.22411817   300.51154515
 H     20  19   3     1.092589342985   110.57351635   305.26927168
 H     20  19   3     1.091782814814   109.08994529   186.34714118
 H     20  19   3     1.089948350833   111.99328653    66.59994811
 C     19   3   1     1.520930383464   106.34079413   181.82270919
 H     24  19   3     1.092227229583   111.20664808   300.34266579
 H     24  19   3     1.091175876605   109.21409514   180.79691031
 H     24  19   3     1.092412181767   111.16816474    61.32187248
 C     19   3   1     1.523607748652   109.57659175    63.35568999
 H     28  19   3     1.092216025180   109.34781726   178.05195563
 H     28  19   3     1.092246095820   110.59715522    59.03210120
 H     28  19   3     1.090754925747   111.74088287   297.70624854
 C      4   2   1     1.461471944604    96.50921253   180.49877263
 C     32   4   2     1.399804216679   122.58539753   224.30870769
 C     33  32   4     1.403244558640   114.84992588   174.55774544
 H     34  33  32     1.081524930447   118.50382171   181.99392474
 C     34  33  32     1.379079395885   123.62652965     2.14396358
 H     36  34  33     1.084202198645   119.65151524   179.59337780
 C     36  34  33     1.386266321747   119.74771809     0.26555361
 H     38  36  34     1.083204887409   121.26125314   178.82799777
 C     38  36  34     1.377331248895   118.74416682   358.33406822
 H     40  38  36     1.080515542375   119.32789147   181.13304783
 C     33  32   4     1.539101715748   130.00853684   354.86197516
 C     42  33  32     1.531775617169   107.95078149   111.96405952
 H     43  42  33     1.093053928594   110.74128214   298.22275806
 H     43  42  33     1.093508856796   109.75612843   178.93795878
 H     43  42  33     1.091860624650   111.82264758    58.98871268
 C     42  33  32     1.535732889321   108.39379943   231.01904133
 H     47  42  33     1.089186465069   113.20162216   301.04319590
 H     47  42  33     1.092985212751   109.12039359   181.36384511
 H     47  42  33     1.093506742481   110.60743770    62.69068164
 C     42  33  32     1.526550227819   117.43196881   350.06069988
 H     51  42  33     1.092208662612   112.78583671   304.60961254
 H     51  42  33     1.092288065172   108.03339299   187.16262096
 H     51  42  33     1.093629840154   113.62116805    71.29002326
 C      2   1   3     1.204237925759    44.66354813   132.25630674
 C     55   2   1     1.490002408470   123.70869380   120.08174504
 C     56  55   2     1.392955262098   115.80134930    35.29953376
 H     57  56  55     1.083841179740   119.49110717   358.73356518
 C     57  56  55     1.385513189106   119.98395867   178.32794828
 H     59  57  56     1.083928152063   119.73086641   180.51695534
 C     59  57  56     1.387866758735   120.03800517     0.48217701
 H     61  59  57     1.084350481939   120.01163252   179.88439447
 C     61  59  57     1.388345121620   119.96467297     0.02888261
 H     63  61  59     1.083941452933   120.16173129   179.49428530
 C     63  61  59     1.385689595488   120.26629745   359.56737379
 H     65  63  61     1.082676067951   120.09301353   179.95061741
 H      4   2   1     1.021584414747   132.77927629    57.33908412
 O      7   6   4     2.494386014467   128.01465562   186.83898528
 C     68   7   6     1.249776286612   105.50346162    17.07487585
 C     69  68   7     1.507813974501   118.37132597   113.81119827
 C     70  69  68     1.392025707083   120.51702721   179.90837297
 H     71  70  69     1.083433065907   119.14290313   357.82401893
 C     71  70  69     1.386601484728   120.51112671   176.94562408
 H     73  71  70     1.084565912284   119.92858265   180.09167047
 C     73  71  70     1.388903883752   120.02182827   359.71351078
 H     75  73  71     1.084558845598   120.07988005   180.48466669
 C     75  73  71     1.388784332614   119.82421529     0.47377074
 H     77  75  73     1.084455350341   120.04582166   180.02090810
 C     77  75  73     1.386308835298   120.01274434   359.89069241
 H     79  77  75     1.083299473222   120.26776378   180.19557721
 O     69  68   7     1.263007710425   124.74094886   295.18848339
 H      3   1   2     1.047712034623   144.98862611   303.58439109

---------------------------
INTERNAL COORDINATES (A.U.)
---------------------------
 O      0   0   0     0.000000000000     0.00000000     0.00000000
 O      1   0   0     4.682674378275     0.00000000     0.00000000
 N      1   2   0     4.295185283409   114.77895009     0.00000000
 N      2   1   3     4.519291231644    59.06308954    87.27701200
 C      1   2   3     2.383806398964    98.70714336   336.05952101
 C      4   2   1     2.829438069843    96.25202297   297.07370823
 H      6   4   2     2.060533997847   108.20654356   305.71972316
 C      6   4   2     2.840064052576   110.74885456   185.53479741
 C      8   6   4     2.628732573175   118.52817201    84.59715798
 H      9   8   6     2.047734404597   119.62797861     3.50599362
 C      9   8   6     2.619906188326   120.23500869   183.19882737
 H     11   9   8     2.048682623031   119.72178510   180.49076182
 C     11   9   8     2.621434220715   119.97560447   359.43081154
 H     13  11   9     2.049045086550   120.03703201   180.73355567
 C     13  11   9     2.624017308251   119.93137525     0.28294194
 H     15  13  11     2.048543063299   120.16447804   180.11521671
 C     15  13  11     2.619106660941   120.17843080     0.33226865
 H     17  15  13     2.048928979478   119.55758998   179.41873817
 C      3   1   2     2.794852710608    98.26721182   121.25723962
 C     19   3   1     2.879777239848   110.22411817   300.51154515
 H     20  19   3     2.064694635082   110.57351635   305.26927168
 H     20  19   3     2.063170517721   109.08994529   186.34714118
 H     20  19   3     2.059703883193   111.99328653    66.59994811
 C     19   3   1     2.874141893507   106.34079413   181.82270919
 H     24  19   3     2.064010339924   111.20664808   300.34266579
 H     24  19   3     2.062023570725   109.21409514   180.79691031
 H     24  19   3     2.064359848899   111.16816474    61.32187248
 C     19   3   1     2.879201380473   109.57659175    63.35568999
 H     28  19   3     2.063989166671   109.34781726   178.05195563
 H     28  19   3     2.064045991944   110.59715522    59.03210120
 H     28  19   3     2.061228088887   111.74088287   297.70624854
 C      4   2   1     2.761781727712    96.50921253   180.49877263
 C     32   4   2     2.645246610631   122.58539753   224.30870769
 C     33  32   4     2.651747914746   114.84992588   174.55774544
 H     34  33  32     2.043785925553   118.50382171   181.99392474
 C     34  33  32     2.606082375157   123.62652965     2.14396358
 H     36  34  33     2.048845229234   119.65151524   179.59337780
 C     36  34  33     2.619663696780   119.74771809     0.26555361
 H     38  36  34     2.046960584128   121.26125314   178.82799777
 C     38  36  34     2.602778856103   118.74416682   358.33406822
 H     40  38  36     2.041878458535   119.32789147   181.13304783
 C     33  32   4     2.908480735012   130.00853684   354.86197516
 C     42  33  32     2.894636415067   107.95078149   111.96405952
 H     43  42  33     2.065572574649   110.74128214   298.22275806
 H     43  42  33     2.066432264362   109.75612843   178.93795878
 H     43  42  33     2.063317557001   111.82264758    58.98871268
 C     42  33  32     2.902114575672   108.39379943   231.01904133
 H     47  42  33     2.058264127755   113.20162216   301.04319590
 H     47  42  33     2.065442720526   109.12039359   181.36384511
 H     47  42  33     2.066428268885   110.60743770    62.69068164
 C     42  33  32     2.884761860252   117.43196881   350.06069988
 H     51  42  33     2.063975253433   112.78583671   304.60961254
 H     51  42  33     2.064125302526   108.03339299   187.16262096
 H     51  42  33     2.066660889775   113.62116805    71.29002326
 C      2   1   3     2.275679879766    44.66354813   132.25630674
 C     55   2   1     2.815696490891   123.70869380   120.08174504
 C     56  55   2     2.632303962169   115.80134930    35.29953376
 H     57  56  55     2.048163002375   119.49110717   358.73356518
 C     57  56  55     2.618240482346   119.98395867   178.32794828
 H     59  57  56     2.048327356246   119.73086641   180.51695534
 C     59  57  56     2.622688084382   120.03800517     0.48217701
 H     61  59  57     2.049125444050   120.01163252   179.88439447
 C     61  59  57     2.623592059227   119.96467297     0.02888261
 H     63  61  59     2.048352491248   120.16173129   179.49428530
 C     63  61  59     2.618573842097   120.26629745   359.56737379
 H     65  63  61     2.045961260178   120.09301353   179.95061741
 H      4   2   1     1.930514766553   132.77927629    57.33908412
 O      7   6   4     4.713706439626   128.01465562   186.83898528
 C     68   7   6     2.361734910366   105.50346162    17.07487585
 C     69  68   7     2.849355472707   118.37132597   113.81119827
 C     70  69  68     2.630547357764   120.51702721   179.90837297
 H     71  70  69     2.047391778998   119.14290313   357.82401893
 C     71  70  69     2.620297063025   120.51112671   176.94562408
 H     73  71  70     2.049532548404   119.92858265   180.09167047
 C     73  71  70     2.624647966631   120.02182827   359.71351078
 H     75  73  71     2.049519194302   120.07988005   180.48466669
 C     75  73  71     2.624422047721   119.82421529     0.47377074
 H     77  75  73     2.049323616610   120.04582166   180.02090810
 C     77  75  73     2.619744035749   120.01274434   359.89069241
 H     79  77  75     2.047139325410   120.26776378   180.19557721
 O     69  68   7     2.386738677733   124.74094886   295.18848339
 H      3   1   2     1.979888812651   144.98862611   303.58439109

---------------------
BASIS SET INFORMATION
---------------------
There are 4 groups of distinct atoms

 Group   1 Type O   : 11s6p2d1f contracted to 5s3p2d1f pattern {62111/411/11/1}
 Group   2 Type N   : 11s6p2d1f contracted to 5s3p2d1f pattern {62111/411/11/1}
 Group   3 Type C   : 11s6p2d1f contracted to 5s3p2d1f pattern {62111/411/11/1}
 Group   4 Type H   : 5s1p contracted to 3s1p pattern {311/1}

Atom   0O    basis set group =>   1
Atom   1O    basis set group =>   1
Atom   2N    basis set group =>   2
Atom   3N    basis set group =>   2
Atom   4C    basis set group =>   3
Atom   5C    basis set group =>   3
Atom   6H    basis set group =>   4
Atom   7C    basis set group =>   3
Atom   8C    basis set group =>   3
Atom   9H    basis set group =>   4
Atom  10C    basis set group =>   3
Atom  11H    basis set group =>   4
Atom  12C    basis set group =>   3
Atom  13H    basis set group =>   4
Atom  14C    basis set group =>   3
Atom  15H    basis set group =>   4
Atom  16C    basis set group =>   3
Atom  17H    basis set group =>   4
Atom  18C    basis set group =>   3
Atom  19C    basis set group =>   3
Atom  20H    basis set group =>   4
Atom  21H    basis set group =>   4
Atom  22H    basis set group =>   4
Atom  23C    basis set group =>   3
Atom  24H    basis set group =>   4
Atom  25H    basis set group =>   4
Atom  26H    basis set group =>   4
Atom  27C    basis set group =>   3
Atom  28H    basis set group =>   4
Atom  29H    basis set group =>   4
Atom  30H    basis set group =>   4
Atom  31C    basis set group =>   3
Atom  32C    basis set group =>   3
Atom  33C    basis set group =>   3
Atom  34H    basis set group =>   4
Atom  35C    basis set group =>   3
Atom  36H    basis set group =>   4
Atom  37C    basis set group =>   3
Atom  38H    basis set group =>   4
Atom  39C    basis set group =>   3
Atom  40H    basis set group =>   4
Atom  41C    basis set group =>   3
Atom  42C    basis set group =>   3
Atom  43H    basis set group =>   4
Atom  44H    basis set group =>   4
Atom  45H    basis set group =>   4
Atom  46C    basis set group =>   3
Atom  47H    basis set group =>   4
Atom  48H    basis set group =>   4
Atom  49H    basis set group =>   4
Atom  50C    basis set group =>   3
Atom  51H    basis set group =>   4
Atom  52H    basis set group =>   4
Atom  53H    basis set group =>   4
Atom  54C    basis set group =>   3
Atom  55C    basis set group =>   3
Atom  56C    basis set group =>   3
Atom  57H    basis set group =>   4
Atom  58C    basis set group =>   3
Atom  59H    basis set group =>   4
Atom  60C    basis set group =>   3
Atom  61H    basis set group =>   4
Atom  62C    basis set group =>   3
Atom  63H    basis set group =>   4
Atom  64C    basis set group =>   3
Atom  65H    basis set group =>   4
Atom  66H    basis set group =>   4
Atom  67O    basis set group =>   1
Atom  68C    basis set group =>   3
Atom  69C    basis set group =>   3
Atom  70C    basis set group =>   3
Atom  71H    basis set group =>   4
Atom  72C    basis set group =>   3
Atom  73H    basis set group =>   4
Atom  74C    basis set group =>   3
Atom  75H    basis set group =>   4
Atom  76C    basis set group =>   3
Atom  77H    basis set group =>   4
Atom  78C    basis set group =>   3
Atom  79H    basis set group =>   4
Atom  80O    basis set group =>   1
Atom  81H    basis set group =>   4
---------------------------------
AUXILIARY/J BASIS SET INFORMATION
---------------------------------
There are 4 groups of distinct atoms

 Group   1 Type O   : 12s5p4d2f1g contracted to 6s4p3d1f1g pattern {711111/2111/211/2/1}
 Group   2 Type N   : 12s5p4d2f1g contracted to 6s4p3d1f1g pattern {711111/2111/211/2/1}
 Group   3 Type C   : 12s5p4d2f1g contracted to 6s4p3d1f1g pattern {711111/2111/211/2/1}
 Group   4 Type H   : 5s2p1d contracted to 3s1p1d pattern {311/2/1}

Atom   0O    basis set group =>   1
Atom   1O    basis set group =>   1
Atom   2N    basis set group =>   2
Atom   3N    basis set group =>   2
Atom   4C    basis set group =>   3
Atom   5C    basis set group =>   3
Atom   6H    basis set group =>   4
Atom   7C    basis set group =>   3
Atom   8C    basis set group =>   3
Atom   9H    basis set group =>   4
Atom  10C    basis set group =>   3
Atom  11H    basis set group =>   4
Atom  12C    basis set group =>   3
Atom  13H    basis set group =>   4
Atom  14C    basis set group =>   3
Atom  15H    basis set group =>   4
Atom  16C    basis set group =>   3
Atom  17H    basis set group =>   4
Atom  18C    basis set group =>   3
Atom  19C    basis set group =>   3
Atom  20H    basis set group =>   4
Atom  21H    basis set group =>   4
Atom  22H    basis set group =>   4
Atom  23C    basis set group =>   3
Atom  24H    basis set group =>   4
Atom  25H    basis set group =>   4
Atom  26H    basis set group =>   4
Atom  27C    basis set group =>   3
Atom  28H    basis set group =>   4
Atom  29H    basis set group =>   4
Atom  30H    basis set group =>   4
Atom  31C    basis set group =>   3
Atom  32C    basis set group =>   3
Atom  33C    basis set group =>   3
Atom  34H    basis set group =>   4
Atom  35C    basis set group =>   3
Atom  36H    basis set group =>   4
Atom  37C    basis set group =>   3
Atom  38H    basis set group =>   4
Atom  39C    basis set group =>   3
Atom  40H    basis set group =>   4
Atom  41C    basis set group =>   3
Atom  42C    basis set group =>   3
Atom  43H    basis set group =>   4
Atom  44H    basis set group =>   4
Atom  45H    basis set group =>   4
Atom  46C    basis set group =>   3
Atom  47H    basis set group =>   4
Atom  48H    basis set group =>   4
Atom  49H    basis set group =>   4
Atom  50C    basis set group =>   3
Atom  51H    basis set group =>   4
Atom  52H    basis set group =>   4
Atom  53H    basis set group =>   4
Atom  54C    basis set group =>   3
Atom  55C    basis set group =>   3
Atom  56C    basis set group =>   3
Atom  57H    basis set group =>   4
Atom  58C    basis set group =>   3
Atom  59H    basis set group =>   4
Atom  60C    basis set group =>   3
Atom  61H    basis set group =>   4
Atom  62C    basis set group =>   3
Atom  63H    basis set group =>   4
Atom  64C    basis set group =>   3
Atom  65H    basis set group =>   4
Atom  66H    basis set group =>   4
Atom  67O    basis set group =>   1
Atom  68C    basis set group =>   3
Atom  69C    basis set group =>   3
Atom  70C    basis set group =>   3
Atom  71H    basis set group =>   4
Atom  72C    basis set group =>   3
Atom  73H    basis set group =>   4
Atom  74C    basis set group =>   3
Atom  75H    basis set group =>   4
Atom  76C    basis set group =>   3
Atom  77H    basis set group =>   4
Atom  78C    basis set group =>   3
Atom  79H    basis set group =>   4
Atom  80O    basis set group =>   1
Atom  81H    basis set group =>   4


           ************************************************************
           *        Program running with 30 parallel MPI-processes    *
           *              working on a common directory               *
           ************************************************************
------------------------------------------------------------------------------
                           ORCA GTO INTEGRAL CALCULATION
                           -- RI-GTO INTEGRALS CHOSEN --
------------------------------------------------------------------------------
------------------------------------------------------------------------------
                   ___                                                        
                  /   \      - P O W E R E D   B Y -                         
                 /     \                                                     
                 |  |  |   _    _      __       _____    __    __             
                 |  |  |  | |  | |    /  \     |  _  \  |  |  /  |          
                  \  \/   | |  | |   /    \    | | | |  |  | /  /          
                 / \  \   | |__| |  /  /\  \   | |_| |  |  |/  /          
                |  |  |   |  __  | /  /__\  \  |    /   |      \           
                |  |  |   | |  | | |   __   |  |    \   |  |\   \          
                \     /   | |  | | |  |  |  |  | |\  \  |  | \   \       
                 \___/    |_|  |_| |__|  |__|  |_| \__\ |__|  \__/        
                                                                              
                      - O R C A' S   B I G   F R I E N D -                    
                                      &                                       
                       - I N T E G R A L  F E E D E R -                       
                                                                              
 v1 FN, 2020, v2 2021                                                         
------------------------------------------------------------------------------


Reading SHARK input file ImineBzOHTS_R3Btsopt.SHARKINP.tmp ... ok
----------------------
SHARK INTEGRAL PACKAGE
----------------------

Number of atoms                             ...     82
Number of basis functions                   ...   1542
Number of shells                            ...    622
Maximum angular momentum                    ...      3
Integral batch strategy                     ... SHARK/LIBINT Hybrid
RI-J (if used) integral strategy            ... SPLIT-RIJ (Revised 2003 algorithm where possible)
Printlevel                                  ...      1
Contraction scheme used                     ... SEGMENTED contraction
Coulomb Range Separation                    ... NOT USED
Exchange Range Separation                   ... NOT USED
Finite Nucleus Model                        ... NOT USED
Auxiliary Coulomb fitting basis             ... AVAILABLE
   # of basis functions in Aux-J            ...   2498
   # of shells in Aux-J                     ...    830
   Maximum angular momentum in Aux-J        ...      4
Auxiliary J/K fitting basis                 ... NOT available
Auxiliary Correlation fitting basis         ... NOT available
Auxiliary 'external' fitting basis          ... NOT available
Integral threshold                          ...     2.500000e-11
Primitive cut-off                           ...     2.500000e-12
Primitive pair pre-selection threshold      ...     2.500000e-12

Calculating pre-screening integrals         ... done (  0.1 sec) Dimension = 622
Organizing shell pair data                  ... done ( 11.6 sec)
Shell pair information
Total number of shell pairs                 ...    193753
Shell pairs after pre-screening             ...    115853
Total number of primitive shell pairs       ...    584784
Primitive shell pairs kept                  ...    218262
          la=0 lb=0:  31947 shell pairs
          la=1 lb=0:  34675 shell pairs
          la=1 lb=1:   9429 shell pairs
          la=2 lb=0:  15761 shell pairs
          la=2 lb=1:   8654 shell pairs
          la=2 lb=2:   1987 shell pairs
          la=3 lb=0:   7151 shell pairs
          la=3 lb=1:   4051 shell pairs
          la=3 lb=2:   1783 shell pairs
          la=3 lb=3:    415 shell pairs

Calculating one electron integrals          ... done (  0.3 sec)
Calculating RI/J V-Matrix + Cholesky decomp.... done (  1.1 sec)
Calculating Nuclear repulsion               ... done (  0.0 sec) ENN=   5307.008678496290 Eh

SHARK setup successfully completed in  15.6 seconds

Maximum memory used throughout the entire GTOINT-calculation: 168.3 MB
[1713684184.633572] [node052:2201097:0]          mpool.c:43   UCX  WARN  object 0xb305b00 was not returned to mpool ucp_requests
[1713684184.633589] [node052:2201097:0]          mpool.c:43   UCX  WARN  object 0xb305cc0 was not returned to mpool ucp_requests
[1713684184.633593] [node052:2201097:0]          mpool.c:43   UCX  WARN  object 0xb305e80 was not returned to mpool ucp_requests
[1713684184.633596] [node052:2201097:0]          mpool.c:43   UCX  WARN  object 0xb306040 was not returned to mpool ucp_requests
[1713684184.633599] [node052:2201097:0]          mpool.c:43   UCX  WARN  object 0xb306200 was not returned to mpool ucp_requests
[1713684184.638643] [node052:2201091:0]          mpool.c:43   UCX  WARN  object 0xc3897c0 was not returned to mpool ucp_requests
[1713684184.638653] [node052:2201091:0]          mpool.c:43   UCX  WARN  object 0xc389980 was not returned to mpool ucp_requests
[1713684184.638657] [node052:2201091:0]          mpool.c:43   UCX  WARN  object 0xc389b40 was not returned to mpool ucp_requests
[1713684184.638659] [node052:2201091:0]          mpool.c:43   UCX  WARN  object 0xc389d00 was not returned to mpool ucp_requests
[1713684184.638661] [node052:2201091:0]          mpool.c:43   UCX  WARN  object 0xc389ec0 was not returned to mpool ucp_requests
[1713684184.638664] [node052:2201091:0]          mpool.c:43   UCX  WARN  object 0xc38a080 was not returned to mpool ucp_requests
[1713684184.636797] [node052:2201095:0]          mpool.c:43   UCX  WARN  object 0xaa57b00 was not returned to mpool ucp_requests
[1713684184.636808] [node052:2201095:0]          mpool.c:43   UCX  WARN  object 0xaa57cc0 was not returned to mpool ucp_requests
[1713684184.636811] [node052:2201095:0]          mpool.c:43   UCX  WARN  object 0xaa57e80 was not returned to mpool ucp_requests
[1713684184.636813] [node052:2201095:0]          mpool.c:43   UCX  WARN  object 0xaa58040 was not returned to mpool ucp_requests
[1713684184.636816] [node052:2201095:0]          mpool.c:43   UCX  WARN  object 0xaa58200 was not returned to mpool ucp_requests
[1713684184.636818] [node052:2201095:0]          mpool.c:43   UCX  WARN  object 0xaa583c0 was not returned to mpool ucp_requests
[1713684184.636331] [node052:2201099:0]          mpool.c:43   UCX  WARN  object 0xb115940 was not returned to mpool ucp_requests
[1713684184.636350] [node052:2201099:0]          mpool.c:43   UCX  WARN  object 0xb115b00 was not returned to mpool ucp_requests
[1713684184.636354] [node052:2201099:0]          mpool.c:43   UCX  WARN  object 0xb115cc0 was not returned to mpool ucp_requests
[1713684184.636356] [node052:2201099:0]          mpool.c:43   UCX  WARN  object 0xb115e80 was not returned to mpool ucp_requests
[1713684184.636358] [node052:2201099:0]          mpool.c:43   UCX  WARN  object 0xb116040 was not returned to mpool ucp_requests
[1713684184.662442] [node052:2201090:0]          mpool.c:43   UCX  WARN  object 0xb9d87c0 was not returned to mpool ucp_requests
[1713684184.662456] [node052:2201090:0]          mpool.c:43   UCX  WARN  object 0xb9d8980 was not returned to mpool ucp_requests
[1713684184.662459] [node052:2201090:0]          mpool.c:43   UCX  WARN  object 0xb9d8b40 was not returned to mpool ucp_requests
[1713684184.662464] [node052:2201090:0]          mpool.c:43   UCX  WARN  object 0xb9d8d00 was not returned to mpool ucp_requests
[1713684184.662468] [node052:2201090:0]          mpool.c:43   UCX  WARN  object 0xb9d8ec0 was not returned to mpool ucp_requests
[1713684184.645659] [node052:2201093:0]          mpool.c:43   UCX  WARN  object 0xc6948c0 was not returned to mpool ucp_requests
[1713684184.645670] [node052:2201093:0]          mpool.c:43   UCX  WARN  object 0xc694a80 was not returned to mpool ucp_requests
[1713684184.645675] [node052:2201093:0]          mpool.c:43   UCX  WARN  object 0xc694c40 was not returned to mpool ucp_requests
[1713684184.645678] [node052:2201093:0]          mpool.c:43   UCX  WARN  object 0xc694e00 was not returned to mpool ucp_requests
[1713684184.645681] [node052:2201093:0]          mpool.c:43   UCX  WARN  object 0xc694fc0 was not returned to mpool ucp_requests
[1713684184.645685] [node052:2201093:0]          mpool.c:43   UCX  WARN  object 0xc695180 was not returned to mpool ucp_requests
[1713684184.666426] [node052:2201094:0]          mpool.c:43   UCX  WARN  object 0xadb38c0 was not returned to mpool ucp_requests
[1713684184.666440] [node052:2201094:0]          mpool.c:43   UCX  WARN  object 0xadb3a80 was not returned to mpool ucp_requests
[1713684184.666444] [node052:2201094:0]          mpool.c:43   UCX  WARN  object 0xadb3c40 was not returned to mpool ucp_requests
[1713684184.666448] [node052:2201094:0]          mpool.c:43   UCX  WARN  object 0xadb3e00 was not returned to mpool ucp_requests
[1713684184.666452] [node052:2201094:0]          mpool.c:43   UCX  WARN  object 0xadb3fc0 was not returned to mpool ucp_requests
[1713684184.666455] [node052:2201094:0]          mpool.c:43   UCX  WARN  object 0xadb4180 was not returned to mpool ucp_requests
[1713684184.666786] [node052:2201096:0]          mpool.c:43   UCX  WARN  object 0xac987c0 was not returned to mpool ucp_requests
[1713684184.666798] [node052:2201096:0]          mpool.c:43   UCX  WARN  object 0xac98980 was not returned to mpool ucp_requests
[1713684184.666802] [node052:2201096:0]          mpool.c:43   UCX  WARN  object 0xac98b40 was not returned to mpool ucp_requests
[1713684184.666805] [node052:2201096:0]          mpool.c:43   UCX  WARN  object 0xac98d00 was not returned to mpool ucp_requests
[1713684184.666809] [node052:2201096:0]          mpool.c:43   UCX  WARN  object 0xac98ec0 was not returned to mpool ucp_requests
[1713684184.666813] [node052:2201096:0]          mpool.c:43   UCX  WARN  object 0xac99080 was not returned to mpool ucp_requests
[1713684184.646579] [node052:2201098:0]          mpool.c:43   UCX  WARN  object 0xb513b80 was not returned to mpool ucp_requests
[1713684184.646602] [node052:2201098:0]          mpool.c:43   UCX  WARN  object 0xb513d40 was not returned to mpool ucp_requests
[1713684184.646605] [node052:2201098:0]          mpool.c:43   UCX  WARN  object 0xb513f00 was not returned to mpool ucp_requests
[1713684184.646608] [node052:2201098:0]          mpool.c:43   UCX  WARN  object 0xb5140c0 was not returned to mpool ucp_requests
[1713684184.646610] [node052:2201098:0]          mpool.c:43   UCX  WARN  object 0xb514280 was not returned to mpool ucp_requests
[1713684184.666560] [node052:2201100:0]          mpool.c:43   UCX  WARN  object 0xab96940 was not returned to mpool ucp_requests
[1713684184.666572] [node052:2201100:0]          mpool.c:43   UCX  WARN  object 0xab96b00 was not returned to mpool ucp_requests
[1713684184.666577] [node052:2201100:0]          mpool.c:43   UCX  WARN  object 0xab96cc0 was not returned to mpool ucp_requests
[1713684184.666580] [node052:2201100:0]          mpool.c:43   UCX  WARN  object 0xab96e80 was not returned to mpool ucp_requests
[1713684184.666584] [node052:2201100:0]          mpool.c:43   UCX  WARN  object 0xab97040 was not returned to mpool ucp_requests
[1713684184.645831] [node052:2201101:0]          mpool.c:43   UCX  WARN  object 0xc5c0800 was not returned to mpool ucp_requests
[1713684184.645843] [node052:2201101:0]          mpool.c:43   UCX  WARN  object 0xc5c09c0 was not returned to mpool ucp_requests
[1713684184.645847] [node052:2201101:0]          mpool.c:43   UCX  WARN  object 0xc5c0b80 was not returned to mpool ucp_requests
[1713684184.645850] [node052:2201101:0]          mpool.c:43   UCX  WARN  object 0xc5c0d40 was not returned to mpool ucp_requests
[1713684184.645853] [node052:2201101:0]          mpool.c:43   UCX  WARN  object 0xc5c0f00 was not returned to mpool ucp_requests
[1713684184.646586] [node052:2201102:0]          mpool.c:43   UCX  WARN  object 0xafe2940 was not returned to mpool ucp_requests
[1713684184.646598] [node052:2201102:0]          mpool.c:43   UCX  WARN  object 0xafe2b00 was not returned to mpool ucp_requests
[1713684184.646602] [node052:2201102:0]          mpool.c:43   UCX  WARN  object 0xafe2cc0 was not returned to mpool ucp_requests
[1713684184.646604] [node052:2201102:0]          mpool.c:43   UCX  WARN  object 0xafe2e80 was not returned to mpool ucp_requests
[1713684184.646607] [node052:2201102:0]          mpool.c:43   UCX  WARN  object 0xafe3040 was not returned to mpool ucp_requests
[1713684184.647340] [node052:2201103:0]          mpool.c:43   UCX  WARN  object 0xc872b00 was not returned to mpool ucp_requests
[1713684184.647360] [node052:2201103:0]          mpool.c:43   UCX  WARN  object 0xc872cc0 was not returned to mpool ucp_requests
[1713684184.647363] [node052:2201103:0]          mpool.c:43   UCX  WARN  object 0xc872e80 was not returned to mpool ucp_requests
[1713684184.647366] [node052:2201103:0]          mpool.c:43   UCX  WARN  object 0xc873040 was not returned to mpool ucp_requests
[1713684184.647368] [node052:2201103:0]          mpool.c:43   UCX  WARN  object 0xc873200 was not returned to mpool ucp_requests
[1713684184.660405] [node052:2201104:0]          mpool.c:43   UCX  WARN  object 0xafdea80 was not returned to mpool ucp_requests
[1713684184.660427] [node052:2201104:0]          mpool.c:43   UCX  WARN  object 0xafdec40 was not returned to mpool ucp_requests
[1713684184.660432] [node052:2201104:0]          mpool.c:43   UCX  WARN  object 0xafdee00 was not returned to mpool ucp_requests
[1713684184.660437] [node052:2201104:0]          mpool.c:43   UCX  WARN  object 0xafdefc0 was not returned to mpool ucp_requests
[1713684184.660441] [node052:2201104:0]          mpool.c:43   UCX  WARN  object 0xafdf180 was not returned to mpool ucp_requests
[1713684184.662888] [node052:2201105:0]          mpool.c:43   UCX  WARN  object 0xbc49940 was not returned to mpool ucp_requests
[1713684184.662905] [node052:2201105:0]          mpool.c:43   UCX  WARN  object 0xbc49b00 was not returned to mpool ucp_requests
[1713684184.662909] [node052:2201105:0]          mpool.c:43   UCX  WARN  object 0xbc49cc0 was not returned to mpool ucp_requests
[1713684184.662913] [node052:2201105:0]          mpool.c:43   UCX  WARN  object 0xbc49e80 was not returned to mpool ucp_requests
[1713684184.662916] [node052:2201105:0]          mpool.c:43   UCX  WARN  object 0xbc4a040 was not returned to mpool ucp_requests
[1713684184.646448] [node052:2201106:0]          mpool.c:43   UCX  WARN  object 0xc1ec9c0 was not returned to mpool ucp_requests
[1713684184.646471] [node052:2201106:0]          mpool.c:43   UCX  WARN  object 0xc1ecb80 was not returned to mpool ucp_requests
[1713684184.646474] [node052:2201106:0]          mpool.c:43   UCX  WARN  object 0xc1ecd40 was not returned to mpool ucp_requests
[1713684184.646477] [node052:2201106:0]          mpool.c:43   UCX  WARN  object 0xc1ecf00 was not returned to mpool ucp_requests
[1713684184.646479] [node052:2201106:0]          mpool.c:43   UCX  WARN  object 0xc1ed0c0 was not returned to mpool ucp_requests
[1713684184.666849] [node052:2201107:0]          mpool.c:43   UCX  WARN  object 0xb5a6940 was not returned to mpool ucp_requests
[1713684184.666861] [node052:2201107:0]          mpool.c:43   UCX  WARN  object 0xb5a6b00 was not returned to mpool ucp_requests
[1713684184.666865] [node052:2201107:0]          mpool.c:43   UCX  WARN  object 0xb5a6cc0 was not returned to mpool ucp_requests
[1713684184.666868] [node052:2201107:0]          mpool.c:43   UCX  WARN  object 0xb5a6e80 was not returned to mpool ucp_requests
[1713684184.666872] [node052:2201107:0]          mpool.c:43   UCX  WARN  object 0xb5a7040 was not returned to mpool ucp_requests
[1713684184.663080] [node052:2201109:0]          mpool.c:43   UCX  WARN  object 0xc79a980 was not returned to mpool ucp_requests
[1713684184.663092] [node052:2201109:0]          mpool.c:43   UCX  WARN  object 0xc79ab40 was not returned to mpool ucp_requests
[1713684184.663096] [node052:2201109:0]          mpool.c:43   UCX  WARN  object 0xc79ad00 was not returned to mpool ucp_requests
[1713684184.663100] [node052:2201109:0]          mpool.c:43   UCX  WARN  object 0xc79aec0 was not returned to mpool ucp_requests
[1713684184.663103] [node052:2201109:0]          mpool.c:43   UCX  WARN  object 0xc79b080 was not returned to mpool ucp_requests
[1713684184.647919] [node052:2201111:0]          mpool.c:43   UCX  WARN  object 0xb294b00 was not returned to mpool ucp_requests
[1713684184.647932] [node052:2201111:0]          mpool.c:43   UCX  WARN  object 0xb294cc0 was not returned to mpool ucp_requests
[1713684184.647936] [node052:2201111:0]          mpool.c:43   UCX  WARN  object 0xb294e80 was not returned to mpool ucp_requests
[1713684184.647939] [node052:2201111:0]          mpool.c:43   UCX  WARN  object 0xb295040 was not returned to mpool ucp_requests
[1713684184.647942] [node052:2201111:0]          mpool.c:43   UCX  WARN  object 0xb295200 was not returned to mpool ucp_requests
[1713684184.666778] [node052:2201113:0]          mpool.c:43   UCX  WARN  object 0xbdd3ac0 was not returned to mpool ucp_requests
[1713684184.666791] [node052:2201113:0]          mpool.c:43   UCX  WARN  object 0xbdd3c80 was not returned to mpool ucp_requests
[1713684184.666795] [node052:2201113:0]          mpool.c:43   UCX  WARN  object 0xbdd3e40 was not returned to mpool ucp_requests
[1713684184.666799] [node052:2201113:0]          mpool.c:43   UCX  WARN  object 0xbdd4000 was not returned to mpool ucp_requests
[1713684184.666802] [node052:2201113:0]          mpool.c:43   UCX  WARN  object 0xbdd41c0 was not returned to mpool ucp_requests
[1713684184.662431] [node052:2201114:0]          mpool.c:43   UCX  WARN  object 0xc6c0b40 was not returned to mpool ucp_requests
[1713684184.662445] [node052:2201114:0]          mpool.c:43   UCX  WARN  object 0xc6c0d00 was not returned to mpool ucp_requests
[1713684184.662450] [node052:2201114:0]          mpool.c:43   UCX  WARN  object 0xc6c0ec0 was not returned to mpool ucp_requests
[1713684184.662453] [node052:2201114:0]          mpool.c:43   UCX  WARN  object 0xc6c1080 was not returned to mpool ucp_requests
[1713684184.662457] [node052:2201114:0]          mpool.c:43   UCX  WARN  object 0xc6c1240 was not returned to mpool ucp_requests
[1713684184.641611] [node052:2201115:0]          mpool.c:43   UCX  WARN  object 0xb181880 was not returned to mpool ucp_requests
[1713684184.641623] [node052:2201115:0]          mpool.c:43   UCX  WARN  object 0xb181a40 was not returned to mpool ucp_requests
[1713684184.641627] [node052:2201115:0]          mpool.c:43   UCX  WARN  object 0xb181c00 was not returned to mpool ucp_requests
[1713684184.641630] [node052:2201115:0]          mpool.c:43   UCX  WARN  object 0xb181dc0 was not returned to mpool ucp_requests
[1713684184.641634] [node052:2201115:0]          mpool.c:43   UCX  WARN  object 0xb181f80 was not returned to mpool ucp_requests
[1713684184.693511] [node052:2201117:0]          mpool.c:43   UCX  WARN  object 0xb120780 was not returned to mpool ucp_requests
[1713684184.693523] [node052:2201117:0]          mpool.c:43   UCX  WARN  object 0xb120940 was not returned to mpool ucp_requests
[1713684184.693529] [node052:2201117:0]          mpool.c:43   UCX  WARN  object 0xb120b00 was not returned to mpool ucp_requests
[1713684184.693533] [node052:2201117:0]          mpool.c:43   UCX  WARN  object 0xb120cc0 was not returned to mpool ucp_requests
[1713684184.693536] [node052:2201117:0]          mpool.c:43   UCX  WARN  object 0xb120e80 was not returned to mpool ucp_requests
[1713684184.696030] [node052:2201112:0]          mpool.c:43   UCX  WARN  object 0xbed59c0 was not returned to mpool ucp_requests
[1713684184.696043] [node052:2201112:0]          mpool.c:43   UCX  WARN  object 0xbed5b80 was not returned to mpool ucp_requests
[1713684184.696047] [node052:2201112:0]          mpool.c:43   UCX  WARN  object 0xbed5d40 was not returned to mpool ucp_requests
[1713684184.696050] [node052:2201112:0]          mpool.c:43   UCX  WARN  object 0xbed5f00 was not returned to mpool ucp_requests
[1713684184.696053] [node052:2201112:0]          mpool.c:43   UCX  WARN  object 0xbed60c0 was not returned to mpool ucp_requests
[1713684184.696939] [node052:2201118:0]          mpool.c:43   UCX  WARN  object 0xa9a7900 was not returned to mpool ucp_requests
[1713684184.696952] [node052:2201118:0]          mpool.c:43   UCX  WARN  object 0xa9a7ac0 was not returned to mpool ucp_requests
[1713684184.696956] [node052:2201118:0]          mpool.c:43   UCX  WARN  object 0xa9a7c80 was not returned to mpool ucp_requests
[1713684184.696959] [node052:2201118:0]          mpool.c:43   UCX  WARN  object 0xa9a7e40 was not returned to mpool ucp_requests
[1713684184.696962] [node052:2201118:0]          mpool.c:43   UCX  WARN  object 0xa9a8000 was not returned to mpool ucp_requests
[1713684184.697470] [node052:2201092:0]          mpool.c:43   UCX  WARN  object 0xb2fa980 was not returned to mpool ucp_requests
[1713684184.697483] [node052:2201092:0]          mpool.c:43   UCX  WARN  object 0xb2fab40 was not returned to mpool ucp_requests
[1713684184.697488] [node052:2201092:0]          mpool.c:43   UCX  WARN  object 0xb2fad00 was not returned to mpool ucp_requests
[1713684184.697492] [node052:2201092:0]          mpool.c:43   UCX  WARN  object 0xb2faec0 was not returned to mpool ucp_requests
[1713684184.697497] [node052:2201092:0]          mpool.c:43   UCX  WARN  object 0xb2fb080 was not returned to mpool ucp_requests
[1713684184.697501] [node052:2201092:0]          mpool.c:43   UCX  WARN  object 0xb2fb240 was not returned to mpool ucp_requests
[1713684184.701870] [node052:2201108:0]          mpool.c:43   UCX  WARN  object 0xbc56880 was not returned to mpool ucp_requests
[1713684184.701890] [node052:2201108:0]          mpool.c:43   UCX  WARN  object 0xbc56a40 was not returned to mpool ucp_requests
[1713684184.701895] [node052:2201108:0]          mpool.c:43   UCX  WARN  object 0xbc56c00 was not returned to mpool ucp_requests
[1713684184.701898] [node052:2201108:0]          mpool.c:43   UCX  WARN  object 0xbc56dc0 was not returned to mpool ucp_requests
[1713684184.701902] [node052:2201108:0]          mpool.c:43   UCX  WARN  object 0xbc56f80 was not returned to mpool ucp_requests
[1713684184.713934] [node052:2201116:0]          mpool.c:43   UCX  WARN  object 0xbada880 was not returned to mpool ucp_requests
[1713684184.713948] [node052:2201116:0]          mpool.c:43   UCX  WARN  object 0xbadaa40 was not returned to mpool ucp_requests
[1713684184.713952] [node052:2201116:0]          mpool.c:43   UCX  WARN  object 0xbadac00 was not returned to mpool ucp_requests
[1713684184.713957] [node052:2201116:0]          mpool.c:43   UCX  WARN  object 0xbadadc0 was not returned to mpool ucp_requests
[1713684184.713961] [node052:2201116:0]          mpool.c:43   UCX  WARN  object 0xbadaf80 was not returned to mpool ucp_requests
[1713684184.749438] [node052:2201110:0]          mpool.c:43   UCX  WARN  object 0xc022880 was not returned to mpool ucp_requests
[1713684184.749452] [node052:2201110:0]          mpool.c:43   UCX  WARN  object 0xc022a40 was not returned to mpool ucp_requests
[1713684184.749457] [node052:2201110:0]          mpool.c:43   UCX  WARN  object 0xc022c00 was not returned to mpool ucp_requests
[1713684184.749460] [node052:2201110:0]          mpool.c:43   UCX  WARN  object 0xc022dc0 was not returned to mpool ucp_requests
[1713684184.749464] [node052:2201110:0]          mpool.c:43   UCX  WARN  object 0xc022f80 was not returned to mpool ucp_requests


           ************************************************************
           *        Program running with 30 parallel MPI-processes    *
           *              working on a common directory               *
           ************************************************************
-------------------------------------------------------------------------------
                                 ORCA SCF
-------------------------------------------------------------------------------

------------
SCF SETTINGS
------------
Hamiltonian:
 Density Functional     Method          .... DFT(GTOs)
 Exchange Functional    Exchange        .... PBE
   PBE kappa parameter   XKappa         ....  0.804000
   PBE mue parameter    XMuePBE         ....  0.219520
 Correlation Functional Correlation     .... PBE
   PBE beta parameter  CBetaPBE         ....  0.066725
 LDA part of GGA corr.  LDAOpt          .... PW91-LDA
 Gradients option       PostSCFGGA      .... off
 Hybrid DFT is turned on
   Fraction HF Exchange ScalHFX         ....  0.250000
   Scaling of DF-GGA-X  ScalDFX         ....  0.750000
   Scaling of DF-GGA-C  ScalDFC         ....  1.000000
   Scaling of DF-LDA-C  ScalLDAC        ....  1.000000
   Perturbative correction              ....  0.000000
   Density functional embedding theory  .... OFF
   NL short-range parameter             ....  6.900000
 RI-approximation to the Coulomb term is turned on
   Number of AuxJ basis functions       .... 2498
   RIJ-COSX (HFX calculated with COS-X)).... on


General Settings:
 Integral files         IntName         .... ImineBzOHTS_R3Btsopt
 Hartree-Fock type      HFTyp           .... RHF
 Total Charge           Charge          ....    0
 Multiplicity           Mult            ....    1
 Number of Electrons    NEL             ....  302
 Basis Dimension        Dim             .... 1542
 Nuclear Repulsion      ENuc            ....   5307.0086784963 Eh

Convergence Acceleration:
 DIIS                   CNVDIIS         .... on
   Start iteration      DIISMaxIt       ....    12
   Startup error        DIISStart       ....  0.200000
   # of expansion vecs  DIISMaxEq       ....     5
   Bias factor          DIISBfac        ....   1.050
   Max. coefficient     DIISMaxC        ....  10.000
 Trust-Rad. Augm. Hess. CNVTRAH         .... auto
   Auto Start mean grad. ratio tolernc. ....  1.125000
   Auto Start start iteration           ....    20
   Auto Start num. interpolation iter.  ....    10
   Max. Number of Micro iterations      ....    16
   Max. Number of Macro iterations      .... Maxiter - #DIIS iter
   Number of Davidson start vectors     ....     2
   Converg. threshold I  (grad. norm)   ....   1.000e-05
   Converg. threshold II (energy diff.) ....   1.000e-08
   Grad. Scal. Fac. for Micro threshold ....   0.100
   Minimum threshold for Micro iter.    ....   0.010
   NR start threshold (gradient norm)   ....   0.001
   Initial trust radius                 ....   0.400
   Minimum AH scaling param. (alpha)    ....   1.000
   Maximum AH scaling param. (alpha)    .... 1000.000
   Orbital update algorithm             .... Taylor
   White noise on init. David. guess    .... on
   Maximum white noise                  ....   0.010
   Quad. conv. algorithm                .... NR
 SOSCF                  CNVSOSCF        .... on
   Start iteration      SOSCFMaxIt      ....   150
   Startup grad/error   SOSCFStart      ....  0.003300
 Level Shifting         CNVShift        .... on
   Level shift para.    LevelShift      ....    0.2500
   Turn off err/grad.   ShiftErr        ....    0.0010
 Zerner damping         CNVZerner       .... off
 Static damping         CNVDamp         .... on
   Fraction old density DampFac         ....    0.7000
   Max. Damping (<1)    DampMax         ....    0.9800
   Min. Damping (>=0)   DampMin         ....    0.0000
   Turn off err/grad.   DampErr         ....    0.1000
 Fernandez-Rico         CNVRico         .... off

SCF Procedure:
 Maximum # iterations   MaxIter         ....   125
 SCF integral mode      SCFMode         .... Direct
   Integral package                     .... SHARK and LIBINT hybrid scheme
 Reset frequency        DirectResetFreq ....    20
 Integral Threshold     Thresh          ....  2.500e-11 Eh
 Primitive CutOff       TCut            ....  2.500e-12 Eh

Convergence Tolerance:
 Convergence Check Mode ConvCheckMode   .... Total+1el-Energy
 Convergence forced     ConvForced      .... 0
 Energy Change          TolE            ....  1.000e-08 Eh
 1-El. energy change                    ....  1.000e-05 Eh
 Orbital Gradient       TolG            ....  1.000e-05
 Orbital Rotation angle TolX            ....  1.000e-05
 DIIS Error             TolErr          ....  5.000e-07


Diagonalization of the overlap matrix:
Smallest eigenvalue                        ... 3.948e-06
Time for diagonalization                   ...    2.352 sec
Threshold for overlap eigenvalues          ... 1.000e-08
Number of eigenvalues below threshold      ... 0
Time for construction of square roots      ...    0.987 sec
Total time needed                          ...    3.347 sec

Time for model grid setup =    0.696 sec

------------------------------
INITIAL GUESS: MODEL POTENTIAL
------------------------------
Loading Hartree-Fock densities                     ... done
Calculating cut-offs                               ... done
Initializing the effective Hamiltonian             ... done
Setting up the integral package (SHARK)            ... done
Starting the Coulomb interaction                   ... done (   1.2 sec)
Reading the grid                                   ... done
Mapping shells                                     ... done
Starting the XC term evaluation                    ... done (   0.3 sec)
  promolecular density results
     # of electrons  =    301.976512854
     EX              =   -241.770686513
     EC              =    -10.151921337
     EX+EC           =   -251.922607850
Transforming the Hamiltonian                       ... done (   0.9 sec)
Diagonalizing the Hamiltonian                      ... done (   0.6 sec)
Back transforming the eigenvectors                 ... done (   0.1 sec)
Now organizing SCF variables                       ... done
                      ------------------
                      INITIAL GUESS DONE (   4.9 sec)
                      ------------------
-------------------
DFT GRID GENERATION
-------------------

General Integration Accuracy     IntAcc      ... 4.388
Radial Grid Type                 RadialGrid  ... OptM3 with GC (2021)
Angular Grid (max. ang.)         AngularGrid ... 4 (Lebedev-302)
Angular grid pruning method      GridPruning ... 4 (adaptive)
Weight generation scheme         WeightScheme... Becke
Basis function cutoff            BFCut       ... 1.0000e-11
Integration weight cutoff        WCut        ... 1.0000e-14
Angular grids for H and He will be reduced by one unit
Partially contracted basis set               ... off
Rotationally invariant grid construction     ... off

Total number of grid points                  ...   373624
Total number of batches                      ...     5880
Average number of points per batch           ...       63
Average number of grid points per atom       ...     4556
Time for grid setup =    2.690 sec

--------------------
COSX GRID GENERATION
--------------------

GRIDX 1
-------
General Integration Accuracy     IntAcc      ... 3.816
Radial Grid Type                 RadialGrid  ... OptM3 with GC (2021)
Angular Grid (max. ang.)         AngularGrid ... 1 (Lebedev-50)
Angular grid pruning method      GridPruning ... 4 (adaptive)
Weight generation scheme         WeightScheme... Becke
Basis function cutoff            BFCut       ... 1.0000e-11
Integration weight cutoff        WCut        ... 1.0000e-14
Angular grids for H and He will be reduced by one unit
Partially contracted basis set               ... on
Rotationally invariant grid construction     ... off

Total number of grid points                  ...    47355
Total number of batches                      ...      779
Average number of points per batch           ...       60
Average number of grid points per atom       ...      578
UseSFitting                                  ... on

GRIDX 2
-------
General Integration Accuracy     IntAcc      ... 4.020
Radial Grid Type                 RadialGrid  ... OptM3 with GC (2021)
Angular Grid (max. ang.)         AngularGrid ... 2 (Lebedev-110)
Angular grid pruning method      GridPruning ... 4 (adaptive)
Weight generation scheme         WeightScheme... Becke
Basis function cutoff            BFCut       ... 1.0000e-11
Integration weight cutoff        WCut        ... 1.0000e-14
Angular grids for H and He will be reduced by one unit
Partially contracted basis set               ... on
Rotationally invariant grid construction     ... off

Total number of grid points                  ...   100201
Total number of batches                      ...     1608
Average number of points per batch           ...       62
Average number of grid points per atom       ...     1222
UseSFitting                                  ... on

GRIDX 3
-------
General Integration Accuracy     IntAcc      ... 4.338
Radial Grid Type                 RadialGrid  ... OptM3 with GC (2021)
Angular Grid (max. ang.)         AngularGrid ... 3 (Lebedev-194)
Angular grid pruning method      GridPruning ... 4 (adaptive)
Weight generation scheme         WeightScheme... Becke
Basis function cutoff            BFCut       ... 1.0000e-11
Integration weight cutoff        WCut        ... 1.0000e-14
Angular grids for H and He will be reduced by one unit
Partially contracted basis set               ... on
Rotationally invariant grid construction     ... off

Total number of grid points                  ...   217321
Total number of batches                      ...     3436
Average number of points per batch           ...       63
Average number of grid points per atom       ...     2650
UseSFitting                                  ... on

Time for X-Grid setup             =   17.075 sec


--------------------
CPCM SOLVATION MODEL
--------------------
CPCM parameters:
  Epsilon                                         ...      26.7260
  Refrac                                          ...       1.2907
  Rsolv                                           ...       1.3000
  Surface type                                    ... GAUSSIAN VDW
  Epsilon function type                           ...         CPCM
Solvent:                                     ... 2,2,2-TRIFLUOROETHANOL
SMD-CDS solvent descriptors:
  Soln                                       ...    1.2907
  Soln25                                     ... Unavailable
  Sola                                       ...    0.5700
  Solb                                       ...    0.2500
  Solg                                       ...   42.0200
  Solc                                       ...    0.0000
  Solh                                       ...    0.5000
Radii:
 Radius for O  used is    2.8724 Bohr (=   1.5200 Ang.)
 Radius for N  used is    3.5716 Bohr (=   1.8900 Ang.)
 Radius for C  used is    3.4960 Bohr (=   1.8500 Ang.)
 Radius for H  used is    2.2677 Bohr (=   1.2000 Ang.)
Calculating surface                               ...        done! (  0.0s)
GEPOL surface points                              ...         4671
GEPOL Volume                                      ...    3941.4813
GEPOL Surface-area                                ...    2132.2641
Calculating surface distance matrix               ...        done! (  0.3s)
Performing Cholesky decomposition & store         ...        done! (  4.8s)
Overall time for CPCM initialization              ...                 5.1s
--------------
SCF ITERATIONS
--------------
ITER       Energy         Delta-E        Max-DP      RMS-DP      [F,P]     Damp
               ***  Starting incremental Fock matrix formation  ***
  0  -1803.8170235828   0.000000000000 0.15377171  0.00059469  0.3000453 0.7000
  1  -1804.3182155470  -0.501191964192 0.17260992  0.00051327  0.1331904 0.7000
                               ***Turning on DIIS***
  2  -1804.5268105426  -0.208594995606 0.23183596  0.00091857  0.0389451 0.0000
  3  -1804.8488886396  -0.322078096965 0.18364737  0.00041556  0.0680439 0.0000
  4  -1804.9184271974  -0.069538557809 0.05353275  0.00014824  0.0144599 0.0000
  5  -1804.9220287537  -0.003601556293 0.02068896  0.00006496  0.0097168 0.0000
                      *** Initiating the SOSCF procedure ***
                           *** Shutting down DIIS ***
                      *** Re-Reading the Fockian *** 
                      *** Removing any level shift *** 
ITER      Energy       Delta-E        Grad      Rot      Max-DP    RMS-DP
  6  -1804.92235577  -0.0003270201  0.000259  0.000259  0.006736  0.000022
               *** Restarting incremental Fock matrix formation ***
  7  -1804.92231125   0.0000445209  0.000112  0.000400  0.007459  0.000048
  8  -1804.92230989   0.0000013598  0.000185  0.000206  0.001261  0.000009
  9  -1804.92231641  -0.0000065126  0.000037  0.000123  0.001344  0.000008
 10  -1804.92231624   0.0000001666  0.000073  0.000096  0.000128  0.000001
 11  -1804.92231657  -0.0000003297  0.000010  0.000021  0.000278  0.000002
 12  -1804.92231657  -0.0000000029  0.000007  0.000009  0.000174  0.000001
                  ***Gradient check signals convergence***
              ***Rediagonalizing the Fockian in SOSCF/NRSCF***

               *****************************************************
               *                     SUCCESS                       *
               *           SCF CONVERGED AFTER  13 CYCLES          *
               *****************************************************

Old exchange energy                            =    -61.830103947 Eh
New exchange energy                            =    -61.830075839 Eh
Exchange energy change after final integration =      0.000028109 Eh
Total energy after final integration           =  -1804.922288264 Eh
Final COS-X integration done in                =    40.326 sec

SMD CDS free energy correction energy :                 3.69145     Kcal/mol
Total Energy after SMD CDS correction =             -1804.916405571 Eh

----------------
TOTAL SCF ENERGY
----------------

Total Energy       :        -1804.91640557 Eh          -49114.27232 eV

Components:
Nuclear Repulsion  :         5307.00867850 Eh          144411.04786 eV
Electronic Energy  :        -7111.92508407 Eh         -193525.32017 eV
One Electron Energy:       -13020.58731974 Eh         -354308.19365 eV
Two Electron Energy:         5908.66223567 Eh          160782.87348 eV
Max COSX asymmetry :            0.00000155 Eh               0.00004 eV
CPCM Dielectric    :           -0.08185473 Eh              -2.22738 eV
SMD CDS (Gcds)     :            0.00588269 Eh               0.16008 eV

Virial components:
Potential Energy   :        -3601.39669464 Eh          -97998.98623 eV
Kinetic Energy     :         1796.48028907 Eh           48884.71392 eV
Virial Ratio       :            2.00469591


DFT components:
N(Alpha)           :      151.000158733032 electrons
N(Beta)            :      151.000158733032 electrons
N(Total)           :      302.000317466064 electrons
E(X)               :     -184.929650792230 Eh       
E(C)               :      -10.129350238768 Eh       
E(XC)              :     -195.059001030998 Eh       
DFET-embed. en.    :        0.000000000000 Eh       
CPCM Solvation Model Properties:
Surface-charge          :           -0.08454777
Charge-correction       :           -0.00117313 Eh              -0.03192 eV
Free-energy (cav+disp)  :            0.00588269 Eh               0.16008 eV

---------------
SCF CONVERGENCE
---------------

  Last Energy change         ...    1.9957e-07  Tolerance :   1.0000e-08
  Last MAX-Density change    ...    2.5535e-15  Tolerance :   1.0000e-07
  Last RMS-Density change    ...    1.1086e-17  Tolerance :   5.0000e-09
  Last Orbital Gradient      ...    7.3098e-07  Tolerance :   1.0000e-05
  Last Orbital Rotation      ...    2.5070e-06  Tolerance :   1.0000e-05

             **** THE GBW FILE WAS UPDATED (ImineBzOHTS_R3Btsopt.gbw) ****
             **** DENSITY ImineBzOHTS_R3Btsopt.scfp WAS UPDATED ****
             **** ENERGY FILE WAS UPDATED (ImineBzOHTS_R3Btsopt.en.tmp) ****
             **** THE GBW FILE WAS UPDATED (ImineBzOHTS_R3Btsopt.gbw) ****
             **** DENSITY ImineBzOHTS_R3Btsopt.scfp WAS UPDATED ****
----------------
ORBITAL ENERGIES
----------------

  NO   OCC          E(Eh)            E(eV) 
   0   2.0000     -19.236289      -523.4460 
   1   2.0000     -19.199695      -522.4503 
   2   2.0000     -19.159287      -521.3507 
   3   2.0000     -19.155640      -521.2515 
   4   2.0000     -14.501091      -394.5947 
   5   2.0000     -14.421926      -392.4406 
   6   2.0000     -10.382483      -282.5217 
   7   2.0000     -10.355901      -281.7984 
   8   2.0000     -10.315035      -280.6864 
   9   2.0000     -10.304357      -280.3958 
  10   2.0000     -10.288688      -279.9694 
  11   2.0000     -10.276176      -279.6290 
  12   2.0000     -10.256528      -279.0943 
  13   2.0000     -10.251463      -278.9565 
  14   2.0000     -10.250627      -278.9337 
  15   2.0000     -10.250614      -278.9334 
  16   2.0000     -10.237758      -278.5835 
  17   2.0000     -10.237673      -278.5812 
  18   2.0000     -10.236404      -278.5467 
  19   2.0000     -10.234531      -278.4957 
  20   2.0000     -10.234004      -278.4814 
  21   2.0000     -10.233097      -278.4567 
  22   2.0000     -10.232259      -278.4339 
  23   2.0000     -10.231914      -278.4245 
  24   2.0000     -10.231118      -278.4029 
  25   2.0000     -10.230845      -278.3954 
  26   2.0000     -10.230414      -278.3837 
  27   2.0000     -10.229954      -278.3712 
  28   2.0000     -10.229508      -278.3591 
  29   2.0000     -10.229389      -278.3558 
  30   2.0000     -10.226393      -278.2743 
  31   2.0000     -10.225652      -278.2542 
  32   2.0000     -10.223424      -278.1935 
  33   2.0000     -10.223269      -278.1893 
  34   2.0000     -10.222702      -278.1739 
  35   2.0000     -10.222491      -278.1681 
  36   2.0000     -10.210027      -277.8290 
  37   2.0000     -10.204179      -277.6698 
  38   2.0000     -10.204153      -277.6691 
  39   2.0000     -10.204107      -277.6679 
  40   2.0000     -10.203686      -277.6564 
  41   2.0000     -10.202810      -277.6326 
  42   2.0000      -1.138918       -30.9915 
  43   2.0000      -1.092481       -29.7279 
  44   2.0000      -1.071664       -29.1615 
  45   2.0000      -1.030308       -28.0361 
  46   2.0000      -0.984557       -26.7912 
  47   2.0000      -0.975520       -26.5452 
  48   2.0000      -0.905104       -24.6291 
  49   2.0000      -0.900200       -24.4957 
  50   2.0000      -0.894857       -24.3503 
  51   2.0000      -0.883624       -24.0446 
  52   2.0000      -0.852482       -23.1972 
  53   2.0000      -0.843818       -22.9615 
  54   2.0000      -0.814327       -22.1590 
  55   2.0000      -0.801105       -21.7992 
  56   2.0000      -0.781798       -21.2738 
  57   2.0000      -0.780147       -21.2289 
  58   2.0000      -0.777637       -21.1606 
  59   2.0000      -0.775771       -21.1098 
  60   2.0000      -0.773872       -21.0581 
  61   2.0000      -0.768565       -20.9137 
  62   2.0000      -0.742520       -20.2050 
  63   2.0000      -0.713318       -19.4104 
  64   2.0000      -0.710224       -19.3262 
  65   2.0000      -0.709232       -19.2992 
  66   2.0000      -0.705601       -19.2004 
  67   2.0000      -0.683414       -18.5967 
  68   2.0000      -0.659642       -17.9498 
  69   2.0000      -0.654080       -17.7984 
  70   2.0000      -0.646309       -17.5870 
  71   2.0000      -0.641124       -17.4459 
  72   2.0000      -0.634661       -17.2700 
  73   2.0000      -0.632557       -17.2128 
  74   2.0000      -0.620598       -16.8873 
  75   2.0000      -0.618739       -16.8367 
  76   2.0000      -0.607502       -16.5310 
  77   2.0000      -0.598720       -16.2920 
  78   2.0000      -0.588786       -16.0217 
  79   2.0000      -0.570935       -15.5359 
  80   2.0000      -0.558462       -15.1965 
  81   2.0000      -0.553332       -15.0569 
  82   2.0000      -0.544781       -14.8242 
  83   2.0000      -0.539898       -14.6914 
  84   2.0000      -0.530079       -14.4242 
  85   2.0000      -0.513944       -13.9851 
  86   2.0000      -0.511425       -13.9166 
  87   2.0000      -0.506597       -13.7852 
  88   2.0000      -0.503039       -13.6884 
  89   2.0000      -0.494439       -13.4544 
  90   2.0000      -0.487563       -13.2673 
  91   2.0000      -0.482621       -13.1328 
  92   2.0000      -0.480700       -13.0805 
  93   2.0000      -0.473408       -12.8821 
  94   2.0000      -0.471896       -12.8409 
  95   2.0000      -0.470558       -12.8045 
  96   2.0000      -0.467986       -12.7346 
  97   2.0000      -0.464927       -12.6513 
  98   2.0000      -0.458968       -12.4891 
  99   2.0000      -0.458300       -12.4710 
 100   2.0000      -0.455103       -12.3840 
 101   2.0000      -0.450073       -12.2471 
 102   2.0000      -0.448382       -12.2011 
 103   2.0000      -0.445988       -12.1359 
 104   2.0000      -0.441866       -12.0238 
 105   2.0000      -0.441164       -12.0047 
 106   2.0000      -0.437475       -11.9043 
 107   2.0000      -0.436436       -11.8760 
 108   2.0000      -0.433712       -11.8019 
 109   2.0000      -0.430632       -11.7181 
 110   2.0000      -0.428629       -11.6636 
 111   2.0000      -0.424244       -11.5443 
 112   2.0000      -0.417607       -11.3637 
 113   2.0000      -0.410010       -11.1569 
 114   2.0000      -0.405660       -11.0386 
 115   2.0000      -0.398970       -10.8565 
 116   2.0000      -0.393384       -10.7045 
 117   2.0000      -0.391319       -10.6483 
 118   2.0000      -0.388535       -10.5726 
 119   2.0000      -0.385913       -10.5012 
 120   2.0000      -0.383693       -10.4408 
 121   2.0000      -0.380455       -10.3527 
 122   2.0000      -0.377896       -10.2831 
 123   2.0000      -0.376811       -10.2535 
 124   2.0000      -0.374153       -10.1812 
 125   2.0000      -0.372875       -10.1464 
 126   2.0000      -0.371896       -10.1198 
 127   2.0000      -0.366402        -9.9703 
 128   2.0000      -0.364980        -9.9316 
 129   2.0000      -0.359890        -9.7931 
 130   2.0000      -0.358468        -9.7544 
 131   2.0000      -0.352770        -9.5994 
 132   2.0000      -0.348328        -9.4785 
 133   2.0000      -0.347012        -9.4427 
 134   2.0000      -0.345518        -9.4020 
 135   2.0000      -0.343585        -9.3494 
 136   2.0000      -0.332340        -9.0434 
 137   2.0000      -0.322821        -8.7844 
 138   2.0000      -0.309002        -8.4084 
 139   2.0000      -0.297398        -8.0926 
 140   2.0000      -0.288161        -7.8413 
 141   2.0000      -0.281970        -7.6728 
 142   2.0000      -0.279864        -7.6155 
 143   2.0000      -0.277646        -7.5551 
 144   2.0000      -0.277000        -7.5376 
 145   2.0000      -0.273507        -7.4425 
 146   2.0000      -0.271957        -7.4003 
 147   2.0000      -0.267557        -7.2806 
 148   2.0000      -0.266123        -7.2416 
 149   2.0000      -0.265839        -7.2338 
 150   2.0000      -0.262041        -7.1305 
 151   0.0000      -0.043933        -1.1955 
 152   0.0000      -0.032639        -0.8881 
 153   0.0000      -0.029283        -0.7968 
 154   0.0000      -0.021075        -0.5735 
 155   0.0000      -0.019425        -0.5286 
 156   0.0000      -0.016386        -0.4459 
 157   0.0000      -0.011961        -0.3255 
 158   0.0000      -0.007122        -0.1938 
 159   0.0000      -0.004863        -0.1323 
 160   0.0000       0.035738         0.9725 
 161   0.0000       0.042754         1.1634 
 162   0.0000       0.054609         1.4860 
 163   0.0000       0.060982         1.6594 
 164   0.0000       0.065557         1.7839 
 165   0.0000       0.067565         1.8385 
 166   0.0000       0.073853         2.0096 
 167   0.0000       0.076781         2.0893 
 168   0.0000       0.078718         2.1420 
 169   0.0000       0.084692         2.3046 
 170   0.0000       0.089453         2.4341 
 171   0.0000       0.090922         2.4741 
 172   0.0000       0.092228         2.5097 
 173   0.0000       0.094041         2.5590 
 174   0.0000       0.097489         2.6528 
 175   0.0000       0.102049         2.7769 
 176   0.0000       0.102722         2.7952 
 177   0.0000       0.103455         2.8151 
 178   0.0000       0.106153         2.8886 
 179   0.0000       0.109925         2.9912 
 180   0.0000       0.110774         3.0143 
 181   0.0000       0.112631         3.0649 
 182   0.0000       0.113627         3.0919 
 183   0.0000       0.115926         3.1545 
 184   0.0000       0.119679         3.2566 
 185   0.0000       0.121304         3.3008 
 186   0.0000       0.124632         3.3914 
 187   0.0000       0.127202         3.4613 
 188   0.0000       0.128280         3.4907 
 189   0.0000       0.132320         3.6006 
 190   0.0000       0.134021         3.6469 
 191   0.0000       0.138113         3.7582 
 192   0.0000       0.139420         3.7938 
 193   0.0000       0.143124         3.8946 
 194   0.0000       0.144248         3.9252 
 195   0.0000       0.145189         3.9508 
 196   0.0000       0.149257         4.0615 
 197   0.0000       0.150898         4.1061 
 198   0.0000       0.156409         4.2561 
 199   0.0000       0.157943         4.2979 
 200   0.0000       0.159972         4.3531 
 201   0.0000       0.161999         4.4082 
 202   0.0000       0.163930         4.4608 
 203   0.0000       0.165685         4.5085 
 204   0.0000       0.171932         4.6785 
 205   0.0000       0.172458         4.6928 
 206   0.0000       0.173960         4.7337 
 207   0.0000       0.174906         4.7594 
 208   0.0000       0.176758         4.8098 
 209   0.0000       0.177925         4.8416 
 210   0.0000       0.184071         5.0088 
 211   0.0000       0.186951         5.0872 
 212   0.0000       0.188605         5.1322 
 213   0.0000       0.191734         5.2174 
 214   0.0000       0.193880         5.2757 
 215   0.0000       0.196542         5.3482 
 216   0.0000       0.199501         5.4287 
 217   0.0000       0.200736         5.4623 
 218   0.0000       0.203911         5.5487 
 219   0.0000       0.206053         5.6070 
 220   0.0000       0.206602         5.6219 
 221   0.0000       0.207736         5.6528 
 222   0.0000       0.211478         5.7546 
 223   0.0000       0.213057         5.7976 
 224   0.0000       0.216763         5.8984 
 225   0.0000       0.218757         5.9527 
 226   0.0000       0.224473         6.1082 
 227   0.0000       0.227670         6.1952 
 228   0.0000       0.229652         6.2491 
 229   0.0000       0.232818         6.3353 
 230   0.0000       0.234545         6.3823 
 231   0.0000       0.237258         6.4561 
 232   0.0000       0.238424         6.4879 
 233   0.0000       0.243055         6.6139 
 234   0.0000       0.244434         6.6514 
 235   0.0000       0.246193         6.6992 
 236   0.0000       0.246499         6.7076 
 237   0.0000       0.250973         6.8293 
 238   0.0000       0.252234         6.8636 
 239   0.0000       0.253943         6.9101 
 240   0.0000       0.260216         7.0808 
 241   0.0000       0.262979         7.1560 
 242   0.0000       0.264201         7.1893 
 243   0.0000       0.264836         7.2066 
 244   0.0000       0.268892         7.3169 
 245   0.0000       0.270761         7.3678 
 246   0.0000       0.273109         7.4317 
 247   0.0000       0.273690         7.4475 
 248   0.0000       0.278839         7.5876 
 249   0.0000       0.281926         7.6716 
 250   0.0000       0.283163         7.7052 
 251   0.0000       0.283361         7.7106 
 252   0.0000       0.286137         7.7862 
 253   0.0000       0.293622         7.9899 
 254   0.0000       0.296092         8.0571 
 255   0.0000       0.297721         8.1014 
 256   0.0000       0.299345         8.1456 
 257   0.0000       0.302252         8.2247 
 258   0.0000       0.304377         8.2825 
 259   0.0000       0.305017         8.2999 
 260   0.0000       0.309879         8.4322 
 261   0.0000       0.311403         8.4737 
 262   0.0000       0.313894         8.5415 
 263   0.0000       0.317221         8.6320 
 264   0.0000       0.321627         8.7519 
 265   0.0000       0.322638         8.7794 
 266   0.0000       0.324746         8.8368 
 267   0.0000       0.327756         8.9187 
 268   0.0000       0.331430         9.0187 
 269   0.0000       0.333477         9.0744 
 270   0.0000       0.335190         9.1210 
 271   0.0000       0.337300         9.1784 
 272   0.0000       0.340364         9.2618 
 273   0.0000       0.342729         9.3261 
 274   0.0000       0.345362         9.3978 
 275   0.0000       0.349750         9.5172 
 276   0.0000       0.350455         9.5364 
 277   0.0000       0.352984         9.6052 
 278   0.0000       0.354371         9.6429 
 279   0.0000       0.356755         9.7078 
 280   0.0000       0.358982         9.7684 
 281   0.0000       0.360951         9.8220 
 282   0.0000       0.364558         9.9201 
 283   0.0000       0.365835         9.9549 
 284   0.0000       0.368675        10.0322 
 285   0.0000       0.369369        10.0510 
 286   0.0000       0.372529        10.1370 
 287   0.0000       0.375679        10.2227 
 288   0.0000       0.378376        10.2961 
 289   0.0000       0.378916        10.3108 
 290   0.0000       0.384887        10.4733 
 291   0.0000       0.386685        10.5222 
 292   0.0000       0.388587        10.5740 
 293   0.0000       0.394916        10.7462 
 294   0.0000       0.396133        10.7793 
 295   0.0000       0.399940        10.8829 
 296   0.0000       0.401222        10.9178 
 297   0.0000       0.405020        11.0212 
 298   0.0000       0.409097        11.1321 
 299   0.0000       0.411728        11.2037 
 300   0.0000       0.415376        11.3030 
 301   0.0000       0.416674        11.3383 
 302   0.0000       0.417624        11.3641 
 303   0.0000       0.423353        11.5200 
 304   0.0000       0.424813        11.5597 
 305   0.0000       0.426800        11.6138 
 306   0.0000       0.428091        11.6489 
 307   0.0000       0.429976        11.7002 
 308   0.0000       0.432310        11.7638 
 309   0.0000       0.433484        11.7957 
 310   0.0000       0.435595        11.8531 
 311   0.0000       0.437272        11.8988 
 312   0.0000       0.438803        11.9404 
 313   0.0000       0.440978        11.9996 
 314   0.0000       0.441471        12.0130 
 315   0.0000       0.444016        12.0823 
 316   0.0000       0.444547        12.0967 
 317   0.0000       0.449034        12.2188 
 318   0.0000       0.451507        12.2861 
 319   0.0000       0.454508        12.3678 
 320   0.0000       0.456049        12.4097 
 321   0.0000       0.457060        12.4372 
 322   0.0000       0.460097        12.5199 
 323   0.0000       0.461787        12.5659 
 324   0.0000       0.462432        12.5834 
 325   0.0000       0.462900        12.5961 
 326   0.0000       0.465461        12.6658 
 327   0.0000       0.467543        12.7225 
 328   0.0000       0.469606        12.7786 
 329   0.0000       0.471484        12.8297 
 330   0.0000       0.473055        12.8725 
 331   0.0000       0.474876        12.9220 
 332   0.0000       0.477546        12.9947 
 333   0.0000       0.478142        13.0109 
 334   0.0000       0.479742        13.0544 
 335   0.0000       0.483532        13.1576 
 336   0.0000       0.486356        13.2344 
 337   0.0000       0.489025        13.3071 
 338   0.0000       0.489231        13.3127 
 339   0.0000       0.492444        13.4001 
 340   0.0000       0.493199        13.4206 
 341   0.0000       0.495733        13.4896 
 342   0.0000       0.498728        13.5711 
 343   0.0000       0.500655        13.6235 
 344   0.0000       0.504154        13.7187 
 345   0.0000       0.505024        13.7424 
 346   0.0000       0.507695        13.8151 
 347   0.0000       0.508645        13.8409 
 348   0.0000       0.510769        13.8987 
 349   0.0000       0.512923        13.9573 
 350   0.0000       0.513437        13.9713 
 351   0.0000       0.517037        14.0693 
 352   0.0000       0.518190        14.1007 
 353   0.0000       0.519517        14.1368 
 354   0.0000       0.521600        14.1935 
 355   0.0000       0.523177        14.2364 
 356   0.0000       0.525861        14.3094 
 357   0.0000       0.526607        14.3297 
 358   0.0000       0.530344        14.4314 
 359   0.0000       0.533798        14.5254 
 360   0.0000       0.536303        14.5936 
 361   0.0000       0.538132        14.6433 
 362   0.0000       0.540505        14.7079 
 363   0.0000       0.544183        14.8080 
 364   0.0000       0.548437        14.9237 
 365   0.0000       0.549737        14.9591 
 366   0.0000       0.552596        15.0369 
 367   0.0000       0.554748        15.0955 
 368   0.0000       0.558811        15.2060 
 369   0.0000       0.562830        15.3154 
 370   0.0000       0.566151        15.4057 
 371   0.0000       0.567610        15.4454 
 372   0.0000       0.568322        15.4648 
 373   0.0000       0.571665        15.5558 
 374   0.0000       0.576734        15.6937 
 375   0.0000       0.579345        15.7648 
 376   0.0000       0.581526        15.8241 
 377   0.0000       0.584214        15.8973 
 378   0.0000       0.589072        16.0295 
 379   0.0000       0.592690        16.1279 
 380   0.0000       0.596819        16.2403 
 381   0.0000       0.601302        16.3623 
 382   0.0000       0.607016        16.5177 
 383   0.0000       0.609396        16.5825 
 384   0.0000       0.613054        16.6821 
 385   0.0000       0.615580        16.7508 
 386   0.0000       0.617841        16.8123 
 387   0.0000       0.620745        16.8913 
 388   0.0000       0.627713        17.0809 
 389   0.0000       0.630880        17.1671 
 390   0.0000       0.637144        17.3376 
 391   0.0000       0.638138        17.3646 
 392   0.0000       0.642369        17.4797 
 393   0.0000       0.647831        17.6284 
 394   0.0000       0.652520        17.7560 
 395   0.0000       0.655769        17.8444 
 396   0.0000       0.658749        17.9255 
 397   0.0000       0.660235        17.9659 
 398   0.0000       0.667616        18.1668 
 399   0.0000       0.673090        18.3157 
 400   0.0000       0.674742        18.3607 
 401   0.0000       0.678392        18.4600 
 402   0.0000       0.683334        18.5945 
 403   0.0000       0.684991        18.6396 
 404   0.0000       0.686644        18.6845 
 405   0.0000       0.689853        18.7719 
 406   0.0000       0.694572        18.9003 
 407   0.0000       0.698529        19.0079 
 408   0.0000       0.702444        19.1145 
 409   0.0000       0.703232        19.1359 
 410   0.0000       0.705325        19.1929 
 411   0.0000       0.708118        19.2689 
 412   0.0000       0.709213        19.2987 
 413   0.0000       0.712737        19.3946 
 414   0.0000       0.715610        19.4727 
 415   0.0000       0.718969        19.5641 
 416   0.0000       0.722396        19.6574 
 417   0.0000       0.725918        19.7532 
 418   0.0000       0.728020        19.8104 
 419   0.0000       0.729866        19.8607 
 420   0.0000       0.731254        19.8984 
 421   0.0000       0.733856        19.9692 
 422   0.0000       0.736369        20.0376 
 423   0.0000       0.740126        20.1398 
 424   0.0000       0.742896        20.2152 
 425   0.0000       0.746388        20.3102 
 426   0.0000       0.748304        20.3624 
 427   0.0000       0.749532        20.3958 
 428   0.0000       0.751877        20.4596 
 429   0.0000       0.756361        20.5816 
 430   0.0000       0.762154        20.7393 
 431   0.0000       0.766099        20.8466 
 432   0.0000       0.767170        20.8758 
 433   0.0000       0.769012        20.9259 
 434   0.0000       0.777298        21.1513 
 435   0.0000       0.780924        21.2500 
 436   0.0000       0.784202        21.3392 
 437   0.0000       0.785153        21.3651 
 438   0.0000       0.792370        21.5615 
 439   0.0000       0.792594        21.5676 
 440   0.0000       0.796471        21.6731 
 441   0.0000       0.799226        21.7481 
 442   0.0000       0.800512        21.7830 
 443   0.0000       0.803677        21.8692 
 444   0.0000       0.805760        21.9258 
 445   0.0000       0.809598        22.0303 
 446   0.0000       0.812425        22.1072 
 447   0.0000       0.814287        22.1579 
 448   0.0000       0.819635        22.3034 
 449   0.0000       0.823312        22.4035 
 450   0.0000       0.826316        22.4852 
 451   0.0000       0.829151        22.5623 
 452   0.0000       0.830839        22.6083 
 453   0.0000       0.837485        22.7891 
 454   0.0000       0.840055        22.8591 
 455   0.0000       0.841734        22.9047 
 456   0.0000       0.845202        22.9991 
 457   0.0000       0.846289        23.0287 
 458   0.0000       0.853005        23.2114 
 459   0.0000       0.856066        23.2947 
 460   0.0000       0.859186        23.3796 
 461   0.0000       0.863029        23.4842 
 462   0.0000       0.867867        23.6159 
 463   0.0000       0.870139        23.6777 
 464   0.0000       0.873055        23.7570 
 465   0.0000       0.877150        23.8685 
 466   0.0000       0.881799        23.9950 
 467   0.0000       0.886473        24.1222 
 468   0.0000       0.889375        24.2011 
 469   0.0000       0.895394        24.3649 
 470   0.0000       0.896195        24.3867 
 471   0.0000       0.899309        24.4715 
 472   0.0000       0.902486        24.5579 
 473   0.0000       0.906055        24.6550 
 474   0.0000       0.913086        24.8463 
 475   0.0000       0.916416        24.9370 
 476   0.0000       0.918303        24.9883 
 477   0.0000       0.922545        25.1037 
 478   0.0000       0.924443        25.1554 
 479   0.0000       0.928453        25.2645 
 480   0.0000       0.930927        25.3318 
 481   0.0000       0.934690        25.4342 
 482   0.0000       0.937599        25.5134 
 483   0.0000       0.939578        25.5672 
 484   0.0000       0.942786        25.6545 
 485   0.0000       0.946593        25.7581 
 486   0.0000       0.951128        25.8815 
 487   0.0000       0.953018        25.9329 
 488   0.0000       0.956452        26.0264 
 489   0.0000       0.959126        26.0991 
 490   0.0000       0.965286        26.2668 
 491   0.0000       0.968957        26.3667 
 492   0.0000       0.969715        26.3873 
 493   0.0000       0.976049        26.5597 
 494   0.0000       0.983163        26.7532 
 495   0.0000       0.987661        26.8756 
 496   0.0000       0.990124        26.9426 
 497   0.0000       0.998704        27.1761 
 498   0.0000       1.002658        27.2837 
 499   0.0000       1.007752        27.4223 
 500   0.0000       1.012343        27.5472 
 501   0.0000       1.014109        27.5953 
 502   0.0000       1.018613        27.7179 
 503   0.0000       1.019218        27.7343 
 504   0.0000       1.022645        27.8276 
 505   0.0000       1.030152        28.0319 
 506   0.0000       1.035030        28.1646 
 507   0.0000       1.037753        28.2387 
 508   0.0000       1.043098        28.3841 
 509   0.0000       1.050632        28.5891 
 510   0.0000       1.052603        28.6428 
 511   0.0000       1.058622        28.8066 
 512   0.0000       1.062473        28.9114 
 513   0.0000       1.066063        29.0091 
 514   0.0000       1.067293        29.0425 
 515   0.0000       1.073942        29.2234 
 516   0.0000       1.077774        29.3277 
 517   0.0000       1.085017        29.5248 
 518   0.0000       1.087774        29.5998 
 519   0.0000       1.091451        29.6999 
 520   0.0000       1.097523        29.8651 
 521   0.0000       1.099986        29.9322 
 522   0.0000       1.105479        30.0816 
 523   0.0000       1.108175        30.1550 
 524   0.0000       1.112604        30.2755 
 525   0.0000       1.113363        30.2961 
 526   0.0000       1.119536        30.4641 
 527   0.0000       1.121029        30.5048 
 528   0.0000       1.124794        30.6072 
 529   0.0000       1.127451        30.6795 
 530   0.0000       1.131822        30.7984 
 531   0.0000       1.134747        30.8780 
 532   0.0000       1.137985        30.9662 
 533   0.0000       1.140068        31.0228 
 534   0.0000       1.149053        31.2673 
 535   0.0000       1.151331        31.3293 
 536   0.0000       1.154989        31.4289 
 537   0.0000       1.158016        31.5112 
 538   0.0000       1.158367        31.5208 
 539   0.0000       1.162878        31.6435 
 540   0.0000       1.168556        31.7980 
 541   0.0000       1.172792        31.9133 
 542   0.0000       1.173685        31.9376 
 543   0.0000       1.176566        32.0160 
 544   0.0000       1.180602        32.1258 
 545   0.0000       1.183527        32.2054 
 546   0.0000       1.186908        32.2974 
 547   0.0000       1.188938        32.3527 
 548   0.0000       1.196186        32.5499 
 549   0.0000       1.199644        32.6440 
 550   0.0000       1.203133        32.7389 
 551   0.0000       1.207490        32.8575 
 552   0.0000       1.213950        33.0333 
 553   0.0000       1.215962        33.0880 
 554   0.0000       1.218935        33.1689 
 555   0.0000       1.224625        33.3237 
 556   0.0000       1.229648        33.4604 
 557   0.0000       1.233036        33.5526 
 558   0.0000       1.235605        33.6225 
 559   0.0000       1.240140        33.7459 
 560   0.0000       1.243520        33.8379 
 561   0.0000       1.244892        33.8752 
 562   0.0000       1.252234        34.0750 
 563   0.0000       1.255074        34.1523 
 564   0.0000       1.256284        34.1852 
 565   0.0000       1.259345        34.2685 
 566   0.0000       1.264313        34.4037 
 567   0.0000       1.265198        34.4278 
 568   0.0000       1.267337        34.4860 
 569   0.0000       1.270097        34.5611 
 570   0.0000       1.271870        34.6094 
 571   0.0000       1.278380        34.7865 
 572   0.0000       1.282924        34.9101 
 573   0.0000       1.284343        34.9488 
 574   0.0000       1.285688        34.9853 
 575   0.0000       1.292201        35.1626 
 576   0.0000       1.294211        35.2173 
 577   0.0000       1.295403        35.2497 
 578   0.0000       1.301497        35.4155 
 579   0.0000       1.305553        35.5259 
 580   0.0000       1.310099        35.6496 
 581   0.0000       1.311262        35.6813 
 582   0.0000       1.316147        35.8142 
 583   0.0000       1.321818        35.9685 
 584   0.0000       1.325897        36.0795 
 585   0.0000       1.328793        36.1583 
 586   0.0000       1.332416        36.2569 
 587   0.0000       1.335315        36.3358 
 588   0.0000       1.341740        36.5106 
 589   0.0000       1.349615        36.7249 
 590   0.0000       1.350122        36.7387 
 591   0.0000       1.353150        36.8211 
 592   0.0000       1.359208        36.9859 
 593   0.0000       1.360481        37.0206 
 594   0.0000       1.369805        37.2743 
 595   0.0000       1.370550        37.2946 
 596   0.0000       1.379705        37.5437 
 597   0.0000       1.382940        37.6317 
 598   0.0000       1.384018        37.6610 
 599   0.0000       1.394104        37.9355 
 600   0.0000       1.395841        37.9828 
 601   0.0000       1.401857        38.1465 
 602   0.0000       1.407047        38.2877 
 603   0.0000       1.410720        38.3876 
 604   0.0000       1.413484        38.4628 
 605   0.0000       1.419939        38.6385 
 606   0.0000       1.435328        39.0572 
 607   0.0000       1.437624        39.1197 
 608   0.0000       1.439980        39.1838 
 609   0.0000       1.443684        39.2846 
 610   0.0000       1.448108        39.4050 
 611   0.0000       1.451556        39.4988 
 612   0.0000       1.460579        39.7444 
 613   0.0000       1.467011        39.9194 
 614   0.0000       1.473197        40.0877 
 615   0.0000       1.476308        40.1724 
 616   0.0000       1.480451        40.2851 
 617   0.0000       1.481627        40.3171 
 618   0.0000       1.487331        40.4723 
 619   0.0000       1.490608        40.5615 
 620   0.0000       1.495781        40.7023 
 621   0.0000       1.497944        40.7611 
 622   0.0000       1.501754        40.8648 
 623   0.0000       1.503806        40.9206 
 624   0.0000       1.508044        41.0360 
 625   0.0000       1.513004        41.1709 
 626   0.0000       1.519570        41.3496 
 627   0.0000       1.523405        41.4540 
 628   0.0000       1.525014        41.4978 
 629   0.0000       1.528216        41.5849 
 630   0.0000       1.532004        41.6879 
 631   0.0000       1.538700        41.8702 
 632   0.0000       1.540532        41.9200 
 633   0.0000       1.543028        41.9879 
 634   0.0000       1.551081        42.2071 
 635   0.0000       1.551921        42.2299 
 636   0.0000       1.555737        42.3338 
 637   0.0000       1.556728        42.3607 
 638   0.0000       1.560765        42.4706 
 639   0.0000       1.563726        42.5511 
 640   0.0000       1.571866        42.7726 
 641   0.0000       1.574744        42.8510 
 642   0.0000       1.578833        42.9622 
 643   0.0000       1.581191        43.0264 
 644   0.0000       1.583922        43.1007 
 645   0.0000       1.589795        43.2605 
 646   0.0000       1.591538        43.3080 
 647   0.0000       1.595000        43.4022 
 648   0.0000       1.602715        43.6121 
 649   0.0000       1.604814        43.6692 
 650   0.0000       1.606468        43.7142 
 651   0.0000       1.611184        43.8426 
 652   0.0000       1.614249        43.9260 
 653   0.0000       1.616409        43.9847 
 654   0.0000       1.619609        44.0718 
 655   0.0000       1.621601        44.1260 
 656   0.0000       1.626062        44.2474 
 657   0.0000       1.626421        44.2572 
 658   0.0000       1.630181        44.3595 
 659   0.0000       1.631922        44.4068 
 660   0.0000       1.634526        44.4777 
 661   0.0000       1.637380        44.5554 
 662   0.0000       1.639435        44.6113 
 663   0.0000       1.641322        44.6626 
 664   0.0000       1.642815        44.7033 
 665   0.0000       1.644923        44.7606 
 666   0.0000       1.648879        44.8683 
 667   0.0000       1.653376        44.9906 
 668   0.0000       1.657959        45.1153 
 669   0.0000       1.661182        45.2031 
 670   0.0000       1.663386        45.2630 
 671   0.0000       1.667315        45.3699 
 672   0.0000       1.671748        45.4906 
 673   0.0000       1.675232        45.5854 
 674   0.0000       1.678640        45.6781 
 675   0.0000       1.681154        45.7465 
 676   0.0000       1.685350        45.8607 
 677   0.0000       1.685898        45.8756 
 678   0.0000       1.687139        45.9094 
 679   0.0000       1.692902        46.0662 
 680   0.0000       1.695750        46.1437 
 681   0.0000       1.699809        46.2541 
 682   0.0000       1.701196        46.2919 
 683   0.0000       1.705120        46.3987 
 684   0.0000       1.709130        46.5078 
 685   0.0000       1.711193        46.5639 
 686   0.0000       1.713598        46.6294 
 687   0.0000       1.719271        46.7837 
 688   0.0000       1.720415        46.8149 
 689   0.0000       1.723126        46.8886 
 690   0.0000       1.726185        46.9719 
 691   0.0000       1.727296        47.0021 
 692   0.0000       1.728366        47.0312 
 693   0.0000       1.729851        47.0716 
 694   0.0000       1.734954        47.2105 
 695   0.0000       1.736278        47.2465 
 696   0.0000       1.739823        47.3430 
 697   0.0000       1.743072        47.4314 
 698   0.0000       1.745904        47.5085 
 699   0.0000       1.752306        47.6827 
 700   0.0000       1.753513        47.7155 
 701   0.0000       1.758993        47.8646 
 702   0.0000       1.760245        47.8987 
 703   0.0000       1.767401        48.0934 
 704   0.0000       1.770575        48.1798 
 705   0.0000       1.780194        48.4415 
 706   0.0000       1.782135        48.4944 
 707   0.0000       1.783808        48.5399 
 708   0.0000       1.793457        48.8024 
 709   0.0000       1.798383        48.9365 
 710   0.0000       1.803043        49.0633 
 711   0.0000       1.810662        49.2706 
 712   0.0000       1.812651        49.3247 
 713   0.0000       1.816894        49.4402 
 714   0.0000       1.819740        49.5176 
 715   0.0000       1.823870        49.6300 
 716   0.0000       1.827334        49.7243 
 717   0.0000       1.833813        49.9006 
 718   0.0000       1.836750        49.9805 
 719   0.0000       1.847014        50.2598 
 720   0.0000       1.850793        50.3626 
 721   0.0000       1.854794        50.4715 
 722   0.0000       1.858620        50.5756 
 723   0.0000       1.864597        50.7383 
 724   0.0000       1.873249        50.9737 
 725   0.0000       1.875788        51.0428 
 726   0.0000       1.880043        51.1586 
 727   0.0000       1.886136        51.3244 
 728   0.0000       1.890517        51.4436 
 729   0.0000       1.895538        51.5802 
 730   0.0000       1.897740        51.6401 
 731   0.0000       1.901827        51.7514 
 732   0.0000       1.903138        51.7870 
 733   0.0000       1.909960        51.9727 
 734   0.0000       1.914788        52.1040 
 735   0.0000       1.923674        52.3458 
 736   0.0000       1.924302        52.3629 
 737   0.0000       1.933104        52.6024 
 738   0.0000       1.940684        52.8087 
 739   0.0000       1.944660        52.9169 
 740   0.0000       1.946096        52.9560 
 741   0.0000       1.949862        53.0584 
 742   0.0000       1.954507        53.1848 
 743   0.0000       1.961873        53.3853 
 744   0.0000       1.963411        53.4271 
 745   0.0000       1.967051        53.5262 
 746   0.0000       1.974695        53.7342 
 747   0.0000       1.977220        53.8029 
 748   0.0000       1.982055        53.9345 
 749   0.0000       1.984785        54.0088 
 750   0.0000       1.989040        54.1245 
 751   0.0000       1.991919        54.2029 
 752   0.0000       1.998588        54.3843 
 753   0.0000       2.002093        54.4797 
 754   0.0000       2.011428        54.7337 
 755   0.0000       2.015959        54.8570 
 756   0.0000       2.018499        54.9262 
 757   0.0000       2.025930        55.1284 
 758   0.0000       2.030479        55.2521 
 759   0.0000       2.032951        55.3194 
 760   0.0000       2.035764        55.3960 
 761   0.0000       2.041595        55.5546 
 762   0.0000       2.047633        55.7189 
 763   0.0000       2.051008        55.8108 
 764   0.0000       2.052756        55.8583 
 765   0.0000       2.055743        55.9396 
 766   0.0000       2.057172        55.9785 
 767   0.0000       2.062525        56.1242 
 768   0.0000       2.064750        56.1847 
 769   0.0000       2.070083        56.3298 
 770   0.0000       2.079201        56.5779 
 771   0.0000       2.083975        56.7078 
 772   0.0000       2.087061        56.7918 
 773   0.0000       2.094640        56.9981 
 774   0.0000       2.096251        57.0419 
 775   0.0000       2.101008        57.1713 
 776   0.0000       2.105176        57.2848 
 777   0.0000       2.109428        57.4005 
 778   0.0000       2.115015        57.5525 
 779   0.0000       2.125454        57.8365 
 780   0.0000       2.126317        57.8600 
 781   0.0000       2.128168        57.9104 
 782   0.0000       2.130901        57.9848 
 783   0.0000       2.138825        58.2004 
 784   0.0000       2.140049        58.2337 
 785   0.0000       2.143396        58.3248 
 786   0.0000       2.146861        58.4191 
 787   0.0000       2.159652        58.7671 
 788   0.0000       2.163548        58.8731 
 789   0.0000       2.166063        58.9416 
 790   0.0000       2.170450        59.0609 
 791   0.0000       2.172733        59.1231 
 792   0.0000       2.178169        59.2710 
 793   0.0000       2.179845        59.3166 
 794   0.0000       2.184493        59.4431 
 795   0.0000       2.191610        59.6368 
 796   0.0000       2.197070        59.7853 
 797   0.0000       2.197573        59.7990 
 798   0.0000       2.203531        59.9611 
 799   0.0000       2.205289        60.0090 
 800   0.0000       2.207651        60.0732 
 801   0.0000       2.217512        60.3416 
 802   0.0000       2.223900        60.5154 
 803   0.0000       2.226794        60.5941 
 804   0.0000       2.229531        60.6686 
 805   0.0000       2.230826        60.7039 
 806   0.0000       2.240540        60.9682 
 807   0.0000       2.242014        61.0083 
 808   0.0000       2.243878        61.0590 
 809   0.0000       2.249085        61.2007 
 810   0.0000       2.255591        61.3778 
 811   0.0000       2.259262        61.4777 
 812   0.0000       2.263474        61.5923 
 813   0.0000       2.269911        61.7674 
 814   0.0000       2.279185        62.0198 
 815   0.0000       2.292707        62.3877 
 816   0.0000       2.294663        62.4409 
 817   0.0000       2.298653        62.5495 
 818   0.0000       2.306010        62.7497 
 819   0.0000       2.307071        62.7786 
 820   0.0000       2.311427        62.8971 
 821   0.0000       2.313587        62.9559 
 822   0.0000       2.316996        63.0487 
 823   0.0000       2.323761        63.2327 
 824   0.0000       2.325576        63.2821 
 825   0.0000       2.327320        63.3296 
 826   0.0000       2.332152        63.4611 
 827   0.0000       2.333871        63.5079 
 828   0.0000       2.340078        63.6768 
 829   0.0000       2.345295        63.8187 
 830   0.0000       2.352356        64.0109 
 831   0.0000       2.355658        64.1007 
 832   0.0000       2.356771        64.1310 
 833   0.0000       2.362854        64.2965 
 834   0.0000       2.367398        64.4202 
 835   0.0000       2.373517        64.5867 
 836   0.0000       2.377124        64.6848 
 837   0.0000       2.382122        64.8208 
 838   0.0000       2.386382        64.9367 
 839   0.0000       2.394209        65.1497 
 840   0.0000       2.400484        65.3205 
 841   0.0000       2.403550        65.4039 
 842   0.0000       2.407278        65.5054 
 843   0.0000       2.411003        65.6067 
 844   0.0000       2.412702        65.6530 
 845   0.0000       2.417668        65.7881 
 846   0.0000       2.423664        65.9512 
 847   0.0000       2.425304        65.9959 
 848   0.0000       2.432578        66.1938 
 849   0.0000       2.434493        66.2459 
 850   0.0000       2.439631        66.3857 
 851   0.0000       2.443865        66.5009 
 852   0.0000       2.444906        66.5293 
 853   0.0000       2.450328        66.6768 
 854   0.0000       2.455396        66.8147 
 855   0.0000       2.458439        66.8975 
 856   0.0000       2.460793        66.9616 
 857   0.0000       2.468389        67.1683 
 858   0.0000       2.477653        67.4204 
 859   0.0000       2.479490        67.4703 
 860   0.0000       2.486328        67.6564 
 861   0.0000       2.488220        67.7079 
 862   0.0000       2.491040        67.7847 
 863   0.0000       2.494064        67.8669 
 864   0.0000       2.502118        68.0861 
 865   0.0000       2.506586        68.2077 
 866   0.0000       2.510641        68.3180 
 867   0.0000       2.515080        68.4388 
 868   0.0000       2.519970        68.5719 
 869   0.0000       2.522743        68.6473 
 870   0.0000       2.525887        68.7329 
 871   0.0000       2.535196        68.9862 
 872   0.0000       2.541587        69.1601 
 873   0.0000       2.543020        69.1991 
 874   0.0000       2.548029        69.3354 
 875   0.0000       2.550429        69.4007 
 876   0.0000       2.551288        69.4241 
 877   0.0000       2.554285        69.5056 
 878   0.0000       2.556551        69.5673 
 879   0.0000       2.562151        69.7197 
 880   0.0000       2.569253        69.9129 
 881   0.0000       2.572788        70.0091 
 882   0.0000       2.576440        70.1085 
 883   0.0000       2.578600        70.1673 
 884   0.0000       2.585066        70.3432 
 885   0.0000       2.589821        70.4726 
 886   0.0000       2.591550        70.5197 
 887   0.0000       2.593642        70.5766 
 888   0.0000       2.597850        70.6911 
 889   0.0000       2.603710        70.8505 
 890   0.0000       2.609225        71.0006 
 891   0.0000       2.612528        71.0905 
 892   0.0000       2.617926        71.2374 
 893   0.0000       2.623357        71.3852 
 894   0.0000       2.627990        71.5112 
 895   0.0000       2.630929        71.5912 
 896   0.0000       2.633750        71.6680 
 897   0.0000       2.635129        71.7055 
 898   0.0000       2.637019        71.7569 
 899   0.0000       2.640726        71.8578 
 900   0.0000       2.643033        71.9206 
 901   0.0000       2.649292        72.0909 
 902   0.0000       2.649809        72.1050 
 903   0.0000       2.654763        72.2398 
 904   0.0000       2.658858        72.3512 
 905   0.0000       2.661756        72.4301 
 906   0.0000       2.665649        72.5360 
 907   0.0000       2.668090        72.6024 
 908   0.0000       2.670658        72.6723 
 909   0.0000       2.672291        72.7167 
 910   0.0000       2.675364        72.8004 
 911   0.0000       2.678651        72.8898 
 912   0.0000       2.681695        72.9726 
 913   0.0000       2.683873        73.0319 
 914   0.0000       2.685186        73.0676 
 915   0.0000       2.690116        73.2018 
 916   0.0000       2.690672        73.2169 
 917   0.0000       2.691284        73.2336 
 918   0.0000       2.694333        73.3165 
 919   0.0000       2.696287        73.3697 
 920   0.0000       2.697679        73.4076 
 921   0.0000       2.703701        73.5714 
 922   0.0000       2.705667        73.6249 
 923   0.0000       2.707409        73.6724 
 924   0.0000       2.709957        73.7417 
 925   0.0000       2.712123        73.8006 
 926   0.0000       2.715431        73.8906 
 927   0.0000       2.717081        73.9355 
 928   0.0000       2.718842        73.9835 
 929   0.0000       2.721494        74.0556 
 930   0.0000       2.724774        74.1449 
 931   0.0000       2.728835        74.2554 
 932   0.0000       2.732488        74.3548 
 933   0.0000       2.738254        74.5117 
 934   0.0000       2.738506        74.5185 
 935   0.0000       2.741566        74.6018 
 936   0.0000       2.747060        74.7513 
 937   0.0000       2.748976        74.8034 
 938   0.0000       2.751630        74.8757 
 939   0.0000       2.754667        74.9583 
 940   0.0000       2.758132        75.0526 
 941   0.0000       2.763359        75.1948 
 942   0.0000       2.768410        75.3323 
 943   0.0000       2.773511        75.4711 
 944   0.0000       2.775915        75.5365 
 945   0.0000       2.780030        75.6485 
 946   0.0000       2.783380        75.7396 
 947   0.0000       2.785424        75.7952 
 948   0.0000       2.790717        75.9393 
 949   0.0000       2.795034        76.0567 
 950   0.0000       2.796347        76.0925 
 951   0.0000       2.798890        76.1617 
 952   0.0000       2.800556        76.2070 
 953   0.0000       2.807194        76.3876 
 954   0.0000       2.811950        76.5170 
 955   0.0000       2.816371        76.6374 
 956   0.0000       2.819316        76.7175 
 957   0.0000       2.822071        76.7925 
 958   0.0000       2.825374        76.8823 
 959   0.0000       2.828207        76.9594 
 960   0.0000       2.833030        77.0907 
 961   0.0000       2.838779        77.2471 
 962   0.0000       2.841506        77.3213 
 963   0.0000       2.843880        77.3859 
 964   0.0000       2.846112        77.4466 
 965   0.0000       2.848378        77.5083 
 966   0.0000       2.850606        77.5689 
 967   0.0000       2.854500        77.6749 
 968   0.0000       2.856157        77.7200 
 969   0.0000       2.862623        77.8959 
 970   0.0000       2.866697        78.0068 
 971   0.0000       2.871226        78.1300 
 972   0.0000       2.872708        78.1704 
 973   0.0000       2.877285        78.2949 
 974   0.0000       2.879439        78.3535 
 975   0.0000       2.883834        78.4731 
 976   0.0000       2.885195        78.5102 
 977   0.0000       2.887356        78.5690 
 978   0.0000       2.888268        78.5938 
 979   0.0000       2.891738        78.6882 
 980   0.0000       2.896427        78.8158 
 981   0.0000       2.897877        78.8552 
 982   0.0000       2.899639        78.9032 
 983   0.0000       2.900258        78.9200 
 984   0.0000       2.905984        79.0759 
 985   0.0000       2.907945        79.1292 
 986   0.0000       2.913284        79.2745 
 987   0.0000       2.917252        79.3825 
 988   0.0000       2.919860        79.4534 
 989   0.0000       2.925450        79.6055 
 990   0.0000       2.927660        79.6657 
 991   0.0000       2.928843        79.6979 
 992   0.0000       2.935041        79.8665 
 993   0.0000       2.938942        79.9727 
 994   0.0000       2.940564        80.0168 
 995   0.0000       2.948338        80.2284 
 996   0.0000       2.949244        80.2530 
 997   0.0000       2.953418        80.3666 
 998   0.0000       2.954759        80.4031 
 999   0.0000       2.962607        80.6166 
 1000   0.0000       2.969070        80.7925 
 1001   0.0000       2.974176        80.9314 
 1002   0.0000       2.979087        81.0651 
 1003   0.0000       2.982735        81.1644 
 1004   0.0000       2.990916        81.3870 
 1005   0.0000       2.996398        81.5361 
 1006   0.0000       2.998152        81.5839 
 1007   0.0000       3.002121        81.6919 
 1008   0.0000       3.007104        81.8275 
 1009   0.0000       3.014127        82.0186 
 1010   0.0000       3.023865        82.2835 
 1011   0.0000       3.025454        82.3268 
 1012   0.0000       3.031689        82.4964 
 1013   0.0000       3.037324        82.6498 
 1014   0.0000       3.040741        82.7428 
 1015   0.0000       3.044056        82.8330 
 1016   0.0000       3.053962        83.1025 
 1017   0.0000       3.056824        83.1804 
 1018   0.0000       3.060818        83.2891 
 1019   0.0000       3.064072        83.3776 
 1020   0.0000       3.066944        83.4558 
 1021   0.0000       3.071953        83.5921 
 1022   0.0000       3.078727        83.7764 
 1023   0.0000       3.082877        83.8894 
 1024   0.0000       3.090132        84.0868 
 1025   0.0000       3.097492        84.2870 
 1026   0.0000       3.100529        84.3697 
 1027   0.0000       3.101656        84.4003 
 1028   0.0000       3.104943        84.4898 
 1029   0.0000       3.109060        84.6018 
 1030   0.0000       3.115981        84.7901 
 1031   0.0000       3.119878        84.8962 
 1032   0.0000       3.131142        85.2027 
 1033   0.0000       3.133741        85.2734 
 1034   0.0000       3.137393        85.3728 
 1035   0.0000       3.142000        85.4982 
 1036   0.0000       3.143621        85.5423 
 1037   0.0000       3.147880        85.6582 
 1038   0.0000       3.148309        85.6698 
 1039   0.0000       3.152684        85.7889 
 1040   0.0000       3.158651        85.9513 
 1041   0.0000       3.162114        86.0455 
 1042   0.0000       3.164436        86.1087 
 1043   0.0000       3.168045        86.2069 
 1044   0.0000       3.174315        86.3775 
 1045   0.0000       3.176687        86.4421 
 1046   0.0000       3.178445        86.4899 
 1047   0.0000       3.178963        86.5040 
 1048   0.0000       3.182151        86.5907 
 1049   0.0000       3.186455        86.7078 
 1050   0.0000       3.188991        86.7769 
 1051   0.0000       3.190131        86.8079 
 1052   0.0000       3.197229        87.0010 
 1053   0.0000       3.198757        87.0426 
 1054   0.0000       3.205266        87.2197 
 1055   0.0000       3.207413        87.2781 
 1056   0.0000       3.209429        87.3330 
 1057   0.0000       3.210956        87.3745 
 1058   0.0000       3.213580        87.4460 
 1059   0.0000       3.218929        87.5915 
 1060   0.0000       3.222299        87.6832 
 1061   0.0000       3.225814        87.7789 
 1062   0.0000       3.228754        87.8589 
 1063   0.0000       3.230972        87.9192 
 1064   0.0000       3.234262        88.0087 
 1065   0.0000       3.236369        88.0661 
 1066   0.0000       3.240301        88.1731 
 1067   0.0000       3.242842        88.2422 
 1068   0.0000       3.246066        88.3300 
 1069   0.0000       3.246743        88.3484 
 1070   0.0000       3.250514        88.4510 
 1071   0.0000       3.253135        88.5223 
 1072   0.0000       3.257114        88.6306 
 1073   0.0000       3.262368        88.7735 
 1074   0.0000       3.266018        88.8729 
 1075   0.0000       3.267469        88.9123 
 1076   0.0000       3.270863        89.0047 
 1077   0.0000       3.273202        89.0684 
 1078   0.0000       3.274465        89.1027 
 1079   0.0000       3.277669        89.1899 
 1080   0.0000       3.280086        89.2557 
 1081   0.0000       3.286299        89.4247 
 1082   0.0000       3.291154        89.5569 
 1083   0.0000       3.295123        89.6649 
 1084   0.0000       3.297057        89.7175 
 1085   0.0000       3.298252        89.7500 
 1086   0.0000       3.300517        89.8116 
 1087   0.0000       3.305941        89.9592 
 1088   0.0000       3.310710        90.0890 
 1089   0.0000       3.311414        90.1082 
 1090   0.0000       3.316227        90.2391 
 1091   0.0000       3.316786        90.2543 
 1092   0.0000       3.320078        90.3439 
 1093   0.0000       3.322712        90.4156 
 1094   0.0000       3.326850        90.5282 
 1095   0.0000       3.333634        90.7128 
 1096   0.0000       3.338742        90.8518 
 1097   0.0000       3.342920        90.9655 
 1098   0.0000       3.346230        91.0555 
 1099   0.0000       3.348779        91.1249 
 1100   0.0000       3.351273        91.1928 
 1101   0.0000       3.354077        91.2691 
 1102   0.0000       3.356269        91.3287 
 1103   0.0000       3.363442        91.5239 
 1104   0.0000       3.364663        91.5571 
 1105   0.0000       3.365588        91.5823 
 1106   0.0000       3.368102        91.6507 
 1107   0.0000       3.370017        91.7028 
 1108   0.0000       3.373724        91.8037 
 1109   0.0000       3.376195        91.8709 
 1110   0.0000       3.376694        91.8845 
 1111   0.0000       3.382914        92.0538 
 1112   0.0000       3.384193        92.0886 
 1113   0.0000       3.387982        92.1917 
 1114   0.0000       3.390236        92.2530 
 1115   0.0000       3.391401        92.2847 
 1116   0.0000       3.393392        92.3389 
 1117   0.0000       3.396844        92.4328 
 1118   0.0000       3.398860        92.4877 
 1119   0.0000       3.400597        92.5349 
 1120   0.0000       3.405003        92.6549 
 1121   0.0000       3.405764        92.6755 
 1122   0.0000       3.409078        92.7657 
 1123   0.0000       3.409523        92.7779 
 1124   0.0000       3.412071        92.8472 
 1125   0.0000       3.414397        92.9105 
 1126   0.0000       3.416381        92.9645 
 1127   0.0000       3.419404        93.0467 
 1128   0.0000       3.421511        93.1040 
 1129   0.0000       3.427162        93.2578 
 1130   0.0000       3.429264        93.3150 
 1131   0.0000       3.431500        93.3759 
 1132   0.0000       3.433631        93.4339 
 1133   0.0000       3.437796        93.5472 
 1134   0.0000       3.442801        93.6834 
 1135   0.0000       3.447207        93.8033 
 1136   0.0000       3.451412        93.9177 
 1137   0.0000       3.456310        94.0510 
 1138   0.0000       3.457766        94.0906 
 1139   0.0000       3.460826        94.1739 
 1140   0.0000       3.461349        94.1881 
 1141   0.0000       3.464079        94.2624 
 1142   0.0000       3.466160        94.3190 
 1143   0.0000       3.468907        94.3938 
 1144   0.0000       3.474244        94.5390 
 1145   0.0000       3.481080        94.7250 
 1146   0.0000       3.482783        94.7713 
 1147   0.0000       3.485918        94.8567 
 1148   0.0000       3.487505        94.8998 
 1149   0.0000       3.491720        95.0145 
 1150   0.0000       3.494315        95.0851 
 1151   0.0000       3.500853        95.2630 
 1152   0.0000       3.504414        95.3599 
 1153   0.0000       3.506145        95.4070 
 1154   0.0000       3.506750        95.4235 
 1155   0.0000       3.511182        95.5441 
 1156   0.0000       3.513806        95.6155 
 1157   0.0000       3.517686        95.7211 
 1158   0.0000       3.519278        95.7644 
 1159   0.0000       3.522452        95.8508 
 1160   0.0000       3.525487        95.9334 
 1161   0.0000       3.531173        96.0881 
 1162   0.0000       3.534324        96.1738 
 1163   0.0000       3.537627        96.2637 
 1164   0.0000       3.543595        96.4261 
 1165   0.0000       3.545417        96.4757 
 1166   0.0000       3.546646        96.5091 
 1167   0.0000       3.554409        96.7204 
 1168   0.0000       3.557318        96.7995 
 1169   0.0000       3.559270        96.8527 
 1170   0.0000       3.560428        96.8842 
 1171   0.0000       3.566490        97.0491 
 1172   0.0000       3.572787        97.2205 
 1173   0.0000       3.573887        97.2504 
 1174   0.0000       3.582093        97.4737 
 1175   0.0000       3.583719        97.5179 
 1176   0.0000       3.586500        97.5936 
 1177   0.0000       3.587875        97.6310 
 1178   0.0000       3.593999        97.7977 
 1179   0.0000       3.598071        97.9085 
 1180   0.0000       3.599943        97.9594 
 1181   0.0000       3.604975        98.0964 
 1182   0.0000       3.611292        98.2683 
 1183   0.0000       3.613761        98.3354 
 1184   0.0000       3.616658        98.4143 
 1185   0.0000       3.626953        98.6944 
 1186   0.0000       3.631494        98.8180 
 1187   0.0000       3.636677        98.9590 
 1188   0.0000       3.640854        99.0727 
 1189   0.0000       3.646715        99.2322 
 1190   0.0000       3.650810        99.3436 
 1191   0.0000       3.651497        99.3623 
 1192   0.0000       3.656202        99.4903 
 1193   0.0000       3.661316        99.6295 
 1194   0.0000       3.666006        99.7571 
 1195   0.0000       3.670156        99.8700 
 1196   0.0000       3.676233       100.0354 
 1197   0.0000       3.678300       100.0916 
 1198   0.0000       3.680630       100.1550 
 1199   0.0000       3.689378       100.3931 
 1200   0.0000       3.694018       100.5193 
 1201   0.0000       3.698382       100.6381 
 1202   0.0000       3.703267       100.7710 
 1203   0.0000       3.709882       100.9510 
 1204   0.0000       3.715688       101.1090 
 1205   0.0000       3.717719       101.1643 
 1206   0.0000       3.725252       101.3693 
 1207   0.0000       3.729368       101.4813 
 1208   0.0000       3.732585       101.5688 
 1209   0.0000       3.736001       101.6618 
 1210   0.0000       3.745091       101.9091 
 1211   0.0000       3.752562       102.1124 
 1212   0.0000       3.755945       102.2044 
 1213   0.0000       3.759477       102.3006 
 1214   0.0000       3.777897       102.8018 
 1215   0.0000       3.780855       102.8823 
 1216   0.0000       3.787409       103.0606 
 1217   0.0000       3.791868       103.1820 
 1218   0.0000       3.793324       103.2216 
 1219   0.0000       3.800192       103.4085 
 1220   0.0000       3.804535       103.5267 
 1221   0.0000       3.807654       103.6115 
 1222   0.0000       3.814281       103.7919 
 1223   0.0000       3.822553       104.0170 
 1224   0.0000       3.825829       104.1061 
 1225   0.0000       3.829322       104.2012 
 1226   0.0000       3.839644       104.4820 
 1227   0.0000       3.841882       104.5429 
 1228   0.0000       3.845803       104.6496 
 1229   0.0000       3.853395       104.8562 
 1230   0.0000       3.868376       105.2639 
 1231   0.0000       3.872710       105.3818 
 1232   0.0000       3.881841       105.6303 
 1233   0.0000       3.884245       105.6957 
 1234   0.0000       3.892564       105.9221 
 1235   0.0000       3.893153       105.9381 
 1236   0.0000       3.912287       106.4587 
 1237   0.0000       3.917028       106.5878 
 1238   0.0000       3.920916       106.6936 
 1239   0.0000       3.932399       107.0060 
 1240   0.0000       3.938457       107.1709 
 1241   0.0000       3.949336       107.4669 
 1242   0.0000       3.959710       107.7492 
 1243   0.0000       3.969988       108.0289 
 1244   0.0000       3.979946       108.2998 
 1245   0.0000       3.983590       108.3990 
 1246   0.0000       3.988140       108.5228 
 1247   0.0000       3.992250       108.6346 
 1248   0.0000       3.999313       108.8268 
 1249   0.0000       4.005422       108.9931 
 1250   0.0000       4.010265       109.1249 
 1251   0.0000       4.017429       109.3198 
 1252   0.0000       4.022486       109.4574 
 1253   0.0000       4.029552       109.6497 
 1254   0.0000       4.035237       109.8044 
 1255   0.0000       4.046001       110.0973 
 1256   0.0000       4.049265       110.1861 
 1257   0.0000       4.054535       110.3295 
 1258   0.0000       4.060712       110.4976 
 1259   0.0000       4.068833       110.7186 
 1260   0.0000       4.073939       110.8575 
 1261   0.0000       4.079466       111.0079 
 1262   0.0000       4.085037       111.1595 
 1263   0.0000       4.098397       111.5230 
 1264   0.0000       4.099236       111.5459 
 1265   0.0000       4.109692       111.8304 
 1266   0.0000       4.111956       111.8920 
 1267   0.0000       4.120642       112.1284 
 1268   0.0000       4.124596       112.2360 
 1269   0.0000       4.129656       112.3737 
 1270   0.0000       4.142498       112.7231 
 1271   0.0000       4.144487       112.7772 
 1272   0.0000       4.150778       112.9484 
 1273   0.0000       4.152885       113.0057 
 1274   0.0000       4.156965       113.1168 
 1275   0.0000       4.162268       113.2611 
 1276   0.0000       4.172068       113.5277 
 1277   0.0000       4.172990       113.5528 
 1278   0.0000       4.173778       113.5743 
 1279   0.0000       4.177118       113.6651 
 1280   0.0000       4.185097       113.8823 
 1281   0.0000       4.191503       114.0566 
 1282   0.0000       4.194937       114.1500 
 1283   0.0000       4.202369       114.3523 
 1284   0.0000       4.208536       114.5201 
 1285   0.0000       4.209654       114.5505 
 1286   0.0000       4.213331       114.6506 
 1287   0.0000       4.215518       114.7101 
 1288   0.0000       4.225918       114.9931 
 1289   0.0000       4.226773       115.0164 
 1290   0.0000       4.228254       115.0566 
 1291   0.0000       4.233071       115.1877 
 1292   0.0000       4.236515       115.2814 
 1293   0.0000       4.241788       115.4249 
 1294   0.0000       4.242822       115.4530 
 1295   0.0000       4.245577       115.5280 
 1296   0.0000       4.251085       115.6779 
 1297   0.0000       4.253146       115.7340 
 1298   0.0000       4.257172       115.8435 
 1299   0.0000       4.259898       115.9177 
 1300   0.0000       4.263229       116.0084 
 1301   0.0000       4.264785       116.0507 
 1302   0.0000       4.266564       116.0991 
 1303   0.0000       4.270919       116.2176 
 1304   0.0000       4.274190       116.3066 
 1305   0.0000       4.278237       116.4168 
 1306   0.0000       4.281761       116.5127 
 1307   0.0000       4.283670       116.5646 
 1308   0.0000       4.292287       116.7991 
 1309   0.0000       4.299757       117.0023 
 1310   0.0000       4.304314       117.1263 
 1311   0.0000       4.308424       117.2382 
 1312   0.0000       4.324936       117.6875 
 1313   0.0000       4.329497       117.8116 
 1314   0.0000       4.333062       117.9086 
 1315   0.0000       4.337798       118.0375 
 1316   0.0000       4.347529       118.3023 
 1317   0.0000       4.350048       118.3708 
 1318   0.0000       4.351377       118.4070 
 1319   0.0000       4.356978       118.5594 
 1320   0.0000       4.363366       118.7332 
 1321   0.0000       4.373106       118.9983 
 1322   0.0000       4.381902       119.2376 
 1323   0.0000       4.383433       119.2793 
 1324   0.0000       4.392152       119.5165 
 1325   0.0000       4.393704       119.5588 
 1326   0.0000       4.398446       119.6878 
 1327   0.0000       4.399509       119.7167 
 1328   0.0000       4.407194       119.9258 
 1329   0.0000       4.410730       120.0221 
 1330   0.0000       4.428391       120.5026 
 1331   0.0000       4.431881       120.5976 
 1332   0.0000       4.437409       120.7480 
 1333   0.0000       4.441864       120.8693 
 1334   0.0000       4.452743       121.1653 
 1335   0.0000       4.464538       121.4862 
 1336   0.0000       4.465419       121.5102 
 1337   0.0000       4.468719       121.6000 
 1338   0.0000       4.484065       122.0176 
 1339   0.0000       4.488302       122.1329 
 1340   0.0000       4.493101       122.2635 
 1341   0.0000       4.495307       122.3235 
 1342   0.0000       4.505311       122.5958 
 1343   0.0000       4.510054       122.7248 
 1344   0.0000       4.517919       122.9388 
 1345   0.0000       4.521955       123.0487 
 1346   0.0000       4.525479       123.1445 
 1347   0.0000       4.548930       123.7827 
 1348   0.0000       4.559584       124.0726 
 1349   0.0000       4.567903       124.2989 
 1350   0.0000       4.573339       124.4469 
 1351   0.0000       4.579906       124.6256 
 1352   0.0000       4.599809       125.1672 
 1353   0.0000       4.604675       125.2996 
 1354   0.0000       4.623015       125.7986 
 1355   0.0000       4.629842       125.9844 
 1356   0.0000       4.635939       126.1503 
 1357   0.0000       4.649785       126.5271 
 1358   0.0000       4.655067       126.6708 
 1359   0.0000       4.667824       127.0179 
 1360   0.0000       4.668938       127.0483 
 1361   0.0000       4.682747       127.4240 
 1362   0.0000       4.685676       127.5037 
 1363   0.0000       4.688557       127.5821 
 1364   0.0000       4.694318       127.7389 
 1365   0.0000       4.697952       127.8378 
 1366   0.0000       4.710656       128.1835 
 1367   0.0000       4.715755       128.3222 
 1368   0.0000       4.737670       128.9186 
 1369   0.0000       4.744696       129.1097 
 1370   0.0000       4.755278       129.3977 
 1371   0.0000       4.761268       129.5607 
 1372   0.0000       4.765125       129.6656 
 1373   0.0000       4.774065       129.9089 
 1374   0.0000       4.778847       130.0390 
 1375   0.0000       4.783125       130.1555 
 1376   0.0000       4.799308       130.5958 
 1377   0.0000       4.807546       130.8200 
 1378   0.0000       4.811111       130.9170 
 1379   0.0000       4.824607       131.2842 
 1380   0.0000       4.834858       131.5632 
 1381   0.0000       4.839014       131.6763 
 1382   0.0000       4.855319       132.1200 
 1383   0.0000       4.878593       132.7533 
 1384   0.0000       4.895044       133.2009 
 1385   0.0000       4.897359       133.2639 
 1386   0.0000       4.899165       133.3130 
 1387   0.0000       4.908071       133.5554 
 1388   0.0000       4.918942       133.8512 
 1389   0.0000       4.920535       133.8946 
 1390   0.0000       4.926645       134.0608 
 1391   0.0000       4.937986       134.3694 
 1392   0.0000       4.959046       134.9425 
 1393   0.0000       4.968803       135.2080 
 1394   0.0000       4.988233       135.7367 
 1395   0.0000       4.989512       135.7715 
 1396   0.0000       4.994220       135.8996 
 1397   0.0000       5.003190       136.1437 
 1398   0.0000       5.014631       136.4550 
 1399   0.0000       5.015317       136.4737 
 1400   0.0000       5.027306       136.8000 
 1401   0.0000       5.055810       137.5756 
 1402   0.0000       5.068056       137.9088 
 1403   0.0000       5.079409       138.2178 
 1404   0.0000       5.086587       138.4131 
 1405   0.0000       5.118743       139.2881 
 1406   0.0000       5.138596       139.8283 
 1407   0.0000       5.145095       140.0052 
 1408   0.0000       5.160710       140.4301 
 1409   0.0000       5.169130       140.6592 
 1410   0.0000       5.179294       140.9358 
 1411   0.0000       5.189217       141.2058 
 1412   0.0000       5.204227       141.6142 
 1413   0.0000       5.216604       141.9510 
 1414   0.0000       5.221022       142.0712 
 1415   0.0000       5.223183       142.1300 
 1416   0.0000       5.237753       142.5265 
 1417   0.0000       5.249043       142.8337 
 1418   0.0000       5.256983       143.0498 
 1419   0.0000       5.260280       143.1395 
 1420   0.0000       5.266948       143.3209 
 1421   0.0000       5.268188       143.3547 
 1422   0.0000       5.274997       143.5400 
 1423   0.0000       5.276708       143.5865 
 1424   0.0000       5.285752       143.8326 
 1425   0.0000       5.296427       144.1231 
 1426   0.0000       5.306592       144.3997 
 1427   0.0000       5.313077       144.5762 
 1428   0.0000       5.326528       144.9422 
 1429   0.0000       5.349892       145.5780 
 1430   0.0000       5.352873       145.6591 
 1431   0.0000       5.368244       146.0773 
 1432   0.0000       5.373682       146.2253 
 1433   0.0000       5.388691       146.6337 
 1434   0.0000       5.390915       146.6943 
 1435   0.0000       5.395572       146.8210 
 1436   0.0000       5.421944       147.5386 
 1437   0.0000       5.435111       147.8969 
 1438   0.0000       5.445821       148.1883 
 1439   0.0000       5.468582       148.8077 
 1440   0.0000       5.476272       149.0169 
 1441   0.0000       5.481976       149.1721 
 1442   0.0000       5.489596       149.3795 
 1443   0.0000       5.505932       149.8240 
 1444   0.0000       5.530424       150.4905 
 1445   0.0000       5.570213       151.5732 
 1446   0.0000       5.574607       151.6928 
 1447   0.0000       5.589396       152.0952 
 1448   0.0000       5.599615       152.3733 
 1449   0.0000       5.614368       152.7747 
 1450   0.0000       5.627735       153.1385 
 1451   0.0000       5.631883       153.2513 
 1452   0.0000       5.639278       153.4525 
 1453   0.0000       5.680326       154.5695 
 1454   0.0000       5.696163       155.0005 
 1455   0.0000       5.708433       155.3344 
 1456   0.0000       5.719768       155.6428 
 1457   0.0000       5.746322       156.3654 
 1458   0.0000       5.751656       156.5105 
 1459   0.0000       5.796230       157.7234 
 1460   0.0000       5.813472       158.1926 
 1461   0.0000       5.836992       158.8326 
 1462   0.0000       5.867247       159.6559 
 1463   0.0000       5.910432       160.8310 
 1464   0.0000       5.953929       162.0147 
 1465   0.0000       5.982178       162.7833 
 1466   0.0000       6.012960       163.6210 
 1467   0.0000       6.089641       165.7076 
 1468   0.0000       6.094369       165.8362 
 1469   0.0000       6.119796       166.5281 
 1470   0.0000       6.189072       168.4132 
 1471   0.0000       6.201725       168.7575 
 1472   0.0000       6.258451       170.3011 
 1473   0.0000       6.270942       170.6410 
 1474   0.0000       6.375746       173.4929 
 1475   0.0000       6.435403       175.1162 
 1476   0.0000       6.443237       175.3294 
 1477   0.0000       6.468020       176.0038 
 1478   0.0000       6.519356       177.4007 
 1479   0.0000       6.537952       177.9067 
 1480   0.0000       6.598370       179.5508 
 1481   0.0000       6.602649       179.6672 
 1482   0.0000       6.618381       180.0953 
 1483   0.0000       6.685681       181.9266 
 1484   0.0000       6.733180       183.2192 
 1485   0.0000       6.745146       183.5447 
 1486   0.0000       6.867899       186.8850 
 1487   0.0000       6.874298       187.0591 
 1488   0.0000       6.911240       188.0644 
 1489   0.0000       6.945133       188.9867 
 1490   0.0000       6.968070       189.6108 
 1491   0.0000       7.075988       192.5474 
 1492   0.0000       7.079278       192.6369 
 1493   0.0000       7.145443       194.4374 
 1494   0.0000       7.194351       195.7683 
 1495   0.0000       7.227114       196.6598 
 1496   0.0000       7.292147       198.4294 
 1497   0.0000       7.322371       199.2518 
 1498   0.0000       7.361836       200.3257 
 1499   0.0000       7.389181       201.0698 
 1500   0.0000      22.231891       604.9605 
 1501   0.0000      22.336076       607.7955 
 1502   0.0000      22.408675       609.7711 
 1503   0.0000      22.491458       612.0237 
 1504   0.0000      22.523336       612.8911 
 1505   0.0000      22.552020       613.6717 
 1506   0.0000      22.553026       613.6990 
 1507   0.0000      22.573408       614.2537 
 1508   0.0000      22.581097       614.4629 
 1509   0.0000      22.689926       617.4243 
 1510   0.0000      22.700342       617.7077 
 1511   0.0000      22.703709       617.7993 
 1512   0.0000      22.712244       618.0316 
 1513   0.0000      22.725116       618.3819 
 1514   0.0000      22.751230       619.0924 
 1515   0.0000      22.769228       619.5822 
 1516   0.0000      22.775362       619.7491 
 1517   0.0000      22.832651       621.3080 
 1518   0.0000      22.849420       621.7643 
 1519   0.0000      22.869648       622.3148 
 1520   0.0000      22.889208       622.8470 
 1521   0.0000      22.907908       623.3559 
 1522   0.0000      22.931655       624.0021 
 1523   0.0000      22.949666       624.4922 
 1524   0.0000      22.976019       625.2093 
 1525   0.0000      22.990762       625.6104 
 1526   0.0000      23.037991       626.8956 
 1527   0.0000      23.064311       627.6118 
 1528   0.0000      23.093690       628.4112 
 1529   0.0000      23.284096       633.5925 
 1530   0.0000      23.318053       634.5165 
 1531   0.0000      23.384811       636.3331 
 1532   0.0000      23.470672       638.6695 
 1533   0.0000      23.489862       639.1916 
 1534   0.0000      23.647776       643.4887 
 1535   0.0000      23.747771       646.2097 
 1536   0.0000      32.965569       897.0387 
 1537   0.0000      33.095715       900.5802 
 1538   0.0000      44.080826      1199.5003 
 1539   0.0000      44.273584      1204.7455 
 1540   0.0000      44.301389      1205.5021 
 1541   0.0000      44.411759      1208.5054 

                    ********************************
                    * MULLIKEN POPULATION ANALYSIS *
                    ********************************

-----------------------
MULLIKEN ATOMIC CHARGES
-----------------------
   0 O :   -0.407414
   1 O :   -0.408276
   2 N :   -0.117734
   3 N :    0.245071
   4 C :    0.195787
   5 C :    0.225074
   6 H :    0.204330
   7 C :   -0.176096
   8 C :   -0.196057
   9 H :    0.163043
  10 C :   -0.168695
  11 H :    0.154534
  12 C :   -0.131993
  13 H :    0.158585
  14 C :   -0.160395
  15 H :    0.158075
  16 C :   -0.120284
  17 H :    0.158462
  18 C :    0.138200
  19 C :   -0.427252
  20 H :    0.141296
  21 H :    0.148794
  22 H :    0.146453
  23 C :   -0.426114
  24 H :    0.147670
  25 H :    0.151640
  26 H :    0.147547
  27 C :   -0.428038
  28 H :    0.149832
  29 H :    0.141214
  30 H :    0.149384
  31 C :    0.039867
  32 C :   -0.032725
  33 C :   -0.158532
  34 H :    0.168798
  35 C :   -0.210872
  36 H :    0.158565
  37 C :   -0.112901
  38 H :    0.163372
  39 C :   -0.267967
  40 H :    0.154760
  41 C :    0.124408
  42 C :   -0.434113
  43 H :    0.154179
  44 H :    0.140935
  45 H :    0.145133
  46 C :   -0.437440
  47 H :    0.145030
  48 H :    0.145598
  49 H :    0.147669
  50 C :   -0.488260
  51 H :    0.172991
  52 H :    0.158240
  53 H :    0.153328
  54 C :    0.474490
  55 C :   -0.009746
  56 C :   -0.283728
  57 H :    0.158121
  58 C :   -0.132780
  59 H :    0.161663
  60 C :   -0.150411
  61 H :    0.162297
  62 C :   -0.123765
  63 H :    0.160789
  64 C :   -0.209255
  65 H :    0.183176
  66 H :    0.209007
  67 O :   -0.601099
  68 C :    0.392371
  69 C :    0.152067
  70 C :   -0.251836
  71 H :    0.146318
  72 C :   -0.141389
  73 H :    0.155738
  74 C :   -0.156976
  75 H :    0.158044
  76 C :   -0.146691
  77 H :    0.156038
  78 C :   -0.244856
  79 H :    0.144148
  80 O :   -0.628595
  81 H :    0.280156
Sum of atomic charges:    0.0000000

--------------------------------
MULLIKEN REDUCED ORBITAL CHARGES
--------------------------------
  0 O s       :     3.865389  s :     3.865389
      pz      :     1.586986  p :     4.506981
      px      :     1.461776
      py      :     1.458219
      dz2     :     0.006449  d :     0.033357
      dxz     :     0.005249
      dyz     :     0.005275
      dx2y2   :     0.008442
      dxy     :     0.007941
      f0      :     0.000175  f :     0.001687
      f+1     :     0.000149
      f-1     :     0.000134
      f+2     :     0.000026
      f-2     :     0.000319
      f+3     :     0.000437
      f-3     :     0.000447
  1 O s       :     3.808158  s :     3.808158
      pz      :     1.504750  p :     4.567301
      px      :     1.560087
      py      :     1.502464
      dz2     :     0.003792  d :     0.030869
      dxz     :     0.004695
      dyz     :     0.005862
      dx2y2   :     0.008607
      dxy     :     0.007914
      f0      :     0.000148  f :     0.001947
      f+1     :     0.000185
      f-1     :     0.000208
      f+2     :     0.000112
      f-2     :     0.000390
      f+3     :     0.000422
      f-3     :     0.000483
  2 N s       :     3.409513  s :     3.409513
      pz      :     1.097316  p :     3.643954
      px      :     1.310142
      py      :     1.236495
      dz2     :     0.017707  d :     0.060121
      dxz     :     0.012337
      dyz     :     0.015465
      dx2y2   :     0.005026
      dxy     :     0.009587
      f0      :     0.000699  f :     0.004146
      f+1     :     0.000571
      f-1     :     0.000776
      f+2     :     0.000480
      f-2     :     0.000692
      f+3     :     0.000407
      f-3     :     0.000522
  3 N s       :     3.196162  s :     3.196162
      pz      :     1.104418  p :     3.468857
      px      :     1.221836
      py      :     1.142602
      dz2     :     0.019563  d :     0.086663
      dxz     :     0.020779
      dyz     :     0.018301
      dx2y2   :     0.014141
      dxy     :     0.013879
      f0      :     0.000567  f :     0.003247
      f+1     :     0.000629
      f-1     :     0.000677
      f+2     :     0.000297
      f-2     :     0.000288
      f+3     :     0.000413
      f-3     :     0.000376
  4 C s       :     3.143305  s :     3.143305
      pz      :     0.880554  p :     2.390072
      px      :     0.744819
      py      :     0.764699
      dz2     :     0.043551  d :     0.248511
      dxz     :     0.054904
      dyz     :     0.048998
      dx2y2   :     0.074277
      dxy     :     0.026782
      f0      :     0.003628  f :     0.022325
      f+1     :     0.001967
      f-1     :     0.003561
      f+2     :     0.002200
      f-2     :     0.004318
      f+3     :     0.003334
      f-3     :     0.003317
  5 C s       :     2.899933  s :     2.899933
      pz      :     0.927799  p :     2.715070
      px      :     0.903549
      py      :     0.883721
      dz2     :     0.024910  d :     0.149893
      dxz     :     0.036446
      dyz     :     0.023584
      dx2y2   :     0.027232
      dxy     :     0.037721
      f0      :     0.001489  f :     0.010030
      f+1     :     0.001161
      f-1     :     0.001355
      f+2     :     0.001651
      f-2     :     0.001162
      f+3     :     0.001325
      f-3     :     0.001888
  6 H s       :     0.771168  s :     0.771168
      pz      :     0.006449  p :     0.024501
      px      :     0.005341
      py      :     0.012712
  7 C s       :     3.406852  s :     3.406852
      pz      :     0.904246  p :     2.618382
      px      :     0.751083
      py      :     0.963053
      dz2     :     0.037436  d :     0.140787
      dxz     :     0.035157
      dyz     :     0.020002
      dx2y2   :     0.025176
      dxy     :     0.023016
      f0      :     0.001931  f :     0.010075
      f+1     :     0.001383
      f-1     :     0.001010
      f+2     :     0.002412
      f-2     :     0.000944
      f+3     :     0.001080
      f-3     :     0.001315
  8 C s       :     3.238938  s :     3.238938
      pz      :     0.983510  p :     2.852018
      px      :     0.946221
      py      :     0.922287
      dz2     :     0.016743  d :     0.097663
      dxz     :     0.033714
      dyz     :     0.011098
      dx2y2   :     0.013426
      dxy     :     0.022682
      f0      :     0.001398  f :     0.007437
      f+1     :     0.000793
      f-1     :     0.000757
      f+2     :     0.001664
      f-2     :     0.000760
      f+3     :     0.000655
      f-3     :     0.001411
  9 H s       :     0.814461  s :     0.814461
      pz      :     0.009368  p :     0.022496
      px      :     0.006927
      py      :     0.006201
 10 C s       :     3.211519  s :     3.211519
      pz      :     0.965005  p :     2.856370
      px      :     0.935953
      py      :     0.955412
      dz2     :     0.017941  d :     0.093556
      dxz     :     0.030774
      dyz     :     0.008872
      dx2y2   :     0.014525
      dxy     :     0.021444
      f0      :     0.001110  f :     0.007250
      f+1     :     0.000886
      f-1     :     0.000766
      f+2     :     0.001748
      f-2     :     0.000615
      f+3     :     0.000691
      f-3     :     0.001435
 11 H s       :     0.823317  s :     0.823317
      pz      :     0.010819  p :     0.022149
      px      :     0.005655
      py      :     0.005676
 12 C s       :     3.185779  s :     3.185779
      pz      :     0.929481  p :     2.844842
      px      :     0.973838
      py      :     0.941524
      dz2     :     0.030558  d :     0.094192
      dxz     :     0.019209
      dyz     :     0.017856
      dx2y2   :     0.017708
      dxy     :     0.008861
      f0      :     0.001469  f :     0.007180
      f+1     :     0.001042
      f-1     :     0.000904
      f+2     :     0.001647
      f-2     :     0.000870
      f+3     :     0.000809
      f-3     :     0.000441
 13 H s       :     0.819388  s :     0.819388
      pz      :     0.003831  p :     0.022027
      px      :     0.013822
      py      :     0.004374
 14 C s       :     3.202629  s :     3.202629
      pz      :     0.960304  p :     2.857886
      px      :     0.934745
      py      :     0.962837
      dz2     :     0.016787  d :     0.092646
      dxz     :     0.033362
      dyz     :     0.010869
      dx2y2   :     0.011474
      dxy     :     0.020153
      f0      :     0.001369  f :     0.007234
      f+1     :     0.000777
      f-1     :     0.000782
      f+2     :     0.001642
      f-2     :     0.000694
      f+3     :     0.000575
      f-3     :     0.001395
 15 H s       :     0.819836  s :     0.819836
      pz      :     0.009340  p :     0.022089
      px      :     0.006616
      py      :     0.006133
 16 C s       :     3.212059  s :     3.212059
      pz      :     0.959955  p :     2.805212
      px      :     0.916019
      py      :     0.929238
      dz2     :     0.016376  d :     0.095642
      dxz     :     0.031806
      dyz     :     0.008700
      dx2y2   :     0.016060
      dxy     :     0.022700
      f0      :     0.001088  f :     0.007370
      f+1     :     0.000968
      f-1     :     0.000748
      f+2     :     0.001748
      f-2     :     0.000614
      f+3     :     0.000724
      f-3     :     0.001480
 17 H s       :     0.818948  s :     0.818948
      pz      :     0.011186  p :     0.022590
      px      :     0.005748
      py      :     0.005655
 18 C s       :     3.060145  s :     3.060145
      pz      :     0.750754  p :     2.575935
      px      :     0.894571
      py      :     0.930611
      dz2     :     0.047938  d :     0.212651
      dxz     :     0.041849
      dyz     :     0.037592
      dx2y2   :     0.043088
      dxy     :     0.042184
      f0      :     0.002342  f :     0.013067
      f+1     :     0.001702
      f-1     :     0.002490
      f+2     :     0.001763
      f-2     :     0.001345
      f+3     :     0.001389
      f-3     :     0.002035
 19 C s       :     3.271006  s :     3.271006
      pz      :     1.087680  p :     3.096971
      px      :     0.927305
      py      :     1.081986
      dz2     :     0.006842  d :     0.055841
      dxz     :     0.014039
      dyz     :     0.008383
      dx2y2   :     0.009531
      dxy     :     0.017046
      f0      :     0.000652  f :     0.003434
      f+1     :     0.000350
      f-1     :     0.000194
      f+2     :     0.000671
      f-2     :     0.000059
      f+3     :     0.000756
      f-3     :     0.000751
 20 H s       :     0.837616  s :     0.837616
      pz      :     0.006792  p :     0.021088
      px      :     0.004691
      py      :     0.009605
 21 H s       :     0.829857  s :     0.829857
      pz      :     0.011122  p :     0.021348
      px      :     0.005500
      py      :     0.004727
 22 H s       :     0.831720  s :     0.831720
      pz      :     0.005834  p :     0.021826
      px      :     0.006498
      py      :     0.009494
 23 C s       :     3.261996  s :     3.261996
      pz      :     1.067750  p :     3.103806
      px      :     1.054593
      py      :     0.981464
      dz2     :     0.013876  d :     0.056771
      dxz     :     0.005370
      dyz     :     0.010837
      dx2y2   :     0.020577
      dxy     :     0.006111
      f0      :     0.000436  f :     0.003540
      f+1     :     0.000496
      f-1     :     0.000528
      f+2     :     0.000615
      f-2     :     0.000268
      f+3     :     0.000614
      f-3     :     0.000584
 24 H s       :     0.831276  s :     0.831276
      pz      :     0.004316  p :     0.021054
      px      :     0.012420
      py      :     0.004319
 25 H s       :     0.827034  s :     0.827034
      pz      :     0.011664  p :     0.021326
      px      :     0.005201
      py      :     0.004461
 26 H s       :     0.831325  s :     0.831325
      pz      :     0.006125  p :     0.021128
      px      :     0.004578
      py      :     0.010424
 27 C s       :     3.269964  s :     3.269964
      pz      :     1.043088  p :     3.098721
      px      :     1.077647
      py      :     0.977987
      dz2     :     0.015789  d :     0.055913
      dxz     :     0.005973
      dyz     :     0.008376
      dx2y2   :     0.014582
      dxy     :     0.011192
      f0      :     0.000420  f :     0.003440
      f+1     :     0.000366
      f-1     :     0.000658
      f+2     :     0.000525
      f-2     :     0.000379
      f+3     :     0.000749
      f-3     :     0.000344
 28 H s       :     0.828843  s :     0.828843
      pz      :     0.011621  p :     0.021325
      px      :     0.005361
      py      :     0.004343
 29 H s       :     0.837660  s :     0.837660
      pz      :     0.004358  p :     0.021126
      px      :     0.012207
      py      :     0.004562
 30 H s       :     0.828937  s :     0.828937
      pz      :     0.005892  p :     0.021680
      px      :     0.005823
      py      :     0.009965
 31 C s       :     3.075373  s :     3.075373
      pz      :     0.758847  p :     2.719542
      px      :     1.036783
      py      :     0.923912
      dz2     :     0.043371  d :     0.152747
      dxz     :     0.027769
      dyz     :     0.033795
      dx2y2   :     0.025429
      dxy     :     0.022383
      f0      :     0.002380  f :     0.012471
      f+1     :     0.002178
      f-1     :     0.003362
      f+2     :     0.001017
      f-2     :     0.000941
      f+3     :     0.000879
      f-3     :     0.001715
 32 C s       :     3.397100  s :     3.397100
      pz      :     0.778472  p :     2.493400
      px      :     0.883398
      py      :     0.831530
      dz2     :     0.029521  d :     0.132701
      dxz     :     0.027342
      dyz     :     0.037129
      dx2y2   :     0.021705
      dxy     :     0.017003
      f0      :     0.001131  f :     0.009524
      f+1     :     0.001641
      f-1     :     0.002410
      f+2     :     0.000815
      f-2     :     0.001000
      f+3     :     0.000992
      f-3     :     0.001536
 33 C s       :     3.167721  s :     3.167721
      pz      :     0.907080  p :     2.886982
      px      :     0.980533
      py      :     0.999370
      dz2     :     0.020936  d :     0.096280
      dxz     :     0.020888
      dyz     :     0.030916
      dx2y2   :     0.012447
      dxy     :     0.011093
      f0      :     0.000987  f :     0.007549
      f+1     :     0.001546
      f-1     :     0.002011
      f+2     :     0.000570
      f-2     :     0.000703
      f+3     :     0.000617
      f-3     :     0.001115
 34 H s       :     0.807878  s :     0.807878
      pz      :     0.007310  p :     0.023324
      px      :     0.006140
      py      :     0.009874
 35 C s       :     3.233561  s :     3.233561
      pz      :     0.985911  p :     2.873389
      px      :     0.943626
      py      :     0.943852
      dz2     :     0.029715  d :     0.096669
      dxz     :     0.010061
      dyz     :     0.019350
      dx2y2   :     0.020382
      dxy     :     0.017161
      f0      :     0.000886  f :     0.007252
      f+1     :     0.000582
      f-1     :     0.001594
      f+2     :     0.001002
      f-2     :     0.000894
      f+3     :     0.000755
      f-3     :     0.001539
 36 H s       :     0.819454  s :     0.819454
      pz      :     0.013920  p :     0.021981
      px      :     0.004310
      py      :     0.003751
 37 C s       :     3.160578  s :     3.160578
      pz      :     0.929390  p :     2.852674
      px      :     0.952027
      py      :     0.971257
      dz2     :     0.020959  d :     0.092373
      dxz     :     0.021534
      dyz     :     0.031107
      dx2y2   :     0.008932
      dxy     :     0.009842
      f0      :     0.000849  f :     0.007276
      f+1     :     0.001510
      f-1     :     0.002076
      f+2     :     0.000561
      f-2     :     0.000672
      f+3     :     0.000731
      f-3     :     0.000877
 38 H s       :     0.814526  s :     0.814526
      pz      :     0.005377  p :     0.022102
      px      :     0.006347
      py      :     0.010377
 39 C s       :     3.346612  s :     3.346612
      pz      :     0.906521  p :     2.815675
      px      :     0.953384
      py      :     0.955770
      dz2     :     0.021046  d :     0.098006
      dxz     :     0.023663
      dyz     :     0.032298
      dx2y2   :     0.011792
      dxy     :     0.009208
      f0      :     0.000842  f :     0.007674
      f+1     :     0.001651
      f-1     :     0.002023
      f+2     :     0.000585
      f-2     :     0.000727
      f+3     :     0.000655
      f-3     :     0.001190
 40 H s       :     0.821723  s :     0.821723
      pz      :     0.007566  p :     0.023517
      px      :     0.006413
      py      :     0.009538
 41 C s       :     2.977764  s :     2.977764
      pz      :     0.926141  p :     2.701755
      px      :     0.889232
      py      :     0.886382
      dz2     :     0.041186  d :     0.185864
      dxz     :     0.035599
      dyz     :     0.032033
      dx2y2   :     0.034717
      dxy     :     0.042329
      f0      :     0.001520  f :     0.010210
      f+1     :     0.001975
      f-1     :     0.001461
      f+2     :     0.000666
      f-2     :     0.001462
      f+3     :     0.001189
      f-3     :     0.001937
 42 C s       :     3.271195  s :     3.271195
      pz      :     1.079912  p :     3.100366
      px      :     1.041623
      py      :     0.978831
      dz2     :     0.012210  d :     0.059101
      dxz     :     0.010254
      dyz     :     0.008595
      dx2y2   :     0.017664
      dxy     :     0.010378
      f0      :     0.000897  f :     0.003451
      f+1     :     0.000318
      f-1     :     0.000189
      f+2     :     0.000137
      f-2     :     0.000404
      f+3     :     0.000825
      f-3     :     0.000681
 43 H s       :     0.824539  s :     0.824539
      pz      :     0.006312  p :     0.021282
      px      :     0.010649
      py      :     0.004320
 44 H s       :     0.837857  s :     0.837857
      pz      :     0.004973  p :     0.021208
      px      :     0.005929
      py      :     0.010306
 45 H s       :     0.833323  s :     0.833323
      pz      :     0.012189  p :     0.021544
      px      :     0.004854
      py      :     0.004501
 46 C s       :     3.281626  s :     3.281626
      pz      :     1.042807  p :     3.093369
      px      :     0.960896
      py      :     1.089667
      dz2     :     0.020286  d :     0.059019
      dxz     :     0.007594
      dyz     :     0.003434
      dx2y2   :     0.005523
      dxy     :     0.022182
      f0      :     0.000795  f :     0.003426
      f+1     :     0.000783
      f-1     :     0.000012
      f+2     :     0.000192
      f-2     :     0.000419
      f+3     :     0.000817
      f-3     :     0.000406
 47 H s       :     0.832696  s :     0.832696
      pz      :     0.012958  p :     0.022274
      px      :     0.004694
      py      :     0.004622
 48 H s       :     0.833055  s :     0.833055
      pz      :     0.004966  p :     0.021347
      px      :     0.006604
      py      :     0.009777
 49 H s       :     0.831089  s :     0.831089
      pz      :     0.004650  p :     0.021241
      px      :     0.007336
      py      :     0.009255
 50 C s       :     3.252360  s :     3.252360
      pz      :     0.960673  p :     3.168803
      px      :     1.075851
      py      :     1.132279
      dz2     :     0.011696  d :     0.063701
      dxz     :     0.021368
      dyz     :     0.014742
      dx2y2   :     0.004076
      dxy     :     0.011819
      f0      :     0.000937  f :     0.003396
      f+1     :     0.000930
      f-1     :     0.000718
      f+2     :     0.000132
      f-2     :     0.000141
      f+3     :     0.000526
      f-3     :     0.000012
 51 H s       :     0.804882  s :     0.804882
      pz      :     0.005237  p :     0.022127
      px      :     0.006976
      py      :     0.009914
 52 H s       :     0.819763  s :     0.819763
      pz      :     0.004738  p :     0.021997
      px      :     0.007514
      py      :     0.009745
 53 H s       :     0.824368  s :     0.824368
      pz      :     0.007871  p :     0.022305
      px      :     0.009283
      py      :     0.005151
 54 C s       :     2.928312  s :     2.928312
      pz      :     0.695676  p :     2.274545
      px      :     0.769984
      py      :     0.808886
      dz2     :     0.052380  d :     0.300590
      dxz     :     0.054663
      dyz     :     0.044358
      dx2y2   :     0.103065
      dxy     :     0.046124
      f0      :     0.002231  f :     0.022063
      f+1     :     0.002288
      f-1     :     0.002546
      f+2     :     0.002908
      f-2     :     0.003050
      f+3     :     0.003788
      f-3     :     0.005252
 55 C s       :     3.306860  s :     3.306860
      pz      :     0.883485  p :     2.561280
      px      :     0.957051
      py      :     0.720744
      dz2     :     0.031675  d :     0.131726
      dxz     :     0.018313
      dyz     :     0.024986
      dx2y2   :     0.027460
      dxy     :     0.029291
      f0      :     0.001135  f :     0.009881
      f+1     :     0.001215
      f-1     :     0.001303
      f+2     :     0.002052
      f-2     :     0.001353
      f+3     :     0.001483
      f-3     :     0.001340
 56 C s       :     3.309008  s :     3.309008
      pz      :     0.959589  p :     2.870753
      px      :     0.944782
      py      :     0.966383
      dz2     :     0.013751  d :     0.096568
      dxz     :     0.009338
      dyz     :     0.029007
      dx2y2   :     0.021076
      dxy     :     0.023396
      f0      :     0.000968  f :     0.007398
      f+1     :     0.001043
      f-1     :     0.000567
      f+2     :     0.001457
      f-2     :     0.001097
      f+3     :     0.001159
      f-3     :     0.001108
 57 H s       :     0.819448  s :     0.819448
      pz      :     0.008732  p :     0.022432
      px      :     0.005508
      py      :     0.008191
 58 C s       :     3.173324  s :     3.173324
      pz      :     0.956270  p :     2.857930
      px      :     0.972887
      py      :     0.928774
      dz2     :     0.014452  d :     0.094270
      dxz     :     0.012635
      dyz     :     0.025712
      dx2y2   :     0.019760
      dxy     :     0.021711
      f0      :     0.001012  f :     0.007255
      f+1     :     0.000783
      f-1     :     0.000745
      f+2     :     0.001545
      f-2     :     0.001026
      f+3     :     0.000913
      f-3     :     0.001232
 59 H s       :     0.816223  s :     0.816223
      pz      :     0.008617  p :     0.022113
      px      :     0.008755
      py      :     0.004741
 60 C s       :     3.195143  s :     3.195143
      pz      :     0.925967  p :     2.853363
      px      :     0.940136
      py      :     0.987259
      dz2     :     0.026419  d :     0.094726
      dxz     :     0.016264
      dyz     :     0.015575
      dx2y2   :     0.020887
      dxy     :     0.015580
      f0      :     0.000865  f :     0.007179
      f+1     :     0.001178
      f-1     :     0.001022
      f+2     :     0.001502
      f-2     :     0.001087
      f+3     :     0.000802
      f-3     :     0.000724
 61 H s       :     0.815699  s :     0.815699
      pz      :     0.003921  p :     0.022004
      px      :     0.004944
      py      :     0.013139
 62 C s       :     3.174296  s :     3.174296
      pz      :     0.942855  p :     2.848237
      px      :     0.955801
      py      :     0.949581
      dz2     :     0.014414  d :     0.093999
      dxz     :     0.009825
      dyz     :     0.029165
      dx2y2   :     0.017817
      dxy     :     0.022778
      f0      :     0.000961  f :     0.007233
      f+1     :     0.001053
      f-1     :     0.000529
      f+2     :     0.001423
      f-2     :     0.001117
      f+3     :     0.001055
      f-3     :     0.001096
 63 H s       :     0.817129  s :     0.817129
      pz      :     0.008859  p :     0.022082
      px      :     0.005584
      py      :     0.007640
 64 C s       :     3.202414  s :     3.202414
      pz      :     1.003575  p :     2.898491
      px      :     0.957982
      py      :     0.936934
      dz2     :     0.015515  d :     0.101011
      dxz     :     0.012806
      dyz     :     0.026963
      dx2y2   :     0.022521
      dxy     :     0.023207
      f0      :     0.001032  f :     0.007339
      f+1     :     0.000768
      f-1     :     0.000809
      f+2     :     0.001509
      f-2     :     0.001051
      f+3     :     0.000861
      f-3     :     0.001310
 65 H s       :     0.794203  s :     0.794203
      pz      :     0.008701  p :     0.022621
      px      :     0.008761
      py      :     0.005159
 66 H s       :     0.747670  s :     0.747670
      pz      :     0.008472  p :     0.043323
      px      :     0.013260
      py      :     0.021591
 67 O s       :     3.829857  s :     3.829857
      pz      :     1.683156  p :     4.743225
      px      :     1.466965
      py      :     1.593105
      dz2     :     0.004272  d :     0.026336
      dxz     :     0.007868
      dyz     :     0.002079
      dx2y2   :     0.005828
      dxy     :     0.006290
      f0      :     0.000160  f :     0.001681
      f+1     :     0.000431
      f-1     :     0.000012
      f+2     :     0.000342
      f-2     :     0.000262
      f+3     :     0.000201
      f-3     :     0.000273
 68 C s       :     3.002599  s :     3.002599
      pz      :     0.752726  p :     2.326701
      px      :     0.822447
      py      :     0.751527
      dz2     :     0.063374  d :     0.252621
      dxz     :     0.070563
      dyz     :     0.041999
      dx2y2   :     0.028483
      dxy     :     0.048202
      f0      :     0.003617  f :     0.025708
      f+1     :     0.008900
      f-1     :     0.002082
      f+2     :     0.002871
      f-2     :     0.003614
      f+3     :     0.002051
      f-3     :     0.002574
 69 C s       :     3.170664  s :     3.170664
      pz      :     0.806157  p :     2.536913
      px      :     0.803503
      py      :     0.927252
      dz2     :     0.030397  d :     0.130385
      dxz     :     0.042810
      dyz     :     0.019498
      dx2y2   :     0.017444
      dxy     :     0.020236
      f0      :     0.001331  f :     0.009972
      f+1     :     0.002920
      f-1     :     0.000920
      f+2     :     0.001265
      f-2     :     0.001211
      f+3     :     0.000971
      f-3     :     0.001353
 70 C s       :     3.253906  s :     3.253906
      pz      :     0.995358  p :     2.891215
      px      :     0.950385
      py      :     0.945472
      dz2     :     0.026997  d :     0.099398
      dxz     :     0.022998
      dyz     :     0.008710
      dx2y2   :     0.017717
      dxy     :     0.022977
      f0      :     0.000534  f :     0.007317
      f+1     :     0.001943
      f-1     :     0.000488
      f+2     :     0.001008
      f-2     :     0.001021
      f+3     :     0.001008
      f-3     :     0.001315
 71 H s       :     0.830941  s :     0.830941
      pz      :     0.013254  p :     0.022742
      px      :     0.003906
      py      :     0.005582
 72 C s       :     3.176329  s :     3.176329
      pz      :     0.936705  p :     2.864012
      px      :     0.964688
      py      :     0.962619
      dz2     :     0.022620  d :     0.093845
      dxz     :     0.031822
      dyz     :     0.015980
      dx2y2   :     0.012919
      dxy     :     0.010503
      f0      :     0.001111  f :     0.007203
      f+1     :     0.001806
      f-1     :     0.000909
      f+2     :     0.001100
      f-2     :     0.000703
      f+3     :     0.000890
      f-3     :     0.000685
 73 H s       :     0.822241  s :     0.822241
      pz      :     0.005924  p :     0.022022
      px      :     0.011542
      py      :     0.004555
 74 C s       :     3.190062  s :     3.190062
      pz      :     0.940736  p :     2.865542
      px      :     0.971378
      py      :     0.953427
      dz2     :     0.021562  d :     0.094210
      dxz     :     0.033443
      dyz     :     0.015442
      dx2y2   :     0.010020
      dxy     :     0.013743
      f0      :     0.001103  f :     0.007162
      f+1     :     0.001852
      f-1     :     0.000816
      f+2     :     0.000971
      f-2     :     0.000820
      f+3     :     0.000556
      f-3     :     0.001045
 75 H s       :     0.819994  s :     0.819994
      pz      :     0.006106  p :     0.021963
      px      :     0.010737
      py      :     0.005120
 76 C s       :     3.179089  s :     3.179089
      pz      :     0.977488  p :     2.866046
      px      :     0.921624
      py      :     0.966934
      dz2     :     0.025181  d :     0.094349
      dxz     :     0.021904
      dyz     :     0.008016
      dx2y2   :     0.017799
      dxy     :     0.021448
      f0      :     0.000550  f :     0.007208
      f+1     :     0.001900
      f-1     :     0.000479
      f+2     :     0.000977
      f-2     :     0.001012
      f+3     :     0.000989
      f-3     :     0.001299
 77 H s       :     0.821941  s :     0.821941
      pz      :     0.012864  p :     0.022021
      px      :     0.003653
      py      :     0.005505
 78 C s       :     3.246457  s :     3.246457
      pz      :     0.949476  p :     2.891085
      px      :     0.997499
      py      :     0.944110
      dz2     :     0.023592  d :     0.100008
      dxz     :     0.034189
      dyz     :     0.016322
      dx2y2   :     0.014600
      dxy     :     0.011305
      f0      :     0.001120  f :     0.007306
      f+1     :     0.001860
      f-1     :     0.000875
      f+2     :     0.001115
      f-2     :     0.000742
      f+3     :     0.000893
      f-3     :     0.000701
 79 H s       :     0.833087  s :     0.833087
      pz      :     0.005804  p :     0.022766
      px      :     0.012541
      py      :     0.004420
 80 O s       :     3.861385  s :     3.861385
      pz      :     1.385958  p :     4.739767
      px      :     1.811690
      py      :     1.542119
      dz2     :     0.009709  d :     0.025842
      dxz     :     0.005747
      dyz     :     0.007225
      dx2y2   :     0.001410
      dxy     :     0.001752
      f0      :     0.000506  f :     0.001600
      f+1     :     0.000322
      f-1     :     0.000394
      f+2     :     0.000177
      f-2     :     0.000148
      f+3     :     0.000026
      f-3     :     0.000026
 81 H s       :     0.667052  s :     0.667052
      pz      :     0.007698  p :     0.052792
      px      :     0.022504
      py      :     0.022590


                     *******************************
                     * LOEWDIN POPULATION ANALYSIS *
                     *******************************

----------------------
LOEWDIN ATOMIC CHARGES
----------------------
   0 O :    0.205411
   1 O :    0.081436
   2 N :    0.252021
   3 N :    0.337607
   4 C :   -0.362477
   5 C :   -0.140170
   6 H :    0.193134
   7 C :   -0.150989
   8 C :   -0.095920
   9 H :    0.166631
  10 C :   -0.134482
  11 H :    0.158749
  12 C :   -0.134930
  13 H :    0.157470
  14 C :   -0.139282
  15 H :    0.158004
  16 C :   -0.107385
  17 H :    0.165345
  18 C :   -0.378280
  19 C :   -0.262137
  20 H :    0.132368
  21 H :    0.136501
  22 H :    0.127711
  23 C :   -0.267182
  24 H :    0.130638
  25 H :    0.137046
  26 H :    0.130822
  27 C :   -0.261747
  28 H :    0.136810
  29 H :    0.131475
  30 H :    0.128531
  31 C :   -0.136650
  32 C :   -0.055442
  33 C :   -0.097740
  34 H :    0.165160
  35 C :   -0.134174
  36 H :    0.159264
  37 C :   -0.138082
  38 H :    0.159706
  39 C :   -0.108995
  40 H :    0.166533
  41 C :   -0.308796
  42 C :   -0.251369
  43 H :    0.132935
  44 H :    0.133284
  45 H :    0.130873
  46 C :   -0.254315
  47 H :    0.127559
  48 H :    0.133084
  49 H :    0.131304
  50 C :   -0.266937
  51 H :    0.138218
  52 H :    0.143899
  53 H :    0.133159
  54 C :   -0.385766
  55 C :   -0.143501
  56 C :   -0.092718
  57 H :    0.164779
  58 C :   -0.137440
  59 H :    0.158850
  60 C :   -0.130446
  61 H :    0.158319
  62 C :   -0.136555
  63 H :    0.158856
  64 C :   -0.108286
  65 H :    0.163062
  66 H :    0.232200
  67 O :   -0.100555
  68 C :   -0.611069
  69 C :   -0.142648
  70 C :   -0.112171
  71 H :    0.154897
  72 C :   -0.151541
  73 H :    0.154548
  74 C :   -0.144965
  75 H :    0.154746
  76 C :   -0.151788
  77 H :    0.154525
  78 C :   -0.111484
  79 H :    0.154880
  80 O :   -0.084171
  81 H :    0.200233

-------------------------------
LOEWDIN REDUCED ORBITAL CHARGES
-------------------------------
  0 O s       :     3.342743  s :     3.342743
      pz      :     1.473397  p :     4.366982
      px      :     1.450567
      py      :     1.443018
      dz2     :     0.013884  d :     0.078896
      dxz     :     0.014725
      dyz     :     0.013220
      dx2y2   :     0.015043
      dxy     :     0.022024
      f0      :     0.000921  f :     0.005967
      f+1     :     0.000660
      f-1     :     0.000649
      f+2     :     0.000072
      f-2     :     0.001150
      f+3     :     0.001248
      f-3     :     0.001269
  1 O s       :     3.381540  s :     3.381540
      pz      :     1.415456  p :     4.462271
      px      :     1.533969
      py      :     1.512846
      dz2     :     0.008267  d :     0.068516
      dxz     :     0.008465
      dyz     :     0.010734
      dx2y2   :     0.018293
      dxy     :     0.022757
      f0      :     0.000545  f :     0.006237
      f+1     :     0.000521
      f-1     :     0.000544
      f+2     :     0.000313
      f-2     :     0.001198
      f+3     :     0.001420
      f-3     :     0.001695
  2 N s       :     2.919400  s :     2.919400
      pz      :     1.151177  p :     3.597024
      px      :     1.229753
      py      :     1.216095
      dz2     :     0.064083  d :     0.216411
      dxz     :     0.042170
      dyz     :     0.062067
      dx2y2   :     0.017217
      dxy     :     0.030873
      f0      :     0.002493  f :     0.015144
      f+1     :     0.001608
      f-1     :     0.003729
      f+2     :     0.002360
      f-2     :     0.002471
      f+3     :     0.001371
      f-3     :     0.001111
  3 N s       :     2.905509  s :     2.905509
      pz      :     1.143852  p :     3.469625
      px      :     1.168426
      py      :     1.157347
      dz2     :     0.063142  d :     0.270163
      dxz     :     0.058613
      dyz     :     0.056218
      dx2y2   :     0.048646
      dxy     :     0.043544
      f0      :     0.002013  f :     0.017096
      f+1     :     0.003330
      f-1     :     0.003586
      f+2     :     0.002285
      f-2     :     0.002194
      f+3     :     0.001992
      f-3     :     0.001696
  4 C s       :     2.715446  s :     2.715446
      pz      :     0.948990  p :     2.644916
      px      :     0.837340
      py      :     0.858587
      dz2     :     0.165266  d :     0.868165
      dxz     :     0.172284
      dyz     :     0.170873
      dx2y2   :     0.207959
      dxy     :     0.151783
      f0      :     0.022671  f :     0.133949
      f+1     :     0.012607
      f-1     :     0.021491
      f+2     :     0.014394
      f-2     :     0.024858
      f+3     :     0.021317
      f-3     :     0.016611
  5 C s       :     2.721212  s :     2.721212
      pz      :     0.949091  p :     2.838080
      px      :     0.980707
      py      :     0.908282
      dz2     :     0.095841  d :     0.517268
      dxz     :     0.111830
      dyz     :     0.091727
      dx2y2   :     0.103129
      dxy     :     0.114741
      f0      :     0.008808  f :     0.063610
      f+1     :     0.007994
      f-1     :     0.007755
      f+2     :     0.009965
      f-2     :     0.010099
      f+3     :     0.008364
      f-3     :     0.010624
  6 H s       :     0.742010  s :     0.742010
      pz      :     0.017458  p :     0.064855
      px      :     0.014669
      py      :     0.032729
  7 C s       :     2.698285  s :     2.698285
      pz      :     1.022880  p :     2.870846
      px      :     0.939370
      py      :     0.908597
      dz2     :     0.133965  d :     0.523582
      dxz     :     0.135471
      dyz     :     0.078800
      dx2y2   :     0.097486
      dxy     :     0.077860
      f0      :     0.010341  f :     0.058276
      f+1     :     0.009187
      f-1     :     0.007160
      f+2     :     0.011918
      f-2     :     0.006865
      f+3     :     0.005591
      f-3     :     0.007216
  8 C s       :     2.755391  s :     2.755391
      pz      :     0.978538  p :     2.906248
      px      :     1.041581
      py      :     0.886128
      dz2     :     0.070782  d :     0.390704
      dxz     :     0.137697
      dyz     :     0.044839
      dx2y2   :     0.060149
      dxy     :     0.077238
      f0      :     0.008698  f :     0.043577
      f+1     :     0.006129
      f-1     :     0.005036
      f+2     :     0.008320
      f-2     :     0.003838
      f+3     :     0.004966
      f-3     :     0.006590
  9 H s       :     0.771838  s :     0.771838
      pz      :     0.025279  p :     0.061531
      px      :     0.018809
      py      :     0.017443
 10 C s       :     2.763748  s :     2.763748
      pz      :     0.985487  p :     2.938084
      px      :     1.051587
      py      :     0.901010
      dz2     :     0.076392  d :     0.389169
      dxz     :     0.127041
      dyz     :     0.035859
      dx2y2   :     0.069374
      dxy     :     0.080503
      f0      :     0.007206  f :     0.043481
      f+1     :     0.006654
      f-1     :     0.004555
      f+2     :     0.008815
      f-2     :     0.004342
      f+3     :     0.004901
      f-3     :     0.007008
 11 H s       :     0.780798  s :     0.780798
      pz      :     0.028702  p :     0.060453
      px      :     0.015820
      py      :     0.015930
 12 C s       :     2.765327  s :     2.765327
      pz      :     1.033683  p :     2.934702
      px      :     0.996436
      py      :     0.904582
      dz2     :     0.123546  d :     0.391471
      dxz     :     0.088764
      dyz     :     0.074622
      dx2y2   :     0.073997
      dxy     :     0.030542
      f0      :     0.007747  f :     0.043430
      f+1     :     0.007983
      f-1     :     0.006190
      f+2     :     0.008500
      f-2     :     0.006862
      f+3     :     0.003679
      f-3     :     0.002468
 13 H s       :     0.782265  s :     0.782265
      pz      :     0.011322  p :     0.060264
      px      :     0.036458
      py      :     0.012484
 14 C s       :     2.763673  s :     2.763673
      pz      :     0.996225  p :     2.942232
      px      :     1.044151
      py      :     0.901856
      dz2     :     0.071492  d :     0.389981
      dxz     :     0.140591
      dyz     :     0.043890
      dx2y2   :     0.059495
      dxy     :     0.074512
      f0      :     0.008730  f :     0.043396
      f+1     :     0.006091
      f-1     :     0.005105
      f+2     :     0.008477
      f-2     :     0.003626
      f+3     :     0.004884
      f-3     :     0.006482
 15 H s       :     0.781584  s :     0.781584
      pz      :     0.025176  p :     0.060412
      px      :     0.018235
      py      :     0.017001
 16 C s       :     2.755528  s :     2.755528
      pz      :     0.976307  p :     2.916467
      px      :     1.043289
      py      :     0.896870
      dz2     :     0.073926  d :     0.391886
      dxz     :     0.129001
      dyz     :     0.037256
      dx2y2   :     0.068898
      dxy     :     0.082805
      f0      :     0.007144  f :     0.043504
      f+1     :     0.006818
      f-1     :     0.004398
      f+2     :     0.008739
      f-2     :     0.004478
      f+3     :     0.004961
      f-3     :     0.006967
 17 H s       :     0.773129  s :     0.773129
      pz      :     0.029477  p :     0.061526
      px      :     0.015972
      py      :     0.016077
 18 C s       :     2.699468  s :     2.699468
      pz      :     0.854438  p :     2.879082
      px      :     1.002155
      py      :     1.022489
      dz2     :     0.159893  d :     0.714540
      dxz     :     0.139590
      dyz     :     0.135926
      dx2y2   :     0.150859
      dxy     :     0.128272
      f0      :     0.014077  f :     0.085189
      f+1     :     0.012925
      f-1     :     0.014700
      f+2     :     0.011106
      f-2     :     0.010843
      f+3     :     0.008889
      f-3     :     0.012649
 19 C s       :     2.826293  s :     2.826293
      pz      :     1.073303  p :     3.155947
      px      :     1.009979
      py      :     1.072665
      dz2     :     0.036348  d :     0.255740
      dxz     :     0.057791
      dyz     :     0.036188
      dx2y2   :     0.051327
      dxy     :     0.074087
      f0      :     0.003454  f :     0.024156
      f+1     :     0.003467
      f-1     :     0.000852
      f+2     :     0.004128
      f-2     :     0.002074
      f+3     :     0.004885
      f-3     :     0.005298
 20 H s       :     0.804980  s :     0.804980
      pz      :     0.020748  p :     0.062652
      px      :     0.013288
      py      :     0.028616
 21 H s       :     0.800923  s :     0.800923
      pz      :     0.033209  p :     0.062576
      px      :     0.014966
      py      :     0.014401
 22 H s       :     0.807661  s :     0.807661
      pz      :     0.017626  p :     0.064628
      px      :     0.018121
      py      :     0.028881
 23 C s       :     2.826519  s :     2.826519
      pz      :     1.064554  p :     3.157299
      px      :     1.060276
      py      :     1.032469
      dz2     :     0.061071  d :     0.258878
      dxz     :     0.024273
      dyz     :     0.050085
      dx2y2   :     0.091245
      dxy     :     0.032203
      f0      :     0.002455  f :     0.024485
      f+1     :     0.003638
      f-1     :     0.002900
      f+2     :     0.003560
      f-2     :     0.003977
      f+3     :     0.003810
      f-3     :     0.004146
 24 H s       :     0.806488  s :     0.806488
      pz      :     0.013475  p :     0.062874
      px      :     0.036197
      py      :     0.013202
 25 H s       :     0.800481  s :     0.800481
      pz      :     0.033304  p :     0.062473
      px      :     0.016106
      py      :     0.013063
 26 H s       :     0.806182  s :     0.806182
      pz      :     0.019278  p :     0.062996
      px      :     0.014138
      py      :     0.029580
 27 C s       :     2.825911  s :     2.825911
      pz      :     1.055438  p :     3.155102
      px      :     1.069567
      py      :     1.030097
      dz2     :     0.065296  d :     0.256548
      dxz     :     0.025766
      dyz     :     0.046335
      dx2y2   :     0.069926
      dxy     :     0.049225
      f0      :     0.002456  f :     0.024185
      f+1     :     0.003019
      f-1     :     0.003793
      f+2     :     0.003156
      f-2     :     0.004542
      f+3     :     0.004607
      f-3     :     0.002612
 28 H s       :     0.800671  s :     0.800671
      pz      :     0.033005  p :     0.062519
      px      :     0.016401
      py      :     0.013114
 29 H s       :     0.805850  s :     0.805850
      pz      :     0.013434  p :     0.062675
      px      :     0.036024
      py      :     0.013217
 30 H s       :     0.807227  s :     0.807227
      pz      :     0.018473  p :     0.064242
      px      :     0.017948
      py      :     0.027822
 31 C s       :     2.698247  s :     2.698247
      pz      :     0.824029  p :     2.804882
      px      :     0.952997
      py      :     1.027857
      dz2     :     0.180545  d :     0.564499
      dxz     :     0.091515
      dyz     :     0.136037
      dx2y2   :     0.082019
      dxy     :     0.074383
      f0      :     0.012822  f :     0.069022
      f+1     :     0.012230
      f-1     :     0.020213
      f+2     :     0.007112
      f-2     :     0.006699
      f+3     :     0.005748
      f-3     :     0.004198
 32 C s       :     2.705277  s :     2.705277
      pz      :     1.015943  p :     2.797121
      px      :     0.853472
      py      :     0.927706
      dz2     :     0.123685  d :     0.498726
      dxz     :     0.092519
      dyz     :     0.133498
      dx2y2   :     0.077230
      dxy     :     0.071794
      f0      :     0.008246  f :     0.054319
      f+1     :     0.008675
      f-1     :     0.014387
      f+2     :     0.005575
      f-2     :     0.005847
      f+3     :     0.005359
      f-3     :     0.006231
 33 C s       :     2.749799  s :     2.749799
      pz      :     1.014788  p :     2.914280
      px      :     0.911182
      py      :     0.988309
      dz2     :     0.094979  d :     0.390764
      dxz     :     0.080178
      dyz     :     0.133620
      dx2y2   :     0.039876
      dxy     :     0.042111
      f0      :     0.007346  f :     0.042897
      f+1     :     0.007920
      f-1     :     0.012439
      f+2     :     0.003002
      f-2     :     0.004426
      f+3     :     0.003981
      f-3     :     0.003783
 34 H s       :     0.772806  s :     0.772806
      pz      :     0.019403  p :     0.062033
      px      :     0.016746
      py      :     0.025885
 35 C s       :     2.762002  s :     2.762002
      pz      :     0.995748  p :     2.931589
      px      :     0.911419
      py      :     1.024422
      dz2     :     0.124417  d :     0.396255
      dxz     :     0.035031
      dyz     :     0.084384
      dx2y2   :     0.077762
      dxy     :     0.074660
      f0      :     0.004567  f :     0.044329
      f+1     :     0.003565
      f-1     :     0.011680
      f+2     :     0.007434
      f-2     :     0.007168
      f+3     :     0.005593
      f-3     :     0.004321
 36 H s       :     0.780604  s :     0.780604
      pz      :     0.036628  p :     0.060132
      px      :     0.012368
      py      :     0.011136
 37 C s       :     2.760720  s :     2.760720
      pz      :     1.052715  p :     2.939580
      px      :     0.904406
      py      :     0.982458
      dz2     :     0.111228  d :     0.393173
      dxz     :     0.080741
      dyz     :     0.127810
      dx2y2   :     0.031520
      dxy     :     0.041873
      f0      :     0.007887  f :     0.044609
      f+1     :     0.007692
      f-1     :     0.013889
      f+2     :     0.004092
      f-2     :     0.004414
      f+3     :     0.003829
      f-3     :     0.002806
 38 H s       :     0.779739  s :     0.779739
      pz      :     0.015135  p :     0.060555
      px      :     0.017640
      py      :     0.027780
 39 C s       :     2.753638  s :     2.753638
      pz      :     1.048910  p :     2.921027
      px      :     0.899468
      py      :     0.972649
      dz2     :     0.088458  d :     0.390004
      dxz     :     0.082811
      dyz     :     0.136395
      dx2y2   :     0.041827
      dxy     :     0.040513
      f0      :     0.007580  f :     0.044326
      f+1     :     0.008073
      f-1     :     0.012494
      f+2     :     0.003399
      f-2     :     0.004343
      f+3     :     0.004044
      f-3     :     0.004393
 40 H s       :     0.769581  s :     0.769581
      pz      :     0.020392  p :     0.063886
      px      :     0.017631
      py      :     0.025863
 41 C s       :     2.685458  s :     2.685458
      pz      :     0.987920  p :     2.917932
      px      :     0.977486
      py      :     0.952525
      dz2     :     0.142912  d :     0.636955
      dxz     :     0.129892
      dyz     :     0.105630
      dx2y2   :     0.116394
      dxy     :     0.142128
      f0      :     0.008459  f :     0.068450
      f+1     :     0.012011
      f-1     :     0.010230
      f+2     :     0.007843
      f-2     :     0.010556
      f+3     :     0.007556
      f-3     :     0.011796
 42 C s       :     2.823427  s :     2.823427
      pz      :     1.066756  p :     3.138856
      px      :     1.050782
      py      :     1.021318
      dz2     :     0.059372  d :     0.264877
      dxz     :     0.045982
      dyz     :     0.034721
      dx2y2   :     0.070392
      dxy     :     0.054411
      f0      :     0.003947  f :     0.024209
      f+1     :     0.001384
      f-1     :     0.002348
      f+2     :     0.003707
      f-2     :     0.004011
      f+3     :     0.004546
      f-3     :     0.004265
 43 H s       :     0.803939  s :     0.803939
      pz      :     0.019456  p :     0.063127
      px      :     0.030758
      py      :     0.012913
 44 H s       :     0.804473  s :     0.804473
      pz      :     0.015374  p :     0.062243
      px      :     0.018593
      py      :     0.028277
 45 H s       :     0.806052  s :     0.806052
      pz      :     0.035788  p :     0.063075
      px      :     0.014332
      py      :     0.012955
 46 C s       :     2.824019  s :     2.824019
      pz      :     1.053236  p :     3.139755
      px      :     1.015188
      py      :     1.071332
      dz2     :     0.093017  d :     0.266407
      dxz     :     0.041622
      dyz     :     0.013018
      dx2y2   :     0.029791
      dxy     :     0.088959
      f0      :     0.003104  f :     0.024134
      f+1     :     0.004738
      f-1     :     0.001198
      f+2     :     0.003887
      f-2     :     0.004386
      f+3     :     0.004360
      f-3     :     0.002461
 47 H s       :     0.808049  s :     0.808049
      pz      :     0.036659  p :     0.064391
      px      :     0.013762
      py      :     0.013970
 48 H s       :     0.804565  s :     0.804565
      pz      :     0.015252  p :     0.062352
      px      :     0.018177
      py      :     0.028923
 49 H s       :     0.806064  s :     0.806064
      pz      :     0.014410  p :     0.062633
      px      :     0.020151
      py      :     0.028071
 50 C s       :     2.818548  s :     2.818548
      pz      :     1.013220  p :     3.149236
      px      :     1.061233
      py      :     1.074783
      dz2     :     0.064276  d :     0.274712
      dxz     :     0.088029
      dyz     :     0.052052
      dx2y2   :     0.015343
      dxy     :     0.055012
      f0      :     0.005293  f :     0.024441
      f+1     :     0.004593
      f-1     :     0.006017
      f+2     :     0.003491
      f-2     :     0.001765
      f+3     :     0.002795
      f-3     :     0.000486
 51 H s       :     0.794926  s :     0.794926
      pz      :     0.015002  p :     0.066856
      px      :     0.021704
      py      :     0.030151
 52 H s       :     0.793147  s :     0.793147
      pz      :     0.012683  p :     0.062954
      px      :     0.021647
      py      :     0.028624
 53 H s       :     0.800638  s :     0.800638
      pz      :     0.021782  p :     0.066204
      px      :     0.028706
      py      :     0.015716
 54 C s       :     2.758021  s :     2.758021
      pz      :     0.729553  p :     2.573500
      px      :     0.841110
      py      :     1.002837
      dz2     :     0.156208  d :     0.921744
      dxz     :     0.155064
      dyz     :     0.124170
      dx2y2   :     0.303283
      dxy     :     0.183020
      f0      :     0.012695  f :     0.132500
      f+1     :     0.011980
      f-1     :     0.015334
      f+2     :     0.017745
      f-2     :     0.020319
      f+3     :     0.022880
      f-3     :     0.031548
 55 C s       :     2.704707  s :     2.704707
      pz      :     0.984516  p :     2.879260
      px      :     0.943276
      py      :     0.951468
      dz2     :     0.112897  d :     0.502822
      dxz     :     0.078813
      dyz     :     0.097654
      dx2y2   :     0.114884
      dxy     :     0.098573
      f0      :     0.006237  f :     0.056712
      f+1     :     0.007060
      f-1     :     0.008208
      f+2     :     0.010850
      f-2     :     0.007768
      f+3     :     0.008423
      f-3     :     0.008166
 56 C s       :     2.756610  s :     2.756610
      pz      :     0.946382  p :     2.903311
      px      :     0.928109
      py      :     1.028820
      dz2     :     0.054445  d :     0.389276
      dxz     :     0.045173
      dyz     :     0.113532
      dx2y2   :     0.080646
      dxy     :     0.095481
      f0      :     0.006167  f :     0.043520
      f+1     :     0.005558
      f-1     :     0.004201
      f+2     :     0.007509
      f-2     :     0.005636
      f+3     :     0.007769
      f-3     :     0.006679
 57 H s       :     0.773736  s :     0.773736
      pz      :     0.023950  p :     0.061486
      px      :     0.015411
      py      :     0.022125
 58 C s       :     2.764083  s :     2.764083
      pz      :     0.961508  p :     2.942189
      px      :     0.931444
      py      :     1.049237
      dz2     :     0.054827  d :     0.387803
      dxz     :     0.055128
      dyz     :     0.106364
      dx2y2   :     0.087183
      dxy     :     0.084301
      f0      :     0.006351  f :     0.043366
      f+1     :     0.003951
      f-1     :     0.005598
      f+2     :     0.007729
      f-2     :     0.005682
      f+3     :     0.005990
      f-3     :     0.008066
 59 H s       :     0.780668  s :     0.780668
      pz      :     0.023359  p :     0.060482
      px      :     0.023580
      py      :     0.013543
 60 C s       :     2.766226  s :     2.766226
      pz      :     0.988670  p :     2.930172
      px      :     0.948875
      py      :     0.992628
      dz2     :     0.101988  d :     0.390703
      dxz     :     0.072152
      dyz     :     0.068289
      dx2y2   :     0.084113
      dxy     :     0.064162
      f0      :     0.004765  f :     0.043345
      f+1     :     0.006523
      f-1     :     0.006805
      f+2     :     0.008284
      f-2     :     0.007230
      f+3     :     0.004942
      f-3     :     0.004796
 61 H s       :     0.781414  s :     0.781414
      pz      :     0.011439  p :     0.060268
      px      :     0.014014
      py      :     0.034815
 62 C s       :     2.763951  s :     2.763951
      pz      :     0.961379  p :     2.940833
      px      :     0.952753
      py      :     1.026701
      dz2     :     0.054796  d :     0.388438
      dxz     :     0.046181
      dyz     :     0.114863
      dx2y2   :     0.077440
      dxy     :     0.095158
      f0      :     0.006143  f :     0.043331
      f+1     :     0.005618
      f-1     :     0.004093
      f+2     :     0.007490
      f-2     :     0.005887
      f+3     :     0.007469
      f-3     :     0.006633
 63 H s       :     0.780701  s :     0.780701
      pz      :     0.024001  p :     0.060443
      px      :     0.015629
      py      :     0.020813
 64 C s       :     2.757994  s :     2.757994
      pz      :     0.952134  p :     2.917704
      px      :     0.924526
      py      :     1.041044
      dz2     :     0.055151  d :     0.389101
      dxz     :     0.055000
      dyz     :     0.105950
      dx2y2   :     0.084499
      dxy     :     0.088501
      f0      :     0.006628  f :     0.043487
      f+1     :     0.003802
      f-1     :     0.005839
      f+2     :     0.007429
      f-2     :     0.005774
      f+3     :     0.005906
      f-3     :     0.008109
 65 H s       :     0.774483  s :     0.774483
      pz      :     0.023951  p :     0.062454
      px      :     0.024110
      py      :     0.014393
 66 H s       :     0.655099  s :     0.655099
      pz      :     0.022353  p :     0.112701
      px      :     0.034455
      py      :     0.055893
 67 O s       :     3.420090  s :     3.420090
      pz      :     1.607231  p :     4.614429
      px      :     1.525601
      py      :     1.481597
      dz2     :     0.010631  d :     0.060739
      dxz     :     0.020440
      dyz     :     0.003880
      dx2y2   :     0.015986
      dxy     :     0.009801
      f0      :     0.000535  f :     0.005298
      f+1     :     0.001414
      f-1     :     0.000032
      f+2     :     0.001293
      f-2     :     0.000621
      f+3     :     0.000824
      f-3     :     0.000578
 68 C s       :     2.755261  s :     2.755261
      pz      :     0.932410  p :     2.677406
      px      :     0.977475
      py      :     0.767521
      dz2     :     0.254840  d :     1.015921
      dxz     :     0.311184
      dyz     :     0.161165
      dx2y2   :     0.134272
      dxy     :     0.154461
      f0      :     0.023051  f :     0.162480
      f+1     :     0.054162
      f-1     :     0.016345
      f+2     :     0.017119
      f-2     :     0.022049
      f+3     :     0.014370
      f-3     :     0.015384
 69 C s       :     2.716598  s :     2.716598
      pz      :     1.011776  p :     2.877121
      px      :     0.995719
      py      :     0.869625
      dz2     :     0.117656  d :     0.493826
      dxz     :     0.160920
      dyz     :     0.070727
      dx2y2   :     0.072364
      dxy     :     0.072158
      f0      :     0.007476  f :     0.055103
      f+1     :     0.017529
      f-1     :     0.005490
      f+2     :     0.006214
      f-2     :     0.006871
      f+3     :     0.005641
      f-3     :     0.005883
 70 C s       :     2.759524  s :     2.759524
      pz      :     0.986945  p :     2.920032
      px      :     1.053283
      py      :     0.879803
      dz2     :     0.101890  d :     0.389460
      dxz     :     0.100947
      dyz     :     0.029416
      dx2y2   :     0.076336
      dxy     :     0.080870
      f0      :     0.003132  f :     0.043155
      f+1     :     0.013513
      f-1     :     0.001906
      f+2     :     0.006087
      f-2     :     0.007527
      f+3     :     0.006207
      f-3     :     0.004784
 71 H s       :     0.783186  s :     0.783186
      pz      :     0.034900  p :     0.061917
      px      :     0.011255
      py      :     0.015761
 72 C s       :     2.765161  s :     2.765161
      pz      :     1.036305  p :     2.952276
      px      :     1.009671
      py      :     0.906299
      dz2     :     0.097705  d :     0.390919
      dxz     :     0.138153
      dyz     :     0.061909
      dx2y2   :     0.056978
      dxy     :     0.036174
      f0      :     0.006949  f :     0.043185
      f+1     :     0.012805
      f-1     :     0.005763
      f+2     :     0.004662
      f-2     :     0.005136
      f+3     :     0.004649
      f-3     :     0.003222
 73 H s       :     0.785239  s :     0.785239
      pz      :     0.016588  p :     0.060213
      px      :     0.030597
      py      :     0.013027
 74 C s       :     2.766725  s :     2.766725
      pz      :     1.035644  p :     2.941787
      px      :     1.017524
      py      :     0.888620
      dz2     :     0.095450  d :     0.393162
      dxz     :     0.143069
      dyz     :     0.059183
      dx2y2   :     0.047662
      dxy     :     0.047797
      f0      :     0.006991  f :     0.043292
      f+1     :     0.013212
      f-1     :     0.005307
      f+2     :     0.004939
      f-2     :     0.004667
      f+3     :     0.003862
      f-3     :     0.004313
 75 H s       :     0.785067  s :     0.785067
      pz      :     0.017052  p :     0.060186
      px      :     0.028724
      py      :     0.014409
 76 C s       :     2.764916  s :     2.764916
      pz      :     0.984611  p :     2.952540
      px      :     1.068904
      py      :     0.899025
      dz2     :     0.104790  d :     0.391112
      dxz     :     0.100836
      dyz     :     0.027595
      dx2y2   :     0.078230
      dxy     :     0.079662
      f0      :     0.003186  f :     0.043221
      f+1     :     0.013674
      f-1     :     0.001776
      f+2     :     0.006099
      f-2     :     0.007464
      f+3     :     0.006284
      f-3     :     0.004739
 77 H s       :     0.785263  s :     0.785263
      pz      :     0.033945  p :     0.060213
      px      :     0.010869
      py      :     0.015399
 78 C s       :     2.759185  s :     2.759185
      pz      :     1.020115  p :     2.919737
      px      :     1.016144
      py      :     0.883478
      dz2     :     0.096984  d :     0.389410
      dxz     :     0.134201
      dyz     :     0.061742
      dx2y2   :     0.059730
      dxy     :     0.036753
      f0      :     0.006990  f :     0.043153
      f+1     :     0.012518
      f-1     :     0.005731
      f+2     :     0.004746
      f-2     :     0.005119
      f+3     :     0.004753
      f-3     :     0.003296
 79 H s       :     0.783302  s :     0.783302
      pz      :     0.016195  p :     0.061818
      px      :     0.032868
      py      :     0.012756
 80 O s       :     3.414722  s :     3.414722
      pz      :     1.479669  p :     4.602433
      px      :     1.652360
      py      :     1.470403
      dz2     :     0.022628  d :     0.061839
      dxz     :     0.015775
      dyz     :     0.016390
      dx2y2   :     0.002589
      dxy     :     0.004457
      f0      :     0.001365  f :     0.005178
      f+1     :     0.001225
      f-1     :     0.001427
      f+2     :     0.000447
      f-2     :     0.000574
      f+3     :     0.000073
      f-3     :     0.000067
 81 H s       :     0.651526  s :     0.651526
      pz      :     0.020576  p :     0.148241
      px      :     0.064440
      py      :     0.063225


                      *****************************
                      * MAYER POPULATION ANALYSIS *
                      *****************************

  NA   - Mulliken gross atomic population
  ZA   - Total nuclear charge
  QA   - Mulliken gross atomic charge
  VA   - Mayer's total valence
  BVA  - Mayer's bonded valence
  FA   - Mayer's free valence

  ATOM       NA         ZA         QA         VA         BVA        FA
  0 O      8.4074     8.0000    -0.4074     2.1387     2.1387     0.0000
  1 O      8.4083     8.0000    -0.4083     2.1526     2.1526     0.0000
  2 N      7.1177     7.0000    -0.1177     3.2577     3.2577     0.0000
  3 N      6.7549     7.0000     0.2451     3.5121     3.5121    -0.0000
  4 C      5.8042     6.0000     0.1958     4.2831     4.2831     0.0000
  5 C      5.7749     6.0000     0.2251     3.4922     3.4922     0.0000
  6 H      0.7957     1.0000     0.2043     0.9859     0.9859     0.0000
  7 C      6.1761     6.0000    -0.1761     3.7939     3.7939    -0.0000
  8 C      6.1961     6.0000    -0.1961     3.9014     3.9014     0.0000
  9 H      0.8370     1.0000     0.1630     0.9614     0.9614     0.0000
 10 C      6.1687     6.0000    -0.1687     3.8930     3.8930     0.0000
 11 H      0.8455     1.0000     0.1545     0.9660     0.9660     0.0000
 12 C      6.1320     6.0000    -0.1320     3.8379     3.8379    -0.0000
 13 H      0.8414     1.0000     0.1586     0.9609     0.9609    -0.0000
 14 C      6.1604     6.0000    -0.1604     3.8862     3.8862    -0.0000
 15 H      0.8419     1.0000     0.1581     0.9611     0.9611    -0.0000
 16 C      6.1203     6.0000    -0.1203     3.7837     3.7837    -0.0000
 17 H      0.8415     1.0000     0.1585     0.9729     0.9729    -0.0000
 18 C      5.8618     6.0000     0.1382     3.9186     3.9186     0.0000
 19 C      6.4273     6.0000    -0.4273     3.8495     3.8495     0.0000
 20 H      0.8587     1.0000     0.1413     0.9794     0.9794     0.0000
 21 H      0.8512     1.0000     0.1488     0.9709     0.9709     0.0000
 22 H      0.8535     1.0000     0.1465     0.9859     0.9859     0.0000
 23 C      6.4261     6.0000    -0.4261     3.8421     3.8421     0.0000
 24 H      0.8523     1.0000     0.1477     0.9770     0.9770    -0.0000
 25 H      0.8484     1.0000     0.1516     0.9720     0.9720     0.0000
 26 H      0.8525     1.0000     0.1475     0.9829     0.9829    -0.0000
 27 C      6.4280     6.0000    -0.4280     3.8592     3.8592     0.0000
 28 H      0.8502     1.0000     0.1498     0.9703     0.9703     0.0000
 29 H      0.8588     1.0000     0.1412     0.9760     0.9760     0.0000
 30 H      0.8506     1.0000     0.1494     0.9813     0.9813     0.0000
 31 C      5.9601     6.0000     0.0399     3.9597     3.9597    -0.0000
 32 C      6.0327     6.0000    -0.0327     3.7342     3.7342     0.0000
 33 C      6.1585     6.0000    -0.1585     3.8211     3.8211     0.0000
 34 H      0.8312     1.0000     0.1688     0.9637     0.9637     0.0000
 35 C      6.2109     6.0000    -0.2109     3.9598     3.9598     0.0000
 36 H      0.8414     1.0000     0.1586     0.9623     0.9623     0.0000
 37 C      6.1129     6.0000    -0.1129     3.8295     3.8295    -0.0000
 38 H      0.8366     1.0000     0.1634     0.9598     0.9598    -0.0000
 39 C      6.2680     6.0000    -0.2680     3.9431     3.9431    -0.0000
 40 H      0.8452     1.0000     0.1548     1.0077     1.0077    -0.0000
 41 C      5.8756     6.0000     0.1244     3.8504     3.8504    -0.0000
 42 C      6.4341     6.0000    -0.4341     3.8871     3.8871    -0.0000
 43 H      0.8458     1.0000     0.1542     0.9683     0.9683     0.0000
 44 H      0.8591     1.0000     0.1409     0.9711     0.9711    -0.0000
 45 H      0.8549     1.0000     0.1451     0.9715     0.9715     0.0000
 46 C      6.4374     6.0000    -0.4374     3.8629     3.8629     0.0000
 47 H      0.8550     1.0000     0.1450     0.9716     0.9716     0.0000
 48 H      0.8544     1.0000     0.1456     0.9712     0.9712     0.0000
 49 H      0.8523     1.0000     0.1477     0.9712     0.9712     0.0000
 50 C      6.4883     6.0000    -0.4883     3.9603     3.9603     0.0000
 51 H      0.8270     1.0000     0.1730     0.9649     0.9649    -0.0000
 52 H      0.8418     1.0000     0.1582     0.9751     0.9751     0.0000
 53 H      0.8467     1.0000     0.1533     0.9854     0.9854     0.0000
 54 C      5.5255     6.0000     0.4745     4.0416     4.0416     0.0000
 55 C      6.0097     6.0000    -0.0097     3.7035     3.7035     0.0000
 56 C      6.2837     6.0000    -0.2837     4.0017     4.0017     0.0000
 57 H      0.8419     1.0000     0.1581     0.9808     0.9808     0.0000
 58 C      6.1328     6.0000    -0.1328     3.8575     3.8575     0.0000
 59 H      0.8383     1.0000     0.1617     0.9611     0.9611    -0.0000
 60 C      6.1504     6.0000    -0.1504     3.9100     3.9100     0.0000
 61 H      0.8377     1.0000     0.1623     0.9598     0.9598     0.0000
 62 C      6.1238     6.0000    -0.1238     3.8842     3.8842     0.0000
 63 H      0.8392     1.0000     0.1608     0.9626     0.9626    -0.0000
 64 C      6.2093     6.0000    -0.2093     3.9414     3.9414     0.0000
 65 H      0.8168     1.0000     0.1832     0.9692     0.9692     0.0000
 66 H      0.7910     1.0000     0.2090     1.0422     1.0422    -0.0000
 67 O      8.6011     8.0000    -0.6011     1.8572     1.8572     0.0000
 68 C      5.6076     6.0000     0.3924     4.3259     4.3259     0.0000
 69 C      5.8479     6.0000     0.1521     3.3989     3.3989    -0.0000
 70 C      6.2518     6.0000    -0.2518     3.9766     3.9766     0.0000
 71 H      0.8537     1.0000     0.1463     0.9965     0.9965    -0.0000
 72 C      6.1414     6.0000    -0.1414     3.8825     3.8825    -0.0000
 73 H      0.8443     1.0000     0.1557     0.9618     0.9618     0.0000
 74 C      6.1570     6.0000    -0.1570     3.9071     3.9071    -0.0000
 75 H      0.8420     1.0000     0.1580     0.9596     0.9596     0.0000
 76 C      6.1467     6.0000    -0.1467     3.8891     3.8891     0.0000
 77 H      0.8440     1.0000     0.1560     0.9615     0.9615     0.0000
 78 C      6.2449     6.0000    -0.2449     3.9928     3.9928    -0.0000
 79 H      0.8559     1.0000     0.1441     0.9995     0.9995     0.0000
 80 O      8.6286     8.0000    -0.6286     1.8259     1.8259    -0.0000
 81 H      0.7198     1.0000     0.2802     0.9670     0.9670     0.0000

  Mayer bond orders larger than 0.100000
B(  0-O ,  4-C ) :   1.4921 B(  0-O , 54-C ) :   0.3936 B(  1-O , 54-C ) :   2.0103 
B(  2-N ,  4-C ) :   1.5882 B(  2-N , 18-C ) :   0.8689 B(  2-N , 81-H ) :   0.7718 
B(  3-N ,  5-C ) :   0.8929 B(  3-N , 31-C ) :   0.9879 B(  3-N , 54-C ) :   0.7164 
B(  3-N , 66-H ) :   0.8389 B(  4-C ,  5-C ) :   0.8932 B(  5-C ,  6-H ) :   0.8891 
B(  5-C ,  7-C ) :   0.7871 B(  7-C ,  8-C ) :   1.3406 B(  7-C , 16-C ) :   1.2958 
B(  8-C ,  9-H ) :   0.9818 B(  8-C , 10-C ) :   1.3830 B( 10-C , 11-H ) :   0.9849 
B( 10-C , 12-C ) :   1.3672 B( 12-C , 13-H ) :   0.9766 B( 12-C , 14-C ) :   1.3646 
B( 14-C , 15-H ) :   0.9820 B( 14-C , 16-C ) :   1.3895 B( 16-C , 17-H ) :   0.9890 
B( 18-C , 19-C ) :   0.9823 B( 18-C , 23-C ) :   0.9706 B( 18-C , 27-C ) :   0.9788 
B( 19-C , 20-H ) :   0.9648 B( 19-C , 21-H ) :   0.9604 B( 19-C , 22-H ) :   0.9607 
B( 23-C , 24-H ) :   0.9625 B( 23-C , 25-H ) :   0.9608 B( 23-C , 26-H ) :   0.9674 
B( 27-C , 28-H ) :   0.9605 B( 27-C , 29-H ) :   0.9629 B( 27-C , 30-H ) :   0.9629 
B( 31-C , 32-C ) :   1.3395 B( 31-C , 39-C ) :   1.4022 B( 32-C , 33-C ) :   1.2802 
B( 32-C , 41-C ) :   0.9734 B( 33-C , 34-H ) :   0.9612 B( 33-C , 35-C ) :   1.4521 
B( 35-C , 36-H ) :   0.9783 B( 35-C , 37-C ) :   1.3414 B( 37-C , 38-H ) :   0.9744 
B( 37-C , 39-C ) :   1.4075 B( 39-C , 40-H ) :   0.9725 B( 41-C , 42-C ) :   0.9525 
B( 41-C , 46-C ) :   0.9453 B( 41-C , 50-C ) :   0.9795 B( 42-C , 43-H ) :   0.9759 
B( 42-C , 44-H ) :   0.9578 B( 42-C , 45-H ) :   0.9589 B( 46-C , 47-H ) :   0.9583 
B( 46-C , 48-H ) :   0.9602 B( 46-C , 49-H ) :   0.9703 B( 50-C , 51-H ) :   0.9711 
B( 50-C , 52-H ) :   0.9481 B( 50-C , 53-H ) :   0.9180 B( 54-C , 55-C ) :   0.8906 
B( 55-C , 56-C ) :   1.3917 B( 55-C , 64-C ) :   1.3618 B( 56-C , 57-H ) :   0.9852 
B( 56-C , 58-C ) :   1.4044 B( 58-C , 59-H ) :   0.9748 B( 58-C , 60-C ) :   1.3820 
B( 60-C , 61-H ) :   0.9701 B( 60-C , 62-C ) :   1.3878 B( 62-C , 63-H ) :   0.9732 
B( 62-C , 64-C ) :   1.4231 B( 64-C , 65-H ) :   0.9411 B( 67-O , 68-C ) :   1.7434 
B( 67-O , 69-C ) :  -0.1337 B( 68-C , 69-C ) :   0.9462 B( 68-C , 80-O ) :   1.5987 
B( 69-C , 70-C ) :   1.3465 B( 69-C , 78-C ) :   1.3390 B( 69-C , 80-O ) :  -0.1350 
B( 70-C , 71-H ) :   0.9646 B( 70-C , 72-C ) :   1.4180 B( 72-C , 73-H ) :   0.9743 
B( 72-C , 74-C ) :   1.3904 B( 74-C , 75-H ) :   0.9697 B( 74-C , 76-C ) :   1.3890 
B( 76-C , 77-H ) :   0.9742 B( 76-C , 78-C ) :   1.4258 B( 78-C , 79-H ) :   0.9640 
B( 80-O , 81-H ) :   0.1632 

-------
TIMINGS
-------

Total SCF time: 0 days 0 hours 9 min 32 sec 

Total time                  ....     572.784 sec
Sum of individual times     ....     524.868 sec  ( 91.6%)

Fock matrix formation       ....     464.898 sec  ( 81.2%)
  Split-RI-J                ....      38.886 sec  (  8.4% of F)
  Chain of spheres X        ....     209.850 sec  ( 45.1% of F)
  XC integration            ....      97.787 sec  ( 21.0% of F)
    Basis function eval.    ....       2.359 sec  (  2.4% of XC)
    Density eval.           ....      13.068 sec  ( 13.4% of XC)
    XC-Functional eval.     ....       0.270 sec  (  0.3% of XC)
    XC-Potential eval.      ....       3.958 sec  (  4.0% of XC)
Diagonalization             ....       5.922 sec  (  1.0%)
Density matrix formation    ....       1.204 sec  (  0.2%)
Population analysis         ....       3.332 sec  (  0.6%)
Initial guess               ....       4.213 sec  (  0.7%)
Orbital Transformation      ....       0.000 sec  (  0.0%)
Orbital Orthonormalization  ....       0.000 sec  (  0.0%)
DIIS solution               ....      10.370 sec  (  1.8%)
SOSCF solution              ....      14.467 sec  (  2.5%)
Grid generation             ....      20.462 sec  (  3.6%)

Maximum memory used throughout the entire SCF-calculation: 581.7 MB
[1713684778.298063] [node052:2201390:0]          mpool.c:43   UCX  WARN  object 0x146428c0 was not returned to mpool ucp_requests
[1713684778.298081] [node052:2201390:0]          mpool.c:43   UCX  WARN  object 0x14642a80 was not returned to mpool ucp_requests
[1713684778.298087] [node052:2201390:0]          mpool.c:43   UCX  WARN  object 0x14642e00 was not returned to mpool ucp_requests
[1713684778.299605] [node052:2201392:0]          mpool.c:43   UCX  WARN  object 0x14208ec0 was not returned to mpool ucp_requests
[1713684778.299618] [node052:2201392:0]          mpool.c:43   UCX  WARN  object 0x14209240 was not returned to mpool ucp_requests
[1713684778.299624] [node052:2201392:0]          mpool.c:43   UCX  WARN  object 0x14209400 was not returned to mpool ucp_requests
[1713684778.302239] [node052:2201391:0]          mpool.c:43   UCX  WARN  object 0x147439c0 was not returned to mpool ucp_requests
[1713684778.302259] [node052:2201391:0]          mpool.c:43   UCX  WARN  object 0x14743b80 was not returned to mpool ucp_requests
[1713684778.302264] [node052:2201391:0]          mpool.c:43   UCX  WARN  object 0x147440c0 was not returned to mpool ucp_requests
[1713684778.303085] [node052:2201374:0]          mpool.c:43   UCX  WARN  object 0x12d364c0 was not returned to mpool ucp_requests
[1713684778.303098] [node052:2201374:0]          mpool.c:43   UCX  WARN  object 0x12d36680 was not returned to mpool ucp_requests
[1713684778.303103] [node052:2201374:0]          mpool.c:43   UCX  WARN  object 0x12d36d80 was not returned to mpool ucp_requests
[1713684778.303107] [node052:2201374:0]          mpool.c:43   UCX  WARN  object 0x12d36f40 was not returned to mpool ucp_requests
[1713684778.303226] [node052:2201384:0]          mpool.c:43   UCX  WARN  object 0x13337700 was not returned to mpool ucp_requests
[1713684778.303238] [node052:2201384:0]          mpool.c:43   UCX  WARN  object 0x13337e00 was not returned to mpool ucp_requests
[1713684778.303243] [node052:2201384:0]          mpool.c:43   UCX  WARN  object 0x13338180 was not returned to mpool ucp_requests
[1713684778.303423] [node052:2201383:0]          mpool.c:43   UCX  WARN  object 0x139cc740 was not returned to mpool ucp_requests
[1713684778.303444] [node052:2201383:0]          mpool.c:43   UCX  WARN  object 0x139cce40 was not returned to mpool ucp_requests
[1713684778.303451] [node052:2201383:0]          mpool.c:43   UCX  WARN  object 0x139cd000 was not returned to mpool ucp_requests
[1713684778.303530] [node052:2201379:0]          mpool.c:43   UCX  WARN  object 0x13927680 was not returned to mpool ucp_requests
[1713684778.303543] [node052:2201379:0]          mpool.c:43   UCX  WARN  object 0x13927840 was not returned to mpool ucp_requests
[1713684778.303549] [node052:2201379:0]          mpool.c:43   UCX  WARN  object 0x13927f40 was not returned to mpool ucp_requests
[1713684778.303521] [node052:2201386:0]          mpool.c:43   UCX  WARN  object 0x14701cc0 was not returned to mpool ucp_requests
[1713684778.303533] [node052:2201386:0]          mpool.c:43   UCX  WARN  object 0x14701e80 was not returned to mpool ucp_requests
[1713684778.303537] [node052:2201386:0]          mpool.c:43   UCX  WARN  object 0x14702040 was not returned to mpool ucp_requests
[1713684778.305293] [node052:2201385:0]          mpool.c:43   UCX  WARN  object 0x140fb400 was not returned to mpool ucp_requests
[1713684778.305304] [node052:2201385:0]          mpool.c:43   UCX  WARN  object 0x140fbe80 was not returned to mpool ucp_requests
[1713684778.305308] [node052:2201385:0]          mpool.c:43   UCX  WARN  object 0x140fc040 was not returned to mpool ucp_requests
[1713684778.305386] [node052:2201376:0]          mpool.c:43   UCX  WARN  object 0x13f81ac0 was not returned to mpool ucp_requests
[1713684778.305399] [node052:2201376:0]          mpool.c:43   UCX  WARN  object 0x13f81c80 was not returned to mpool ucp_requests
[1713684778.305404] [node052:2201376:0]          mpool.c:43   UCX  WARN  object 0x13f81e40 was not returned to mpool ucp_requests
[1713684778.305406] [node052:2201376:0]          mpool.c:43   UCX  WARN  object 0x13f82000 was not returned to mpool ucp_requests
[1713684778.305411] [node052:2201376:0]          mpool.c:43   UCX  WARN  object 0x13f82540 was not returned to mpool ucp_requests
[1713684778.305473] [node052:2201373:0]          mpool.c:43   UCX  WARN  object 0x137bd840 was not returned to mpool ucp_requests
[1713684778.305485] [node052:2201373:0]          mpool.c:43   UCX  WARN  object 0x137bda00 was not returned to mpool ucp_requests
[1713684778.305489] [node052:2201373:0]          mpool.c:43   UCX  WARN  object 0x137bdbc0 was not returned to mpool ucp_requests
[1713684778.305493] [node052:2201373:0]          mpool.c:43   UCX  WARN  object 0x137bdd80 was not returned to mpool ucp_requests
[1713684778.306680] [node052:2201394:0]          mpool.c:43   UCX  WARN  object 0x137b9d40 was not returned to mpool ucp_requests
[1713684778.306693] [node052:2201394:0]          mpool.c:43   UCX  WARN  object 0x137b9f00 was not returned to mpool ucp_requests
[1713684778.306698] [node052:2201394:0]          mpool.c:43   UCX  WARN  object 0x137ba0c0 was not returned to mpool ucp_requests
[1713684778.316844] [node052:2201398:0]          mpool.c:43   UCX  WARN  object 0x130077c0 was not returned to mpool ucp_requests
[1713684778.316863] [node052:2201398:0]          mpool.c:43   UCX  WARN  object 0x13007980 was not returned to mpool ucp_requests
[1713684778.316867] [node052:2201398:0]          mpool.c:43   UCX  WARN  object 0x13007b40 was not returned to mpool ucp_requests
[1713684778.318367] [node052:2201393:0]          mpool.c:43   UCX  WARN  object 0x14365bc0 was not returned to mpool ucp_requests
[1713684778.318386] [node052:2201393:0]          mpool.c:43   UCX  WARN  object 0x14365f40 was not returned to mpool ucp_requests
[1713684778.318390] [node052:2201393:0]          mpool.c:43   UCX  WARN  object 0x14366100 was not returned to mpool ucp_requests
[1713684778.318577] [node052:2201372:0]          mpool.c:43   UCX  WARN  object 0x147a67c0 was not returned to mpool ucp_requests
[1713684778.318589] [node052:2201372:0]          mpool.c:43   UCX  WARN  object 0x147a6980 was not returned to mpool ucp_requests
[1713684778.318594] [node052:2201372:0]          mpool.c:43   UCX  WARN  object 0x147a6b40 was not returned to mpool ucp_requests
[1713684778.318598] [node052:2201372:0]          mpool.c:43   UCX  WARN  object 0x147a6d00 was not returned to mpool ucp_requests
[1713684778.318602] [node052:2201382:0]          mpool.c:43   UCX  WARN  object 0x13f0c880 was not returned to mpool ucp_requests
[1713684778.318617] [node052:2201382:0]          mpool.c:43   UCX  WARN  object 0x13f0cdc0 was not returned to mpool ucp_requests
[1713684778.318621] [node052:2201382:0]          mpool.c:43   UCX  WARN  object 0x13f0cf80 was not returned to mpool ucp_requests
[1713684778.322167] [node052:2201399:0]          mpool.c:43   UCX  WARN  object 0x12e65a00 was not returned to mpool ucp_requests
[1713684778.322179] [node052:2201399:0]          mpool.c:43   UCX  WARN  object 0x12e65bc0 was not returned to mpool ucp_requests
[1713684778.322183] [node052:2201399:0]          mpool.c:43   UCX  WARN  object 0x12e65d80 was not returned to mpool ucp_requests
[1713684778.327518] [node052:2201396:0]          mpool.c:43   UCX  WARN  object 0x1320d4c0 was not returned to mpool ucp_requests
[1713684778.327531] [node052:2201396:0]          mpool.c:43   UCX  WARN  object 0x1320d680 was not returned to mpool ucp_requests
[1713684778.327534] [node052:2201396:0]          mpool.c:43   UCX  WARN  object 0x1320dd80 was not returned to mpool ucp_requests
[1713684778.328426] [node052:2201375:0]          mpool.c:43   UCX  WARN  object 0x140d6840 was not returned to mpool ucp_requests
[1713684778.328445] [node052:2201375:0]          mpool.c:43   UCX  WARN  object 0x140d6a00 was not returned to mpool ucp_requests
[1713684778.328450] [node052:2201375:0]          mpool.c:43   UCX  WARN  object 0x140d6bc0 was not returned to mpool ucp_requests
[1713684778.328454] [node052:2201375:0]          mpool.c:43   UCX  WARN  object 0x140d6d80 was not returned to mpool ucp_requests
[1713684778.328844] [node052:2201381:0]          mpool.c:43   UCX  WARN  object 0x14420bc0 was not returned to mpool ucp_requests
[1713684778.328855] [node052:2201381:0]          mpool.c:43   UCX  WARN  object 0x14420d80 was not returned to mpool ucp_requests
[1713684778.328860] [node052:2201381:0]          mpool.c:43   UCX  WARN  object 0x14420f40 was not returned to mpool ucp_requests
[1713684778.337517] [node052:2201389:0]          mpool.c:43   UCX  WARN  object 0x133af400 was not returned to mpool ucp_requests
[1713684778.337529] [node052:2201389:0]          mpool.c:43   UCX  WARN  object 0x133af5c0 was not returned to mpool ucp_requests
[1713684778.337533] [node052:2201389:0]          mpool.c:43   UCX  WARN  object 0x133af940 was not returned to mpool ucp_requests
[1713684778.342483] [node052:2201388:0]          mpool.c:43   UCX  WARN  object 0x12ccc6c0 was not returned to mpool ucp_requests
[1713684778.342499] [node052:2201388:0]          mpool.c:43   UCX  WARN  object 0x12ccc880 was not returned to mpool ucp_requests
[1713684778.342504] [node052:2201388:0]          mpool.c:43   UCX  WARN  object 0x12cccf80 was not returned to mpool ucp_requests
[1713684778.345070] [node052:2201387:0]          mpool.c:43   UCX  WARN  object 0x13335540 was not returned to mpool ucp_requests
[1713684778.345082] [node052:2201387:0]          mpool.c:43   UCX  WARN  object 0x13335700 was not returned to mpool ucp_requests
[1713684778.345087] [node052:2201387:0]          mpool.c:43   UCX  WARN  object 0x13335e00 was not returned to mpool ucp_requests
[1713684778.354678] [node052:2201397:0]          mpool.c:43   UCX  WARN  object 0x1342f800 was not returned to mpool ucp_requests
[1713684778.354690] [node052:2201397:0]          mpool.c:43   UCX  WARN  object 0x1342f9c0 was not returned to mpool ucp_requests
[1713684778.354695] [node052:2201397:0]          mpool.c:43   UCX  WARN  object 0x1342fb80 was not returned to mpool ucp_requests
[1713684778.385386] [node052:2201395:0]          mpool.c:43   UCX  WARN  object 0x143ab800 was not returned to mpool ucp_requests
[1713684778.385399] [node052:2201395:0]          mpool.c:43   UCX  WARN  object 0x143abb80 was not returned to mpool ucp_requests
[1713684778.385403] [node052:2201395:0]          mpool.c:43   UCX  WARN  object 0x143abd40 was not returned to mpool ucp_requests
[1713684778.399536] [node052:2201377:0]          mpool.c:43   UCX  WARN  object 0x13d347c0 was not returned to mpool ucp_requests
[1713684778.399550] [node052:2201377:0]          mpool.c:43   UCX  WARN  object 0x13d34980 was not returned to mpool ucp_requests
[1713684778.399555] [node052:2201377:0]          mpool.c:43   UCX  WARN  object 0x13d34b40 was not returned to mpool ucp_requests
[1713684778.399558] [node052:2201377:0]          mpool.c:43   UCX  WARN  object 0x13d34d00 was not returned to mpool ucp_requests
[1713684778.399562] [node052:2201377:0]          mpool.c:43   UCX  WARN  object 0x13d34ec0 was not returned to mpool ucp_requests
[1713684778.414860] [node052:2201378:0]          mpool.c:43   UCX  WARN  object 0x13c7a640 was not returned to mpool ucp_requests
[1713684778.414874] [node052:2201378:0]          mpool.c:43   UCX  WARN  object 0x13c7b0c0 was not returned to mpool ucp_requests
[1713684778.414879] [node052:2201378:0]          mpool.c:43   UCX  WARN  object 0x13c7b280 was not returned to mpool ucp_requests
[1713684778.434284] [node052:2201380:0]          mpool.c:43   UCX  WARN  object 0x12e10980 was not returned to mpool ucp_requests
[1713684778.434297] [node052:2201380:0]          mpool.c:43   UCX  WARN  object 0x12e10b40 was not returned to mpool ucp_requests
[1713684778.434302] [node052:2201380:0]          mpool.c:43   UCX  WARN  object 0x12e10ec0 was not returned to mpool ucp_requests
[1713684778.434874] [node052:2201371:0]          mpool.c:43   UCX  WARN  object 0x13919b80 was not returned to mpool ucp_requests
[1713684778.434887] [node052:2201371:0]          mpool.c:43   UCX  WARN  object 0x13919f00 was not returned to mpool ucp_requests
[1713684778.434891] [node052:2201371:0]          mpool.c:43   UCX  WARN  object 0x1391a0c0 was not returned to mpool ucp_requests
[1713684778.434894] [node052:2201371:0]          mpool.c:43   UCX  WARN  object 0x1391a280 was not returned to mpool ucp_requests


-------------------------------------------------------------------------------
                          DFT DISPERSION CORRECTION                            
                                                                               
                              DFTD3 V3.1  Rev 1                                
                          USING Becke-Johnson damping                          
-------------------------------------------------------------------------------
The PBE0 functional is recognized
Active option DFTDOPT                   ...         4   

molecular C6(AA) [au] = 70151.766122 


            DFT-D V3
 parameters
 s6 scaling factor         :     1.0000 
 a1 scaling factor         :     0.4145 
 s8 scaling factor         :     1.2177 
 a2 scaling factor         :     4.8593 
 ad hoc parameters k1-k3   :    16.0000     1.3333    -4.0000 

 Edisp/kcal,au: -74.706582210704  -0.119052504113 
 E6   /kcal   : -48.173312104 
 E8   /kcal   : -26.533270107 
 % E8         :  35.516643008 

-------------------------   ----------------
Dispersion correction           -0.119052504
-------------------------   ----------------


-------------------------   --------------------
FINAL SINGLE POINT ENERGY     -1805.035458075292
-------------------------   --------------------


           ************************************************************
           *        Program running with 30 parallel MPI-processes    *
           *              working on a common directory               *
           ************************************************************
------------------------------------------------------------------------------
                         ORCA SCF GRADIENT CALCULATION
------------------------------------------------------------------------------

 ... reading COSX grid (gridx3)
Gradient of the Kohn-Sham DFT energy:
Kohn-Sham wavefunction type      ... RKS
Hartree-Fock exchange scaling    ...    0.250
Number of operators              ...    1
Number of atoms                  ...   82
Basis set dimensions             ... 1542
Integral neglect threshold       ... 2.5e-11
Integral primitive cutoff        ... 2.5e-12
SHARK Integral package           ... ON

Nuc. rep. gradient       (SHARK) ... done (  0.4 sec)
HCore & Overlap gradient (SHARK) ... done (  1.4 sec)
RI-J gradient            (SHARK) ... done (  6.7 sec)
COSX-gradient                    ... done ( 48.2 sec)
Exchange-correlation gradient    ... done
Dispersion correction            ... done

------------------
CARTESIAN GRADIENT
------------------

   1   O   :    0.000082662    0.000018646    0.001955352
   2   O   :   -0.001943520   -0.001710027   -0.001568486
   3   N   :   -0.000468557    0.000865916   -0.000325758
   4   N   :    0.000259913    0.000922509   -0.001597427
   5   C   :    0.001229744   -0.001542686    0.001266392
   6   C   :    0.000298253   -0.000292014   -0.000133812
   7   H   :   -0.000185372    0.000025023    0.000054265
   8   C   :   -0.000016856   -0.000007835    0.000171848
   9   C   :    0.000301108    0.000074855   -0.000023404
  10   H   :   -0.000013210   -0.000469650   -0.000040754
  11   C   :   -0.000226303   -0.000044049    0.000084141
  12   H   :    0.000005927    0.000062935    0.000057407
  13   C   :   -0.000001021   -0.000030098    0.000007328
  14   H   :   -0.000063299    0.000014246    0.000028193
  15   C   :    0.000062219    0.000097072    0.000007396
  16   H   :   -0.000027688   -0.000055526   -0.000022543
  17   C   :   -0.000053204   -0.000185928    0.000073014
  18   H   :   -0.000014701    0.000040349    0.000008867
  19   C   :    0.000125296    0.000266856    0.000114756
  20   C   :   -0.000036026    0.000007062   -0.000260499
  21   H   :   -0.000001590   -0.000032099    0.000115711
  22   H   :   -0.000073661   -0.000008076    0.000194519
  23   H   :    0.000006068   -0.000000204   -0.000050030
  24   C   :   -0.000183824   -0.000201825    0.000017325
  25   H   :    0.000181629    0.000032433    0.000006048
  26   H   :    0.000043757    0.000058434   -0.000036378
  27   H   :   -0.000007802    0.000016441    0.000054040
  28   C   :   -0.000236855   -0.000045657    0.000263199
  29   H   :    0.000019218   -0.000027465   -0.000012537
  30   H   :    0.000118400    0.000148144   -0.000097627
  31   H   :    0.000063066    0.000000697    0.000089314
  32   C   :    0.000041059    0.000182708    0.000066682
  33   C   :   -0.000120165   -0.000127222    0.000048422
  34   C   :   -0.000024089   -0.000069948    0.000033129
  35   H   :   -0.000064237    0.000032165    0.000001881
  36   C   :   -0.000017007   -0.000040457   -0.000132816
  37   H   :   -0.000029509    0.000013273    0.000103359
  38   C   :   -0.000003311    0.000008144    0.000124745
  39   H   :   -0.000016616   -0.000021969   -0.000012974
  40   C   :    0.000063518    0.000004843   -0.000093578
  41   H   :   -0.000161182    0.000025242    0.000052242
  42   C   :   -0.000223853   -0.000086681   -0.000174677
  43   C   :    0.000197583    0.000229665   -0.000109260
  44   H   :   -0.000193327    0.000041886    0.000138971
  45   H   :    0.000023455    0.000036623   -0.000106256
  46   H   :   -0.000113792   -0.000045928    0.000048883
  47   C   :    0.000132067    0.000156488    0.000336911
  48   H   :    0.000020667    0.000108202   -0.000158088
  49   H   :    0.000002798   -0.000056208    0.000031735
  50   H   :   -0.000009396   -0.000048792   -0.000097818
  51   C   :    0.000106631   -0.000045471    0.000298285
  52   H   :   -0.000153959    0.000054504    0.000015085
  53   H   :   -0.000065199   -0.000104368   -0.000030785
  54   H   :   -0.000125131   -0.000025713   -0.000130723
  55   C   :    0.001008350    0.001093106    0.001064704
  56   C   :   -0.000190978    0.000632839   -0.000749770
  57   C   :    0.000110253   -0.000046148    0.000283149
  58   H   :    0.000054097    0.000018391   -0.000003697
  59   C   :   -0.000044179    0.000105725    0.000007032
  60   H   :   -0.000006414    0.000018370   -0.000027703
  61   C   :   -0.000054558   -0.000051971   -0.000061814
  62   H   :    0.000008696   -0.000103888    0.000024662
  63   C   :   -0.000053541    0.000050454    0.000024755
  64   H   :   -0.000011077    0.000017240    0.000018220
  65   C   :    0.000240167   -0.000119424   -0.000200768
  66   H   :   -0.000015839    0.000069325   -0.000019228
  67   H   :    0.000324885   -0.000069834   -0.000052814
  68   O   :    0.000244760    0.000139399    0.000138241
  69   C   :   -0.000141250   -0.000045608    0.000202056
  70   C   :   -0.000040078    0.000086468   -0.000077717
  71   C   :    0.000015381    0.000251207   -0.000120225
  72   H   :   -0.000001618   -0.000084351    0.000021888
  73   C   :    0.000036723    0.000043838   -0.000020117
  74   H   :    0.000012492    0.000087213   -0.000035414
  75   C   :    0.000132664    0.000025020    0.000130395
  76   H   :    0.000041148   -0.000024386   -0.000032987
  77   C   :    0.000005755   -0.000131421   -0.000012467
  78   H   :   -0.000014016   -0.000055379   -0.000050668
  79   C   :   -0.000029227    0.000009027    0.000214743
  80   H   :   -0.000177021    0.000264770   -0.000080678
  81   O   :   -0.000143512   -0.000013015   -0.000253873
  82   H   :   -0.000328014   -0.000094870   -0.000787014

Difference to translation invariance:
           :   -0.0005051723    0.0002915596    0.0001961078

Difference to rotation invariance:
           :   -0.0007809850   -0.0086846085    0.0040092568

Norm of the cartesian gradient     ...    0.0055815718
RMS gradient                       ...    0.0003558680
MAX gradient                       ...    0.0019553520

-------
TIMINGS
-------

Total SCF gradient time            ...       99.900 sec

One electron gradient       ....       1.358 sec  (  1.4%)
RI-J Coulomb gradient       ....       6.678 sec  (  6.7%)
COSX gradient               ....      48.184 sec  ( 48.2%)
XC gradient                 ....      10.347 sec  ( 10.4%)
CPCM gradient               ....       2.800 sec  (  2.8%)
   A-Matrix (El+Nuc)        ....       0.864 sec  (  0.9%)
   Potential                ....       1.936 sec  (  1.9%)

Maximum memory used throughout the entire SCFGRAD-calculation: 369.2 MB

----------------------------------------------------------------------------
                           ORCA NUMERICAL FREQUENCIES
                              (30-process run)
----------------------------------------------------------------------------

Number of atoms                ... 82
Central differences            ... NOT used
Number of displacements        ... 246
Numerical increment            ... 5.000e-03 bohr
IR-spectrum generation         ... on
Raman-spectrum generation      ... off
Surface Crossing Hessian       ... off

The output will be reduced. Please look at the following files:
SCF program output             ... >ImineBzOHTS_R3Btsopt.lastscf
Integral program output        ... >ImineBzOHTS_R3Btsopt.lastint
Gradient program output        ... >ImineBzOHTS_R3Btsopt.lastgrad
Dipole moment program output   ... >ImineBzOHTS_R3Btsopt.lastmom
AutoCI program output          ... >ImineBzOHTS_R3Btsopt.lastautoci

	<< Calculating on displaced geometry  28 (of 247) >>
	<< Calculating on displaced geometry   6 (of 247) >>
	<< Calculating on displaced geometry   3 (of 247) >>
	<< Calculating on displaced geometry  13 (of 247) >>
	<< Calculating on displaced geometry   1 (of 247) >>
	<< Calculating on displaced geometry   8 (of 247) >>
	<< Calculating on displaced geometry  30 (of 247) >>
	<< Calculating on displaced geometry  21 (of 247) >>
	<< Calculating on displaced geometry  25 (of 247) >>
	<< Calculating on displaced geometry  23 (of 247) >>
	<< Calculating on displaced geometry   5 (of 247) >>
	<< Calculating on displaced geometry  15 (of 247) >>
	<< Calculating on displaced geometry   2 (of 247) >>
	<< Calculating on displaced geometry  29 (of 247) >>
	<< Calculating on displaced geometry  22 (of 247) >>
	<< Calculating on displaced geometry   4 (of 247) >>
	<< Calculating on displaced geometry  24 (of 247) >>
	<< Calculating on displaced geometry   7 (of 247) >>
	<< Calculating on displaced geometry   9 (of 247) >>
	<< Calculating on displaced geometry  12 (of 247) >>
	<< Calculating on displaced geometry  20 (of 247) >>
	<< Calculating on displaced geometry  18 (of 247) >>
	<< Calculating on displaced geometry  26 (of 247) >>
	<< Calculating on displaced geometry  27 (of 247) >>
	<< Calculating on displaced geometry  14 (of 247) >>
	<< Calculating on displaced geometry  16 (of 247) >>
	<< Calculating on displaced geometry  10 (of 247) >>
	<< Calculating on displaced geometry  19 (of 247) >>
	<< Calculating on displaced geometry  11 (of 247) >>
	<< Calculating on displaced geometry  17 (of 247) >>
	<< Calculating on displaced geometry  31 (of 247) >>
	<< Calculating on displaced geometry  32 (of 247) >>
	<< Calculating on displaced geometry  33 (of 247) >>
	<< Calculating on displaced geometry  34 (of 247) >>
	<< Calculating on displaced geometry  35 (of 247) >>
	<< Calculating on displaced geometry  36 (of 247) >>
	<< Calculating on displaced geometry  37 (of 247) >>
	<< Calculating on displaced geometry  38 (of 247) >>
	<< Calculating on displaced geometry  39 (of 247) >>
	<< Calculating on displaced geometry  40 (of 247) >>
	<< Calculating on displaced geometry  41 (of 247) >>
	<< Calculating on displaced geometry  42 (of 247) >>
	<< Calculating on displaced geometry  43 (of 247) >>
	<< Calculating on displaced geometry  44 (of 247) >>
	<< Calculating on displaced geometry  45 (of 247) >>
	<< Calculating on displaced geometry  46 (of 247) >>
	<< Calculating on displaced geometry  47 (of 247) >>
	<< Calculating on displaced geometry  53 (of 247) >>
	<< Calculating on displaced geometry  56 (of 247) >>
	<< Calculating on displaced geometry  52 (of 247) >>
	<< Calculating on displaced geometry  55 (of 247) >>
	<< Calculating on displaced geometry  51 (of 247) >>
	<< Calculating on displaced geometry  49 (of 247) >>
	<< Calculating on displaced geometry  48 (of 247) >>
	<< Calculating on displaced geometry  50 (of 247) >>
	<< Calculating on displaced geometry  54 (of 247) >>
	<< Calculating on displaced geometry  57 (of 247) >>
	<< Calculating on displaced geometry  58 (of 247) >>
	<< Calculating on displaced geometry  59 (of 247) >>
	<< Calculating on displaced geometry  60 (of 247) >>
	<< Calculating on displaced geometry  61 (of 247) >>
	<< Calculating on displaced geometry  62 (of 247) >>
	<< Calculating on displaced geometry  63 (of 247) >>
	<< Calculating on displaced geometry  64 (of 247) >>
	<< Calculating on displaced geometry  65 (of 247) >>
	<< Calculating on displaced geometry  66 (of 247) >>
	<< Calculating on displaced geometry  67 (of 247) >>
	<< Calculating on displaced geometry  68 (of 247) >>
	<< Calculating on displaced geometry  69 (of 247) >>
	<< Calculating on displaced geometry  70 (of 247) >>
	<< Calculating on displaced geometry  71 (of 247) >>
	<< Calculating on displaced geometry  72 (of 247) >>
	<< Calculating on displaced geometry  73 (of 247) >>
	<< Calculating on displaced geometry  74 (of 247) >>
	<< Calculating on displaced geometry  75 (of 247) >>
	<< Calculating on displaced geometry  76 (of 247) >>
	<< Calculating on displaced geometry  77 (of 247) >>
	<< Calculating on displaced geometry  78 (of 247) >>
	<< Calculating on displaced geometry  79 (of 247) >>
	<< Calculating on displaced geometry  80 (of 247) >>
	<< Calculating on displaced geometry  81 (of 247) >>
	<< Calculating on displaced geometry  82 (of 247) >>
	<< Calculating on displaced geometry  83 (of 247) >>
	<< Calculating on displaced geometry  84 (of 247) >>
	<< Calculating on displaced geometry  85 (of 247) >>
	<< Calculating on displaced geometry  86 (of 247) >>
	<< Calculating on displaced geometry  87 (of 247) >>
	<< Calculating on displaced geometry  88 (of 247) >>
	<< Calculating on displaced geometry  89 (of 247) >>
	<< Calculating on displaced geometry  90 (of 247) >>
	<< Calculating on displaced geometry  91 (of 247) >>
	<< Calculating on displaced geometry  92 (of 247) >>
	<< Calculating on displaced geometry  93 (of 247) >>
	<< Calculating on displaced geometry  94 (of 247) >>
	<< Calculating on displaced geometry  95 (of 247) >>
	<< Calculating on displaced geometry  96 (of 247) >>
	<< Calculating on displaced geometry  97 (of 247) >>
	<< Calculating on displaced geometry  98 (of 247) >>
	<< Calculating on displaced geometry  99 (of 247) >>
	<< Calculating on displaced geometry 100 (of 247) >>
	<< Calculating on displaced geometry 101 (of 247) >>
	<< Calculating on displaced geometry 102 (of 247) >>
	<< Calculating on displaced geometry 103 (of 247) >>
	<< Calculating on displaced geometry 104 (of 247) >>
	<< Calculating on displaced geometry 105 (of 247) >>
	<< Calculating on displaced geometry 106 (of 247) >>
	<< Calculating on displaced geometry 107 (of 247) >>
	<< Calculating on displaced geometry 108 (of 247) >>
	<< Calculating on displaced geometry 109 (of 247) >>
	<< Calculating on displaced geometry 110 (of 247) >>
	<< Calculating on displaced geometry 111 (of 247) >>
	<< Calculating on displaced geometry 112 (of 247) >>
	<< Calculating on displaced geometry 113 (of 247) >>
	<< Calculating on displaced geometry 114 (of 247) >>
	<< Calculating on displaced geometry 115 (of 247) >>
	<< Calculating on displaced geometry 116 (of 247) >>
	<< Calculating on displaced geometry 117 (of 247) >>
	<< Calculating on displaced geometry 118 (of 247) >>
	<< Calculating on displaced geometry 119 (of 247) >>
	<< Calculating on displaced geometry 120 (of 247) >>
	<< Calculating on displaced geometry 121 (of 247) >>
	<< Calculating on displaced geometry 122 (of 247) >>
	<< Calculating on displaced geometry 123 (of 247) >>
	<< Calculating on displaced geometry 124 (of 247) >>
	<< Calculating on displaced geometry 125 (of 247) >>
	<< Calculating on displaced geometry 126 (of 247) >>
	<< Calculating on displaced geometry 127 (of 247) >>
	<< Calculating on displaced geometry 128 (of 247) >>
	<< Calculating on displaced geometry 129 (of 247) >>
	<< Calculating on displaced geometry 130 (of 247) >>
	<< Calculating on displaced geometry 131 (of 247) >>
	<< Calculating on displaced geometry 132 (of 247) >>
	<< Calculating on displaced geometry 133 (of 247) >>
	<< Calculating on displaced geometry 134 (of 247) >>
	<< Calculating on displaced geometry 135 (of 247) >>
	<< Calculating on displaced geometry 136 (of 247) >>
	<< Calculating on displaced geometry 137 (of 247) >>
	<< Calculating on displaced geometry 138 (of 247) >>
	<< Calculating on displaced geometry 139 (of 247) >>
	<< Calculating on displaced geometry 140 (of 247) >>
	<< Calculating on displaced geometry 141 (of 247) >>
	<< Calculating on displaced geometry 142 (of 247) >>
	<< Calculating on displaced geometry 143 (of 247) >>
	<< Calculating on displaced geometry 144 (of 247) >>
	<< Calculating on displaced geometry 145 (of 247) >>
	<< Calculating on displaced geometry 146 (of 247) >>
	<< Calculating on displaced geometry 147 (of 247) >>
	<< Calculating on displaced geometry 148 (of 247) >>
	<< Calculating on displaced geometry 149 (of 247) >>
	<< Calculating on displaced geometry 150 (of 247) >>
	<< Calculating on displaced geometry 151 (of 247) >>
	<< Calculating on displaced geometry 152 (of 247) >>
	<< Calculating on displaced geometry 153 (of 247) >>
	<< Calculating on displaced geometry 154 (of 247) >>
	<< Calculating on displaced geometry 155 (of 247) >>
	<< Calculating on displaced geometry 156 (of 247) >>
	<< Calculating on displaced geometry 157 (of 247) >>
	<< Calculating on displaced geometry 158 (of 247) >>
	<< Calculating on displaced geometry 159 (of 247) >>
	<< Calculating on displaced geometry 160 (of 247) >>
	<< Calculating on displaced geometry 161 (of 247) >>
	<< Calculating on displaced geometry 162 (of 247) >>
	<< Calculating on displaced geometry 163 (of 247) >>
	<< Calculating on displaced geometry 164 (of 247) >>
	<< Calculating on displaced geometry 165 (of 247) >>
	<< Calculating on displaced geometry 166 (of 247) >>
	<< Calculating on displaced geometry 167 (of 247) >>
	<< Calculating on displaced geometry 168 (of 247) >>
	<< Calculating on displaced geometry 169 (of 247) >>
	<< Calculating on displaced geometry 170 (of 247) >>
	<< Calculating on displaced geometry 171 (of 247) >>
	<< Calculating on displaced geometry 172 (of 247) >>
	<< Calculating on displaced geometry 173 (of 247) >>
	<< Calculating on displaced geometry 174 (of 247) >>
	<< Calculating on displaced geometry 175 (of 247) >>
	<< Calculating on displaced geometry 176 (of 247) >>
	<< Calculating on displaced geometry 177 (of 247) >>
	<< Calculating on displaced geometry 179 (of 247) >>
	<< Calculating on displaced geometry 178 (of 247) >>
	<< Calculating on displaced geometry 180 (of 247) >>
	<< Calculating on displaced geometry 181 (of 247) >>
	<< Calculating on displaced geometry 182 (of 247) >>
	<< Calculating on displaced geometry 183 (of 247) >>
	<< Calculating on displaced geometry 184 (of 247) >>
	<< Calculating on displaced geometry 186 (of 247) >>
	<< Calculating on displaced geometry 185 (of 247) >>
	<< Calculating on displaced geometry 187 (of 247) >>
	<< Calculating on displaced geometry 188 (of 247) >>
	<< Calculating on displaced geometry 189 (of 247) >>
	<< Calculating on displaced geometry 190 (of 247) >>
	<< Calculating on displaced geometry 191 (of 247) >>
	<< Calculating on displaced geometry 192 (of 247) >>
	<< Calculating on displaced geometry 193 (of 247) >>
	<< Calculating on displaced geometry 194 (of 247) >>
	<< Calculating on displaced geometry 195 (of 247) >>
	<< Calculating on displaced geometry 196 (of 247) >>
	<< Calculating on displaced geometry 197 (of 247) >>
	<< Calculating on displaced geometry 198 (of 247) >>
	<< Calculating on displaced geometry 199 (of 247) >>
	<< Calculating on displaced geometry 200 (of 247) >>
	<< Calculating on displaced geometry 201 (of 247) >>
	<< Calculating on displaced geometry 202 (of 247) >>
	<< Calculating on displaced geometry 203 (of 247) >>
	<< Calculating on displaced geometry 204 (of 247) >>
	<< Calculating on displaced geometry 205 (of 247) >>
	<< Calculating on displaced geometry 206 (of 247) >>
	<< Calculating on displaced geometry 207 (of 247) >>
	<< Calculating on displaced geometry 208 (of 247) >>
	<< Calculating on displaced geometry 209 (of 247) >>
	<< Calculating on displaced geometry 210 (of 247) >>
	<< Calculating on displaced geometry 211 (of 247) >>
	<< Calculating on displaced geometry 212 (of 247) >>
	<< Calculating on displaced geometry 213 (of 247) >>
	<< Calculating on displaced geometry 214 (of 247) >>
	<< Calculating on displaced geometry 215 (of 247) >>
	<< Calculating on displaced geometry 216 (of 247) >>
	<< Calculating on displaced geometry 217 (of 247) >>
	<< Calculating on displaced geometry 218 (of 247) >>
	<< Calculating on displaced geometry 219 (of 247) >>
	<< Calculating on displaced geometry 220 (of 247) >>
	<< Calculating on displaced geometry 221 (of 247) >>
	<< Calculating on displaced geometry 222 (of 247) >>
	<< Calculating on displaced geometry 223 (of 247) >>
	<< Calculating on displaced geometry 224 (of 247) >>
	<< Calculating on displaced geometry 225 (of 247) >>
	<< Calculating on displaced geometry 226 (of 247) >>
	<< Calculating on displaced geometry 227 (of 247) >>
	<< Calculating on displaced geometry 228 (of 247) >>
	<< Calculating on displaced geometry 229 (of 247) >>
	<< Calculating on displaced geometry 230 (of 247) >>
	<< Calculating on displaced geometry 231 (of 247) >>
	<< Calculating on displaced geometry 232 (of 247) >>
	<< Calculating on displaced geometry 233 (of 247) >>
	<< Calculating on displaced geometry 234 (of 247) >>
	<< Calculating on displaced geometry 235 (of 247) >>
	<< Calculating on displaced geometry 236 (of 247) >>
	<< Calculating on displaced geometry 237 (of 247) >>
	<< Calculating on displaced geometry 238 (of 247) >>
	<< Calculating on displaced geometry 239 (of 247) >>
	<< Calculating on displaced geometry 240 (of 247) >>
	<< Calculating on displaced geometry 241 (of 247) >>
	<< Calculating on displaced geometry 242 (of 247) >>
	<< Calculating on displaced geometry 243 (of 247) >>
	<< Calculating on displaced geometry 244 (of 247) >>
	<< Calculating on displaced geometry 245 (of 247) >>
	<< Calculating on displaced geometry 247 (of 247) >>
	<< Calculating on displaced geometry 246 (of 247) >>

-----------------------
VIBRATIONAL FREQUENCIES
-----------------------

Scaling factor for frequencies =  1.000000000 (already applied!)

   0:         0.00 cm**-1
   1:         0.00 cm**-1
   2:         0.00 cm**-1
   3:         0.00 cm**-1
   4:         0.00 cm**-1
   5:         0.00 cm**-1
   6:      -162.45 cm**-1 ***imaginary mode***
   7:       -20.65 cm**-1 ***imaginary mode***
   8:        11.52 cm**-1
   9:        15.26 cm**-1
  10:        20.25 cm**-1
  11:        31.17 cm**-1
  12:        39.85 cm**-1
  13:        40.96 cm**-1
  14:        43.39 cm**-1
  15:        47.69 cm**-1
  16:        53.33 cm**-1
  17:        60.63 cm**-1
  18:        62.68 cm**-1
  19:        75.64 cm**-1
  20:        86.13 cm**-1
  21:        90.76 cm**-1
  22:        93.92 cm**-1
  23:       108.78 cm**-1
  24:       122.63 cm**-1
  25:       132.07 cm**-1
  26:       143.32 cm**-1
  27:       149.26 cm**-1
  28:       166.46 cm**-1
  29:       176.75 cm**-1
  30:       192.77 cm**-1
  31:       205.57 cm**-1
  32:       213.77 cm**-1
  33:       219.37 cm**-1
  34:       236.47 cm**-1
  35:       244.70 cm**-1
  36:       245.44 cm**-1
  37:       247.22 cm**-1
  38:       254.75 cm**-1
  39:       261.43 cm**-1
  40:       265.90 cm**-1
  41:       281.30 cm**-1
  42:       288.18 cm**-1
  43:       314.21 cm**-1
  44:       333.29 cm**-1
  45:       342.38 cm**-1
  46:       352.46 cm**-1
  47:       353.68 cm**-1
  48:       371.58 cm**-1
  49:       380.93 cm**-1
  50:       391.85 cm**-1
  51:       402.10 cm**-1
  52:       403.66 cm**-1
  53:       415.29 cm**-1
  54:       415.74 cm**-1
  55:       419.82 cm**-1
  56:       431.77 cm**-1
  57:       439.54 cm**-1
  58:       441.52 cm**-1
  59:       450.45 cm**-1
  60:       462.86 cm**-1
  61:       480.21 cm**-1
  62:       490.20 cm**-1
  63:       500.81 cm**-1
  64:       514.33 cm**-1
  65:       523.05 cm**-1
  66:       555.28 cm**-1
  67:       565.90 cm**-1
  68:       575.48 cm**-1
  69:       589.01 cm**-1
  70:       624.37 cm**-1
  71:       627.59 cm**-1
  72:       627.81 cm**-1
  73:       629.49 cm**-1
  74:       647.17 cm**-1
  75:       664.56 cm**-1
  76:       681.99 cm**-1
  77:       690.29 cm**-1
  78:       705.28 cm**-1
  79:       713.50 cm**-1
  80:       717.56 cm**-1
  81:       718.41 cm**-1
  82:       728.79 cm**-1
  83:       731.78 cm**-1
  84:       768.66 cm**-1
  85:       772.40 cm**-1
  86:       779.58 cm**-1
  87:       795.22 cm**-1
  88:       801.08 cm**-1
  89:       827.84 cm**-1
  90:       836.60 cm**-1
  91:       849.52 cm**-1
  92:       857.60 cm**-1
  93:       868.31 cm**-1
  94:       870.19 cm**-1
  95:       871.73 cm**-1
  96:       871.99 cm**-1
  97:       884.87 cm**-1
  98:       893.37 cm**-1
  99:       911.74 cm**-1
 100:       932.78 cm**-1
 101:       941.06 cm**-1
 102:       942.14 cm**-1
 103:       943.34 cm**-1
 104:       948.32 cm**-1
 105:       953.33 cm**-1
 106:       956.18 cm**-1
 107:       960.93 cm**-1
 108:       963.53 cm**-1
 109:       966.37 cm**-1
 110:       966.65 cm**-1
 111:       984.05 cm**-1
 112:       997.82 cm**-1
 113:      1004.17 cm**-1
 114:      1006.78 cm**-1
 115:      1013.64 cm**-1
 116:      1015.42 cm**-1
 117:      1018.07 cm**-1
 118:      1021.21 cm**-1
 119:      1022.21 cm**-1
 120:      1023.05 cm**-1
 121:      1026.03 cm**-1
 122:      1027.18 cm**-1
 123:      1042.17 cm**-1
 124:      1045.20 cm**-1
 125:      1051.76 cm**-1
 126:      1052.16 cm**-1
 127:      1056.37 cm**-1
 128:      1059.97 cm**-1
 129:      1062.43 cm**-1
 130:      1070.11 cm**-1
 131:      1088.20 cm**-1
 132:      1095.42 cm**-1
 133:      1106.45 cm**-1
 134:      1110.85 cm**-1
 135:      1114.61 cm**-1
 136:      1158.12 cm**-1
 137:      1162.32 cm**-1
 138:      1164.13 cm**-1
 139:      1167.70 cm**-1
 140:      1168.41 cm**-1
 141:      1185.45 cm**-1
 142:      1188.48 cm**-1
 143:      1190.92 cm**-1
 144:      1201.28 cm**-1
 145:      1210.00 cm**-1
 146:      1222.76 cm**-1
 147:      1225.72 cm**-1
 148:      1230.09 cm**-1
 149:      1233.63 cm**-1
 150:      1237.54 cm**-1
 151:      1258.67 cm**-1
 152:      1266.63 cm**-1
 153:      1271.26 cm**-1
 154:      1281.55 cm**-1
 155:      1302.48 cm**-1
 156:      1313.48 cm**-1
 157:      1321.72 cm**-1
 158:      1337.35 cm**-1
 159:      1339.49 cm**-1
 160:      1361.59 cm**-1
 161:      1366.27 cm**-1
 162:      1368.19 cm**-1
 163:      1369.94 cm**-1
 164:      1371.40 cm**-1
 165:      1383.34 cm**-1
 166:      1383.75 cm**-1
 167:      1387.55 cm**-1
 168:      1387.94 cm**-1
 169:      1406.00 cm**-1
 170:      1408.86 cm**-1
 171:      1411.68 cm**-1
 172:      1418.77 cm**-1
 173:      1432.64 cm**-1
 174:      1451.59 cm**-1
 175:      1457.18 cm**-1
 176:      1458.73 cm**-1
 177:      1460.66 cm**-1
 178:      1462.00 cm**-1
 179:      1471.08 cm**-1
 180:      1471.47 cm**-1
 181:      1473.54 cm**-1
 182:      1476.45 cm**-1
 183:      1477.01 cm**-1
 184:      1482.33 cm**-1
 185:      1485.86 cm**-1
 186:      1491.45 cm**-1
 187:      1495.63 cm**-1
 188:      1503.63 cm**-1
 189:      1525.24 cm**-1
 190:      1527.11 cm**-1
 191:      1528.82 cm**-1
 192:      1537.34 cm**-1
 193:      1542.52 cm**-1
 194:      1581.40 cm**-1
 195:      1630.06 cm**-1
 196:      1642.57 cm**-1
 197:      1645.15 cm**-1
 198:      1650.62 cm**-1
 199:      1650.86 cm**-1
 200:      1662.35 cm**-1
 201:      1664.43 cm**-1
 202:      1667.67 cm**-1
 203:      1677.86 cm**-1
 204:      1697.73 cm**-1
 205:      1747.18 cm**-1
 206:      2891.28 cm**-1
 207:      3042.94 cm**-1
 208:      3047.18 cm**-1
 209:      3054.10 cm**-1
 210:      3058.82 cm**-1
 211:      3061.92 cm**-1
 212:      3068.64 cm**-1
 213:      3121.20 cm**-1
 214:      3126.66 cm**-1
 215:      3127.22 cm**-1
 216:      3128.89 cm**-1
 217:      3131.83 cm**-1
 218:      3138.53 cm**-1
 219:      3142.61 cm**-1
 220:      3145.03 cm**-1
 221:      3146.74 cm**-1
 222:      3150.59 cm**-1
 223:      3156.02 cm**-1
 224:      3156.81 cm**-1
 225:      3161.03 cm**-1
 226:      3185.91 cm**-1
 227:      3192.01 cm**-1
 228:      3196.50 cm**-1
 229:      3196.57 cm**-1
 230:      3199.56 cm**-1
 231:      3203.22 cm**-1
 232:      3206.98 cm**-1
 233:      3207.58 cm**-1
 234:      3211.08 cm**-1
 235:      3212.04 cm**-1
 236:      3212.81 cm**-1
 237:      3213.32 cm**-1
 238:      3215.77 cm**-1
 239:      3220.41 cm**-1
 240:      3223.72 cm**-1
 241:      3225.27 cm**-1
 242:      3229.80 cm**-1
 243:      3230.82 cm**-1
 244:      3239.16 cm**-1
 245:      3455.01 cm**-1


------------
NORMAL MODES
------------

These modes are the cartesian displacements weighted by the diagonal matrix
M(i,i)=1/sqrt(m[i]) where m[i] is the mass of the displaced atom
Thus, these vectors are normalized but *not* orthogonal

                  0          1          2          3          4          5    
      0       0.000000   0.000000   0.000000   0.000000   0.000000   0.000000
      1       0.000000   0.000000   0.000000   0.000000   0.000000   0.000000
      2       0.000000   0.000000   0.000000   0.000000   0.000000   0.000000
      3       0.000000   0.000000   0.000000   0.000000   0.000000   0.000000
      4       0.000000   0.000000   0.000000   0.000000   0.000000   0.000000
      5       0.000000   0.000000   0.000000   0.000000   0.000000   0.000000
      6       0.000000   0.000000   0.000000   0.000000   0.000000   0.000000
      7       0.000000   0.000000   0.000000   0.000000   0.000000   0.000000
      8       0.000000   0.000000   0.000000   0.000000   0.000000   0.000000
      9       0.000000   0.000000   0.000000   0.000000   0.000000   0.000000
     10       0.000000   0.000000   0.000000   0.000000   0.000000   0.000000
     11       0.000000   0.000000   0.000000   0.000000   0.000000   0.000000
     12       0.000000   0.000000   0.000000   0.000000   0.000000   0.000000
     13       0.000000   0.000000   0.000000   0.000000   0.000000   0.000000
     14       0.000000   0.000000   0.000000   0.000000   0.000000   0.000000
     15       0.000000   0.000000   0.000000   0.000000   0.000000   0.000000
     16       0.000000   0.000000   0.000000   0.000000   0.000000   0.000000
     17       0.000000   0.000000   0.000000   0.000000   0.000000   0.000000
     18       0.000000   0.000000   0.000000   0.000000   0.000000   0.000000
     19       0.000000   0.000000   0.000000   0.000000   0.000000   0.000000
     20       0.000000   0.000000   0.000000   0.000000   0.000000   0.000000
     21       0.000000   0.000000   0.000000   0.000000   0.000000   0.000000
     22       0.000000   0.000000   0.000000   0.000000   0.000000   0.000000
     23       0.000000   0.000000   0.000000   0.000000   0.000000   0.000000
     24       0.000000   0.000000   0.000000   0.000000   0.000000   0.000000
     25       0.000000   0.000000   0.000000   0.000000   0.000000   0.000000
     26       0.000000   0.000000   0.000000   0.000000   0.000000   0.000000
     27       0.000000   0.000000   0.000000   0.000000   0.000000   0.000000
     28       0.000000   0.000000   0.000000   0.000000   0.000000   0.000000
     29       0.000000   0.000000   0.000000   0.000000   0.000000   0.000000
     30       0.000000   0.000000   0.000000   0.000000   0.000000   0.000000
     31       0.000000   0.000000   0.000000   0.000000   0.000000   0.000000
     32       0.000000   0.000000   0.000000   0.000000   0.000000   0.000000
     33       0.000000   0.000000   0.000000   0.000000   0.000000   0.000000
     34       0.000000   0.000000   0.000000   0.000000   0.000000   0.000000
     35       0.000000   0.000000   0.000000   0.000000   0.000000   0.000000
     36       0.000000   0.000000   0.000000   0.000000   0.000000   0.000000
     37       0.000000   0.000000   0.000000   0.000000   0.000000   0.000000
     38       0.000000   0.000000   0.000000   0.000000   0.000000   0.000000
     39       0.000000   0.000000   0.000000   0.000000   0.000000   0.000000
     40       0.000000   0.000000   0.000000   0.000000   0.000000   0.000000
     41       0.000000   0.000000   0.000000   0.000000   0.000000   0.000000
     42       0.000000   0.000000   0.000000   0.000000   0.000000   0.000000
     43       0.000000   0.000000   0.000000   0.000000   0.000000   0.000000
     44       0.000000   0.000000   0.000000   0.000000   0.000000   0.000000
     45       0.000000   0.000000   0.000000   0.000000   0.000000   0.000000
     46       0.000000   0.000000   0.000000   0.000000   0.000000   0.000000
     47       0.000000   0.000000   0.000000   0.000000   0.000000   0.000000
     48       0.000000   0.000000   0.000000   0.000000   0.000000   0.000000
     49       0.000000   0.000000   0.000000   0.000000   0.000000   0.000000
     50       0.000000   0.000000   0.000000   0.000000   0.000000   0.000000
     51       0.000000   0.000000   0.000000   0.000000   0.000000   0.000000
     52       0.000000   0.000000   0.000000   0.000000   0.000000   0.000000
     53       0.000000   0.000000   0.000000   0.000000   0.000000   0.000000
     54       0.000000   0.000000   0.000000   0.000000   0.000000   0.000000
     55       0.000000   0.000000   0.000000   0.000000   0.000000   0.000000
     56       0.000000   0.000000   0.000000   0.000000   0.000000   0.000000
     57       0.000000   0.000000   0.000000   0.000000   0.000000   0.000000
     58       0.000000   0.000000   0.000000   0.000000   0.000000   0.000000
     59       0.000000   0.000000   0.000000   0.000000   0.000000   0.000000
     60       0.000000   0.000000   0.000000   0.000000   0.000000   0.000000
     61       0.000000   0.000000   0.000000   0.000000   0.000000   0.000000
     62       0.000000   0.000000   0.000000   0.000000   0.000000   0.000000
     63       0.000000   0.000000   0.000000   0.000000   0.000000   0.000000
     64       0.000000   0.000000   0.000000   0.000000   0.000000   0.000000
     65       0.000000   0.000000   0.000000   0.000000   0.000000   0.000000
     66       0.000000   0.000000   0.000000   0.000000   0.000000   0.000000
     67       0.000000   0.000000   0.000000   0.000000   0.000000   0.000000
     68       0.000000   0.000000   0.000000   0.000000   0.000000   0.000000
     69       0.000000   0.000000   0.000000   0.000000   0.000000   0.000000
     70       0.000000   0.000000   0.000000   0.000000   0.000000   0.000000
     71       0.000000   0.000000   0.000000   0.000000   0.000000   0.000000
     72       0.000000   0.000000   0.000000   0.000000   0.000000   0.000000
     73       0.000000   0.000000   0.000000   0.000000   0.000000   0.000000
     74       0.000000   0.000000   0.000000   0.000000   0.000000   0.000000
     75       0.000000   0.000000   0.000000   0.000000   0.000000   0.000000
     76       0.000000   0.000000   0.000000   0.000000   0.000000   0.000000
     77       0.000000   0.000000   0.000000   0.000000   0.000000   0.000000
     78       0.000000   0.000000   0.000000   0.000000   0.000000   0.000000
     79       0.000000   0.000000   0.000000   0.000000   0.000000   0.000000
     80       0.000000   0.000000   0.000000   0.000000   0.000000   0.000000
     81       0.000000   0.000000   0.000000   0.000000   0.000000   0.000000
     82       0.000000   0.000000   0.000000   0.000000   0.000000   0.000000
     83       0.000000   0.000000   0.000000   0.000000   0.000000   0.000000
     84       0.000000   0.000000   0.000000   0.000000   0.000000   0.000000
     85       0.000000   0.000000   0.000000   0.000000   0.000000   0.000000
     86       0.000000   0.000000   0.000000   0.000000   0.000000   0.000000
     87       0.000000   0.000000   0.000000   0.000000   0.000000   0.000000
     88       0.000000   0.000000   0.000000   0.000000   0.000000   0.000000
     89       0.000000   0.000000   0.000000   0.000000   0.000000   0.000000
     90       0.000000   0.000000   0.000000   0.000000   0.000000   0.000000
     91       0.000000   0.000000   0.000000   0.000000   0.000000   0.000000
     92       0.000000   0.000000   0.000000   0.000000   0.000000   0.000000
     93       0.000000   0.000000   0.000000   0.000000   0.000000   0.000000
     94       0.000000   0.000000   0.000000   0.000000   0.000000   0.000000
     95       0.000000   0.000000   0.000000   0.000000   0.000000   0.000000
     96       0.000000   0.000000   0.000000   0.000000   0.000000   0.000000
     97       0.000000   0.000000   0.000000   0.000000   0.000000   0.000000
     98       0.000000   0.000000   0.000000   0.000000   0.000000   0.000000
     99       0.000000   0.000000   0.000000   0.000000   0.000000   0.000000
    100       0.000000   0.000000   0.000000   0.000000   0.000000   0.000000
    101       0.000000   0.000000   0.000000   0.000000   0.000000   0.000000
    102       0.000000   0.000000   0.000000   0.000000   0.000000   0.000000
    103       0.000000   0.000000   0.000000   0.000000   0.000000   0.000000
    104       0.000000   0.000000   0.000000   0.000000   0.000000   0.000000
    105       0.000000   0.000000   0.000000   0.000000   0.000000   0.000000
    106       0.000000   0.000000   0.000000   0.000000   0.000000   0.000000
    107       0.000000   0.000000   0.000000   0.000000   0.000000   0.000000
    108       0.000000   0.000000   0.000000   0.000000   0.000000   0.000000
    109       0.000000   0.000000   0.000000   0.000000   0.000000   0.000000
    110       0.000000   0.000000   0.000000   0.000000   0.000000   0.000000
    111       0.000000   0.000000   0.000000   0.000000   0.000000   0.000000
    112       0.000000   0.000000   0.000000   0.000000   0.000000   0.000000
    113       0.000000   0.000000   0.000000   0.000000   0.000000   0.000000
    114       0.000000   0.000000   0.000000   0.000000   0.000000   0.000000
    115       0.000000   0.000000   0.000000   0.000000   0.000000   0.000000
    116       0.000000   0.000000   0.000000   0.000000   0.000000   0.000000
    117       0.000000   0.000000   0.000000   0.000000   0.000000   0.000000
    118       0.000000   0.000000   0.000000   0.000000   0.000000   0.000000
    119       0.000000   0.000000   0.000000   0.000000   0.000000   0.000000
    120       0.000000   0.000000   0.000000   0.000000   0.000000   0.000000
    121       0.000000   0.000000   0.000000   0.000000   0.000000   0.000000
    122       0.000000   0.000000   0.000000   0.000000   0.000000   0.000000
    123       0.000000   0.000000   0.000000   0.000000   0.000000   0.000000
    124       0.000000   0.000000   0.000000   0.000000   0.000000   0.000000
    125       0.000000   0.000000   0.000000   0.000000   0.000000   0.000000
    126       0.000000   0.000000   0.000000   0.000000   0.000000   0.000000
    127       0.000000   0.000000   0.000000   0.000000   0.000000   0.000000
    128       0.000000   0.000000   0.000000   0.000000   0.000000   0.000000
    129       0.000000   0.000000   0.000000   0.000000   0.000000   0.000000
    130       0.000000   0.000000   0.000000   0.000000   0.000000   0.000000
    131       0.000000   0.000000   0.000000   0.000000   0.000000   0.000000
    132       0.000000   0.000000   0.000000   0.000000   0.000000   0.000000
    133       0.000000   0.000000   0.000000   0.000000   0.000000   0.000000
    134       0.000000   0.000000   0.000000   0.000000   0.000000   0.000000
    135       0.000000   0.000000   0.000000   0.000000   0.000000   0.000000
    136       0.000000   0.000000   0.000000   0.000000   0.000000   0.000000
    137       0.000000   0.000000   0.000000   0.000000   0.000000   0.000000
    138       0.000000   0.000000   0.000000   0.000000   0.000000   0.000000
    139       0.000000   0.000000   0.000000   0.000000   0.000000   0.000000
    140       0.000000   0.000000   0.000000   0.000000   0.000000   0.000000
    141       0.000000   0.000000   0.000000   0.000000   0.000000   0.000000
    142       0.000000   0.000000   0.000000   0.000000   0.000000   0.000000
    143       0.000000   0.000000   0.000000   0.000000   0.000000   0.000000
    144       0.000000   0.000000   0.000000   0.000000   0.000000   0.000000
    145       0.000000   0.000000   0.000000   0.000000   0.000000   0.000000
    146       0.000000   0.000000   0.000000   0.000000   0.000000   0.000000
    147       0.000000   0.000000   0.000000   0.000000   0.000000   0.000000
    148       0.000000   0.000000   0.000000   0.000000   0.000000   0.000000
    149       0.000000   0.000000   0.000000   0.000000   0.000000   0.000000
    150       0.000000   0.000000   0.000000   0.000000   0.000000   0.000000
    151       0.000000   0.000000   0.000000   0.000000   0.000000   0.000000
    152       0.000000   0.000000   0.000000   0.000000   0.000000   0.000000
    153       0.000000   0.000000   0.000000   0.000000   0.000000   0.000000
    154       0.000000   0.000000   0.000000   0.000000   0.000000   0.000000
    155       0.000000   0.000000   0.000000   0.000000   0.000000   0.000000
    156       0.000000   0.000000   0.000000   0.000000   0.000000   0.000000
    157       0.000000   0.000000   0.000000   0.000000   0.000000   0.000000
    158       0.000000   0.000000   0.000000   0.000000   0.000000   0.000000
    159       0.000000   0.000000   0.000000   0.000000   0.000000   0.000000
    160       0.000000   0.000000   0.000000   0.000000   0.000000   0.000000
    161       0.000000   0.000000   0.000000   0.000000   0.000000   0.000000
    162       0.000000   0.000000   0.000000   0.000000   0.000000   0.000000
    163       0.000000   0.000000   0.000000   0.000000   0.000000   0.000000
    164       0.000000   0.000000   0.000000   0.000000   0.000000   0.000000
    165       0.000000   0.000000   0.000000   0.000000   0.000000   0.000000
    166       0.000000   0.000000   0.000000   0.000000   0.000000   0.000000
    167       0.000000   0.000000   0.000000   0.000000   0.000000   0.000000
    168       0.000000   0.000000   0.000000   0.000000   0.000000   0.000000
    169       0.000000   0.000000   0.000000   0.000000   0.000000   0.000000
    170       0.000000   0.000000   0.000000   0.000000   0.000000   0.000000
    171       0.000000   0.000000   0.000000   0.000000   0.000000   0.000000
    172       0.000000   0.000000   0.000000   0.000000   0.000000   0.000000
    173       0.000000   0.000000   0.000000   0.000000   0.000000   0.000000
    174       0.000000   0.000000   0.000000   0.000000   0.000000   0.000000
    175       0.000000   0.000000   0.000000   0.000000   0.000000   0.000000
    176       0.000000   0.000000   0.000000   0.000000   0.000000   0.000000
    177       0.000000   0.000000   0.000000   0.000000   0.000000   0.000000
    178       0.000000   0.000000   0.000000   0.000000   0.000000   0.000000
    179       0.000000   0.000000   0.000000   0.000000   0.000000   0.000000
    180       0.000000   0.000000   0.000000   0.000000   0.000000   0.000000
    181       0.000000   0.000000   0.000000   0.000000   0.000000   0.000000
    182       0.000000   0.000000   0.000000   0.000000   0.000000   0.000000
    183       0.000000   0.000000   0.000000   0.000000   0.000000   0.000000
    184       0.000000   0.000000   0.000000   0.000000   0.000000   0.000000
    185       0.000000   0.000000   0.000000   0.000000   0.000000   0.000000
    186       0.000000   0.000000   0.000000   0.000000   0.000000   0.000000
    187       0.000000   0.000000   0.000000   0.000000   0.000000   0.000000
    188       0.000000   0.000000   0.000000   0.000000   0.000000   0.000000
    189       0.000000   0.000000   0.000000   0.000000   0.000000   0.000000
    190       0.000000   0.000000   0.000000   0.000000   0.000000   0.000000
    191       0.000000   0.000000   0.000000   0.000000   0.000000   0.000000
    192       0.000000   0.000000   0.000000   0.000000   0.000000   0.000000
    193       0.000000   0.000000   0.000000   0.000000   0.000000   0.000000
    194       0.000000   0.000000   0.000000   0.000000   0.000000   0.000000
    195       0.000000   0.000000   0.000000   0.000000   0.000000   0.000000
    196       0.000000   0.000000   0.000000   0.000000   0.000000   0.000000
    197       0.000000   0.000000   0.000000   0.000000   0.000000   0.000000
    198       0.000000   0.000000   0.000000   0.000000   0.000000   0.000000
    199       0.000000   0.000000   0.000000   0.000000   0.000000   0.000000
    200       0.000000   0.000000   0.000000   0.000000   0.000000   0.000000
    201       0.000000   0.000000   0.000000   0.000000   0.000000   0.000000
    202       0.000000   0.000000   0.000000   0.000000   0.000000   0.000000
    203       0.000000   0.000000   0.000000   0.000000   0.000000   0.000000
    204       0.000000   0.000000   0.000000   0.000000   0.000000   0.000000
    205       0.000000   0.000000   0.000000   0.000000   0.000000   0.000000
    206       0.000000   0.000000   0.000000   0.000000   0.000000   0.000000
    207       0.000000   0.000000   0.000000   0.000000   0.000000   0.000000
    208       0.000000   0.000000   0.000000   0.000000   0.000000   0.000000
    209       0.000000   0.000000   0.000000   0.000000   0.000000   0.000000
    210       0.000000   0.000000   0.000000   0.000000   0.000000   0.000000
    211       0.000000   0.000000   0.000000   0.000000   0.000000   0.000000
    212       0.000000   0.000000   0.000000   0.000000   0.000000   0.000000
    213       0.000000   0.000000   0.000000   0.000000   0.000000   0.000000
    214       0.000000   0.000000   0.000000   0.000000   0.000000   0.000000
    215       0.000000   0.000000   0.000000   0.000000   0.000000   0.000000
    216       0.000000   0.000000   0.000000   0.000000   0.000000   0.000000
    217       0.000000   0.000000   0.000000   0.000000   0.000000   0.000000
    218       0.000000   0.000000   0.000000   0.000000   0.000000   0.000000
    219       0.000000   0.000000   0.000000   0.000000   0.000000   0.000000
    220       0.000000   0.000000   0.000000   0.000000   0.000000   0.000000
    221       0.000000   0.000000   0.000000   0.000000   0.000000   0.000000
    222       0.000000   0.000000   0.000000   0.000000   0.000000   0.000000
    223       0.000000   0.000000   0.000000   0.000000   0.000000   0.000000
    224       0.000000   0.000000   0.000000   0.000000   0.000000   0.000000
    225       0.000000   0.000000   0.000000   0.000000   0.000000   0.000000
    226       0.000000   0.000000   0.000000   0.000000   0.000000   0.000000
    227       0.000000   0.000000   0.000000   0.000000   0.000000   0.000000
    228       0.000000   0.000000   0.000000   0.000000   0.000000   0.000000
    229       0.000000   0.000000   0.000000   0.000000   0.000000   0.000000
    230       0.000000   0.000000   0.000000   0.000000   0.000000   0.000000
    231       0.000000   0.000000   0.000000   0.000000   0.000000   0.000000
    232       0.000000   0.000000   0.000000   0.000000   0.000000   0.000000
    233       0.000000   0.000000   0.000000   0.000000   0.000000   0.000000
    234       0.000000   0.000000   0.000000   0.000000   0.000000   0.000000
    235       0.000000   0.000000   0.000000   0.000000   0.000000   0.000000
    236       0.000000   0.000000   0.000000   0.000000   0.000000   0.000000
    237       0.000000   0.000000   0.000000   0.000000   0.000000   0.000000
    238       0.000000   0.000000   0.000000   0.000000   0.000000   0.000000
    239       0.000000   0.000000   0.000000   0.000000   0.000000   0.000000
    240       0.000000   0.000000   0.000000   0.000000   0.000000   0.000000
    241       0.000000   0.000000   0.000000   0.000000   0.000000   0.000000
    242       0.000000   0.000000   0.000000   0.000000   0.000000   0.000000
    243       0.000000   0.000000   0.000000   0.000000   0.000000   0.000000
    244       0.000000   0.000000   0.000000   0.000000   0.000000   0.000000
    245       0.000000   0.000000   0.000000   0.000000   0.000000   0.000000
                  6          7          8          9         10         11    
      0      -0.204986  -0.014951   0.000087  -0.001886   0.032597  -0.053923
      1      -0.086053  -0.004435   0.005047  -0.001565   0.017220  -0.049315
      2      -0.361878   0.012334  -0.000152  -0.016603   0.012684  -0.023730
      3      -0.011916  -0.029784  -0.031465   0.002080   0.036507  -0.019587
      4      -0.028049   0.014391   0.045065  -0.027046  -0.065413   0.029725
      5       0.094066   0.008514   0.006187  -0.013899   0.050307  -0.087924
      6      -0.037471   0.001370  -0.044585   0.032768   0.005195   0.009163
      7       0.092742   0.002495  -0.033272   0.027289   0.007053   0.012692
      8      -0.064507  -0.001293  -0.019887  -0.010303   0.035680   0.009405
      9       0.082938  -0.029377  -0.017608  -0.014217   0.020552  -0.002595
     10      -0.007072   0.011375  -0.009830   0.015139  -0.022840  -0.010095
     11      -0.018756   0.004476  -0.009480  -0.008524   0.023700  -0.014803
     12      -0.032006  -0.010003  -0.027483   0.008669   0.019505  -0.017760
     13      -0.053154   0.003678  -0.018984   0.008281  -0.001766  -0.012556
     14      -0.164300   0.003524  -0.013224  -0.018860   0.024008  -0.007719
     15       0.058710  -0.019935  -0.039799  -0.017612   0.014136  -0.012299
     16      -0.009173   0.011189  -0.028856  -0.000022  -0.025996  -0.012360
     17      -0.087905  -0.001414  -0.019588  -0.031912   0.022421  -0.006083
     18       0.081599  -0.021438  -0.064051  -0.052572  -0.001370  -0.022667
     19      -0.002200   0.012267  -0.017796   0.011116  -0.025021  -0.010312
     20      -0.120373  -0.002290  -0.022114  -0.027244   0.030519  -0.002692
     21       0.054704  -0.020811  -0.038380  -0.018250   0.014726  -0.013042
     22      -0.021172   0.014915  -0.057850  -0.034802  -0.042501  -0.022793
     23      -0.012346  -0.016829  -0.035072  -0.072474   0.007443  -0.015429
     24       0.058536  -0.029673  -0.062696  -0.058815  -0.008987  -0.023268
     25      -0.008314   0.002539  -0.043759  -0.071925  -0.013369  -0.036484
     26      -0.012834  -0.016611  -0.055233  -0.080078  -0.018716  -0.015406
     27       0.059281  -0.035349  -0.080429  -0.089781  -0.025455  -0.029729
     28      -0.004365  -0.007076  -0.022499  -0.070909   0.011490  -0.046560
     29      -0.016305  -0.006605  -0.054616  -0.057625  -0.020939  -0.004342
     30       0.056059  -0.030730  -0.063227  -0.058481  -0.011166  -0.024881
     31       0.004312   0.002764  -0.057272  -0.114347  -0.015656  -0.035658
     32      -0.003857  -0.029270  -0.076180  -0.114840  -0.043485  -0.030791
     33       0.066874  -0.037825  -0.082574  -0.091173  -0.030854  -0.032995
     34       0.014367  -0.006865  -0.046284  -0.144214   0.006790  -0.046496
     35      -0.002032  -0.029212  -0.092134  -0.120503  -0.064286  -0.030851
     36       0.041303  -0.022830  -0.038901  -0.017135   0.012403  -0.015696
     37       0.007720   0.016369  -0.090279  -0.120299  -0.053189  -0.022629
     38       0.005074  -0.042651  -0.075445  -0.141769  -0.039778  -0.044669
     39       0.040733  -0.023699  -0.039323  -0.017343   0.010829  -0.016557
     40       0.019375   0.017830  -0.104905  -0.157490  -0.057923  -0.022184
     41       0.012623  -0.053069  -0.090508  -0.166837  -0.057809  -0.055925
     42       0.031210  -0.013796  -0.014235   0.022967   0.037181  -0.005340
     43      -0.000381   0.028038  -0.108628  -0.080457  -0.088545  -0.011081
     44       0.002867  -0.042237  -0.054224  -0.135732  -0.011568  -0.043377
     45       0.023719  -0.007581   0.005294   0.055910   0.055772   0.002387
     46       0.004572   0.038415  -0.136407  -0.083988  -0.120641  -0.001082
     47       0.005340  -0.052371  -0.052539  -0.157263  -0.007075  -0.054326
     48       0.032014  -0.012599  -0.013471   0.023976   0.038960  -0.004016
     49      -0.013301   0.026072  -0.090412  -0.037862  -0.081282  -0.010527
     50      -0.003490  -0.029077  -0.034571  -0.101310   0.011456  -0.029312
     51       0.019965  -0.006064   0.006318   0.055392   0.059680   0.002973
     52      -0.017756   0.034291  -0.102157  -0.008043  -0.105836   0.000404
     53      -0.007943  -0.028814  -0.018750  -0.096645   0.032892  -0.030257
     54      -0.047107   0.004917  -0.031092   0.049279   0.015243  -0.029441
     55       0.061520  -0.007261  -0.015531   0.045740   0.041674  -0.002969
     56      -0.052552  -0.000502  -0.012868  -0.001283   0.042445  -0.006903
     57      -0.038250   0.006756  -0.042470   0.053995   0.008080  -0.001870
     58       0.041308  -0.019319   0.046057   0.014825   0.081000  -0.157118
     59      -0.058482   0.001461   0.008999   0.019617   0.062911  -0.066427
     60      -0.029381   0.012860  -0.088149   0.065372  -0.022732   0.116705
     61       0.046675  -0.019055   0.058546  -0.004194   0.080867  -0.205529
     62      -0.067799  -0.001307   0.007818   0.042832   0.074738  -0.040397
     63      -0.022104   0.009660  -0.032307   0.067154   0.017592  -0.036700
     64       0.022008  -0.025637   0.054410   0.031799   0.100339  -0.148724
     65      -0.056345   0.001392   0.014146   0.027343   0.069200  -0.076964
     66      -0.056401  -0.000838  -0.014924   0.033078   0.025181  -0.065838
     67       0.040300  -0.022317   0.070277  -0.005967   0.090953  -0.228272
     68      -0.036911   0.004932   0.024054   0.004070   0.062330  -0.133411
     69      -0.020127   0.015396  -0.071811   0.079364  -0.009160   0.065506
     70       0.069139  -0.004335  -0.046135   0.074612   0.033482   0.085999
     71      -0.062072  -0.006132  -0.025117   0.018552   0.052592   0.054210
     72      -0.022288   0.014140  -0.064797   0.076260  -0.004232   0.048296
     73       0.084099   0.004483  -0.093484   0.098222   0.002601   0.204202
     74      -0.070652  -0.006348  -0.041621   0.007218   0.033203   0.101729
     75      -0.012697   0.016941  -0.060814   0.089155   0.003869   0.029396
     76       0.076696  -0.011716  -0.031874   0.089853   0.062031   0.073128
     77      -0.058527  -0.006304  -0.019414   0.023574   0.059875   0.039435
     78      -0.017457   0.022651  -0.120096   0.094639  -0.044383   0.190545
     79       0.064328  -0.003853  -0.036342   0.058443   0.030366   0.050023
     80      -0.052430  -0.009833  -0.023783   0.041303   0.071917   0.068905
     81      -0.052370  -0.004068   0.031575   0.033001   0.057299  -0.190247
     82       0.073229  -0.007993  -0.030412   0.068338   0.045906   0.046220
     83      -0.077724   0.004531  -0.013975  -0.031523   0.017820  -0.021109
     84      -0.061273  -0.001139   0.039698   0.051323   0.060387  -0.199271
     85       0.088878  -0.015527  -0.016053   0.078378   0.074930   0.015417
     86      -0.079677   0.004898  -0.009574  -0.023225   0.021598  -0.027094
     87      -0.053998  -0.005226   0.038453   0.030199   0.061850  -0.207530
     88       0.080439   0.000807  -0.075829   0.093438   0.015244   0.169664
     89      -0.075587   0.002921  -0.026887  -0.051673   0.008704  -0.000345
     90      -0.058650  -0.012265   0.062253   0.006400   0.079961  -0.278229
     91       0.061937  -0.009777  -0.010775   0.049687   0.050889  -0.010448
     92      -0.099028   0.009320  -0.007531  -0.039593   0.004883  -0.039456
     93      -0.031313  -0.021647  -0.034239  -0.002798   0.029187   0.021570
     94       0.020041   0.004670  -0.001195   0.056761  -0.008823  -0.014761
     95       0.016275   0.003523  -0.010460  -0.008045   0.025772  -0.015699
     96      -0.018695   0.022456  -0.029595   0.000232   0.052551   0.024123
     97       0.006198  -0.023972  -0.003211   0.080055  -0.010831  -0.012069
     98      -0.001720  -0.000791  -0.009730   0.028049   0.041465  -0.010729
     99      -0.016745   0.067194  -0.059197   0.019842   0.075664   0.045145
    100       0.002462  -0.051593   0.015213   0.118391  -0.001260  -0.018590
    101       0.000312  -0.003694  -0.007938   0.022890   0.038534  -0.012715
    102      -0.003228   0.119466  -0.061250   0.026289   0.097818   0.044894
    103      -0.008829  -0.079279   0.017135   0.137110  -0.003775  -0.016555
    104      -0.005630  -0.006543  -0.006718   0.051131   0.049602  -0.010168
    105      -0.021489   0.056205  -0.085915   0.031566   0.071774   0.064505
    106       0.000574  -0.046068   0.030834   0.133564   0.010333  -0.026912
    107       0.005445  -0.001092  -0.008004  -0.014315   0.022330  -0.018359
    108      -0.007511   0.094334  -0.108172   0.046184   0.091540   0.081568
    109      -0.013516  -0.069776   0.044740   0.163010   0.016386  -0.031428
    110       0.004739  -0.003233  -0.006788  -0.016411   0.020878  -0.019681
    111      -0.040506  -0.003189  -0.084143   0.024083   0.042043   0.062055
    112       0.016819  -0.012138   0.028323   0.111102   0.014275  -0.028524
    113       0.013623   0.006119  -0.010202  -0.050007   0.007886  -0.022393
    114      -0.045708  -0.016211  -0.101458   0.032895   0.036570   0.075782
    115       0.017306  -0.006942   0.038463   0.122492   0.024294  -0.034314
    116       0.017516   0.009688  -0.010763  -0.079319  -0.005070  -0.026101
    117      -0.045541  -0.038282  -0.060090   0.007485   0.022108   0.040242
    118       0.025713   0.011320   0.013447   0.072548   0.004014  -0.021884
    119       0.015406   0.006944  -0.010887  -0.045780   0.010038  -0.021177
    120      -0.050644  -0.075593  -0.060945   0.005931   0.003684   0.039356
    121       0.033358   0.034326   0.013154   0.052683   0.006082  -0.024473
    122       0.022072   0.011446  -0.011915  -0.073082   0.000305  -0.025394
    123      -0.003600   0.044299   0.004726  -0.010446   0.051729  -0.001786
    124       0.001955  -0.032130  -0.024137   0.069892  -0.017872   0.000039
    125      -0.006499  -0.016365  -0.009697   0.071312   0.062586  -0.000339
    126       0.003719   0.141817   0.022653   0.001390   0.060384  -0.041598
    127       0.005991  -0.006860  -0.002685   0.077519  -0.012999  -0.018683
    128      -0.012218  -0.191255   0.026003   0.068303   0.055181   0.037006
    129       0.003237   0.082230   0.033840  -0.015890   0.050995  -0.029208
    130       0.013377   0.078266   0.009342   0.066977  -0.014707  -0.052269
    131      -0.012413  -0.287557   0.045973   0.037417   0.038060   0.055583
    132       0.007548   0.159113   0.047818  -0.007361   0.057389  -0.060325
    133       0.005743  -0.016409  -0.017565   0.070025  -0.016949  -0.008295
    134      -0.017402  -0.193866   0.026817   0.104556   0.071586   0.039005
    135       0.003282   0.256342   0.001483   0.035392   0.079815  -0.065320
    136       0.001238  -0.058817   0.015720   0.101344  -0.004791  -0.011243
    137      -0.012647  -0.219388   0.031901   0.063237   0.051989   0.042465
    138      -0.002925   0.122037  -0.010977   0.011542   0.065532  -0.015239
    139      -0.006467  -0.168347  -0.040006   0.078187  -0.017565   0.055681
    140      -0.006370   0.105705  -0.038418   0.109589   0.087432  -0.018109
    141      -0.002172   0.226836  -0.033947   0.040658   0.086611  -0.030606
    142      -0.011977  -0.291549  -0.025651   0.095580  -0.014458   0.095509
    143      -0.006839   0.086126  -0.034849   0.107122   0.085292  -0.014048
    144       0.001749   0.129186   0.012946   0.005372   0.060961  -0.031010
    145      -0.007155  -0.153813  -0.053004   0.070700  -0.019382   0.055501
    146      -0.011797   0.055981  -0.041057   0.139761   0.100936   0.008010
    147      -0.006002   0.069534  -0.021660   0.001697   0.060682   0.005746
    148      -0.007865  -0.167070  -0.053752   0.071945  -0.018719   0.060766
    149      -0.002285   0.262974  -0.061535   0.113058   0.096789  -0.058886
    150      -0.000809  -0.106075   0.040168  -0.054263   0.024371   0.022113
    151       0.020236   0.070853  -0.052443   0.047367  -0.025394  -0.024225
    152      -0.006307   0.017556  -0.017516   0.083423   0.070106  -0.005415
    153       0.017682  -0.140107   0.027595  -0.056699   0.015796   0.031783
    154       0.034731   0.094096  -0.069957   0.046643  -0.027835  -0.027556
    155       0.001369   0.144815  -0.041636   0.087806   0.079544  -0.033036
    156      -0.014454  -0.113397   0.063553  -0.064161   0.024732   0.017896
    157       0.032222   0.076131  -0.068614   0.049256  -0.027782  -0.022260
    158      -0.018971   0.017355  -0.021013   0.117071   0.085238   0.001902
    159      -0.003599  -0.176879   0.059458  -0.075914   0.012434   0.033351
    160       0.010704   0.122402  -0.041552   0.029701  -0.025701  -0.041789
    161      -0.006981  -0.083328   0.003684   0.060830   0.054938   0.012706
    162       0.045422  -0.026293  -0.008609  -0.014199   0.021511  -0.010686
    163      -0.132600   0.010400   0.026526  -0.012668  -0.041452   0.006096
    164       0.429856   0.008469   0.000983  -0.011364   0.031189  -0.053750
    165       0.052400  -0.024799   0.025878  -0.042322  -0.008179   0.014025
    166      -0.067143   0.009349   0.034269  -0.020374  -0.044247   0.008784
    167       0.191110   0.029767   0.014184  -0.012324  -0.020894  -0.007928
    168       0.112577   0.004155   0.026331  -0.033105  -0.008879   0.011398
    169      -0.112602   0.032768   0.061201  -0.033238  -0.094322   0.052872
    170       0.107657   0.011512   0.027197  -0.028426  -0.045085   0.016638
    171       0.129998   0.024744   0.005473  -0.008587   0.006890  -0.004973
    172      -0.158728   0.051142   0.075392  -0.037477  -0.128428   0.082548
    173       0.141363  -0.016911   0.025772  -0.038309  -0.022610  -0.001666
    174       0.098857   0.005120   0.053779  -0.056305  -0.031401   0.031710
    175      -0.109807   0.032680   0.068871  -0.039818  -0.099673   0.057919
    176       0.010011   0.030752   0.042041  -0.031793  -0.097783   0.064206
    177       0.122341   0.028520   0.053875  -0.048464  -0.033151   0.030222
    178      -0.160188   0.050760   0.089679  -0.049767  -0.139292   0.092631
    179      -0.038568   0.016534   0.052691  -0.045041  -0.116192   0.083349
    180       0.050226  -0.025906   0.080441  -0.089170  -0.051356   0.053827
    181      -0.045775   0.008694   0.050145  -0.033789  -0.054798   0.018924
    182      -0.018828   0.069522   0.044100  -0.018731  -0.126988   0.086997
    183       0.040706  -0.026879   0.100424  -0.106059  -0.066156   0.067514
    184      -0.046830   0.008023   0.055849  -0.038761  -0.058403   0.022412
    185      -0.090498   0.086021   0.056964  -0.022126  -0.170759   0.125785
    186       0.019438  -0.057412   0.081018  -0.100270  -0.051822   0.057962
    187       0.011791  -0.015088   0.024205  -0.021966  -0.005899  -0.023691
    188       0.038247   0.088778   0.030304  -0.001481  -0.101745   0.061262
    189      -0.002176  -0.083162   0.101942  -0.126670  -0.067216   0.075597
    190       0.059416  -0.035088   0.009524  -0.017839   0.029719  -0.054611
    191       0.007252   0.120435   0.031865   0.009401  -0.124911   0.079238
    192       0.009359  -0.055562   0.053908  -0.076891  -0.031457   0.038430
    193       0.002209  -0.014431   0.016024  -0.014940  -0.000609  -0.028943
    194       0.142996   0.068596   0.015439   0.001500  -0.048250   0.013834
    195      -0.015778  -0.079171   0.053919  -0.085834  -0.031779   0.041149
    196       0.057468  -0.032208  -0.004103  -0.005380   0.037603  -0.062427
    197       0.198906   0.082779   0.005246   0.015112  -0.028697  -0.005445
    198       0.098153  -0.031101   0.007616  -0.020859   0.016081  -0.000345
    199      -0.018297   0.011687  -0.024093   0.008093  -0.024774  -0.012727
    200      -0.028778   0.004986  -0.010330   0.018996   0.035614  -0.011159
    201      -0.011046   0.007975   0.026959   0.028475  -0.077392  -0.000619
    202       0.014568   0.001489  -0.091052  -0.024616  -0.013469  -0.023728
    203       0.003563  -0.000499  -0.046710   0.046227   0.020681   0.144716
    204      -0.015038   0.010127   0.001145   0.029790  -0.071387   0.025678
    205       0.035229   0.010961  -0.046485  -0.014236  -0.017058   0.003796
    206       0.004136  -0.005865  -0.006762   0.041880   0.011204   0.093987
    207      -0.012599   0.009503   0.048065   0.025331  -0.069370   0.000790
    208       0.013626   0.012099   0.015163  -0.045370   0.040978   0.014139
    209       0.018563  -0.007640   0.035603   0.055613  -0.024590   0.042508
    210      -0.011361   0.011589   0.031802   0.019504  -0.048808   0.033778
    211       0.012591   0.022155   0.141058  -0.077426   0.134247   0.069420
    212       0.016743  -0.012835   0.054482   0.069384  -0.072277  -0.027233
    213      -0.007978   0.013856  -0.013816   0.016748  -0.033147   0.079049
    214       0.019491   0.028789   0.184011  -0.078274   0.151890   0.096864
    215       0.014321  -0.015198   0.040929   0.069404  -0.078815  -0.038702
    216      -0.012150   0.010855   0.074048   0.017049  -0.047875   0.009170
    217       0.006348   0.024123   0.216476  -0.111286   0.213629   0.095378
    218       0.016992  -0.015053   0.086719   0.083944  -0.115087  -0.084110
    219      -0.012252   0.012713   0.061693   0.011666  -0.030154   0.036783
    220       0.006524   0.032997   0.328349  -0.142164   0.301083   0.146293
    221       0.017097  -0.019500   0.097166   0.096548  -0.156508  -0.141170
    222      -0.012135   0.007857   0.131606   0.020945  -0.068766  -0.049549
    223       0.003338   0.015083   0.155621  -0.106398   0.186428   0.059438
    224       0.018243  -0.012086   0.104627   0.082667  -0.105585  -0.070043
    225      -0.012577   0.007258   0.163406   0.019317  -0.068758  -0.068666
    226       0.001404   0.016237   0.212203  -0.128478   0.242295   0.077594
    227       0.018562  -0.013738   0.130854   0.092293  -0.136590  -0.113690
    228      -0.012771   0.005684   0.148603   0.026770  -0.089677  -0.083605
    229       0.003509   0.004684   0.023298  -0.072159   0.085812  -0.000098
    230       0.019340  -0.006733   0.088761   0.067987  -0.055305   0.001038
    231      -0.014657   0.003323   0.194115   0.030019  -0.106767  -0.130615
    232       0.002084  -0.002367  -0.023932  -0.066543   0.062113  -0.028250
    233       0.020138  -0.004351   0.102516   0.066531  -0.046835   0.012981
    234      -0.011846   0.006541   0.107752   0.028468  -0.088798  -0.057734
    235       0.006941   0.003391  -0.042795  -0.044627   0.018194  -0.020989
    236       0.019424  -0.004579   0.052769   0.055599  -0.016328   0.057292
    237      -0.011218   0.004858   0.121204   0.033055  -0.104391  -0.083436
    238       0.008231  -0.004557  -0.141999  -0.019168  -0.054847  -0.064211
    239       0.018057  -0.000457   0.038526   0.044738   0.019726   0.110609
    240      -0.024549   0.013152  -0.061389   0.035021  -0.066985   0.069942
    241       0.083670   0.019570  -0.046398   0.018528  -0.056909   0.028785
    242      -0.009472  -0.009601   0.000556   0.028054   0.026956   0.077800
    243       0.043707   0.004924  -0.058554   0.036666  -0.014084   0.032600
    244       0.126426   0.008019  -0.046865   0.028965  -0.014382   0.030665
    245      -0.016685  -0.006303  -0.023871  -0.004920   0.039370   0.033166
                 12         13         14         15         16         17    
      0       0.051497  -0.003445  -0.008066  -0.069805   0.053920   0.034921
      1       0.036229  -0.008132  -0.016233  -0.064789   0.037484  -0.041120
      2       0.040374  -0.017342  -0.022729  -0.035641  -0.020340  -0.006976
      3       0.028846   0.000377  -0.007671  -0.039778   0.067187   0.044434
      4      -0.017311   0.000781   0.004770  -0.008135   0.006233  -0.036392
      5       0.071549  -0.020236  -0.034605  -0.083810  -0.034625  -0.046887
      6       0.013978  -0.018568  -0.019885  -0.021593   0.023269   0.023888
      7      -0.000335  -0.019919  -0.015465  -0.025366   0.023842  -0.035918
      8       0.016734  -0.021136  -0.011589  -0.021378  -0.017518   0.007186
      9       0.015715   0.000189  -0.003312  -0.024761   0.052202   0.039369
     10       0.013854   0.000810  -0.014005  -0.027500   0.028241  -0.043788
     11       0.025538  -0.010620  -0.019782  -0.026060  -0.027726  -0.011723
     12       0.036184  -0.007404  -0.010093  -0.052074   0.043555   0.030679
     13       0.022903  -0.012775  -0.018132  -0.045706   0.030807  -0.041691
     14       0.029780  -0.018243  -0.019198  -0.031830  -0.019432  -0.002955
     15       0.024870  -0.000684  -0.009433  -0.035493   0.051401   0.034356
     16       0.018929  -0.003270  -0.019065  -0.033001   0.030606  -0.049329
     17       0.022936  -0.015378  -0.019209  -0.025560  -0.017348  -0.005545
     18       0.014698   0.005501  -0.014860  -0.016682   0.051396   0.037625
     19       0.017347  -0.000682  -0.016334  -0.030382   0.030511  -0.050484
     20       0.032809  -0.023585  -0.019761  -0.043104  -0.016866  -0.005586
     21       0.023345  -0.001561  -0.009200  -0.033356   0.053423   0.030844
     22       0.010425   0.009701  -0.026594  -0.017297   0.012542  -0.015489
     23      -0.001115  -0.005896  -0.022639   0.026969   0.001127  -0.014030
     24      -0.000450   0.013099  -0.015118   0.019192   0.066136   0.039562
     25      -0.001761  -0.004196  -0.023502  -0.004960  -0.010826  -0.022621
     26      -0.008579   0.008276  -0.027407   0.051691   0.017827  -0.006266
     27      -0.017778   0.024684  -0.019904   0.054409   0.069052   0.053768
     28      -0.001546  -0.030816  -0.015472   0.000899   0.008771  -0.105408
     29       0.004665   0.015052  -0.028456   0.021266   0.003925   0.031695
     30      -0.002193   0.011704  -0.014551   0.025797   0.073580   0.025486
     31      -0.014548   0.020094  -0.033366  -0.000808  -0.066120   0.102459
     32      -0.032809   0.013621  -0.030106   0.117413   0.055758  -0.057060
     33      -0.020275   0.024339  -0.019545   0.068317   0.083159   0.032939
     34      -0.024009   0.009899  -0.031575   0.008194  -0.087521   0.105592
     35      -0.038930   0.025093  -0.033824   0.137610   0.070777  -0.054542
     36       0.020049  -0.005663  -0.007825  -0.022459   0.069216   0.001749
     37      -0.016004   0.061204  -0.047575  -0.009946  -0.101771   0.248162
     38      -0.048107   0.003423  -0.027223   0.157712   0.078814  -0.120942
     39       0.019083  -0.006874  -0.007335  -0.017545   0.075202  -0.010933
     40      -0.026486   0.084552  -0.057354  -0.010747  -0.155304   0.375068
     41      -0.066133   0.005711  -0.028122   0.208955   0.112774  -0.172283
     42       0.043044  -0.020336  -0.001976  -0.075395   0.056175  -0.004420
     43      -0.005092   0.073573  -0.049462  -0.016565  -0.070903   0.236731
     44      -0.039578  -0.009727  -0.023022   0.130538   0.058396  -0.118406
     45       0.061225  -0.033547   0.003658  -0.114733   0.052202  -0.021511
     46      -0.007236   0.105771  -0.060745  -0.021582  -0.097222   0.347355
     47      -0.051521  -0.018170  -0.020691   0.161729   0.075785  -0.167801
     48       0.044761  -0.019106  -0.002195  -0.081352   0.049074   0.009570
     49       0.007760   0.046561  -0.038199  -0.019372  -0.012664   0.097960
     50      -0.016181  -0.013910  -0.020916   0.064766   0.019050  -0.062402
     51       0.061999  -0.032268   0.002763  -0.121389   0.040448  -0.000778
     52       0.015388   0.057561  -0.040379  -0.026554   0.005576   0.103580
     53      -0.009963  -0.025325  -0.017148   0.045714   0.006483  -0.069583
     54      -0.064961  -0.012356  -0.021230   0.047005  -0.010714   0.009165
     55      -0.071074  -0.008683   0.013123   0.029328   0.029062  -0.012820
     56      -0.020060  -0.017464  -0.009353   0.010613  -0.030795   0.003339
     57      -0.060282  -0.038966  -0.043962   0.045520  -0.010172   0.007921
     58      -0.079836   0.143192   0.142854   0.022277   0.033010  -0.005394
     59      -0.131631   0.012466   0.013237   0.105424  -0.070225  -0.006469
     60      -0.012518  -0.145538  -0.132833   0.013418   0.004388   0.008678
     61      -0.051409   0.199336   0.184097  -0.005478   0.031458  -0.009404
     62      -0.189899  -0.029050  -0.013152   0.156765  -0.072927  -0.001162
     63      -0.125953  -0.018611  -0.029701   0.102596  -0.037991  -0.000839
     64      -0.133630   0.118359   0.132438   0.067047   0.036168   0.003637
     65      -0.164162   0.015281   0.016401   0.133395  -0.079094  -0.007895
     66      -0.040304   0.027861   0.014458   0.020185   0.002848   0.014561
     67      -0.063328   0.218046   0.202089   0.002066   0.032781  -0.006571
     68      -0.124180   0.084498   0.063919   0.096607  -0.086716  -0.017313
     69      -0.102197  -0.123561  -0.121376   0.089068  -0.032851  -0.008752
     70      -0.104166  -0.099486  -0.055658   0.063421   0.028519  -0.007220
     71      -0.039768  -0.064772  -0.028978   0.027420  -0.009234   0.033215
     72      -0.105382  -0.107457  -0.107541   0.089013  -0.032734  -0.006881
     73      -0.099219  -0.216259  -0.156281   0.075164   0.022776  -0.021534
     74       0.045432  -0.079458  -0.037487  -0.030747   0.016081   0.035305
     75      -0.173621  -0.117058  -0.121431   0.138682  -0.057430  -0.015057
     76      -0.165303  -0.092455  -0.033686   0.103086   0.035617   0.022624
     77      -0.071541  -0.061073  -0.026353   0.049175  -0.017134   0.033950
     78      -0.058167  -0.231011  -0.211221   0.072108  -0.024884  -0.018885
     79      -0.074895  -0.061060  -0.030445   0.039062   0.026971  -0.017336
     80      -0.108083  -0.090837  -0.038429   0.076151  -0.009079   0.054765
     81      -0.124933   0.130796   0.098720   0.086544  -0.027219   0.010229
     82      -0.111692  -0.058842  -0.019996   0.066140   0.028369  -0.004509
     83       0.069982   0.005975  -0.004362  -0.064572  -0.022865  -0.010221
     84      -0.192417   0.113725   0.080893   0.147830  -0.051229  -0.003404
     85      -0.168232  -0.026303   0.020159   0.108750   0.027407   0.012535
     86       0.038561   0.002470  -0.007294  -0.036922  -0.031652  -0.013607
     87      -0.128784   0.147339   0.112873   0.088475  -0.027989   0.010952
     88      -0.106966  -0.183882  -0.126639   0.072961   0.026428  -0.013711
     89       0.151961   0.012827   0.003380  -0.137083   0.003471   0.001784
     90      -0.099153   0.232136   0.187538   0.054403  -0.014296   0.024194
     91      -0.090070  -0.001634   0.023547   0.043831   0.029799  -0.006402
     92       0.084918   0.011544  -0.011405  -0.074825  -0.031997  -0.027683
     93      -0.013283   0.008909   0.004433  -0.020312   0.039700   0.038728
     94       0.019012   0.006945  -0.016784   0.000774   0.016844  -0.020358
     95       0.025230  -0.010430  -0.020545  -0.027123  -0.030705  -0.013986
     96      -0.038652   0.009435   0.014212  -0.044693   0.002975  -0.020751
     97       0.027442   0.011880  -0.021009   0.029458   0.025589   0.023546
     98       0.018214  -0.003652  -0.019477  -0.005400  -0.046697   0.001075
     99      -0.104496   0.031869   0.033185  -0.105088  -0.057165  -0.084615
    100       0.055765   0.007808  -0.030246   0.095197   0.039122   0.078648
    101       0.023256  -0.005826  -0.020950  -0.004201  -0.041865   0.003389
    102      -0.128494   0.035151   0.041514  -0.130128  -0.093370  -0.136295
    103       0.066332   0.009640  -0.034483   0.125160   0.051410   0.117673
    104       0.021116  -0.001265  -0.020999   0.017453  -0.049582   0.019616
    105      -0.138102   0.049024   0.040914  -0.130221  -0.069967  -0.082106
    106       0.070901   0.002224  -0.033908   0.123536   0.038013   0.086723
    107       0.031943  -0.013457  -0.022665  -0.026773  -0.026241  -0.011961
    108      -0.194144   0.067369   0.057494  -0.184428  -0.122128  -0.140734
    109       0.094315  -0.000877  -0.041542   0.177000   0.050526   0.133709
    110       0.035560  -0.014823  -0.023812  -0.024552  -0.023072  -0.009138
    111      -0.097339   0.041308   0.026166  -0.080137  -0.012088  -0.000621
    112       0.053425   0.001824  -0.026719   0.078922   0.018393   0.031794
    113       0.035736  -0.019420  -0.022865  -0.053096  -0.014260  -0.031447
    114      -0.115178   0.051061   0.029199  -0.087015  -0.013649   0.010924
    115       0.060847  -0.000685  -0.028089   0.093436   0.012710   0.032665
    116       0.040880  -0.024807  -0.023628  -0.072365  -0.001871  -0.044864
    117      -0.036251   0.021824   0.008122  -0.027147   0.040725   0.056961
    118       0.027670   0.004065  -0.018135   0.018262   0.008606  -0.020566
    119       0.032407  -0.017992  -0.021982  -0.052198  -0.017308  -0.031762
    120      -0.011480   0.017767  -0.001457   0.001758   0.074847   0.108426
    121       0.017742   0.002300  -0.013562  -0.012226  -0.003724  -0.059440
    122       0.035818  -0.022949  -0.022437  -0.071963  -0.010598  -0.047013
    123       0.018893  -0.017642  -0.002295   0.021896   0.041280   0.006943
    124      -0.001601   0.024843  -0.012794  -0.017324   0.010161   0.004998
    125      -0.000177   0.006251  -0.014337   0.009516  -0.071682   0.004887
    126       0.085211  -0.042147  -0.025232   0.111678   0.076180   0.053989
    127       0.039262   0.007840  -0.025564   0.044114   0.035613   0.036209
    128      -0.019477   0.006592  -0.001957   0.006204  -0.064845   0.000346
    129       0.080010  -0.044013  -0.021078   0.099483   0.084773   0.047808
    130       0.094148  -0.014176  -0.044000   0.103330   0.072622   0.068386
    131      -0.024269   0.001762   0.003753  -0.010734  -0.046367  -0.008021
    132       0.131328  -0.063068  -0.038715   0.169787   0.112657   0.085204
    133       0.013608   0.018238  -0.017727   0.002816   0.019966   0.014262
    134      -0.024349   0.012032  -0.001441   0.027284  -0.082544   0.010666
    135       0.095489  -0.038709  -0.033313   0.136010   0.057942   0.066431
    136       0.043904   0.006209  -0.025636   0.076157   0.036106   0.053981
    137      -0.020967   0.005685  -0.000378   0.003869  -0.061113  -0.000537
    138       0.021024  -0.014021  -0.006408   0.033662   0.026937   0.011795
    139      -0.091084   0.058295   0.018208  -0.111877  -0.041385  -0.049556
    140      -0.005055   0.015617  -0.018071   0.019185  -0.102478   0.006551
    141       0.017876  -0.007371  -0.009681   0.041367   0.001074   0.011394
    142      -0.137860   0.072325   0.036251  -0.136504  -0.060013  -0.078092
    143      -0.007169   0.015555  -0.016732   0.016756  -0.100847   0.004877
    144       0.062577  -0.032665  -0.018580   0.085857   0.061972   0.037674
    145      -0.100220   0.063091   0.020474  -0.134812  -0.051044  -0.056258
    146      -0.048167   0.032395  -0.004153  -0.001130  -0.133756  -0.016857
    147      -0.014997  -0.000906   0.006260  -0.017226   0.006730  -0.012484
    148      -0.108099   0.065932   0.023269  -0.142509  -0.055895  -0.061467
    149       0.031816   0.007655  -0.034754   0.045801  -0.101159   0.030156
    150       0.020966  -0.028081   0.003186   0.011366   0.072383   0.002405
    151       0.009095   0.024676  -0.020009  -0.043773   0.008135  -0.001400
    152      -0.002014   0.008862  -0.015078   0.012467  -0.079184   0.004687
    153      -0.001126  -0.013790   0.008558  -0.018087   0.057237   0.004562
    154      -0.000326   0.033509  -0.019478  -0.064703  -0.005093  -0.001016
    155       0.012456   0.006564  -0.023003   0.008850  -0.086248  -0.000315
    156       0.045468  -0.045419  -0.001162   0.039945   0.096991   0.002669
    157      -0.006489   0.035742  -0.017365  -0.065857  -0.007522  -0.002109
    158      -0.017074   0.018022  -0.011319   0.024035  -0.096770   0.009224
    159       0.024151  -0.035002   0.005343   0.010562   0.087973  -0.000341
    160       0.040540   0.005614  -0.028026  -0.024850   0.030338  -0.007525
    161      -0.005837   0.004863  -0.010397   0.007014  -0.064594   0.002469
    162       0.019977   0.000042  -0.001662  -0.038086   0.051462   0.041186
    163       0.003064  -0.002158  -0.004093  -0.022214   0.020522  -0.036321
    164       0.036476  -0.009735  -0.025263  -0.057391  -0.039408  -0.045995
    165       0.005232  -0.001358   0.004584  -0.016619   0.005987   0.043179
    166       0.002478  -0.003074  -0.004086  -0.019542   0.003966  -0.039969
    167      -0.006100   0.001020  -0.002108  -0.040534  -0.004692  -0.022339
    168       0.002261   0.006049  -0.002487   0.006590  -0.082340   0.046604
    169      -0.038626   0.006858   0.014000   0.011446  -0.026465  -0.019591
    170      -0.024101  -0.001369   0.014381  -0.049186   0.070328  -0.015095
    171       0.002886   0.013131  -0.005049   0.001368  -0.075484   0.050268
    172      -0.070301   0.015337   0.029431   0.028137  -0.025718  -0.002057
    173       0.004947  -0.013153   0.001610  -0.062220   0.066349  -0.033800
    174       0.001241   0.003154  -0.007884   0.037741  -0.187020   0.043435
    175      -0.038346   0.005799   0.011804   0.020862  -0.059255  -0.020840
    176      -0.080395   0.011797   0.048259  -0.041514   0.156492   0.017500
    177      -0.000910   0.008920  -0.013394   0.055441  -0.255824   0.045412
    178      -0.070288   0.013482   0.026039   0.045335  -0.082340  -0.004089
    179      -0.094203   0.009859   0.060905  -0.047163   0.213381   0.024035
    180       0.003811  -0.007475  -0.006882   0.045336  -0.203979   0.035816
    181       0.003106  -0.005118  -0.008735  -0.000850  -0.064126  -0.044316
    182      -0.119488   0.027606   0.066234  -0.025534   0.169831   0.043127
    183       0.006064  -0.010288  -0.013292   0.069515  -0.291754   0.030145
    184       0.004372  -0.006079  -0.011014   0.006501  -0.091804  -0.046101
    185      -0.166652   0.038437   0.094855  -0.020020   0.245266   0.070374
    186       0.003771  -0.014965   0.002225   0.021151  -0.104760   0.034094
    187       0.042872  -0.014988  -0.026014  -0.031851  -0.031685  -0.064436
    188      -0.099550   0.030050   0.048357  -0.016611   0.087447   0.034565
    189       0.005137  -0.023573   0.003507   0.026739  -0.114344   0.028599
    190       0.076619  -0.024156  -0.042614  -0.048874  -0.034752  -0.083354
    191      -0.130547   0.042946   0.062538  -0.004079   0.095336   0.054643
    192       0.003954  -0.011869   0.008563  -0.009564   0.003100   0.038514
    193       0.042368  -0.013933  -0.023465  -0.041592   0.003974  -0.062470
    194      -0.042118   0.016722   0.013663  -0.024128  -0.002764   0.001325
    195       0.005757  -0.018325   0.014286  -0.027247   0.074535   0.036037
    196       0.072569  -0.021359  -0.036743  -0.065733   0.027531  -0.078988
    197      -0.028563   0.019282   0.001077  -0.018222  -0.062513  -0.005011
    198       0.012748  -0.000409   0.001998  -0.028417   0.047354   0.039954
    199       0.017626  -0.001395  -0.017291  -0.030901   0.033913  -0.047285
    200       0.019495  -0.004389  -0.019052  -0.010307  -0.035357  -0.001895
    201       0.042870   0.014066   0.020522   0.033328  -0.027569  -0.078917
    202       0.016014  -0.042975   0.032361  -0.042045   0.001881  -0.068114
    203       0.118141   0.087208   0.116373   0.074668   0.004873   0.033189
    204       0.065573   0.034028   0.037741   0.050686  -0.031385  -0.085848
    205       0.032489  -0.006541   0.029350  -0.013452  -0.018217  -0.081826
    206       0.074494   0.046328   0.086119   0.040503   0.014442   0.046981
    207       0.038314   0.013189   0.017650   0.034564  -0.028837  -0.071062
    208       0.017225  -0.029223   0.045984  -0.006833  -0.015340  -0.036419
    209       0.036001   0.023635   0.041515   0.006657   0.017444   0.047337
    210       0.059284   0.045903   0.017885   0.052579  -0.026107  -0.083245
    211      -0.004167   0.080732  -0.103431  -0.010566   0.027515  -0.038856
    212      -0.003664  -0.050708   0.055085  -0.028178   0.008208   0.072256
    213       0.097444   0.088437   0.033605   0.081399  -0.028104  -0.108010
    214      -0.008356   0.180194  -0.229166  -0.019137   0.049217  -0.080959
    215      -0.003795  -0.087070   0.098259  -0.026039   0.000483   0.087382
    216       0.031729   0.024524  -0.002104   0.034338  -0.020830  -0.065560
    217      -0.020123   0.069587  -0.098796  -0.001234   0.049385   0.006948
    218      -0.042543  -0.080818   0.016729  -0.065172   0.005673   0.077716
    219       0.049186   0.051528  -0.002241   0.048806  -0.017882  -0.075497
    220      -0.039318   0.167490  -0.232630  -0.004399   0.090749   0.002357
    221      -0.073443  -0.142204   0.031220  -0.092396  -0.004013   0.097313
    222      -0.017258  -0.030145  -0.022038  -0.001546  -0.019214  -0.036587
    223      -0.012423  -0.063421   0.072932   0.012532   0.021377   0.058495
    224      -0.043217  -0.034919  -0.038805  -0.068462   0.014933   0.060128
    225      -0.038142  -0.047095  -0.036461  -0.015408  -0.015389  -0.023044
    226      -0.024380  -0.074217   0.079760   0.020160   0.037573   0.094206
    227      -0.073503  -0.058540  -0.068025  -0.096464   0.012632   0.064052
    228      -0.039272  -0.063119  -0.023006  -0.019662  -0.022499  -0.024247
    229       0.010242  -0.178356   0.229845   0.015709  -0.027562   0.061859
    230      -0.004011   0.040816  -0.054716  -0.033853   0.026433   0.035657
    231      -0.078276  -0.107308  -0.038234  -0.048992  -0.021167   0.000390
    232       0.016539  -0.279187   0.360833   0.025679  -0.050260   0.101127
    233      -0.004091   0.077023  -0.097693  -0.035747   0.034111   0.021740
    234      -0.011393  -0.040555  -0.004012  -0.001162  -0.027165  -0.042531
    235       0.023585  -0.157536   0.209692   0.005014  -0.043244   0.014212
    236       0.036394   0.069418  -0.012499   0.003946   0.027181   0.029708
    237      -0.028374  -0.064837  -0.006285  -0.015258  -0.029090  -0.033872
    238       0.040676  -0.245019   0.329022   0.006904  -0.077197   0.017364
    239       0.067494   0.124844  -0.020468   0.030813   0.034038   0.012009
    240       0.107141   0.068093   0.066688   0.076215  -0.035386  -0.099533
    241       0.061076   0.049856   0.014389   0.010677  -0.035826  -0.123776
    242       0.057106   0.019326   0.087682   0.027160   0.021899   0.065864
    243       0.030978   0.005387   0.004238   0.004048   0.009775   0.003019
    244       0.014068  -0.002111  -0.000627  -0.001025   0.006967  -0.062829
    245       0.026331  -0.006829   0.019644  -0.006533  -0.007203   0.017263
                 18         19         20         21         22         23    
      0      -0.035806   0.003059  -0.022918  -0.019283   0.066067   0.135391
      1      -0.014616  -0.034012  -0.045310  -0.012843   0.032279   0.040235
      2      -0.012259   0.004410  -0.013621  -0.001550   0.009958   0.035419
      3      -0.028315   0.019472  -0.008997   0.019485   0.008718  -0.007464
      4      -0.010004  -0.018581  -0.023413  -0.022319   0.009855  -0.032371
      5      -0.002977  -0.064425  -0.027263  -0.044972   0.050265   0.110294
      6      -0.030652   0.013852   0.021543  -0.030691  -0.012982   0.021252
      7      -0.007301  -0.013480  -0.029560   0.017355  -0.029486  -0.045682
      8      -0.001182   0.020317  -0.034893   0.058635  -0.025553  -0.030254
      9      -0.024627   0.017780  -0.011567   0.019079   0.001485  -0.029847
     10      -0.011545  -0.032373   0.001985  -0.031786   0.004647  -0.031254
     11      -0.001779  -0.006235  -0.012295   0.016008  -0.011236  -0.031384
     12      -0.033144   0.014045  -0.002519  -0.009545   0.020134   0.054902
     13      -0.015357  -0.018283  -0.026578  -0.004246  -0.005373  -0.018734
     14      -0.006654   0.012435  -0.021184   0.027093  -0.017217  -0.022706
     15      -0.030874   0.024935  -0.000461   0.007402   0.010015   0.002305
     16      -0.017728  -0.020583   0.002560  -0.027521  -0.004050  -0.033762
     17      -0.004582   0.013662  -0.023605   0.035438  -0.022234  -0.049663
     18      -0.029119   0.035221   0.010539   0.003625   0.013272   0.013717
     19      -0.015191  -0.030088   0.004158  -0.033686   0.000206  -0.039885
     20      -0.010674   0.022988  -0.033461   0.048628  -0.032476  -0.045635
     21      -0.031897   0.027189   0.000057   0.006776   0.013509   0.001055
     22      -0.006873  -0.010664   0.010632  -0.028209   0.009849  -0.009813
     23      -0.007542  -0.000827  -0.017583   0.022443  -0.011560  -0.041565
     24      -0.041639   0.004582   0.011019  -0.008785   0.017570   0.048072
     25       0.072367   0.109781   0.011392  -0.040541   0.181275  -0.071520
     26      -0.046455  -0.066499  -0.012379   0.018470  -0.083539   0.011377
     27      -0.042031  -0.008738   0.016040  -0.017678   0.023782   0.078176
     28       0.086673   0.188399   0.027258  -0.054149   0.275718  -0.112244
     29      -0.054518  -0.102354  -0.025553   0.033588  -0.144366   0.012551
     30      -0.049953   0.001031   0.015593  -0.012381   0.014894   0.054811
     31       0.142627   0.122257  -0.017005  -0.032310   0.228840  -0.079417
     32      -0.080466  -0.088585   0.013787  -0.008203  -0.077210   0.068343
     33      -0.057883  -0.021887   0.023777  -0.026165   0.015627   0.096383
     34       0.212593   0.220970  -0.020437  -0.041977   0.377004  -0.136849
     35      -0.115854  -0.144612   0.019885  -0.011547  -0.141622   0.116471
     36      -0.047602   0.028753   0.010019   0.001061   0.014542   0.009373
     37       0.129826  -0.003636  -0.047863  -0.009202   0.076904  -0.007002
     38      -0.074404  -0.037737   0.035142  -0.031355   0.009739   0.061715
     39      -0.054261   0.027081   0.014037  -0.001570   0.012776   0.013566
     40       0.195747  -0.001277  -0.078491   0.000350   0.108732  -0.011669
     41      -0.106277  -0.051921   0.059089  -0.052336   0.013443   0.102785
     42      -0.036149   0.055366  -0.001173   0.017334   0.015103  -0.040252
     43       0.031700  -0.139009  -0.039732   0.002210  -0.124631   0.076903
     44      -0.027164   0.032243   0.025290  -0.027088   0.092116  -0.000518
     45      -0.033922   0.075825  -0.006277   0.028385   0.013050  -0.078296
     46       0.015855  -0.245891  -0.061766   0.019982  -0.259240   0.144185
     47      -0.019741   0.077230   0.041361  -0.045074   0.168851  -0.010380
     48      -0.028940   0.055893  -0.005692   0.020058   0.014813  -0.043283
     49      -0.034939  -0.134751  -0.009518  -0.008223  -0.146708   0.065807
     50       0.005729   0.047878  -0.001602   0.000614   0.076933  -0.050234
     51      -0.020876   0.080727  -0.013526   0.032208   0.020132  -0.082441
     52      -0.099090  -0.237363  -0.010126   0.000503  -0.293805   0.125128
     53       0.037150   0.104367  -0.005545   0.003665   0.141621  -0.096136
     54      -0.016321   0.002658   0.059026  -0.087107  -0.017543  -0.016037
     55       0.008901  -0.006721  -0.068861   0.080947   0.016070   0.026429
     56       0.005542   0.014890  -0.023819   0.042484  -0.022795  -0.039305
     57      -0.017336   0.000483   0.060496  -0.094058  -0.015768  -0.016092
     58       0.009890   0.005568  -0.078691   0.118741   0.006255   0.031133
     59       0.027157   0.010703   0.014867   0.001886  -0.031383  -0.090683
     60      -0.026423  -0.005487   0.049299  -0.100243  -0.001764   0.009916
     61       0.002162   0.012638  -0.063041   0.112155  -0.030486  -0.013301
     62       0.041640   0.002549  -0.004502   0.014698   0.016699  -0.035759
     63      -0.004630  -0.002013   0.090619  -0.123013  -0.032280  -0.066794
     64       0.024232  -0.001316  -0.110435   0.147158   0.064157   0.106660
     65       0.034117   0.008513   0.020108  -0.003656  -0.026697  -0.094701
     66      -0.021098   0.006994   0.040865  -0.061336  -0.011715   0.008382
     67       0.005281   0.012799  -0.071427   0.123933  -0.019809   0.002748
     68       0.022477   0.017835   0.053895  -0.026499  -0.090873  -0.179914
     69      -0.007594  -0.013903   0.082082  -0.139342  -0.015695  -0.052253
     70       0.016147  -0.012453  -0.081758   0.088270   0.045465   0.057220
     71       0.009441   0.023188  -0.066954   0.105862   0.025943   0.050352
     72      -0.007650  -0.012343   0.081926  -0.135428  -0.017538  -0.052588
     73       0.020284  -0.024957  -0.082617   0.064820   0.058406   0.053117
     74      -0.000977   0.028807  -0.094248   0.133979   0.036558   0.091869
     75       0.001742  -0.020305   0.108754  -0.170247  -0.028817  -0.097635
     76       0.021889  -0.005123  -0.098957   0.128063   0.076881   0.112800
     77       0.013308   0.021525  -0.058660   0.098170   0.024345   0.039657
     78      -0.008813  -0.021188   0.067096  -0.143904   0.001829  -0.033067
     79       0.011592  -0.012198  -0.072589   0.075974   0.025062   0.030041
     80       0.017524   0.025292  -0.076970   0.128336   0.054842   0.090394
     81      -0.006653   0.009306   0.079574  -0.091196  -0.029949  -0.036721
     82       0.018329  -0.009575  -0.086515   0.103575   0.043331   0.058941
     83      -0.013616   0.017422  -0.003987   0.008791  -0.061613  -0.082847
     84       0.009575  -0.007562   0.104180  -0.139875  -0.011720  -0.045102
     85       0.028999   0.000195  -0.104327   0.149324   0.058135   0.086259
     86      -0.006416   0.011915   0.003496  -0.005103  -0.052897  -0.082623
     87      -0.006065   0.010797   0.080636  -0.089360  -0.031581  -0.038031
     88       0.021105  -0.025370  -0.090632   0.081678   0.063137   0.068179
     89      -0.032620   0.033567  -0.028635   0.053776  -0.081521  -0.075470
     90      -0.015659   0.029677   0.069774  -0.049856  -0.051769  -0.037071
     91       0.012259  -0.004347  -0.076460   0.096782   0.025054   0.041145
     92      -0.016170   0.006741   0.022618  -0.043604  -0.071990  -0.112000
     93      -0.012278   0.020666  -0.009006   0.032006  -0.020918  -0.058476
     94      -0.004331  -0.036552   0.015818  -0.033414   0.015135  -0.009689
     95      -0.001648  -0.007949  -0.014147   0.018618  -0.013598  -0.035554
     96       0.060319  -0.039379  -0.017409  -0.045321  -0.001539   0.030070
     97      -0.036109  -0.002509   0.025602   0.014995   0.003785  -0.044431
     98       0.008583  -0.004237  -0.007690   0.029835  -0.013806  -0.014250
     99       0.076701  -0.087268   0.005734  -0.078924   0.027804   0.082876
    100      -0.028384   0.026940   0.022596   0.044351  -0.012231  -0.040931
    101       0.006481  -0.001685  -0.010349   0.031329  -0.016049  -0.020200
    102       0.125131  -0.139740   0.008115  -0.141605   0.057535   0.176032
    103      -0.048703   0.057733   0.027127   0.084844  -0.028284  -0.079078
    104       0.012201   0.003355  -0.003384   0.041973  -0.017569  -0.009063
    105       0.032169  -0.068583   0.030529  -0.025773   0.015379  -0.007062
    106       0.003645   0.016941   0.014522   0.019105  -0.005191   0.021188
    107      -0.004522  -0.003097  -0.020133   0.022162  -0.015412  -0.037883
    108       0.051109  -0.113922   0.049607  -0.058237   0.039631   0.027883
    109       0.007656   0.041790   0.011915   0.042895  -0.018328   0.026362
    110      -0.006072  -0.000505  -0.021634   0.024084  -0.016924  -0.040984
    111      -0.035889   0.012285   0.030366   0.074845  -0.035009  -0.156424
    112       0.030441  -0.027833   0.009812  -0.040543   0.021661   0.082874
    113      -0.014165  -0.008560  -0.026533   0.009793  -0.012377  -0.053329
    114      -0.069362   0.036103   0.046290   0.125618  -0.055600  -0.245727
    115       0.053761  -0.039466   0.004227  -0.063914   0.032585   0.141229
    116      -0.022559  -0.011923  -0.032622   0.000062  -0.011004  -0.068518
    117      -0.056849   0.052638   0.011114   0.096681  -0.048391  -0.163756
    118       0.026378  -0.053311   0.010267  -0.064222   0.029501   0.056928
    119      -0.012138  -0.009905  -0.024824   0.009477  -0.011823  -0.049719
    120      -0.106010   0.106543   0.014285   0.163594  -0.076123  -0.254371
    121       0.048667  -0.085122   0.003244  -0.107642   0.046057   0.099760
    122      -0.016716  -0.014433  -0.031783  -0.001229  -0.008773  -0.054366
    123       0.103967  -0.032644  -0.037368  -0.050010  -0.032496  -0.006692
    124      -0.067918  -0.008937   0.037854   0.016132   0.021819  -0.036682
    125       0.026278  -0.001155  -0.009018   0.032721  -0.013043   0.025016
    126       0.109305  -0.012047  -0.021915  -0.006489  -0.051254  -0.063171
    127      -0.043537   0.004888   0.029878   0.030217  -0.003871  -0.074166
    128       0.109582  -0.001411  -0.087711  -0.032230  -0.070805   0.024414
    129       0.137020  -0.017430  -0.052083  -0.032923  -0.075883  -0.078913
    130      -0.043408   0.015311   0.041874   0.061605  -0.021625  -0.141306
    131       0.156663  -0.010448  -0.137723  -0.074867  -0.114235  -0.008673
    132       0.140294  -0.000712  -0.039952   0.000894  -0.089824  -0.124629
    133      -0.062107  -0.005356   0.037902   0.022156   0.015054  -0.051516
    134       0.111000   0.009316  -0.080588  -0.021585  -0.059990   0.064514
    135       0.056662  -0.000906   0.035826   0.045273  -0.003883  -0.031772
    136      -0.010491   0.017533   0.006384   0.022848  -0.025276  -0.063828
    137       0.123193  -0.002536  -0.101640  -0.043185  -0.082481   0.018756
    138       0.077362  -0.033464  -0.001045  -0.018798  -0.008101   0.010835
    139      -0.051467  -0.032250   0.008796  -0.049337   0.038247   0.039850
    140      -0.017683  -0.005160   0.050820   0.079676   0.032559   0.067779
    141       0.045217  -0.040800   0.049812   0.019041   0.029351   0.047695
    142       0.020554  -0.056396  -0.048018  -0.130673  -0.000395   0.054383
    143      -0.009658  -0.005605   0.041486   0.070839   0.025855   0.064270
    144       0.106940  -0.025830  -0.020978  -0.018568  -0.048847  -0.045002
    145      -0.081321  -0.029047   0.026906  -0.033979   0.065129   0.060524
    146       0.018485  -0.026420   0.032847   0.036581   0.024299   0.103029
    147       0.068226  -0.038123  -0.006857  -0.037989   0.011759   0.045793
    148      -0.076435  -0.031884   0.022902  -0.042080   0.065492   0.067078
    149      -0.090769   0.009497   0.123463   0.164769   0.081891   0.074396
    150       0.165921  -0.034099  -0.106788  -0.103305  -0.089902  -0.047909
    151      -0.136982  -0.012453   0.086372   0.055503   0.064359  -0.033229
    152       0.013007   0.000062   0.006046   0.043968   0.001059   0.035912
    153       0.141070  -0.038922  -0.106271  -0.101786  -0.084839  -0.026611
    154      -0.172235  -0.015409   0.105535   0.071543   0.083779  -0.014017
    155      -0.046425   0.005714   0.061996   0.090096   0.052460   0.045801
    156       0.204337  -0.027579  -0.127048  -0.115178  -0.111247  -0.080143
    157      -0.165550  -0.016938   0.100062   0.064464   0.079063  -0.012508
    158       0.020192  -0.000313   0.011008   0.042767   0.004362   0.056215
    159       0.203432  -0.036292  -0.142033  -0.129532  -0.121176  -0.066371
    160      -0.130273  -0.005581   0.092277   0.065122   0.068243  -0.058066
    161       0.057545  -0.002780  -0.042066   0.006884  -0.039915   0.018478
    162      -0.024605   0.016161  -0.016974   0.011838   0.016355   0.010096
    163      -0.012616  -0.021515  -0.023172  -0.023261   0.016902  -0.009827
    164       0.000623  -0.061575  -0.009900  -0.028025   0.011831   0.001608
    165      -0.024878   0.021633  -0.012896   0.017751   0.014042   0.014305
    166      -0.012999  -0.023680  -0.025332  -0.025265   0.016949  -0.010302
    167       0.002820  -0.033708   0.004110  -0.012491   0.007390   0.003702
    168      -0.108249   0.107330  -0.112378  -0.050871  -0.011724   0.018726
    169      -0.037808   0.029828  -0.043516  -0.026345   0.000732  -0.003607
    170       0.075769  -0.094629   0.097209   0.058283   0.025180   0.002503
    171      -0.159279   0.165928  -0.209905  -0.110513  -0.025174   0.017682
    172      -0.054030   0.071595  -0.065788  -0.029308  -0.010176   0.002483
    173       0.119536  -0.166528   0.172320   0.094203   0.042915  -0.002910
    174      -0.123032   0.111868  -0.070846  -0.036788  -0.018881   0.026644
    175      -0.042209   0.030429  -0.030247  -0.021886  -0.001353  -0.001301
    176       0.091569  -0.058900   0.084038   0.079829   0.018419   0.006737
    177      -0.188484   0.179315  -0.148170  -0.091974  -0.038613   0.032332
    178      -0.060846   0.073208  -0.042885  -0.021364  -0.015032   0.005583
    179       0.147419  -0.104741   0.154890   0.135232   0.031376   0.004726
    180      -0.049094   0.021419   0.083115   0.054896   0.001262   0.025141
    181      -0.021788  -0.025695   0.003560  -0.015526   0.014434  -0.008136
    182       0.032002   0.042222  -0.031889   0.023339  -0.007225   0.013616
    183      -0.059298   0.017044   0.127143   0.070501  -0.001921   0.028849
    184      -0.024973  -0.027361   0.017389  -0.010744   0.013459  -0.007019
    185       0.044445   0.075240  -0.053490   0.034468  -0.014394   0.016575
    186       0.041259  -0.066256   0.180410   0.126131   0.025290   0.016675
    187       0.004592  -0.079725   0.021051  -0.013876   0.030640  -0.016313
    188      -0.044501   0.102169  -0.120194  -0.047155  -0.023242   0.017224
    189       0.102263  -0.138829   0.301771   0.199959   0.040974   0.014125
    190       0.022645  -0.125705   0.048784  -0.008823   0.042584  -0.022999
    191      -0.093648   0.182861  -0.210873  -0.091703  -0.042602   0.024502
    192       0.051644  -0.060341   0.121634   0.099744   0.029053   0.012189
    193       0.008496  -0.077357   0.003350  -0.020737   0.031730  -0.017059
    194      -0.058823   0.060797  -0.095662  -0.060865  -0.014117   0.011762
    195       0.119457  -0.127711   0.196844   0.151683   0.046885   0.006187
    196       0.027535  -0.119071   0.014625  -0.021115   0.044741  -0.023467
    197      -0.115932   0.105576  -0.163367  -0.112302  -0.025338   0.013308
    198      -0.020562   0.006285  -0.015238   0.020617   0.014610  -0.017507
    199      -0.015220  -0.024668   0.001529  -0.033165  -0.002767  -0.035319
    200       0.003236  -0.007889  -0.007577   0.017678  -0.013580  -0.038923
    201       0.028187   0.007871  -0.033095   0.048437   0.006669   0.063334
    202       0.087269   0.270209   0.128177   0.024824  -0.154791   0.249041
    203      -0.017513  -0.050954   0.015731  -0.080234   0.068933  -0.063709
    204       0.027196  -0.005801  -0.036056   0.037811   0.011969   0.032264
    205       0.068888   0.131455   0.058725   0.011312  -0.112697   0.015934
    206      -0.013393  -0.007896   0.029140  -0.058016   0.054253   0.022995
    207       0.019546  -0.019638  -0.044354   0.043688   0.017777   0.023913
    208       0.038389   0.084555   0.037394   0.005426  -0.063627  -0.001585
    209      -0.005974   0.003886   0.038947  -0.053901   0.027158   0.015776
    210       0.019918  -0.018847  -0.048215   0.044970   0.026488   0.035664
    211       0.020219   0.087032   0.048064  -0.004979  -0.062660   0.007422
    212      -0.004993   0.002383   0.045560  -0.055478   0.010578  -0.007757
    213       0.027715  -0.011440  -0.054734   0.050417   0.037489   0.054628
    214       0.046268   0.140804   0.063934   0.003944  -0.087361   0.013276
    215      -0.014364  -0.017101   0.039507  -0.058063   0.018975  -0.010488
    216       0.009938  -0.028507  -0.045214   0.041482   0.020624   0.026629
    217      -0.040203   0.015485   0.042338  -0.028658  -0.041698   0.019953
    218       0.010915   0.025843   0.055643  -0.050122  -0.012646  -0.031535
    219       0.009593  -0.027155  -0.046651   0.041039   0.026580   0.037717
    220      -0.059093   0.021544   0.055634  -0.036950  -0.047217   0.043426
    221       0.013303   0.022865   0.057247  -0.048722  -0.023553  -0.055017
    222       0.000006  -0.040988  -0.041403   0.039313   0.007275   0.003968
    223      -0.081268  -0.070057   0.020344  -0.044634  -0.015717  -0.000210
    224       0.024974   0.054957   0.063197  -0.045140  -0.020608  -0.024087
    225      -0.008064  -0.049666  -0.039346   0.036281   0.002718  -0.003779
    226      -0.130665  -0.134123   0.013981  -0.064886   0.000336   0.003498
    227       0.037766   0.074145   0.069835  -0.039004  -0.037132  -0.039618
    228       0.000368  -0.041926  -0.038787   0.039234  -0.000481  -0.009656
    229      -0.055824  -0.069294   0.006189  -0.032518  -0.010499  -0.025579
    230       0.021432   0.055953   0.059226  -0.045821  -0.006308   0.004832
    231      -0.007347  -0.050416  -0.033100   0.034632  -0.012035  -0.029976
    232      -0.084618  -0.133146  -0.011194  -0.044269   0.010258  -0.046334
    233       0.031547   0.078015   0.065234  -0.042132  -0.012595   0.012800
    234       0.010221  -0.031324  -0.041885   0.043583   0.005729   0.003198
    235       0.004436   0.014901   0.018147  -0.007096  -0.036037  -0.016587
    236       0.005698   0.028542   0.046985  -0.051477   0.017811   0.021514
    237       0.010417  -0.031386  -0.039983   0.044542  -0.001019  -0.004753
    238       0.019474   0.015757   0.012536  -0.000170  -0.040145  -0.023531
    239       0.004039   0.028284   0.043269  -0.053425   0.031650   0.038093
    240       0.029536  -0.009221  -0.027946   0.017513   0.007254   0.000082
    241       0.065572   0.020649   0.014452  -0.010733  -0.113859  -0.202318
    242      -0.012190   0.036807   0.046138  -0.046443   0.054291   0.113939
    243      -0.016099   0.020434   0.036854  -0.035022  -0.031456  -0.011829
    244       0.003055  -0.014527  -0.021405   0.013950  -0.046833  -0.081385
    245       0.003757   0.031390  -0.043244   0.082404  -0.010521  -0.001187
                 24         25         26         27         28         29    
      0       0.099511  -0.113381   0.054613  -0.117211  -0.017840   0.017487
      1       0.055085  -0.066714   0.063874  -0.060073  -0.057213   0.042564
      2       0.018187  -0.014184  -0.023898  -0.095743   0.022346   0.008719
      3       0.002772  -0.068876  -0.045756  -0.009531  -0.022532   0.018069
      4      -0.062002  -0.054019   0.058211   0.152641  -0.010767  -0.032292
      5       0.031484  -0.067962   0.064601  -0.164959  -0.057102   0.025085
      6       0.075737   0.143317   0.044153   0.015483  -0.076145  -0.038631
      7       0.053134   0.153322   0.036986   0.056344  -0.123991  -0.000512
      8       0.018347   0.061952  -0.053594   0.016013  -0.081723   0.002870
      9      -0.023278  -0.058654  -0.033986   0.060895  -0.022126   0.000096
     10      -0.058114   0.032780  -0.010514  -0.017932   0.049461  -0.004992
     11      -0.047909  -0.002406  -0.033321  -0.003063   0.030723  -0.004474
     12       0.069330   0.020740   0.029907  -0.027785  -0.004687  -0.008899
     13       0.039049   0.064161   0.036737   0.001601  -0.030838   0.017115
     14       0.009614   0.019506  -0.041215  -0.017879  -0.020180   0.010373
     15       0.035134   0.014022  -0.009945   0.035296   0.062794  -0.003578
     16      -0.014939   0.083389   0.008620  -0.007488   0.083550   0.001294
     17      -0.015006   0.018365  -0.044248   0.018333   0.009147   0.010328
     18       0.053326   0.034600  -0.011320   0.045714   0.132965   0.002371
     19      -0.045392   0.059697  -0.004650  -0.013076   0.079985  -0.005315
     20       0.022983   0.041451  -0.017747   0.017902  -0.033352   0.018752
     21       0.037407   0.015582  -0.007237   0.043367   0.075114  -0.004964
     22       0.033236   0.095046   0.012493  -0.022471   0.130537   0.007012
     23      -0.031255   0.002202  -0.043409   0.036843  -0.005218   0.007469
     24       0.060389  -0.003562   0.018519   0.030514   0.049748  -0.013349
     25       0.035585   0.088842   0.017988  -0.024754   0.087786   0.025466
     26      -0.019223  -0.007096  -0.031673   0.029276  -0.005247  -0.005118
     27       0.073675  -0.022440   0.038544   0.020074   0.019065  -0.017786
     28       0.045162   0.118741   0.021791  -0.034486   0.103246   0.038345
     29      -0.035591  -0.010884  -0.048858   0.042912   0.008056  -0.009335
     30       0.068304   0.000676   0.023047   0.025180   0.056457  -0.014670
     31       0.004854   0.025993   0.017667  -0.001742  -0.015111   0.028162
     32       0.022264  -0.008048   0.004118  -0.007828  -0.019272  -0.013844
     33       0.085104  -0.019803   0.044586   0.007329   0.019103  -0.021251
     34      -0.002445   0.015888   0.022336   0.001964  -0.070720   0.047623
     35       0.034771  -0.014789   0.013867  -0.019198  -0.015514  -0.026101
     36       0.055477   0.030716   0.000944   0.040720   0.105790  -0.007494
     37      -0.030179  -0.037223   0.009164   0.026280  -0.064007   0.013308
     38       0.051050   0.005189   0.025640  -0.035065  -0.029438  -0.009459
     39       0.061104   0.035025   0.003573   0.035554   0.111531  -0.008448
     40      -0.069148  -0.101482   0.005924   0.057826  -0.161432   0.018327
     41       0.088499   0.012215   0.051658  -0.067235  -0.024177  -0.017538
     42       0.031025   0.051750  -0.025210   0.058857   0.135631   0.000664
     43      -0.013224  -0.018589   0.004889   0.010860   0.014094  -0.008731
     44       0.030835   0.008414   0.012505  -0.018421  -0.043917   0.003611
     45       0.016529   0.073377  -0.045624   0.070227   0.170926   0.006574
     46      -0.033406  -0.062613   0.000449   0.026251  -0.012417  -0.023781
     47       0.052767   0.017076   0.029919  -0.035342  -0.054871   0.007768
     48       0.025480   0.045702  -0.027572   0.062307   0.126024   0.001033
     49       0.020699   0.052249   0.005559  -0.015912   0.110346  -0.011080
     50      -0.013498   0.006029  -0.023670   0.019943  -0.028360   0.011817
     51       0.011789   0.066557  -0.045919   0.078756   0.156366   0.007340
     52       0.023825   0.064643   0.005410  -0.020713   0.152810  -0.030122
     53      -0.022516   0.011304  -0.033752   0.030796  -0.028515   0.023322
     54       0.017316   0.046134   0.037911   0.018893  -0.040633  -0.021291
     55       0.040087   0.059307   0.015465  -0.003024  -0.032060   0.002587
     56      -0.012429   0.017803  -0.064757   0.013743  -0.067882   0.010217
     57       0.019049   0.047284   0.041644   0.021005  -0.049115  -0.022906
     58       0.043386   0.076207   0.010490  -0.008756  -0.012603   0.002489
     59      -0.099696  -0.107094  -0.110764   0.020004   0.026823   0.043790
     60       0.053550   0.077137   0.067305   0.013201  -0.089347  -0.037001
     61       0.060152   0.207233   0.019151   0.055243  -0.115120  -0.033609
     62      -0.136169  -0.306168  -0.132440  -0.069355   0.188444   0.100918
     63      -0.040602   0.004845   0.007810   0.047911  -0.013319  -0.009832
     64       0.015118  -0.147172  -0.008488  -0.120282   0.168036   0.068154
     65      -0.125515  -0.161865  -0.125547   0.009446   0.072559   0.060037
     66       0.043753   0.061302   0.050993   0.003249  -0.049413  -0.023296
     67       0.054368   0.161656   0.013902   0.031309  -0.074931  -0.018970
     68      -0.107399   0.058455  -0.115073   0.125920  -0.100800  -0.001774
     69      -0.019141  -0.021041   0.033255   0.035382  -0.039320  -0.001269
     70       0.022769  -0.000281   0.005865  -0.027756   0.013576   0.002288
     71      -0.005379  -0.022035  -0.079835  -0.046645   0.010407  -0.010703
     72      -0.021358  -0.015700   0.031629   0.037250  -0.036736  -0.005468
     73       0.026785  -0.049390   0.009650  -0.036969   0.004404   0.031114
     74       0.065142   0.014947  -0.062426  -0.084291  -0.021800   0.009552
     75      -0.079011  -0.053763   0.018876   0.072607  -0.019983  -0.013415
     76      -0.015999  -0.032419  -0.016109  -0.053886   0.095403  -0.041922
     77      -0.030651  -0.036820  -0.086666  -0.035858   0.025991  -0.019688
     78       0.019006  -0.046999   0.044355   0.007229  -0.058905   0.032980
     79       0.039386   0.034761   0.016349  -0.009835  -0.026315   0.013471
     80      -0.049564  -0.071365  -0.101262  -0.066136   0.085715  -0.044005
     81      -0.026881  -0.001125   0.028657   0.018654   0.032633  -0.018405
     82       0.020324  -0.000696   0.004580  -0.028980   0.036927   0.002178
     83       0.039260   0.136154  -0.044691   0.054405  -0.209666   0.009972
     84      -0.095865  -0.212710   0.020789  -0.034813   0.197023   0.066897
     85      -0.000899  -0.010284  -0.009875  -0.034601   0.109084  -0.036209
     86       0.011544   0.055285  -0.048569   0.033322  -0.139981   0.038285
     87      -0.029410   0.000323   0.027962   0.019760   0.037162  -0.021500
     88       0.014402  -0.086103   0.003814  -0.057387   0.067341   0.052866
     89       0.117826   0.360471  -0.034352   0.109176  -0.397366  -0.073501
     90       0.009596   0.157114   0.032270   0.061823  -0.059472  -0.096281
     91       0.033391   0.052928   0.010568  -0.009819  -0.011417  -0.010409
     92       0.028743   0.077190  -0.036274   0.043648  -0.206464   0.064006
     93      -0.036308  -0.037721  -0.052053   0.039466  -0.017774   0.003655
     94      -0.061454   0.022719  -0.046189  -0.062074   0.015352  -0.005046
     95      -0.049021  -0.001733  -0.018882   0.011674   0.042625  -0.006874
     96       0.006935  -0.004435  -0.110802   0.048482  -0.010003   0.003714
     97      -0.062714   0.004024  -0.001859  -0.074457  -0.006415  -0.002453
     98      -0.009429  -0.003758   0.011984   0.018242   0.033125  -0.004788
     99       0.029943   0.017472  -0.097199   0.012694  -0.013266   0.001609
    100      -0.018468  -0.008513   0.026492  -0.048112  -0.038676   0.004558
    101      -0.015176  -0.004973   0.009313   0.020622   0.036559  -0.005247
    102       0.080431   0.040943  -0.169739   0.038008  -0.008434   0.000934
    103      -0.023068  -0.022202   0.078584  -0.062756  -0.059791   0.007872
    104       0.010509  -0.007078   0.027741   0.017079   0.012506  -0.001463
    105      -0.036933   0.011381   0.054052  -0.102911  -0.027467  -0.001603
    106       0.037416  -0.005420  -0.051318   0.009815  -0.050956   0.009329
    107      -0.046212  -0.004544  -0.012588   0.033584   0.068726  -0.009789
    108      -0.036537   0.031295   0.091906  -0.170430  -0.032417  -0.005597
    109       0.073894  -0.016423  -0.056957   0.042706  -0.075554   0.015626
    110      -0.047744  -0.005702  -0.015232   0.037697   0.070411  -0.009786
    111      -0.112503  -0.017621   0.164063  -0.131976  -0.033245   0.000405
    112       0.047761   0.010707  -0.126784   0.022098  -0.033484   0.005735
    113      -0.079556  -0.002400  -0.036914   0.033749   0.089821  -0.013224
    114      -0.170945  -0.020153   0.293824  -0.216140  -0.040416  -0.001276
    115       0.097183   0.011745  -0.185541   0.068702  -0.039453   0.008346
    116      -0.110707  -0.001633  -0.063930   0.034276   0.108171  -0.016353
    117      -0.098312  -0.040294   0.071579  -0.033711  -0.024805   0.003452
    118      -0.012830   0.023631  -0.108601  -0.031466  -0.002155  -0.001977
    119      -0.074147  -0.001206  -0.029596   0.028907   0.082806  -0.012207
    120      -0.139952  -0.057717   0.124020  -0.033619  -0.028016   0.004832
    121      -0.005591   0.034567  -0.148969  -0.025678   0.018936  -0.005226
    122      -0.090593   0.001235  -0.043221   0.035614   0.106933  -0.015154
    123      -0.025665   0.013865  -0.063866  -0.004502   0.001135   0.001353
    124      -0.069995  -0.006786  -0.055916  -0.061231  -0.015082  -0.001252
    125       0.061261  -0.002205   0.081198   0.060602   0.039882  -0.004415
    126      -0.058561   0.024387   0.034673  -0.080397   0.007640  -0.002552
    127      -0.090683   0.006277   0.023546  -0.118623  -0.006829  -0.004329
    128       0.065433   0.023630   0.141807   0.035565   0.060497  -0.006662
    129      -0.086022   0.036098   0.050482  -0.122550   0.023114  -0.006839
    130      -0.158634   0.018407   0.088129  -0.231393   0.003152  -0.011545
    131       0.011552   0.044831   0.173758  -0.047197   0.087984  -0.014710
    132      -0.115532   0.044311   0.123730  -0.190107   0.025314  -0.009904
    133      -0.081659  -0.002432  -0.032869  -0.083723  -0.012093  -0.002666
    134       0.138132   0.015214   0.155116   0.122358   0.045630   0.001108
    135      -0.002938   0.001241   0.006528   0.003244  -0.021999   0.005779
    136      -0.051862   0.012197   0.078121  -0.092199  -0.007046  -0.001200
    137       0.057333   0.028684   0.152159   0.020861   0.066689  -0.008152
    138       0.004516   0.005215  -0.052228   0.022633  -0.004106   0.002333
    139      -0.020266  -0.008213  -0.155749   0.000497  -0.031663   0.003712
    140       0.124480  -0.018879   0.091248   0.124041   0.031673  -0.002388
    141       0.057147  -0.007946  -0.045604   0.077931  -0.011354   0.004401
    142      -0.044391   0.035272  -0.117313  -0.147663  -0.041274  -0.002727
    143       0.117241  -0.014966   0.093211   0.110034   0.032348  -0.002996
    144      -0.051125   0.027824   0.040149  -0.093970   0.007642  -0.004868
    145       0.007769  -0.029960  -0.218892   0.095437  -0.034333   0.009122
    146       0.139868   0.005033   0.117595   0.051063   0.019479  -0.005584
    147       0.031767  -0.008455  -0.139858   0.104221  -0.011069   0.008009
    148       0.010989  -0.028155  -0.225163   0.094571  -0.035852   0.009306
    149       0.169603  -0.058721   0.070690   0.262011   0.035431   0.003266
    150      -0.079432   0.035234  -0.039907  -0.058626   0.019051  -0.001532
    151      -0.073139  -0.031041  -0.116215  -0.009950  -0.012094  -0.000726
    152       0.076824  -0.006738   0.080330   0.076058   0.037337  -0.003934
    153      -0.065358   0.016013  -0.055014  -0.038520   0.010000  -0.002661
    154      -0.055189  -0.048527  -0.136862   0.023367  -0.014768  -0.000942
    155       0.096173  -0.025510   0.047991   0.131502   0.039031  -0.002268
    156      -0.104655   0.054320  -0.004132  -0.086018   0.031622  -0.001887
    157      -0.057230  -0.045249  -0.141521   0.012582  -0.018223  -0.000732
    158       0.098385  -0.004278   0.082964   0.062526   0.018910  -0.002348
    159      -0.098756   0.049482  -0.012020  -0.081021   0.033433  -0.003261
    160      -0.084865  -0.022055  -0.091490   0.001088   0.008164  -0.000853
    161       0.055315   0.010310   0.109700   0.044244   0.051594  -0.006060
    162       0.009342  -0.102634  -0.008931   0.047026  -0.052310   0.008387
    163      -0.035085  -0.046028   0.040386   0.061628   0.001318  -0.011316
    164      -0.067134  -0.025596   0.039646  -0.037611  -0.047771  -0.005064
    165       0.018258  -0.105331   0.006593   0.080333  -0.074289   0.004222
    166      -0.037180  -0.052967   0.058024   0.085131  -0.010741  -0.014598
    167      -0.050102   0.008713   0.019424  -0.058191  -0.009139  -0.014747
    168       0.011983  -0.080453  -0.004574   0.040013  -0.067350   0.006549
    169       0.004352  -0.000347   0.042090   0.049421   0.022582  -0.005641
    170      -0.021782   0.009222   0.020458  -0.038548  -0.003696  -0.010845
    171      -0.006083  -0.119096  -0.002438   0.066843  -0.089966   0.003816
    172       0.037796   0.024433   0.029811   0.032349   0.040363   0.002955
    173      -0.043652   0.007183   0.031060  -0.036562  -0.008007  -0.017713
    174       0.028607   0.017819  -0.029109  -0.067515  -0.006947   0.010723
    175       0.009384   0.030821   0.035196   0.015185   0.042140  -0.004220
    176       0.037508  -0.001193   0.007605  -0.003159  -0.008094   0.006213
    177       0.023121   0.045789  -0.040133  -0.113794   0.009967   0.010919
    178       0.046686   0.079417   0.011820  -0.029304   0.072588   0.007163
    179       0.061690  -0.005093   0.006922   0.020567  -0.010083   0.011716
    180       0.048161   0.087779  -0.040573  -0.121419   0.039606   0.011884
    181      -0.032408   0.003977   0.056235   0.033491   0.025970  -0.016846
    182       0.064920  -0.014834  -0.005499   0.009856  -0.018414   0.017239
    183       0.054127   0.172990  -0.057645  -0.211526   0.096371   0.010577
    184      -0.031054   0.030376   0.050733   0.004986   0.043393  -0.017364
    185       0.110841  -0.035243  -0.013985   0.053478  -0.032541   0.030925
    186       0.057477   0.043621  -0.027918  -0.049192   0.008787   0.014227
    187      -0.074302  -0.056106   0.077839   0.084761  -0.014609  -0.026563
    188       0.033234  -0.001177  -0.007418  -0.035530  -0.008035   0.009501
    189       0.075016   0.092052  -0.034664  -0.079008   0.037370   0.017077
    190      -0.109581  -0.079500   0.091336   0.101789  -0.031085  -0.036178
    191       0.055489  -0.006243  -0.016052  -0.034655  -0.008663   0.016601
    192       0.040938  -0.055397  -0.007049   0.049035  -0.050618   0.010715
    193      -0.076195  -0.085822   0.081985   0.112424  -0.032446  -0.025820
    194      -0.025429   0.010958   0.006880  -0.067145  -0.003431  -0.008020
    195       0.044138  -0.078913  -0.001695   0.086898  -0.066016   0.011521
    196      -0.110980  -0.131078   0.104845   0.152764  -0.063304  -0.035899
    197      -0.048044   0.011705   0.013134  -0.081720  -0.003284  -0.014693
    198      -0.032682  -0.121507  -0.018006   0.085683  -0.077432  -0.001843
    199      -0.041548   0.072468  -0.007818  -0.024363   0.084154  -0.002630
    200      -0.073338  -0.007292  -0.064283  -0.026376   0.025722  -0.007499
    201      -0.083370   0.008232   0.006050   0.014657  -0.011649   0.019020
    202      -0.177110   0.002227   0.027400   0.025844  -0.015398   0.154955
    203       0.053165  -0.024470   0.002645  -0.017837   0.017166  -0.052997
    204      -0.045365  -0.005043   0.001898   0.005545  -0.005769   0.005765
    205       0.061329  -0.064973  -0.014900  -0.019602  -0.003586   0.001998
    206      -0.048919   0.009979   0.015252   0.005409   0.004126  -0.010281
    207      -0.043505   0.000451  -0.001655   0.005303  -0.009537  -0.038895
    208       0.062848  -0.060850  -0.025020  -0.035305  -0.005658  -0.268827
    209      -0.031495   0.007284   0.016491   0.010054   0.004700   0.085942
    210      -0.064466   0.002077   0.001350   0.008618  -0.011546  -0.037639
    211       0.056186  -0.044988  -0.020139  -0.031652  -0.001740  -0.243921
    212       0.008318   0.003711   0.010483   0.003753   0.008053   0.083296
    213      -0.095113  -0.002545   0.004197   0.011526  -0.015789  -0.055477
    214       0.077682  -0.061793  -0.029110  -0.043100  -0.002105  -0.320800
    215       0.001386   0.009887   0.013427   0.007785   0.008133   0.110523
    216      -0.052201   0.010724   0.001636   0.010351  -0.009219  -0.001804
    217       0.007948   0.003690   0.004659  -0.001279   0.004935   0.021947
    218       0.060341  -0.008975  -0.002859  -0.011081   0.009688  -0.000387
    219      -0.069408   0.011340   0.004981   0.013298  -0.010133   0.006936
    220      -0.016223   0.026731   0.014526   0.009777   0.008599   0.118601
    221       0.095767  -0.012737  -0.010246  -0.017872   0.010966  -0.027254
    222      -0.019638   0.018760  -0.002016   0.009208  -0.006153   0.029324
    223      -0.009745   0.027414   0.020501   0.020195   0.008737   0.237788
    224       0.065007  -0.017022  -0.007941  -0.018206   0.008470  -0.072758
    225      -0.009632   0.025366  -0.001412   0.011045  -0.004094   0.066461
    226      -0.045501   0.068820   0.043133   0.049131   0.015628   0.526760
    227       0.101395  -0.027594  -0.019170  -0.030608   0.008407  -0.164138
    228       0.002716   0.016717  -0.006375   0.004667  -0.004759   0.009562
    229       0.020807  -0.005298   0.004656   0.001542   0.002352   0.039296
    230       0.018191  -0.009118   0.002164  -0.007310   0.006511  -0.012306
    231       0.034520   0.020820  -0.009631   0.001738  -0.000758   0.027075
    232       0.015463   0.006785   0.012912   0.012976   0.004104   0.143875
    233       0.018383  -0.013396  -0.000357  -0.011012   0.005837  -0.047771
    234      -0.014786   0.008948  -0.006032   0.003951  -0.007971  -0.026919
    235       0.049009  -0.047716  -0.017445  -0.026280  -0.005198  -0.229941
    236      -0.026526   0.001583   0.014347   0.006533   0.005055   0.071962
    237      -0.001169   0.009250  -0.008807   0.001933  -0.007465  -0.032075
    238       0.058676  -0.067049  -0.023651  -0.033203  -0.009551  -0.305127
    239      -0.054700   0.002928   0.020350   0.011350   0.004208   0.089035
    240       0.006255  -0.018731   0.000455  -0.003531   0.005565   0.059826
    241       0.295325  -0.133505  -0.039384  -0.044451   0.014275   0.171071
    242      -0.146673   0.037964   0.025163   0.015715  -0.003459  -0.084705
    243       0.062273   0.142011   0.030339   0.037005  -0.045169  -0.024832
    244       0.028161   0.169934   0.024695   0.083160  -0.106487   0.009223
    245      -0.001822   0.064472  -0.060237   0.019174  -0.062707  -0.010884
                 30         31         32         33         34         35    
      0       0.015185   0.006112  -0.016730   0.008446   0.016128   0.028019
      1      -0.086000   0.071030   0.026782   0.059431   0.044148   0.005556
      2       0.034877  -0.008068  -0.026425  -0.006577   0.008967  -0.032120
      3       0.015141   0.038742   0.036743   0.033455   0.015138  -0.053059
      4       0.025515  -0.053606  -0.019723  -0.040417  -0.021977  -0.022250
      5      -0.057242   0.010838  -0.026056   0.037324  -0.008411   0.027663
      6       0.110595  -0.008534   0.004165  -0.053005  -0.011168  -0.012476
      7      -0.037118   0.043865   0.043871   0.002325   0.008518   0.013811
      8      -0.023214  -0.033393  -0.009369  -0.031687  -0.021640   0.008907
      9       0.009677   0.013798   0.008610   0.004392   0.027777   0.001161
     10       0.013527   0.026680   0.010904   0.013881  -0.005424  -0.009763
     11       0.049725   0.000424   0.012252  -0.000903  -0.008855   0.003168
     12       0.028458  -0.011092  -0.009892  -0.019681  -0.005096   0.015251
     13      -0.060500   0.054746   0.029652   0.031451   0.026595  -0.010070
     14      -0.010450  -0.011904  -0.010592  -0.009885   0.000013  -0.025188
     15      -0.029929  -0.021090  -0.007809  -0.005178   0.008309   0.015569
     16      -0.040639   0.029776   0.007432   0.023179  -0.002088  -0.050383
     17      -0.021021   0.003832  -0.000413   0.004235   0.022718  -0.048751
     18      -0.075724  -0.040597  -0.017707   0.002273   0.000020  -0.041342
     19      -0.005897   0.032738   0.010427   0.020244  -0.002852  -0.030651
     20      -0.046087   0.014078   0.001793   0.004951   0.028918  -0.043282
     21      -0.041914  -0.028539  -0.013901  -0.008841   0.020771   0.043970
     22      -0.064577  -0.003173  -0.002867   0.022422  -0.064753  -0.120704
     23      -0.033291   0.018369   0.005950   0.016363   0.073817  -0.080533
     24      -0.017034  -0.043984  -0.020972  -0.026221   0.010009   0.135670
     25      -0.041054  -0.008041  -0.002011   0.015700  -0.091210  -0.115825
     26      -0.027640   0.015330   0.003544   0.011610   0.080274  -0.045952
     27       0.008220  -0.051646  -0.025026  -0.039632   0.000587   0.204595
     28      -0.046133  -0.009644  -0.000075   0.020159  -0.122564  -0.148899
     29      -0.043501   0.022818   0.005448   0.019208   0.106117  -0.079561
     30      -0.016970  -0.047945  -0.022498  -0.027863  -0.002136   0.143929
     31       0.007201  -0.000024   0.001078  -0.001557  -0.017619  -0.012741
     32       0.005224   0.002060   0.001791  -0.000665   0.014103   0.006049
     33       0.018488  -0.052316  -0.021600  -0.039123  -0.024567   0.198895
     34       0.036799   0.004327   0.004647  -0.009136  -0.003279   0.017647
     35       0.011768  -0.002252   0.000803  -0.003478  -0.004316   0.022694
     36      -0.058641  -0.044940  -0.023884  -0.015263   0.009586   0.078418
     37       0.026168   0.006851   0.000475  -0.011338   0.073575   0.085284
     38       0.026230  -0.004186   0.003236  -0.004948  -0.046760   0.001947
     39      -0.059539  -0.046488  -0.024065  -0.014716  -0.004273   0.070521
     40       0.069739   0.018201   0.002213  -0.028151   0.186722   0.215269
     41       0.042689  -0.017280   0.001259  -0.011000  -0.120883   0.010020
     42      -0.089391  -0.032123  -0.019898  -0.000036   0.037953   0.004537
     43      -0.011033  -0.004026  -0.001707   0.001510  -0.008971  -0.005064
     44       0.023768   0.007493   0.006183  -0.001510   0.003936  -0.003493
     45      -0.119053  -0.023862  -0.017593   0.013746   0.051055  -0.066736
     46      -0.001229  -0.005393  -0.002736  -0.004598   0.013052   0.038797
     47       0.039840   0.002166   0.004972  -0.008242  -0.017907   0.024257
     48      -0.084818  -0.029277  -0.018725  -0.000409   0.047141   0.009318
     49      -0.056764  -0.007803  -0.001948   0.019622  -0.086714  -0.125661
     50      -0.009321   0.019552   0.007641   0.011186   0.070969  -0.050511
     51      -0.117357  -0.025733  -0.020205   0.008804   0.073559  -0.033140
     52      -0.081905  -0.010051  -0.003035   0.026751  -0.125010  -0.170977
     53      -0.016910   0.021972   0.007007   0.013268   0.101180  -0.053893
     54       0.055760   0.006591   0.005750  -0.017510   0.002248  -0.015361
     55       0.010363   0.020741   0.019656  -0.000309   0.006737   0.013713
     56      -0.059519  -0.040748  -0.016561  -0.022785  -0.029909   0.016519
     57       0.057184   0.008467   0.006865  -0.017416   0.003492  -0.018817
[truncated: 3,408,652 more chars]
