# Supplementary material for: A stereodivergent multicomponent approach for the synthesis of C–N atropisomeric peptide analogues
Source: Chem Sci. 2024 Sep 16;15(40):16743–51. doi: 10.1039/d4sc04700a (PMC11418089; doi:10.1039/d4sc04700a)
Supplement: SC-015-D4SC04700A-s001 [file SC-015-D4SC04700A-s001.zip › CompData/_4_TS/ImineBzOHTS_R3Btsopt.xyz]

82
Coordinates from ORCA-job ImineBzOHTS_R3Btsopt
  O   6.34544078510790      2.42416413109268      3.54203030214191
  O   7.73057175607296      2.86030357246283      5.54378924381228
  N   5.12797654628419      4.20044987486170      2.81657323078198
  N   5.44798395651681      2.16009785009775      5.75694482284761
  C   5.47316199236906      3.32358538010095      3.70861823371256
  C   4.84359836023324      3.35476549634219      5.08553959766084
  H   5.19715090212714      4.25042066887465      5.59704423143174
  C   3.34313742818302      3.29397458988409      5.14481775542586
  C   2.70227301096565      3.77183688920267      6.28334531630802
  H   3.28406834822958      4.23737640535299      7.07061243359319
  C   1.32571010302761      3.66399965814028      6.40550580367960
  H   0.83297393971804      4.04577172869328      7.29243217324001
  C   0.58154235648149      3.09074945288442      5.38479671267311
  H   -0.49646011379530      3.01723402526166      5.47442978304570
  C   1.21729618277155      2.62074581845243      4.24337966200891
  H   0.63910699742396      2.17546517335529      3.44187648270212
  C   2.59495964117585      2.71485036214385      4.12509332244003
  H   3.08231799583968      2.33419728388281      3.23445185415955
  C   5.67937025563394      4.29404438046577      1.44697708993725
  C   7.18130869778821      4.54580735659283      1.50254678890701
  H   7.39922440323293      5.44146595407515      2.08901894621931
  H   7.55517730694128      4.70250909946368      0.48845653134206
  H   7.71971521855265      3.70384905523019      1.93783271009700
  C   4.98704992946460      5.47691701093185      0.78709914038644
  H   3.90453969368988      5.33300702947452      0.75444406427327
  H   5.35090004706879      5.57993828320857     -0.23635374087894
  H   5.19700437171193      6.40603471743800      1.32165133015303
  C   5.35951482439242      3.01879952064743      0.67692596014292
  H   5.72044965036453      3.11745743566618     -0.34907213373035
  H   4.28079220967972      2.84921927352212      0.64443325689500
  H   5.83756335986114      2.14541597591093      1.12204003980149
  C   5.41975150789280      2.17162426664517      7.21606100905228
  C   4.85984768120705      1.13074663227822      7.96631110435360
  C   5.03527035849164      1.24318571305848      9.35388560956916
  H   4.65656979497955      0.45294621638113      9.98783909348142
  C   5.66421114932777      2.31053670067921      9.96008572898783
  H   5.75898855995550      2.33459096329813     11.03972567397035
  C   6.15755933594893      3.34872584567574      9.18513808896891
  H   6.63916017336467      4.20747966252850      9.63685830726186
  C   6.03727728818365      3.26803567386853      7.81549980587997
  H   6.44000922399656      4.06073251730105      7.20134293284921
  C   4.08464536712954     -0.11564391016382      7.50219057664758
  C   4.94992161343206     -1.34754596782773      7.78479059389876
  H   5.87479242832831     -1.31378959035749      7.20253167906366
  H   4.40552430762155     -2.25412857623790      7.50639656501827
  H   5.21525996539987     -1.42231648635896      8.84128029710404
  C   2.77805969448850     -0.19999025581377      8.30577476141681
  H   2.93999768423047     -0.28382245525054      9.37994670353840
  H   2.21881181541043     -1.08363479132258      7.98834344477257
  H   2.15456743672181      0.67913888761154      8.12111543599986
  C   3.65889787078330     -0.17144177686228      6.03685158781847
  H   3.07412504864340      0.69940286059403      5.73310541202295
  H   3.01264011073785     -1.04180564984460      5.90476862157973
  H   4.49123781435557     -0.33360816781380      5.34645221469181
  C   6.96078243689716      1.99937571857846      5.19273788428115
  C   7.33580197444518      0.56180324129336      5.06687038130254
  C   8.27254559077225      0.09513968929494      5.98533359020511
  H   8.68801227768120      0.77837932349354      6.71683852535999
  C   8.65977108245922     -1.23508679297967      5.96475131075881
  H   9.38288034093767     -1.59599932722946      6.68712181192210
  C   8.12204349021614     -2.10006013885773      5.02217091736455
  H   8.42757322205883     -3.14016975946287      5.00389989487523
  C   7.19457176561389     -1.63264167146672      4.10077404783066
  H   6.77831651774220     -2.30413568461895      3.35860656489255
  C   6.79682057346800     -0.30532198646600      4.12250374240090
  H   6.07436660799324      0.05642118433053      3.40169769439829
  H   4.93745710129971      1.34021992017455      5.42439358241525
  O   4.46237607034352      6.60210353556762      5.27935962011775
  C   3.38778360906138      6.52566762622116      4.64657012283984
  C   2.11987979215126      6.97070960949145      5.33011444732134
  C   0.89475330636959      6.88250170768951      4.67504590793258
  H   0.86694208024328      6.52482381875148      3.65281502671095
  C   -0.27850103070790      7.23155675964717      5.32634821683384
  H   -1.22839194252825      7.15436030043803      4.80864543379961
  C   -0.23782315842588      7.67239447625334      6.64270671937519
  H   -1.15548433507291      7.94051215981881      7.15500301952289
  C   0.98102010912511      7.76787529893995      7.30194326289334
  H   1.01679384597660      8.11070200955738      8.33025031894718
  C   2.15258835082278      7.41991256513093      6.64714022871566
  H   3.10520415556341      7.48272037249648      7.15965416779345
  O   3.27529850128025      6.07476353069855      3.47219114053535
  H   4.41557827646752      4.92000274743388      3.09174822549552
