# Supplementary material for: A stereodivergent multicomponent approach for the synthesis of C–N atropisomeric peptide analogues
Source: Chem Sci. 2024 Sep 16;15(40):16743–51. doi: 10.1039/d4sc04700a (PMC11418089; doi:10.1039/d4sc04700a)
Supplement: SC-015-D4SC04700A-s001 [file SC-015-D4SC04700A-s001.zip › CompData/_4_TS/ImineBzOHTS_R3B_single_point.out]

                                 *****************
                                 * O   R   C   A *
                                 *****************

                                            #,                                       
                                            ###                                      
                                            ####                                     
                                            #####                                    
                                            ######                                   
                                           ########,                                 
                                     ,,################,,,,,                         
                               ,,#################################,,                 
                          ,,##########################################,,             
                       ,#########################################, ''#####,          
                    ,#############################################,,   '####,        
                  ,##################################################,,,,####,       
                ,###########''''           ''''###############################       
              ,#####''   ,,,,##########,,,,          '''####'''          '####       
            ,##' ,,,,###########################,,,                        '##       
           ' ,,###''''                  '''############,,,                           
         ,,##''                                '''############,,,,        ,,,,,,###''
      ,#''                                            '''#######################'''  
     '                                                          ''''####''''         
             ,#######,   #######,   ,#######,      ##                                
            ,#'     '#,  ##    ##  ,#'     '#,    #''#        ######   ,####,        
            ##       ##  ##   ,#'  ##            #'  '#       #        #'  '#        
            ##       ##  #######   ##           ,######,      #####,   #    #        
            '#,     ,#'  ##    ##  '#,     ,#' ,#      #,         ##   #,  ,#        
             '#######'   ##     ##  '#######'  #'      '#     #####' # '####'        


                  #######################################################
                  #                        -***-                        #
                  #          Department of theory and spectroscopy      #
                  #    Directorship and core code : Frank Neese         #
                  #        Max Planck Institute fuer Kohlenforschung    #
                  #                Kaiser Wilhelm Platz 1               #
                  #                 D-45470 Muelheim/Ruhr               #
                  #                      Germany                        #
                  #                                                     #
                  #                  All rights reserved                #
                  #                        -***-                        #
                  #######################################################


                         Program Version 5.0.2 -  RELEASE  -


 With contributions from (in alphabetic order):
   Daniel Aravena         : Magnetic Suceptibility
   Michael Atanasov       : Ab Initio Ligand Field Theory (pilot matlab implementation)
   Alexander A. Auer      : GIAO ZORA, VPT2 properties, NMR spectrum
   Ute Becker             : Parallelization
   Giovanni Bistoni       : ED, misc. LED, open-shell LED, HFLD
   Martin Brehm           : Molecular dynamics
   Dmytro Bykov           : SCF Hessian
   Vijay G. Chilkuri      : MRCI spin determinant printing, contributions to CSF-ICE
   Dipayan Datta          : RHF DLPNO-CCSD density
   Achintya Kumar Dutta   : EOM-CC, STEOM-CC
   Dmitry Ganyushin       : Spin-Orbit,Spin-Spin,Magnetic field MRCI
   Miquel Garcia          : C-PCM and meta-GGA Hessian, CC/C-PCM, Gaussian charge scheme
   Yang Guo               : DLPNO-NEVPT2, F12-NEVPT2, CIM, IAO-localization
   Andreas Hansen         : Spin unrestricted coupled pair/coupled cluster methods
   Benjamin Helmich-Paris : MC-RPA, TRAH-SCF, COSX integrals
   Lee Huntington         : MR-EOM, pCC
   Robert Izsak           : Overlap fitted RIJCOSX, COSX-SCS-MP3, EOM
   Marcus Kettner         : VPT2
   Christian Kollmar      : KDIIS, OOCD, Brueckner-CCSD(T), CCSD density, CASPT2, CASPT2-K
   Simone Kossmann        : Meta GGA functionals, TD-DFT gradient, OOMP2, MP2 Hessian
   Martin Krupicka        : Initial AUTO-CI
   Lucas Lang             : DCDCAS
   Marvin Lechner         : AUTO-CI (C++ implementation), FIC-MRCC
   Dagmar Lenk            : GEPOL surface, SMD
   Dimitrios Liakos       : Extrapolation schemes; Compound Job, initial MDCI parallelization
   Dimitrios Manganas     : Further ROCIS development; embedding schemes
   Dimitrios Pantazis     : SARC Basis sets
   Anastasios Papadopoulos: AUTO-CI, single reference methods and gradients
   Taras Petrenko         : DFT Hessian,TD-DFT gradient, ASA, ECA, R-Raman, ABS, FL, XAS/XES, NRVS
   Peter Pinski           : DLPNO-MP2, DLPNO-MP2 Gradient
   Christoph Reimann      : Effective Core Potentials
   Marius Retegan         : Local ZFS, SOC
   Christoph Riplinger    : Optimizer, TS searches, QM/MM, DLPNO-CCSD(T), (RO)-DLPNO pert. Triples
   Tobias Risthaus        : Range-separated hybrids, TD-DFT gradient, RPA, STAB
   Michael Roemelt        : Original ROCIS implementation
   Masaaki Saitow         : Open-shell DLPNO-CCSD energy and density
   Barbara Sandhoefer     : DKH picture change effects
   Avijit Sen             : IP-ROCIS
   Kantharuban Sivalingam : CASSCF convergence, NEVPT2, FIC-MRCI
   Bernardo de Souza      : ESD, SOC TD-DFT
   Georgi Stoychev        : AutoAux, RI-MP2 NMR, DLPNO-MP2 response
   Willem Van den Heuvel  : Paramagnetic NMR
   Boris Wezisla          : Elementary symmetry handling
   Frank Wennmohs         : Technical directorship


 We gratefully acknowledge several colleagues who have allowed us to
 interface, adapt or use parts of their codes:
   Stefan Grimme, W. Hujo, H. Kruse, P. Pracht,  : VdW corrections, initial TS optimization,
                  C. Bannwarth, S. Ehlert          DFT functionals, gCP, sTDA/sTD-DF
   Ed Valeev, F. Pavosevic, A. Kumar             : LibInt (2-el integral package), F12 methods
   Garnet Chan, S. Sharma, J. Yang, R. Olivares  : DMRG
   Ulf Ekstrom                                   : XCFun DFT Library
   Mihaly Kallay                                 : mrcc  (arbitrary order and MRCC methods)
   Jiri Pittner, Ondrej Demel                    : Mk-CCSD
   Frank Weinhold                                : gennbo (NPA and NBO analysis)
   Christopher J. Cramer and Donald G. Truhlar   : smd solvation model
   Lars Goerigk                                  : TD-DFT with DH, B97 family of functionals
   V. Asgeirsson, H. Jonsson                     : NEB implementation
   FAccTs GmbH                                   : IRC, NEB, NEB-TS, DLPNO-Multilevel, CI-OPT
                                                   MM, QMMM, 2- and 3-layer-ONIOM, Crystal-QMMM,
                                                   LR-CPCM, SF, NACMEs, symmetry and pop. for TD-DFT,
                                                   nearIR, NL-DFT gradient (VV10), updates on ESD,
                                                   ML-optimized integration grids
   S Lehtola, MJT Oliveira, MAL Marques          : LibXC Library
   Liviu Ungur et al                             : ANISO software


 Your calculation uses the libint2 library for the computation of 2-el integrals
 For citations please refer to: http://libint.valeyev.net

 Your ORCA version has been built with support for libXC version: 5.1.0
 For citations please refer to: https://tddft.org/programs/libxc/

 This ORCA versions uses:
   CBLAS   interface :  Fast vector & matrix operations
   LAPACKE interface :  Fast linear algebra routines
   SCALAPACK package :  Parallel linear algebra routines
   Shared memory     :  Shared parallel matrices
   BLAS/LAPACK       :  OpenBLAS 0.3.15  USE64BITINT DYNAMIC_ARCH NO_AFFINITY Zen SINGLE_THREADED
        Core in use  :  Zen
   Copyright (c) 2011-2014, The OpenBLAS Project


Your calculation utilizes the DFT-NL dispersion correction.
Cite in your paper:
Vydrov, O. A.; Van Voorhis, T. J. Chem. Phys. 2010, 133, 244103
Hujo, W.; Grimme, S. J. Chem. Theory Comput. 2011, 7, 3866 
   

Your calculation utilizes the SMD solvation module
Please cite in your paper:
A.V. Marenich, C.J. Cramer, D.G. Truhlar J. Phys. Chem. B, 113, (2009), 6378 

================================================================================

----- Orbital basis set information -----
Your calculation utilizes the basis: def2-QZVPP
   F. Weigend and R. Ahlrichs, Phys. Chem. Chem. Phys. 7, 3297 (2005).

----- AuxJ basis set information -----
Your calculation utilizes the auxiliary basis: def2/J
   F. Weigend, Phys. Chem. Chem. Phys. 8, 1057 (2006).

================================================================================
                                        WARNINGS
                       Please study these warnings very carefully!
================================================================================


INFO   : the flag for use of the SHARK integral package has been found!

================================================================================
                                       INPUT FILE
================================================================================
NAME = ImineBzOHTS_R3BAa.inp
|  1> ! wB97M-V def2-QZVPP
|  2> %maxcore 2660
|  3> %pal nprocs 20
|  4> end
|  5> %CPCM SMD TRUE
|  6>    SMDSOLVENT "2,2,2-TRIFLUOROETHANOL"
|  7> end
|  8> 
|  9> *xyz 0 1
| 10> O  6.345441  2.424164  3.542030
| 11> O  7.730572  2.860304  5.543789
| 12> N  5.127977  4.200450  2.816573
| 13> N  5.447984  2.160098  5.756945
| 14> C  5.473162  3.323585  3.708618
| 15> C  4.843598  3.354765  5.085540
| 16> H  5.197151  4.250421  5.597044
| 17> C  3.343137  3.293975  5.144818
| 18> C  2.702273  3.771837  6.283345
| 19> H  3.284068  4.237376  7.070612
| 20> C  1.325710  3.664000  6.405506
| 21> H  0.832974  4.045772  7.292432
| 22> C  0.581542  3.090749  5.384797
| 23> H  -0.496460  3.017234  5.474430
| 24> C  1.217296  2.620746  4.243380
| 25> H  0.639107  2.175465  3.441876
| 26> C  2.594960  2.714850  4.125093
| 27> H  3.082318  2.334197  3.234452
| 28> C  5.679370  4.294044  1.446977
| 29> C  7.181309  4.545807  1.502547
| 30> H  7.399224  5.441466  2.089019
| 31> H  7.555177  4.702509  0.488457
| 32> H  7.719715  3.703849  1.937833
| 33> C  4.987050  5.476917  0.787099
| 34> H  3.904540  5.333007  0.754444
| 35> H  5.350900  5.579938  -0.236354
| 36> H  5.197004  6.406035  1.321651
| 37> C  5.359515  3.018800  0.676926
| 38> H  5.720450  3.117457  -0.349072
| 39> H  4.280792  2.849219  0.644433
| 40> H  5.837563  2.145416  1.122040
| 41> C  5.419752  2.171624  7.216061
| 42> C  4.859848  1.130747  7.966311
| 43> C  5.035270  1.243186  9.353886
| 44> H  4.656570  0.452946  9.987839
| 45> C  5.664211  2.310537  9.960086
| 46> H  5.758989  2.334591  11.039726
| 47> C  6.157559  3.348726  9.185138
| 48> H  6.639160  4.207480  9.636858
| 49> C  6.037277  3.268036  7.815500
| 50> H  6.440009  4.060733  7.201343
| 51> C  4.084645  -0.115644  7.502191
| 52> C  4.949922  -1.347546  7.784791
| 53> H  5.874792  -1.313790  7.202532
| 54> H  4.405524  -2.254129  7.506397
| 55> H  5.215260  -1.422316  8.841280
| 56> C  2.778060  -0.199990  8.305775
| 57> H  2.939998  -0.283822  9.379947
| 58> H  2.218812  -1.083635  7.988343
| 59> H  2.154567  0.679139  8.121115
| 60> C  3.658898  -0.171442  6.036852
| 61> H  3.074125  0.699403  5.733105
| 62> H  3.012640  -1.041806  5.904769
| 63> H  4.491238  -0.333608  5.346452
| 64> C  6.960782  1.999376  5.192738
| 65> C  7.335802  0.561803  5.066870
| 66> C  8.272546  0.095140  5.985334
| 67> H  8.688012  0.778379  6.716839
| 68> C  8.659771  -1.235087  5.964751
| 69> H  9.382880  -1.595999  6.687122
| 70> C  8.122043  -2.100060  5.022171
| 71> H  8.427573  -3.140170  5.003900
| 72> C  7.194572  -1.632642  4.100774
| 73> H  6.778317  -2.304136  3.358607
| 74> C  6.796821  -0.305322  4.122504
| 75> H  6.074367  0.056421  3.401698
| 76> H  4.937457  1.340220  5.424394
| 77> O  4.462376  6.602104  5.279360
| 78> C  3.387784  6.525668  4.646570
| 79> C  2.119880  6.970710  5.330114
| 80> C  0.894753  6.882502  4.675046
| 81> H  0.866942  6.524824  3.652815
| 82> C  -0.278501  7.231557  5.326348
| 83> H  -1.228392  7.154360  4.808645
| 84> C  -0.237823  7.672394  6.642707
| 85> H  -1.155484  7.940512  7.155003
| 86> C  0.981020  7.767875  7.301943
| 87> H  1.016794  8.110702  8.330250
| 88> C  2.152588  7.419913  6.647140
| 89> H  3.105204  7.482720  7.159654
| 90> O  3.275299  6.074764  3.472191
| 91> H  4.415578  4.920003  3.091748
| 92> *
| 93> 
| 94>                          ****END OF INPUT****
================================================================================

                       ****************************
                       * Single Point Calculation *
                       ****************************

---------------------------------
CARTESIAN COORDINATES (ANGSTROEM)
---------------------------------
  O      6.345441    2.424164    3.542030
  O      7.730572    2.860304    5.543789
  N      5.127977    4.200450    2.816573
  N      5.447984    2.160098    5.756945
  C      5.473162    3.323585    3.708618
  C      4.843598    3.354765    5.085540
  H      5.197151    4.250421    5.597044
  C      3.343137    3.293975    5.144818
  C      2.702273    3.771837    6.283345
  H      3.284068    4.237376    7.070612
  C      1.325710    3.664000    6.405506
  H      0.832974    4.045772    7.292432
  C      0.581542    3.090749    5.384797
  H     -0.496460    3.017234    5.474430
  C      1.217296    2.620746    4.243380
  H      0.639107    2.175465    3.441876
  C      2.594960    2.714850    4.125093
  H      3.082318    2.334197    3.234452
  C      5.679370    4.294044    1.446977
  C      7.181309    4.545807    1.502547
  H      7.399224    5.441466    2.089019
  H      7.555177    4.702509    0.488457
  H      7.719715    3.703849    1.937833
  C      4.987050    5.476917    0.787099
  H      3.904540    5.333007    0.754444
  H      5.350900    5.579938   -0.236354
  H      5.197004    6.406035    1.321651
  C      5.359515    3.018800    0.676926
  H      5.720450    3.117457   -0.349072
  H      4.280792    2.849219    0.644433
  H      5.837563    2.145416    1.122040
  C      5.419752    2.171624    7.216061
  C      4.859848    1.130747    7.966311
  C      5.035270    1.243186    9.353886
  H      4.656570    0.452946    9.987839
  C      5.664211    2.310537    9.960086
  H      5.758989    2.334591   11.039726
  C      6.157559    3.348726    9.185138
  H      6.639160    4.207480    9.636858
  C      6.037277    3.268036    7.815500
  H      6.440009    4.060733    7.201343
  C      4.084645   -0.115644    7.502191
  C      4.949922   -1.347546    7.784791
  H      5.874792   -1.313790    7.202532
  H      4.405524   -2.254129    7.506397
  H      5.215260   -1.422316    8.841280
  C      2.778060   -0.199990    8.305775
  H      2.939998   -0.283822    9.379947
  H      2.218812   -1.083635    7.988343
  H      2.154567    0.679139    8.121115
  C      3.658898   -0.171442    6.036852
  H      3.074125    0.699403    5.733105
  H      3.012640   -1.041806    5.904769
  H      4.491238   -0.333608    5.346452
  C      6.960782    1.999376    5.192738
  C      7.335802    0.561803    5.066870
  C      8.272546    0.095140    5.985334
  H      8.688012    0.778379    6.716839
  C      8.659771   -1.235087    5.964751
  H      9.382880   -1.595999    6.687122
  C      8.122043   -2.100060    5.022171
  H      8.427573   -3.140170    5.003900
  C      7.194572   -1.632642    4.100774
  H      6.778317   -2.304136    3.358607
  C      6.796821   -0.305322    4.122504
  H      6.074367    0.056421    3.401698
  H      4.937457    1.340220    5.424394
  O      4.462376    6.602104    5.279360
  C      3.387784    6.525668    4.646570
  C      2.119880    6.970710    5.330114
  C      0.894753    6.882502    4.675046
  H      0.866942    6.524824    3.652815
  C     -0.278501    7.231557    5.326348
  H     -1.228392    7.154360    4.808645
  C     -0.237823    7.672394    6.642707
  H     -1.155484    7.940512    7.155003
  C      0.981020    7.767875    7.301943
  H      1.016794    8.110702    8.330250
  C      2.152588    7.419913    6.647140
  H      3.105204    7.482720    7.159654
  O      3.275299    6.074764    3.472191
  H      4.415578    4.920003    3.091748

----------------------------
CARTESIAN COORDINATES (A.U.)
----------------------------
  NO LB      ZA    FRAG     MASS         X           Y           Z
   0 O     8.0000    0    15.999   11.991146    4.581006    6.693467
   1 O     8.0000    0    15.999   14.608664    5.405191   10.476243
   2 N     7.0000    0    14.007    9.690472    7.937700    5.322552
   3 N     7.0000    0    14.007   10.295198    4.081994   10.879049
   4 C     6.0000    0    12.011   10.342777    6.280665    7.008272
   5 C     6.0000    0    12.011    9.153074    6.339587    9.610278
   6 H     1.0000    0     1.008    9.821192    8.032132   10.576880
   7 C     6.0000    0    12.011    6.317613    6.224711    9.722297
   8 C     6.0000    0    12.011    5.106556    7.127739   11.873801
   9 H     1.0000    0     1.008    6.205989    8.007480   13.361520
  10 C     6.0000    0    12.011    2.505229    6.923957   12.104652
  11 H     1.0000    0     1.008    1.574093    7.645401   13.780699
  12 C     6.0000    0    12.011    1.098955    5.840669   10.175792
  13 H     1.0000    0     1.008   -0.938173    5.701746   10.345173
  14 C     6.0000    0    12.011    2.300356    4.952492    8.018826
  15 H     1.0000    0     1.008    1.207737    4.111033    6.504203
  16 C     6.0000    0    12.011    4.903764    5.130323    7.795296
  17 H     1.0000    0     1.008    5.824737    4.410993    6.112228
  18 C     6.0000    0    12.011   10.732454    8.114567    2.734390
  19 C     6.0000    0    12.011   13.570707    8.590330    2.839402
  20 H     1.0000    0     1.008   13.982507   10.282881    3.947674
  21 H     1.0000    0     1.008   14.277215    8.886454    0.923050
  22 H     1.0000    0     1.008   14.588147    6.999260    3.661974
  23 C     6.0000    0    12.011    9.424159   10.349873    1.487402
  24 H     1.0000    0     1.008    7.378511   10.077923    1.425693
  25 H     1.0000    0     1.008   10.111736   10.544555   -0.446644
  26 H     1.0000    0     1.008    9.820914   12.105652    2.497558
  27 C     6.0000    0    12.011   10.128016    5.704705    1.279205
  28 H     1.0000    0     1.008   10.810084    5.891140   -0.659650
  29 H     1.0000    0     1.008    8.089525    5.384244    1.217802
  30 H     1.0000    0     1.008   11.031395    4.054249    2.120348
  31 C     6.0000    0    12.011   10.241847    4.103775   13.636379
  32 C     6.0000    0    12.011    9.183782    2.136802   15.054146
  33 C     6.0000    0    12.011    9.515281    2.349281   17.676283
  34 H     1.0000    0     1.008    8.799642    0.855944   18.874280
  35 C     6.0000    0    12.011   10.703808    4.366282   18.821835
  36 H     1.0000    0     1.008   10.882912    4.411738   20.862059
  37 C     6.0000    0    12.011   11.636100    6.328175   17.357395
  38 H     1.0000    0     1.008   12.546194    7.950985   18.211022
  39 C     6.0000    0    12.011   11.408800    6.175693   14.769155
  40 H     1.0000    0     1.008   12.169853    7.673673   13.608566
  41 C     6.0000    0    12.011    7.718860   -0.218535   14.177086
  42 C     6.0000    0    12.011    9.353997   -2.546493   14.711123
  43 H     1.0000    0     1.008   11.101748   -2.482703   13.610813
  44 H     1.0000    0     1.008    8.325234   -4.259686   14.185035
  45 H     1.0000    0     1.008    9.855413   -2.687788   16.707598
  46 C     6.0000    0    12.011    5.249773   -0.377926   15.695640
  47 H     1.0000    0     1.008    5.555791   -0.536346   17.725531
  48 H     1.0000    0     1.008    4.192947   -2.047773   15.095781
  49 H     1.0000    0     1.008    4.071542    1.283387   15.346683
  50 C     6.0000    0    12.011    6.914315   -0.323978   11.407997
  51 H     1.0000    0     1.008    5.809254    1.321680   10.833998
  52 H     1.0000    0     1.008    5.693065   -1.968728   11.158396
  53 H     1.0000    0     1.008    8.487210   -0.630428   10.103330
  54 C     6.0000    0    12.011   13.153972    3.778273    9.812853
  55 C     6.0000    0    12.011   13.862657    1.061654    9.574997
  56 C     6.0000    0    12.011   15.632846    0.179789   11.310642
  57 H     1.0000    0     1.008   16.417963    1.470923   12.692986
  58 C     6.0000    0    12.011   16.364596   -2.333976   11.271746
  59 H     1.0000    0     1.008   17.731074   -3.016001   12.636829
  60 C     6.0000    0    12.011   15.348437   -3.968538    9.490528
  61 H     1.0000    0     1.008   15.925805   -5.934061    9.456001
  62 C     6.0000    0    12.011   13.595771   -3.085246    7.749340
  63 H     1.0000    0     1.008   12.809163   -4.354186    6.346847
  64 C     6.0000    0    12.011   12.844130   -0.576975    7.790404
  65 H     1.0000    0     1.008   11.478890    0.106620    6.428278
  66 H     1.0000    0     1.008    9.330442    2.532649   10.250619
  67 O     8.0000    0    15.999    8.432669   12.476168    9.976545
  68 C     6.0000    0    12.011    6.401984   12.331725    8.780745
  69 C     6.0000    0    12.011    4.005993   13.172733   10.072456
  70 C     6.0000    0    12.011    1.690838   13.006044    8.834557
  71 H     1.0000    0     1.008    1.638283   12.330130    6.902820
  72 C     6.0000    0    12.011   -0.526291   13.665662   10.065339
  73 H     1.0000    0     1.008   -2.321324   13.519781    9.087022
  74 C     6.0000    0    12.011   -0.449420   14.498723   12.552897
  75 H     1.0000    0     1.008   -2.183548   15.005393   13.520996
  76 C     6.0000    0    12.011    1.853859   14.679156   13.798673
  77 H     1.0000    0     1.008    1.921462   15.327006   15.741891
  78 C     6.0000    0    12.011    4.067802   14.021604   12.561274
  79 H     1.0000    0     1.008    5.867985   14.140292   13.529785
  80 O     8.0000    0    15.999    6.189418   11.479640    6.561490
  81 H     1.0000    0     1.008    8.344233    9.297458    5.842557

--------------------------------
INTERNAL COORDINATES (ANGSTROEM)
--------------------------------
 O      0   0   0     0.000000000000     0.00000000     0.00000000
 O      1   0   0     2.473023469529     0.00000000     0.00000000
 N      1   2   0     2.272377258278   114.87479202     0.00000000
 N      2   1   3     2.397067354188    59.14380938    87.22435496
 C      1   2   3     1.263954251872    98.87933634   336.01869695
 C      4   2   1     1.497763783749    96.39577544   297.28319059
 H      6   4   2     1.090337441419   108.30483469   305.06180419
 C      6   4   2     1.502861443349   110.66698672   184.67662649
 C      8   6   4     1.391151496879   118.57587281    84.70656949
 H      9   8   6     1.083974774538   119.64744975     4.16766492
 C      9   8   6     1.386173806367   120.19070405   183.60202721
 H     11   9   8     1.084055512949   119.74128316   180.47419735
 C     11   9   8     1.387173235002   120.00307494   359.33538458
 H     13  11   9     1.084217156255   120.03825236   180.75638148
 C     13  11   9     1.388495133738   119.94282049     0.24308126
 H     15  13  11     1.083967873462   120.17623524   180.22735127
 C     15  13  11     1.385931266002   120.15350943     0.43071786
 H     17  15  13     1.084276679383   119.54227143   179.29146813
 C      3   1   2     1.479387468009    98.35590493   121.44984212
 C     19   3   1     1.523907278278   110.12301427   299.71873529
 H     20  19   3     1.092538968774   110.58485545   304.01422229
 H     20  19   3     1.092113238784   109.10159335   185.10835095
 H     20  19   3     1.090067977878   111.94739035    65.36370400
 C     19   3   1     1.521162217324   106.32988716   181.02392292
 H     24  19   3     1.092522007662   111.19184112   300.31269165
 H     24  19   3     1.091080286757   109.18139273   180.81579059
 H     24  19   3     1.092285118796   111.20293743    61.32559219
 C     19   3   1     1.523657777574   109.67564935    62.55694475
 H     28  19   3     1.092098518394   109.25773529   176.87151743
 H     28  19   3     1.092454493944   110.62440142    57.85304986
 H     28  19   3     1.090621829396   111.83700861   296.52730445
 C      4   2   1     1.459434615170    96.02819846   180.47193541
 C     32   4   2     1.399925884054   122.52510306   225.35371900
 C     33  32   4     1.403132134701   114.85951471   174.02763568
 H     34  33  32     1.081568007020   118.51045231   182.13834029
 C     34  33  32     1.379232895012   123.61923758     2.26221475
 H     36  34  33     1.084059036123   119.65442611   179.61037172
 C     36  34  33     1.386280293277   119.74508997     0.24505293
 H     38  36  34     1.083258470596   121.25199055   178.84377333
 C     38  36  34     1.377275167375   118.74791569   358.24560245
 H     40  38  36     1.080625012797   119.31818578   181.47390163
 C     33  32   4     1.539427682774   129.92754590   354.10607689
 C     42  33  32     1.531714589711   108.12408638   111.85238084
 H     43  42  33     1.093411874600   110.77829754   296.80798259
 H     43  42  33     1.093510465212   109.78998384   177.45509366
 H     43  42  33     1.091862543668   111.76975847    57.51550716
 C     42  33  32     1.536237564635   108.36299408   230.88863734
 H     47  42  33     1.089539905489   113.17377237   299.81108859
 H     47  42  33     1.092863159848   109.12847569   180.20025058
 H     47  42  33     1.093485544161   110.63874945    61.49013787
 C     42  33  32     1.526955241562   117.34282403   349.79674163
 H     51  42  33     1.092058934107   112.77295410   305.01277702
 H     51  42  33     1.092075461655   108.07053307   187.48813707
 H     51  42  33     1.093498901305   113.52063703    71.66716224
 C      2   1   3     1.207066887080    44.07841616   132.35429460
 C     55   2   1     1.491005997356   123.49240417   121.01602766
 C     56  55   2     1.392422276610   115.89098348    33.88997130
 H     57  56  55     1.083756011887   119.46136190   358.96582662
 C     57  56  55     1.385593999714   119.99752068   178.54544616
 H     59  57  56     1.083957544956   119.74789972   180.52837258
 C     59  57  56     1.387727188288   120.01295887     0.50666108
 H     61  59  57     1.084209953118   120.01332856   179.79127560
 C     61  59  57     1.388399969092   119.98466479   359.91619456
 H     63  61  59     1.083966915062   120.15559640   179.54357449
 C     63  61  59     1.385805337449   120.25022229   359.64415853
 H     65  63  61     1.082755313910   120.07049984   179.91490789
 H      4   2   1     1.021483196247   132.95536414    57.72407059
 O      7   6   4     2.484196118862   128.44244579   187.92499595
 C     68   7   6     1.249405303598   105.14420767    15.31913519
 C     69  68   7     1.507605828762   118.40109269   114.04469408
 C     70  69  68     1.392059949146   120.53675916   181.14815279
 H     71  70  69     1.083357383676   119.17878486   357.69904668
 C     71  70  69     1.386563607176   120.51062479   176.89307463
 H     73  71  70     1.084559212260   119.93100752   180.31481757
 C     73  71  70     1.388809913967   120.02272396   359.95348289
 H     75  73  71     1.084636420401   120.09035284   180.33764676
 C     75  73  71     1.388987755060   119.82671025     0.27807346
 H     77  75  73     1.084539264966   120.04513522   180.06478452
 C     77  75  73     1.386512207259   120.00480089   359.81645762
 H     79  77  75     1.083555519067   120.32741889   180.62807472
 O     69  68   7     1.262985878022   124.70722784   295.48781855
 H      3   1   2     1.049280770640   144.69406074   304.39855297

---------------------------
INTERNAL COORDINATES (A.U.)
---------------------------
 O      0   0   0     0.000000000000     0.00000000     0.00000000
 O      1   0   0     4.673337080170     0.00000000     0.00000000
 N      1   2   0     4.294170691097   114.87479202     0.00000000
 N      2   1   3     4.529800823979    59.14380938    87.22435496
 C      1   2   3     2.388527381844    98.87933634   336.01869695
 C      4   2   1     2.830363364591    96.39577544   297.28319059
 H      6   4   2     2.060439157843   108.30483469   305.06180419
 C      6   4   2     2.839996545159   110.66698672   184.67662649
 C      8   6   4     2.628895339896   118.57587281    84.70656949
 H      9   8   6     2.048415459956   119.64744975     4.16766492
 C      9   8   6     2.619488868050   120.19070405   183.60202721
 H     11   9   8     2.048568033442   119.74128316   180.47419735
 C     11   9   8     2.621377514459   120.00307494   359.33538458
 H     13  11   9     2.048873495021   120.03825236   180.75638148
 C     13  11   9     2.623875541047   119.94282049     0.24308126
 H     15  13  11     2.048402418812   120.17623524   180.22735127
 C     15  13  11     2.619030533182   120.15350943     0.43071786
 H     17  15  13     2.048985977432   119.54227143   179.29146813
 C      3   1   2     2.795637160492    98.35590493   121.44984212
 C     19   3   1     2.879767409436   110.12301427   299.71873529
 H     20  19   3     2.064599441620   110.58485545   304.01422229
 H     20  19   3     2.063794928532   109.10159335   185.10835095
 H     20  19   3     2.059929945548   111.94739035    65.36370400
 C     19   3   1     2.874579996010   106.32988716   181.02392292
 H     24  19   3     2.064567389762   111.19184112   300.31269165
 H     24  19   3     2.061842932091   109.18139273   180.81579059
 H     24  19   3     2.064119734683   111.20293743    61.32559219
 C     19   3   1     2.879295921434   109.67564935    62.55694475
 H     28  19   3     2.063767111026   109.25773529   176.87151743
 H     28  19   3     2.064439807326   110.62440142    57.85304986
 H     28  19   3     2.060976573235   111.83700861   296.52730445
 C      4   2   1     2.757931733036    96.02819846   180.47193541
 C     32   4   2     2.645476528650   122.52510306   225.35371900
 C     33  32   4     2.651535464289   114.85951471   174.02763568
 H     34  33  32     2.043867328479   118.51045231   182.13834029
 C     34  33  32     2.606372446467   123.61923758     2.26221475
 H     36  34  33     2.048574691275   119.65442611   179.61037172
 C     36  34  33     2.619690099146   119.74508997     0.24505293
 H     38  36  34     2.047061841676   121.25199055   178.84377333
 C     38  36  34     2.602672877389   118.74791569   358.24560245
 H     40  38  36     2.042085327651   119.31818578   181.47390163
 C     33  32   4     2.909096723419   129.92754590   354.10607689
 C     42  33  32     2.894521089885   108.12408638   111.85238084
 H     43  42  33     2.066248994572   110.77829754   296.80798259
 H     43  42  33     2.066435303828   109.78998384   177.45509366
 H     43  42  33     2.063321183419   111.76975847    57.51550716
 C     42  33  32     2.903068273803   108.36299408   230.88863734
 H     47  42  33     2.058932033352   113.17377237   299.81108859
 H     47  42  33     2.065212073965   109.12847569   180.20025058
 H     47  42  33     2.066388209867   110.63874945    61.49013787
 C     42  33  32     2.885527225308   117.34282403   349.79674163
 H     51  42  33     2.063692307564   112.77295410   305.01277702
 H     51  42  33     2.063723540104   108.07053307   187.48813707
 H     51  42  33     2.066413451211   113.52063703    71.66716224
 C      2   1   3     2.281025841906    44.07841616   132.35429460
 C     55   2   1     2.817592999038   123.49240417   121.01602766
 C     56  55   2     2.631296765565   115.89098348    33.88997130
 H     57  56  55     2.048002058458   119.46136190   358.96582662
 C     57  56  55     2.618393192264   119.99752068   178.54544616
 H     59  57  56     2.048382900764   119.74789972   180.52837258
 C     59  57  56     2.622424334460   120.01295887     0.50666108
 H     61  59  57     2.048859883065   120.01332856   179.79127560
 C     61  59  57     2.623695705928   119.98466479   359.91619456
 H     63  61  59     2.048400607700   120.15559640   179.54357449
 C     63  61  59     2.618792562704   120.25022229   359.64415853
 H     65  63  61     2.046111013338   120.07049984   179.91490789
 H      4   2   1     1.930323491308   132.95536414    57.72407059
 O      7   6   4     4.694450327600   128.44244579   187.92499595
 C     68   7   6     2.361033854070   105.14420767    15.31913519
 C     69  68   7     2.848962134263   118.40109269   114.04469408
 C     70  69  68     2.630612065887   120.53675916   181.14815279
 H     71  70  69     2.047248760310   119.17878486   357.69904668
 C     71  70  69     2.620225484825   120.51062479   176.89307463
 H     73  71  70     2.049519887194   119.93100752   180.31481757
 C     73  71  70     2.624470389473   120.02272396   359.95348289
 H     75  73  71     2.049665789435   120.09035284   180.33764676
 C     75  73  71     2.624806460433   119.82671025     0.27807346
 H     77  75  73     2.049482192271   120.04513522   180.06478452
 C     77  75  73     2.620128353057   120.00480089   359.81645762
 H     79  77  75     2.047623181936   120.32741889   180.62807472
 O     69  68   7     2.386697420471   124.70722784   295.48781855
 H      3   1   2     1.982853294100   144.69406074   304.39855297

---------------------
BASIS SET INFORMATION
---------------------
There are 4 groups of distinct atoms

 Group   1 Type O   : 15s8p3d2f1g contracted to 7s4p3d2f1g pattern {8211111/5111/111/11/1}
 Group   2 Type N   : 15s8p3d2f1g contracted to 7s4p3d2f1g pattern {8211111/5111/111/11/1}
 Group   3 Type C   : 15s8p3d2f1g contracted to 7s4p3d2f1g pattern {8211111/5111/111/11/1}
 Group   4 Type H   : 7s3p2d1f contracted to 4s3p2d1f pattern {4111/111/11/1}

Atom   0O    basis set group =>   1
Atom   1O    basis set group =>   1
Atom   2N    basis set group =>   2
Atom   3N    basis set group =>   2
Atom   4C    basis set group =>   3
Atom   5C    basis set group =>   3
Atom   6H    basis set group =>   4
Atom   7C    basis set group =>   3
Atom   8C    basis set group =>   3
Atom   9H    basis set group =>   4
Atom  10C    basis set group =>   3
Atom  11H    basis set group =>   4
Atom  12C    basis set group =>   3
Atom  13H    basis set group =>   4
Atom  14C    basis set group =>   3
Atom  15H    basis set group =>   4
Atom  16C    basis set group =>   3
Atom  17H    basis set group =>   4
Atom  18C    basis set group =>   3
Atom  19C    basis set group =>   3
Atom  20H    basis set group =>   4
Atom  21H    basis set group =>   4
Atom  22H    basis set group =>   4
Atom  23C    basis set group =>   3
Atom  24H    basis set group =>   4
Atom  25H    basis set group =>   4
Atom  26H    basis set group =>   4
Atom  27C    basis set group =>   3
Atom  28H    basis set group =>   4
Atom  29H    basis set group =>   4
Atom  30H    basis set group =>   4
Atom  31C    basis set group =>   3
Atom  32C    basis set group =>   3
Atom  33C    basis set group =>   3
Atom  34H    basis set group =>   4
Atom  35C    basis set group =>   3
Atom  36H    basis set group =>   4
Atom  37C    basis set group =>   3
Atom  38H    basis set group =>   4
Atom  39C    basis set group =>   3
Atom  40H    basis set group =>   4
Atom  41C    basis set group =>   3
Atom  42C    basis set group =>   3
Atom  43H    basis set group =>   4
Atom  44H    basis set group =>   4
Atom  45H    basis set group =>   4
Atom  46C    basis set group =>   3
Atom  47H    basis set group =>   4
Atom  48H    basis set group =>   4
Atom  49H    basis set group =>   4
Atom  50C    basis set group =>   3
Atom  51H    basis set group =>   4
Atom  52H    basis set group =>   4
Atom  53H    basis set group =>   4
Atom  54C    basis set group =>   3
Atom  55C    basis set group =>   3
Atom  56C    basis set group =>   3
Atom  57H    basis set group =>   4
Atom  58C    basis set group =>   3
Atom  59H    basis set group =>   4
Atom  60C    basis set group =>   3
Atom  61H    basis set group =>   4
Atom  62C    basis set group =>   3
Atom  63H    basis set group =>   4
Atom  64C    basis set group =>   3
Atom  65H    basis set group =>   4
Atom  66H    basis set group =>   4
Atom  67O    basis set group =>   1
Atom  68C    basis set group =>   3
Atom  69C    basis set group =>   3
Atom  70C    basis set group =>   3
Atom  71H    basis set group =>   4
Atom  72C    basis set group =>   3
Atom  73H    basis set group =>   4
Atom  74C    basis set group =>   3
Atom  75H    basis set group =>   4
Atom  76C    basis set group =>   3
Atom  77H    basis set group =>   4
Atom  78C    basis set group =>   3
Atom  79H    basis set group =>   4
Atom  80O    basis set group =>   1
Atom  81H    basis set group =>   4
---------------------------------
AUXILIARY/J BASIS SET INFORMATION
---------------------------------
There are 4 groups of distinct atoms

 Group   1 Type O   : 12s5p4d2f1g contracted to 6s4p3d1f1g pattern {711111/2111/211/2/1}
 Group   2 Type N   : 12s5p4d2f1g contracted to 6s4p3d1f1g pattern {711111/2111/211/2/1}
 Group   3 Type C   : 12s5p4d2f1g contracted to 6s4p3d1f1g pattern {711111/2111/211/2/1}
 Group   4 Type H   : 5s2p1d contracted to 3s1p1d pattern {311/2/1}

Atom   0O    basis set group =>   1
Atom   1O    basis set group =>   1
Atom   2N    basis set group =>   2
Atom   3N    basis set group =>   2
Atom   4C    basis set group =>   3
Atom   5C    basis set group =>   3
Atom   6H    basis set group =>   4
Atom   7C    basis set group =>   3
Atom   8C    basis set group =>   3
Atom   9H    basis set group =>   4
Atom  10C    basis set group =>   3
Atom  11H    basis set group =>   4
Atom  12C    basis set group =>   3
Atom  13H    basis set group =>   4
Atom  14C    basis set group =>   3
Atom  15H    basis set group =>   4
Atom  16C    basis set group =>   3
Atom  17H    basis set group =>   4
Atom  18C    basis set group =>   3
Atom  19C    basis set group =>   3
Atom  20H    basis set group =>   4
Atom  21H    basis set group =>   4
Atom  22H    basis set group =>   4
Atom  23C    basis set group =>   3
Atom  24H    basis set group =>   4
Atom  25H    basis set group =>   4
Atom  26H    basis set group =>   4
Atom  27C    basis set group =>   3
Atom  28H    basis set group =>   4
Atom  29H    basis set group =>   4
Atom  30H    basis set group =>   4
Atom  31C    basis set group =>   3
Atom  32C    basis set group =>   3
Atom  33C    basis set group =>   3
Atom  34H    basis set group =>   4
Atom  35C    basis set group =>   3
Atom  36H    basis set group =>   4
Atom  37C    basis set group =>   3
Atom  38H    basis set group =>   4
Atom  39C    basis set group =>   3
Atom  40H    basis set group =>   4
Atom  41C    basis set group =>   3
Atom  42C    basis set group =>   3
Atom  43H    basis set group =>   4
Atom  44H    basis set group =>   4
Atom  45H    basis set group =>   4
Atom  46C    basis set group =>   3
Atom  47H    basis set group =>   4
Atom  48H    basis set group =>   4
Atom  49H    basis set group =>   4
Atom  50C    basis set group =>   3
Atom  51H    basis set group =>   4
Atom  52H    basis set group =>   4
Atom  53H    basis set group =>   4
Atom  54C    basis set group =>   3
Atom  55C    basis set group =>   3
Atom  56C    basis set group =>   3
Atom  57H    basis set group =>   4
Atom  58C    basis set group =>   3
Atom  59H    basis set group =>   4
Atom  60C    basis set group =>   3
Atom  61H    basis set group =>   4
Atom  62C    basis set group =>   3
Atom  63H    basis set group =>   4
Atom  64C    basis set group =>   3
Atom  65H    basis set group =>   4
Atom  66H    basis set group =>   4
Atom  67O    basis set group =>   1
Atom  68C    basis set group =>   3
Atom  69C    basis set group =>   3
Atom  70C    basis set group =>   3
Atom  71H    basis set group =>   4
Atom  72C    basis set group =>   3
Atom  73H    basis set group =>   4
Atom  74C    basis set group =>   3
Atom  75H    basis set group =>   4
Atom  76C    basis set group =>   3
Atom  77H    basis set group =>   4
Atom  78C    basis set group =>   3
Atom  79H    basis set group =>   4
Atom  80O    basis set group =>   1
Atom  81H    basis set group =>   4


           ************************************************************
           *        Program running with 20 parallel MPI-processes    *
           *              working on a common directory               *
           ************************************************************
------------------------------------------------------------------------------
                           ORCA GTO INTEGRAL CALCULATION
                           -- RI-GTO INTEGRALS CHOSEN --
------------------------------------------------------------------------------
------------------------------------------------------------------------------
                   ___                                                        
                  /   \      - P O W E R E D   B Y -                         
                 /     \                                                     
                 |  |  |   _    _      __       _____    __    __             
                 |  |  |  | |  | |    /  \     |  _  \  |  |  /  |          
                  \  \/   | |  | |   /    \    | | | |  |  | /  /          
                 / \  \   | |__| |  /  /\  \   | |_| |  |  |/  /          
                |  |  |   |  __  | /  /__\  \  |    /   |      \           
                |  |  |   | |  | | |   __   |  |    \   |  |\   \          
                \     /   | |  | | |  |  |  |  | |\  \  |  | \   \       
                 \___/    |_|  |_| |__|  |__|  |_| \__\ |__|  \__/        
                                                                              
                      - O R C A' S   B I G   F R I E N D -                    
                                      &                                       
                       - I N T E G R A L  F E E D E R -                       
                                                                              
 v1 FN, 2020, v2 2021                                                         
------------------------------------------------------------------------------


Reading SHARK input file ImineBzOHTS_R3BAa.SHARKINP.tmp ... ok
----------------------
SHARK INTEGRAL PACKAGE
----------------------

Number of atoms                             ...     82
Number of basis functions                   ...   3594
Number of shells                            ...   1114
Maximum angular momentum                    ...      4
Integral batch strategy                     ... SHARK/LIBINT Hybrid
RI-J (if used) integral strategy            ... SPLIT-RIJ (Revised 2003 algorithm where possible)
Printlevel                                  ...      1
Contraction scheme used                     ... SEGMENTED contraction
Coulomb Range Separation                    ... NOT USED
Exchange Range Separation                   ... Long Range
   Mu parameter                             ...  0.300000
   Scaling (regular/separated)              ...  0.150000  0.850000
Finite Nucleus Model                        ... NOT USED
Auxiliary Coulomb fitting basis             ... AVAILABLE
   # of basis functions in Aux-J            ...   2498
   # of shells in Aux-J                     ...    830
   Maximum angular momentum in Aux-J        ...      4
Auxiliary J/K fitting basis                 ... NOT available
Auxiliary Correlation fitting basis         ... NOT available
Auxiliary 'external' fitting basis          ... NOT available
Integral threshold                          ...     1.000000e-10
Primitive cut-off                           ...     1.000000e-11
Primitive pair pre-selection threshold      ...     1.000000e-11

Calculating pre-screening integrals         ... done (  0.7 sec) Dimension = 1114
Organizing shell pair data                  ... done (  4.1 sec)
Shell pair information
Total number of shell pairs                 ...    621055
Shell pairs after pre-screening             ...    293556
Total number of primitive shell pairs       ...   1513069
Primitive shell pairs kept                  ...    474853
          la=0 lb=0:  48647 shell pairs
          la=1 lb=0:  69819 shell pairs
          la=1 lb=1:  24839 shell pairs
          la=2 lb=0:  40529 shell pairs
          la=2 lb=1:  30223 shell pairs
          la=2 lb=2:   8598 shell pairs
          la=3 lb=0:  22700 shell pairs
          la=3 lb=1:  17224 shell pairs
          la=3 lb=2:   9321 shell pairs
          la=3 lb=3:   2577 shell pairs
          la=4 lb=0:   7851 shell pairs
          la=4 lb=1:   5939 shell pairs
          la=4 lb=2:   3211 shell pairs
          la=4 lb=3:   1754 shell pairs
          la=4 lb=4:    324 shell pairs

Calculating one electron integrals          ... done (  1.2 sec)
Calculating RI/J V-Matrix + Cholesky decomp.... done (  1.6 sec)
Calculating Nuclear repulsion               ... done (  0.0 sec) ENN=   5309.909158277668 Eh

SHARK setup successfully completed in  12.9 seconds

Maximum memory used throughout the entire GTOINT-calculation: 520.8 MB
[1720887866.019308] [node135:4146806:0]          mpool.c:43   UCX  WARN  object 0xc032400 was not returned to mpool ucp_requests
[1720887866.019324] [node135:4146806:0]          mpool.c:43   UCX  WARN  object 0xc0325c0 was not returned to mpool ucp_requests
[1720887866.019330] [node135:4146806:0]          mpool.c:43   UCX  WARN  object 0xc032780 was not returned to mpool ucp_requests
[1720887866.019333] [node135:4146806:0]          mpool.c:43   UCX  WARN  object 0xc032940 was not returned to mpool ucp_requests
[1720887866.019337] [node135:4146806:0]          mpool.c:43   UCX  WARN  object 0xc032b00 was not returned to mpool ucp_requests
[1720887866.019340] [node135:4146806:0]          mpool.c:43   UCX  WARN  object 0xc032cc0 was not returned to mpool ucp_requests
[1720887866.019342] [node135:4146806:0]          mpool.c:43   UCX  WARN  object 0xc032e80 was not returned to mpool ucp_requests
[1720887866.019345] [node135:4146806:0]          mpool.c:43   UCX  WARN  object 0xc033040 was not returned to mpool ucp_requests
[1720887866.019347] [node135:4146806:0]          mpool.c:43   UCX  WARN  object 0xc033200 was not returned to mpool ucp_requests
[1720887866.019350] [node135:4146806:0]          mpool.c:43   UCX  WARN  object 0xc0333c0 was not returned to mpool ucp_requests
[1720887866.019352] [node135:4146806:0]          mpool.c:43   UCX  WARN  object 0xc033580 was not returned to mpool ucp_requests
[1720887866.019354] [node135:4146806:0]          mpool.c:43   UCX  WARN  object 0xc033740 was not returned to mpool ucp_requests
[1720887866.019357] [node135:4146806:0]          mpool.c:43   UCX  WARN  object 0xc033900 was not returned to mpool ucp_requests
[1720887866.019360] [node135:4146806:0]          mpool.c:43   UCX  WARN  object 0xc033ac0 was not returned to mpool ucp_requests
[1720887866.019362] [node135:4146806:0]          mpool.c:43   UCX  WARN  object 0xc033c80 was not returned to mpool ucp_requests
[1720887866.019364] [node135:4146806:0]          mpool.c:43   UCX  WARN  object 0xc033e40 was not returned to mpool ucp_requests
[1720887866.019367] [node135:4146806:0]          mpool.c:43   UCX  WARN  object 0xc034000 was not returned to mpool ucp_requests
[1720887866.050070] [node135:4146803:0]          mpool.c:43   UCX  WARN  object 0xb962740 was not returned to mpool ucp_requests
[1720887866.050089] [node135:4146803:0]          mpool.c:43   UCX  WARN  object 0xb962900 was not returned to mpool ucp_requests
[1720887866.050095] [node135:4146803:0]          mpool.c:43   UCX  WARN  object 0xb962ac0 was not returned to mpool ucp_requests
[1720887866.050098] [node135:4146803:0]          mpool.c:43   UCX  WARN  object 0xb962c80 was not returned to mpool ucp_requests
[1720887866.050102] [node135:4146803:0]          mpool.c:43   UCX  WARN  object 0xb962e40 was not returned to mpool ucp_requests
[1720887866.050107] [node135:4146803:0]          mpool.c:43   UCX  WARN  object 0xb963000 was not returned to mpool ucp_requests
[1720887866.050109] [node135:4146803:0]          mpool.c:43   UCX  WARN  object 0xb9631c0 was not returned to mpool ucp_requests
[1720887866.050114] [node135:4146803:0]          mpool.c:43   UCX  WARN  object 0xb963380 was not returned to mpool ucp_requests
[1720887866.050117] [node135:4146803:0]          mpool.c:43   UCX  WARN  object 0xb963540 was not returned to mpool ucp_requests
[1720887866.050120] [node135:4146803:0]          mpool.c:43   UCX  WARN  object 0xb963700 was not returned to mpool ucp_requests
[1720887866.050124] [node135:4146803:0]          mpool.c:43   UCX  WARN  object 0xb9638c0 was not returned to mpool ucp_requests
[1720887866.050127] [node135:4146803:0]          mpool.c:43   UCX  WARN  object 0xb963a80 was not returned to mpool ucp_requests
[1720887866.050130] [node135:4146803:0]          mpool.c:43   UCX  WARN  object 0xb963c40 was not returned to mpool ucp_requests
[1720887866.050134] [node135:4146803:0]          mpool.c:43   UCX  WARN  object 0xb963e00 was not returned to mpool ucp_requests
[1720887866.050137] [node135:4146803:0]          mpool.c:43   UCX  WARN  object 0xb963fc0 was not returned to mpool ucp_requests
[1720887866.050141] [node135:4146803:0]          mpool.c:43   UCX  WARN  object 0xb964180 was not returned to mpool ucp_requests
[1720887866.064591] [node135:4146804:0]          mpool.c:43   UCX  WARN  object 0xbac5700 was not returned to mpool ucp_requests
[1720887866.064610] [node135:4146804:0]          mpool.c:43   UCX  WARN  object 0xbac58c0 was not returned to mpool ucp_requests
[1720887866.064613] [node135:4146804:0]          mpool.c:43   UCX  WARN  object 0xbac5a80 was not returned to mpool ucp_requests
[1720887866.064618] [node135:4146804:0]          mpool.c:43   UCX  WARN  object 0xbac5c40 was not returned to mpool ucp_requests
[1720887866.064622] [node135:4146804:0]          mpool.c:43   UCX  WARN  object 0xbac5e00 was not returned to mpool ucp_requests
[1720887866.064625] [node135:4146804:0]          mpool.c:43   UCX  WARN  object 0xbac5fc0 was not returned to mpool ucp_requests
[1720887866.064629] [node135:4146804:0]          mpool.c:43   UCX  WARN  object 0xbac6180 was not returned to mpool ucp_requests
[1720887866.064633] [node135:4146804:0]          mpool.c:43   UCX  WARN  object 0xbac6340 was not returned to mpool ucp_requests
[1720887866.064637] [node135:4146804:0]          mpool.c:43   UCX  WARN  object 0xbac6500 was not returned to mpool ucp_requests
[1720887866.064640] [node135:4146804:0]          mpool.c:43   UCX  WARN  object 0xbac66c0 was not returned to mpool ucp_requests
[1720887866.064644] [node135:4146804:0]          mpool.c:43   UCX  WARN  object 0xbac6880 was not returned to mpool ucp_requests
[1720887866.064647] [node135:4146804:0]          mpool.c:43   UCX  WARN  object 0xbac6a40 was not returned to mpool ucp_requests
[1720887866.064650] [node135:4146804:0]          mpool.c:43   UCX  WARN  object 0xbac6c00 was not returned to mpool ucp_requests
[1720887866.064654] [node135:4146804:0]          mpool.c:43   UCX  WARN  object 0xbac6dc0 was not returned to mpool ucp_requests
[1720887866.064657] [node135:4146804:0]          mpool.c:43   UCX  WARN  object 0xbac6f80 was not returned to mpool ucp_requests
[1720887866.064661] [node135:4146804:0]          mpool.c:43   UCX  WARN  object 0xbac7140 was not returned to mpool ucp_requests
[1720887866.080847] [node135:4146798:0]          mpool.c:43   UCX  WARN  object 0xb288680 was not returned to mpool ucp_requests
[1720887866.080862] [node135:4146798:0]          mpool.c:43   UCX  WARN  object 0xb288840 was not returned to mpool ucp_requests
[1720887866.080865] [node135:4146798:0]          mpool.c:43   UCX  WARN  object 0xb288a00 was not returned to mpool ucp_requests
[1720887866.080868] [node135:4146798:0]          mpool.c:43   UCX  WARN  object 0xb288bc0 was not returned to mpool ucp_requests
[1720887866.080870] [node135:4146798:0]          mpool.c:43   UCX  WARN  object 0xb288d80 was not returned to mpool ucp_requests
[1720887866.080873] [node135:4146798:0]          mpool.c:43   UCX  WARN  object 0xb288f40 was not returned to mpool ucp_requests
[1720887866.080875] [node135:4146798:0]          mpool.c:43   UCX  WARN  object 0xb289100 was not returned to mpool ucp_requests
[1720887866.080877] [node135:4146798:0]          mpool.c:43   UCX  WARN  object 0xb2892c0 was not returned to mpool ucp_requests
[1720887866.080880] [node135:4146798:0]          mpool.c:43   UCX  WARN  object 0xb289480 was not returned to mpool ucp_requests
[1720887866.080882] [node135:4146798:0]          mpool.c:43   UCX  WARN  object 0xb289640 was not returned to mpool ucp_requests
[1720887866.080885] [node135:4146798:0]          mpool.c:43   UCX  WARN  object 0xb289800 was not returned to mpool ucp_requests
[1720887866.080887] [node135:4146798:0]          mpool.c:43   UCX  WARN  object 0xb2899c0 was not returned to mpool ucp_requests
[1720887866.080889] [node135:4146798:0]          mpool.c:43   UCX  WARN  object 0xb289b80 was not returned to mpool ucp_requests
[1720887866.080892] [node135:4146798:0]          mpool.c:43   UCX  WARN  object 0xb289d40 was not returned to mpool ucp_requests
[1720887866.080894] [node135:4146798:0]          mpool.c:43   UCX  WARN  object 0xb289f00 was not returned to mpool ucp_requests
[1720887866.080896] [node135:4146798:0]          mpool.c:43   UCX  WARN  object 0xb28a0c0 was not returned to mpool ucp_requests
[1720887866.083837] [node135:4146812:0]          mpool.c:43   UCX  WARN  object 0xb048740 was not returned to mpool ucp_requests
[1720887866.083854] [node135:4146812:0]          mpool.c:43   UCX  WARN  object 0xb048900 was not returned to mpool ucp_requests
[1720887866.083857] [node135:4146812:0]          mpool.c:43   UCX  WARN  object 0xb048ac0 was not returned to mpool ucp_requests
[1720887866.083860] [node135:4146812:0]          mpool.c:43   UCX  WARN  object 0xb048c80 was not returned to mpool ucp_requests
[1720887866.083863] [node135:4146812:0]          mpool.c:43   UCX  WARN  object 0xb048e40 was not returned to mpool ucp_requests
[1720887866.083865] [node135:4146812:0]          mpool.c:43   UCX  WARN  object 0xb049000 was not returned to mpool ucp_requests
[1720887866.083867] [node135:4146812:0]          mpool.c:43   UCX  WARN  object 0xb0491c0 was not returned to mpool ucp_requests
[1720887866.083870] [node135:4146812:0]          mpool.c:43   UCX  WARN  object 0xb049380 was not returned to mpool ucp_requests
[1720887866.083872] [node135:4146812:0]          mpool.c:43   UCX  WARN  object 0xb049540 was not returned to mpool ucp_requests
[1720887866.083875] [node135:4146812:0]          mpool.c:43   UCX  WARN  object 0xb049700 was not returned to mpool ucp_requests
[1720887866.083877] [node135:4146812:0]          mpool.c:43   UCX  WARN  object 0xb0498c0 was not returned to mpool ucp_requests
[1720887866.083880] [node135:4146812:0]          mpool.c:43   UCX  WARN  object 0xb049a80 was not returned to mpool ucp_requests
[1720887866.083882] [node135:4146812:0]          mpool.c:43   UCX  WARN  object 0xb049c40 was not returned to mpool ucp_requests
[1720887866.083885] [node135:4146812:0]          mpool.c:43   UCX  WARN  object 0xb049e00 was not returned to mpool ucp_requests
[1720887866.083887] [node135:4146812:0]          mpool.c:43   UCX  WARN  object 0xb049fc0 was not returned to mpool ucp_requests
[1720887866.086822] [node135:4146794:0]          mpool.c:43   UCX  WARN  object 0xac7cf80 was not returned to mpool ucp_requests
[1720887866.086835] [node135:4146794:0]          mpool.c:43   UCX  WARN  object 0xac7d140 was not returned to mpool ucp_requests
[1720887866.086839] [node135:4146794:0]          mpool.c:43   UCX  WARN  object 0xac7d300 was not returned to mpool ucp_requests
[1720887866.086841] [node135:4146794:0]          mpool.c:43   UCX  WARN  object 0xac7d4c0 was not returned to mpool ucp_requests
[1720887866.086844] [node135:4146794:0]          mpool.c:43   UCX  WARN  object 0xac7d680 was not returned to mpool ucp_requests
[1720887866.086846] [node135:4146794:0]          mpool.c:43   UCX  WARN  object 0xac7d840 was not returned to mpool ucp_requests
[1720887866.086849] [node135:4146794:0]          mpool.c:43   UCX  WARN  object 0xac7da00 was not returned to mpool ucp_requests
[1720887866.086851] [node135:4146794:0]          mpool.c:43   UCX  WARN  object 0xac7dbc0 was not returned to mpool ucp_requests
[1720887866.086853] [node135:4146794:0]          mpool.c:43   UCX  WARN  object 0xac7df40 was not returned to mpool ucp_requests
[1720887866.086856] [node135:4146794:0]          mpool.c:43   UCX  WARN  object 0xac7e100 was not returned to mpool ucp_requests
[1720887866.095250] [node135:4146808:0]          mpool.c:43   UCX  WARN  object 0xc24e640 was not returned to mpool ucp_requests
[1720887866.095262] [node135:4146808:0]          mpool.c:43   UCX  WARN  object 0xc24e800 was not returned to mpool ucp_requests
[1720887866.095267] [node135:4146808:0]          mpool.c:43   UCX  WARN  object 0xc24e9c0 was not returned to mpool ucp_requests
[1720887866.095271] [node135:4146808:0]          mpool.c:43   UCX  WARN  object 0xc24eb80 was not returned to mpool ucp_requests
[1720887866.095274] [node135:4146808:0]          mpool.c:43   UCX  WARN  object 0xc24ed40 was not returned to mpool ucp_requests
[1720887866.095278] [node135:4146808:0]          mpool.c:43   UCX  WARN  object 0xc24ef00 was not returned to mpool ucp_requests
[1720887866.095281] [node135:4146808:0]          mpool.c:43   UCX  WARN  object 0xc24f0c0 was not returned to mpool ucp_requests
[1720887866.095284] [node135:4146808:0]          mpool.c:43   UCX  WARN  object 0xc24f280 was not returned to mpool ucp_requests
[1720887866.095288] [node135:4146808:0]          mpool.c:43   UCX  WARN  object 0xc24f440 was not returned to mpool ucp_requests
[1720887866.095292] [node135:4146808:0]          mpool.c:43   UCX  WARN  object 0xc24f600 was not returned to mpool ucp_requests
[1720887866.095295] [node135:4146808:0]          mpool.c:43   UCX  WARN  object 0xc24f7c0 was not returned to mpool ucp_requests
[1720887866.095299] [node135:4146808:0]          mpool.c:43   UCX  WARN  object 0xc24f980 was not returned to mpool ucp_requests
[1720887866.095302] [node135:4146808:0]          mpool.c:43   UCX  WARN  object 0xc24fb40 was not returned to mpool ucp_requests
[1720887866.095305] [node135:4146808:0]          mpool.c:43   UCX  WARN  object 0xc24fd00 was not returned to mpool ucp_requests
[1720887866.095308] [node135:4146808:0]          mpool.c:43   UCX  WARN  object 0xc24fec0 was not returned to mpool ucp_requests
[1720887866.095312] [node135:4146808:0]          mpool.c:43   UCX  WARN  object 0xc250080 was not returned to mpool ucp_requests
[1720887866.095315] [node135:4146808:0]          mpool.c:43   UCX  WARN  object 0xc250240 was not returned to mpool ucp_requests
[1720887866.093302] [node135:4146799:0]          mpool.c:43   UCX  WARN  object 0xc4b77c0 was not returned to mpool ucp_requests
[1720887866.093315] [node135:4146799:0]          mpool.c:43   UCX  WARN  object 0xc4b7980 was not returned to mpool ucp_requests
[1720887866.093320] [node135:4146799:0]          mpool.c:43   UCX  WARN  object 0xc4b7b40 was not returned to mpool ucp_requests
[1720887866.093323] [node135:4146799:0]          mpool.c:43   UCX  WARN  object 0xc4b7d00 was not returned to mpool ucp_requests
[1720887866.093327] [node135:4146799:0]          mpool.c:43   UCX  WARN  object 0xc4b7ec0 was not returned to mpool ucp_requests
[1720887866.093331] [node135:4146799:0]          mpool.c:43   UCX  WARN  object 0xc4b8080 was not returned to mpool ucp_requests
[1720887866.093334] [node135:4146799:0]          mpool.c:43   UCX  WARN  object 0xc4b8240 was not returned to mpool ucp_requests
[1720887866.093337] [node135:4146799:0]          mpool.c:43   UCX  WARN  object 0xc4b8400 was not returned to mpool ucp_requests
[1720887866.093341] [node135:4146799:0]          mpool.c:43   UCX  WARN  object 0xc4b85c0 was not returned to mpool ucp_requests
[1720887866.093344] [node135:4146799:0]          mpool.c:43   UCX  WARN  object 0xc4b8780 was not returned to mpool ucp_requests
[1720887866.093348] [node135:4146799:0]          mpool.c:43   UCX  WARN  object 0xc4b8940 was not returned to mpool ucp_requests
[1720887866.093351] [node135:4146799:0]          mpool.c:43   UCX  WARN  object 0xc4b8b00 was not returned to mpool ucp_requests
[1720887866.093355] [node135:4146799:0]          mpool.c:43   UCX  WARN  object 0xc4b8cc0 was not returned to mpool ucp_requests
[1720887866.093358] [node135:4146799:0]          mpool.c:43   UCX  WARN  object 0xc4b8e80 was not returned to mpool ucp_requests
[1720887866.093361] [node135:4146799:0]          mpool.c:43   UCX  WARN  object 0xc4b9040 was not returned to mpool ucp_requests
[1720887866.093365] [node135:4146799:0]          mpool.c:43   UCX  WARN  object 0xc4b9200 was not returned to mpool ucp_requests
[1720887866.096171] [node135:4146809:0]          mpool.c:43   UCX  WARN  object 0xbe91380 was not returned to mpool ucp_requests
[1720887866.096186] [node135:4146809:0]          mpool.c:43   UCX  WARN  object 0xbe91540 was not returned to mpool ucp_requests
[1720887866.096191] [node135:4146809:0]          mpool.c:43   UCX  WARN  object 0xbe91700 was not returned to mpool ucp_requests
[1720887866.096195] [node135:4146809:0]          mpool.c:43   UCX  WARN  object 0xbe918c0 was not returned to mpool ucp_requests
[1720887866.096199] [node135:4146809:0]          mpool.c:43   UCX  WARN  object 0xbe91a80 was not returned to mpool ucp_requests
[1720887866.096202] [node135:4146809:0]          mpool.c:43   UCX  WARN  object 0xbe91c40 was not returned to mpool ucp_requests
[1720887866.096206] [node135:4146809:0]          mpool.c:43   UCX  WARN  object 0xbe91e00 was not returned to mpool ucp_requests
[1720887866.096209] [node135:4146809:0]          mpool.c:43   UCX  WARN  object 0xbe91fc0 was not returned to mpool ucp_requests
[1720887866.096213] [node135:4146809:0]          mpool.c:43   UCX  WARN  object 0xbe92180 was not returned to mpool ucp_requests
[1720887866.096216] [node135:4146809:0]          mpool.c:43   UCX  WARN  object 0xbe92340 was not returned to mpool ucp_requests
[1720887866.096220] [node135:4146809:0]          mpool.c:43   UCX  WARN  object 0xbe92500 was not returned to mpool ucp_requests
[1720887866.096223] [node135:4146809:0]          mpool.c:43   UCX  WARN  object 0xbe926c0 was not returned to mpool ucp_requests
[1720887866.096226] [node135:4146809:0]          mpool.c:43   UCX  WARN  object 0xbe92880 was not returned to mpool ucp_requests
[1720887866.096230] [node135:4146809:0]          mpool.c:43   UCX  WARN  object 0xbe92a40 was not returned to mpool ucp_requests
[1720887866.096234] [node135:4146809:0]          mpool.c:43   UCX  WARN  object 0xbe92c00 was not returned to mpool ucp_requests
[1720887866.096237] [node135:4146809:0]          mpool.c:43   UCX  WARN  object 0xbe92dc0 was not returned to mpool ucp_requests
[1720887866.096241] [node135:4146809:0]          mpool.c:43   UCX  WARN  object 0xbe92f80 was not returned to mpool ucp_requests
[1720887866.143494] [node135:4146813:0]          mpool.c:43   UCX  WARN  object 0xc0fd8c0 was not returned to mpool ucp_requests
[1720887866.143517] [node135:4146813:0]          mpool.c:43   UCX  WARN  object 0xc0fda80 was not returned to mpool ucp_requests
[1720887866.143520] [node135:4146813:0]          mpool.c:43   UCX  WARN  object 0xc0fdc40 was not returned to mpool ucp_requests
[1720887866.143522] [node135:4146813:0]          mpool.c:43   UCX  WARN  object 0xc0fde00 was not returned to mpool ucp_requests
[1720887866.143525] [node135:4146813:0]          mpool.c:43   UCX  WARN  object 0xc0fdfc0 was not returned to mpool ucp_requests
[1720887866.143527] [node135:4146813:0]          mpool.c:43   UCX  WARN  object 0xc0fe180 was not returned to mpool ucp_requests
[1720887866.143530] [node135:4146813:0]          mpool.c:43   UCX  WARN  object 0xc0fe340 was not returned to mpool ucp_requests
[1720887866.143532] [node135:4146813:0]          mpool.c:43   UCX  WARN  object 0xc0fe500 was not returned to mpool ucp_requests
[1720887866.143534] [node135:4146813:0]          mpool.c:43   UCX  WARN  object 0xc0fe6c0 was not returned to mpool ucp_requests
[1720887866.143537] [node135:4146813:0]          mpool.c:43   UCX  WARN  object 0xc0fe880 was not returned to mpool ucp_requests
[1720887866.143539] [node135:4146813:0]          mpool.c:43   UCX  WARN  object 0xc0fea40 was not returned to mpool ucp_requests
[1720887866.143542] [node135:4146813:0]          mpool.c:43   UCX  WARN  object 0xc0fec00 was not returned to mpool ucp_requests
[1720887866.143544] [node135:4146813:0]          mpool.c:43   UCX  WARN  object 0xc0fedc0 was not returned to mpool ucp_requests
[1720887866.143546] [node135:4146813:0]          mpool.c:43   UCX  WARN  object 0xc0fef80 was not returned to mpool ucp_requests
[1720887866.143549] [node135:4146813:0]          mpool.c:43   UCX  WARN  object 0xc0ff140 was not returned to mpool ucp_requests
[1720887866.144480] [node135:4146807:0]          mpool.c:43   UCX  WARN  object 0xb89a540 was not returned to mpool ucp_requests
[1720887866.144496] [node135:4146807:0]          mpool.c:43   UCX  WARN  object 0xb89a700 was not returned to mpool ucp_requests
[1720887866.144501] [node135:4146807:0]          mpool.c:43   UCX  WARN  object 0xb89a8c0 was not returned to mpool ucp_requests
[1720887866.144504] [node135:4146807:0]          mpool.c:43   UCX  WARN  object 0xb89aa80 was not returned to mpool ucp_requests
[1720887866.144507] [node135:4146807:0]          mpool.c:43   UCX  WARN  object 0xb89ac40 was not returned to mpool ucp_requests
[1720887866.144510] [node135:4146807:0]          mpool.c:43   UCX  WARN  object 0xb89ae00 was not returned to mpool ucp_requests
[1720887866.144513] [node135:4146807:0]          mpool.c:43   UCX  WARN  object 0xb89afc0 was not returned to mpool ucp_requests
[1720887866.144515] [node135:4146807:0]          mpool.c:43   UCX  WARN  object 0xb89b180 was not returned to mpool ucp_requests
[1720887866.144518] [node135:4146807:0]          mpool.c:43   UCX  WARN  object 0xb89b340 was not returned to mpool ucp_requests
[1720887866.144521] [node135:4146807:0]          mpool.c:43   UCX  WARN  object 0xb89b500 was not returned to mpool ucp_requests
[1720887866.144523] [node135:4146811:0]          mpool.c:43   UCX  WARN  object 0xac7e7c0 was not returned to mpool ucp_requests
[1720887866.144535] [node135:4146811:0]          mpool.c:43   UCX  WARN  object 0xac7e980 was not returned to mpool ucp_requests
[1720887866.144538] [node135:4146811:0]          mpool.c:43   UCX  WARN  object 0xac7eb40 was not returned to mpool ucp_requests
[1720887866.144541] [node135:4146811:0]          mpool.c:43   UCX  WARN  object 0xac7ed00 was not returned to mpool ucp_requests
[1720887866.144543] [node135:4146811:0]          mpool.c:43   UCX  WARN  object 0xac7eec0 was not returned to mpool ucp_requests
[1720887866.144546] [node135:4146811:0]          mpool.c:43   UCX  WARN  object 0xac7f080 was not returned to mpool ucp_requests
[1720887866.144548] [node135:4146811:0]          mpool.c:43   UCX  WARN  object 0xac7f240 was not returned to mpool ucp_requests
[1720887866.144550] [node135:4146811:0]          mpool.c:43   UCX  WARN  object 0xac7f400 was not returned to mpool ucp_requests
[1720887866.144553] [node135:4146811:0]          mpool.c:43   UCX  WARN  object 0xac7f5c0 was not returned to mpool ucp_requests
[1720887866.144555] [node135:4146811:0]          mpool.c:43   UCX  WARN  object 0xac7f780 was not returned to mpool ucp_requests
[1720887866.144557] [node135:4146811:0]          mpool.c:43   UCX  WARN  object 0xac7f940 was not returned to mpool ucp_requests
[1720887866.144559] [node135:4146811:0]          mpool.c:43   UCX  WARN  object 0xac7fb00 was not returned to mpool ucp_requests
[1720887866.144562] [node135:4146811:0]          mpool.c:43   UCX  WARN  object 0xac7fcc0 was not returned to mpool ucp_requests
[1720887866.144564] [node135:4146811:0]          mpool.c:43   UCX  WARN  object 0xac7fe80 was not returned to mpool ucp_requests
[1720887866.144566] [node135:4146811:0]          mpool.c:43   UCX  WARN  object 0xac80040 was not returned to mpool ucp_requests
[1720887866.144524] [node135:4146807:0]          mpool.c:43   UCX  WARN  object 0xb89b6c0 was not returned to mpool ucp_requests
[1720887866.144527] [node135:4146807:0]          mpool.c:43   UCX  WARN  object 0xb89b880 was not returned to mpool ucp_requests
[1720887866.144529] [node135:4146807:0]          mpool.c:43   UCX  WARN  object 0xb89ba40 was not returned to mpool ucp_requests
[1720887866.144532] [node135:4146807:0]          mpool.c:43   UCX  WARN  object 0xb89bc00 was not returned to mpool ucp_requests
[1720887866.144535] [node135:4146807:0]          mpool.c:43   UCX  WARN  object 0xb89bdc0 was not returned to mpool ucp_requests
[1720887866.144538] [node135:4146807:0]          mpool.c:43   UCX  WARN  object 0xb89bf80 was not returned to mpool ucp_requests
[1720887866.144540] [node135:4146807:0]          mpool.c:43   UCX  WARN  object 0xb89c140 was not returned to mpool ucp_requests
[1720887866.145390] [node135:4146810:0]          mpool.c:43   UCX  WARN  object 0xad028c0 was not returned to mpool ucp_requests
[1720887866.145404] [node135:4146810:0]          mpool.c:43   UCX  WARN  object 0xad02a80 was not returned to mpool ucp_requests
[1720887866.145410] [node135:4146810:0]          mpool.c:43   UCX  WARN  object 0xad02c40 was not returned to mpool ucp_requests
[1720887866.145413] [node135:4146810:0]          mpool.c:43   UCX  WARN  object 0xad02e00 was not returned to mpool ucp_requests
[1720887866.145417] [node135:4146810:0]          mpool.c:43   UCX  WARN  object 0xad02fc0 was not returned to mpool ucp_requests
[1720887866.145420] [node135:4146810:0]          mpool.c:43   UCX  WARN  object 0xad03180 was not returned to mpool ucp_requests
[1720887866.145424] [node135:4146810:0]          mpool.c:43   UCX  WARN  object 0xad03340 was not returned to mpool ucp_requests
[1720887866.145427] [node135:4146810:0]          mpool.c:43   UCX  WARN  object 0xad03500 was not returned to mpool ucp_requests
[1720887866.145430] [node135:4146810:0]          mpool.c:43   UCX  WARN  object 0xad036c0 was not returned to mpool ucp_requests
[1720887866.145433] [node135:4146810:0]          mpool.c:43   UCX  WARN  object 0xad03880 was not returned to mpool ucp_requests
[1720887866.145437] [node135:4146810:0]          mpool.c:43   UCX  WARN  object 0xad03a40 was not returned to mpool ucp_requests
[1720887866.145440] [node135:4146810:0]          mpool.c:43   UCX  WARN  object 0xad03c00 was not returned to mpool ucp_requests
[1720887866.145443] [node135:4146810:0]          mpool.c:43   UCX  WARN  object 0xad03dc0 was not returned to mpool ucp_requests
[1720887866.145446] [node135:4146810:0]          mpool.c:43   UCX  WARN  object 0xad03f80 was not returned to mpool ucp_requests
[1720887866.145450] [node135:4146810:0]          mpool.c:43   UCX  WARN  object 0xad04140 was not returned to mpool ucp_requests
[1720887866.146634] [node135:4146800:0]          mpool.c:43   UCX  WARN  object 0xb127480 was not returned to mpool ucp_requests
[1720887866.146646] [node135:4146800:0]          mpool.c:43   UCX  WARN  object 0xb127640 was not returned to mpool ucp_requests
[1720887866.146650] [node135:4146800:0]          mpool.c:43   UCX  WARN  object 0xb127800 was not returned to mpool ucp_requests
[1720887866.146653] [node135:4146800:0]          mpool.c:43   UCX  WARN  object 0xb1279c0 was not returned to mpool ucp_requests
[1720887866.146656] [node135:4146800:0]          mpool.c:43   UCX  WARN  object 0xb127b80 was not returned to mpool ucp_requests
[1720887866.146659] [node135:4146800:0]          mpool.c:43   UCX  WARN  object 0xb127d40 was not returned to mpool ucp_requests
[1720887866.146662] [node135:4146800:0]          mpool.c:43   UCX  WARN  object 0xb127f00 was not returned to mpool ucp_requests
[1720887866.146664] [node135:4146800:0]          mpool.c:43   UCX  WARN  object 0xb1280c0 was not returned to mpool ucp_requests
[1720887866.146667] [node135:4146800:0]          mpool.c:43   UCX  WARN  object 0xb128280 was not returned to mpool ucp_requests
[1720887866.146670] [node135:4146800:0]          mpool.c:43   UCX  WARN  object 0xb128440 was not returned to mpool ucp_requests
[1720887866.146673] [node135:4146800:0]          mpool.c:43   UCX  WARN  object 0xb128600 was not returned to mpool ucp_requests
[1720887866.146675] [node135:4146800:0]          mpool.c:43   UCX  WARN  object 0xb1287c0 was not returned to mpool ucp_requests
[1720887866.146678] [node135:4146800:0]          mpool.c:43   UCX  WARN  object 0xb128980 was not returned to mpool ucp_requests
[1720887866.146681] [node135:4146800:0]          mpool.c:43   UCX  WARN  object 0xb128b40 was not returned to mpool ucp_requests
[1720887866.146684] [node135:4146800:0]          mpool.c:43   UCX  WARN  object 0xb128d00 was not returned to mpool ucp_requests
[1720887866.146687] [node135:4146800:0]          mpool.c:43   UCX  WARN  object 0xb128ec0 was not returned to mpool ucp_requests
[1720887866.155936] [node135:4146802:0]          mpool.c:43   UCX  WARN  object 0xaa7f600 was not returned to mpool ucp_requests
[1720887866.155947] [node135:4146802:0]          mpool.c:43   UCX  WARN  object 0xaa7f7c0 was not returned to mpool ucp_requests
[1720887866.155951] [node135:4146802:0]          mpool.c:43   UCX  WARN  object 0xaa7f980 was not returned to mpool ucp_requests
[1720887866.155954] [node135:4146802:0]          mpool.c:43   UCX  WARN  object 0xaa7fb40 was not returned to mpool ucp_requests
[1720887866.155957] [node135:4146802:0]          mpool.c:43   UCX  WARN  object 0xaa7fd00 was not returned to mpool ucp_requests
[1720887866.155959] [node135:4146802:0]          mpool.c:43   UCX  WARN  object 0xaa7fec0 was not returned to mpool ucp_requests
[1720887866.155962] [node135:4146802:0]          mpool.c:43   UCX  WARN  object 0xaa80080 was not returned to mpool ucp_requests
[1720887866.155965] [node135:4146802:0]          mpool.c:43   UCX  WARN  object 0xaa80240 was not returned to mpool ucp_requests
[1720887866.155967] [node135:4146802:0]          mpool.c:43   UCX  WARN  object 0xaa80400 was not returned to mpool ucp_requests
[1720887866.155970] [node135:4146802:0]          mpool.c:43   UCX  WARN  object 0xaa805c0 was not returned to mpool ucp_requests
[1720887866.155973] [node135:4146802:0]          mpool.c:43   UCX  WARN  object 0xaa80780 was not returned to mpool ucp_requests
[1720887866.155975] [node135:4146802:0]          mpool.c:43   UCX  WARN  object 0xaa80940 was not returned to mpool ucp_requests
[1720887866.155978] [node135:4146802:0]          mpool.c:43   UCX  WARN  object 0xaa80b00 was not returned to mpool ucp_requests
[1720887866.155981] [node135:4146802:0]          mpool.c:43   UCX  WARN  object 0xaa80cc0 was not returned to mpool ucp_requests
[1720887866.155983] [node135:4146802:0]          mpool.c:43   UCX  WARN  object 0xaa80e80 was not returned to mpool ucp_requests
[1720887866.155986] [node135:4146802:0]          mpool.c:43   UCX  WARN  object 0xaa81040 was not returned to mpool ucp_requests
[1720887866.175848] [node135:4146795:0]          mpool.c:43   UCX  WARN  object 0xad8e980 was not returned to mpool ucp_requests
[1720887866.175860] [node135:4146795:0]          mpool.c:43   UCX  WARN  object 0xad8eb40 was not returned to mpool ucp_requests
[1720887866.175863] [node135:4146795:0]          mpool.c:43   UCX  WARN  object 0xad8ed00 was not returned to mpool ucp_requests
[1720887866.175867] [node135:4146795:0]          mpool.c:43   UCX  WARN  object 0xad8eec0 was not returned to mpool ucp_requests
[1720887866.175869] [node135:4146795:0]          mpool.c:43   UCX  WARN  object 0xad8f080 was not returned to mpool ucp_requests
[1720887866.175872] [node135:4146795:0]          mpool.c:43   UCX  WARN  object 0xad8f240 was not returned to mpool ucp_requests
[1720887866.175876] [node135:4146795:0]          mpool.c:43   UCX  WARN  object 0xad8f400 was not returned to mpool ucp_requests
[1720887866.175879] [node135:4146795:0]          mpool.c:43   UCX  WARN  object 0xad8f5c0 was not returned to mpool ucp_requests
[1720887866.175881] [node135:4146795:0]          mpool.c:43   UCX  WARN  object 0xad8f780 was not returned to mpool ucp_requests
[1720887866.175885] [node135:4146795:0]          mpool.c:43   UCX  WARN  object 0xad8f940 was not returned to mpool ucp_requests
[1720887866.175888] [node135:4146795:0]          mpool.c:43   UCX  WARN  object 0xad8fb00 was not returned to mpool ucp_requests
[1720887866.175890] [node135:4146795:0]          mpool.c:43   UCX  WARN  object 0xad8fcc0 was not returned to mpool ucp_requests
[1720887866.182548] [node135:4146797:0]          mpool.c:43   UCX  WARN  object 0xb8e1480 was not returned to mpool ucp_requests
[1720887866.182571] [node135:4146797:0]          mpool.c:43   UCX  WARN  object 0xb8e1640 was not returned to mpool ucp_requests
[1720887866.182576] [node135:4146797:0]          mpool.c:43   UCX  WARN  object 0xb8e1800 was not returned to mpool ucp_requests
[1720887866.182607] [node135:4146797:0]          mpool.c:43   UCX  WARN  object 0xb8e19c0 was not returned to mpool ucp_requests
[1720887866.182611] [node135:4146797:0]          mpool.c:43   UCX  WARN  object 0xb8e1b80 was not returned to mpool ucp_requests
[1720887866.182613] [node135:4146797:0]          mpool.c:43   UCX  WARN  object 0xb8e1d40 was not returned to mpool ucp_requests
[1720887866.182615] [node135:4146797:0]          mpool.c:43   UCX  WARN  object 0xb8e1f00 was not returned to mpool ucp_requests
[1720887866.182618] [node135:4146797:0]          mpool.c:43   UCX  WARN  object 0xb8e20c0 was not returned to mpool ucp_requests
[1720887866.182621] [node135:4146797:0]          mpool.c:43   UCX  WARN  object 0xb8e2280 was not returned to mpool ucp_requests
[1720887866.182623] [node135:4146797:0]          mpool.c:43   UCX  WARN  object 0xb8e2440 was not returned to mpool ucp_requests
[1720887866.182626] [node135:4146797:0]          mpool.c:43   UCX  WARN  object 0xb8e2600 was not returned to mpool ucp_requests
[1720887866.182628] [node135:4146797:0]          mpool.c:43   UCX  WARN  object 0xb8e27c0 was not returned to mpool ucp_requests
[1720887866.182631] [node135:4146797:0]          mpool.c:43   UCX  WARN  object 0xb8e2980 was not returned to mpool ucp_requests
[1720887866.182634] [node135:4146797:0]          mpool.c:43   UCX  WARN  object 0xb8e2b40 was not returned to mpool ucp_requests
[1720887866.182636] [node135:4146797:0]          mpool.c:43   UCX  WARN  object 0xb8e2d00 was not returned to mpool ucp_requests
[1720887866.182639] [node135:4146797:0]          mpool.c:43   UCX  WARN  object 0xb8e2ec0 was not returned to mpool ucp_requests
[1720887866.183414] [node135:4146796:0]          mpool.c:43   UCX  WARN  object 0xb976c00 was not returned to mpool ucp_requests
[1720887866.183428] [node135:4146796:0]          mpool.c:43   UCX  WARN  object 0xb976dc0 was not returned to mpool ucp_requests
[1720887866.183432] [node135:4146796:0]          mpool.c:43   UCX  WARN  object 0xb976f80 was not returned to mpool ucp_requests
[1720887866.183434] [node135:4146796:0]          mpool.c:43   UCX  WARN  object 0xb977140 was not returned to mpool ucp_requests
[1720887866.183437] [node135:4146796:0]          mpool.c:43   UCX  WARN  object 0xb977300 was not returned to mpool ucp_requests
[1720887866.183439] [node135:4146796:0]          mpool.c:43   UCX  WARN  object 0xb9774c0 was not returned to mpool ucp_requests
[1720887866.183442] [node135:4146796:0]          mpool.c:43   UCX  WARN  object 0xb977680 was not returned to mpool ucp_requests
[1720887866.183444] [node135:4146796:0]          mpool.c:43   UCX  WARN  object 0xb977840 was not returned to mpool ucp_requests
[1720887866.183447] [node135:4146796:0]          mpool.c:43   UCX  WARN  object 0xb977a00 was not returned to mpool ucp_requests
[1720887866.183449] [node135:4146796:0]          mpool.c:43   UCX  WARN  object 0xb977bc0 was not returned to mpool ucp_requests
[1720887866.183451] [node135:4146796:0]          mpool.c:43   UCX  WARN  object 0xb977d80 was not returned to mpool ucp_requests
[1720887866.183454] [node135:4146796:0]          mpool.c:43   UCX  WARN  object 0xb977f40 was not returned to mpool ucp_requests
[1720887866.183304] [node135:4146801:0]          mpool.c:43   UCX  WARN  object 0xbc46480 was not returned to mpool ucp_requests
[1720887866.183329] [node135:4146801:0]          mpool.c:43   UCX  WARN  object 0xbc46640 was not returned to mpool ucp_requests
[1720887866.183333] [node135:4146801:0]          mpool.c:43   UCX  WARN  object 0xbc46800 was not returned to mpool ucp_requests
[1720887866.183335] [node135:4146801:0]          mpool.c:43   UCX  WARN  object 0xbc469c0 was not returned to mpool ucp_requests
[1720887866.183338] [node135:4146801:0]          mpool.c:43   UCX  WARN  object 0xbc46b80 was not returned to mpool ucp_requests
[1720887866.183340] [node135:4146801:0]          mpool.c:43   UCX  WARN  object 0xbc46d40 was not returned to mpool ucp_requests
[1720887866.183343] [node135:4146801:0]          mpool.c:43   UCX  WARN  object 0xbc46f00 was not returned to mpool ucp_requests
[1720887866.183347] [node135:4146801:0]          mpool.c:43   UCX  WARN  object 0xbc470c0 was not returned to mpool ucp_requests
[1720887866.183349] [node135:4146801:0]          mpool.c:43   UCX  WARN  object 0xbc47280 was not returned to mpool ucp_requests
[1720887866.183352] [node135:4146801:0]          mpool.c:43   UCX  WARN  object 0xbc47440 was not returned to mpool ucp_requests
[1720887866.183355] [node135:4146801:0]          mpool.c:43   UCX  WARN  object 0xbc47600 was not returned to mpool ucp_requests
[1720887866.183357] [node135:4146801:0]          mpool.c:43   UCX  WARN  object 0xbc477c0 was not returned to mpool ucp_requests
[1720887866.183360] [node135:4146801:0]          mpool.c:43   UCX  WARN  object 0xbc47980 was not returned to mpool ucp_requests
[1720887866.183362] [node135:4146801:0]          mpool.c:43   UCX  WARN  object 0xbc47b40 was not returned to mpool ucp_requests
[1720887866.183365] [node135:4146801:0]          mpool.c:43   UCX  WARN  object 0xbc47d00 was not returned to mpool ucp_requests
[1720887866.183367] [node135:4146801:0]          mpool.c:43   UCX  WARN  object 0xbc47ec0 was not returned to mpool ucp_requests


           ************************************************************
           *        Program running with 20 parallel MPI-processes    *
           *              working on a common directory               *
           ************************************************************
-------------------------------------------------------------------------------
                                 ORCA SCF
-------------------------------------------------------------------------------

------------
SCF SETTINGS
------------
Hamiltonian:
 Density Functional     Method          .... DFT(GTOs)
 Exchange Functional    Exchange        .... WB97M-V
 Correlation Functional Correlation     .... WB97M-V
 Gradients option       PostSCFGGA      .... off
 Hybrid DFT is turned on
   Fraction HF Exchange ScalHFX         ....  0.150000
   Scaling of DF-GGA-X  ScalDFX         ....  0.000000
   Scaling of DF-GGA-C  ScalDFC         ....  1.000000
   Scaling of DF-LDA-C  ScalLDAC        ....  1.000000
   Perturbative correction              ....  0.000000
   Density functional embedding theory  .... OFF
 Long-range corrected/Screened/Range-Separated Hybrid DFT is turned on
   Amount of maximum screened exact exchange              ....  0.850000
   Range separation parameter mu (erf(mu*r12)/r12)        ....  0.300000
   NL short-range parameter             ....  6.000000
   NL long-range parameter              ....  0.010000
 RI-approximation to the Coulomb term is turned on
   Number of AuxJ basis functions       .... 2498
   RIJ-COSX (HFX calculated with COS-X)).... on


General Settings:
 Integral files         IntName         .... ImineBzOHTS_R3BAa
 Hartree-Fock type      HFTyp           .... RHF
 Total Charge           Charge          ....    0
 Multiplicity           Mult            ....    1
 Number of Electrons    NEL             ....  302
 Basis Dimension        Dim             .... 3594
 Nuclear Repulsion      ENuc            ....   5309.9091582777 Eh

Convergence Acceleration:
 DIIS                   CNVDIIS         .... on
   Start iteration      DIISMaxIt       ....    12
   Startup error        DIISStart       ....  0.200000
   # of expansion vecs  DIISMaxEq       ....     5
   Bias factor          DIISBfac        ....   1.050
   Max. coefficient     DIISMaxC        ....  10.000
 Trust-Rad. Augm. Hess. CNVTRAH         .... auto
   Auto Start mean grad. ratio tolernc. ....  1.125000
   Auto Start start iteration           ....    20
   Auto Start num. interpolation iter.  ....    10
   Max. Number of Micro iterations      ....    16
   Max. Number of Macro iterations      .... Maxiter - #DIIS iter
   Number of Davidson start vectors     ....     2
   Converg. threshold I  (grad. norm)   ....   5.000e-05
   Converg. threshold II (energy diff.) ....   1.000e-06
   Grad. Scal. Fac. for Micro threshold ....   0.100
   Minimum threshold for Micro iter.    ....   0.010
   NR start threshold (gradient norm)   ....   0.001
   Initial trust radius                 ....   0.400
   Minimum AH scaling param. (alpha)    ....   1.000
   Maximum AH scaling param. (alpha)    .... 1000.000
   Orbital update algorithm             .... Taylor
   White noise on init. David. guess    .... on
   Maximum white noise                  ....   0.010
   Quad. conv. algorithm                .... NR
 SOSCF                  CNVSOSCF        .... on
   Start iteration      SOSCFMaxIt      ....   150
   Startup grad/error   SOSCFStart      ....  0.003300
 Level Shifting         CNVShift        .... on
   Level shift para.    LevelShift      ....    0.2500
   Turn off err/grad.   ShiftErr        ....    0.0010
 Zerner damping         CNVZerner       .... off
 Static damping         CNVDamp         .... on
   Fraction old density DampFac         ....    0.7000
   Max. Damping (<1)    DampMax         ....    0.9800
   Min. Damping (>=0)   DampMin         ....    0.0000
   Turn off err/grad.   DampErr         ....    0.1000
 Fernandez-Rico         CNVRico         .... off

SCF Procedure:
 Maximum # iterations   MaxIter         ....   125
 SCF integral mode      SCFMode         .... Direct
   Integral package                     .... SHARK and LIBINT hybrid scheme
 Reset frequency        DirectResetFreq ....    20
 Integral Threshold     Thresh          ....  1.000e-10 Eh
 Primitive CutOff       TCut            ....  1.000e-11 Eh

Convergence Tolerance:
 Convergence Check Mode ConvCheckMode   .... Total+1el-Energy
 Convergence forced     ConvForced      .... 0
 Energy Change          TolE            ....  1.000e-06 Eh
 1-El. energy change                    ....  1.000e-03 Eh
 Orbital Gradient       TolG            ....  5.000e-05
 Orbital Rotation angle TolX            ....  5.000e-05
 DIIS Error             TolErr          ....  1.000e-06


Diagonalization of the overlap matrix:
Smallest eigenvalue                        ... 1.915e-06
Time for diagonalization                   ...    2.023 sec
Threshold for overlap eigenvalues          ... 1.000e-08
Number of eigenvalues below threshold      ... 0
Time for construction of square roots      ...    2.467 sec
Total time needed                          ...    4.526 sec

Time for model grid setup =    1.147 sec

------------------------------
INITIAL GUESS: MODEL POTENTIAL
------------------------------
Loading Hartree-Fock densities                     ... done
Calculating cut-offs                               ... done
Initializing the effective Hamiltonian             ... done
Setting up the integral package (SHARK)            ... done
Starting the Coulomb interaction                   ... done (   5.7 sec)
Reading the grid                                   ... done
Mapping shells                                     ... done
Starting the XC term evaluation                    ... done (   1.5 sec)
  promolecular density results
     # of electrons  =    301.978415175
     EX              =   -241.770297681
     EC              =    -10.152674641
     EX+EC           =   -251.922972323
Transforming the Hamiltonian                       ... done (   1.3 sec)
Diagonalizing the Hamiltonian                      ... done (   2.5 sec)
Back transforming the eigenvectors                 ... done (   0.7 sec)
Now organizing SCF variables                       ... done
                      ------------------
                      INITIAL GUESS DONE (  14.1 sec)
                      ------------------
-------------------
DFT GRID GENERATION
-------------------

General Integration Accuracy     IntAcc      ... 4.388
Radial Grid Type                 RadialGrid  ... OptM3 with GC (2021)
Angular Grid (max. ang.)         AngularGrid ... 4 (Lebedev-302)
Angular grid pruning method      GridPruning ... 4 (adaptive)
Weight generation scheme         WeightScheme... Becke
Basis function cutoff            BFCut       ... 1.0000e-10
Integration weight cutoff        WCut        ... 1.0000e-14
Angular grids for H and He will be reduced by one unit
Partially contracted basis set               ... off
Rotationally invariant grid construction     ... off

Total number of grid points                  ...   381855
Total number of batches                      ...     6009
Average number of points per batch           ...       63
Average number of grid points per atom       ...     4657
Time for grid setup =    4.042 sec

--------------------
COSX GRID GENERATION
--------------------

GRIDX 1
-------
General Integration Accuracy     IntAcc      ... 3.816
Radial Grid Type                 RadialGrid  ... OptM3 with GC (2021)
Angular Grid (max. ang.)         AngularGrid ... 1 (Lebedev-50)
Angular grid pruning method      GridPruning ... 4 (adaptive)
Weight generation scheme         WeightScheme... Becke
Basis function cutoff            BFCut       ... 1.0000e-10
Integration weight cutoff        WCut        ... 1.0000e-14
Angular grids for H and He will be reduced by one unit
Partially contracted basis set               ... on
Rotationally invariant grid construction     ... off

Total number of grid points                  ...    48359
Total number of batches                      ...      797
Average number of points per batch           ...       60
Average number of grid points per atom       ...      590
UseSFitting                                  ... on

GRIDX 2
-------
General Integration Accuracy     IntAcc      ... 4.020
Radial Grid Type                 RadialGrid  ... OptM3 with GC (2021)
Angular Grid (max. ang.)         AngularGrid ... 2 (Lebedev-110)
Angular grid pruning method      GridPruning ... 4 (adaptive)
Weight generation scheme         WeightScheme... Becke
Basis function cutoff            BFCut       ... 1.0000e-10
Integration weight cutoff        WCut        ... 1.0000e-14
Angular grids for H and He will be reduced by one unit
Partially contracted basis set               ... on
Rotationally invariant grid construction     ... off

Total number of grid points                  ...   107962
Total number of batches                      ...     1729
Average number of points per batch           ...       62
Average number of grid points per atom       ...     1317
UseSFitting                                  ... on

GRIDX 3
-------
General Integration Accuracy     IntAcc      ... 4.338
Radial Grid Type                 RadialGrid  ... OptM3 with GC (2021)
Angular Grid (max. ang.)         AngularGrid ... 3 (Lebedev-194)
Angular grid pruning method      GridPruning ... 4 (adaptive)
Weight generation scheme         WeightScheme... Becke
Basis function cutoff            BFCut       ... 1.0000e-10
Integration weight cutoff        WCut        ... 1.0000e-14
Angular grids for H and He will be reduced by one unit
Partially contracted basis set               ... on
Rotationally invariant grid construction     ... off

Total number of grid points                  ...   232439
Total number of batches                      ...     3670
Average number of points per batch           ...       63
Average number of grid points per atom       ...     2835
UseSFitting                                  ... on

Time for X-Grid setup             =   25.761 sec


--------------------
CPCM SOLVATION MODEL
--------------------
CPCM parameters:
  Epsilon                                         ...      26.7260
  Refrac                                          ...       1.2907
  Rsolv                                           ...       1.3000
  Surface type                                    ... GAUSSIAN VDW
  Epsilon function type                           ...         CPCM
Solvent:                                     ... 2,2,2-TRIFLUOROETHANOL
SMD-CDS solvent descriptors:
  Soln                                       ...    1.2907
  Soln25                                     ... Unavailable
  Sola                                       ...    0.5700
  Solb                                       ...    0.2500
  Solg                                       ...   42.0200
  Solc                                       ...    0.0000
  Solh                                       ...    0.5000
Radii:
 Radius for O  used is    2.8724 Bohr (=   1.5200 Ang.)
 Radius for N  used is    3.5716 Bohr (=   1.8900 Ang.)
 Radius for C  used is    3.4960 Bohr (=   1.8500 Ang.)
 Radius for H  used is    2.2677 Bohr (=   1.2000 Ang.)
Calculating surface                               ...        done! (  0.0s)
GEPOL surface points                              ...         4668
GEPOL Volume                                      ...    3939.5715
GEPOL Surface-area                                ...    2128.9088
Calculating surface distance matrix               ...        done! (  0.2s)
Performing Cholesky decomposition & store         ...        done! (  1.4s)
Overall time for CPCM initialization              ...                 1.6s
--------------
SCF ITERATIONS
--------------
ITER       Energy         Delta-E        Max-DP      RMS-DP      [F,P]     Damp
               ***  Starting incremental Fock matrix formation  ***
  0  -1806.3742143965   0.000000000000 0.05758782  0.00018808  0.3285756 0.7000
  1  -1806.8572333340  -0.483018937481 0.03543986  0.00016087  0.1630113 0.7000
                               ***Turning on DIIS***
  2  -1807.1033118240  -0.246078490015 0.08989213  0.00039802  0.0886313 0.0000
  3  -1807.5186726194  -0.415360795409 0.03544382  0.00012468  0.0773464 0.0000
  4  -1807.5732442445  -0.054571625031 0.02451691  0.00004886  0.0177058 0.0000
  5  -1807.5748239882  -0.001579743774 0.00626887  0.00001878  0.0116766 0.0000
                      *** Initiating the SOSCF procedure ***
                           *** Shutting down DIIS ***
                      *** Re-Reading the Fockian *** 
                      *** Removing any level shift *** 
ITER      Energy       Delta-E        Grad      Rot      Max-DP    RMS-DP
  6  -1807.57516609  -0.0003420996  0.000342  0.000342  0.002731  0.000009
               *** Restarting incremental Fock matrix formation ***
  7  -1807.57520726  -0.0000411673  0.000258  0.000660  0.110051  0.000251
  8  -1807.57523546  -0.0000282030  0.000112  0.000340  0.010068  0.000054
  9  -1807.57523668  -0.0000012243  0.000087  0.000074  0.006450  0.000036
 10  -1807.57523939  -0.0000027040  0.000033  0.000103  0.001890  0.000010
 11  -1807.57523957  -0.0000001828  0.000019  0.000043  0.001322  0.000003
                  ***Gradient check signals convergence***
              ***Rediagonalizing the Fockian in SOSCF/NRSCF***

               *****************************************************
               *                     SUCCESS                       *
               *           SCF CONVERGED AFTER  12 CYCLES          *
               *****************************************************

Old exchange energy                            =    -77.249199843 Eh
New exchange energy                            =    -77.249188806 Eh
Exchange energy change after final integration =      0.000011037 Eh
Total energy after final integration           =  -1807.575228433 Eh
Final COS-X integration done in                =   342.490 sec

------------------
NL GRID GENERATION
------------------

General Integration Accuracy     IntAcc      ... 4.004
Radial Grid Type                 RadialGrid  ... OptM3 with GC (2021)
Angular Grid (max. ang.)         AngularGrid ... 2 (Lebedev-110)
Angular grid pruning method      GridPruning ... 4 (adaptive)
Weight generation scheme         WeightScheme... Becke
Basis function cutoff            BFCut       ... 1.0000e-10
Integration weight cutoff        WCut        ... 1.0000e-14
Angular grids for H and He will be reduced by one unit
Partially contracted basis set               ... off
Rotationally invariant grid construction     ... off

Total number of grid points                  ...   121114
Total number of batches                      ...     1936
Average number of points per batch           ...       62
Average number of grid points per atom       ...     1477
Final grid set up in    1.5 sec

-------------------------------------------------------------------------------
                    post-SCF DFT-NL dispersion correction                      
-------------------------------------------------------------------------------

SCF Energy:   -1807.575228433 
NL    Energy:  1.086130641 
SC+NL Energy: -1806.489097793 
NL done in:   11.0 sec
-------------------------------------------------------------------------------

SMD CDS free energy correction energy :                 3.67653     Kcal/mol
Total Energy after SMD CDS correction =             -1806.483238866 Eh

----------------
TOTAL SCF ENERGY
----------------

Total Energy       :        -1806.48323887 Eh          -49156.90802 eV

Components:
Nuclear Repulsion  :         5309.90915828 Eh          144489.97393 eV
Electronic Energy  :        -7116.39239714 Eh         -193646.88194 eV
One Electron Energy:       -13024.73447903 Eh         -354421.04359 eV
Two Electron Energy:         5908.34208189 Eh          160774.16165 eV
Max COSX asymmetry :            0.00000124 Eh               0.00003 eV
CPCM Dielectric    :           -0.08104690 Eh              -2.20540 eV
SMD CDS (Gcds)     :            0.00585893 Eh               0.15943 eV

Virial components:
Potential Energy   :        -3607.53738744 Eh          -98166.08298 eV
Kinetic Energy     :         1801.05414857 Eh           49009.17496 eV
Virial Ratio       :            2.00301440


DFT components:
N(Alpha)           :      151.000111898616 electrons
N(Beta)            :      151.000111898616 electrons
N(Total)           :      302.000223797232 electrons
E(X)               :     -172.784795383817 Eh       
E(C)               :       -9.616839746029 Eh       
NL Energy, E(C,NL) :        1.086130640536 Eh       
E(XC)              :     -181.315504489310 Eh       
DFET-embed. en.    :        0.000000000000 Eh       
CPCM Solvation Model Properties:
Surface-charge          :           -0.09275154
Charge-correction       :           -0.00119957 Eh              -0.03264 eV
Free-energy (cav+disp)  :            0.00585893 Eh               0.15943 eV

---------------
SCF CONVERGENCE
---------------

  Last Energy change         ...    9.8738e-08  Tolerance :   1.0000e-06
  Last MAX-Density change    ...    2.2204e-15  Tolerance :   1.0000e-05
  Last RMS-Density change    ...    3.8822e-18  Tolerance :   1.0000e-06
  Last Orbital Gradient      ...    4.2735e-06  Tolerance :   5.0000e-05
  Last Orbital Rotation      ...    1.5169e-05  Tolerance :   5.0000e-05

             **** THE GBW FILE WAS UPDATED (ImineBzOHTS_R3BAa.gbw) ****
             **** DENSITY ImineBzOHTS_R3BAa.scfp WAS UPDATED ****
             **** ENERGY FILE WAS UPDATED (ImineBzOHTS_R3BAa.en.tmp) ****
             **** THE GBW FILE WAS UPDATED (ImineBzOHTS_R3BAa.gbw) ****
             **** DENSITY ImineBzOHTS_R3BAa.scfp WAS UPDATED ****
----------------
ORBITAL ENERGIES
----------------

  NO   OCC          E(Eh)            E(eV) 
   0   2.0000     -19.361645      -526.8571 
   1   2.0000     -19.325264      -525.8672 
   2   2.0000     -19.285282      -524.7792 
   3   2.0000     -19.283770      -524.7381 
   4   2.0000     -14.619474      -397.8161 
   5   2.0000     -14.541754      -395.7012 
   6   2.0000     -10.512494      -286.0595 
   7   2.0000     -10.484377      -285.2944 
   8   2.0000     -10.444717      -284.2152 
   9   2.0000     -10.427081      -283.7353 
  10   2.0000     -10.410702      -283.2896 
  11   2.0000     -10.398650      -282.9617 
  12   2.0000     -10.377667      -282.3907 
  13   2.0000     -10.372804      -282.2583 
  14   2.0000     -10.372002      -282.2365 
  15   2.0000     -10.371528      -282.2236 
  16   2.0000     -10.359662      -281.9007 
  17   2.0000     -10.359575      -281.8984 
  18   2.0000     -10.358140      -281.8593 
  19   2.0000     -10.356388      -281.8116 
  20   2.0000     -10.355959      -281.8000 
  21   2.0000     -10.355178      -281.7787 
  22   2.0000     -10.353925      -281.7446 
  23   2.0000     -10.353506      -281.7332 
  24   2.0000     -10.353096      -281.7221 
  25   2.0000     -10.352858      -281.7156 
  26   2.0000     -10.352145      -281.6962 
  27   2.0000     -10.351872      -281.6888 
  28   2.0000     -10.351256      -281.6720 
  29   2.0000     -10.350768      -281.6587 
  30   2.0000     -10.348346      -281.5928 
  31   2.0000     -10.347879      -281.5801 
  32   2.0000     -10.345535      -281.5163 
  33   2.0000     -10.345324      -281.5106 
  34   2.0000     -10.344971      -281.5010 
  35   2.0000     -10.344753      -281.4950 
  36   2.0000     -10.331552      -281.1358 
  37   2.0000     -10.326620      -281.0016 
  38   2.0000     -10.326363      -280.9946 
  39   2.0000     -10.326276      -280.9923 
  40   2.0000     -10.325620      -280.9744 
  41   2.0000     -10.325141      -280.9614 
  42   2.0000      -1.240483       -33.7553 
  43   2.0000      -1.192830       -32.4585 
  44   2.0000      -1.174664       -31.9642 
  45   2.0000      -1.130609       -30.7654 
  46   2.0000      -1.086769       -29.5725 
  47   2.0000      -1.078292       -29.3418 
  48   2.0000      -1.006221       -27.3807 
  49   2.0000      -1.001300       -27.2468 
  50   2.0000      -0.995931       -27.1006 
  51   2.0000      -0.984997       -26.8031 
  52   2.0000      -0.953241       -25.9390 
  53   2.0000      -0.945202       -25.7203 
  54   2.0000      -0.915062       -24.9001 
  55   2.0000      -0.901947       -24.5432 
  56   2.0000      -0.882150       -24.0045 
  57   2.0000      -0.880611       -23.9626 
  58   2.0000      -0.877981       -23.8911 
  59   2.0000      -0.876533       -23.8517 
  60   2.0000      -0.873918       -23.7805 
  61   2.0000      -0.869088       -23.6491 
  62   2.0000      -0.842639       -22.9294 
  63   2.0000      -0.814061       -22.1517 
  64   2.0000      -0.810620       -22.0581 
  65   2.0000      -0.809701       -22.0331 
  66   2.0000      -0.805758       -21.9258 
  67   2.0000      -0.782764       -21.3001 
  68   2.0000      -0.758112       -20.6293 
  69   2.0000      -0.752351       -20.4725 
  70   2.0000      -0.743800       -20.2398 
  71   2.0000      -0.740003       -20.1365 
  72   2.0000      -0.732095       -19.9213 
  73   2.0000      -0.730099       -19.8670 
  74   2.0000      -0.718319       -19.5465 
  75   2.0000      -0.715931       -19.4815 
  76   2.0000      -0.704205       -19.1624 
  77   2.0000      -0.695620       -18.9288 
  78   2.0000      -0.686562       -18.6823 
  79   2.0000      -0.667940       -18.1756 
  80   2.0000      -0.655940       -17.8490 
  81   2.0000      -0.649096       -17.6628 
  82   2.0000      -0.639802       -17.4099 
  83   2.0000      -0.635429       -17.2909 
  84   2.0000      -0.626299       -17.0425 
  85   2.0000      -0.611223       -16.6322 
  86   2.0000      -0.606649       -16.5078 
  87   2.0000      -0.600944       -16.3525 
  88   2.0000      -0.597570       -16.2607 
  89   2.0000      -0.589938       -16.0530 
  90   2.0000      -0.580995       -15.8097 
  91   2.0000      -0.576263       -15.6809 
  92   2.0000      -0.574010       -15.6196 
  93   2.0000      -0.566714       -15.4211 
  94   2.0000      -0.565513       -15.3884 
  95   2.0000      -0.564133       -15.3508 
  96   2.0000      -0.560685       -15.2570 
  97   2.0000      -0.560327       -15.2473 
  98   2.0000      -0.552443       -15.0327 
  99   2.0000      -0.551601       -15.0098 
 100   2.0000      -0.548495       -14.9253 
 101   2.0000      -0.542324       -14.7574 
 102   2.0000      -0.541338       -14.7306 
 103   2.0000      -0.540332       -14.7032 
 104   2.0000      -0.536099       -14.5880 
 105   2.0000      -0.532998       -14.5036 
 106   2.0000      -0.530651       -14.4398 
 107   2.0000      -0.528016       -14.3681 
 108   2.0000      -0.525411       -14.2972 
 109   2.0000      -0.522945       -14.2301 
 110   2.0000      -0.520720       -14.1695 
 111   2.0000      -0.515177       -14.0187 
 112   2.0000      -0.511390       -13.9156 
 113   2.0000      -0.501695       -13.6518 
 114   2.0000      -0.498232       -13.5576 
 115   2.0000      -0.493799       -13.4370 
 116   2.0000      -0.485973       -13.2240 
 117   2.0000      -0.482331       -13.1249 
 118   2.0000      -0.479021       -13.0348 
 119   2.0000      -0.478386       -13.0175 
 120   2.0000      -0.474913       -12.9230 
 121   2.0000      -0.472687       -12.8625 
 122   2.0000      -0.466557       -12.6957 
 123   2.0000      -0.465695       -12.6722 
 124   2.0000      -0.462930       -12.5970 
 125   2.0000      -0.461720       -12.5640 
 126   2.0000      -0.460810       -12.5393 
 127   2.0000      -0.454863       -12.3775 
 128   2.0000      -0.452205       -12.3051 
 129   2.0000      -0.447072       -12.1654 
 130   2.0000      -0.446251       -12.1431 
 131   2.0000      -0.440284       -11.9807 
 132   2.0000      -0.435756       -11.8575 
 133   2.0000      -0.434382       -11.8201 
 134   2.0000      -0.431396       -11.7389 
 135   2.0000      -0.429565       -11.6891 
 136   2.0000      -0.418704       -11.3935 
 137   2.0000      -0.409552       -11.1445 
 138   2.0000      -0.395790       -10.7700 
 139   2.0000      -0.383464       -10.4346 
 140   2.0000      -0.376044       -10.2327 
 141   2.0000      -0.365617        -9.9489 
 142   2.0000      -0.360199        -9.8015 
 143   2.0000      -0.359249        -9.7757 
 144   2.0000      -0.358349        -9.7512 
 145   2.0000      -0.355792        -9.6816 
 146   2.0000      -0.354210        -9.6386 
 147   2.0000      -0.349404        -9.5078 
 148   2.0000      -0.343968        -9.3599 
 149   2.0000      -0.343144        -9.3374 
 150   2.0000      -0.338803        -9.2193 
 151   0.0000       0.027492         0.7481 
 152   0.0000       0.037851         1.0300 
 153   0.0000       0.041105         1.1185 
 154   0.0000       0.050458         1.3730 
 155   0.0000       0.052909         1.4397 
 156   0.0000       0.054892         1.4937 
 157   0.0000       0.058264         1.5854 
 158   0.0000       0.062053         1.6886 
 159   0.0000       0.065152         1.7729 
 160   0.0000       0.067647         1.8408 
 161   0.0000       0.070293         1.9128 
 162   0.0000       0.074324         2.0225 
 163   0.0000       0.077545         2.1101 
 164   0.0000       0.085149         2.3170 
 165   0.0000       0.086796         2.3618 
 166   0.0000       0.089780         2.4430 
 167   0.0000       0.094613         2.5746 
 168   0.0000       0.097523         2.6537 
 169   0.0000       0.098623         2.6837 
 170   0.0000       0.103515         2.8168 
 171   0.0000       0.106146         2.8884 
 172   0.0000       0.107604         2.9280 
 173   0.0000       0.110927         3.0185 
 174   0.0000       0.113669         3.0931 
 175   0.0000       0.115813         3.1514 
 176   0.0000       0.119154         3.2423 
 177   0.0000       0.120414         3.2766 
 178   0.0000       0.123333         3.3561 
 179   0.0000       0.127147         3.4598 
 180   0.0000       0.130975         3.5640 
 181   0.0000       0.132433         3.6037 
 182   0.0000       0.135220         3.6795 
 183   0.0000       0.136859         3.7241 
 184   0.0000       0.140845         3.8326 
 185   0.0000       0.142014         3.8644 
 186   0.0000       0.145707         3.9649 
 187   0.0000       0.147313         4.0086 
 188   0.0000       0.148334         4.0364 
 189   0.0000       0.151391         4.1196 
 190   0.0000       0.155402         4.2287 
 191   0.0000       0.157738         4.2923 
 192   0.0000       0.158979         4.3260 
 193   0.0000       0.162449         4.4205 
 194   0.0000       0.164744         4.4829 
 195   0.0000       0.166510         4.5310 
 196   0.0000       0.169848         4.6218 
 197   0.0000       0.174640         4.7522 
 198   0.0000       0.176282         4.7969 
 199   0.0000       0.178521         4.8578 
 200   0.0000       0.180781         4.9193 
 201   0.0000       0.182435         4.9643 
 202   0.0000       0.184933         5.0323 
 203   0.0000       0.186592         5.0774 
 204   0.0000       0.188848         5.1388 
 205   0.0000       0.190864         5.1937 
 206   0.0000       0.192787         5.2460 
 207   0.0000       0.194440         5.2910 
 208   0.0000       0.196386         5.3439 
 209   0.0000       0.199837         5.4378 
 210   0.0000       0.203834         5.5466 
 211   0.0000       0.204837         5.5739 
 212   0.0000       0.207152         5.6369 
 213   0.0000       0.210542         5.7291 
 214   0.0000       0.210939         5.7400 
 215   0.0000       0.213192         5.8012 
 216   0.0000       0.215425         5.8620 
 217   0.0000       0.218481         5.9452 
 218   0.0000       0.222154         6.0451 
 219   0.0000       0.222712         6.0603 
 220   0.0000       0.223829         6.0907 
 221   0.0000       0.226981         6.1765 
 222   0.0000       0.230469         6.2714 
 223   0.0000       0.232071         6.3150 
 224   0.0000       0.233666         6.3584 
 225   0.0000       0.236588         6.4379 
 226   0.0000       0.240281         6.5384 
 227   0.0000       0.241726         6.5777 
 228   0.0000       0.243297         6.6205 
 229   0.0000       0.246038         6.6950 
 230   0.0000       0.251484         6.8432 
 231   0.0000       0.251712         6.8494 
 232   0.0000       0.252847         6.8803 
 233   0.0000       0.254941         6.9373 
 234   0.0000       0.256876         6.9899 
 235   0.0000       0.258473         7.0334 
 236   0.0000       0.261496         7.1157 
 237   0.0000       0.262297         7.1375 
 238   0.0000       0.263351         7.1661 
 239   0.0000       0.266894         7.2625 
 240   0.0000       0.268448         7.3049 
 241   0.0000       0.269688         7.3386 
 242   0.0000       0.275058         7.4847 
 243   0.0000       0.276021         7.5109 
 244   0.0000       0.277997         7.5647 
 245   0.0000       0.281315         7.6550 
 246   0.0000       0.283760         7.7215 
 247   0.0000       0.286578         7.7982 
 248   0.0000       0.290029         7.8921 
 249   0.0000       0.293618         7.9898 
 250   0.0000       0.295123         8.0307 
 251   0.0000       0.295305         8.0357 
 252   0.0000       0.297563         8.0971 
 253   0.0000       0.300026         8.1641 
 254   0.0000       0.302829         8.2404 
 255   0.0000       0.303853         8.2683 
 256   0.0000       0.309525         8.4226 
 257   0.0000       0.312168         8.4945 
 258   0.0000       0.313243         8.5238 
 259   0.0000       0.316339         8.6080 
 260   0.0000       0.317791         8.6475 
 261   0.0000       0.318478         8.6662 
 262   0.0000       0.319472         8.6933 
 263   0.0000       0.320414         8.7189 
 264   0.0000       0.321799         8.7566 
 265   0.0000       0.323245         8.7959 
 266   0.0000       0.325860         8.8671 
 267   0.0000       0.328707         8.9446 
 268   0.0000       0.329634         8.9698 
 269   0.0000       0.332813         9.0563 
 270   0.0000       0.333900         9.0859 
 271   0.0000       0.335659         9.1337 
 272   0.0000       0.337029         9.1710 
 273   0.0000       0.337863         9.1937 
 274   0.0000       0.339777         9.2458 
 275   0.0000       0.342178         9.3111 
 276   0.0000       0.344116         9.3639 
 277   0.0000       0.346355         9.4248 
 278   0.0000       0.348407         9.4806 
 279   0.0000       0.349496         9.5103 
 280   0.0000       0.350744         9.5442 
 281   0.0000       0.351913         9.5761 
 282   0.0000       0.354264         9.6400 
 283   0.0000       0.356026         9.6880 
 284   0.0000       0.357225         9.7206 
 285   0.0000       0.360715         9.8156 
 286   0.0000       0.361044         9.8245 
 287   0.0000       0.361768         9.8442 
 288   0.0000       0.362852         9.8737 
 289   0.0000       0.364794         9.9265 
 290   0.0000       0.366634         9.9766 
 291   0.0000       0.369924        10.0661 
 292   0.0000       0.371182        10.1004 
 293   0.0000       0.372513        10.1366 
 294   0.0000       0.373502        10.1635 
 295   0.0000       0.374304        10.1853 
 296   0.0000       0.377146        10.2627 
 297   0.0000       0.377872        10.2824 
 298   0.0000       0.379707        10.3324 
 299   0.0000       0.382385        10.4052 
 300   0.0000       0.383831        10.4446 
 301   0.0000       0.384970        10.4756 
 302   0.0000       0.385741        10.4965 
 303   0.0000       0.387653        10.5486 
 304   0.0000       0.387833        10.5535 
 305   0.0000       0.390248        10.6192 
 306   0.0000       0.391579        10.6554 
 307   0.0000       0.395467        10.7612 
 308   0.0000       0.396147        10.7797 
 309   0.0000       0.398997        10.8573 
 310   0.0000       0.401593        10.9279 
 311   0.0000       0.401922        10.9369 
 312   0.0000       0.403833        10.9888 
 313   0.0000       0.405551        11.0356 
 314   0.0000       0.408245        11.1089 
 315   0.0000       0.409475        11.1424 
 316   0.0000       0.410729        11.1765 
 317   0.0000       0.412441        11.2231 
 318   0.0000       0.413660        11.2563 
 319   0.0000       0.414613        11.2822 
 320   0.0000       0.416804        11.3418 
 321   0.0000       0.419393        11.4123 
 322   0.0000       0.420606        11.4453 
 323   0.0000       0.421714        11.4754 
 324   0.0000       0.423958        11.5365 
 325   0.0000       0.425611        11.5815 
 326   0.0000       0.427484        11.6324 
 327   0.0000       0.429647        11.6913 
 328   0.0000       0.431245        11.7348 
 329   0.0000       0.432168        11.7599 
 330   0.0000       0.434875        11.8335 
 331   0.0000       0.436401        11.8751 
 332   0.0000       0.438598        11.9349 
 333   0.0000       0.439708        11.9651 
 334   0.0000       0.443156        12.0589 
 335   0.0000       0.444001        12.0819 
 336   0.0000       0.444829        12.1044 
 337   0.0000       0.447691        12.1823 
 338   0.0000       0.449684        12.2365 
 339   0.0000       0.452110        12.3025 
 340   0.0000       0.454866        12.3775 
 341   0.0000       0.456102        12.4112 
 342   0.0000       0.459110        12.4930 
 343   0.0000       0.460533        12.5317 
 344   0.0000       0.461361        12.5543 
 345   0.0000       0.464931        12.6514 
 346   0.0000       0.467892        12.7320 
 347   0.0000       0.470337        12.7985 
 348   0.0000       0.472382        12.8542 
 349   0.0000       0.474352        12.9078 
 350   0.0000       0.475186        12.9305 
 351   0.0000       0.478378        13.0173 
 352   0.0000       0.481052        13.0901 
 353   0.0000       0.481950        13.1145 
 354   0.0000       0.482127        13.1193 
 355   0.0000       0.486293        13.2327 
 356   0.0000       0.486891        13.2490 
 357   0.0000       0.490551        13.3486 
 358   0.0000       0.492339        13.3972 
 359   0.0000       0.495407        13.4807 
 360   0.0000       0.496009        13.4971 
 361   0.0000       0.500299        13.6138 
 362   0.0000       0.504583        13.7304 
 363   0.0000       0.506750        13.7894 
 364   0.0000       0.507738        13.8162 
 365   0.0000       0.509326        13.8595 
 366   0.0000       0.511043        13.9062 
 367   0.0000       0.514838        14.0095 
 368   0.0000       0.517659        14.0862 
 369   0.0000       0.519257        14.1297 
 370   0.0000       0.520692        14.1688 
 371   0.0000       0.522406        14.2154 
 372   0.0000       0.522635        14.2216 
 373   0.0000       0.526036        14.3142 
 374   0.0000       0.526885        14.3373 
 375   0.0000       0.528831        14.3902 
 376   0.0000       0.531072        14.4512 
 377   0.0000       0.535600        14.5744 
 378   0.0000       0.539075        14.6690 
 379   0.0000       0.542173        14.7533 
 380   0.0000       0.544365        14.8129 
 381   0.0000       0.545843        14.8531 
 382   0.0000       0.548036        14.9128 
 383   0.0000       0.549003        14.9391 
 384   0.0000       0.554850        15.0982 
 385   0.0000       0.555009        15.1026 
 386   0.0000       0.557595        15.1729 
 387   0.0000       0.561738        15.2857 
 388   0.0000       0.563473        15.3329 
 389   0.0000       0.565864        15.3979 
 390   0.0000       0.566361        15.4115 
 391   0.0000       0.568505        15.4698 
 392   0.0000       0.570187        15.5156 
 393   0.0000       0.573182        15.5971 
 394   0.0000       0.574451        15.6316 
 395   0.0000       0.577312        15.7095 
 396   0.0000       0.581781        15.8311 
 397   0.0000       0.583077        15.8663 
 398   0.0000       0.584656        15.9093 
 399   0.0000       0.585935        15.9441 
 400   0.0000       0.589466        16.0402 
 401   0.0000       0.592854        16.1324 
 402   0.0000       0.595525        16.2050 
 403   0.0000       0.595692        16.2096 
 404   0.0000       0.599493        16.3130 
 405   0.0000       0.604010        16.4359 
 406   0.0000       0.606753        16.5106 
 407   0.0000       0.610317        16.6076 
 408   0.0000       0.612578        16.6691 
 409   0.0000       0.616457        16.7746 
 410   0.0000       0.617952        16.8153 
 411   0.0000       0.621798        16.9200 
 412   0.0000       0.623478        16.9657 
 413   0.0000       0.624383        16.9903 
 414   0.0000       0.628776        17.1099 
 415   0.0000       0.630810        17.1652 
 416   0.0000       0.633132        17.2284 
 417   0.0000       0.634540        17.2667 
 418   0.0000       0.637162        17.3381 
 419   0.0000       0.639701        17.4072 
 420   0.0000       0.642904        17.4943 
 421   0.0000       0.644417        17.5355 
 422   0.0000       0.645591        17.5674 
 423   0.0000       0.650156        17.6916 
 424   0.0000       0.652738        17.7619 
 425   0.0000       0.654850        17.8194 
 426   0.0000       0.658203        17.9106 
 427   0.0000       0.660573        17.9751 
 428   0.0000       0.661939        18.0123 
 429   0.0000       0.663771        18.0621 
 430   0.0000       0.665558        18.1107 
 431   0.0000       0.669030        18.2052 
 432   0.0000       0.671070        18.2607 
 433   0.0000       0.674952        18.3664 
 434   0.0000       0.677452        18.4344 
 435   0.0000       0.678759        18.4700 
 436   0.0000       0.681270        18.5383 
 437   0.0000       0.682252        18.5650 
 438   0.0000       0.684357        18.6223 
 439   0.0000       0.686251        18.6738 
 440   0.0000       0.688569        18.7369 
 441   0.0000       0.692703        18.8494 
 442   0.0000       0.694220        18.8907 
 443   0.0000       0.695103        18.9147 
 444   0.0000       0.700996        19.0751 
 445   0.0000       0.702089        19.1048 
 446   0.0000       0.703278        19.1372 
 447   0.0000       0.703954        19.1556 
 448   0.0000       0.705340        19.1933 
 449   0.0000       0.707714        19.2579 
 450   0.0000       0.713829        19.4243 
 451   0.0000       0.714951        19.4548 
 452   0.0000       0.715752        19.4766 
 453   0.0000       0.719067        19.5668 
 454   0.0000       0.721357        19.6291 
 455   0.0000       0.724962        19.7272 
 456   0.0000       0.728323        19.8187 
 457   0.0000       0.730404        19.8753 
 458   0.0000       0.733767        19.9668 
 459   0.0000       0.735260        20.0074 
 460   0.0000       0.736445        20.0397 
 461   0.0000       0.739617        20.1260 
 462   0.0000       0.742107        20.1938 
 463   0.0000       0.744499        20.2588 
 464   0.0000       0.745139        20.2763 
 465   0.0000       0.749033        20.3822 
 466   0.0000       0.751962        20.4619 
 467   0.0000       0.755247        20.5513 
 468   0.0000       0.756828        20.5943 
 469   0.0000       0.761778        20.7290 
 470   0.0000       0.762111        20.7381 
 471   0.0000       0.764226        20.7956 
 472   0.0000       0.765707        20.8360 
 473   0.0000       0.770651        20.9705 
 474   0.0000       0.770971        20.9792 
 475   0.0000       0.775311        21.0973 
 476   0.0000       0.776879        21.1400 
 477   0.0000       0.777858        21.1666 
 478   0.0000       0.779970        21.2241 
 479   0.0000       0.780675        21.2433 
 480   0.0000       0.782149        21.2834 
 481   0.0000       0.785266        21.3682 
 482   0.0000       0.786532        21.4026 
 483   0.0000       0.787293        21.4233 
 484   0.0000       0.789401        21.4807 
 485   0.0000       0.793106        21.5815 
 486   0.0000       0.794044        21.6070 
 487   0.0000       0.797969        21.7138 
 488   0.0000       0.799933        21.7673 
 489   0.0000       0.801087        21.7987 
 490   0.0000       0.802298        21.8316 
 491   0.0000       0.804272        21.8853 
 492   0.0000       0.806492        21.9458 
 493   0.0000       0.808366        21.9968 
 494   0.0000       0.809785        22.0354 
 495   0.0000       0.813770        22.1438 
 496   0.0000       0.815716        22.1968 
 497   0.0000       0.818421        22.2704 
 498   0.0000       0.820793        22.3349 
 499   0.0000       0.822942        22.3934 
 500   0.0000       0.823944        22.4207 
 501   0.0000       0.826667        22.4947 
 502   0.0000       0.828398        22.5418 
 503   0.0000       0.830837        22.6082 
 504   0.0000       0.832433        22.6517 
 505   0.0000       0.834698        22.7133 
 506   0.0000       0.837517        22.7900 
 507   0.0000       0.838579        22.8189 
 508   0.0000       0.840327        22.8665 
 509   0.0000       0.842876        22.9358 
 510   0.0000       0.846686        23.0395 
 511   0.0000       0.848468        23.0880 
 512   0.0000       0.849596        23.1187 
 513   0.0000       0.852841        23.2070 
 514   0.0000       0.854431        23.2502 
 515   0.0000       0.857526        23.3345 
 516   0.0000       0.860366        23.4117 
 517   0.0000       0.862552        23.4712 
 518   0.0000       0.863543        23.4982 
 519   0.0000       0.865243        23.5445 
 520   0.0000       0.866524        23.5793 
 521   0.0000       0.870816        23.6961 
 522   0.0000       0.872905        23.7530 
 523   0.0000       0.875204        23.8155 
 524   0.0000       0.875929        23.8353 
 525   0.0000       0.878804        23.9135 
 526   0.0000       0.879657        23.9367 
 527   0.0000       0.881924        23.9984 
 528   0.0000       0.885563        24.0974 
 529   0.0000       0.886411        24.1205 
 530   0.0000       0.888275        24.1712 
 531   0.0000       0.889888        24.2151 
 532   0.0000       0.891987        24.2722 
 533   0.0000       0.894372        24.3371 
 534   0.0000       0.895845        24.3772 
 535   0.0000       0.898871        24.4595 
 536   0.0000       0.900171        24.4949 
 537   0.0000       0.900868        24.5139 
 538   0.0000       0.904006        24.5993 
 539   0.0000       0.905350        24.6358 
 540   0.0000       0.906133        24.6571 
 541   0.0000       0.908797        24.7296 
 542   0.0000       0.910759        24.7830 
 543   0.0000       0.910826        24.7848 
 544   0.0000       0.912603        24.8332 
 545   0.0000       0.913891        24.8683 
 546   0.0000       0.917302        24.9611 
 547   0.0000       0.920103        25.0373 
 548   0.0000       0.920251        25.0413 
 549   0.0000       0.923171        25.1207 
 550   0.0000       0.925888        25.1947 
 551   0.0000       0.926940        25.2233 
 552   0.0000       0.927537        25.2396 
 553   0.0000       0.931620        25.3507 
 554   0.0000       0.933691        25.4070 
 555   0.0000       0.935173        25.4474 
 556   0.0000       0.937439        25.5090 
 557   0.0000       0.939840        25.5743 
 558   0.0000       0.942099        25.6358 
 559   0.0000       0.944960        25.7137 
 560   0.0000       0.945435        25.7266 
 561   0.0000       0.950051        25.8522 
 562   0.0000       0.950981        25.8775 
 563   0.0000       0.952632        25.9224 
 564   0.0000       0.954984        25.9864 
 565   0.0000       0.958535        26.0831 
 566   0.0000       0.958609        26.0851 
 567   0.0000       0.959977        26.1223 
 568   0.0000       0.961112        26.1532 
 569   0.0000       0.965526        26.2733 
 570   0.0000       0.966989        26.3131 
 571   0.0000       0.968708        26.3599 
 572   0.0000       0.969911        26.3926 
 573   0.0000       0.970937        26.4206 
 574   0.0000       0.972900        26.4740 
 575   0.0000       0.975925        26.5563 
 576   0.0000       0.977778        26.6067 
 577   0.0000       0.979171        26.6446 
 578   0.0000       0.980437        26.6790 
 579   0.0000       0.982418        26.7330 
 580   0.0000       0.985459        26.8157 
 581   0.0000       0.986703        26.8495 
 582   0.0000       0.988199        26.8903 
 583   0.0000       0.990254        26.9462 
 584   0.0000       0.992927        27.0189 
 585   0.0000       0.995302        27.0836 
 586   0.0000       0.996571        27.1181 
 587   0.0000       0.998257        27.1640 
 588   0.0000       0.999108        27.1871 
 589   0.0000       1.000291        27.2193 
 590   0.0000       1.003403        27.3040 
 591   0.0000       1.006517        27.3887 
 592   0.0000       1.007072        27.4038 
 593   0.0000       1.009747        27.4766 
 594   0.0000       1.010629        27.5006 
 595   0.0000       1.013809        27.5871 
 596   0.0000       1.014075        27.5944 
 597   0.0000       1.015569        27.6350 
 598   0.0000       1.018457        27.7136 
 599   0.0000       1.019780        27.7496 
 600   0.0000       1.023083        27.8395 
 601   0.0000       1.024101        27.8672 
 602   0.0000       1.024392        27.8751 
 603   0.0000       1.028054        27.9748 
 604   0.0000       1.030541        28.0424 
 605   0.0000       1.031231        28.0612 
 606   0.0000       1.033223        28.1154 
 607   0.0000       1.035420        28.1752 
 608   0.0000       1.037239        28.2247 
 609   0.0000       1.039829        28.2952 
 610   0.0000       1.042102        28.3571 
 611   0.0000       1.043602        28.3979 
 612   0.0000       1.047158        28.4946 
 613   0.0000       1.047840        28.5132 
 614   0.0000       1.048387        28.5281 
 615   0.0000       1.050376        28.5822 
 616   0.0000       1.051508        28.6130 
 617   0.0000       1.054172        28.6855 
 618   0.0000       1.056966        28.7615 
 619   0.0000       1.057499        28.7760 
 620   0.0000       1.060748        28.8644 
 621   0.0000       1.065817        29.0024 
 622   0.0000       1.066348        29.0168 
 623   0.0000       1.068165        29.0662 
 624   0.0000       1.072808        29.1926 
 625   0.0000       1.073877        29.2217 
 626   0.0000       1.077701        29.3257 
 627   0.0000       1.079453        29.3734 
 628   0.0000       1.083372        29.4801 
 629   0.0000       1.085025        29.5250 
 630   0.0000       1.086266        29.5588 
 631   0.0000       1.087714        29.5982 
 632   0.0000       1.090239        29.6669 
 633   0.0000       1.092266        29.7221 
 634   0.0000       1.093113        29.7451 
 635   0.0000       1.098810        29.9002 
 636   0.0000       1.100525        29.9468 
 637   0.0000       1.101977        29.9863 
 638   0.0000       1.104613        30.0581 
 639   0.0000       1.104848        30.0644 
 640   0.0000       1.107960        30.1491 
 641   0.0000       1.110314        30.2132 
 642   0.0000       1.111487        30.2451 
 643   0.0000       1.112751        30.2795 
 644   0.0000       1.115541        30.3554 
 645   0.0000       1.119446        30.4617 
 646   0.0000       1.120687        30.4954 
 647   0.0000       1.122852        30.5544 
 648   0.0000       1.124668        30.6038 
 649   0.0000       1.127340        30.6765 
 650   0.0000       1.129460        30.7342 
 651   0.0000       1.132117        30.8065 
 652   0.0000       1.132618        30.8201 
 653   0.0000       1.133586        30.8464 
 654   0.0000       1.136064        30.9139 
 655   0.0000       1.138998        30.9937 
 656   0.0000       1.142274        31.0828 
 657   0.0000       1.148111        31.2417 
 658   0.0000       1.148435        31.2505 
 659   0.0000       1.152118        31.3507 
 660   0.0000       1.156236        31.4628 
 661   0.0000       1.156712        31.4757 
 662   0.0000       1.157802        31.5054 
 663   0.0000       1.158514        31.5248 
 664   0.0000       1.160902        31.5898 
 665   0.0000       1.164012        31.6744 
 666   0.0000       1.166189        31.7336 
 667   0.0000       1.168400        31.7938 
 668   0.0000       1.169352        31.8197 
 669   0.0000       1.170797        31.8590 
 670   0.0000       1.176720        32.0202 
 671   0.0000       1.177780        32.0490 
 672   0.0000       1.179142        32.0861 
 673   0.0000       1.181363        32.1465 
 674   0.0000       1.185302        32.2537 
 675   0.0000       1.194010        32.4907 
 676   0.0000       1.194748        32.5107 
 677   0.0000       1.196153        32.5490 
 678   0.0000       1.198608        32.6158 
 679   0.0000       1.200117        32.6568 
 680   0.0000       1.205593        32.8058 
 681   0.0000       1.206105        32.8198 
 682   0.0000       1.209559        32.9138 
 683   0.0000       1.210280        32.9334 
 684   0.0000       1.211344        32.9623 
 685   0.0000       1.214773        33.0557 
 686   0.0000       1.218264        33.1506 
 687   0.0000       1.219647        33.1883 
 688   0.0000       1.220643        33.2154 
 689   0.0000       1.222401        33.2632 
 690   0.0000       1.223091        33.2820 
 691   0.0000       1.227681        33.4069 
 692   0.0000       1.231515        33.5112 
 693   0.0000       1.232347        33.5339 
 694   0.0000       1.235129        33.6096 
 695   0.0000       1.236850        33.6564 
 696   0.0000       1.240031        33.7430 
 697   0.0000       1.242494        33.8100 
 698   0.0000       1.245523        33.8924 
 699   0.0000       1.246186        33.9104 
 700   0.0000       1.248268        33.9671 
 701   0.0000       1.250743        34.0345 
 702   0.0000       1.253094        34.0984 
 703   0.0000       1.255249        34.1571 
 704   0.0000       1.258686        34.2506 
 705   0.0000       1.260436        34.2982 
 706   0.0000       1.263213        34.3738 
 707   0.0000       1.263866        34.3915 
 708   0.0000       1.264972        34.4216 
 709   0.0000       1.269850        34.5544 
 710   0.0000       1.270706        34.5777 
 711   0.0000       1.272912        34.6377 
 712   0.0000       1.273494        34.6535 
 713   0.0000       1.277631        34.7661 
 714   0.0000       1.282412        34.8962 
 715   0.0000       1.283412        34.9234 
 716   0.0000       1.285661        34.9846 
 717   0.0000       1.289190        35.0806 
 718   0.0000       1.290803        35.1245 
 719   0.0000       1.295092        35.2413 
 720   0.0000       1.296070        35.2679 
 721   0.0000       1.297606        35.3097 
 722   0.0000       1.303033        35.4573 
 723   0.0000       1.306240        35.5446 
 724   0.0000       1.307334        35.5744 
 725   0.0000       1.309223        35.6258 
 726   0.0000       1.314049        35.7571 
 727   0.0000       1.315202        35.7885 
 728   0.0000       1.318816        35.8868 
 729   0.0000       1.320088        35.9214 
 730   0.0000       1.321241        35.9528 
 731   0.0000       1.327469        36.1223 
 732   0.0000       1.331147        36.2223 
 733   0.0000       1.332676        36.2640 
 734   0.0000       1.334980        36.3267 
 735   0.0000       1.337023        36.3823 
 736   0.0000       1.338667        36.4270 
 737   0.0000       1.340156        36.4675 
 738   0.0000       1.347999        36.6809 
 739   0.0000       1.348899        36.7054 
 740   0.0000       1.349677        36.7266 
 741   0.0000       1.352107        36.7927 
 742   0.0000       1.356873        36.9224 
 743   0.0000       1.361012        37.0350 
 744   0.0000       1.362796        37.0836 
 745   0.0000       1.364707        37.1356 
 746   0.0000       1.367689        37.2167 
 747   0.0000       1.368816        37.2474 
 748   0.0000       1.370229        37.2858 
 749   0.0000       1.372462        37.3466 
 750   0.0000       1.373831        37.3838 
 751   0.0000       1.378351        37.5068 
 752   0.0000       1.380116        37.5549 
 753   0.0000       1.384223        37.6666 
 754   0.0000       1.384747        37.6809 
 755   0.0000       1.387625        37.7592 
 756   0.0000       1.390908        37.8485 
 757   0.0000       1.392239        37.8847 
 758   0.0000       1.394502        37.9463 
 759   0.0000       1.400781        38.1172 
 760   0.0000       1.405227        38.2382 
 761   0.0000       1.407327        38.2953 
 762   0.0000       1.408491        38.3270 
 763   0.0000       1.411477        38.4082 
 764   0.0000       1.416319        38.5400 
 765   0.0000       1.417290        38.5664 
 766   0.0000       1.420244        38.6468 
 767   0.0000       1.421423        38.6789 
 768   0.0000       1.425386        38.7867 
 769   0.0000       1.431292        38.9474 
 770   0.0000       1.432091        38.9692 
 771   0.0000       1.433501        39.0075 
 772   0.0000       1.436947        39.1013 
 773   0.0000       1.437617        39.1195 
 774   0.0000       1.440217        39.1903 
 775   0.0000       1.443099        39.2687 
 776   0.0000       1.448589        39.4181 
 777   0.0000       1.450670        39.4747 
 778   0.0000       1.453252        39.5450 
 779   0.0000       1.455510        39.6064 
 780   0.0000       1.457556        39.6621 
 781   0.0000       1.460569        39.7441 
 782   0.0000       1.463976        39.8368 
 783   0.0000       1.466598        39.9081 
 784   0.0000       1.470683        40.0193 
 785   0.0000       1.472315        40.0637 
 786   0.0000       1.477115        40.1943 
 787   0.0000       1.477862        40.2147 
 788   0.0000       1.479840        40.2685 
 789   0.0000       1.484777        40.4028 
 790   0.0000       1.488250        40.4973 
 791   0.0000       1.490005        40.5451 
 792   0.0000       1.493953        40.6525 
 793   0.0000       1.494788        40.6753 
 794   0.0000       1.499801        40.8117 
 795   0.0000       1.501758        40.8649 
 796   0.0000       1.504919        40.9509 
 797   0.0000       1.511164        41.1209 
 798   0.0000       1.514183        41.2030 
 799   0.0000       1.517283        41.2874 
 800   0.0000       1.519222        41.3401 
 801   0.0000       1.521811        41.4106 
 802   0.0000       1.525862        41.5208 
 803   0.0000       1.529408        41.6173 
 804   0.0000       1.532257        41.6948 
 805   0.0000       1.532831        41.7104 
 806   0.0000       1.535461        41.7820 
 807   0.0000       1.541307        41.9411 
 808   0.0000       1.542485        41.9732 
 809   0.0000       1.545077        42.0437 
 810   0.0000       1.547060        42.0976 
 811   0.0000       1.551190        42.2100 
 812   0.0000       1.553611        42.2759 
 813   0.0000       1.556932        42.3663 
 814   0.0000       1.560997        42.4769 
 815   0.0000       1.563110        42.5344 
 816   0.0000       1.564286        42.5664 
 817   0.0000       1.568850        42.6906 
 818   0.0000       1.569410        42.7058 
 819   0.0000       1.573600        42.8198 
 820   0.0000       1.576779        42.9063 
 821   0.0000       1.579397        42.9776 
 822   0.0000       1.583096        43.0782 
 823   0.0000       1.584877        43.1267 
 824   0.0000       1.590196        43.2714 
 825   0.0000       1.593235        43.3541 
 826   0.0000       1.594556        43.3901 
 827   0.0000       1.596685        43.4480 
 828   0.0000       1.598874        43.5076 
 829   0.0000       1.600538        43.5528 
 830   0.0000       1.603059        43.6214 
 831   0.0000       1.605985        43.7011 
 832   0.0000       1.609547        43.7980 
 833   0.0000       1.612509        43.8786 
 834   0.0000       1.617882        44.0248 
 835   0.0000       1.620385        44.0929 
 836   0.0000       1.621990        44.1366 
 837   0.0000       1.623290        44.1720 
 838   0.0000       1.627307        44.2813 
 839   0.0000       1.628664        44.3182 
 840   0.0000       1.631575        44.3974 
 841   0.0000       1.635808        44.5126 
 842   0.0000       1.640374        44.6368 
 843   0.0000       1.641262        44.6610 
 844   0.0000       1.643051        44.7097 
 845   0.0000       1.645264        44.7699 
 846   0.0000       1.649861        44.8950 
 847   0.0000       1.651975        44.9525 
 848   0.0000       1.653420        44.9919 
 849   0.0000       1.658334        45.1256 
 850   0.0000       1.661439        45.2101 
 851   0.0000       1.665310        45.3154 
 852   0.0000       1.670424        45.4545 
 853   0.0000       1.671048        45.4715 
 854   0.0000       1.674189        45.5570 
 855   0.0000       1.675724        45.5988 
 856   0.0000       1.677400        45.6444 
 857   0.0000       1.680066        45.7169 
 858   0.0000       1.682961        45.7957 
 859   0.0000       1.686181        45.8833 
 860   0.0000       1.689357        45.9697 
 861   0.0000       1.692761        46.0624 
 862   0.0000       1.694678        46.1145 
 863   0.0000       1.697523        46.1920 
 864   0.0000       1.700913        46.2842 
 865   0.0000       1.701630        46.3037 
 866   0.0000       1.705494        46.4089 
 867   0.0000       1.710373        46.5416 
 868   0.0000       1.714556        46.6554 
 869   0.0000       1.719228        46.7826 
 870   0.0000       1.720801        46.8254 
 871   0.0000       1.722854        46.8812 
 872   0.0000       1.725935        46.9651 
 873   0.0000       1.726588        46.9828 
 874   0.0000       1.730035        47.0766 
 875   0.0000       1.733672        47.1756 
 876   0.0000       1.737285        47.2739 
 877   0.0000       1.740688        47.3665 
 878   0.0000       1.745071        47.4858 
 879   0.0000       1.747338        47.5475 
 880   0.0000       1.749275        47.6002 
 881   0.0000       1.752145        47.6783 
 882   0.0000       1.753237        47.7080 
 883   0.0000       1.759017        47.8653 
 884   0.0000       1.762762        47.9672 
 885   0.0000       1.763706        47.9929 
 886   0.0000       1.767651        48.1002 
 887   0.0000       1.769140        48.1408 
 888   0.0000       1.771405        48.2024 
 889   0.0000       1.775716        48.3197 
 890   0.0000       1.778997        48.4090 
 891   0.0000       1.779738        48.4291 
 892   0.0000       1.784489        48.5584 
 893   0.0000       1.788265        48.6612 
 894   0.0000       1.791342        48.7449 
 895   0.0000       1.793272        48.7974 
 896   0.0000       1.794476        48.8302 
 897   0.0000       1.796536        48.8862 
 898   0.0000       1.802276        49.0424 
 899   0.0000       1.804889        49.1135 
 900   0.0000       1.807027        49.1717 
 901   0.0000       1.809878        49.2493 
 902   0.0000       1.811736        49.2998 
 903   0.0000       1.815770        49.4096 
 904   0.0000       1.819184        49.5025 
 905   0.0000       1.820344        49.5341 
 906   0.0000       1.828213        49.7482 
 907   0.0000       1.830391        49.8075 
 908   0.0000       1.832122        49.8546 
 909   0.0000       1.835211        49.9386 
 910   0.0000       1.837961        50.0135 
 911   0.0000       1.839425        50.0533 
 912   0.0000       1.842515        50.1374 
 913   0.0000       1.847198        50.2648 
 914   0.0000       1.850808        50.3630 
 915   0.0000       1.853849        50.4458 
 916   0.0000       1.855536        50.4917 
 917   0.0000       1.861223        50.6465 
 918   0.0000       1.861872        50.6641 
 919   0.0000       1.866121        50.7797 
 920   0.0000       1.868132        50.8345 
 921   0.0000       1.869030        50.8589 
 922   0.0000       1.872415        50.9510 
 923   0.0000       1.875488        51.0346 
 924   0.0000       1.877856        51.0990 
 925   0.0000       1.879601        51.1465 
 926   0.0000       1.881304        51.1929 
 927   0.0000       1.881899        51.2091 
 928   0.0000       1.884828        51.2888 
 929   0.0000       1.886483        51.3338 
 930   0.0000       1.888568        51.3905 
 931   0.0000       1.892668        51.5021 
 932   0.0000       1.894704        51.5575 
 933   0.0000       1.897064        51.6217 
 934   0.0000       1.901415        51.7401 
 935   0.0000       1.908174        51.9240 
 936   0.0000       1.909727        51.9663 
 937   0.0000       1.913055        52.0569 
 938   0.0000       1.914255        52.0895 
 939   0.0000       1.919563        52.2340 
 940   0.0000       1.920472        52.2587 
 941   0.0000       1.922914        52.3251 
 942   0.0000       1.927102        52.4391 
 943   0.0000       1.927308        52.4447 
 944   0.0000       1.929716        52.5102 
 945   0.0000       1.931476        52.5581 
 946   0.0000       1.934018        52.6273 
 947   0.0000       1.936557        52.6964 
 948   0.0000       1.938993        52.7627 
 949   0.0000       1.942787        52.8659 
 950   0.0000       1.946630        52.9705 
 951   0.0000       1.948689        53.0265 
 952   0.0000       1.951085        53.0917 
 953   0.0000       1.953210        53.1496 
 954   0.0000       1.954632        53.1882 
 955   0.0000       1.957496        53.2662 
 956   0.0000       1.958866        53.3034 
 957   0.0000       1.960600        53.3506 
 958   0.0000       1.963638        53.4333 
 959   0.0000       1.964380        53.4535 
 960   0.0000       1.969088        53.5816 
 961   0.0000       1.972053        53.6623 
 962   0.0000       1.974983        53.7420 
 963   0.0000       1.977205        53.8025 
 964   0.0000       1.980239        53.8850 
 965   0.0000       1.983090        53.9626 
 966   0.0000       1.985231        54.0209 
 967   0.0000       1.989081        54.1257 
 968   0.0000       1.989399        54.1343 
 969   0.0000       1.992163        54.2095 
 970   0.0000       1.995665        54.3048 
 971   0.0000       1.997641        54.3586 
 972   0.0000       1.998928        54.3936 
 973   0.0000       2.004270        54.5390 
 974   0.0000       2.007651        54.6310 
 975   0.0000       2.008415        54.6518 
 976   0.0000       2.012228        54.7555 
 977   0.0000       2.014495        54.8172 
 978   0.0000       2.015809        54.8529 
 979   0.0000       2.019193        54.9450 
 980   0.0000       2.020158        54.9713 
 981   0.0000       2.022236        55.0278 
 982   0.0000       2.025503        55.1167 
 983   0.0000       2.028669        55.2029 
 984   0.0000       2.030285        55.2469 
 985   0.0000       2.033318        55.3294 
 986   0.0000       2.036213        55.4082 
 987   0.0000       2.037795        55.4512 
 988   0.0000       2.039838        55.5068 
 989   0.0000       2.042539        55.5803 
 990   0.0000       2.043501        55.6065 
 991   0.0000       2.045805        55.6692 
 992   0.0000       2.048179        55.7338 
 993   0.0000       2.051584        55.8264 
 994   0.0000       2.052897        55.8622 
 995   0.0000       2.053593        55.8811 
 996   0.0000       2.055566        55.9348 
 997   0.0000       2.060218        56.0614 
 998   0.0000       2.063826        56.1595 
 999   0.0000       2.066903        56.2433 
 1000   0.0000       2.068676        56.2915 
 1001   0.0000       2.071737        56.3748 
 1002   0.0000       2.072300        56.3901 
 1003   0.0000       2.074250        56.4432 
 1004   0.0000       2.077077        56.5201 
 1005   0.0000       2.078644        56.5628 
 1006   0.0000       2.079854        56.5957 
 1007   0.0000       2.081826        56.6494 
 1008   0.0000       2.083862        56.7048 
 1009   0.0000       2.088796        56.8390 
 1010   0.0000       2.091939        56.9245 
 1011   0.0000       2.093849        56.9765 
 1012   0.0000       2.095676        57.0262 
 1013   0.0000       2.096860        57.0585 
 1014   0.0000       2.099391        57.1273 
 1015   0.0000       2.104426        57.2644 
 1016   0.0000       2.106175        57.3119 
 1017   0.0000       2.109525        57.4031 
 1018   0.0000       2.112503        57.4841 
 1019   0.0000       2.112857        57.4938 
 1020   0.0000       2.115115        57.5552 
 1021   0.0000       2.117869        57.6301 
 1022   0.0000       2.120528        57.7025 
 1023   0.0000       2.124979        57.8236 
 1024   0.0000       2.127680        57.8971 
 1025   0.0000       2.128811        57.9279 
 1026   0.0000       2.130446        57.9724 
 1027   0.0000       2.134048        58.0704 
 1028   0.0000       2.137267        58.1580 
 1029   0.0000       2.138179        58.1828 
 1030   0.0000       2.140786        58.2538 
 1031   0.0000       2.143159        58.3183 
 1032   0.0000       2.145958        58.3945 
 1033   0.0000       2.146735        58.4156 
 1034   0.0000       2.150063        58.5062 
 1035   0.0000       2.153267        58.5934 
 1036   0.0000       2.154407        58.6244 
 1037   0.0000       2.155694        58.6594 
 1038   0.0000       2.156307        58.6761 
 1039   0.0000       2.157893        58.7193 
 1040   0.0000       2.161201        58.8093 
 1041   0.0000       2.163092        58.8607 
 1042   0.0000       2.165874        58.9364 
 1043   0.0000       2.169955        59.0475 
 1044   0.0000       2.173280        59.1380 
 1045   0.0000       2.173454        59.1427 
 1046   0.0000       2.176023        59.2126 
 1047   0.0000       2.180159        59.3251 
 1048   0.0000       2.183570        59.4180 
 1049   0.0000       2.184386        59.4402 
 1050   0.0000       2.184722        59.4493 
 1051   0.0000       2.188244        59.5452 
 1052   0.0000       2.190539        59.6076 
 1053   0.0000       2.194954        59.7277 
 1054   0.0000       2.195633        59.7462 
 1055   0.0000       2.199091        59.8403 
 1056   0.0000       2.199916        59.8628 
 1057   0.0000       2.203099        59.9494 
 1058   0.0000       2.204197        59.9792 
 1059   0.0000       2.208984        60.1095 
 1060   0.0000       2.210587        60.1531 
 1061   0.0000       2.212991        60.2185 
 1062   0.0000       2.214092        60.2485 
 1063   0.0000       2.216011        60.3007 
 1064   0.0000       2.217494        60.3411 
 1065   0.0000       2.218682        60.3734 
 1066   0.0000       2.223570        60.5064 
 1067   0.0000       2.224793        60.5397 
 1068   0.0000       2.226482        60.5857 
 1069   0.0000       2.229452        60.6665 
 1070   0.0000       2.230718        60.7009 
 1071   0.0000       2.235049        60.8188 
 1072   0.0000       2.236163        60.8491 
 1073   0.0000       2.239480        60.9394 
 1074   0.0000       2.240824        60.9759 
 1075   0.0000       2.242616        61.0247 
 1076   0.0000       2.245034        61.0905 
 1077   0.0000       2.246212        61.1225 
 1078   0.0000       2.246760        61.1375 
 1079   0.0000       2.250191        61.2308 
 1080   0.0000       2.253538        61.3219 
 1081   0.0000       2.255966        61.3879 
 1082   0.0000       2.256432        61.4006 
 1083   0.0000       2.257947        61.4419 
 1084   0.0000       2.259360        61.4803 
 1085   0.0000       2.261554        61.5400 
 1086   0.0000       2.263843        61.6023 
 1087   0.0000       2.267210        61.6939 
 1088   0.0000       2.268757        61.7360 
 1089   0.0000       2.270687        61.7885 
 1090   0.0000       2.272065        61.8260 
 1091   0.0000       2.275419        61.9173 
 1092   0.0000       2.277014        61.9607 
 1093   0.0000       2.280800        62.0637 
 1094   0.0000       2.283611        62.1402 
 1095   0.0000       2.285850        62.2012 
 1096   0.0000       2.286971        62.2317 
 1097   0.0000       2.289349        62.2963 
 1098   0.0000       2.291313        62.3498 
 1099   0.0000       2.292127        62.3719 
 1100   0.0000       2.294677        62.4413 
 1101   0.0000       2.297451        62.5168 
 1102   0.0000       2.299551        62.5740 
 1103   0.0000       2.301757        62.6340 
 1104   0.0000       2.303477        62.6808 
 1105   0.0000       2.304362        62.7049 
 1106   0.0000       2.306134        62.7531 
 1107   0.0000       2.310140        62.8621 
 1108   0.0000       2.312283        62.9204 
 1109   0.0000       2.313647        62.9575 
 1110   0.0000       2.314241        62.9737 
 1111   0.0000       2.314630        62.9843 
 1112   0.0000       2.318508        63.0898 
 1113   0.0000       2.320738        63.1505 
 1114   0.0000       2.322755        63.2054 
 1115   0.0000       2.324157        63.2435 
 1116   0.0000       2.327217        63.3268 
 1117   0.0000       2.327936        63.3463 
 1118   0.0000       2.329513        63.3893 
 1119   0.0000       2.333927        63.5094 
 1120   0.0000       2.337304        63.6013 
 1121   0.0000       2.338565        63.6356 
 1122   0.0000       2.341063        63.7036 
 1123   0.0000       2.342727        63.7488 
 1124   0.0000       2.343854        63.7795 
 1125   0.0000       2.346971        63.8643 
 1126   0.0000       2.347291        63.8730 
 1127   0.0000       2.349509        63.9334 
 1128   0.0000       2.353366        64.0384 
 1129   0.0000       2.354786        64.0770 
 1130   0.0000       2.356193        64.1153 
 1131   0.0000       2.357533        64.1517 
 1132   0.0000       2.358921        64.1895 
 1133   0.0000       2.363114        64.3036 
 1134   0.0000       2.366497        64.3957 
 1135   0.0000       2.368400        64.4474 
 1136   0.0000       2.371652        64.5359 
 1137   0.0000       2.373133        64.5762 
 1138   0.0000       2.375198        64.6324 
 1139   0.0000       2.378344        64.7180 
 1140   0.0000       2.379733        64.7558 
 1141   0.0000       2.381232        64.7966 
 1142   0.0000       2.385752        64.9196 
 1143   0.0000       2.386596        64.9426 
 1144   0.0000       2.390769        65.0561 
 1145   0.0000       2.394138        65.1478 
 1146   0.0000       2.396118        65.2017 
 1147   0.0000       2.397878        65.2496 
 1148   0.0000       2.399636        65.2974 
 1149   0.0000       2.402014        65.3621 
 1150   0.0000       2.402961        65.3879 
 1151   0.0000       2.407319        65.5065 
 1152   0.0000       2.409500        65.5658 
 1153   0.0000       2.410955        65.6054 
 1154   0.0000       2.414388        65.6988 
 1155   0.0000       2.415654        65.7333 
 1156   0.0000       2.418763        65.8179 
 1157   0.0000       2.422577        65.9217 
 1158   0.0000       2.422888        65.9301 
 1159   0.0000       2.427794        66.0636 
 1160   0.0000       2.429429        66.1081 
 1161   0.0000       2.433679        66.2238 
 1162   0.0000       2.434843        66.2554 
 1163   0.0000       2.435029        66.2605 
 1164   0.0000       2.438613        66.3580 
 1165   0.0000       2.443277        66.4849 
 1166   0.0000       2.446883        66.5831 
 1167   0.0000       2.449579        66.6564 
 1168   0.0000       2.451198        66.7005 
 1169   0.0000       2.452674        66.7407 
 1170   0.0000       2.454863        66.8002 
 1171   0.0000       2.459158        66.9171 
 1172   0.0000       2.460760        66.9607 
 1173   0.0000       2.462895        67.0188 
 1174   0.0000       2.465489        67.0894 
 1175   0.0000       2.468823        67.1801 
 1176   0.0000       2.471439        67.2513 
 1177   0.0000       2.472591        67.2826 
 1178   0.0000       2.476236        67.3818 
 1179   0.0000       2.478048        67.4311 
 1180   0.0000       2.480651        67.5020 
 1181   0.0000       2.485218        67.6262 
 1182   0.0000       2.489043        67.7303 
 1183   0.0000       2.490169        67.7610 
 1184   0.0000       2.492142        67.8146 
 1185   0.0000       2.492850        67.8339 
 1186   0.0000       2.493449        67.8502 
 1187   0.0000       2.494924        67.8903 
 1188   0.0000       2.496130        67.9232 
 1189   0.0000       2.500903        68.0530 
 1190   0.0000       2.501888        68.0798 
 1191   0.0000       2.505012        68.1648 
 1192   0.0000       2.505395        68.1753 
 1193   0.0000       2.509516        68.2874 
 1194   0.0000       2.512859        68.3784 
 1195   0.0000       2.514207        68.4150 
 1196   0.0000       2.514941        68.4350 
 1197   0.0000       2.520749        68.5931 
 1198   0.0000       2.521653        68.6177 
 1199   0.0000       2.525555        68.7238 
 1200   0.0000       2.527466        68.7758 
 1201   0.0000       2.527782        68.7845 
 1202   0.0000       2.530404        68.8558 
 1203   0.0000       2.532587        68.9152 
 1204   0.0000       2.535680        68.9994 
 1205   0.0000       2.536992        69.0351 
 1206   0.0000       2.539950        69.1156 
 1207   0.0000       2.545623        69.2699 
 1208   0.0000       2.548732        69.3545 
 1209   0.0000       2.549774        69.3829 
 1210   0.0000       2.550371        69.3991 
 1211   0.0000       2.551610        69.4328 
 1212   0.0000       2.554212        69.5036 
 1213   0.0000       2.559330        69.6429 
 1214   0.0000       2.561273        69.6958 
 1215   0.0000       2.563819        69.7651 
 1216   0.0000       2.564894        69.7943 
 1217   0.0000       2.565608        69.8137 
 1218   0.0000       2.568723        69.8985 
 1219   0.0000       2.571592        69.9766 
 1220   0.0000       2.572396        69.9985 
 1221   0.0000       2.574108        70.0450 
 1222   0.0000       2.578428        70.1626 
 1223   0.0000       2.580996        70.2325 
 1224   0.0000       2.581689        70.2513 
 1225   0.0000       2.582509        70.2736 
 1226   0.0000       2.586268        70.3759 
 1227   0.0000       2.589508        70.4641 
 1228   0.0000       2.591348        70.5142 
 1229   0.0000       2.592889        70.5561 
 1230   0.0000       2.597925        70.6931 
 1231   0.0000       2.600105        70.7524 
 1232   0.0000       2.601048        70.7781 
 1233   0.0000       2.604195        70.8638 
 1234   0.0000       2.606326        70.9217 
 1235   0.0000       2.608196        70.9726 
 1236   0.0000       2.609873        71.0183 
 1237   0.0000       2.614694        71.1494 
 1238   0.0000       2.615493        71.1712 
 1239   0.0000       2.616428        71.1966 
 1240   0.0000       2.618311        71.2479 
 1241   0.0000       2.623077        71.3775 
 1242   0.0000       2.625743        71.4501 
 1243   0.0000       2.626071        71.4590 
 1244   0.0000       2.629104        71.5416 
 1245   0.0000       2.630473        71.5788 
 1246   0.0000       2.634048        71.6761 
 1247   0.0000       2.636021        71.7298 
 1248   0.0000       2.638976        71.8102 
 1249   0.0000       2.639919        71.8359 
 1250   0.0000       2.642116        71.8956 
 1251   0.0000       2.643538        71.9343 
 1252   0.0000       2.648037        72.0567 
 1253   0.0000       2.650415        72.1215 
 1254   0.0000       2.652158        72.1689 
 1255   0.0000       2.654309        72.2274 
 1256   0.0000       2.657325        72.3095 
 1257   0.0000       2.658879        72.3518 
 1258   0.0000       2.664574        72.5067 
 1259   0.0000       2.667882        72.5967 
 1260   0.0000       2.668822        72.6223 
 1261   0.0000       2.671747        72.7019 
 1262   0.0000       2.674463        72.7758 
 1263   0.0000       2.675693        72.8093 
 1264   0.0000       2.678206        72.8777 
 1265   0.0000       2.680263        72.9337 
 1266   0.0000       2.682810        73.0030 
 1267   0.0000       2.683881        73.0321 
 1268   0.0000       2.685268        73.0699 
 1269   0.0000       2.687240        73.1235 
 1270   0.0000       2.692577        73.2687 
 1271   0.0000       2.693252        73.2871 
 1272   0.0000       2.696249        73.3687 
 1273   0.0000       2.698536        73.4309 
 1274   0.0000       2.699110        73.4465 
 1275   0.0000       2.699987        73.4704 
 1276   0.0000       2.700951        73.4966 
 1277   0.0000       2.704756        73.6001 
 1278   0.0000       2.707360        73.6710 
 1279   0.0000       2.710379        73.7532 
 1280   0.0000       2.712758        73.8179 
 1281   0.0000       2.714940        73.8773 
 1282   0.0000       2.717247        73.9400 
 1283   0.0000       2.718351        73.9701 
 1284   0.0000       2.720867        74.0386 
 1285   0.0000       2.722038        74.0704 
 1286   0.0000       2.724938        74.1493 
 1287   0.0000       2.728023        74.2333 
 1288   0.0000       2.729294        74.2679 
 1289   0.0000       2.732311        74.3500 
 1290   0.0000       2.733973        74.3952 
 1291   0.0000       2.735662        74.4412 
 1292   0.0000       2.738180        74.5097 
 1293   0.0000       2.739759        74.5526 
 1294   0.0000       2.743357        74.6505 
 1295   0.0000       2.748185        74.7819 
 1296   0.0000       2.748861        74.8003 
 1297   0.0000       2.750636        74.8486 
 1298   0.0000       2.753597        74.9292 
 1299   0.0000       2.755747        74.9877 
 1300   0.0000       2.758409        75.0601 
 1301   0.0000       2.758977        75.0756 
 1302   0.0000       2.761127        75.1341 
 1303   0.0000       2.763900        75.2095 
 1304   0.0000       2.766001        75.2667 
 1305   0.0000       2.769180        75.3532 
 1306   0.0000       2.772168        75.4345 
 1307   0.0000       2.775167        75.5161 
 1308   0.0000       2.778131        75.5968 
 1309   0.0000       2.779487        75.6337 
 1310   0.0000       2.780105        75.6505 
 1311   0.0000       2.782076        75.7041 
 1312   0.0000       2.785645        75.8013 
 1313   0.0000       2.787534        75.8527 
 1314   0.0000       2.791648        75.9646 
 1315   0.0000       2.792759        75.9948 
 1316   0.0000       2.797468        76.1230 
 1317   0.0000       2.798885        76.1615 
 1318   0.0000       2.801586        76.2350 
 1319   0.0000       2.802212        76.2521 
 1320   0.0000       2.804931        76.3261 
 1321   0.0000       2.806486        76.3684 
 1322   0.0000       2.809871        76.4605 
 1323   0.0000       2.813252        76.5525 
 1324   0.0000       2.815548        76.6150 
 1325   0.0000       2.816879        76.6512 
 1326   0.0000       2.818307        76.6900 
 1327   0.0000       2.822034        76.7915 
 1328   0.0000       2.823315        76.8263 
 1329   0.0000       2.824654        76.8627 
 1330   0.0000       2.827518        76.9407 
 1331   0.0000       2.828360        76.9636 
 1332   0.0000       2.834902        77.1416 
 1333   0.0000       2.835786        77.1657 
 1334   0.0000       2.836526        77.1858 
 1335   0.0000       2.837274        77.2061 
 1336   0.0000       2.839409        77.2643 
 1337   0.0000       2.840230        77.2866 
 1338   0.0000       2.842733        77.3547 
 1339   0.0000       2.843131        77.3655 
 1340   0.0000       2.847380        77.4812 
 1341   0.0000       2.849377        77.5355 
 1342   0.0000       2.851704        77.5988 
 1343   0.0000       2.854253        77.6682 
 1344   0.0000       2.856855        77.7390 
 1345   0.0000       2.858688        77.7889 
 1346   0.0000       2.860407        77.8356 
 1347   0.0000       2.861068        77.8536 
 1348   0.0000       2.867368        78.0251 
 1349   0.0000       2.868790        78.0637 
 1350   0.0000       2.870683        78.1153 
 1351   0.0000       2.871946        78.1496 
 1352   0.0000       2.877785        78.3085 
 1353   0.0000       2.879704        78.3607 
 1354   0.0000       2.881278        78.4036 
 1355   0.0000       2.884175        78.4824 
 1356   0.0000       2.886306        78.5404 
 1357   0.0000       2.889091        78.6162 
 1358   0.0000       2.892465        78.7080 
 1359   0.0000       2.893005        78.7227 
 1360   0.0000       2.896661        78.8222 
 1361   0.0000       2.897600        78.8477 
 1362   0.0000       2.901941        78.9658 
 1363   0.0000       2.902861        78.9909 
 1364   0.0000       2.904537        79.0365 
 1365   0.0000       2.906650        79.0940 
 1366   0.0000       2.907746        79.1238 
 1367   0.0000       2.910983        79.2119 
 1368   0.0000       2.912705        79.2587 
 1369   0.0000       2.915102        79.3239 
 1370   0.0000       2.917688        79.3943 
 1371   0.0000       2.920506        79.4710 
 1372   0.0000       2.923259        79.5459 
 1373   0.0000       2.924597        79.5823 
 1374   0.0000       2.927662        79.6657 
 1375   0.0000       2.930763        79.7501 
 1376   0.0000       2.932078        79.7859 
 1377   0.0000       2.934840        79.8610 
 1378   0.0000       2.938616        79.9638 
 1379   0.0000       2.941550        80.0436 
 1380   0.0000       2.945316        80.1461 
 1381   0.0000       2.947734        80.2119 
 1382   0.0000       2.948008        80.2194 
 1383   0.0000       2.949579        80.2621 
 1384   0.0000       2.951137        80.3045 
 1385   0.0000       2.954790        80.4039 
 1386   0.0000       2.957613        80.4807 
 1387   0.0000       2.961538        80.5875 
 1388   0.0000       2.964527        80.6689 
 1389   0.0000       2.966036        80.7100 
 1390   0.0000       2.966787        80.7304 
 1391   0.0000       2.969456        80.8030 
 1392   0.0000       2.972585        80.8882 
 1393   0.0000       2.973101        80.9022 
 1394   0.0000       2.975845        80.9769 
 1395   0.0000       2.979683        81.0813 
 1396   0.0000       2.982444        81.1564 
 1397   0.0000       2.984910        81.2235 
 1398   0.0000       2.985122        81.2293 
 1399   0.0000       2.990133        81.3657 
 1400   0.0000       2.994758        81.4915 
 1401   0.0000       2.995240        81.5046 
 1402   0.0000       2.999268        81.6142 
 1403   0.0000       3.001640        81.6788 
 1404   0.0000       3.004636        81.7603 
 1405   0.0000       3.010146        81.9102 
 1406   0.0000       3.011893        81.9578 
 1407   0.0000       3.014350        82.0246 
 1408   0.0000       3.015241        82.0489 
 1409   0.0000       3.018481        82.1370 
 1410   0.0000       3.021228        82.2118 
 1411   0.0000       3.023487        82.2733 
 1412   0.0000       3.024965        82.3135 
 1413   0.0000       3.028206        82.4017 
 1414   0.0000       3.029382        82.4337 
 1415   0.0000       3.032018        82.5054 
 1416   0.0000       3.034400        82.5702 
 1417   0.0000       3.037702        82.6601 
 1418   0.0000       3.039570        82.7109 
 1419   0.0000       3.040702        82.7417 
 1420   0.0000       3.044866        82.8550 
 1421   0.0000       3.046071        82.8878 
 1422   0.0000       3.049506        82.9813 
 1423   0.0000       3.051756        83.0425 
 1424   0.0000       3.052936        83.0746 
 1425   0.0000       3.053961        83.1025 
 1426   0.0000       3.059123        83.2430 
 1427   0.0000       3.060453        83.2792 
 1428   0.0000       3.061901        83.3186 
 1429   0.0000       3.065546        83.4177 
 1430   0.0000       3.069740        83.5319 
 1431   0.0000       3.071355        83.5758 
 1432   0.0000       3.073309        83.6290 
 1433   0.0000       3.075638        83.6924 
 1434   0.0000       3.077748        83.7498 
 1435   0.0000       3.082626        83.8825 
 1436   0.0000       3.085352        83.9567 
 1437   0.0000       3.085660        83.9651 
 1438   0.0000       3.087730        84.0214 
 1439   0.0000       3.094229        84.1982 
 1440   0.0000       3.094789        84.2135 
 1441   0.0000       3.096166        84.2510 
 1442   0.0000       3.100989        84.3822 
 1443   0.0000       3.102231        84.4160 
 1444   0.0000       3.107738        84.5658 
 1445   0.0000       3.109263        84.6073 
 1446   0.0000       3.112741        84.7020 
 1447   0.0000       3.114342        84.7455 
 1448   0.0000       3.115914        84.7883 
 1449   0.0000       3.119340        84.8816 
 1450   0.0000       3.122672        84.9722 
 1451   0.0000       3.125576        85.0512 
 1452   0.0000       3.129826        85.1669 
 1453   0.0000       3.131649        85.2165 
 1454   0.0000       3.134332        85.2895 
 1455   0.0000       3.135562        85.3230 
 1456   0.0000       3.142646        85.5157 
 1457   0.0000       3.146332        85.6160 
 1458   0.0000       3.147805        85.6561 
 1459   0.0000       3.149388        85.6992 
 1460   0.0000       3.154813        85.8468 
 1461   0.0000       3.155571        85.8675 
 1462   0.0000       3.161406        86.0262 
 1463   0.0000       3.162589        86.0584 
 1464   0.0000       3.166500        86.1648 
 1465   0.0000       3.171947        86.3131 
 1466   0.0000       3.174344        86.3783 
 1467   0.0000       3.178211        86.4835 
 1468   0.0000       3.179227        86.5112 
 1469   0.0000       3.181815        86.5816 
 1470   0.0000       3.186349        86.7050 
 1471   0.0000       3.186770        86.7164 
 1472   0.0000       3.188224        86.7560 
 1473   0.0000       3.190434        86.8161 
 1474   0.0000       3.195153        86.9445 
 1475   0.0000       3.199039        87.0503 
 1476   0.0000       3.203559        87.1733 
 1477   0.0000       3.204153        87.1894 
 1478   0.0000       3.206682        87.2583 
 1479   0.0000       3.210845        87.3715 
 1480   0.0000       3.213937        87.4557 
 1481   0.0000       3.215419        87.4960 
 1482   0.0000       3.216505        87.5255 
 1483   0.0000       3.222524        87.6893 
 1484   0.0000       3.224589        87.7455 
 1485   0.0000       3.227770        87.8321 
 1486   0.0000       3.231843        87.9429 
 1487   0.0000       3.237035        88.0842 
 1488   0.0000       3.239152        88.1418 
 1489   0.0000       3.243473        88.2594 
 1490   0.0000       3.247075        88.3574 
 1491   0.0000       3.248655        88.4004 
 1492   0.0000       3.252287        88.4992 
 1493   0.0000       3.253829        88.5412 
 1494   0.0000       3.254687        88.5645 
 1495   0.0000       3.261653        88.7541 
 1496   0.0000       3.265588        88.8612 
 1497   0.0000       3.267125        88.9030 
 1498   0.0000       3.270666        88.9994 
 1499   0.0000       3.273203        89.0684 
 1500   0.0000       3.277798        89.1934 
 1501   0.0000       3.280266        89.2606 
 1502   0.0000       3.281538        89.2952 
 1503   0.0000       3.285931        89.4147 
 1504   0.0000       3.290925        89.5506 
 1505   0.0000       3.292290        89.5878 
 1506   0.0000       3.296292        89.6967 
 1507   0.0000       3.298736        89.7632 
 1508   0.0000       3.302033        89.8529 
 1509   0.0000       3.306687        89.9795 
 1510   0.0000       3.307625        90.0050 
 1511   0.0000       3.310679        90.0882 
 1512   0.0000       3.314736        90.1986 
 1513   0.0000       3.320229        90.3480 
 1514   0.0000       3.325198        90.4832 
 1515   0.0000       3.327572        90.5478 
 1516   0.0000       3.329710        90.6060 
 1517   0.0000       3.331535        90.6557 
 1518   0.0000       3.335072        90.7519 
 1519   0.0000       3.337627        90.8215 
 1520   0.0000       3.340838        90.9088 
 1521   0.0000       3.342330        90.9494 
 1522   0.0000       3.349301        91.1391 
 1523   0.0000       3.352110        91.2156 
 1524   0.0000       3.358931        91.4012 
 1525   0.0000       3.362745        91.5049 
 1526   0.0000       3.364856        91.5624 
 1527   0.0000       3.370400        91.7132 
 1528   0.0000       3.374701        91.8303 
 1529   0.0000       3.378358        91.9298 
 1530   0.0000       3.378984        91.9468 
 1531   0.0000       3.386231        92.1440 
 1532   0.0000       3.388283        92.1999 
 1533   0.0000       3.393026        92.3289 
 1534   0.0000       3.395055        92.3842 
 1535   0.0000       3.396085        92.4122 
 1536   0.0000       3.400802        92.5405 
 1537   0.0000       3.404147        92.6316 
 1538   0.0000       3.405352        92.6643 
 1539   0.0000       3.409826        92.7861 
 1540   0.0000       3.413927        92.8977 
 1541   0.0000       3.417216        92.9872 
 1542   0.0000       3.420659        93.0809 
 1543   0.0000       3.424856        93.1951 
 1544   0.0000       3.429174        93.3126 
 1545   0.0000       3.431078        93.3644 
 1546   0.0000       3.434273        93.4513 
 1547   0.0000       3.438295        93.5608 
 1548   0.0000       3.440493        93.6206 
 1549   0.0000       3.443469        93.7016 
 1550   0.0000       3.445891        93.7675 
 1551   0.0000       3.449720        93.8717 
 1552   0.0000       3.450947        93.9050 
 1553   0.0000       3.455135        94.0190 
 1554   0.0000       3.459866        94.1477 
 1555   0.0000       3.461673        94.1969 
 1556   0.0000       3.465882        94.3114 
 1557   0.0000       3.469783        94.4176 
 1558   0.0000       3.470444        94.4356 
 1559   0.0000       3.473924        94.5303 
 1560   0.0000       3.475507        94.5733 
 1561   0.0000       3.480775        94.7167 
 1562   0.0000       3.481434        94.7346 
 1563   0.0000       3.482283        94.7577 
 1564   0.0000       3.485010        94.8319 
 1565   0.0000       3.491328        95.0039 
 1566   0.0000       3.492392        95.0328 
 1567   0.0000       3.494955        95.1026 
 1568   0.0000       3.496093        95.1335 
 1569   0.0000       3.499242        95.2192 
 1570   0.0000       3.502615        95.3110 
 1571   0.0000       3.506446        95.4152 
 1572   0.0000       3.509269        95.4921 
 1573   0.0000       3.514155        95.6250 
 1574   0.0000       3.514903        95.6454 
 1575   0.0000       3.515477        95.6610 
 1576   0.0000       3.520366        95.7940 
 1577   0.0000       3.521259        95.8183 
 1578   0.0000       3.524643        95.9104 
 1579   0.0000       3.528439        96.0137 
 1580   0.0000       3.529918        96.0540 
 1581   0.0000       3.531115        96.0865 
 1582   0.0000       3.535384        96.2027 
 1583   0.0000       3.536915        96.2443 
 1584   0.0000       3.539750        96.3215 
 1585   0.0000       3.540231        96.3346 
 1586   0.0000       3.542070        96.3846 
 1587   0.0000       3.545026        96.4651 
 1588   0.0000       3.548706        96.5652 
 1589   0.0000       3.550453        96.6127 
 1590   0.0000       3.554061        96.7109 
 1591   0.0000       3.556196        96.7690 
 1592   0.0000       3.557813        96.8130 
 1593   0.0000       3.562927        96.9522 
 1594   0.0000       3.564591        96.9974 
 1595   0.0000       3.569309        97.1258 
 1596   0.0000       3.572628        97.2161 
 1597   0.0000       3.573903        97.2508 
 1598   0.0000       3.576598        97.3242 
 1599   0.0000       3.581586        97.4599 
 1600   0.0000       3.584903        97.5502 
 1601   0.0000       3.586538        97.5947 
 1602   0.0000       3.588938        97.6600 
 1603   0.0000       3.589857        97.6850 
 1604   0.0000       3.594975        97.8243 
 1605   0.0000       3.597504        97.8931 
 1606   0.0000       3.599278        97.9413 
 1607   0.0000       3.600602        97.9774 
 1608   0.0000       3.602790        98.0369 
 1609   0.0000       3.605565        98.1124 
 1610   0.0000       3.608351        98.1882 
 1611   0.0000       3.614637        98.3593 
 1612   0.0000       3.617034        98.4245 
 1613   0.0000       3.621422        98.5439 
 1614   0.0000       3.624828        98.6366 
 1615   0.0000       3.626044        98.6697 
 1616   0.0000       3.629719        98.7697 
 1617   0.0000       3.631292        98.8125 
 1618   0.0000       3.632699        98.8508 
 1619   0.0000       3.637309        98.9762 
 1620   0.0000       3.641836        99.0994 
 1621   0.0000       3.643609        99.1477 
 1622   0.0000       3.645201        99.1910 
 1623   0.0000       3.646255        99.2196 
 1624   0.0000       3.648459        99.2796 
 1625   0.0000       3.653241        99.4097 
 1626   0.0000       3.655541        99.4723 
 1627   0.0000       3.664813        99.7246 
 1628   0.0000       3.668317        99.8200 
 1629   0.0000       3.673955        99.9734 
 1630   0.0000       3.677124       100.0596 
 1631   0.0000       3.678087       100.0858 
 1632   0.0000       3.681344       100.1745 
 1633   0.0000       3.686717       100.3207 
 1634   0.0000       3.688655       100.3734 
 1635   0.0000       3.696356       100.5830 
 1636   0.0000       3.700164       100.6866 
 1637   0.0000       3.702909       100.7613 
 1638   0.0000       3.703420       100.7752 
 1639   0.0000       3.704807       100.8129 
 1640   0.0000       3.707749       100.8930 
 1641   0.0000       3.711800       101.0032 
 1642   0.0000       3.716322       101.1263 
 1643   0.0000       3.719162       101.2035 
 1644   0.0000       3.721173       101.2583 
 1645   0.0000       3.723887       101.3321 
 1646   0.0000       3.728606       101.4605 
 1647   0.0000       3.737982       101.7157 
 1648   0.0000       3.738928       101.7414 
 1649   0.0000       3.741249       101.8045 
 1650   0.0000       3.746666       101.9520 
 1651   0.0000       3.748169       101.9929 
 1652   0.0000       3.749088       102.0179 
 1653   0.0000       3.754485       102.1647 
 1654   0.0000       3.759127       102.2910 
 1655   0.0000       3.760274       102.3223 
 1656   0.0000       3.765223       102.4569 
 1657   0.0000       3.770610       102.6035 
 1658   0.0000       3.776348       102.7597 
 1659   0.0000       3.780459       102.8715 
 1660   0.0000       3.781450       102.8985 
 1661   0.0000       3.784536       102.9825 
 1662   0.0000       3.788610       103.0933 
 1663   0.0000       3.791212       103.1641 
 1664   0.0000       3.792109       103.1885 
 1665   0.0000       3.799047       103.3773 
 1666   0.0000       3.801769       103.4514 
 1667   0.0000       3.803739       103.5050 
 1668   0.0000       3.806872       103.5903 
 1669   0.0000       3.812593       103.7459 
 1670   0.0000       3.815847       103.8345 
 1671   0.0000       3.819014       103.9207 
 1672   0.0000       3.819920       103.9453 
 1673   0.0000       3.826971       104.1372 
 1674   0.0000       3.830035       104.2205 
 1675   0.0000       3.833047       104.3025 
 1676   0.0000       3.835563       104.3710 
 1677   0.0000       3.838521       104.4515 
 1678   0.0000       3.842025       104.5468 
 1679   0.0000       3.848209       104.7151 
 1680   0.0000       3.852168       104.8228 
 1681   0.0000       3.855659       104.9178 
 1682   0.0000       3.859846       105.0318 
 1683   0.0000       3.863829       105.1401 
 1684   0.0000       3.865215       105.1779 
 1685   0.0000       3.872703       105.3816 
 1686   0.0000       3.877969       105.5249 
 1687   0.0000       3.880811       105.6022 
 1688   0.0000       3.883344       105.6712 
 1689   0.0000       3.886587       105.7594 
 1690   0.0000       3.889092       105.8276 
 1691   0.0000       3.898113       106.0731 
 1692   0.0000       3.902579       106.1946 
 1693   0.0000       3.903958       106.2321 
 1694   0.0000       3.905311       106.2689 
 1695   0.0000       3.914916       106.5303 
 1696   0.0000       3.916991       106.5867 
 1697   0.0000       3.918961       106.6404 
 1698   0.0000       3.923555       106.7654 
 1699   0.0000       3.926213       106.8377 
 1700   0.0000       3.929097       106.9162 
 1701   0.0000       3.932446       107.0073 
 1702   0.0000       3.934782       107.0709 
 1703   0.0000       3.941914       107.2649 
 1704   0.0000       3.944484       107.3349 
 1705   0.0000       3.949009       107.4580 
 1706   0.0000       3.952859       107.5628 
 1707   0.0000       3.958469       107.7154 
 1708   0.0000       3.959155       107.7341 
 1709   0.0000       3.960794       107.7787 
 1710   0.0000       3.966748       107.9407 
 1711   0.0000       3.968429       107.9864 
 1712   0.0000       3.975203       108.1708 
 1713   0.0000       3.978091       108.2494 
 1714   0.0000       3.984643       108.4276 
 1715   0.0000       3.988724       108.5387 
 1716   0.0000       3.990967       108.5997 
 1717   0.0000       3.995452       108.7218 
 1718   0.0000       3.997955       108.7899 
 1719   0.0000       4.001235       108.8791 
 1720   0.0000       4.005253       108.9885 
 1721   0.0000       4.006041       109.0099 
 1722   0.0000       4.011103       109.1477 
 1723   0.0000       4.012757       109.1927 
 1724   0.0000       4.016215       109.2868 
 1725   0.0000       4.021812       109.4391 
 1726   0.0000       4.023475       109.4843 
 1727   0.0000       4.029203       109.6402 
 1728   0.0000       4.033436       109.7554 
 1729   0.0000       4.034547       109.7856 
 1730   0.0000       4.042188       109.9935 
 1731   0.0000       4.043719       110.0352 
 1732   0.0000       4.046142       110.1011 
 1733   0.0000       4.052793       110.2821 
 1734   0.0000       4.053651       110.3055 
 1735   0.0000       4.056260       110.3764 
 1736   0.0000       4.062356       110.5423 
 1737   0.0000       4.064984       110.6138 
 1738   0.0000       4.068027       110.6966 
 1739   0.0000       4.073533       110.8465 
 1740   0.0000       4.075005       110.8865 
 1741   0.0000       4.080570       111.0380 
 1742   0.0000       4.083268       111.1114 
 1743   0.0000       4.086429       111.1974 
 1744   0.0000       4.094028       111.4042 
 1745   0.0000       4.095207       111.4363 
 1746   0.0000       4.099946       111.5652 
 1747   0.0000       4.101966       111.6202 
 1748   0.0000       4.108057       111.7859 
 1749   0.0000       4.109531       111.8260 
 1750   0.0000       4.113099       111.9231 
 1751   0.0000       4.118421       112.0679 
 1752   0.0000       4.125041       112.2481 
 1753   0.0000       4.127246       112.3081 
 1754   0.0000       4.131734       112.4302 
 1755   0.0000       4.135064       112.5208 
 1756   0.0000       4.140230       112.6614 
 1757   0.0000       4.144115       112.7671 
 1758   0.0000       4.146624       112.8354 
 1759   0.0000       4.150397       112.9381 
 1760   0.0000       4.153759       113.0295 
 1761   0.0000       4.157939       113.1433 
 1762   0.0000       4.161082       113.2288 
 1763   0.0000       4.168702       113.4361 
 1764   0.0000       4.171120       113.5020 
 1765   0.0000       4.175499       113.6211 
 1766   0.0000       4.181576       113.7865 
 1767   0.0000       4.184465       113.8651 
 1768   0.0000       4.187457       113.9465 
 1769   0.0000       4.193572       114.1129 
 1770   0.0000       4.197254       114.2131 
 1771   0.0000       4.203696       114.3884 
 1772   0.0000       4.207386       114.4888 
 1773   0.0000       4.213232       114.6479 
 1774   0.0000       4.218842       114.8005 
 1775   0.0000       4.220993       114.8591 
 1776   0.0000       4.222141       114.8903 
 1777   0.0000       4.228247       115.0565 
 1778   0.0000       4.232668       115.1768 
 1779   0.0000       4.236953       115.2934 
 1780   0.0000       4.242046       115.4319 
 1781   0.0000       4.247087       115.5691 
 1782   0.0000       4.251632       115.6928 
 1783   0.0000       4.254747       115.7776 
 1784   0.0000       4.257600       115.8552 
 1785   0.0000       4.264526       116.0436 
 1786   0.0000       4.270147       116.1966 
 1787   0.0000       4.279461       116.4501 
 1788   0.0000       4.286598       116.6442 
 1789   0.0000       4.289768       116.7305 
 1790   0.0000       4.291888       116.7882 
 1791   0.0000       4.299664       116.9998 
 1792   0.0000       4.304803       117.1396 
 1793   0.0000       4.313984       117.3895 
 1794   0.0000       4.319729       117.5458 
 1795   0.0000       4.327692       117.7625 
 1796   0.0000       4.332730       117.8996 
 1797   0.0000       4.339400       118.0811 
 1798   0.0000       4.346029       118.2615 
 1799   0.0000       4.351064       118.3985 
 1800   0.0000       4.352965       118.4502 
 1801   0.0000       4.361665       118.6869 
 1802   0.0000       4.364313       118.7590 
 1803   0.0000       4.375100       119.0525 
 1804   0.0000       4.377975       119.1307 
 1805   0.0000       4.382830       119.2629 
 1806   0.0000       4.389449       119.4430 
 1807   0.0000       4.397455       119.6608 
 1808   0.0000       4.398948       119.7015 
 1809   0.0000       4.412266       120.0639 
 1810   0.0000       4.416393       120.1762 
 1811   0.0000       4.421453       120.3139 
 1812   0.0000       4.428683       120.5106 
 1813   0.0000       4.438925       120.7893 
 1814   0.0000       4.441065       120.8475 
 1815   0.0000       4.444484       120.9405 
 1816   0.0000       4.451191       121.1231 
 1817   0.0000       4.457059       121.2827 
 1818   0.0000       4.467597       121.5695 
 1819   0.0000       4.476420       121.8096 
 1820   0.0000       4.485927       122.0683 
 1821   0.0000       4.491159       122.2106 
 1822   0.0000       4.494633       122.3052 
 1823   0.0000       4.497883       122.3936 
 1824   0.0000       4.511934       122.7760 
 1825   0.0000       4.518263       122.9482 
 1826   0.0000       4.520283       123.0031 
 1827   0.0000       4.525997       123.1586 
 1828   0.0000       4.537756       123.4786 
 1829   0.0000       4.541609       123.5835 
 1830   0.0000       4.546315       123.7115 
 1831   0.0000       4.555443       123.9599 
 1832   0.0000       4.561626       124.1282 
 1833   0.0000       4.568765       124.3224 
 1834   0.0000       4.571105       124.3861 
 1835   0.0000       4.574254       124.4718 
 1836   0.0000       4.579546       124.6158 
 1837   0.0000       4.590230       124.9065 
 1838   0.0000       4.593890       125.0061 
 1839   0.0000       4.606043       125.3368 
 1840   0.0000       4.609466       125.4300 
 1841   0.0000       4.612036       125.4999 
 1842   0.0000       4.615311       125.5890 
 1843   0.0000       4.621177       125.7486 
 1844   0.0000       4.628866       125.9579 
 1845   0.0000       4.635433       126.1366 
 1846   0.0000       4.639353       126.2432 
 1847   0.0000       4.643143       126.3463 
 1848   0.0000       4.648817       126.5008 
 1849   0.0000       4.649282       126.5134 
 1850   0.0000       4.660360       126.8148 
 1851   0.0000       4.662776       126.8806 
 1852   0.0000       4.671942       127.1300 
 1853   0.0000       4.673695       127.1777 
 1854   0.0000       4.677518       127.2817 
 1855   0.0000       4.680212       127.3550 
 1856   0.0000       4.692089       127.6782 
 1857   0.0000       4.697170       127.8165 
 1858   0.0000       4.698542       127.8538 
 1859   0.0000       4.707969       128.1104 
 1860   0.0000       4.715281       128.3093 
 1861   0.0000       4.722704       128.5113 
 1862   0.0000       4.730269       128.7172 
 1863   0.0000       4.732519       128.7784 
 1864   0.0000       4.747553       129.1875 
 1865   0.0000       4.758199       129.4772 
 1866   0.0000       4.764816       129.6572 
 1867   0.0000       4.769368       129.7811 
 1868   0.0000       4.780767       130.0913 
 1869   0.0000       4.782076       130.1269 
 1870   0.0000       4.793420       130.4356 
 1871   0.0000       4.804430       130.7352 
 1872   0.0000       4.805844       130.7737 
 1873   0.0000       4.812138       130.9449 
 1874   0.0000       4.819214       131.1375 
 1875   0.0000       4.825920       131.3199 
 1876   0.0000       4.830868       131.4546 
 1877   0.0000       4.836755       131.6148 
 1878   0.0000       4.843540       131.7994 
 1879   0.0000       4.845214       131.8450 
 1880   0.0000       4.852936       132.0551 
 1881   0.0000       4.858659       132.2108 
 1882   0.0000       4.862421       132.3132 
 1883   0.0000       4.870733       132.5394 
 1884   0.0000       4.871269       132.5540 
 1885   0.0000       4.876069       132.6846 
 1886   0.0000       4.882744       132.8662 
 1887   0.0000       4.888031       133.0101 
 1888   0.0000       4.891305       133.0992 
 1889   0.0000       4.899457       133.3210 
 1890   0.0000       4.906186       133.5041 
 1891   0.0000       4.909036       133.5817 
 1892   0.0000       4.914522       133.7309 
 1893   0.0000       4.925629       134.0332 
 1894   0.0000       4.931599       134.1956 
 1895   0.0000       4.935994       134.3152 
 1896   0.0000       4.940098       134.4269 
 1897   0.0000       4.943655       134.5237 
 1898   0.0000       4.945553       134.5753 
 1899   0.0000       4.953251       134.7848 
 1900   0.0000       4.955073       134.8344 
 1901   0.0000       4.969168       135.2179 
 1902   0.0000       4.972125       135.2984 
 1903   0.0000       4.984557       135.6367 
 1904   0.0000       4.987587       135.7191 
 1905   0.0000       4.996380       135.9584 
 1906   0.0000       4.998115       136.0056 
 1907   0.0000       5.003375       136.1488 
 1908   0.0000       5.008070       136.2765 
 1909   0.0000       5.013398       136.4215 
 1910   0.0000       5.018869       136.5704 
 1911   0.0000       5.022680       136.6741 
 1912   0.0000       5.030882       136.8973 
 1913   0.0000       5.041514       137.1866 
 1914   0.0000       5.044027       137.2549 
 1915   0.0000       5.044696       137.2732 
 1916   0.0000       5.049480       137.4033 
 1917   0.0000       5.049721       137.4099 
 1918   0.0000       5.057535       137.6225 
 1919   0.0000       5.064728       137.8183 
 1920   0.0000       5.067264       137.8873 
 1921   0.0000       5.068447       137.9195 
 1922   0.0000       5.076088       138.1274 
 1923   0.0000       5.077851       138.1753 
 1924   0.0000       5.091159       138.5375 
 1925   0.0000       5.096219       138.6752 
 1926   0.0000       5.098173       138.7283 
 1927   0.0000       5.108981       139.0224 
 1928   0.0000       5.109408       139.0341 
 1929   0.0000       5.118345       139.2772 
 1930   0.0000       5.126867       139.5091 
 1931   0.0000       5.131283       139.6293 
 1932   0.0000       5.134243       139.7099 
 1933   0.0000       5.139286       139.8471 
 1934   0.0000       5.144582       139.9912 
 1935   0.0000       5.148885       140.1083 
 1936   0.0000       5.156628       140.3190 
 1937   0.0000       5.161196       140.4433 
 1938   0.0000       5.163279       140.5000 
 1939   0.0000       5.172144       140.7412 
 1940   0.0000       5.174590       140.8077 
 1941   0.0000       5.178045       140.9018 
 1942   0.0000       5.188383       141.1831 
 1943   0.0000       5.190527       141.2414 
 1944   0.0000       5.196930       141.4157 
 1945   0.0000       5.201064       141.5281 
 1946   0.0000       5.203363       141.5907 
 1947   0.0000       5.209327       141.7530 
 1948   0.0000       5.217712       141.9812 
 1949   0.0000       5.220105       142.0463 
 1950   0.0000       5.223278       142.1326 
 1951   0.0000       5.228800       142.2829 
 1952   0.0000       5.229019       142.2888 
 1953   0.0000       5.233809       142.4192 
 1954   0.0000       5.236851       142.5020 
 1955   0.0000       5.238491       142.5466 
 1956   0.0000       5.243973       142.6958 
 1957   0.0000       5.248138       142.8091 
 1958   0.0000       5.249993       142.8596 
 1959   0.0000       5.252280       142.9218 
 1960   0.0000       5.259277       143.1122 
 1961   0.0000       5.261516       143.1731 
 1962   0.0000       5.264183       143.2457 
 1963   0.0000       5.268756       143.3701 
 1964   0.0000       5.274610       143.5294 
 1965   0.0000       5.276523       143.5815 
 1966   0.0000       5.278505       143.6354 
 1967   0.0000       5.283345       143.7671 
 1968   0.0000       5.287735       143.8866 
 1969   0.0000       5.292320       144.0114 
 1970   0.0000       5.294692       144.0759 
 1971   0.0000       5.298719       144.1855 
 1972   0.0000       5.302816       144.2970 
 1973   0.0000       5.303892       144.3262 
 1974   0.0000       5.311732       144.5396 
 1975   0.0000       5.313251       144.5809 
 1976   0.0000       5.319306       144.7457 
 1977   0.0000       5.322504       144.8327 
 1978   0.0000       5.326142       144.9317 
 1979   0.0000       5.330473       145.0496 
 1980   0.0000       5.336361       145.2098 
 1981   0.0000       5.338798       145.2761 
 1982   0.0000       5.342772       145.3842 
 1983   0.0000       5.346381       145.4824 
 1984   0.0000       5.350995       145.6080 
 1985   0.0000       5.355061       145.7186 
 1986   0.0000       5.358671       145.8169 
 1987   0.0000       5.364697       145.9808 
 1988   0.0000       5.367179       146.0484 
 1989   0.0000       5.369996       146.1250 
 1990   0.0000       5.372203       146.1851 
 1991   0.0000       5.376422       146.2999 
 1992   0.0000       5.381698       146.4435 
 1993   0.0000       5.387077       146.5898 
 1994   0.0000       5.388214       146.6208 
 1995   0.0000       5.395082       146.8076 
 1996   0.0000       5.399678       146.9327 
 1997   0.0000       5.402448       147.0081 
 1998   0.0000       5.407899       147.1564 
 1999   0.0000       5.411440       147.2528 
 2000   0.0000       5.416388       147.3874 
 2001   0.0000       5.421809       147.5349 
 2002   0.0000       5.427614       147.6929 
 2003   0.0000       5.430921       147.7829 
 2004   0.0000       5.438913       148.0003 
 2005   0.0000       5.439326       148.0116 
 2006   0.0000       5.443203       148.1171 
 2007   0.0000       5.444292       148.1467 
 2008   0.0000       5.449871       148.2985 
 2009   0.0000       5.452804       148.3783 
 2010   0.0000       5.456005       148.4654 
 2011   0.0000       5.459273       148.5544 
 2012   0.0000       5.461134       148.6050 
 2013   0.0000       5.469263       148.8262 
 2014   0.0000       5.473082       148.9301 
 2015   0.0000       5.481102       149.1484 
 2016   0.0000       5.484739       149.2473 
 2017   0.0000       5.486971       149.3081 
 2018   0.0000       5.489277       149.3708 
 2019   0.0000       5.497332       149.5900 
 2020   0.0000       5.500113       149.6657 
 2021   0.0000       5.504257       149.7785 
 2022   0.0000       5.507809       149.8751 
 2023   0.0000       5.512526       150.0035 
 2024   0.0000       5.516661       150.1160 
 2025   0.0000       5.522040       150.2624 
 2026   0.0000       5.526621       150.3870 
 2027   0.0000       5.531717       150.5257 
 2028   0.0000       5.536828       150.6648 
 2029   0.0000       5.537866       150.6930 
 2030   0.0000       5.544140       150.8637 
 2031   0.0000       5.548924       150.9939 
 2032   0.0000       5.553252       151.1117 
 2033   0.0000       5.553926       151.1300 
 2034   0.0000       5.559133       151.2717 
 2035   0.0000       5.561278       151.3301 
 2036   0.0000       5.564833       151.4268 
 2037   0.0000       5.565602       151.4477 
 2038   0.0000       5.569717       151.5597 
 2039   0.0000       5.571161       151.5990 
 2040   0.0000       5.574217       151.6821 
 2041   0.0000       5.579104       151.8151 
 2042   0.0000       5.580155       151.8437 
 2043   0.0000       5.584897       151.9728 
 2044   0.0000       5.586038       152.0038 
 2045   0.0000       5.587577       152.0457 
 2046   0.0000       5.594630       152.2376 
 2047   0.0000       5.596635       152.2922 
 2048   0.0000       5.601533       152.4255 
 2049   0.0000       5.604135       152.4963 
 2050   0.0000       5.607720       152.5938 
 2051   0.0000       5.610726       152.6756 
 2052   0.0000       5.612965       152.7365 
 2053   0.0000       5.615926       152.8171 
 2054   0.0000       5.617354       152.8560 
 2055   0.0000       5.622085       152.9847 
 2056   0.0000       5.625462       153.0766 
 2057   0.0000       5.629159       153.1772 
 2058   0.0000       5.634399       153.3198 
 2059   0.0000       5.637024       153.3912 
 2060   0.0000       5.639881       153.4690 
 2061   0.0000       5.642817       153.5489 
 2062   0.0000       5.647077       153.6648 
 2063   0.0000       5.651597       153.7878 
 2064   0.0000       5.654936       153.8786 
 2065   0.0000       5.661255       154.0506 
 2066   0.0000       5.662484       154.0840 
 2067   0.0000       5.666266       154.1869 
 2068   0.0000       5.670436       154.3004 
 2069   0.0000       5.670945       154.3143 
 2070   0.0000       5.675343       154.4339 
 2071   0.0000       5.677303       154.4873 
 2072   0.0000       5.680868       154.5843 
 2073   0.0000       5.684100       154.6722 
 2074   0.0000       5.686957       154.7500 
 2075   0.0000       5.689883       154.8296 
 2076   0.0000       5.692341       154.8965 
 2077   0.0000       5.693407       154.9255 
 2078   0.0000       5.697063       155.0250 
 2079   0.0000       5.705014       155.2413 
 2080   0.0000       5.706149       155.2722 
 2081   0.0000       5.711504       155.4179 
 2082   0.0000       5.714338       155.4950 
 2083   0.0000       5.720698       155.6681 
 2084   0.0000       5.722909       155.7283 
 2085   0.0000       5.724494       155.7714 
 2086   0.0000       5.734430       156.0418 
 2087   0.0000       5.737139       156.1155 
 2088   0.0000       5.740930       156.2187 
 2089   0.0000       5.744490       156.3155 
 2090   0.0000       5.746410       156.3678 
 2091   0.0000       5.749253       156.4451 
 2092   0.0000       5.752472       156.5327 
 2093   0.0000       5.754248       156.5811 
 2094   0.0000       5.756889       156.6529 
 2095   0.0000       5.759116       156.7135 
 2096   0.0000       5.768731       156.9751 
 2097   0.0000       5.771065       157.0387 
 2098   0.0000       5.775651       157.1634 
 2099   0.0000       5.777670       157.2184 
 2100   0.0000       5.786585       157.4610 
 2101   0.0000       5.786916       157.4700 
 2102   0.0000       5.797414       157.7557 
 2103   0.0000       5.800658       157.8439 
 2104   0.0000       5.803424       157.9192 
 2105   0.0000       5.808072       158.0457 
 2106   0.0000       5.810510       158.1120 
 2107   0.0000       5.816250       158.2682 
 2108   0.0000       5.818068       158.3177 
 2109   0.0000       5.821512       158.4114 
 2110   0.0000       5.826602       158.5499 
 2111   0.0000       5.832722       158.7164 
 2112   0.0000       5.832813       158.7189 
 2113   0.0000       5.837419       158.8442 
 2114   0.0000       5.840137       158.9182 
 2115   0.0000       5.843045       158.9974 
 2116   0.0000       5.849673       159.1777 
 2117   0.0000       5.857145       159.3810 
 2118   0.0000       5.858409       159.4154 
 2119   0.0000       5.861593       159.5021 
 2120   0.0000       5.866207       159.6276 
 2121   0.0000       5.870167       159.7354 
 2122   0.0000       5.870395       159.7416 
 2123   0.0000       5.873948       159.8382 
 2124   0.0000       5.877614       159.9380 
 2125   0.0000       5.879817       159.9980 
 2126   0.0000       5.882994       160.0844 
 2127   0.0000       5.887526       160.2077 
 2128   0.0000       5.889133       160.2515 
 2129   0.0000       5.896221       160.4443 
 2130   0.0000       5.896871       160.4620 
 2131   0.0000       5.899792       160.5415 
 2132   0.0000       5.904573       160.6716 
 2133   0.0000       5.906184       160.7154 
 2134   0.0000       5.910321       160.8280 
 2135   0.0000       5.912900       160.8982 
 2136   0.0000       5.917196       161.0151 
 2137   0.0000       5.918705       161.0561 
 2138   0.0000       5.920984       161.1182 
 2139   0.0000       5.925616       161.2442 
 2140   0.0000       5.927889       161.3061 
 2141   0.0000       5.930301       161.3717 
 2142   0.0000       5.934090       161.4748 
 2143   0.0000       5.935047       161.5008 
 2144   0.0000       5.936490       161.5401 
 2145   0.0000       5.940740       161.6558 
 2146   0.0000       5.943062       161.7189 
 2147   0.0000       5.944948       161.7703 
 2148   0.0000       5.947329       161.8350 
 2149   0.0000       5.951544       161.9498 
 2150   0.0000       5.952669       161.9804 
 2151   0.0000       5.954668       162.0348 
 2152   0.0000       5.957840       162.1211 
 2153   0.0000       5.959984       162.1794 
 2154   0.0000       5.962063       162.2360 
 2155   0.0000       5.965517       162.3300 
 2156   0.0000       5.968513       162.4115 
 2157   0.0000       5.973647       162.5512 
 2158   0.0000       5.975719       162.6076 
 2159   0.0000       5.977199       162.6479 
 2160   0.0000       5.980576       162.7397 
 2161   0.0000       5.982075       162.7805 
 2162   0.0000       5.984302       162.8411 
 2163   0.0000       5.985274       162.8676 
 2164   0.0000       5.987137       162.9183 
 2165   0.0000       5.991595       163.0396 
 2166   0.0000       5.994009       163.1053 
 2167   0.0000       5.997809       163.2087 
 2168   0.0000       5.999189       163.2462 
 2169   0.0000       6.001598       163.3118 
 2170   0.0000       6.004455       163.3895 
 2171   0.0000       6.004638       163.3945 
 2172   0.0000       6.010010       163.5407 
 2173   0.0000       6.013090       163.6245 
 2174   0.0000       6.015376       163.6867 
 2175   0.0000       6.020399       163.8234 
 2176   0.0000       6.023674       163.9125 
 2177   0.0000       6.025852       163.9718 
 2178   0.0000       6.027898       164.0275 
 2179   0.0000       6.028785       164.0516 
 2180   0.0000       6.031265       164.1191 
 2181   0.0000       6.033504       164.1800 
 2182   0.0000       6.036035       164.2489 
 2183   0.0000       6.039252       164.3364 
 2184   0.0000       6.041151       164.3881 
 2185   0.0000       6.044833       164.4883 
 2186   0.0000       6.045571       164.5084 
 2187   0.0000       6.048547       164.5893 
 2188   0.0000       6.050482       164.6420 
 2189   0.0000       6.051598       164.6724 
 2190   0.0000       6.055987       164.7918 
 2191   0.0000       6.057017       164.8198 
 2192   0.0000       6.061744       164.9485 
 2193   0.0000       6.062237       164.9619 
 2194   0.0000       6.065522       165.0512 
 2195   0.0000       6.068889       165.1429 
 2196   0.0000       6.071645       165.2179 
 2197   0.0000       6.074622       165.2989 
 2198   0.0000       6.077816       165.3858 
 2199   0.0000       6.080003       165.4453 
 2200   0.0000       6.081463       165.4850 
 2201   0.0000       6.082813       165.5218 
 2202   0.0000       6.086310       165.6169 
 2203   0.0000       6.089701       165.7092 
 2204   0.0000       6.091202       165.7500 
 2205   0.0000       6.094385       165.8366 
 2206   0.0000       6.099616       165.9790 
 2207   0.0000       6.100958       166.0155 
 2208   0.0000       6.102217       166.0498 
 2209   0.0000       6.105163       166.1299 
 2210   0.0000       6.108140       166.2109 
 2211   0.0000       6.109760       166.2550 
 2212   0.0000       6.110979       166.2882 
 2213   0.0000       6.111635       166.3060 
 2214   0.0000       6.115132       166.4012 
 2215   0.0000       6.118198       166.4846 
 2216   0.0000       6.119970       166.5328 
 2217   0.0000       6.121991       166.5878 
 2218   0.0000       6.127344       166.7335 
 2219   0.0000       6.128520       166.7655 
 2220   0.0000       6.129257       166.7856 
 2221   0.0000       6.130749       166.8262 
 2222   0.0000       6.132456       166.8726 
 2223   0.0000       6.137708       167.0155 
 2224   0.0000       6.140054       167.0794 
 2225   0.0000       6.142373       167.1425 
 2226   0.0000       6.145200       167.2194 
 2227   0.0000       6.145659       167.2319 
 2228   0.0000       6.148130       167.2991 
 2229   0.0000       6.152172       167.4091 
 2230   0.0000       6.152896       167.4288 
 2231   0.0000       6.156871       167.5370 
 2232   0.0000       6.158624       167.5847 
 2233   0.0000       6.160124       167.6255 
 2234   0.0000       6.164105       167.7338 
 2235   0.0000       6.166319       167.7941 
 2236   0.0000       6.167663       167.8306 
 2237   0.0000       6.172029       167.9495 
 2238   0.0000       6.174947       168.0289 
 2239   0.0000       6.178468       168.1247 
 2240   0.0000       6.182304       168.2290 
 2241   0.0000       6.184239       168.2817 
 2242   0.0000       6.184543       168.2900 
 2243   0.0000       6.187480       168.3699 
 2244   0.0000       6.190243       168.4451 
 2245   0.0000       6.192512       168.5068 
 2246   0.0000       6.194097       168.5499 
 2247   0.0000       6.196464       168.6144 
 2248   0.0000       6.198220       168.6621 
 2249   0.0000       6.199988       168.7103 
 2250   0.0000       6.202520       168.7792 
 2251   0.0000       6.204233       168.8258 
 2252   0.0000       6.204991       168.8464 
 2253   0.0000       6.205743       168.8669 
 2254   0.0000       6.209628       168.9726 
 2255   0.0000       6.211141       169.0137 
 2256   0.0000       6.215501       169.1324 
 2257   0.0000       6.217836       169.1959 
 2258   0.0000       6.219179       169.2325 
 2259   0.0000       6.220549       169.2698 
 2260   0.0000       6.224071       169.3656 
 2261   0.0000       6.226019       169.4186 
 2262   0.0000       6.229041       169.5008 
 2263   0.0000       6.231658       169.5720 
 2264   0.0000       6.233042       169.6097 
 2265   0.0000       6.234876       169.6596 
 2266   0.0000       6.239066       169.7736 
 2267   0.0000       6.242344       169.8628 
 2268   0.0000       6.243011       169.8810 
 2269   0.0000       6.246702       169.9814 
 2270   0.0000       6.247960       170.0156 
 2271   0.0000       6.249713       170.0633 
 2272   0.0000       6.251751       170.1188 
 2273   0.0000       6.257143       170.2655 
 2274   0.0000       6.257867       170.2852 
 2275   0.0000       6.258265       170.2960 
 2276   0.0000       6.261490       170.3838 
 2277   0.0000       6.266050       170.5079 
 2278   0.0000       6.267806       170.5557 
 2279   0.0000       6.269402       170.5991 
 2280   0.0000       6.270821       170.6377 
 2281   0.0000       6.275240       170.7580 
 2282   0.0000       6.277450       170.8181 
 2283   0.0000       6.279738       170.8803 
 2284   0.0000       6.282082       170.9441 
 2285   0.0000       6.283959       170.9952 
 2286   0.0000       6.284290       171.0042 
 2287   0.0000       6.288885       171.1293 
 2288   0.0000       6.289578       171.1481 
 2289   0.0000       6.292161       171.2184 
 2290   0.0000       6.294186       171.2735 
 2291   0.0000       6.295015       171.2961 
 2292   0.0000       6.296862       171.3463 
 2293   0.0000       6.297740       171.3702 
 2294   0.0000       6.298740       171.3974 
 2295   0.0000       6.302976       171.5127 
 2296   0.0000       6.305130       171.5713 
 2297   0.0000       6.309692       171.6954 
 2298   0.0000       6.311506       171.7448 
 2299   0.0000       6.313659       171.8034 
 2300   0.0000       6.314910       171.8374 
 2301   0.0000       6.317483       171.9075 
 2302   0.0000       6.319215       171.9546 
 2303   0.0000       6.323108       172.0605 
 2304   0.0000       6.325654       172.1298 
 2305   0.0000       6.326538       172.1539 
 2306   0.0000       6.331654       172.2931 
 2307   0.0000       6.333416       172.3410 
 2308   0.0000       6.333598       172.3460 
 2309   0.0000       6.334885       172.3810 
 2310   0.0000       6.337707       172.4578 
 2311   0.0000       6.339614       172.5097 
 2312   0.0000       6.341622       172.5643 
 2313   0.0000       6.344617       172.6458 
 2314   0.0000       6.347401       172.7216 
 2315   0.0000       6.348624       172.7549 
 2316   0.0000       6.353185       172.8790 
 2317   0.0000       6.354439       172.9131 
 2318   0.0000       6.358294       173.0180 
 2319   0.0000       6.359081       173.0394 
 2320   0.0000       6.362044       173.1200 
 2321   0.0000       6.363195       173.1513 
 2322   0.0000       6.368639       173.2995 
 2323   0.0000       6.369794       173.3309 
 2324   0.0000       6.371470       173.3765 
 2325   0.0000       6.377391       173.5376 
 2326   0.0000       6.378094       173.5568 
 2327   0.0000       6.379743       173.6016 
 2328   0.0000       6.381095       173.6384 
 2329   0.0000       6.382711       173.6824 
 2330   0.0000       6.384463       173.7301 
 2331   0.0000       6.387942       173.8247 
 2332   0.0000       6.389516       173.8676 
 2333   0.0000       6.393253       173.9693 
 2334   0.0000       6.397054       174.0727 
 2335   0.0000       6.397886       174.0953 
 2336   0.0000       6.401043       174.1812 
 2337   0.0000       6.401498       174.1936 
 2338   0.0000       6.406183       174.3211 
 2339   0.0000       6.410599       174.4413 
 2340   0.0000       6.414590       174.5499 
 2341   0.0000       6.416326       174.5971 
 2342   0.0000       6.417726       174.6352 
 2343   0.0000       6.420506       174.7109 
 2344   0.0000       6.421811       174.7464 
 2345   0.0000       6.424146       174.8099 
 2346   0.0000       6.425912       174.8579 
 2347   0.0000       6.430130       174.9727 
 2348   0.0000       6.432100       175.0263 
 2349   0.0000       6.434297       175.0861 
 2350   0.0000       6.437477       175.1726 
 2351   0.0000       6.439248       175.2208 
 2352   0.0000       6.440032       175.2422 
 2353   0.0000       6.440567       175.2567 
 2354   0.0000       6.444196       175.3555 
 2355   0.0000       6.445020       175.3779 
 2356   0.0000       6.449205       175.4918 
 2357   0.0000       6.451517       175.5547 
 2358   0.0000       6.453434       175.6069 
 2359   0.0000       6.455406       175.6605 
 2360   0.0000       6.458043       175.7323 
 2361   0.0000       6.458473       175.7440 
 2362   0.0000       6.463855       175.8904 
 2363   0.0000       6.465259       175.9287 
 2364   0.0000       6.467703       175.9951 
 2365   0.0000       6.472639       176.1295 
 2366   0.0000       6.474831       176.1891 
 2367   0.0000       6.476511       176.2348 
 2368   0.0000       6.480453       176.3421 
 2369   0.0000       6.480959       176.3559 
 2370   0.0000       6.484234       176.4450 
 2371   0.0000       6.486221       176.4991 
 2372   0.0000       6.486973       176.5195 
 2373   0.0000       6.490010       176.6022 
 2374   0.0000       6.492192       176.6615 
 2375   0.0000       6.494616       176.7275 
 2376   0.0000       6.500910       176.8988 
 2377   0.0000       6.503088       176.9580 
 2378   0.0000       6.506394       177.0480 
 2379   0.0000       6.509427       177.1305 
 2380   0.0000       6.511381       177.1837 
 2381   0.0000       6.516438       177.3213 
 2382   0.0000       6.517958       177.3626 
 2383   0.0000       6.519583       177.4069 
 2384   0.0000       6.521339       177.4546 
 2385   0.0000       6.522290       177.4805 
 2386   0.0000       6.524767       177.5479 
 2387   0.0000       6.526308       177.5899 
 2388   0.0000       6.530723       177.7100 
 2389   0.0000       6.533165       177.7765 
 2390   0.0000       6.537845       177.9038 
 2391   0.0000       6.542683       178.0355 
 2392   0.0000       6.543882       178.0681 
 2393   0.0000       6.550141       178.2384 
 2394   0.0000       6.551450       178.2740 
 2395   0.0000       6.552172       178.2937 
 2396   0.0000       6.556022       178.3984 
 2397   0.0000       6.559823       178.5019 
 2398   0.0000       6.560660       178.5246 
 2399   0.0000       6.563954       178.6143 
 2400   0.0000       6.567193       178.7024 
 2401   0.0000       6.571358       178.8157 
 2402   0.0000       6.572673       178.8515 
 2403   0.0000       6.573497       178.8740 
 2404   0.0000       6.579250       179.0305 
 2405   0.0000       6.582095       179.1079 
 2406   0.0000       6.584974       179.1862 
 2407   0.0000       6.586590       179.2302 
 2408   0.0000       6.588859       179.2920 
 2409   0.0000       6.592920       179.4025 
 2410   0.0000       6.597435       179.5253 
 2411   0.0000       6.599626       179.5850 
 2412   0.0000       6.604874       179.7278 
 2413   0.0000       6.608777       179.8340 
 2414   0.0000       6.609510       179.8539 
 2415   0.0000       6.611242       179.9011 
 2416   0.0000       6.615338       180.0125 
 2417   0.0000       6.616436       180.0424 
 2418   0.0000       6.622424       180.2053 
 2419   0.0000       6.627150       180.3339 
 2420   0.0000       6.629278       180.3918 
 2421   0.0000       6.634092       180.5228 
 2422   0.0000       6.638814       180.6513 
 2423   0.0000       6.640350       180.6931 
 2424   0.0000       6.642490       180.7513 
 2425   0.0000       6.644815       180.8146 
 2426   0.0000       6.647881       180.8981 
 2427   0.0000       6.650276       180.9632 
 2428   0.0000       6.654069       181.0664 
 2429   0.0000       6.655073       181.0937 
 2430   0.0000       6.658364       181.1833 
 2431   0.0000       6.661881       181.2790 
 2432   0.0000       6.665100       181.3666 
 2433   0.0000       6.666259       181.3981 
 2434   0.0000       6.666998       181.4182 
 2435   0.0000       6.670096       181.5025 
 2436   0.0000       6.674386       181.6193 
 2437   0.0000       6.676952       181.6891 
 2438   0.0000       6.679832       181.7675 
 2439   0.0000       6.682673       181.8448 
 2440   0.0000       6.685075       181.9101 
 2441   0.0000       6.687656       181.9804 
 2442   0.0000       6.691601       182.0877 
 2443   0.0000       6.692398       182.1094 
 2444   0.0000       6.696080       182.2096 
 2445   0.0000       6.698972       182.2883 
 2446   0.0000       6.701221       182.3495 
 2447   0.0000       6.703993       182.4249 
 2448   0.0000       6.708488       182.5472 
 2449   0.0000       6.709292       182.5691 
 2450   0.0000       6.710856       182.6117 
 2451   0.0000       6.712053       182.6442 
 2452   0.0000       6.718479       182.8191 
 2453   0.0000       6.720770       182.8815 
 2454   0.0000       6.721591       182.9038 
 2455   0.0000       6.722404       182.9259 
 2456   0.0000       6.728039       183.0792 
 2457   0.0000       6.731985       183.1866 
 2458   0.0000       6.733388       183.2248 
 2459   0.0000       6.736118       183.2991 
 2460   0.0000       6.740823       183.4271 
 2461   0.0000       6.740913       183.4296 
 2462   0.0000       6.743786       183.5077 
 2463   0.0000       6.745954       183.5667 
 2464   0.0000       6.749260       183.6567 
 2465   0.0000       6.750213       183.6826 
 2466   0.0000       6.751530       183.7185 
 2467   0.0000       6.759495       183.9352 
 2468   0.0000       6.760870       183.9726 
 2469   0.0000       6.763431       184.0423 
 2470   0.0000       6.766217       184.1181 
 2471   0.0000       6.770744       184.2413 
 2472   0.0000       6.771869       184.2719 
 2473   0.0000       6.775544       184.3719 
 2474   0.0000       6.776131       184.3879 
 2475   0.0000       6.779111       184.4690 
 2476   0.0000       6.780734       184.5131 
 2477   0.0000       6.781790       184.5419 
 2478   0.0000       6.784353       184.6116 
 2479   0.0000       6.786627       184.6735 
 2480   0.0000       6.789494       184.7515 
 2481   0.0000       6.791537       184.8071 
 2482   0.0000       6.794926       184.8993 
 2483   0.0000       6.797611       184.9724 
 2484   0.0000       6.799309       185.0186 
 2485   0.0000       6.802565       185.1072 
 2486   0.0000       6.805588       185.1895 
 2487   0.0000       6.807092       185.2304 
 2488   0.0000       6.810773       185.3306 
 2489   0.0000       6.812667       185.3821 
 2490   0.0000       6.814308       185.4268 
 2491   0.0000       6.815823       185.4680 
 2492   0.0000       6.818823       185.5496 
 2493   0.0000       6.822951       185.6619 
 2494   0.0000       6.828005       185.7995 
 2495   0.0000       6.830249       185.8605 
 2496   0.0000       6.835857       186.0131 
 2497   0.0000       6.836763       186.0378 
 2498   0.0000       6.839425       186.1102 
 2499   0.0000       6.846592       186.3052 
 2500   0.0000       6.848545       186.3584 
 2501   0.0000       6.851676       186.4436 
 2502   0.0000       6.853246       186.4863 
 2503   0.0000       6.854161       186.5112 
 2504   0.0000       6.859134       186.6465 
 2505   0.0000       6.861146       186.7013 
 2506   0.0000       6.863958       186.7778 
 2507   0.0000       6.867800       186.8823 
 2508   0.0000       6.870571       186.9577 
 2509   0.0000       6.874147       187.0551 
 2510   0.0000       6.874452       187.0633 
 2511   0.0000       6.879426       187.1987 
 2512   0.0000       6.881936       187.2670 
 2513   0.0000       6.883695       187.3149 
 2514   0.0000       6.885654       187.3682 
 2515   0.0000       6.890997       187.5136 
 2516   0.0000       6.893183       187.5731 
 2517   0.0000       6.901475       187.7987 
 2518   0.0000       6.903431       187.8519 
 2519   0.0000       6.905710       187.9139 
 2520   0.0000       6.909444       188.0155 
 2521   0.0000       6.915856       188.1900 
 2522   0.0000       6.922058       188.3588 
 2523   0.0000       6.924578       188.4273 
 2524   0.0000       6.935472       188.7238 
 2525   0.0000       6.939890       188.8440 
 2526   0.0000       6.941223       188.8803 
 2527   0.0000       6.943620       188.9455 
 2528   0.0000       6.951806       189.1683 
 2529   0.0000       6.953334       189.2098 
 2530   0.0000       6.956582       189.2982 
 2531   0.0000       6.961681       189.4370 
 2532   0.0000       6.963770       189.4938 
 2533   0.0000       6.970311       189.6718 
 2534   0.0000       6.977670       189.8721 
 2535   0.0000       6.980119       189.9387 
 2536   0.0000       6.983064       190.0188 
 2537   0.0000       6.985317       190.0801 
 2538   0.0000       6.987501       190.1396 
 2539   0.0000       6.994470       190.3292 
 2540   0.0000       6.998123       190.4286 
 2541   0.0000       7.004607       190.6051 
 2542   0.0000       7.010308       190.7602 
 2543   0.0000       7.014532       190.8751 
 2544   0.0000       7.014839       190.8835 
 2545   0.0000       7.018893       190.9938 
 2546   0.0000       7.020387       191.0344 
 2547   0.0000       7.025020       191.1605 
 2548   0.0000       7.025996       191.1871 
 2549   0.0000       7.032044       191.3517 
 2550   0.0000       7.034856       191.4282 
 2551   0.0000       7.036608       191.4758 
 2552   0.0000       7.039300       191.5491 
 2553   0.0000       7.040072       191.5701 
 2554   0.0000       7.044685       191.6956 
 2555   0.0000       7.051323       191.8763 
 2556   0.0000       7.051967       191.8938 
 2557   0.0000       7.054342       191.9584 
 2558   0.0000       7.056345       192.0129 
 2559   0.0000       7.057312       192.0392 
 2560   0.0000       7.061382       192.1500 
 2561   0.0000       7.064553       192.2363 
 2562   0.0000       7.066235       192.2820 
 2563   0.0000       7.071524       192.4260 
 2564   0.0000       7.074989       192.5203 
 2565   0.0000       7.080197       192.6620 
 2566   0.0000       7.081032       192.6847 
 2567   0.0000       7.084624       192.7824 
 2568   0.0000       7.090463       192.9413 
 2569   0.0000       7.092516       192.9972 
 2570   0.0000       7.093373       193.0205 
 2571   0.0000       7.096730       193.1118 
 2572   0.0000       7.102179       193.2601 
 2573   0.0000       7.107167       193.3958 
 2574   0.0000       7.110086       193.4753 
 2575   0.0000       7.114988       193.6087 
 2576   0.0000       7.117047       193.6647 
 2577   0.0000       7.117755       193.6840 
 2578   0.0000       7.125825       193.9035 
 2579   0.0000       7.129145       193.9939 
 2580   0.0000       7.135910       194.1780 
 2581   0.0000       7.137834       194.2303 
 2582   0.0000       7.140599       194.3056 
 2583   0.0000       7.143515       194.3849 
 2584   0.0000       7.144335       194.4072 
 2585   0.0000       7.151120       194.5919 
 2586   0.0000       7.152316       194.6244 
 2587   0.0000       7.156628       194.7418 
 2588   0.0000       7.160498       194.8471 
 2589   0.0000       7.164077       194.9444 
 2590   0.0000       7.165373       194.9797 
 2591   0.0000       7.172297       195.1681 
 2592   0.0000       7.176554       195.2840 
 2593   0.0000       7.179401       195.3614 
 2594   0.0000       7.184063       195.4883 
 2595   0.0000       7.189339       195.6319 
 2596   0.0000       7.193008       195.7317 
 2597   0.0000       7.199435       195.9066 
 2598   0.0000       7.200174       195.9267 
 2599   0.0000       7.203427       196.0152 
 2600   0.0000       7.207859       196.1358 
 2601   0.0000       7.210425       196.2056 
 2602   0.0000       7.214729       196.3227 
 2603   0.0000       7.221954       196.5194 
 2604   0.0000       7.222979       196.5473 
 2605   0.0000       7.229888       196.7353 
 2606   0.0000       7.230473       196.7512 
 2607   0.0000       7.233648       196.8376 
 2608   0.0000       7.237754       196.9493 
 2609   0.0000       7.241615       197.0544 
 2610   0.0000       7.244304       197.1275 
 2611   0.0000       7.247584       197.2168 
 2612   0.0000       7.252634       197.3542 
 2613   0.0000       7.255334       197.4277 
 2614   0.0000       7.263390       197.6469 
 2615   0.0000       7.267429       197.7568 
 2616   0.0000       7.270235       197.8331 
 2617   0.0000       7.275869       197.9865 
 2618   0.0000       7.278814       198.0666 
 2619   0.0000       7.281460       198.1386 
 2620   0.0000       7.283520       198.1947 
 2621   0.0000       7.291860       198.4216 
 2622   0.0000       7.295376       198.5173 
 2623   0.0000       7.298749       198.6091 
 2624   0.0000       7.301047       198.6716 
 2625   0.0000       7.303416       198.7361 
 2626   0.0000       7.308275       198.8683 
 2627   0.0000       7.313504       199.0106 
 2628   0.0000       7.316231       199.0848 
 2629   0.0000       7.320508       199.2011 
 2630   0.0000       7.322725       199.2615 
 2631   0.0000       7.326287       199.3584 
 2632   0.0000       7.331361       199.4965 
 2633   0.0000       7.336494       199.6361 
 2634   0.0000       7.338569       199.6926 
 2635   0.0000       7.344187       199.8455 
 2636   0.0000       7.344878       199.8643 
 2637   0.0000       7.352165       200.0626 
 2638   0.0000       7.359167       200.2531 
 2639   0.0000       7.362715       200.3497 
 2640   0.0000       7.365584       200.4277 
 2641   0.0000       7.367032       200.4671 
 2642   0.0000       7.372219       200.6083 
 2643   0.0000       7.375411       200.6951 
 2644   0.0000       7.380685       200.8386 
 2645   0.0000       7.388827       201.0602 
 2646   0.0000       7.399775       201.3581 
 2647   0.0000       7.401186       201.3965 
 2648   0.0000       7.403919       201.4709 
 2649   0.0000       7.405509       201.5141 
 2650   0.0000       7.410183       201.6413 
 2651   0.0000       7.415248       201.7791 
 2652   0.0000       7.419765       201.9021 
 2653   0.0000       7.423613       202.0068 
 2654   0.0000       7.428004       202.1263 
 2655   0.0000       7.431985       202.2346 
 2656   0.0000       7.438773       202.4193 
 2657   0.0000       7.442836       202.5299 
 2658   0.0000       7.445748       202.6091 
 2659   0.0000       7.451327       202.7609 
 2660   0.0000       7.453979       202.8331 
 2661   0.0000       7.460048       202.9982 
 2662   0.0000       7.465268       203.1403 
 2663   0.0000       7.468105       203.2175 
 2664   0.0000       7.469977       203.2684 
 2665   0.0000       7.473441       203.3627 
 2666   0.0000       7.477811       203.4816 
 2667   0.0000       7.478247       203.4935 
 2668   0.0000       7.482438       203.6075 
 2669   0.0000       7.486257       203.7114 
 2670   0.0000       7.486999       203.7316 
 2671   0.0000       7.494455       203.9345 
 2672   0.0000       7.495590       203.9654 
 2673   0.0000       7.502397       204.1506 
 2674   0.0000       7.503634       204.1843 
 2675   0.0000       7.511012       204.3850 
 2676   0.0000       7.513442       204.4512 
 2677   0.0000       7.515354       204.5032 
 2678   0.0000       7.521691       204.6756 
 2679   0.0000       7.522759       204.7047 
 2680   0.0000       7.531097       204.9316 
 2681   0.0000       7.532521       204.9703 
 2682   0.0000       7.533653       205.0011 
 2683   0.0000       7.535753       205.0583 
 2684   0.0000       7.539382       205.1570 
 2685   0.0000       7.543539       205.2701 
 2686   0.0000       7.544398       205.2935 
 2687   0.0000       7.545588       205.3259 
 2688   0.0000       7.546777       205.3583 
 2689   0.0000       7.550521       205.4601 
 2690   0.0000       7.552724       205.5201 
 2691   0.0000       7.554587       205.5708 
 2692   0.0000       7.554658       205.5727 
 2693   0.0000       7.559619       205.7077 
 2694   0.0000       7.560517       205.7321 
 2695   0.0000       7.563761       205.8204 
 2696   0.0000       7.570340       205.9994 
 2697   0.0000       7.576155       206.1577 
 2698   0.0000       7.577570       206.1962 
 2699   0.0000       7.579220       206.2411 
 2700   0.0000       7.582737       206.3368 
 2701   0.0000       7.588563       206.4953 
 2702   0.0000       7.590797       206.5561 
 2703   0.0000       7.594950       206.6691 
 2704   0.0000       7.601261       206.8408 
 2705   0.0000       7.602212       206.8667 
 2706   0.0000       7.606229       206.9760 
 2707   0.0000       7.608500       207.0378 
 2708   0.0000       7.611303       207.1141 
 2709   0.0000       7.612476       207.1460 
 2710   0.0000       7.615726       207.2344 
 2711   0.0000       7.619878       207.3474 
 2712   0.0000       7.621772       207.3990 
 2713   0.0000       7.626265       207.5212 
 2714   0.0000       7.630682       207.6414 
 2715   0.0000       7.632265       207.6845 
 2716   0.0000       7.636228       207.7923 
 2717   0.0000       7.640804       207.9168 
 2718   0.0000       7.644231       208.0101 
 2719   0.0000       7.645028       208.0318 
 2720   0.0000       7.648634       208.1299 
 2721   0.0000       7.652859       208.2449 
 2722   0.0000       7.656386       208.3408 
 2723   0.0000       7.658697       208.4037 
 2724   0.0000       7.662778       208.5148 
 2725   0.0000       7.665336       208.5844 
 2726   0.0000       7.669428       208.6958 
 2727   0.0000       7.671286       208.7463 
 2728   0.0000       7.681123       209.0140 
 2729   0.0000       7.683988       209.0919 
 2730   0.0000       7.686289       209.1546 
 2731   0.0000       7.689411       209.2395 
 2732   0.0000       7.690124       209.2589 
 2733   0.0000       7.694507       209.3782 
 2734   0.0000       7.698750       209.4937 
 2735   0.0000       7.706197       209.6963 
 2736   0.0000       7.711506       209.8407 
 2737   0.0000       7.712780       209.8754 
 2738   0.0000       7.719962       210.0709 
 2739   0.0000       7.722086       210.1287 
 2740   0.0000       7.725350       210.2175 
 2741   0.0000       7.729736       210.3368 
 2742   0.0000       7.731179       210.3761 
 2743   0.0000       7.733400       210.4365 
 2744   0.0000       7.735005       210.4802 
 2745   0.0000       7.738416       210.5730 
 2746   0.0000       7.745294       210.7602 
 2747   0.0000       7.747187       210.8117 
 2748   0.0000       7.751620       210.9323 
 2749   0.0000       7.755962       211.0505 
 2750   0.0000       7.758877       211.1298 
 2751   0.0000       7.759365       211.1431 
 2752   0.0000       7.764886       211.2933 
 2753   0.0000       7.767018       211.3513 
 2754   0.0000       7.768624       211.3950 
 2755   0.0000       7.771127       211.4631 
 2756   0.0000       7.777233       211.6293 
 2757   0.0000       7.787038       211.8961 
 2758   0.0000       7.788500       211.9359 
 2759   0.0000       7.793088       212.0607 
 2760   0.0000       7.795202       212.1182 
 2761   0.0000       7.799458       212.2341 
 2762   0.0000       7.803159       212.3347 
 2763   0.0000       7.805327       212.3937 
 2764   0.0000       7.806583       212.4279 
 2765   0.0000       7.810226       212.5271 
 2766   0.0000       7.818453       212.7509 
 2767   0.0000       7.820019       212.7935 
 2768   0.0000       7.824219       212.9078 
 2769   0.0000       7.825849       212.9522 
 2770   0.0000       7.828728       213.0305 
 2771   0.0000       7.832326       213.1284 
 2772   0.0000       7.836180       213.2333 
 2773   0.0000       7.843405       213.4299 
 2774   0.0000       7.845309       213.4817 
 2775   0.0000       7.849004       213.5823 
 2776   0.0000       7.856773       213.7937 
 2777   0.0000       7.859428       213.8659 
 2778   0.0000       7.863027       213.9638 
 2779   0.0000       7.865985       214.0443 
 2780   0.0000       7.871259       214.1878 
 2781   0.0000       7.876778       214.3380 
 2782   0.0000       7.879152       214.4026 
 2783   0.0000       7.882920       214.5052 
 2784   0.0000       7.886833       214.6116 
 2785   0.0000       7.888971       214.6698 
 2786   0.0000       7.897880       214.9122 
 2787   0.0000       7.899313       214.9512 
 2788   0.0000       7.904753       215.0993 
 2789   0.0000       7.908343       215.1970 
 2790   0.0000       7.911732       215.2892 
 2791   0.0000       7.917247       215.4393 
 2792   0.0000       7.918501       215.4734 
 2793   0.0000       7.920365       215.5241 
 2794   0.0000       7.922823       215.5910 
 2795   0.0000       7.924689       215.6417 
 2796   0.0000       7.927410       215.7158 
 2797   0.0000       7.933190       215.8731 
 2798   0.0000       7.935564       215.9377 
 2799   0.0000       7.944763       216.1880 
 2800   0.0000       7.949520       216.3174 
 2801   0.0000       7.953912       216.4370 
 2802   0.0000       7.954622       216.4563 
 2803   0.0000       7.961446       216.6420 
 2804   0.0000       7.962200       216.6625 
 2805   0.0000       7.963684       216.7029 
 2806   0.0000       7.967420       216.8045 
 2807   0.0000       7.969864       216.8710 
 2808   0.0000       7.973376       216.9666 
 2809   0.0000       7.974815       217.0057 
 2810   0.0000       7.975524       217.0251 
 2811   0.0000       7.979695       217.1386 
 2812   0.0000       7.980355       217.1565 
 2813   0.0000       7.984383       217.2661 
 2814   0.0000       7.985677       217.3013 
 2815   0.0000       7.989877       217.4156 
 2816   0.0000       7.992539       217.4880 
 2817   0.0000       7.994850       217.5509 
 2818   0.0000       7.996795       217.6038 
 2819   0.0000       8.003420       217.7841 
 2820   0.0000       8.006926       217.8795 
 2821   0.0000       8.010899       217.9876 
 2822   0.0000       8.012079       218.0198 
 2823   0.0000       8.016397       218.1373 
 2824   0.0000       8.018077       218.1830 
 2825   0.0000       8.019570       218.2236 
 2826   0.0000       8.021727       218.2823 
 2827   0.0000       8.023539       218.3316 
 2828   0.0000       8.029955       218.5062 
 2829   0.0000       8.030627       218.5245 
 2830   0.0000       8.035631       218.6606 
 2831   0.0000       8.038261       218.7322 
 2832   0.0000       8.041685       218.8254 
 2833   0.0000       8.043446       218.8733 
 2834   0.0000       8.044221       218.8944 
 2835   0.0000       8.045605       218.9320 
 2836   0.0000       8.047971       218.9964 
 2837   0.0000       8.053766       219.1541 
 2838   0.0000       8.059587       219.3125 
 2839   0.0000       8.064470       219.4454 
 2840   0.0000       8.072166       219.6548 
 2841   0.0000       8.074691       219.7235 
 2842   0.0000       8.077234       219.7927 
 2843   0.0000       8.083136       219.9533 
 2844   0.0000       8.090331       220.1491 
 2845   0.0000       8.096289       220.3112 
 2846   0.0000       8.096896       220.3277 
 2847   0.0000       8.101887       220.4636 
 2848   0.0000       8.106186       220.5805 
 2849   0.0000       8.109556       220.6722 
 2850   0.0000       8.114824       220.8156 
 2851   0.0000       8.117080       220.8770 
 2852   0.0000       8.119968       220.9556 
 2853   0.0000       8.125250       221.0993 
 2854   0.0000       8.130685       221.2472 
 2855   0.0000       8.134689       221.3561 
 2856   0.0000       8.139167       221.4780 
 2857   0.0000       8.139547       221.4883 
 2858   0.0000       8.140255       221.5076 
 2859   0.0000       8.144384       221.6200 
 2860   0.0000       8.145853       221.6599 
 2861   0.0000       8.148669       221.7365 
 2862   0.0000       8.151578       221.8157 
 2863   0.0000       8.152442       221.8392 
 2864   0.0000       8.155756       221.9294 
 2865   0.0000       8.159027       222.0184 
 2866   0.0000       8.164761       222.1744 
 2867   0.0000       8.167379       222.2457 
 2868   0.0000       8.168562       222.2779 
 2869   0.0000       8.172294       222.3794 
 2870   0.0000       8.175363       222.4629 
 2871   0.0000       8.182680       222.6620 
 2872   0.0000       8.184722       222.7176 
 2873   0.0000       8.187114       222.7827 
 2874   0.0000       8.192960       222.9418 
 2875   0.0000       8.194917       222.9950 
 2876   0.0000       8.196925       223.0497 
 2877   0.0000       8.201524       223.1748 
 2878   0.0000       8.203246       223.2217 
 2879   0.0000       8.205551       223.2844 
 2880   0.0000       8.209632       223.3954 
 2881   0.0000       8.212306       223.4682 
 2882   0.0000       8.215164       223.5460 
 2883   0.0000       8.216289       223.5766 
 2884   0.0000       8.219596       223.6666 
 2885   0.0000       8.220034       223.6785 
 2886   0.0000       8.223927       223.7844 
 2887   0.0000       8.227766       223.8889 
 2888   0.0000       8.227925       223.8932 
 2889   0.0000       8.235029       224.0865 
 2890   0.0000       8.235880       224.1097 
 2891   0.0000       8.238595       224.1836 
 2892   0.0000       8.239579       224.2104 
 2893   0.0000       8.241928       224.2743 
 2894   0.0000       8.246069       224.3869 
 2895   0.0000       8.249331       224.4757 
 2896   0.0000       8.256512       224.6711 
 2897   0.0000       8.257727       224.7042 
 2898   0.0000       8.260298       224.7741 
 2899   0.0000       8.272523       225.1068 
 2900   0.0000       8.275298       225.1823 
 2901   0.0000       8.282654       225.3825 
 2902   0.0000       8.283092       225.3944 
 2903   0.0000       8.288940       225.5535 
 2904   0.0000       8.297581       225.7886 
 2905   0.0000       8.298768       225.8209 
 2906   0.0000       8.301576       225.8974 
 2907   0.0000       8.305923       226.0157 
 2908   0.0000       8.309031       226.1002 
 2909   0.0000       8.310913       226.1514 
 2910   0.0000       8.314152       226.2396 
 2911   0.0000       8.319052       226.3729 
 2912   0.0000       8.322616       226.4699 
 2913   0.0000       8.329228       226.6498 
 2914   0.0000       8.333023       226.7531 
 2915   0.0000       8.337293       226.8693 
 2916   0.0000       8.339685       226.9344 
 2917   0.0000       8.345000       227.0790 
 2918   0.0000       8.347548       227.1483 
 2919   0.0000       8.349512       227.2018 
 2920   0.0000       8.354055       227.3254 
 2921   0.0000       8.356821       227.4007 
 2922   0.0000       8.358470       227.4455 
 2923   0.0000       8.361939       227.5399 
 2924   0.0000       8.364146       227.6000 
 2925   0.0000       8.366880       227.6744 
 2926   0.0000       8.369138       227.7358 
 2927   0.0000       8.370294       227.7673 
 2928   0.0000       8.372453       227.8260 
 2929   0.0000       8.375357       227.9050 
 2930   0.0000       8.378314       227.9855 
 2931   0.0000       8.384688       228.1590 
 2932   0.0000       8.385905       228.1921 
 2933   0.0000       8.386828       228.2172 
 2934   0.0000       8.389769       228.2972 
 2935   0.0000       8.392705       228.3771 
 2936   0.0000       8.394510       228.4262 
 2937   0.0000       8.396234       228.4731 
 2938   0.0000       8.396824       228.4892 
 2939   0.0000       8.398419       228.5326 
 2940   0.0000       8.400654       228.5934 
 2941   0.0000       8.406916       228.7638 
 2942   0.0000       8.408375       228.8035 
 2943   0.0000       8.409362       228.8304 
 2944   0.0000       8.415960       229.0099 
 2945   0.0000       8.419074       229.0946 
 2946   0.0000       8.421670       229.1653 
 2947   0.0000       8.422735       229.1943 
 2948   0.0000       8.426195       229.2884 
 2949   0.0000       8.427404       229.3213 
 2950   0.0000       8.429360       229.3746 
 2951   0.0000       8.429909       229.3895 
 2952   0.0000       8.433247       229.4803 
 2953   0.0000       8.437329       229.5914 
 2954   0.0000       8.439011       229.6372 
 2955   0.0000       8.440684       229.6827 
 2956   0.0000       8.441509       229.7051 
 2957   0.0000       8.445994       229.8272 
 2958   0.0000       8.451234       229.9698 
 2959   0.0000       8.452085       229.9929 
 2960   0.0000       8.457192       230.1319 
 2961   0.0000       8.459556       230.1962 
 2962   0.0000       8.461991       230.2625 
 2963   0.0000       8.465539       230.3590 
 2964   0.0000       8.466605       230.3880 
 2965   0.0000       8.471349       230.5171 
 2966   0.0000       8.475536       230.6310 
 2967   0.0000       8.476927       230.6689 
 2968   0.0000       8.478775       230.7192 
 2969   0.0000       8.484731       230.8813 
 2970   0.0000       8.485588       230.9046 
 2971   0.0000       8.492180       231.0840 
 2972   0.0000       8.495205       231.1663 
 2973   0.0000       8.496522       231.2021 
 2974   0.0000       8.497324       231.2239 
 2975   0.0000       8.500233       231.3031 
 2976   0.0000       8.504295       231.4136 
 2977   0.0000       8.506972       231.4865 
 2978   0.0000       8.511329       231.6050 
 2979   0.0000       8.513393       231.6612 
 2980   0.0000       8.513913       231.6753 
 2981   0.0000       8.516137       231.7359 
 2982   0.0000       8.520542       231.8557 
 2983   0.0000       8.521197       231.8735 
 2984   0.0000       8.527975       232.0580 
 2985   0.0000       8.528224       232.0648 
 2986   0.0000       8.530228       232.1193 
 2987   0.0000       8.531495       232.1538 
 2988   0.0000       8.538107       232.3337 
 2989   0.0000       8.540741       232.4054 
 2990   0.0000       8.542842       232.4626 
 2991   0.0000       8.543820       232.4892 
 2992   0.0000       8.544729       232.5139 
 2993   0.0000       8.549450       232.6424 
 2994   0.0000       8.553140       232.7428 
 2995   0.0000       8.554506       232.7799 
 2996   0.0000       8.559674       232.9206 
 2997   0.0000       8.560195       232.9347 
 2998   0.0000       8.562287       232.9917 
 2999   0.0000       8.564339       233.0475 
 3000   0.0000       8.567805       233.1418 
 3001   0.0000       8.569697       233.1933 
 3002   0.0000       8.575667       233.3557 
 3003   0.0000       8.577197       233.3974 
 3004   0.0000       8.580070       233.4756 
 3005   0.0000       8.581432       233.5126 
 3006   0.0000       8.584554       233.5976 
 3007   0.0000       8.587404       233.6751 
 3008   0.0000       8.592234       233.8066 
 3009   0.0000       8.594078       233.8568 
 3010   0.0000       8.595244       233.8885 
 3011   0.0000       8.600432       234.0297 
 3012   0.0000       8.602905       234.0969 
 3013   0.0000       8.605456       234.1664 
 3014   0.0000       8.607904       234.2330 
 3015   0.0000       8.609263       234.2700 
 3016   0.0000       8.612033       234.3453 
 3017   0.0000       8.613990       234.3986 
 3018   0.0000       8.621772       234.6104 
 3019   0.0000       8.624774       234.6920 
 3020   0.0000       8.631015       234.8619 
 3021   0.0000       8.631551       234.8764 
 3022   0.0000       8.635807       234.9922 
 3023   0.0000       8.639208       235.0848 
 3024   0.0000       8.644741       235.2353 
 3025   0.0000       8.647801       235.3186 
 3026   0.0000       8.650514       235.3924 
 3027   0.0000       8.653928       235.4853 
 3028   0.0000       8.657518       235.5831 
 3029   0.0000       8.661041       235.6789 
 3030   0.0000       8.665054       235.7881 
 3031   0.0000       8.668240       235.8748 
 3032   0.0000       8.673680       236.0228 
 3033   0.0000       8.676120       236.0892 
 3034   0.0000       8.677399       236.1240 
 3035   0.0000       8.681787       236.2434 
 3036   0.0000       8.686751       236.3785 
 3037   0.0000       8.687980       236.4120 
 3038   0.0000       8.692863       236.5448 
 3039   0.0000       8.693856       236.5718 
 3040   0.0000       8.695188       236.6081 
 3041   0.0000       8.698562       236.6999 
 3042   0.0000       8.701745       236.7865 
 3043   0.0000       8.709900       237.0084 
 3044   0.0000       8.712123       237.0689 
 3045   0.0000       8.715432       237.1590 
 3046   0.0000       8.718702       237.2480 
 3047   0.0000       8.723264       237.3721 
 3048   0.0000       8.729888       237.5523 
 3049   0.0000       8.732590       237.6259 
 3050   0.0000       8.735888       237.7156 
 3051   0.0000       8.738652       237.7908 
 3052   0.0000       8.741174       237.8594 
 3053   0.0000       8.746993       238.0178 
 3054   0.0000       8.750764       238.1204 
 3055   0.0000       8.753252       238.1881 
 3056   0.0000       8.758846       238.3403 
 3057   0.0000       8.760997       238.3989 
 3058   0.0000       8.766517       238.5491 
 3059   0.0000       8.770525       238.6581 
 3060   0.0000       8.774612       238.7693 
 3061   0.0000       8.776680       238.8256 
 3062   0.0000       8.780069       238.9178 
 3063   0.0000       8.786631       239.0964 
 3064   0.0000       8.788924       239.1588 
 3065   0.0000       8.793099       239.2724 
 3066   0.0000       8.797767       239.3994 
 3067   0.0000       8.800987       239.4870 
 3068   0.0000       8.804049       239.5704 
 3069   0.0000       8.807659       239.6686 
 3070   0.0000       8.812095       239.7893 
 3071   0.0000       8.817389       239.9334 
 3072   0.0000       8.822705       240.0780 
 3073   0.0000       8.830750       240.2969 
 3074   0.0000       8.837468       240.4797 
 3075   0.0000       8.843047       240.6315 
 3076   0.0000       8.847190       240.7443 
 3077   0.0000       8.854197       240.9350 
 3078   0.0000       8.857268       241.0185 
 3079   0.0000       8.859194       241.0709 
 3080   0.0000       8.862182       241.1522 
 3081   0.0000       8.871680       241.4107 
 3082   0.0000       8.874620       241.4907 
 3083   0.0000       8.879208       241.6155 
 3084   0.0000       8.887699       241.8466 
 3085   0.0000       8.890241       241.9158 
 3086   0.0000       8.895216       242.0511 
 3087   0.0000       8.898793       242.1485 
 3088   0.0000       8.903120       242.2662 
 3089   0.0000       8.908244       242.4056 
 3090   0.0000       8.910394       242.4641 
 3091   0.0000       8.912960       242.5340 
 3092   0.0000       8.916522       242.6309 
 3093   0.0000       8.916807       242.6386 
 3094   0.0000       8.918691       242.6899 
 3095   0.0000       8.924592       242.8505 
 3096   0.0000       8.928433       242.9550 
 3097   0.0000       8.934346       243.1159 
 3098   0.0000       8.940634       243.2870 
 3099   0.0000       8.943168       243.3560 
 3100   0.0000       8.946334       243.4421 
 3101   0.0000       8.949959       243.5408 
 3102   0.0000       8.952261       243.6034 
 3103   0.0000       8.955063       243.6796 
 3104   0.0000       8.956597       243.7214 
 3105   0.0000       8.960575       243.8296 
 3106   0.0000       8.963257       243.9026 
 3107   0.0000       8.970574       244.1017 
 3108   0.0000       8.972142       244.1444 
 3109   0.0000       8.977121       244.2799 
 3110   0.0000       8.978881       244.3278 
 3111   0.0000       8.980919       244.3832 
 3112   0.0000       8.985822       244.5167 
 3113   0.0000       8.989544       244.6179 
 3114   0.0000       8.990522       244.6445 
 3115   0.0000       8.992514       244.6987 
 3116   0.0000       8.999411       244.8864 
 3117   0.0000       9.001376       244.9399 
 3118   0.0000       9.005354       245.0481 
 3119   0.0000       9.007224       245.0990 
 3120   0.0000       9.012634       245.2462 
 3121   0.0000       9.014013       245.2838 
 3122   0.0000       9.017802       245.3869 
 3123   0.0000       9.026027       245.6107 
 3124   0.0000       9.029609       245.7082 
 3125   0.0000       9.031190       245.7512 
 3126   0.0000       9.036166       245.8866 
 3127   0.0000       9.039046       245.9650 
 3128   0.0000       9.042352       246.0549 
 3129   0.0000       9.048390       246.2192 
 3130   0.0000       9.050138       246.2668 
 3131   0.0000       9.051479       246.3033 
 3132   0.0000       9.055771       246.4201 
 3133   0.0000       9.061177       246.5672 
 3134   0.0000       9.068596       246.7691 
 3135   0.0000       9.070683       246.8258 
 3136   0.0000       9.072434       246.8735 
 3137   0.0000       9.078587       247.0409 
 3138   0.0000       9.082968       247.1601 
 3139   0.0000       9.088371       247.3071 
 3140   0.0000       9.091745       247.3990 
 3141   0.0000       9.097495       247.5554 
 3142   0.0000       9.101938       247.6763 
 3143   0.0000       9.103950       247.7311 
 3144   0.0000       9.107481       247.8271 
 3145   0.0000       9.110974       247.9222 
 3146   0.0000       9.115235       248.0381 
 3147   0.0000       9.119248       248.1473 
 3148   0.0000       9.120551       248.1828 
 3149   0.0000       9.122289       248.2301 
 3150   0.0000       9.129821       248.4351 
 3151   0.0000       9.133902       248.5461 
 3152   0.0000       9.141449       248.7515 
 3153   0.0000       9.142840       248.7893 
 3154   0.0000       9.147108       248.9055 
 3155   0.0000       9.154970       249.1194 
 3156   0.0000       9.158935       249.2273 
 3157   0.0000       9.167185       249.4518 
 3158   0.0000       9.171013       249.5560 
 3159   0.0000       9.175364       249.6744 
 3160   0.0000       9.178799       249.7678 
 3161   0.0000       9.182239       249.8614 
 3162   0.0000       9.196182       250.2408 
 3163   0.0000       9.202493       250.4126 
 3164   0.0000       9.208851       250.5856 
 3165   0.0000       9.211007       250.6442 
 3166   0.0000       9.224790       251.0193 
 3167   0.0000       9.230039       251.1621 
 3168   0.0000       9.241725       251.4801 
 3169   0.0000       9.247360       251.6335 
 3170   0.0000       9.253787       251.8083 
 3171   0.0000       9.257593       251.9119 
 3172   0.0000       9.277105       252.4429 
 3173   0.0000       9.294495       252.9161 
 3174   0.0000       9.299737       253.0587 
 3175   0.0000       9.307485       253.2695 
 3176   0.0000       9.323289       253.6996 
 3177   0.0000       9.336453       254.0578 
 3178   0.0000       9.336813       254.0676 
 3179   0.0000       9.356282       254.5974 
 3180   0.0000       9.366415       254.8731 
 3181   0.0000       9.375747       255.1271 
 3182   0.0000       9.383191       255.3296 
 3183   0.0000       9.397661       255.7234 
 3184   0.0000       9.401800       255.8360 
 3185   0.0000       9.406545       255.9651 
 3186   0.0000       9.411244       256.0930 
 3187   0.0000       9.414763       256.1887 
 3188   0.0000       9.423050       256.4142 
 3189   0.0000       9.430623       256.6203 
 3190   0.0000       9.435774       256.7605 
 3191   0.0000       9.452258       257.2090 
 3192   0.0000       9.464047       257.5298 
 3193   0.0000       9.469089       257.6670 
 3194   0.0000       9.479732       257.9566 
 3195   0.0000       9.484033       258.0737 
 3196   0.0000       9.486355       258.1369 
 3197   0.0000       9.501531       258.5498 
 3198   0.0000       9.506077       258.6735 
 3199   0.0000       9.518025       258.9986 
 3200   0.0000       9.525993       259.2154 
 3201   0.0000       9.530105       259.3274 
 3202   0.0000       9.534986       259.4601 
 3203   0.0000       9.542751       259.6714 
 3204   0.0000       9.554643       259.9950 
 3205   0.0000       9.555638       260.0221 
 3206   0.0000       9.563606       260.2389 
 3207   0.0000       9.568242       260.3651 
 3208   0.0000       9.579913       260.6827 
 3209   0.0000       9.582139       260.7433 
 3210   0.0000       9.587076       260.8776 
 3211   0.0000       9.589969       260.9563 
 3212   0.0000       9.595483       261.1064 
 3213   0.0000       9.597966       261.1739 
 3214   0.0000       9.601299       261.2646 
 3215   0.0000       9.608917       261.4719 
 3216   0.0000       9.624021       261.8829 
 3217   0.0000       9.627472       261.9768 
 3218   0.0000       9.629342       262.0277 
 3219   0.0000       9.643499       262.4129 
 3220   0.0000       9.646822       262.5034 
 3221   0.0000       9.655651       262.7436 
 3222   0.0000       9.668472       263.0925 
 3223   0.0000       9.693519       263.7741 
 3224   0.0000       9.706421       264.1251 
 3225   0.0000       9.711798       264.2715 
 3226   0.0000       9.715007       264.3588 
 3227   0.0000       9.717405       264.4240 
 3228   0.0000       9.725144       264.6346 
 3229   0.0000       9.727385       264.6956 
 3230   0.0000       9.731117       264.7972 
 3231   0.0000       9.739477       265.0247 
 3232   0.0000       9.744817       265.1700 
 3233   0.0000       9.745860       265.1983 
 3234   0.0000       9.758518       265.5428 
 3235   0.0000       9.762938       265.6630 
 3236   0.0000       9.774174       265.9688 
 3237   0.0000       9.775539       266.0059 
 3238   0.0000       9.786424       266.3021 
 3239   0.0000       9.789079       266.3744 
 3240   0.0000       9.795461       266.5481 
 3241   0.0000       9.798712       266.6365 
 3242   0.0000       9.799665       266.6625 
 3243   0.0000       9.802446       266.7381 
 3244   0.0000       9.803583       266.7690 
 3245   0.0000       9.804107       266.7833 
 3246   0.0000       9.810338       266.9529 
 3247   0.0000       9.814674       267.0709 
 3248   0.0000       9.816147       267.1109 
 3249   0.0000       9.818296       267.1694 
 3250   0.0000       9.820175       267.2205 
 3251   0.0000       9.826239       267.3856 
 3252   0.0000       9.829419       267.4721 
 3253   0.0000       9.837243       267.6850 
 3254   0.0000       9.846476       267.9362 
 3255   0.0000       9.851959       268.0854 
 3256   0.0000       9.852158       268.0908 
 3257   0.0000       9.867335       268.5038 
 3258   0.0000       9.873463       268.6706 
 3259   0.0000       9.874210       268.6909 
 3260   0.0000       9.879746       268.8415 
 3261   0.0000       9.882765       268.9237 
 3262   0.0000       9.886620       269.0286 
 3263   0.0000       9.889850       269.1165 
 3264   0.0000       9.891367       269.1578 
 3265   0.0000       9.891470       269.1606 
 3266   0.0000       9.893732       269.2221 
 3267   0.0000       9.896052       269.2853 
 3268   0.0000       9.899231       269.3718 
 3269   0.0000       9.903273       269.4818 
 3270   0.0000       9.909897       269.6620 
 3271   0.0000       9.914151       269.7778 
 3272   0.0000       9.914855       269.7969 
 3273   0.0000       9.920802       269.9588 
 3274   0.0000       9.921148       269.9682 
 3275   0.0000       9.927635       270.1447 
 3276   0.0000       9.929080       270.1840 
 3277   0.0000       9.930706       270.2282 
 3278   0.0000       9.941915       270.5333 
 3279   0.0000       9.946146       270.6484 
 3280   0.0000       9.952520       270.8218 
 3281   0.0000       9.965845       271.1844 
 3282   0.0000       9.976490       271.4741 
 3283   0.0000       9.982653       271.6418 
 3284   0.0000       9.988882       271.8113 
 3285   0.0000       9.996271       272.0124 
 3286   0.0000       9.999153       272.0908 
 3287   0.0000       9.999350       272.0962 
 3288   0.0000      10.001214       272.1469 
 3289   0.0000      10.005608       272.2664 
 3290   0.0000      10.012078       272.4425 
 3291   0.0000      10.016217       272.5551 
 3292   0.0000      10.026122       272.8247 
 3293   0.0000      10.033973       273.0383 
 3294   0.0000      10.054316       273.5919 
 3295   0.0000      10.057067       273.6667 
 3296   0.0000      10.060575       273.7622 
 3297   0.0000      10.065824       273.9050 
 3298   0.0000      10.066917       273.9347 
 3299   0.0000      10.079704       274.2827 
 3300   0.0000      10.084844       274.4225 
 3301   0.0000      10.091843       274.6130 
 3302   0.0000      10.102825       274.9119 
 3303   0.0000      10.105495       274.9845 
 3304   0.0000      10.111050       275.1356 
 3305   0.0000      10.114544       275.2307 
 3306   0.0000      10.118317       275.3334 
 3307   0.0000      10.120932       275.4046 
 3308   0.0000      10.127052       275.5711 
 3309   0.0000      10.133287       275.7407 
 3310   0.0000      10.148556       276.1562 
 3311   0.0000      10.157666       276.4041 
 3312   0.0000      10.165699       276.6227 
 3313   0.0000      10.173363       276.8313 
 3314   0.0000      10.184646       277.1383 
 3315   0.0000      10.195376       277.4303 
 3316   0.0000      10.201260       277.5904 
 3317   0.0000      10.206226       277.7255 
 3318   0.0000      10.211752       277.8759 
 3319   0.0000      10.222292       278.1627 
 3320   0.0000      10.243991       278.7532 
 3321   0.0000      10.248833       278.8849 
 3322   0.0000      10.250539       278.9314 
 3323   0.0000      10.254410       279.0367 
 3324   0.0000      10.257957       279.1332 
 3325   0.0000      10.261533       279.2305 
 3326   0.0000      10.275850       279.6201 
 3327   0.0000      10.279379       279.7161 
 3328   0.0000      10.289758       279.9985 
 3329   0.0000      10.304245       280.3928 
 3330   0.0000      10.309830       280.5447 
 3331   0.0000      10.330904       281.1182 
 3332   0.0000      10.346208       281.5346 
 3333   0.0000      10.355782       281.7951 
 3334   0.0000      10.369259       282.1619 
 3335   0.0000      10.379039       282.4280 
 3336   0.0000      10.382665       282.5267 
 3337   0.0000      10.386088       282.6198 
 3338   0.0000      10.390882       282.7503 
 3339   0.0000      10.395084       282.8646 
 3340   0.0000      10.401604       283.0420 
 3341   0.0000      10.403731       283.0999 
 3342   0.0000      10.408205       283.2217 
 3343   0.0000      10.412721       283.3445 
 3344   0.0000      10.413437       283.3640 
 3345   0.0000      10.420646       283.5602 
 3346   0.0000      10.422239       283.6035 
 3347   0.0000      10.425200       283.6841 
 3348   0.0000      10.427739       283.7532 
 3349   0.0000      10.430747       283.8351 
 3350   0.0000      10.434662       283.9416 
 3351   0.0000      10.438075       284.0345 
 3352   0.0000      10.450522       284.3732 
 3353   0.0000      10.466725       284.8141 
 3354   0.0000      10.469304       284.8843 
 3355   0.0000      10.475514       285.0532 
 3356   0.0000      10.480914       285.2002 
 3357   0.0000      10.487624       285.3828 
 3358   0.0000      10.494013       285.5566 
 3359   0.0000      10.495562       285.5987 
 3360   0.0000      10.503332       285.8102 
 3361   0.0000      10.508724       285.9569 
 3362   0.0000      10.515549       286.1426 
 3363   0.0000      10.542549       286.8774 
 3364   0.0000      10.555730       287.2360 
 3365   0.0000      10.565888       287.5124 
 3366   0.0000      10.567091       287.5452 
 3367   0.0000      10.589999       288.1685 
 3368   0.0000      10.600121       288.4440 
 3369   0.0000      10.633456       289.3511 
 3370   0.0000      10.638030       289.4755 
 3371   0.0000      10.649186       289.7791 
 3372   0.0000      10.654119       289.9133 
 3373   0.0000      10.664160       290.1865 
 3374   0.0000      10.669734       290.3382 
 3375   0.0000      10.691487       290.9302 
 3376   0.0000      10.701045       291.1902 
 3377   0.0000      10.721933       291.7586 
 3378   0.0000      10.742295       292.3127 
 3379   0.0000      10.754298       292.6393 
 3380   0.0000      10.762986       292.8757 
 3381   0.0000      10.766832       292.9804 
 3382   0.0000      10.771969       293.1202 
 3383   0.0000      10.790754       293.6313 
 3384   0.0000      10.794213       293.7255 
 3385   0.0000      10.804274       293.9992 
 3386   0.0000      10.811405       294.1933 
 3387   0.0000      10.816832       294.3410 
 3388   0.0000      10.830288       294.7071 
 3389   0.0000      10.841841       295.0215 
 3390   0.0000      10.847776       295.1830 
 3391   0.0000      10.864914       295.6493 
 3392   0.0000      10.866153       295.6831 
 3393   0.0000      10.888782       296.2988 
 3394   0.0000      10.916448       297.0516 
 3395   0.0000      10.932308       297.4832 
 3396   0.0000      10.954073       298.0755 
 3397   0.0000      10.961593       298.2801 
 3398   0.0000      10.967265       298.4345 
 3399   0.0000      10.972365       298.5732 
 3400   0.0000      11.007486       299.5289 
 3401   0.0000      11.066375       301.1314 
 3402   0.0000      11.093873       301.8796 
 3403   0.0000      11.152624       303.4783 
 3404   0.0000      11.198397       304.7239 
 3405   0.0000      11.277514       306.8768 
 3406   0.0000      11.289454       307.2017 
 3407   0.0000      11.310372       307.7709 
 3408   0.0000      11.336135       308.4719 
 3409   0.0000      11.377811       309.6060 
 3410   0.0000      11.439853       311.2942 
 3411   0.0000      11.465794       312.0001 
 3412   0.0000      11.530044       313.7485 
 3413   0.0000      11.552717       314.3654 
 3414   0.0000      11.553834       314.3958 
 3415   0.0000      11.610234       315.9305 
 3416   0.0000      11.644083       316.8516 
 3417   0.0000      11.669878       317.5535 
 3418   0.0000      11.674224       317.6718 
 3419   0.0000      11.686051       317.9936 
 3420   0.0000      11.726323       319.0895 
 3421   0.0000      11.738118       319.4104 
 3422   0.0000      11.748659       319.6973 
 3423   0.0000      11.751577       319.7767 
 3424   0.0000      11.803899       321.2004 
 3425   0.0000      11.821923       321.6909 
 3426   0.0000      11.844559       322.3068 
 3427   0.0000      11.862613       322.7981 
 3428   0.0000      11.946069       325.0691 
 3429   0.0000      12.013237       326.8968 
 3430   0.0000      12.047336       327.8247 
 3431   0.0000      12.079329       328.6952 
 3432   0.0000      12.100326       329.2666 
 3433   0.0000      12.119330       329.7837 
 3434   0.0000      12.133925       330.1809 
 3435   0.0000      12.140380       330.3565 
 3436   0.0000      12.147497       330.5502 
 3437   0.0000      12.201681       332.0246 
 3438   0.0000      12.216335       332.4234 
 3439   0.0000      12.230878       332.8191 
 3440   0.0000      12.237187       332.9908 
 3441   0.0000      12.251356       333.3764 
 3442   0.0000      12.285823       334.3142 
 3443   0.0000      12.289678       334.4191 
 3444   0.0000      12.317163       335.1670 
 3445   0.0000      12.325122       335.3836 
 3446   0.0000      12.331778       335.5647 
 3447   0.0000      12.342353       335.8525 
 3448   0.0000      12.344552       335.9123 
 3449   0.0000      12.349800       336.0551 
 3450   0.0000      12.374391       336.7243 
 3451   0.0000      12.416676       337.8749 
 3452   0.0000      12.422537       338.0344 
 3453   0.0000      12.444699       338.6375 
 3454   0.0000      12.456057       338.9465 
 3455   0.0000      12.474583       339.4507 
 3456   0.0000      12.501003       340.1696 
 3457   0.0000      12.505854       340.3016 
 3458   0.0000      12.556616       341.6829 
 3459   0.0000      12.559117       341.7510 
 3460   0.0000      12.578351       342.2743 
 3461   0.0000      12.595100       342.7301 
 3462   0.0000      12.605204       343.0050 
 3463   0.0000      12.615163       343.2760 
 3464   0.0000      12.623206       343.4949 
 3465   0.0000      12.640659       343.9698 
 3466   0.0000      12.668767       344.7347 
 3467   0.0000      12.706765       345.7687 
 3468   0.0000      12.715273       346.0002 
 3469   0.0000      12.727386       346.3298 
 3470   0.0000      12.763129       347.3024 
 3471   0.0000      12.772674       347.5621 
 3472   0.0000      12.802779       348.3813 
 3473   0.0000      12.811009       348.6053 
 3474   0.0000      12.861542       349.9803 
 3475   0.0000      12.879214       350.4612 
 3476   0.0000      12.889246       350.7342 
 3477   0.0000      12.893619       350.8532 
 3478   0.0000      12.925335       351.7163 
 3479   0.0000      13.005282       353.8917 
 3480   0.0000      13.013650       354.1194 
 3481   0.0000      13.127355       357.2135 
 3482   0.0000      13.143535       357.6538 
 3483   0.0000      13.154155       357.9428 
 3484   0.0000      13.164042       358.2118 
 3485   0.0000      13.172497       358.4419 
 3486   0.0000      13.180640       358.6634 
 3487   0.0000      13.224883       359.8674 
 3488   0.0000      13.229491       359.9927 
 3489   0.0000      13.300872       361.9351 
 3490   0.0000      13.334451       362.8489 
 3491   0.0000      13.338955       362.9714 
 3492   0.0000      13.357450       363.4747 
 3493   0.0000      13.376859       364.0028 
 3494   0.0000      13.419398       365.1604 
 3495   0.0000      13.452921       366.0726 
 3496   0.0000      13.468531       366.4974 
 3497   0.0000      13.588897       369.7727 
 3498   0.0000      13.622691       370.6923 
 3499   0.0000      13.741579       373.9274 
 3500   0.0000      14.293624       388.9493 
 3501   0.0000      14.341324       390.2473 
 3502   0.0000      14.385039       391.4368 
 3503   0.0000      14.510057       394.8387 
 3504   0.0000      14.516228       395.0066 
 3505   0.0000      14.661186       398.9512 
 3506   0.0000      14.786338       402.3567 
 3507   0.0000      14.840029       403.8177 
 3508   0.0000      15.015213       408.5847 
 3509   0.0000      15.287279       415.9880 
 3510   0.0000      28.179174       766.7943 
 3511   0.0000      28.312693       770.4275 
 3512   0.0000      28.404673       772.9305 
 3513   0.0000      28.506955       775.7137 
 3514   0.0000      28.615511       778.6677 
 3515   0.0000      28.717445       781.4414 
 3516   0.0000      28.736280       781.9539 
 3517   0.0000      28.756955       782.5165 
 3518   0.0000      28.769715       782.8637 
 3519   0.0000      28.772061       782.9276 
 3520   0.0000      28.845478       784.9253 
 3521   0.0000      28.862125       785.3784 
 3522   0.0000      28.876708       785.7752 
 3523   0.0000      28.883720       785.9660 
 3524   0.0000      28.945954       787.6595 
 3525   0.0000      29.089744       791.5722 
 3526   0.0000      29.136166       792.8354 
 3527   0.0000      29.154733       793.3406 
 3528   0.0000      29.176979       793.9460 
 3529   0.0000      29.184182       794.1420 
 3530   0.0000      29.186504       794.2051 
 3531   0.0000      29.243660       795.7605 
 3532   0.0000      29.249554       795.9208 
 3533   0.0000      29.256921       796.1213 
 3534   0.0000      29.289763       797.0150 
 3535   0.0000      29.340235       798.3884 
 3536   0.0000      29.401868       800.0655 
 3537   0.0000      29.416489       800.4634 
 3538   0.0000      29.435945       800.9928 
 3539   0.0000      29.447512       801.3075 
 3540   0.0000      29.459292       801.6281 
 3541   0.0000      29.559040       804.3424 
 3542   0.0000      29.567050       804.5603 
 3543   0.0000      29.580979       804.9394 
 3544   0.0000      29.592936       805.2647 
 3545   0.0000      29.602220       805.5174 
 3546   0.0000      38.610525      1050.6458 
 3547   0.0000      38.824575      1056.4704 
 3548   0.0000      48.528380      1320.5244 
 3549   0.0000      48.685156      1324.7904 
 3550   0.0000      48.698588      1325.1559 
 3551   0.0000      48.799458      1327.9008 
 3552   0.0000     149.013090      4054.8523 
 3553   0.0000     149.155326      4058.7228 
 3554   0.0000     149.253659      4061.3985 
 3555   0.0000     149.355842      4064.1791 
 3556   0.0000     149.422769      4066.0003 
 3557   0.0000     149.514038      4068.4838 
 3558   0.0000     149.562556      4069.8041 
 3559   0.0000     149.575860      4070.1661 
 3560   0.0000     149.580572      4070.2943 
 3561   0.0000     149.603412      4070.9158 
 3562   0.0000     149.672769      4072.8031 
 3563   0.0000     149.679065      4072.9744 
 3564   0.0000     149.698467      4073.5024 
 3565   0.0000     149.732345      4074.4242 
 3566   0.0000     149.789581      4075.9817 
 3567   0.0000     149.903811      4079.0901 
 3568   0.0000     149.909448      4079.2435 
 3569   0.0000     149.967156      4080.8138 
 3570   0.0000     149.981646      4081.2081 
 3571   0.0000     150.001533      4081.7492 
 3572   0.0000     150.011912      4082.0317 
 3573   0.0000     150.025824      4082.4102 
 3574   0.0000     150.030203      4082.5294 
 3575   0.0000     150.049039      4083.0419 
 3576   0.0000     150.075385      4083.7588 
 3577   0.0000     150.231278      4088.0009 
 3578   0.0000     150.254647      4088.6368 
 3579   0.0000     150.270885      4089.0787 
 3580   0.0000     150.290089      4089.6012 
 3581   0.0000     150.302588      4089.9413 
 3582   0.0000     150.317891      4090.3578 
 3583   0.0000     150.371832      4091.8256 
 3584   0.0000     150.381876      4092.0989 
 3585   0.0000     150.391341      4092.3564 
 3586   0.0000     150.418285      4093.0896 
 3587   0.0000     150.447739      4093.8911 
 3588   0.0000     200.069409      5444.1654 
 3589   0.0000     200.332788      5451.3323 
 3590   0.0000     255.940642      6964.4989 
 3591   0.0000     256.122730      6969.4538 
 3592   0.0000     256.129599      6969.6407 
 3593   0.0000     256.259999      6973.1891 

                    ********************************
                    * MULLIKEN POPULATION ANALYSIS *
                    ********************************

-----------------------
MULLIKEN ATOMIC CHARGES
-----------------------
   0 O :   -0.474776
   1 O :   -0.403796
   2 N :   -0.283914
   3 N :    0.000302
   4 C :    0.458693
   5 C :    0.332980
   6 H :    0.104334
   7 C :    0.006232
   8 C :   -0.291301
   9 H :    0.148555
  10 C :   -0.129086
  11 H :    0.164477
  12 C :   -0.094352
  13 H :    0.143737
  14 C :   -0.109465
  15 H :    0.145667
  16 C :   -0.156074
  17 H :    0.115831
  18 C :    0.027493
  19 C :   -0.269450
  20 H :    0.118296
  21 H :    0.119650
  22 H :    0.103220
  23 C :   -0.290273
  24 H :    0.118107
  25 H :    0.117350
  26 H :    0.115079
  27 C :   -0.258306
  28 H :    0.122680
  29 H :    0.107316
  30 H :    0.092808
  31 C :    0.179986
  32 C :   -0.001858
  33 C :   -0.075271
  34 H :    0.101609
  35 C :   -0.144845
  36 H :    0.144359
  37 C :   -0.117201
  38 H :    0.154677
  39 C :   -0.117068
  40 H :    0.097543
  41 C :   -0.117331
  42 C :   -0.241108
  43 H :    0.092427
  44 H :    0.115435
  45 H :    0.095603
  46 C :   -0.265832
  47 H :    0.106438
  48 H :    0.106537
  49 H :    0.119339
  50 C :   -0.198171
  51 H :    0.076787
  52 H :    0.092022
  53 H :    0.085891
  54 C :    0.198947
  55 C :    0.068872
  56 C :   -0.110253
  57 H :    0.125990
  58 C :   -0.124268
  59 H :    0.146335
  60 C :   -0.111354
  61 H :    0.142978
  62 C :   -0.123495
  63 H :    0.150818
  64 C :   -0.144148
  65 H :    0.111062
  66 H :    0.117837
  67 O :   -0.613284
  68 C :    0.401471
  69 C :   -0.031296
  70 C :   -0.109844
  71 H :    0.108807
  72 C :   -0.138152
  73 H :    0.141615
  74 C :   -0.104751
  75 H :    0.140215
  76 C :   -0.147228
  77 H :    0.143909
  78 C :   -0.083212
  79 H :    0.103790
  80 O :   -0.644088
  81 H :    0.190741
Sum of atomic charges:    0.0000000

--------------------------------
MULLIKEN REDUCED ORBITAL CHARGES
--------------------------------
  0 O s       :     3.858319  s :     3.858319
      pz      :     1.615579  p :     4.572282
      px      :     1.484687
      py      :     1.472016
      dz2     :     0.007372  d :     0.040083
      dxz     :     0.007218
      dyz     :     0.006658
      dx2y2   :     0.010231
      dxy     :     0.008604
      f0      :     0.000422  f :     0.003901
      f+1     :     0.000413
      f-1     :     0.000344
      f+2     :     0.000098
      f-2     :     0.000720
      f+3     :     0.000928
      f-3     :     0.000977
      g0      :     0.000015  g :     0.000191
      g+1     :     0.000015
      g-1     :     0.000013
      g+2     :     0.000007
      g-2     :     0.000032
      g+3     :     0.000014
      g-3     :     0.000011
      g+4     :     0.000043
      g-4     :     0.000042
  1 O s       :     3.752521  s :     3.752521
      pz      :     1.512860  p :     4.610279
      px      :     1.564205
      py      :     1.533213
      dz2     :     0.004859  d :     0.036787
      dxz     :     0.005807
      dyz     :     0.006259
      dx2y2   :     0.010833
      dxy     :     0.009030
      f0      :     0.000297  f :     0.003996
      f+1     :     0.000426
      f-1     :     0.000422
      f+2     :     0.000252
      f-2     :     0.000785
      f+3     :     0.000829
      f-3     :     0.000985
      g0      :     0.000019  g :     0.000214
      g+1     :     0.000015
      g-1     :     0.000016
      g+2     :     0.000002
      g-2     :     0.000033
      g+3     :     0.000027
      g-3     :     0.000025
      g+4     :     0.000039
      g-4     :     0.000037
  2 N s       :     3.596744  s :     3.596744
      pz      :     1.099186  p :     3.617949
      px      :     1.320546
      py      :     1.198217
      dz2     :     0.017126  d :     0.060142
      dxz     :     0.013013
      dyz     :     0.014834
      dx2y2   :     0.006083
      dxy     :     0.009086
      f0      :     0.001735  f :     0.008555
      f+1     :     0.001307
      f-1     :     0.001902
      f+2     :     0.001130
      f-2     :     0.001178
      f+3     :     0.000582
      f-3     :     0.000720
      g0      :     0.000072  g :     0.000524
      g+1     :     0.000089
      g-1     :     0.000067
      g+2     :     0.000078
      g-2     :     0.000076
      g+3     :     0.000052
      g-3     :     0.000061
      g+4     :     0.000022
      g-4     :     0.000007
  3 N s       :     3.464691  s :     3.464691
      pz      :     1.072152  p :     3.431004
      px      :     1.233195
      py      :     1.125657
      dz2     :     0.023718  d :     0.094816
      dxz     :     0.021450
      dyz     :     0.019006
      dx2y2   :     0.016543
      dxy     :     0.014099
      f0      :     0.001737  f :     0.008628
      f+1     :     0.001713
      f-1     :     0.001854
      f+2     :     0.000722
      f-2     :     0.000437
      f+3     :     0.000995
      f-3     :     0.001170
      g0      :     0.000158  g :     0.000559
      g+1     :     0.000088
      g-1     :     0.000082
      g+2     :     0.000016
      g-2     :     0.000016
      g+3     :     0.000065
      g-3     :     0.000023
      g+4     :     0.000053
      g-4     :     0.000059
  4 C s       :     3.111554  s :     3.111554
      pz      :     0.729724  p :     2.145659
      px      :     0.756113
      py      :     0.659822
      dz2     :     0.046330  d :     0.246197
      dxz     :     0.050981
      dyz     :     0.041739
      dx2y2   :     0.074439
      dxy     :     0.032707
      f0      :     0.006831  f :     0.034060
      f+1     :     0.002696
      f-1     :     0.005254
      f+2     :     0.003039
      f-2     :     0.007364
      f+3     :     0.004296
      f-3     :     0.004580
      g0      :     0.000308  g :     0.003837
      g+1     :     0.000361
      g-1     :     0.000541
      g+2     :     0.000356
      g-2     :     0.000501
      g+3     :     0.000370
      g-3     :     0.000410
      g+4     :     0.000365
      g-4     :     0.000626
  5 C s       :     3.288474  s :     3.288474
      pz      :     0.750192  p :     2.236981
      px      :     0.769107
      py      :     0.717682
      dz2     :     0.015230  d :     0.120213
      dxz     :     0.026048
      dyz     :     0.018062
      dx2y2   :     0.026637
      dxy     :     0.034238
      f0      :     0.002633  f :     0.019691
      f+1     :     0.002331
      f-1     :     0.003560
      f+2     :     0.003450
      f-2     :     0.001369
      f+3     :     0.002271
      f-3     :     0.004078
      g0      :     0.000201  g :     0.001661
      g+1     :     0.000237
      g-1     :     0.000141
      g+2     :     0.000195
      g-2     :     0.000132
      g+3     :     0.000240
      g-3     :     0.000110
      g+4     :     0.000212
      g-4     :     0.000193
  6 H s       :     0.855874  s :     0.855874
      pz      :     0.009917  p :     0.034245
      px      :     0.011114
      py      :     0.013215
      dz2     :     0.001286  d :     0.005168
      dxz     :     0.000520
      dyz     :     0.000725
      dx2y2   :     0.001322
      dxy     :     0.001315
      f0      :     0.000013  f :     0.000378
      f+1     :     0.000008
      f-1     :     0.000126
      f+2     :     0.000045
      f-2     :     0.000042
      f+3     :     0.000039
      f-3     :     0.000104
  7 C s       :     3.278608  s :     3.278608
      pz      :     0.904629  p :     2.582272
      px      :     0.709181
      py      :     0.968462
      dz2     :     0.032460  d :     0.112487
      dxz     :     0.022102
      dyz     :     0.018836
      dx2y2   :     0.020911
      dxy     :     0.018179
      f0      :     0.004015  f :     0.018863
      f+1     :     0.001922
      f-1     :     0.001795
      f+2     :     0.005535
      f-2     :     0.001305
      f+3     :     0.001770
      f-3     :     0.002522
      g0      :     0.000140  g :     0.001537
      g+1     :     0.000317
      g-1     :     0.000091
      g+2     :     0.000236
      g-2     :     0.000243
      g+3     :     0.000179
      g-3     :     0.000095
      g+4     :     0.000142
      g-4     :     0.000095
  8 C s       :     3.312397  s :     3.312397
      pz      :     0.945489  p :     2.863365
      px      :     0.937982
      py      :     0.979895
      dz2     :     0.015339  d :     0.100533
      dxz     :     0.038425
      dyz     :     0.011915
      dx2y2   :     0.013020
      dxy     :     0.021834
      f0      :     0.002966  f :     0.013761
      f+1     :     0.001002
      f-1     :     0.001399
      f+2     :     0.003639
      f-2     :     0.001155
      f+3     :     0.000901
      f-3     :     0.002699
      g0      :     0.000137  g :     0.001244
      g+1     :     0.000256
      g-1     :     0.000040
      g+2     :     0.000171
      g-2     :     0.000181
      g+3     :     0.000130
      g-3     :     0.000071
      g+4     :     0.000112
      g-4     :     0.000149
  9 H s       :     0.827406  s :     0.827406
      pz      :     0.004747  p :     0.020656
      px      :     0.006395
      py      :     0.009514
      dz2     :     0.001127  d :     0.003084
      dxz     :     0.000303
      dyz     :     0.000589
      dx2y2   :     0.000637
      dxy     :     0.000428
      f0      :     0.000067  f :     0.000298
      f+1     :     0.000043
      f-1     :     0.000040
      f+2     :     0.000080
      f-2     :     0.000024
      f+3     :     0.000027
      f-3     :     0.000017
 10 C s       :     3.200215  s :     3.200215
      pz      :     0.944101  p :     2.796106
      px      :     0.906032
      py      :     0.945973
      dz2     :     0.023793  d :     0.118652
      dxz     :     0.043383
      dyz     :     0.009291
      dx2y2   :     0.015868
      dxy     :     0.026318
      f0      :     0.002359  f :     0.012832
      f+1     :     0.001246
      f-1     :     0.001375
      f+2     :     0.003552
      f-2     :     0.000914
      f+3     :     0.000891
      f-3     :     0.002496
      g0      :     0.000104  g :     0.001280
      g+1     :     0.000261
      g-1     :     0.000055
      g+2     :     0.000178
      g-2     :     0.000179
      g+3     :     0.000142
      g-3     :     0.000093
      g+4     :     0.000109
      g-4     :     0.000160
 11 H s       :     0.813836  s :     0.813836
      pz      :     0.002948  p :     0.018849
      px      :     0.006211
      py      :     0.009690
      dz2     :     0.000731  d :     0.002568
      dxz     :     0.000481
      dyz     :     0.000637
      dx2y2   :     0.000398
      dxy     :     0.000321
      f0      :     0.000085  f :     0.000270
      f+1     :     0.000029
      f-1     :     0.000031
      f+2     :     0.000067
      f-2     :     0.000036
      f+3     :     0.000013
      f-3     :     0.000011
 12 C s       :     3.201317  s :     3.201317
      pz      :     0.889760  p :     2.756437
      px      :     0.941878
      py      :     0.924799
      dz2     :     0.046502  d :     0.122709
      dxz     :     0.017218
      dyz     :     0.022502
      dx2y2   :     0.027444
      dxy     :     0.009044
      f0      :     0.002997  f :     0.012628
      f+1     :     0.001298
      f-1     :     0.001509
      f+2     :     0.003399
      f-2     :     0.001221
      f+3     :     0.001246
      f-3     :     0.000956
      g0      :     0.000128  g :     0.001261
      g+1     :     0.000266
      g-1     :     0.000085
      g+2     :     0.000204
      g-2     :     0.000229
      g+3     :     0.000155
      g-3     :     0.000102
      g+4     :     0.000069
      g-4     :     0.000023
 13 H s       :     0.831159  s :     0.831159
      pz      :     0.007486  p :     0.021988
      px      :     0.005264
      py      :     0.009237
      dz2     :     0.000148  d :     0.002837
      dxz     :     0.001210
      dyz     :     0.000051
      dx2y2   :     0.000282
      dxy     :     0.001145
      f0      :     0.000040  f :     0.000280
      f+1     :     0.000019
      f-1     :     0.000007
      f+2     :     0.000074
      f-2     :     0.000007
      f+3     :     0.000018
      f-3     :     0.000114
 14 C s       :     3.162418  s :     3.162418
      pz      :     0.928755  p :     2.815656
      px      :     0.945460
      py      :     0.941442
      dz2     :     0.018385  d :     0.117578
      dxz     :     0.051652
      dyz     :     0.011066
      dx2y2   :     0.011427
      dxy     :     0.025048
      f0      :     0.002815  f :     0.012543
      f+1     :     0.000814
      f-1     :     0.001403
      f+2     :     0.003250
      f-2     :     0.001064
      f+3     :     0.000800
      f-3     :     0.002397
      g0      :     0.000145  g :     0.001268
      g+1     :     0.000256
      g-1     :     0.000047
      g+2     :     0.000183
      g-2     :     0.000186
      g+3     :     0.000123
      g-3     :     0.000068
      g+4     :     0.000111
      g-4     :     0.000150
 15 H s       :     0.828193  s :     0.828193
      pz      :     0.007443  p :     0.022926
      px      :     0.006491
      py      :     0.008992
      dz2     :     0.000986  d :     0.002924
      dxz     :     0.000439
      dyz     :     0.000534
      dx2y2   :     0.000582
      dxy     :     0.000383
      f0      :     0.000067  f :     0.000290
      f+1     :     0.000043
      f-1     :     0.000030
      f+2     :     0.000079
      f-2     :     0.000028
      f+3     :     0.000026
      f-3     :     0.000017
 16 C s       :     3.243254  s :     3.243254
      pz      :     0.976193  p :     2.803085
      px      :     0.884185
      py      :     0.942707
      dz2     :     0.015649  d :     0.094786
      dxz     :     0.034062
      dyz     :     0.008606
      dx2y2   :     0.012095
      dxy     :     0.024374
      f0      :     0.002482  f :     0.013699
      f+1     :     0.001309
      f-1     :     0.001342
      f+2     :     0.003744
      f-2     :     0.000926
      f+3     :     0.001057
      f-3     :     0.002840
      g0      :     0.000100  g :     0.001249
      g+1     :     0.000252
      g-1     :     0.000045
      g+2     :     0.000171
      g-2     :     0.000171
      g+3     :     0.000147
      g-3     :     0.000091
      g+4     :     0.000109
      g-4     :     0.000164
 17 H s       :     0.854566  s :     0.854566
      pz      :     0.009446  p :     0.026087
      px      :     0.007884
      py      :     0.008757
      dz2     :     0.001107  d :     0.003218
      dxz     :     0.000507
      dyz     :     0.000727
      dx2y2   :     0.000501
      dxy     :     0.000376
      f0      :     0.000097  f :     0.000299
      f+1     :     0.000027
      f-1     :     0.000044
      f+2     :     0.000072
      f-2     :     0.000035
      f+3     :     0.000013
      f-3     :     0.000012
 18 C s       :     3.260056  s :     3.260056
      pz      :     0.693219  p :     2.546424
      px      :     0.897107
      py      :     0.956098
      dz2     :     0.024839  d :     0.139978
      dxz     :     0.023764
      dyz     :     0.030322
      dx2y2   :     0.033954
      dxy     :     0.027100
      f0      :     0.004212  f :     0.024110
      f+1     :     0.002458
      f-1     :     0.005216
      f+2     :     0.003241
      f-2     :     0.002331
      f+3     :     0.002590
      f-3     :     0.004063
      g0      :     0.000293  g :     0.001939
      g+1     :     0.000297
      g-1     :     0.000200
      g+2     :     0.000226
      g-2     :     0.000147
      g+3     :     0.000209
      g-3     :     0.000145
      g+4     :     0.000211
      g-4     :     0.000212
 19 C s       :     3.159746  s :     3.159746
      pz      :     1.042833  p :     3.033964
      px      :     0.952280
      py      :     1.038851
      dz2     :     0.012637  d :     0.068626
      dxz     :     0.011899
      dyz     :     0.014088
      dx2y2   :     0.014026
      dxy     :     0.015976
      f0      :     0.001283  f :     0.006361
      f+1     :     0.000801
      f-1     :     0.000291
      f+2     :     0.001065
      f-2     :     0.000218
      f+3     :     0.001274
      f-3     :     0.001428
      g0      :     0.000049  g :     0.000754
      g+1     :     0.000119
      g-1     :     0.000032
      g+2     :     0.000094
      g-2     :     0.000035
      g+3     :     0.000103
      g-3     :     0.000040
      g+4     :     0.000143
      g-4     :     0.000137
 20 H s       :     0.850700  s :     0.850700
      pz      :     0.009781  p :     0.026700
      px      :     0.007640
      py      :     0.009279
      dz2     :     0.001211  d :     0.003923
      dxz     :     0.000457
      dyz     :     0.000526
      dx2y2   :     0.000695
      dxy     :     0.001034
      f0      :     0.000024  f :     0.000382
      f+1     :     0.000007
      f-1     :     0.000145
      f+2     :     0.000022
      f-2     :     0.000066
      f+3     :     0.000056
      f-3     :     0.000062
 21 H s       :     0.849658  s :     0.849658
      pz      :     0.007836  p :     0.026431
      px      :     0.008071
      py      :     0.010524
      dz2     :     0.000656  d :     0.003876
      dxz     :     0.001218
      dyz     :     0.001502
      dx2y2   :     0.000282
      dxy     :     0.000218
      f0      :     0.000074  f :     0.000384
      f+1     :     0.000067
      f-1     :     0.000129
      f+2     :     0.000063
      f-2     :     0.000043
      f+3     :     0.000003
      f-3     :     0.000004
 22 H s       :     0.862756  s :     0.862756
      pz      :     0.011064  p :     0.029586
      px      :     0.008023
      py      :     0.010500
      dz2     :     0.000860  d :     0.004055
      dxz     :     0.000529
      dyz     :     0.000692
      dx2y2   :     0.001079
      dxy     :     0.000895
      f0      :     0.000011  f :     0.000384
      f+1     :     0.000038
      f-1     :     0.000108
      f+2     :     0.000039
      f-2     :     0.000042
      f+3     :     0.000035
      f-3     :     0.000111
 23 C s       :     3.184469  s :     3.184469
      pz      :     1.042231  p :     3.032066
      px      :     1.016113
      py      :     0.973721
      dz2     :     0.015371  d :     0.066623
      dxz     :     0.008600
      dyz     :     0.012416
      dx2y2   :     0.021351
      dxy     :     0.008885
      f0      :     0.000918  f :     0.006366
      f+1     :     0.000722
      f-1     :     0.001178
      f+2     :     0.001042
      f-2     :     0.000530
      f+3     :     0.000850
      f-3     :     0.001126
      g0      :     0.000076  g :     0.000749
      g+1     :     0.000074
      g-1     :     0.000102
      g+2     :     0.000055
      g-2     :     0.000037
      g+3     :     0.000129
      g-3     :     0.000072
      g+4     :     0.000115
      g-4     :     0.000090
 24 H s       :     0.853548  s :     0.853548
      pz      :     0.009071  p :     0.024082
      px      :     0.005797
      py      :     0.009214
      dz2     :     0.000144  d :     0.003873
      dxz     :     0.001692
      dyz     :     0.000061
      dx2y2   :     0.000577
      dxy     :     0.001398
      f0      :     0.000069  f :     0.000390
      f+1     :     0.000014
      f-1     :     0.000008
      f+2     :     0.000109
      f-2     :     0.000014
      f+3     :     0.000054
      f-3     :     0.000122
 25 H s       :     0.851909  s :     0.851909
      pz      :     0.007518  p :     0.026431
      px      :     0.009801
      py      :     0.009112
      dz2     :     0.000970  d :     0.003922
      dxz     :     0.000970
      dyz     :     0.001547
      dx2y2   :     0.000276
      dxy     :     0.000159
      f0      :     0.000113  f :     0.000388
      f+1     :     0.000046
      f-1     :     0.000144
      f+2     :     0.000046
      f-2     :     0.000032
      f+3     :     0.000003
      f-3     :     0.000003
 26 H s       :     0.855616  s :     0.855616
      pz      :     0.009888  p :     0.024976
      px      :     0.009799
      py      :     0.005289
      dz2     :     0.001035  d :     0.003938
      dxz     :     0.000367
      dyz     :     0.000618
      dx2y2   :     0.000837
      dxy     :     0.001080
      f0      :     0.000014  f :     0.000391
      f+1     :     0.000002
      f-1     :     0.000141
      f+2     :     0.000035
      f-2     :     0.000054
      f+3     :     0.000069
      f-3     :     0.000076
 27 C s       :     3.165093  s :     3.165093
      pz      :     1.025391  p :     3.018679
      px      :     1.028653
      py      :     0.964635
      dz2     :     0.017675  d :     0.067306
      dxz     :     0.007342
      dyz     :     0.010614
      dx2y2   :     0.018452
      dxy     :     0.013223
      f0      :     0.000916  f :     0.006472
      f+1     :     0.000578
      f-1     :     0.001398
      f+2     :     0.000928
      f-2     :     0.000681
      f+3     :     0.000998
      f-3     :     0.000973
      g0      :     0.000086  g :     0.000756
      g+1     :     0.000075
      g-1     :     0.000100
      g+2     :     0.000094
      g-2     :     0.000014
      g+3     :     0.000111
      g-3     :     0.000089
      g+4     :     0.000080
      g-4     :     0.000106
 28 H s       :     0.846838  s :     0.846838
      pz      :     0.007283  p :     0.026213
      px      :     0.010089
      py      :     0.008841
      dz2     :     0.001000  d :     0.003885
      dxz     :     0.001060
      dyz     :     0.001407
      dx2y2   :     0.000273
      dxy     :     0.000144
      f0      :     0.000112  f :     0.000384
      f+1     :     0.000062
      f-1     :     0.000128
      f+2     :     0.000053
      f-2     :     0.000024
      f+3     :     0.000004
      f-3     :     0.000001
 29 H s       :     0.860874  s :     0.860874
      pz      :     0.010337  p :     0.027452
      px      :     0.008369
      py      :     0.008746
      dz2     :     0.000149  d :     0.003975
      dxz     :     0.001745
      dyz     :     0.000083
      dx2y2   :     0.000448
      dxy     :     0.001550
      f0      :     0.000067  f :     0.000383
      f+1     :     0.000011
      f-1     :     0.000010
      f+2     :     0.000101
      f-2     :     0.000019
      f+3     :     0.000039
      f-3     :     0.000136
 30 H s       :     0.873071  s :     0.873071
      pz      :     0.010680  p :     0.029709
      px      :     0.010683
      py      :     0.008346
      dz2     :     0.000945  d :     0.004030
      dxz     :     0.000248
      dyz     :     0.000671
      dx2y2   :     0.001380
      dxy     :     0.000786
      f0      :     0.000006  f :     0.000383
      f+1     :     0.000023
      f-1     :     0.000116
      f+2     :     0.000054
      f-2     :     0.000021
      f+3     :     0.000040
      f-3     :     0.000123
 31 C s       :     3.274731  s :     3.274731
      pz      :     0.538318  p :     2.415083
      px      :     1.005120
      py      :     0.871645
      dz2     :     0.025982  d :     0.104672
      dxz     :     0.020045
      dyz     :     0.014670
      dx2y2   :     0.025975
      dxy     :     0.018000
      f0      :     0.002721  f :     0.023614
      f+1     :     0.005090
      f-1     :     0.008640
      f+2     :     0.001631
      f-2     :     0.001113
      f+3     :     0.001562
      f-3     :     0.002857
      g0      :     0.000483  g :     0.001913
      g+1     :     0.000282
      g-1     :     0.000347
      g+2     :     0.000073
      g-2     :     0.000123
      g+3     :     0.000194
      g-3     :     0.000231
      g+4     :     0.000102
      g-4     :     0.000078
 32 C s       :     3.351158  s :     3.351158
      pz      :     0.847214  p :     2.528432
      px      :     0.919274
      py      :     0.761943
      dz2     :     0.017832  d :     0.101880
      dxz     :     0.025513
      dyz     :     0.029043
      dx2y2   :     0.018785
      dxy     :     0.010707
      f0      :     0.001715  f :     0.018881
      f+1     :     0.003414
      f-1     :     0.005846
      f+2     :     0.001485
      f-2     :     0.001868
      f+3     :     0.001579
      f-3     :     0.002974
      g0      :     0.000292  g :     0.001506
      g+1     :     0.000219
      g-1     :     0.000278
      g+2     :     0.000079
      g-2     :     0.000129
      g+3     :     0.000166
      g-3     :     0.000150
      g+4     :     0.000118
      g-4     :     0.000074
 33 C s       :     3.209831  s :     3.209831
      pz      :     0.908701  p :     2.753267
      px      :     0.925210
      py      :     0.919356
      dz2     :     0.014636  d :     0.097615
      dxz     :     0.023798
      dyz     :     0.038898
      dx2y2   :     0.012267
      dxy     :     0.008016
      f0      :     0.001146  f :     0.013314
      f+1     :     0.002844
      f-1     :     0.004447
      f+2     :     0.000980
      f-2     :     0.001114
      f+3     :     0.000935
      f-3     :     0.001847
      g0      :     0.000281  g :     0.001243
      g+1     :     0.000212
      g-1     :     0.000234
      g+2     :     0.000049
      g-2     :     0.000114
      g+3     :     0.000118
      g-3     :     0.000105
      g+4     :     0.000074
      g-4     :     0.000057
 34 H s       :     0.865409  s :     0.865409
      pz      :     0.009642  p :     0.029077
      px      :     0.011141
      py      :     0.008294
      dz2     :     0.001076  d :     0.003583
      dxz     :     0.000521
      dyz     :     0.000648
      dx2y2   :     0.000750
      dxy     :     0.000588
      f0      :     0.000024  f :     0.000322
      f+1     :     0.000028
      f-1     :     0.000096
      f+2     :     0.000054
      f-2     :     0.000041
      f+3     :     0.000021
      f-3     :     0.000058
 35 C s       :     3.204365  s :     3.204365
      pz      :     0.967342  p :     2.794892
      px      :     0.917498
      py      :     0.910051
      dz2     :     0.053073  d :     0.131217
      dxz     :     0.011141
      dyz     :     0.021222
      dx2y2   :     0.024117
      dxy     :     0.021664
      f0      :     0.001063  f :     0.013091
      f+1     :     0.001437
      f-1     :     0.004222
      f+2     :     0.001651
      f-2     :     0.001246
      f+3     :     0.001133
      f-3     :     0.002339
      g0      :     0.000224  g :     0.001281
      g+1     :     0.000071
      g-1     :     0.000178
      g+2     :     0.000080
      g-2     :     0.000145
      g+3     :     0.000186
      g-3     :     0.000237
      g+4     :     0.000092
      g-4     :     0.000068
 36 H s       :     0.830065  s :     0.830065
      pz      :     0.005532  p :     0.022432
      px      :     0.009372
      py      :     0.007528
      dz2     :     0.000343  d :     0.002860
      dxz     :     0.001208
      dyz     :     0.001208
      dx2y2   :     0.000052
      dxy     :     0.000048
      f0      :     0.000028  f :     0.000284
      f+1     :     0.000123
      f-1     :     0.000120
      f+2     :     0.000006
      f-2     :     0.000006
      f+3     :     0.000000
      f-3     :     0.000000
 37 C s       :     3.188411  s :     3.188411
      pz      :     0.902718  p :     2.790334
      px      :     0.943458
      py      :     0.944158
      dz2     :     0.030012  d :     0.124250
      dxz     :     0.025403
      dyz     :     0.046906
      dx2y2   :     0.010130
      dxy     :     0.011799
      f0      :     0.000856  f :     0.012943
      f+1     :     0.002756
      f-1     :     0.004782
      f+2     :     0.000980
      f-2     :     0.001059
      f+3     :     0.001165
      f-3     :     0.001345
      g0      :     0.000277  g :     0.001264
      g+1     :     0.000215
      g-1     :     0.000291
      g+2     :     0.000069
      g-2     :     0.000084
      g+3     :     0.000125
      g-3     :     0.000113
      g+4     :     0.000052
      g-4     :     0.000038
 38 H s       :     0.819761  s :     0.819761
      pz      :     0.006211  p :     0.022399
      px      :     0.009140
      py      :     0.007048
      dz2     :     0.000610  d :     0.002875
      dxz     :     0.000343
      dyz     :     0.000548
      dx2y2   :     0.000856
      dxy     :     0.000518
      f0      :     0.000009  f :     0.000288
      f+1     :     0.000023
      f-1     :     0.000072
      f+2     :     0.000043
      f-2     :     0.000030
      f+3     :     0.000019
      f-3     :     0.000091
 39 C s       :     3.247842  s :     3.247842
      pz      :     0.877691  p :     2.745122
      px      :     0.926204
      py      :     0.941227
      dz2     :     0.018462  d :     0.108693
      dxz     :     0.028058
      dyz     :     0.042802
      dx2y2   :     0.011518
      dxy     :     0.007853
      f0      :     0.000854  f :     0.014144
      f+1     :     0.003259
      f-1     :     0.005001
      f+2     :     0.001109
      f-2     :     0.001059
      f+3     :     0.000990
      f-3     :     0.001873
      g0      :     0.000280  g :     0.001267
      g+1     :     0.000228
      g-1     :     0.000270
      g+2     :     0.000040
      g-2     :     0.000083
      g+3     :     0.000123
      g-3     :     0.000114
      g+4     :     0.000077
      g-4     :     0.000051
 40 H s       :     0.869293  s :     0.869293
      pz      :     0.008699  p :     0.029202
      px      :     0.010960
      py      :     0.009543
      dz2     :     0.001176  d :     0.003643
      dxz     :     0.000526
      dyz     :     0.000416
      dx2y2   :     0.000761
      dxy     :     0.000763
      f0      :     0.000024  f :     0.000319
      f+1     :     0.000026
      f-1     :     0.000083
      f+2     :     0.000052
      f-2     :     0.000034
      f+3     :     0.000034
      f-3     :     0.000066
 41 C s       :     3.255598  s :     3.255598
      pz      :     0.906039  p :     2.717559
      px      :     0.915523
      py      :     0.895997
      dz2     :     0.024628  d :     0.122790
      dxz     :     0.031949
      dyz     :     0.012825
      dx2y2   :     0.027063
      dxy     :     0.026324
      f0      :     0.002990  f :     0.019770
      f+1     :     0.004002
      f-1     :     0.002835
      f+2     :     0.001039
      f-2     :     0.003035
      f+3     :     0.001810
      f-3     :     0.004059
      g0      :     0.000250  g :     0.001615
      g+1     :     0.000264
      g-1     :     0.000155
      g+2     :     0.000105
      g-2     :     0.000127
      g+3     :     0.000203
      g-3     :     0.000079
      g+4     :     0.000221
      g-4     :     0.000212
 42 C s       :     3.170256  s :     3.170256
      pz      :     1.018450  p :     2.992714
      px      :     0.984035
      py      :     0.990230
      dz2     :     0.017236  d :     0.070736
      dxz     :     0.013274
      dyz     :     0.008149
      dx2y2   :     0.015248
      dxy     :     0.016829
      f0      :     0.001291  f :     0.006649
      f+1     :     0.000888
      f-1     :     0.000658
      f+2     :    -0.000025
      f-2     :     0.000978
      f+3     :     0.001393
      f-3     :     0.001466
      g0      :     0.000082  g :     0.000752
      g+1     :     0.000092
      g-1     :     0.000068
      g+2     :     0.000033
      g-2     :     0.000074
      g+3     :     0.000129
      g-3     :     0.000007
      g+4     :     0.000136
      g-4     :     0.000131
 43 H s       :     0.871897  s :     0.871897
      pz      :     0.011634  p :     0.031390
      px      :     0.009805
      py      :     0.009951
      dz2     :     0.001374  d :     0.003903
      dxz     :     0.000377
      dyz     :     0.000377
      dx2y2   :     0.000443
      dxy     :     0.001333
      f0      :     0.000026  f :     0.000383
      f+1     :     0.000150
      f-1     :     0.000000
      f+2     :     0.000014
      f-2     :     0.000065
      f+3     :     0.000030
      f-3     :     0.000098
 44 H s       :     0.855321  s :     0.855321
      pz      :     0.010568  p :     0.025034
      px      :     0.008778
      py      :     0.005688
      dz2     :     0.000468  d :     0.003829
      dxz     :     0.000442
      dyz     :     0.000909
      dx2y2   :     0.001418
      dxy     :     0.000592
      f0      :     0.000026  f :     0.000381
      f+1     :     0.000028
      f-1     :     0.000072
      f+2     :     0.000026
      f-2     :     0.000059
      f+3     :     0.000031
      f-3     :     0.000140
 45 H s       :     0.871388  s :     0.871388
      pz      :     0.007554  p :     0.028558
      px      :     0.010783
      py      :     0.010221
      dz2     :     0.000711  d :     0.004064
      dxz     :     0.001567
      dyz     :     0.001497
      dx2y2   :     0.000111
      dxy     :     0.000177
      f0      :     0.000066  f :     0.000387
      f+1     :     0.000128
      f-1     :     0.000129
      f+2     :     0.000017
      f-2     :     0.000043
      f+3     :     0.000001
      f-3     :     0.000003
 46 C s       :     3.151900  s :     3.151900
      pz      :     1.008320  p :     3.031610
      px      :     0.977877
      py      :     1.045413
      dz2     :     0.024073  d :     0.074822
      dxz     :     0.011794
      dyz     :     0.007178
      dx2y2   :     0.009254
      dxy     :     0.022522
      f0      :     0.001473  f :     0.006745
      f+1     :     0.001706
      f-1     :     0.000131
      f+2     :     0.000545
      f-2     :     0.000587
      f+3     :     0.001269
      f-3     :     0.001034
      g0      :     0.000146  g :     0.000755
      g+1     :     0.000114
      g-1     :     0.000029
      g+2     :     0.000065
      g-2     :     0.000033
      g+3     :     0.000133
      g-3     :     0.000049
      g+4     :     0.000115
      g-4     :     0.000071
 47 H s       :     0.860413  s :     0.860413
      pz      :     0.007217  p :     0.028691
      px      :     0.010532
      py      :     0.010943
      dz2     :     0.000819  d :     0.004070
      dxz     :     0.001364
      dyz     :     0.001651
      dx2y2   :     0.000050
      dxy     :     0.000186
      f0      :     0.000072  f :     0.000388
      f+1     :     0.000124
      f-1     :     0.000164
      f+2     :     0.000003
      f-2     :     0.000023
      f+3     :     0.000001
      f-3     :     0.000002
 48 H s       :     0.862532  s :     0.862532
      pz      :     0.009761  p :     0.026510
      px      :     0.008204
      py      :     0.008545
      dz2     :     0.000702  d :     0.004027
      dxz     :     0.000464
      dyz     :     0.000728
      dx2y2   :     0.001222
      dxy     :     0.000911
      f0      :     0.000018  f :     0.000394
      f+1     :     0.000045
      f-1     :     0.000077
      f+2     :     0.000017
      f-2     :     0.000056
      f+3     :     0.000034
      f-3     :     0.000146
 49 H s       :     0.848661  s :     0.848661
      pz      :     0.010600  p :     0.027729
      px      :     0.008129
      py      :     0.009000
      dz2     :     0.000365  d :     0.003886
      dxz     :     0.000570
      dyz     :     0.000903
      dx2y2   :     0.001482
      dxy     :     0.000566
      f0      :     0.000040  f :     0.000385
      f+1     :     0.000031
      f-1     :     0.000043
      f+2     :     0.000006
      f-2     :     0.000082
      f+3     :     0.000029
      f-3     :     0.000154
 50 C s       :     3.217950  s :     3.217950
      pz      :     0.915608  p :     2.909306
      px      :     0.978524
      py      :     1.015175
      dz2     :     0.014964  d :     0.063673
      dxz     :     0.019110
      dyz     :     0.009228
      dx2y2   :     0.005732
      dxy     :     0.014639
      f0      :     0.001835  f :     0.006509
      f+1     :     0.001967
      f-1     :     0.000874
      f+2     :    -0.000005
      f-2     :     0.000689
      f+3     :     0.001045
      f-3     :     0.000105
      g0      :     0.000175  g :     0.000731
      g+1     :     0.000193
      g-1     :     0.000086
      g+2     :     0.000068
      g-2     :     0.000064
      g+3     :     0.000073
      g-3     :     0.000009
      g+4     :     0.000044
      g-4     :     0.000020
 51 H s       :     0.886036  s :     0.886036
      pz      :     0.009164  p :     0.032529
      px      :     0.009439
      py      :     0.013927
      dz2     :     0.000545  d :     0.004251
      dxz     :     0.000601
      dyz     :     0.000943
      dx2y2   :     0.001481
      dxy     :     0.000680
      f0      :     0.000029  f :     0.000397
      f+1     :     0.000038
      f-1     :     0.000057
      f+2     :     0.000031
      f-2     :     0.000067
      f+3     :     0.000016
      f-3     :     0.000159
 52 H s       :     0.880299  s :     0.880299
      pz      :     0.007787  p :     0.023542
      px      :     0.008307
      py      :     0.007448
      dz2     :     0.000229  d :     0.003746
      dxz     :     0.000606
      dyz     :     0.000882
      dx2y2   :     0.001465
      dxy     :     0.000565
      f0      :     0.000058  f :     0.000390
      f+1     :     0.000020
      f-1     :     0.000028
      f+2     :     0.000007
      f-2     :     0.000088
      f+3     :     0.000030
      f-3     :     0.000159
 53 H s       :     0.878020  s :     0.878020
      pz      :     0.007744  p :     0.031659
      px      :     0.012002
      py      :     0.011913
      dz2     :     0.001416  d :     0.004050
      dxz     :     0.000315
      dyz     :     0.000601
      dx2y2   :     0.000340
      dxy     :     0.001378
      f0      :     0.000047  f :     0.000380
      f+1     :     0.000113
      f-1     :     0.000013
      f+2     :     0.000021
      f-2     :     0.000101
      f+3     :     0.000026
      f-3     :     0.000058
 54 C s       :     3.196676  s :     3.196676
      pz      :     0.672633  p :     2.279493
      px      :     0.734135
      py      :     0.872725
      dz2     :     0.049171  d :     0.284293
      dxz     :     0.055985
      dyz     :     0.044826
      dx2y2   :     0.084327
      dxy     :     0.049984
      f0      :     0.004234  f :     0.037216
      f+1     :     0.004895
      f-1     :     0.004820
      f+2     :     0.004656
      f-2     :     0.004865
      f+3     :     0.005698
      f-3     :     0.008048
      g0      :     0.000341  g :     0.003375
      g+1     :     0.000218
      g-1     :     0.000187
      g+2     :     0.000160
      g-2     :     0.000420
      g+3     :     0.000381
      g-3     :     0.000368
      g+4     :     0.000539
      g-4     :     0.000762
 55 C s       :     3.264464  s :     3.264464
      pz      :     0.909218  p :     2.536828
      px      :     0.953917
      py      :     0.673693
      dz2     :     0.032876  d :     0.110350
      dxz     :     0.015515
      dyz     :     0.020170
      dx2y2   :     0.025220
      dxy     :     0.016569
      f0      :     0.002197  f :     0.017955
      f+1     :     0.002217
      f-1     :     0.002187
      f+2     :     0.003944
      f-2     :     0.002258
      f+3     :     0.002590
      f-3     :     0.002562
      g0      :     0.000101  g :     0.001532
      g+1     :     0.000118
      g-1     :     0.000212
      g+2     :     0.000175
      g-2     :     0.000227
      g+3     :     0.000201
      g-3     :     0.000193
      g+4     :     0.000130
      g-4     :     0.000174
 56 C s       :     3.228781  s :     3.228781
      pz      :     0.924987  p :     2.759502
      px      :     0.934878
      py      :     0.899637
      dz2     :     0.016344  d :     0.107076
      dxz     :     0.006522
      dyz     :     0.036040
      dx2y2   :     0.017939
      dxy     :     0.030231
      f0      :     0.001916  f :     0.013635
      f+1     :     0.001874
      f-1     :     0.000950
      f+2     :     0.002926
      f-2     :     0.001755
      f+3     :     0.002200
      f-3     :     0.002015
      g0      :     0.000083  g :     0.001259
      g+1     :     0.000112
      g-1     :     0.000142
      g+2     :     0.000114
      g-2     :     0.000170
      g+3     :     0.000171
      g-3     :     0.000124
      g+4     :     0.000185
      g-4     :     0.000159
 57 H s       :     0.844040  s :     0.844040
      pz      :     0.009472  p :     0.026359
      px      :     0.009107
      py      :     0.007780
      dz2     :     0.001039  d :     0.003308
      dxz     :     0.000614
      dyz     :     0.000411
      dx2y2   :     0.000752
      dxy     :     0.000491
      f0      :     0.000045  f :     0.000303
      f+1     :     0.000036
      f-1     :     0.000062
      f+2     :     0.000067
      f-2     :     0.000037
      f+3     :     0.000019
      f-3     :     0.000036
 58 C s       :     3.201738  s :     3.201738
      pz      :     0.937262  p :     2.788603
      px      :     0.956147
      py      :     0.895193
      dz2     :     0.016948  d :     0.120197
      dxz     :     0.016660
      dyz     :     0.036241
      dx2y2   :     0.028804
      dxy     :     0.021543
      f0      :     0.001869  f :     0.012458
      f+1     :     0.001431
      f-1     :     0.000987
      f+2     :     0.002840
      f-2     :     0.001673
      f+3     :     0.001529
      f-3     :     0.002129
      g0      :     0.000085  g :     0.001273
      g+1     :     0.000040
      g-1     :     0.000222
      g+2     :     0.000142
      g-2     :     0.000154
      g+3     :     0.000132
      g-3     :     0.000159
      g+4     :     0.000193
      g-4     :     0.000145
 59 H s       :     0.828277  s :     0.828277
      pz      :     0.008080  p :     0.022299
      px      :     0.007408
      py      :     0.006811
      dz2     :     0.000917  d :     0.002808
      dxz     :     0.000292
      dyz     :     0.000508
      dx2y2   :     0.000592
      dxy     :     0.000498
      f0      :     0.000041  f :     0.000280
      f+1     :     0.000061
      f-1     :     0.000026
      f+2     :     0.000057
      f-2     :     0.000038
      f+3     :     0.000036
      f-3     :     0.000021
 60 C s       :     3.202144  s :     3.202144
      pz      :     0.900183  p :     2.770136
      px      :     0.917439
      py      :     0.952513
      dz2     :     0.036545  d :     0.125379
      dxz     :     0.021798
      dyz     :     0.013934
      dx2y2   :     0.033019
      dxy     :     0.020084
      f0      :     0.001671  f :     0.012431
      f+1     :     0.001935
      f-1     :     0.001541
      f+2     :     0.002812
      f-2     :     0.001510
      f+3     :     0.001502
      f-3     :     0.001461
      g0      :     0.000072  g :     0.001265
      g+1     :     0.000108
      g-1     :     0.000157
      g+2     :     0.000166
      g-2     :     0.000211
      g+3     :     0.000188
      g-3     :     0.000183
      g+4     :     0.000074
      g-4     :     0.000106
 61 H s       :     0.830875  s :     0.830875
      pz      :     0.008174  p :     0.023006
      px      :     0.008389
      py      :     0.006443
      dz2     :     0.000114  d :     0.002861
      dxz     :     0.000130
      dyz     :     0.001143
      dx2y2   :     0.000548
      dxy     :     0.000926
      f0      :     0.000044  f :     0.000280
      f+1     :     0.000009
      f-1     :     0.000011
      f+2     :     0.000058
      f-2     :     0.000027
      f+3     :     0.000057
      f-3     :     0.000074
 62 C s       :     3.180648  s :     3.180648
      pz      :     0.954822  p :     2.806767
      px      :     0.933414
      py      :     0.918530
      dz2     :     0.016111  d :     0.122154
      dxz     :     0.007036
      dyz     :     0.043703
      dx2y2   :     0.018436
      dxy     :     0.036867
      f0      :     0.001798  f :     0.012652
      f+1     :     0.001869
      f-1     :     0.000718
      f+2     :     0.002819
      f-2     :     0.001753
      f+3     :     0.001881
      f-3     :     0.001815
      g0      :     0.000086  g :     0.001275
      g+1     :     0.000114
      g-1     :     0.000145
      g+2     :     0.000128
      g-2     :     0.000169
      g+3     :     0.000172
      g-3     :     0.000120
      g+4     :     0.000182
      g-4     :     0.000159
 63 H s       :     0.823390  s :     0.823390
      pz      :     0.007408  p :     0.022659
      px      :     0.008963
      py      :     0.006288
      dz2     :     0.000918  d :     0.002849
      dxz     :     0.000510
      dyz     :     0.000339
      dx2y2   :     0.000617
      dxy     :     0.000465
      f0      :     0.000048  f :     0.000283
      f+1     :     0.000028
      f-1     :     0.000055
      f+2     :     0.000067
      f-2     :     0.000032
      f+3     :     0.000020
      f-3     :     0.000033
 64 C s       :     3.252715  s :     3.252715
      pz      :     0.954330  p :     2.773764
      px      :     0.920888
      py      :     0.898546
      dz2     :     0.015763  d :     0.103325
      dxz     :     0.013687
      dyz     :     0.023444
      dx2y2   :     0.025184
      dxy     :     0.025247
      f0      :     0.001968  f :     0.013088
      f+1     :     0.001391
      f-1     :     0.001135
      f+2     :     0.002862
      f-2     :     0.001739
      f+3     :     0.001581
      f-3     :     0.002412
      g0      :     0.000085  g :     0.001255
      g+1     :     0.000040
      g-1     :     0.000226
      g+2     :     0.000145
      g-2     :     0.000139
      g+3     :     0.000135
      g-3     :     0.000149
      g+4     :     0.000193
      g-4     :     0.000144
 65 H s       :     0.857710  s :     0.857710
      pz      :     0.008462  p :     0.027492
      px      :     0.009979
      py      :     0.009051
      dz2     :     0.000999  d :     0.003425
      dxz     :     0.000508
      dyz     :     0.000528
      dx2y2   :     0.000809
      dxy     :     0.000581
      f0      :     0.000044  f :     0.000312
      f+1     :     0.000074
      f-1     :     0.000027
      f+2     :     0.000069
      f-2     :     0.000038
      f+3     :     0.000039
      f-3     :     0.000021
 66 H s       :     0.794041  s :     0.794041
      pz      :     0.017512  p :     0.076588
      px      :     0.026678
      py      :     0.032398
      dz2     :     0.001845  d :     0.010582
      dxz     :     0.001141
      dyz     :     0.002197
      dx2y2   :     0.003529
      dxy     :     0.001869
      f0      :     0.000050  f :     0.000953
      f+1     :     0.000079
      f-1     :     0.000189
      f+2     :     0.000095
      f-2     :     0.000116
      f+3     :     0.000110
      f-3     :     0.000314
 67 O s       :     3.805333  s :     3.805333
      pz      :     1.704387  p :     4.776378
      px      :     1.470964
      py      :     1.601027
      dz2     :     0.004274  d :     0.028122
      dxz     :     0.008805
      dyz     :     0.002515
      dx2y2   :     0.005429
      dxy     :     0.007099
      f0      :     0.000328  f :     0.003279
      f+1     :     0.000718
      f-1     :     0.000037
      f+2     :     0.000724
      f-2     :     0.000541
      f+3     :     0.000365
      f-3     :     0.000565
      g0      :     0.000015  g :     0.000172
      g+1     :     0.000024
      g-1     :     0.000002
      g+2     :     0.000026
      g-2     :     0.000003
      g+3     :     0.000039
      g-3     :     0.000028
      g+4     :     0.000016
      g-4     :     0.000019
 68 C s       :     3.042920  s :     3.042920
      pz      :     0.718229  p :     2.262389
      px      :     0.830587
      py      :     0.713573
      dz2     :     0.069162  d :     0.256862
      dxz     :     0.065738
      dyz     :     0.045873
      dx2y2   :     0.025022
      dxy     :     0.051068
      f0      :     0.004844  f :     0.031859
      f+1     :     0.010733
      f-1     :     0.002492
      f+2     :     0.003308
      f-2     :     0.004625
      f+3     :     0.002647
      f-3     :     0.003210
      g0      :     0.000801  g :     0.004498
      g+1     :     0.000761
      g-1     :     0.000444
      g+2     :     0.000736
      g-2     :     0.000350
      g+3     :     0.000425
      g-3     :     0.000523
      g+4     :     0.000180
      g-4     :     0.000278
 69 C s       :     3.278942  s :     3.278942
      pz      :     0.859888  p :     2.621373
      px      :     0.797492
      py      :     0.963993
      dz2     :     0.025420  d :     0.112204
      dxz     :     0.039578
      dyz     :     0.019087
      dx2y2   :     0.013160
      dxy     :     0.014959
      f0      :     0.001935  f :     0.017235
      f+1     :     0.005798
      f-1     :     0.001425
      f+2     :     0.001931
      f-2     :     0.002075
      f+3     :     0.001724
      f-3     :     0.002347
      g0      :     0.000292  g :     0.001542
      g+1     :     0.000271
      g-1     :     0.000166
      g+2     :     0.000191
      g-2     :     0.000072
      g+3     :     0.000162
      g-3     :     0.000201
      g+4     :     0.000076
      g-4     :     0.000111
 70 C s       :     3.248105  s :     3.248105
      pz      :     0.955529  p :     2.749721
      px      :     0.870498
      py      :     0.923693
      dz2     :     0.029635  d :     0.097866
      dxz     :     0.019200
      dyz     :     0.009215
      dx2y2   :     0.014326
      dxy     :     0.025490
      f0      :     0.000693  f :     0.012901
      f+1     :     0.004442
      f-1     :     0.000736
      f+2     :     0.001227
      f-2     :     0.002124
      f+3     :     0.001522
      f-3     :     0.002157
      g0      :     0.000152  g :     0.001252
      g+1     :     0.000193
      g-1     :     0.000080
      g+2     :     0.000180
      g-2     :     0.000034
      g+3     :     0.000196
      g-3     :     0.000207
      g+4     :     0.000107
      g-4     :     0.000103
 71 H s       :     0.860744  s :     0.860744
      pz      :     0.006113  p :     0.026812
      px      :     0.009806
      py      :     0.010894
      dz2     :     0.000581  d :     0.003333
      dxz     :     0.001356
      dyz     :     0.000933
      dx2y2   :     0.000230
      dxy     :     0.000233
      f0      :     0.000077  f :     0.000303
      f+1     :     0.000104
      f-1     :     0.000054
      f+2     :     0.000030
      f-2     :     0.000033
      f+3     :     0.000003
      f-3     :     0.000002
 72 C s       :     3.188024  s :     3.188024
      pz      :     0.916664  p :     2.812080
      px      :     0.950014
      py      :     0.945402
      dz2     :     0.025466  d :     0.124355
      dxz     :     0.053514
      dyz     :     0.017487
      dx2y2   :     0.015843
      dxy     :     0.012046
      f0      :     0.001435  f :     0.012424
      f+1     :     0.004233
      f-1     :     0.001299
      f+2     :     0.001392
      f-2     :     0.001360
      f+3     :     0.001629
      f-3     :     0.001075
      g0      :     0.000269  g :     0.001270
      g+1     :     0.000224
      g-1     :     0.000148
      g+2     :     0.000149
      g-2     :     0.000080
      g+3     :     0.000148
      g-3     :     0.000120
      g+4     :     0.000076
      g-4     :     0.000055
 73 H s       :     0.832344  s :     0.832344
      pz      :     0.007031  p :     0.022890
      px      :     0.005726
      py      :     0.010133
      dz2     :     0.000673  d :     0.002869
      dxz     :     0.000571
      dyz     :     0.000311
      dx2y2   :     0.000365
      dxy     :     0.000949
      f0      :     0.000010  f :     0.000283
      f+1     :     0.000098
      f-1     :     0.000002
      f+2     :     0.000021
      f-2     :     0.000054
      f+3     :     0.000022
      f-3     :     0.000075
 74 C s       :     3.190169  s :     3.190169
      pz      :     0.911437  p :     2.778454
      px      :     0.933140
      py      :     0.933878
      dz2     :     0.026353  d :     0.122598
      dxz     :     0.053967
      dyz     :     0.015086
      dx2y2   :     0.009331
      dxy     :     0.017861
      f0      :     0.001395  f :     0.012272
      f+1     :     0.004303
      f-1     :     0.001139
      f+2     :     0.001194
      f-2     :     0.001613
      f+3     :     0.001042
      f-3     :     0.001586
      g0      :     0.000266  g :     0.001257
      g+1     :     0.000228
      g-1     :     0.000139
      g+2     :     0.000173
      g-2     :     0.000054
      g+3     :     0.000124
      g-3     :     0.000146
      g+4     :     0.000041
      g-4     :     0.000087
 75 H s       :     0.833356  s :     0.833356
      pz      :     0.007299  p :     0.023229
      px      :     0.006248
      py      :     0.009681
      dz2     :     0.000696  d :     0.002917
      dxz     :     0.000572
      dyz     :     0.000322
      dx2y2   :     0.000536
      dxy     :     0.000791
      f0      :     0.000009  f :     0.000283
      f+1     :     0.000092
      f-1     :     0.000009
      f+2     :     0.000033
      f-2     :     0.000041
      f+3     :     0.000049
      f-3     :     0.000049
 76 C s       :     3.187262  s :     3.187262
      pz      :     0.973217  p :     2.823286
      px      :     0.889093
      py      :     0.960976
      dz2     :     0.045872  d :     0.123015
      dxz     :     0.019577
      dyz     :     0.011028
      dx2y2   :     0.023178
      dxy     :     0.023361
      f0      :     0.000559  f :     0.012388
      f+1     :     0.004456
      f-1     :     0.000786
      f+2     :     0.001050
      f-2     :     0.001961
      f+3     :     0.001595
      f-3     :     0.001981
      g0      :     0.000160  g :     0.001276
      g+1     :     0.000197
      g-1     :     0.000082
      g+2     :     0.000190
      g-2     :     0.000038
      g+3     :     0.000199
      g-3     :     0.000211
      g+4     :     0.000101
      g-4     :     0.000099
 77 H s       :     0.829723  s :     0.829723
      pz      :     0.006261  p :     0.023185
      px      :     0.007027
      py      :     0.009898
      dz2     :     0.000577  d :     0.002898
      dxz     :     0.001120
      dyz     :     0.000885
      dx2y2   :     0.000150
      dxy     :     0.000166
      f0      :     0.000074  f :     0.000284
      f+1     :     0.000091
      f-1     :     0.000055
      f+2     :     0.000032
      f-2     :     0.000029
      f+3     :     0.000001
      f-3     :     0.000001
 78 C s       :     3.227778  s :     3.227778
      pz      :     0.887300  p :     2.742120
      px      :     0.930924
      py      :     0.923896
      dz2     :     0.021310  d :     0.099251
      dxz     :     0.037438
      dyz     :     0.014624
      dx2y2   :     0.012830
      dxy     :     0.013049
      f0      :     0.001450  f :     0.012816
      f+1     :     0.004267
      f-1     :     0.001277
      f+2     :     0.001696
      f-2     :     0.001400
      f+3     :     0.001515
      f-3     :     0.001210
      g0      :     0.000263  g :     0.001247
      g+1     :     0.000206
      g-1     :     0.000151
      g+2     :     0.000150
      g-2     :     0.000078
      g+3     :     0.000148
      g-3     :     0.000121
      g+4     :     0.000076
      g-4     :     0.000054
 79 H s       :     0.865471  s :     0.865471
      pz      :     0.008360  p :     0.027090
      px      :     0.009074
      py      :     0.009656
      dz2     :     0.000716  d :     0.003345
      dxz     :     0.000979
      dyz     :     0.000307
      dx2y2   :     0.000356
      dxy     :     0.000987
      f0      :     0.000009  f :     0.000304
      f+1     :     0.000111
      f-1     :     0.000002
      f+2     :     0.000026
      f-2     :     0.000059
      f+3     :     0.000022
      f-3     :     0.000075
 80 O s       :     3.856979  s :     3.856979
      pz      :     1.372947  p :     4.756231
      px      :     1.833410
      py      :     1.549874
      dz2     :     0.010209  d :     0.027617
      dxz     :     0.005621
      dyz     :     0.008538
      dx2y2   :     0.001520
      dxy     :     0.001728
      f0      :     0.001049  f :     0.003093
      f+1     :     0.000494
      f-1     :     0.000862
      f+2     :     0.000351
      f-2     :     0.000229
      f+3     :     0.000052
      f-3     :     0.000056
      g0      :     0.000049  g :     0.000168
      g+1     :     0.000017
      g-1     :     0.000056
      g+2     :     0.000024
      g-2     :     0.000016
      g+3     :     0.000003
      g-3     :     0.000003
      g+4     :     0.000001
      g-4     :     0.000001
 81 H s       :     0.700141  s :     0.700141
      pz      :     0.015630  p :     0.098377
      px      :     0.042759
      py      :     0.039987
      dz2     :     0.001264  d :     0.009778
      dxz     :     0.001497
      dyz     :     0.001495
      dx2y2   :     0.003520
      dxy     :     0.002001
      f0      :     0.000080  f :     0.000964
      f+1     :     0.000097
      f-1     :     0.000094
      f+2     :     0.000051
      f-2     :     0.000166
      f+3     :     0.000225
      f-3     :     0.000250


                     *******************************
                     * LOEWDIN POPULATION ANALYSIS *
                     *******************************

----------------------
LOEWDIN ATOMIC CHARGES
----------------------
   0 O :    0.460631
   1 O :    0.324005
   2 N :    0.625905
   3 N :    0.654420
   4 C :   -0.544212
   5 C :   -0.044055
   6 H :   -0.010471
   7 C :   -0.104678
   8 C :    0.092683
   9 H :   -0.034715
  10 C :    0.075464
  11 H :   -0.046579
  12 C :    0.073460
  13 H :   -0.047842
  14 C :    0.072550
  15 H :   -0.048245
  16 C :    0.088041
  17 H :   -0.038030
  18 C :   -0.337539
  19 C :    0.248483
  20 H :   -0.046787
  21 H :   -0.042467
  22 H :   -0.057462
  23 C :    0.240410
  24 H :   -0.048007
  25 H :   -0.041537
  26 H :   -0.048960
  27 C :    0.247700
  28 H :   -0.041981
  29 H :   -0.047740
  30 H :   -0.055132
  31 C :   -0.132125
  32 C :   -0.030999
  33 C :    0.093986
  34 H :   -0.041799
  35 C :    0.076214
  36 H :   -0.044824
  37 C :    0.073661
  38 H :   -0.045800
  39 C :    0.082381
  40 H :   -0.044950
  41 C :   -0.234687
  42 C :    0.255595
  43 H :   -0.044712
  44 H :   -0.043048
  45 H :   -0.047416
  46 C :    0.253771
  47 H :   -0.053914
  48 H :   -0.044166
  49 H :   -0.044863
  50 C :    0.261123
  51 H :   -0.042572
  52 H :   -0.033356
  53 H :   -0.044664
  54 C :   -0.649161
  55 C :   -0.123726
  56 C :    0.093880
  57 H :   -0.039330
  58 C :    0.072437
  59 H :   -0.048120
  60 C :    0.075079
  61 H :   -0.047122
  62 C :    0.072918
  63 H :   -0.047870
  64 C :    0.084051
  65 H :   -0.046907
  66 H :   -0.114516
  67 O :    0.145233
  68 C :   -0.991444
  69 C :   -0.137284
  70 C :    0.071405
  71 H :   -0.055413
  72 C :    0.057472
  73 H :   -0.052954
  74 C :    0.060742
  75 H :   -0.051775
  76 C :    0.057382
  77 H :   -0.052977
  78 C :    0.071425
  79 H :   -0.054260
  80 O :    0.236314
  81 H :   -0.225630

-------------------------------
LOEWDIN REDUCED ORBITAL CHARGES
-------------------------------
  0 O s       :     3.159231  s :     3.159231
      pz      :     1.413805  p :     4.224730
      px      :     1.408585
      py      :     1.402340
      dz2     :     0.022963  d :     0.129747
      dxz     :     0.029177
      dyz     :     0.023328
      dx2y2   :     0.023743
      dxy     :     0.030536
      f0      :     0.004491  f :     0.024627
      f+1     :     0.003045
      f-1     :     0.002673
      f+2     :     0.000595
      f-2     :     0.005344
      f+3     :     0.004054
      f-3     :     0.004423
      g0      :     0.000093  g :     0.001034
      g+1     :     0.000103
      g-1     :     0.000095
      g+2     :     0.000032
      g-2     :     0.000138
      g+3     :     0.000091
      g-3     :     0.000110
      g+4     :     0.000154
      g-4     :     0.000218
  1 O s       :     3.225373  s :     3.225373
      pz      :     1.364661  p :     4.329963
      px      :     1.489184
      py      :     1.476118
      dz2     :     0.012334  d :     0.098051
      dxz     :     0.012227
      dyz     :     0.014315
      dx2y2   :     0.030318
      dxy     :     0.028857
      f0      :     0.001619  f :     0.021411
      f+1     :     0.002000
      f-1     :     0.001871
      f+2     :     0.001491
      f-2     :     0.003710
      f+3     :     0.004698
      f-3     :     0.006022
      g0      :     0.000081  g :     0.001197
      g+1     :     0.000074
      g-1     :     0.000079
      g+2     :     0.000016
      g-2     :     0.000142
      g+3     :     0.000144
      g-3     :     0.000155
      g+4     :     0.000212
      g-4     :     0.000294
  2 N s       :     2.688675  s :     2.688675
      pz      :     1.080521  p :     3.305684
      px      :     1.109969
      py      :     1.115194
      dz2     :     0.091629  d :     0.321239
      dxz     :     0.062998
      dyz     :     0.092235
      dx2y2   :     0.029265
      dxy     :     0.045112
      f0      :     0.010169  f :     0.055074
      f+1     :     0.005237
      f-1     :     0.015917
      f+2     :     0.009018
      f-2     :     0.007233
      f+3     :     0.004362
      f-3     :     0.003138
      g0      :     0.000402  g :     0.003422
      g+1     :     0.000232
      g-1     :     0.000834
      g+2     :     0.000527
      g-2     :     0.000364
      g+3     :     0.000400
      g-3     :     0.000256
      g+4     :     0.000205
      g-4     :     0.000202
  3 N s       :     2.656396  s :     2.656396
      pz      :     1.061715  p :     3.205423
      px      :     1.077444
      py      :     1.066264
      dz2     :     0.101789  d :     0.410725
      dxz     :     0.083246
      dyz     :     0.083054
      dx2y2   :     0.075979
      dxy     :     0.066657
      f0      :     0.007319  f :     0.070754
      f+1     :     0.014355
      f-1     :     0.016387
      f+2     :     0.009215
      f-2     :     0.007877
      f+3     :     0.007072
      f-3     :     0.008529
      g0      :     0.000218  g :     0.002281
      g+1     :     0.000433
      g-1     :     0.000478
      g+2     :     0.000225
      g-2     :     0.000150
      g+3     :     0.000142
      g-3     :     0.000261
      g+4     :     0.000205
      g-4     :     0.000169
  4 C s       :     2.574703  s :     2.574703
      pz      :     0.924080  p :     2.572382
      px      :     0.808807
      py      :     0.839496
      dz2     :     0.197266  d :     1.039228
      dxz     :     0.199336
      dyz     :     0.208339
      dx2y2   :     0.244094
      dxy     :     0.190194
      f0      :     0.055184  f :     0.315667
      f+1     :     0.028933
      f-1     :     0.056102
      f+2     :     0.033780
      f-2     :     0.058317
      f+3     :     0.046725
      f-3     :     0.036626
      g0      :     0.002680  g :     0.042231
      g+1     :     0.002898
      g-1     :     0.005920
      g+2     :     0.002869
      g-2     :     0.004827
      g+3     :     0.004781
      g-3     :     0.004565
      g+4     :     0.004595
      g-4     :     0.009096
  5 C s       :     2.524349  s :     2.524349
      pz      :     0.884436  p :     2.648787
      px      :     0.925617
      py      :     0.838734
      dz2     :     0.131839  d :     0.670647
      dxz     :     0.139347
      dyz     :     0.117615
      dx2y2   :     0.141249
      dxy     :     0.140597
      f0      :     0.025659  f :     0.186959
      f+1     :     0.021130
      f-1     :     0.027130
      f+2     :     0.030452
      f-2     :     0.026255
      f+3     :     0.020700
      f-3     :     0.035633
      g0      :     0.001539  g :     0.013312
      g+1     :     0.001529
      g-1     :     0.001180
      g+2     :     0.001141
      g-2     :     0.001699
      g+3     :     0.001777
      g-3     :     0.001367
      g+4     :     0.001440
      g-4     :     0.001640
  6 H s       :     0.728300  s :     0.728300
      pz      :     0.061072  p :     0.200203
      px      :     0.054092
      py      :     0.085039
      dz2     :     0.014947  d :     0.072019
      dxz     :     0.006284
      dyz     :     0.016956
      dx2y2   :     0.016852
      dxy     :     0.016979
      f0      :     0.000693  f :     0.009950
      f+1     :     0.000248
      f-1     :     0.002549
      f+2     :     0.001644
      f-2     :     0.001346
      f+3     :     0.001373
      f-3     :     0.002096
  7 C s       :     2.556586  s :     2.556586
      pz      :     0.978100  p :     2.722277
      px      :     0.908536
      py      :     0.835641
      dz2     :     0.160614  d :     0.649779
      dxz     :     0.169230
      dyz     :     0.099689
      dx2y2   :     0.119845
      dxy     :     0.100402
      f0      :     0.030931  f :     0.161471
      f+1     :     0.022716
      f-1     :     0.017896
      f+2     :     0.036485
      f-2     :     0.016985
      f+3     :     0.013719
      f-3     :     0.022739
      g0      :     0.001206  g :     0.014565
      g+1     :     0.002181
      g-1     :     0.001584
      g+2     :     0.002378
      g-2     :     0.001876
      g+3     :     0.001726
      g-3     :     0.001166
      g+4     :     0.001072
      g-4     :     0.001375
  8 C s       :     2.571793  s :     2.571793
      pz      :     0.917493  p :     2.695207
      px      :     0.987462
      py      :     0.790252
      dz2     :     0.095479  d :     0.511071
      dxz     :     0.170906
      dyz     :     0.061856
      dx2y2   :     0.083106
      dxy     :     0.099725
      f0      :     0.025814  f :     0.117388
      f+1     :     0.014985
      f-1     :     0.012295
      f+2     :     0.024973
      f-2     :     0.009902
      f+3     :     0.011158
      f-3     :     0.018260
      g0      :     0.001286  g :     0.011858
      g+1     :     0.001780
      g-1     :     0.000877
      g+2     :     0.001773
      g-2     :     0.001397
      g+3     :     0.001543
      g-3     :     0.000599
      g+4     :     0.001078
      g-4     :     0.001526
  9 H s       :     0.771647  s :     0.771647
      pz      :     0.070541  p :     0.187581
      px      :     0.058842
      py      :     0.058197
      dz2     :     0.019251  d :     0.065782
      dxz     :     0.013639
      dyz     :     0.012751
      dx2y2   :     0.011154
      dxy     :     0.008988
      f0      :     0.001707  f :     0.009705
      f+1     :     0.001694
      f-1     :     0.001399
      f+2     :     0.002030
      f-2     :     0.001599
      f+3     :     0.000632
      f-3     :     0.000644
 10 C s       :     2.582694  s :     2.582694
      pz      :     0.924786  p :     2.711643
      px      :     0.987020
      py      :     0.799838
      dz2     :     0.099749  d :     0.504443
      dxz     :     0.161166
      dyz     :     0.050942
      dx2y2   :     0.091223
      dxy     :     0.101364
      f0      :     0.021910  f :     0.114074
      f+1     :     0.015783
      f-1     :     0.011492
      f+2     :     0.025288
      f-2     :     0.009919
      f+3     :     0.010466
      f-3     :     0.019216
      g0      :     0.000796  g :     0.011682
      g+1     :     0.001981
      g-1     :     0.000991
      g+2     :     0.001375
      g-2     :     0.001382
      g+3     :     0.001637
      g-3     :     0.000829
      g+4     :     0.001045
      g-4     :     0.001647
 11 H s       :     0.786282  s :     0.786282
      pz      :     0.077687  p :     0.186038
      px      :     0.052676
      py      :     0.055676
      dz2     :     0.019556  d :     0.064602
      dxz     :     0.015947
      dyz     :     0.014539
      dx2y2   :     0.008107
      dxy     :     0.006452
      f0      :     0.002257  f :     0.009657
      f+1     :     0.001810
      f-1     :     0.001526
      f+2     :     0.001933
      f-2     :     0.001457
      f+3     :     0.000344
      f-3     :     0.000331
 12 C s       :     2.585044  s :     2.585044
      pz      :     0.957989  p :     2.708370
      px      :     0.950690
      py      :     0.799691
      dz2     :     0.152999  d :     0.507446
      dxz     :     0.120498
      dyz     :     0.094998
      dx2y2   :     0.094087
      dxy     :     0.044864
      f0      :     0.023177  f :     0.114051
      f+1     :     0.019084
      f-1     :     0.015261
      f+2     :     0.024001
      f-2     :     0.016373
      f+3     :     0.009223
      f-3     :     0.006931
      g0      :     0.001114  g :     0.011629
      g+1     :     0.001562
      g-1     :     0.001583
      g+2     :     0.002174
      g-2     :     0.001781
      g+3     :     0.001247
      g-3     :     0.001165
      g+4     :     0.000669
      g-4     :     0.000335
 13 H s       :     0.788761  s :     0.788761
      pz      :     0.044278  p :     0.185205
      px      :     0.092255
      py      :     0.048672
      dz2     :     0.005318  d :     0.064261
      dxz     :     0.023820
      dyz     :     0.000552
      dx2y2   :     0.013980
      dxy     :     0.020589
      f0      :     0.001305  f :     0.009615
      f+1     :     0.001322
      f-1     :     0.000172
      f+2     :     0.002216
      f-2     :     0.000134
      f+3     :     0.001789
      f-3     :     0.002678
 14 C s       :     2.583729  s :     2.583729
      pz      :     0.931854  p :     2.713427
      px      :     0.982119
      py      :     0.799454
      dz2     :     0.096476  d :     0.504707
      dxz     :     0.173483
      dyz     :     0.059802
      dx2y2   :     0.080315
      dxy     :     0.094630
      f0      :     0.025582  f :     0.113921
      f+1     :     0.014270
      f-1     :     0.012375
      f+2     :     0.024896
      f-2     :     0.008785
      f+3     :     0.010447
      f-3     :     0.017567
      g0      :     0.001266  g :     0.011666
      g+1     :     0.001739
      g-1     :     0.000943
      g+2     :     0.001728
      g-2     :     0.001365
      g+3     :     0.001503
      g-3     :     0.000531
      g+4     :     0.001062
      g-4     :     0.001530
 15 H s       :     0.788068  s :     0.788068
      pz      :     0.071454  p :     0.186002
      px      :     0.056474
      py      :     0.058073
      dz2     :     0.019097  d :     0.064525
      dxz     :     0.013734
      dyz     :     0.012669
      dx2y2   :     0.010515
      dxy     :     0.008509
      f0      :     0.001776  f :     0.009650
      f+1     :     0.001738
      f-1     :     0.001348
      f+2     :     0.002010
      f-2     :     0.001594
      f+3     :     0.000592
      f-3     :     0.000593
 16 C s       :     2.573066  s :     2.573066
      pz      :     0.916039  p :     2.697024
      px      :     0.987087
      py      :     0.793898
      dz2     :     0.097239  d :     0.512656
      dxz     :     0.164319
      dyz     :     0.053559
      dx2y2   :     0.092650
      dxy     :     0.104889
      f0      :     0.022444  f :     0.117365
      f+1     :     0.016575
      f-1     :     0.011248
      f+2     :     0.026019
      f-2     :     0.010833
      f+3     :     0.010986
      f-3     :     0.019259
      g0      :     0.000800  g :     0.011849
      g+1     :     0.002006
      g-1     :     0.000945
      g+2     :     0.001416
      g-2     :     0.001366
      g+3     :     0.001766
      g-3     :     0.000844
      g+4     :     0.001060
      g-4     :     0.001645
 17 H s       :     0.773090  s :     0.773090
      pz      :     0.078448  p :     0.189418
      px      :     0.054766
      py      :     0.056204
      dz2     :     0.019908  d :     0.065831
      dxz     :     0.016029
      dyz     :     0.015037
      dx2y2   :     0.008150
      dxy     :     0.006707
      f0      :     0.002315  f :     0.009691
      f+1     :     0.001808
      f-1     :     0.001561
      f+2     :     0.001912
      f-2     :     0.001444
      f+3     :     0.000324
      f-3     :     0.000327
 18 C s       :     2.541040  s :     2.541040
      pz      :     0.803319  p :     2.675776
      px      :     0.927539
      py      :     0.944918
      dz2     :     0.197587  d :     0.868584
      dxz     :     0.168162
      dyz     :     0.164371
      dx2y2   :     0.181313
      dxy     :     0.157151
      f0      :     0.038642  f :     0.236762
      f+1     :     0.028178
      f-1     :     0.048892
      f+2     :     0.031312
      f-2     :     0.027915
      f+3     :     0.022063
      f-3     :     0.039760
      g0      :     0.002678  g :     0.015377
      g+1     :     0.002174
      g-1     :     0.001601
      g+2     :     0.001695
      g-2     :     0.001960
      g+3     :     0.001175
      g-3     :     0.001374
      g+4     :     0.001366
      g-4     :     0.001354
 19 C s       :     2.537577  s :     2.537577
      pz      :     0.937932  p :     2.754781
      px      :     0.878992
      py      :     0.937857
      dz2     :     0.062931  d :     0.381141
      dxz     :     0.078456
      dyz     :     0.061363
      dx2y2   :     0.081992
      dxy     :     0.096399
      f0      :     0.011397  f :     0.074160
      f+1     :     0.009808
      f-1     :     0.002206
      f+2     :     0.012811
      f-2     :     0.007165
      f+3     :     0.013618
      f-3     :     0.017155
      g0      :     0.000117  g :     0.003858
      g+1     :     0.000805
      g-1     :     0.000124
      g+2     :     0.000240
      g-2     :     0.000182
      g+3     :     0.000553
      g-3     :     0.000225
      g+4     :     0.000704
      g-4     :     0.000907
 20 H s       :     0.780219  s :     0.780219
      pz      :     0.063733  p :     0.189692
      px      :     0.048841
      py      :     0.077119
      dz2     :     0.017522  d :     0.067484
      dxz     :     0.006554
      dyz     :     0.013688
      dx2y2   :     0.013383
      dxy     :     0.016336
      f0      :     0.000788  f :     0.009392
      f+1     :     0.000102
      f-1     :     0.002759
      f+2     :     0.001444
      f-2     :     0.001568
      f+3     :     0.001250
      f-3     :     0.001481
 21 H s       :     0.775556  s :     0.775556
      pz      :     0.082967  p :     0.189929
      px      :     0.051663
      py      :     0.055299
      dz2     :     0.018044  d :     0.067528
      dxz     :     0.018949
      dyz     :     0.023570
      dx2y2   :     0.004465
      dxy     :     0.002500
      f0      :     0.002597  f :     0.009453
      f+1     :     0.002111
      f-1     :     0.002629
      f+2     :     0.001187
      f-2     :     0.000783
      f+3     :     0.000070
      f-3     :     0.000076
 22 H s       :     0.781548  s :     0.781548
      pz      :     0.062934  p :     0.198346
      px      :     0.058137
      py      :     0.077275
      dz2     :     0.012765  d :     0.068107
      dxz     :     0.006825
      dyz     :     0.014869
      dx2y2   :     0.020181
      dxy     :     0.013466
      f0      :     0.000594  f :     0.009462
      f+1     :     0.000643
      f-1     :     0.002031
      f+2     :     0.001103
      f-2     :     0.001482
      f+3     :     0.001393
      f-3     :     0.002216
 23 C s       :     2.536295  s :     2.536295
      pz      :     0.927920  p :     2.755981
      px      :     0.927398
      py      :     0.900663
      dz2     :     0.093667  d :     0.387950
      dxz     :     0.039674
      dyz     :     0.076702
      dx2y2   :     0.128879
      dxy     :     0.049028
      f0      :     0.007388  f :     0.075417
      f+1     :     0.010142
      f-1     :     0.011456
      f+2     :     0.010541
      f-2     :     0.010641
      f+3     :     0.010588
      f-3     :     0.014662
      g0      :     0.000365  g :     0.003947
      g+1     :     0.000320
      g-1     :     0.000322
      g+2     :     0.000343
      g-2     :     0.000447
      g+3     :     0.000372
      g-3     :     0.000718
      g+4     :     0.000609
      g-4     :     0.000451
 24 H s       :     0.781445  s :     0.781445
      pz      :     0.052975  p :     0.189644
      px      :     0.086847
      py      :     0.049822
      dz2     :     0.004353  d :     0.067526
      dxz     :     0.024992
      dyz     :     0.001065
      dx2y2   :     0.014126
      dxy     :     0.022990
      f0      :     0.001269  f :     0.009392
      f+1     :     0.001004
      f-1     :     0.000201
      f+2     :     0.001934
      f-2     :     0.000251
      f+3     :     0.001966
      f-3     :     0.002768
 25 H s       :     0.775375  s :     0.775375
      pz      :     0.082386  p :     0.189031
      px      :     0.056429
      py      :     0.050216
      dz2     :     0.019569  d :     0.067638
      dxz     :     0.017985
      dyz     :     0.023502
      dx2y2   :     0.004590
      dxy     :     0.001993
      f0      :     0.002846  f :     0.009494
      f+1     :     0.002050
      f-1     :     0.002793
      f+2     :     0.001056
      f-2     :     0.000641
      f+3     :     0.000062
      f-3     :     0.000045
 26 H s       :     0.781336  s :     0.781336
      pz      :     0.061403  p :     0.190633
      px      :     0.053618
      py      :     0.075612
      dz2     :     0.015747  d :     0.067593
      dxz     :     0.005518
      dyz     :     0.014558
      dx2y2   :     0.014831
      dxy     :     0.016939
      f0      :     0.000638  f :     0.009398
      f+1     :     0.000064
      f-1     :     0.002731
      f+2     :     0.001513
      f-2     :     0.001313
      f+3     :     0.001419
      f-3     :     0.001721
 27 C s       :     2.537239  s :     2.537239
      pz      :     0.920775  p :     2.754743
      px      :     0.935464
      py      :     0.898504
      dz2     :     0.097919  d :     0.382140
      dxz     :     0.038142
      dyz     :     0.072194
      dx2y2   :     0.102941
      dxy     :     0.070944
      f0      :     0.007875  f :     0.074311
      f+1     :     0.007989
      f-1     :     0.013519
      f+2     :     0.008598
      f-2     :     0.013115
      f+3     :     0.012782
      f-3     :     0.010433
      g0      :     0.000285  g :     0.003866
      g+1     :     0.000279
      g-1     :     0.000515
      g+2     :     0.000578
      g-2     :     0.000159
      g+3     :     0.000624
      g-3     :     0.000534
      g+4     :     0.000541
      g-4     :     0.000352
 28 H s       :     0.775449  s :     0.775449
      pz      :     0.082278  p :     0.189616
      px      :     0.057492
      py      :     0.049846
      dz2     :     0.019605  d :     0.067468
      dxz     :     0.018516
      dyz     :     0.022823
      dx2y2   :     0.004601
      dxy     :     0.001923
      f0      :     0.002851  f :     0.009448
      f+1     :     0.002115
      f-1     :     0.002722
      f+2     :     0.001069
      f-2     :     0.000589
      f+3     :     0.000066
      f-3     :     0.000036
 29 H s       :     0.780842  s :     0.780842
      pz      :     0.052954  p :     0.190010
      px      :     0.086826
      py      :     0.050230
      dz2     :     0.004386  d :     0.067486
      dxz     :     0.024650
      dyz     :     0.001138
      dx2y2   :     0.013318
      dxy     :     0.023994
      f0      :     0.001262  f :     0.009402
      f+1     :     0.000989
      f-1     :     0.000216
      f+2     :     0.001842
      f-2     :     0.000330
      f+3     :     0.001888
      f-3     :     0.002876
 30 H s       :     0.780729  s :     0.780729
      pz      :     0.063583  p :     0.197011
      px      :     0.061142
      py      :     0.072287
      dz2     :     0.013467  d :     0.067945
      dxz     :     0.005763
      dyz     :     0.014832
      dx2y2   :     0.020521
      dxy     :     0.013363
      f0      :     0.000567  f :     0.009447
      f+1     :     0.000483
      f-1     :     0.002174
      f+2     :     0.001279
      f-2     :     0.001287
      f+3     :     0.001338
      f-3     :     0.002319
 31 C s       :     2.556600  s :     2.556600
      pz      :     0.801060  p :     2.674651
      px      :     0.883416
      py      :     0.990175
      dz2     :     0.208486  d :     0.692797
      dxz     :     0.115587
      dyz     :     0.170179
      dx2y2   :     0.103435
      dxy     :     0.095109
      f0      :     0.027584  f :     0.189530
      f+1     :     0.037601
      f-1     :     0.063609
      f+2     :     0.019936
      f-2     :     0.016873
      f+3     :     0.012972
      f-3     :     0.010955
      g0      :     0.003876  g :     0.018547
      g+1     :     0.002888
      g-1     :     0.003572
      g+2     :     0.001044
      g-2     :     0.001876
      g+3     :     0.001709
      g-3     :     0.001254
      g+4     :     0.001256
      g-4     :     0.001073
 32 C s       :     2.564261  s :     2.564261
      pz      :     0.980590  p :     2.670840
      px      :     0.794667
      py      :     0.895583
      dz2     :     0.153870  d :     0.626881
      dxz     :     0.115612
      dyz     :     0.162041
      dx2y2   :     0.100783
      dxy     :     0.094576
      f0      :     0.018987  f :     0.154961
      f+1     :     0.025641
      f-1     :     0.045806
      f+2     :     0.015505
      f-2     :     0.015940
      f+3     :     0.012363
      f-3     :     0.020719
      g0      :     0.002180  g :     0.014055
      g+1     :     0.001631
      g-1     :     0.002636
      g+2     :     0.000712
      g-2     :     0.001521
      g+3     :     0.001490
      g-3     :     0.001230
      g+4     :     0.001647
      g-4     :     0.001009
 33 C s       :     2.567939  s :     2.567939
      pz      :     0.964106  p :     2.696266
      px      :     0.809909
      py      :     0.922251
      dz2     :     0.128145  d :     0.513202
      dxz     :     0.101742
      dyz     :     0.167004
      dx2y2   :     0.056803
      dxy     :     0.059508
      f0      :     0.016579  f :     0.116856
      f+1     :     0.023387
      f-1     :     0.038735
      f+2     :     0.008624
      f-2     :     0.011069
      f+3     :     0.008780
      f-3     :     0.009681
      g0      :     0.002338  g :     0.011751
      g+1     :     0.001729
      g-1     :     0.002268
      g+2     :     0.000446
      g-2     :     0.001377
      g+3     :     0.001282
      g-3     :     0.000557
      g+4     :     0.000913
      g-4     :     0.000840
 34 H s       :     0.767163  s :     0.767163
      pz      :     0.058416  p :     0.196241
      px      :     0.061338
      py      :     0.076487
      dz2     :     0.017502  d :     0.068489
      dxz     :     0.009006
      dyz     :     0.014594
      dx2y2   :     0.013977
      dxy     :     0.013411
      f0      :     0.001029  f :     0.009905
      f+1     :     0.000691
      f-1     :     0.002680
      f+2     :     0.001684
      f-2     :     0.001651
      f+3     :     0.001028
      f-3     :     0.001143
 35 C s       :     2.584324  s :     2.584324
      pz      :     0.949127  p :     2.700914
      px      :     0.806771
      py      :     0.945016
      dz2     :     0.153266  d :     0.511305
      dxz     :     0.050510
      dyz     :     0.114960
      dx2y2   :     0.098079
      dxy     :     0.094489
      f0      :     0.010445  f :     0.115329
      f+1     :     0.010913
      f-1     :     0.035138
      f+2     :     0.018944
      f-2     :     0.016868
      f+3     :     0.012319
      f-3     :     0.010701
      g0      :     0.001614  g :     0.011914
      g+1     :     0.000413
      g-1     :     0.001361
      g+2     :     0.001084
      g-2     :     0.001901
      g+3     :     0.001824
      g-3     :     0.001469
      g+4     :     0.001164
      g-4     :     0.001086
 36 H s       :     0.786704  s :     0.786704
      pz      :     0.092260  p :     0.184377
      px      :     0.048331
      py      :     0.043786
      dz2     :     0.018671  d :     0.064109
      dxz     :     0.020669
      dyz     :     0.023733
      dx2y2   :     0.000508
      dxy     :     0.000526
      f0      :     0.002970  f :     0.009634
      f+1     :     0.002887
      f-1     :     0.003537
      f+2     :     0.000109
      f-2     :     0.000128
      f+3     :     0.000001
      f-3     :     0.000001
 37 C s       :     2.583069  s :     2.583069
      pz      :     0.985513  p :     2.708384
      px      :     0.804062
      py      :     0.918810
      dz2     :     0.143339  d :     0.507036
      dxz     :     0.101594
      dyz     :     0.160642
      dx2y2   :     0.043821
      dxy     :     0.057640
      f0      :     0.016714  f :     0.115864
      f+1     :     0.020851
      f-1     :     0.041785
      f+2     :     0.010752
      f-2     :     0.010138
      f+3     :     0.008739
      f-3     :     0.006884
      g0      :     0.002064  g :     0.011987
      g+1     :     0.001814
      g-1     :     0.003152
      g+2     :     0.000684
      g-2     :     0.000829
      g+3     :     0.001260
      g-3     :     0.000775
      g+4     :     0.000729
      g-4     :     0.000681
 38 H s       :     0.786745  s :     0.786745
      pz      :     0.050294  p :     0.185081
      px      :     0.059093
      py      :     0.075693
      dz2     :     0.012083  d :     0.064290
      dxz     :     0.007480
      dyz     :     0.015113
      dx2y2   :     0.015714
      dxy     :     0.013899
      f0      :     0.000718  f :     0.009684
      f+1     :     0.000722
      f-1     :     0.002251
      f+2     :     0.001235
      f-2     :     0.001600
      f+3     :     0.001386
      f-3     :     0.001771
 39 C s       :     2.570877  s :     2.570877
      pz      :     0.994295  p :     2.703101
      px      :     0.800662
      py      :     0.908145
      dz2     :     0.120941  d :     0.512981
      dxz     :     0.106753
      dyz     :     0.169860
      dx2y2   :     0.057859
      dxy     :     0.057567
      f0      :     0.016257  f :     0.118587
      f+1     :     0.022618
      f-1     :     0.038369
      f+2     :     0.010186
      f-2     :     0.011208
      f+3     :     0.008438
      f-3     :     0.011511
      g0      :     0.002376  g :     0.012073
      g+1     :     0.001810
      g-1     :     0.002547
      g+2     :     0.000395
      g-2     :     0.001032
      g+3     :     0.001323
      g-3     :     0.000751
      g+4     :     0.001061
      g-4     :     0.000776
 40 H s       :     0.767860  s :     0.767860
      pz      :     0.067051  p :     0.198875
      px      :     0.060179
      py      :     0.071645
      dz2     :     0.017233  d :     0.068302
      dxz     :     0.009875
      dyz     :     0.014376
      dx2y2   :     0.013506
      dxy     :     0.013312
      f0      :     0.000967  f :     0.009913
      f+1     :     0.000747
      f-1     :     0.002602
      f+2     :     0.001597
      f-2     :     0.001636
      f+3     :     0.001117
      f-3     :     0.001246
 41 C s       :     2.530005  s :     2.530005
      pz      :     0.908974  p :     2.708114
      px      :     0.906163
      py      :     0.892976
      dz2     :     0.172312  d :     0.787517
      dxz     :     0.160416
      dyz     :     0.131966
      dx2y2   :     0.143072
      dxy     :     0.179751
      f0      :     0.023905  f :     0.197485
      f+1     :     0.037072
      f-1     :     0.030143
      f+2     :     0.016505
      f-2     :     0.032816
      f+3     :     0.016735
      f-3     :     0.040308
      g0      :     0.001519  g :     0.011566
      g+1     :     0.001365
      g-1     :     0.001234
      g+2     :     0.001165
      g-2     :     0.001341
      g+3     :     0.001006
      g-3     :     0.001287
      g+4     :     0.001216
      g-4     :     0.001432
 42 C s       :     2.533708  s :     2.533708
      pz      :     0.932347  p :     2.738565
      px      :     0.915452
      py      :     0.890766
      dz2     :     0.090905  d :     0.393008
      dxz     :     0.076815
      dyz     :     0.044307
      dx2y2   :     0.093175
      dxy     :     0.087806
      f0      :     0.010953  f :     0.075321
      f+1     :     0.005873
      f-1     :     0.008882
      f+2     :     0.009178
      f-2     :     0.012349
      f+3     :     0.012037
      f-3     :     0.016049
      g0      :     0.000354  g :     0.003803
      g+1     :     0.000280
      g-1     :     0.000324
      g+2     :     0.000240
      g-2     :     0.000464
      g+3     :     0.000652
      g-3     :     0.000159
      g+4     :     0.000653
      g-4     :     0.000678
 43 H s       :     0.775410  s :     0.775410
      pz      :     0.063906  p :     0.192733
      px      :     0.078032
      py      :     0.050795
      dz2     :     0.018328  d :     0.067215
      dxz     :     0.013784
      dyz     :     0.004955
      dx2y2   :     0.010579
      dxy     :     0.019569
      f0      :     0.000835  f :     0.009353
      f+1     :     0.002828
      f-1     :     0.000014
      f+2     :     0.001482
      f-2     :     0.001384
      f+3     :     0.000951
      f-3     :     0.001860
 44 H s       :     0.776834  s :     0.776834
      pz      :     0.056369  p :     0.189615
      px      :     0.059919
      py      :     0.073327
      dz2     :     0.009177  d :     0.067248
      dxz     :     0.007644
      dyz     :     0.014504
      dx2y2   :     0.021128
      dxy     :     0.014796
      f0      :     0.000742  f :     0.009351
      f+1     :     0.000682
      f-1     :     0.001534
      f+2     :     0.000557
      f-2     :     0.001517
      f+3     :     0.001499
      f-3     :     0.002821
 45 H s       :     0.778334  s :     0.778334
      pz      :     0.086678  p :     0.192211
      px      :     0.054858
      py      :     0.050675
      dz2     :     0.017850  d :     0.067486
      dxz     :     0.023772
      dyz     :     0.022071
      dx2y2   :     0.000780
      dxy     :     0.003012
      f0      :     0.002784  f :     0.009384
      f+1     :     0.002960
      f-1     :     0.002530
      f+2     :     0.000279
      f-2     :     0.000787
      f+3     :     0.000012
      f-3     :     0.000033
 46 C s       :     2.532468  s :     2.532468
      pz      :     0.919617  p :     2.737652
      px      :     0.882540
      py      :     0.935495
      dz2     :     0.135371  d :     0.396839
      dxz     :     0.063940
      dyz     :     0.023467
      dx2y2   :     0.046045
      dxy     :     0.128016
      f0      :     0.010254  f :     0.075465
      f+1     :     0.016960
      f-1     :     0.004162
      f+2     :     0.010437
      f-2     :     0.011689
      f+3     :     0.011574
      f-3     :     0.010390
      g0      :     0.000456  g :     0.003805
      g+1     :     0.000590
      g-1     :     0.000094
      g+2     :     0.000655
      g-2     :     0.000112
      g+3     :     0.000448
      g-3     :     0.000663
      g+4     :     0.000310
      g-4     :     0.000476
 47 H s       :     0.777153  s :     0.777153
      pz      :     0.087872  p :     0.198511
      px      :     0.054218
      py      :     0.056420
      dz2     :     0.018560  d :     0.068782
      dxz     :     0.023059
      dyz     :     0.024222
      dx2y2   :     0.000432
      dxy     :     0.002509
      f0      :     0.002905  f :     0.009467
      f+1     :     0.003003
      f-1     :     0.002965
      f+2     :     0.000091
      f-2     :     0.000473
      f+3     :     0.000008
      f-3     :     0.000022
 48 H s       :     0.775987  s :     0.775987
      pz      :     0.056208  p :     0.190786
      px      :     0.058498
      py      :     0.076080
      dz2     :     0.011119  d :     0.067979
      dxz     :     0.007527
      dyz     :     0.013280
      dx2y2   :     0.020302
      dxy     :     0.015752
      f0      :     0.000655  f :     0.009413
      f+1     :     0.000824
      f-1     :     0.001620
      f+2     :     0.000536
      f-2     :     0.001522
      f+3     :     0.001455
      f-3     :     0.002801
 49 H s       :     0.778725  s :     0.778725
      pz      :     0.053561  p :     0.189668
      px      :     0.060386
      py      :     0.075722
      dz2     :     0.007510  d :     0.067135
      dxz     :     0.008329
      dyz     :     0.014254
      dx2y2   :     0.022306
      dxy     :     0.014735
      f0      :     0.000921  f :     0.009334
      f+1     :     0.000707
      f-1     :     0.001185
      f+2     :     0.000209
      f-2     :     0.001718
      f+3     :     0.001618
      f-3     :     0.002977
 50 C s       :     2.525564  s :     2.525564
      pz      :     0.881439  p :     2.725702
      px      :     0.916616
      py      :     0.927648
      dz2     :     0.099412  d :     0.406110
      dxz     :     0.120140
      dyz     :     0.063243
      dx2y2   :     0.027990
      dxy     :     0.095324
      f0      :     0.015990  f :     0.077529
      f+1     :     0.015935
      f-1     :     0.016787
      f+2     :     0.008929
      f-2     :     0.009011
      f+3     :     0.009076
      f-3     :     0.001802
      g0      :     0.001044  g :     0.003972
      g+1     :     0.000664
      g-1     :     0.000727
      g+2     :     0.000386
      g-2     :     0.000507
      g+3     :     0.000267
      g-3     :     0.000148
      g+4     :     0.000179
      g-4     :     0.000050
 51 H s       :     0.761862  s :     0.761862
      pz      :     0.053676  p :     0.202689
      px      :     0.065201
      py      :     0.083811
      dz2     :     0.008166  d :     0.068543
      dxz     :     0.009272
      dyz     :     0.013612
      dx2y2   :     0.022081
      dxy     :     0.015412
      f0      :     0.000783  f :     0.009478
      f+1     :     0.000769
      f-1     :     0.001329
      f+2     :     0.000572
      f-2     :     0.001742
      f+3     :     0.001403
      f-3     :     0.002879
 52 H s       :     0.761925  s :     0.761925
      pz      :     0.049124  p :     0.192598
      px      :     0.066965
      py      :     0.076508
      dz2     :     0.005859  d :     0.069252
      dxz     :     0.010583
      dyz     :     0.014283
      dx2y2   :     0.024181
      dxy     :     0.014346
      f0      :     0.001107  f :     0.009581
      f+1     :     0.000616
      f-1     :     0.000965
      f+2     :     0.000125
      f-2     :     0.001975
      f+3     :     0.001708
      f-3     :     0.003085
 53 H s       :     0.758985  s :     0.758985
      pz      :     0.065015  p :     0.205957
      px      :     0.081157
      py      :     0.059786
      dz2     :     0.019578  d :     0.070217
      dxz     :     0.013124
      dyz     :     0.008547
      dx2y2   :     0.010216
      dxy     :     0.018752
      f0      :     0.001214  f :     0.009505
      f+1     :     0.002536
      f-1     :     0.000279
      f+2     :     0.001492
      f-2     :     0.001891
      f+3     :     0.000766
      f-3     :     0.001327
 54 C s       :     2.611403  s :     2.611403
      pz      :     0.691821  p :     2.526775
      px      :     0.821207
      py      :     1.013747
      dz2     :     0.201428  d :     1.137908
      dxz     :     0.193468
      dyz     :     0.160903
      dx2y2   :     0.340090
      dxy     :     0.242019
      f0      :     0.037018  f :     0.336876
      f+1     :     0.037536
      f-1     :     0.037397
      f+2     :     0.044386
      f-2     :     0.047672
      f+3     :     0.057546
      f-3     :     0.075321
      g0      :     0.003570  g :     0.036200
      g+1     :     0.002257
      g-1     :     0.002712
      g+2     :     0.001658
      g-2     :     0.005293
      g+3     :     0.003721
      g-3     :     0.004578
      g+4     :     0.004335
      g-4     :     0.008076
 55 C s       :     2.568973  s :     2.568973
      pz      :     0.930906  p :     2.748909
      px      :     0.884658
      py      :     0.933344
      dz2     :     0.138302  d :     0.634545
      dxz     :     0.098990
      dyz     :     0.126152
      dx2y2   :     0.146364
      dxy     :     0.124737
      f0      :     0.017267  f :     0.156593
      f+1     :     0.017774
      f-1     :     0.021846
      f+2     :     0.031487
      f-2     :     0.019815
      f+3     :     0.024537
      f-3     :     0.023867
      g0      :     0.000875  g :     0.014706
      g+1     :     0.001575
      g-1     :     0.001578
      g+2     :     0.001843
      g-2     :     0.001815
      g+3     :     0.001984
      g-3     :     0.002051
      g+4     :     0.001448
      g-4     :     0.001538
 56 C s       :     2.576587  s :     2.576587
      pz      :     0.870852  p :     2.688962
      px      :     0.842955
      py      :     0.975154
      dz2     :     0.073659  d :     0.511157
      dxz     :     0.064429
      dyz     :     0.141758
      dx2y2   :     0.108538
      dxy     :     0.122774
      f0      :     0.017951  f :     0.117541
      f+1     :     0.013822
      f-1     :     0.010896
      f+2     :     0.020269
      f-2     :     0.014871
      f+3     :     0.021795
      f-3     :     0.017936
      g0      :     0.000769  g :     0.011874
      g+1     :     0.001391
      g-1     :     0.001187
      g+2     :     0.001165
      g-2     :     0.001324
      g+3     :     0.001888
      g-3     :     0.001051
      g+4     :     0.001810
      g-4     :     0.001290
 57 H s       :     0.777481  s :     0.777481
      pz      :     0.068401  p :     0.186969
      px      :     0.052595
      py      :     0.065973
      dz2     :     0.016723  d :     0.065206
      dxz     :     0.011866
      dyz     :     0.013492
      dx2y2   :     0.013128
      dxy     :     0.009997
      f0      :     0.001182  f :     0.009673
      f+1     :     0.001034
      f-1     :     0.001866
      f+2     :     0.002164
      f-2     :     0.001699
      f+3     :     0.000738
      f-3     :     0.000990
 58 C s       :     2.585378  s :     2.585378
      pz      :     0.884579  p :     2.715083
      px      :     0.848884
      py      :     0.981620
      dz2     :     0.073227  d :     0.501944
      dxz     :     0.072209
      dyz     :     0.134649
      dx2y2   :     0.111115
      dxy     :     0.110744
      f0      :     0.018019  f :     0.113495
      f+1     :     0.009618
      f-1     :     0.013523
      f+2     :     0.022133
      f-2     :     0.012730
      f+3     :     0.015731
      f-3     :     0.021741
      g0      :     0.000772  g :     0.011664
      g+1     :     0.000695
      g-1     :     0.001846
      g+2     :     0.001170
      g-2     :     0.001374
      g+3     :     0.001097
      g-3     :     0.001726
      g+4     :     0.001708
      g-4     :     0.001277
 59 H s       :     0.787997  s :     0.787997
      pz      :     0.068311  p :     0.185987
      px      :     0.069385
      py      :     0.048290
      dz2     :     0.016565  d :     0.064483
      dxz     :     0.013393
      dyz     :     0.011335
      dx2y2   :     0.011362
      dxy     :     0.011829
      f0      :     0.001141  f :     0.009653
      f+1     :     0.002127
      f-1     :     0.000753
      f+2     :     0.001893
      f-2     :     0.001940
      f+3     :     0.001018
      f-3     :     0.000782
 60 C s       :     2.587208  s :     2.587208
      pz      :     0.901914  p :     2.705360
      px      :     0.859660
      py      :     0.943787
      dz2     :     0.126142  d :     0.506883
      dxz     :     0.092322
      dyz     :     0.093085
      dx2y2   :     0.109703
      dxy     :     0.085631
      f0      :     0.012873  f :     0.113850
      f+1     :     0.016289
      f-1     :     0.017325
      f+2     :     0.022880
      f-2     :     0.017007
      f+3     :     0.013822
      f-3     :     0.013654
      g0      :     0.000683  g :     0.011620
      g+1     :     0.001537
      g-1     :     0.001025
      g+2     :     0.001667
      g-2     :     0.001737
      g+3     :     0.001767
      g-3     :     0.001793
      g+4     :     0.000579
      g-4     :     0.000832
 61 H s       :     0.788536  s :     0.788536
      pz      :     0.045243  p :     0.184878
      px      :     0.050301
      py      :     0.089334
      dz2     :     0.004942  d :     0.064108
      dxz     :     0.002119
      dyz     :     0.021178
      dx2y2   :     0.016262
      dxy     :     0.019607
      f0      :     0.001276  f :     0.009600
      f+1     :     0.000269
      f-1     :     0.001091
      f+2     :     0.001515
      f-2     :     0.000654
      f+3     :     0.002325
      f-3     :     0.002470
 62 C s       :     2.585194  s :     2.585194
      pz      :     0.885153  p :     2.714124
      px      :     0.863372
      py      :     0.965599
      dz2     :     0.072614  d :     0.502531
      dxz     :     0.064432
      dyz     :     0.142209
      dx2y2   :     0.103181
      dxy     :     0.120095
      f0      :     0.017504  f :     0.113580
      f+1     :     0.013804
      f-1     :     0.009974
      f+2     :     0.020187
      f-2     :     0.014486
      f+3     :     0.020194
      f-3     :     0.017432
      g0      :     0.000761  g :     0.011653
      g+1     :     0.001369
      g-1     :     0.001158
      g+2     :     0.001208
      g-2     :     0.001293
      g+3     :     0.001856
      g-3     :     0.000990
      g+4     :     0.001776
      g-4     :     0.001244
 63 H s       :     0.787704  s :     0.787704
      pz      :     0.069269  p :     0.185985
      px      :     0.054873
      py      :     0.061843
      dz2     :     0.016817  d :     0.064532
      dxz     :     0.012053
      dyz     :     0.013268
      dx2y2   :     0.012758
      dxy     :     0.009636
      f0      :     0.001226  f :     0.009649
      f+1     :     0.001036
      f-1     :     0.001850
      f+2     :     0.002192
      f-2     :     0.001683
      f+3     :     0.000708
      f-3     :     0.000954
 64 C s       :     2.577138  s :     2.577138
      pz      :     0.875386  p :     2.697853
      px      :     0.838818
      py      :     0.983649
      dz2     :     0.074418  d :     0.511744
      dxz     :     0.072916
      dyz     :     0.136776
      dx2y2   :     0.110644
      dxy     :     0.116990
      f0      :     0.019204  f :     0.117346
      f+1     :     0.009401
      f-1     :     0.014604
      f+2     :     0.022608
      f-2     :     0.013191
      f+3     :     0.015995
      f-3     :     0.022342
      g0      :     0.000774  g :     0.011868
      g+1     :     0.000715
      g-1     :     0.001909
      g+2     :     0.001218
      g-2     :     0.001354
      g+3     :     0.001161
      g-3     :     0.001734
      g+4     :     0.001727
      g-4     :     0.001278
 65 H s       :     0.777428  s :     0.777428
      pz      :     0.068138  p :     0.193108
      px      :     0.070531
      py      :     0.054439
      dz2     :     0.017001  d :     0.066645
      dxz     :     0.013769
      dyz     :     0.011425
      dx2y2   :     0.012475
      dxy     :     0.011975
      f0      :     0.001161  f :     0.009726
      f+1     :     0.002152
      f-1     :     0.000762
      f+2     :     0.001906
      f-2     :     0.001946
      f+3     :     0.001004
      f-3     :     0.000796
 66 H s       :     0.638150  s :     0.638150
      pz      :     0.069904  p :     0.324386
      px      :     0.103473
      py      :     0.151009
      dz2     :     0.020142  d :     0.129949
      dxz     :     0.012512
      dyz     :     0.027141
      dx2y2   :     0.038833
      dxy     :     0.031320
      f0      :     0.001416  f :     0.022032
      f+1     :     0.001677
      f-1     :     0.004089
      f+2     :     0.001974
      f-2     :     0.003141
      f+3     :     0.003321
      f-3     :     0.006412
 67 O s       :     3.268887  s :     3.268887
      pz      :     1.547587  p :     4.471528
      px      :     1.511743
      py      :     1.412197
      dz2     :     0.020064  d :     0.093880
      dxz     :     0.029093
      dyz     :     0.007110
      dx2y2   :     0.023478
      dxy     :     0.014135
      f0      :     0.001623  f :     0.019468
      f+1     :     0.006399
      f-1     :     0.000233
      f+2     :     0.003511
      f-2     :     0.002662
      f+3     :     0.002805
      f-3     :     0.002234
      g0      :     0.000101  g :     0.001004
      g+1     :     0.000166
      g-1     :     0.000006
      g+2     :     0.000217
      g-2     :     0.000031
      g+3     :     0.000152
      g-3     :     0.000135
      g+4     :     0.000108
      g-4     :     0.000088
 68 C s       :     2.631648  s :     2.631648
      pz      :     0.955183  p :     2.667382
      px      :     0.993775
      py      :     0.718424
      dz2     :     0.324106  d :     1.262658
      dxz     :     0.377564
      dyz     :     0.204017
      dx2y2   :     0.170950
      dxy     :     0.186020
      f0      :     0.053627  f :     0.377636
      f+1     :     0.131875
      f-1     :     0.036057
      f+2     :     0.038936
      f-2     :     0.051510
      f+3     :     0.032853
      f-3     :     0.032779
      g0      :     0.008206  g :     0.052120
      g+1     :     0.008317
      g-1     :     0.004792
      g+2     :     0.009666
      g-2     :     0.005899
      g+3     :     0.003979
      g-3     :     0.004755
      g+4     :     0.002773
      g-4     :     0.003733
 69 C s       :     2.582807  s :     2.582807
      pz      :     0.977979  p :     2.755857
      px      :     0.974897
      py      :     0.802981
      dz2     :     0.150402  d :     0.630013
      dxz     :     0.197066
      dyz     :     0.092022
      dx2y2   :     0.098835
      dxy     :     0.091687
      f0      :     0.018074  f :     0.154288
      f+1     :     0.055200
      f-1     :     0.013360
      f+2     :     0.014446
      f-2     :     0.020615
      f+3     :     0.016296
      f-3     :     0.016299
      g0      :     0.002113  g :     0.014318
      g+1     :     0.002439
      g-1     :     0.001335
      g+2     :     0.002217
      g-2     :     0.001355
      g+3     :     0.001358
      g-3     :     0.001216
      g+4     :     0.001075
      g-4     :     0.001210
 70 C s       :     2.580870  s :     2.580870
      pz      :     0.933718  p :     2.707503
      px      :     1.000192
      py      :     0.773593
      dz2     :     0.127495  d :     0.511692
      dxz     :     0.138115
      dyz     :     0.041411
      dx2y2   :     0.099920
      dxy     :     0.104751
      f0      :     0.007438  f :     0.116738
      f+1     :     0.042368
      f-1     :     0.004716
      f+2     :     0.012929
      f-2     :     0.020943
      f+3     :     0.016231
      f-3     :     0.012114
      g0      :     0.001170  g :     0.011791
      g+1     :     0.001355
      g-1     :     0.000639
      g+2     :     0.002187
      g-2     :     0.000703
      g+3     :     0.001735
      g-3     :     0.001445
      g+4     :     0.001334
      g-4     :     0.001221
 71 H s       :     0.786380  s :     0.786380
      pz      :     0.090464  p :     0.193192
      px      :     0.047045
      py      :     0.055684
      dz2     :     0.019439  d :     0.066140
      dxz     :     0.022912
      dyz     :     0.017656
      dx2y2   :     0.002909
      dxy     :     0.003224
      f0      :     0.002768  f :     0.009702
      f+1     :     0.002902
      f-1     :     0.002226
      f+2     :     0.000734
      f-2     :     0.000970
      f+3     :     0.000052
      f-3     :     0.000051
 72 C s       :     2.587243  s :     2.587243
      pz      :     0.967755  p :     2.724259
      px      :     0.960397
      py      :     0.796107
      dz2     :     0.125527  d :     0.506079
      dxz     :     0.174969
      dyz     :     0.078620
      dx2y2   :     0.075456
      dxy     :     0.051508
      f0      :     0.016049  f :     0.113337
      f+1     :     0.039715
      f-1     :     0.013013
      f+2     :     0.009904
      f-2     :     0.014986
      f+3     :     0.011784
      f-3     :     0.007886
      g0      :     0.001823  g :     0.011610
      g+1     :     0.002086
      g-1     :     0.001272
      g+2     :     0.001403
      g-2     :     0.001512
      g+3     :     0.001183
      g-3     :     0.000649
      g+4     :     0.000944
      g-4     :     0.000736
 73 H s       :     0.791743  s :     0.791743
      pz      :     0.054990  p :     0.187049
      px      :     0.080726
      py      :     0.051333
      dz2     :     0.013562  d :     0.064533
      dxz     :     0.017024
      dyz     :     0.005135
      dx2y2   :     0.012836
      dxy     :     0.015974
      f0      :     0.000698  f :     0.009629
      f+1     :     0.003001
      f-1     :     0.000050
      f+2     :     0.001676
      f-2     :     0.001297
      f+3     :     0.001320
      f-3     :     0.001586
 74 C s       :     2.588652  s :     2.588652
      pz      :     0.968584  p :     2.715384
      px      :     0.964716
      py      :     0.782084
      dz2     :     0.126211  d :     0.509864
      dxz     :     0.176394
      dyz     :     0.078283
      dx2y2   :     0.067188
      dxy     :     0.061787
      f0      :     0.016063  f :     0.113787
      f+1     :     0.041150
      f-1     :     0.011708
      f+2     :     0.010275
      f-2     :     0.014658
      f+3     :     0.009260
      f-3     :     0.010674
      g0      :     0.001818  g :     0.011571
      g+1     :     0.002138
      g-1     :     0.001212
      g+2     :     0.001831
      g-2     :     0.001072
      g+3     :     0.000992
      g-3     :     0.000838
      g+4     :     0.000684
      g-4     :     0.000986
 75 H s       :     0.791814  s :     0.791814
      pz      :     0.054837  p :     0.186145
      px      :     0.078524
      py      :     0.052783
      dz2     :     0.013443  d :     0.064222
      dxz     :     0.016135
      dyz     :     0.006013
      dx2y2   :     0.014164
      dxy     :     0.014467
      f0      :     0.000696  f :     0.009595
      f+1     :     0.002776
      f-1     :     0.000274
      f+2     :     0.001552
      f-2     :     0.001390
      f+3     :     0.001560
      f-3     :     0.001348
 76 C s       :     2.587352  s :     2.587352
      pz      :     0.932255  p :     2.724264
      px      :     1.000704
      py      :     0.791305
      dz2     :     0.129938  d :     0.506091
      dxz     :     0.136122
      dyz     :     0.039578
      dx2y2   :     0.099152
      dxy     :     0.101301
      f0      :     0.007178  f :     0.113303
      f+1     :     0.041716
      f-1     :     0.004494
      f+2     :     0.012554
      f-2     :     0.020236
      f+3     :     0.015682
      f-3     :     0.011443
      g0      :     0.001197  g :     0.011607
      g+1     :     0.001337
      g-1     :     0.000610
      g+2     :     0.002184
      g-2     :     0.000735
      g+3     :     0.001726
      g-3     :     0.001411
      g+4     :     0.001284
      g-4     :     0.001124
 77 H s       :     0.791880  s :     0.791880
      pz      :     0.088206  p :     0.186962
      px      :     0.042921
      py      :     0.055835
      dz2     :     0.018856  d :     0.064506
      dxz     :     0.022574
      dyz     :     0.017932
      dx2y2   :     0.002360
      dxy     :     0.002783
      f0      :     0.002793  f :     0.009629
      f+1     :     0.002923
      f-1     :     0.002245
      f+2     :     0.000699
      f-2     :     0.000896
      f+3     :     0.000037
      f-3     :     0.000037
 78 C s       :     2.580987  s :     2.580987
      pz      :     0.962435  p :     2.707652
      px      :     0.968306
      py      :     0.776912
      dz2     :     0.127113  d :     0.511405
      dxz     :     0.171318
      dyz     :     0.080693
      dx2y2   :     0.079357
      dxy     :     0.052925
      f0      :     0.016928  f :     0.116737
      f+1     :     0.039918
      f-1     :     0.013776
      f+2     :     0.010442
      f-2     :     0.015214
      f+3     :     0.012188
      f-3     :     0.008270
      g0      :     0.001873  g :     0.011793
      g+1     :     0.002087
      g-1     :     0.001306
      g+2     :     0.001439
      g-2     :     0.001525
      g+3     :     0.001208
      g-3     :     0.000660
      g+4     :     0.000960
      g-4     :     0.000736
 79 H s       :     0.786453  s :     0.786453
      pz      :     0.054924  p :     0.192196
      px      :     0.087787
      py      :     0.049486
      dz2     :     0.013396  d :     0.065922
      dxz     :     0.018416
      dyz     :     0.004904
      dx2y2   :     0.012918
      dxy     :     0.016287
      f0      :     0.000701  f :     0.009690
      f+1     :     0.003049
      f-1     :     0.000042
      f+2     :     0.001698
      f-2     :     0.001289
      f+3     :     0.001327
      f-3     :     0.001583
 80 O s       :     3.235808  s :     3.235808
      pz      :     1.466179  p :     4.408015
      px      :     1.548434
      py      :     1.393403
      dz2     :     0.031801  d :     0.098978
      dxz     :     0.029618
      dyz     :     0.024178
      dx2y2   :     0.004034
      dxy     :     0.009347
      f0      :     0.004833  f :     0.019936
      f+1     :     0.005585
      f-1     :     0.004406
      f+2     :     0.001556
      f-2     :     0.002740
      f+3     :     0.000452
      f-3     :     0.000364
      g0      :     0.000194  g :     0.000949
      g+1     :     0.000203
      g-1     :     0.000199
      g+2     :     0.000117
      g-2     :     0.000183
      g+3     :     0.000024
      g-3     :     0.000018
      g+4     :     0.000008
      g-4     :     0.000002
 81 H s       :     0.646730  s :     0.646730
      pz      :     0.067251  p :     0.426938
      px      :     0.180718
      py      :     0.178969
      dz2     :     0.015226  d :     0.130272
      dxz     :     0.018745
      dyz     :     0.020414
      dx2y2   :     0.042027
      dxy     :     0.033860
      f0      :     0.002032  f :     0.021689
      f+1     :     0.002132
      f-1     :     0.002071
      f+2     :     0.001068
      f-2     :     0.004076
      f+3     :     0.004886
      f-3     :     0.005424


                      *****************************
                      * MAYER POPULATION ANALYSIS *
                      *****************************

  NA   - Mulliken gross atomic population
  ZA   - Total nuclear charge
  QA   - Mulliken gross atomic charge
  VA   - Mayer's total valence
  BVA  - Mayer's bonded valence
  FA   - Mayer's free valence

  ATOM       NA         ZA         QA         VA         BVA        FA
  0 O      8.4748     8.0000    -0.4748     2.1013     2.1013    -0.0000
  1 O      8.4038     8.0000    -0.4038     2.1422     2.1422    -0.0000
  2 N      7.2839     7.0000    -0.2839     3.1261     3.1261    -0.0000
  3 N      6.9997     7.0000     0.0003     3.1443     3.1443    -0.0000
  4 C      5.5413     6.0000     0.4587     3.7697     3.7697    -0.0000
  5 C      5.6670     6.0000     0.3330     3.4592     3.4592    -0.0000
  6 H      0.8957     1.0000     0.1043     1.0222     1.0222     0.0000
  7 C      5.9938     6.0000     0.0062     3.7696     3.7696     0.0000
  8 C      6.2913     6.0000    -0.2913     4.0045     4.0045     0.0000
  9 H      0.8514     1.0000     0.1486     0.9846     0.9846     0.0000
 10 C      6.1291     6.0000    -0.1291     3.9313     3.9313    -0.0000
 11 H      0.8355     1.0000     0.1645     0.9674     0.9674     0.0000
 12 C      6.0944     6.0000    -0.0944     3.9426     3.9426     0.0000
 13 H      0.8563     1.0000     0.1437     0.9736     0.9736     0.0000
 14 C      6.1095     6.0000    -0.1095     3.9680     3.9680     0.0000
 15 H      0.8543     1.0000     0.1457     0.9699     0.9699     0.0000
 16 C      6.1561     6.0000    -0.1561     3.9621     3.9621     0.0000
 17 H      0.8842     1.0000     0.1158     0.9951     0.9951     0.0000
 18 C      5.9725     6.0000     0.0275     4.2185     4.2185    -0.0000
 19 C      6.2694     6.0000    -0.2694     3.9406     3.9406    -0.0000
 20 H      0.8817     1.0000     0.1183     0.9929     0.9929    -0.0000
 21 H      0.8803     1.0000     0.1197     0.9831     0.9831    -0.0000
 22 H      0.8968     1.0000     0.1032     0.9979     0.9979     0.0000
 23 C      6.2903     6.0000    -0.2903     3.9776     3.9776     0.0000
 24 H      0.8819     1.0000     0.1181     0.9815     0.9815    -0.0000
 25 H      0.8826     1.0000     0.1174     0.9848     0.9848     0.0000
 26 H      0.8849     1.0000     0.1151     0.9852     0.9852    -0.0000
 27 C      6.2583     6.0000    -0.2583     3.9510     3.9510    -0.0000
 28 H      0.8773     1.0000     0.1227     0.9811     0.9811     0.0000
 29 H      0.8927     1.0000     0.1073     0.9907     0.9907    -0.0000
 30 H      0.9072     1.0000     0.0928     1.0022     1.0022     0.0000
 31 C      5.8200     6.0000     0.1800     3.5421     3.5421     0.0000
 32 C      6.0019     6.0000    -0.0019     3.7454     3.7454     0.0000
 33 C      6.0753     6.0000    -0.0753     3.9119     3.9119    -0.0000
 34 H      0.8984     1.0000     0.1016     0.9891     0.9891    -0.0000
 35 C      6.1448     6.0000    -0.1448     3.9801     3.9801    -0.0000
 36 H      0.8556     1.0000     0.1444     0.9696     0.9696    -0.0000
 37 C      6.1172     6.0000    -0.1172     3.9375     3.9375     0.0000
 38 H      0.8453     1.0000     0.1547     0.9654     0.9654     0.0000
 39 C      6.1171     6.0000    -0.1171     3.9727     3.9727     0.0000
 40 H      0.9025     1.0000     0.0975     1.0226     1.0226    -0.0000
 41 C      6.1173     6.0000    -0.1173     4.2028     4.2028     0.0000
 42 C      6.2411     6.0000    -0.2411     4.0037     4.0037     0.0000
 43 H      0.9076     1.0000     0.0924     0.9918     0.9918     0.0000
 44 H      0.8846     1.0000     0.1154     0.9812     0.9812     0.0000
 45 H      0.9044     1.0000     0.0956     0.9916     0.9916     0.0000
 46 C      6.2658     6.0000    -0.2658     3.9824     3.9824    -0.0000
 47 H      0.8936     1.0000     0.1064     0.9866     0.9866     0.0000
 48 H      0.8935     1.0000     0.1065     0.9845     0.9845     0.0000
 49 H      0.8807     1.0000     0.1193     0.9922     0.9922    -0.0000
 50 C      6.1982     6.0000    -0.1982     3.9337     3.9337    -0.0000
 51 H      0.9232     1.0000     0.0768     1.0079     1.0079    -0.0000
 52 H      0.9080     1.0000     0.0920     0.9720     0.9720    -0.0000
 53 H      0.9141     1.0000     0.0859     1.0054     1.0054    -0.0000
 54 C      5.8011     6.0000     0.1989     4.3489     4.3489    -0.0000
 55 C      5.9311     6.0000     0.0689     3.7331     3.7331     0.0000
 56 C      6.1103     6.0000    -0.1103     3.9296     3.9296     0.0000
 57 H      0.8740     1.0000     0.1260     0.9900     0.9900     0.0000
 58 C      6.1243     6.0000    -0.1243     3.9501     3.9501    -0.0000
 59 H      0.8537     1.0000     0.1463     0.9712     0.9712    -0.0000
 60 C      6.1114     6.0000    -0.1114     3.9718     3.9718     0.0000
 61 H      0.8570     1.0000     0.1430     0.9749     0.9749     0.0000
 62 C      6.1235     6.0000    -0.1235     3.9937     3.9937    -0.0000
 63 H      0.8492     1.0000     0.1508     0.9698     0.9698    -0.0000
 64 C      6.1441     6.0000    -0.1441     3.9264     3.9264    -0.0000
 65 H      0.8889     1.0000     0.1111     0.9996     0.9996    -0.0000
 66 H      0.8822     1.0000     0.1178     1.0943     1.0943    -0.0000
 67 O      8.6133     8.0000    -0.6133     1.8344     1.8344     0.0000
 68 C      5.5985     6.0000     0.4015     4.1602     4.1602     0.0000
 69 C      6.0313     6.0000    -0.0313     3.7755     3.7755     0.0000
 70 C      6.1098     6.0000    -0.1098     3.8521     3.8521     0.0000
 71 H      0.8912     1.0000     0.1088     1.0217     1.0217     0.0000
 72 C      6.1382     6.0000    -0.1382     3.9695     3.9695     0.0000
 73 H      0.8584     1.0000     0.1416     0.9742     0.9742     0.0000
 74 C      6.1048     6.0000    -0.1048     3.9582     3.9582     0.0000
 75 H      0.8598     1.0000     0.1402     0.9754     0.9754     0.0000
 76 C      6.1472     6.0000    -0.1472     3.9790     3.9790     0.0000
 77 H      0.8561     1.0000     0.1439     0.9745     0.9745    -0.0000
 78 C      6.0832     6.0000    -0.0832     3.8816     3.8816     0.0000
 79 H      0.8962     1.0000     0.1038     1.0228     1.0228     0.0000
 80 O      8.6441     8.0000    -0.6441     1.8048     1.8048     0.0000
 81 H      0.8093     1.0000     0.1907     1.0988     1.0988    -0.0000

  Mayer bond orders larger than 0.100000
B(  0-O ,  4-C ) :   1.4065 B(  0-O , 54-C ) :   0.5110 B(  1-O , 54-C ) :   2.0601 
B(  2-N ,  4-C ) :   1.4474 B(  2-N , 18-C ) :   0.8517 B(  2-N , 81-H ) :   0.8357 
B(  3-N ,  5-C ) :   0.7535 B(  3-N , 31-C ) :   0.8565 B(  3-N , 54-C ) :   0.6262 
B(  3-N , 66-H ) :   0.9102 B(  4-C ,  5-C ) :   0.9030 B(  5-C ,  6-H ) :   0.9273 
B(  5-C ,  7-C ) :   0.8669 B(  7-C ,  8-C ) :   1.3449 B(  7-C , 16-C ) :   1.3695 
B(  8-C ,  9-H ) :   0.9217 B(  8-C , 10-C ) :   1.4893 B( 10-C , 11-H ) :   0.9089 
B( 10-C , 12-C ) :   1.4300 B( 12-C , 13-H ) :   0.9233 B( 12-C , 14-C ) :   1.4364 
B( 14-C , 15-H ) :   0.9061 B( 14-C , 16-C ) :   1.5127 B( 16-C , 17-H ) :   0.9241 
B( 18-C , 19-C ) :   1.0701 B( 18-C , 23-C ) :   1.0905 B( 18-C , 27-C ) :   1.0618 
B( 19-C , 20-H ) :   0.9587 B( 19-C , 21-H ) :   0.9543 B( 19-C , 22-H ) :   0.9592 
B( 23-C , 24-H ) :   0.9548 B( 23-C , 25-H ) :   0.9563 B( 23-C , 26-H ) :   0.9576 
B( 27-C , 28-H ) :   0.9522 B( 27-C , 29-H ) :   0.9610 B( 27-C , 30-H ) :   0.9633 
B( 31-C , 32-C ) :   1.2006 B( 31-C , 33-C ) :  -0.1074 B( 31-C , 39-C ) :   1.4167 
B( 32-C , 33-C ) :   1.4737 B( 32-C , 41-C ) :   0.9145 B( 33-C , 34-H ) :   0.9267 
B( 33-C , 35-C ) :   1.4807 B( 35-C , 36-H ) :   0.9175 B( 35-C , 37-C ) :   1.4188 
B( 37-C , 38-H ) :   0.9092 B( 37-C , 39-C ) :   1.4855 B( 39-C , 40-H ) :   0.9249 
B( 41-C , 42-C ) :   1.0780 B( 41-C , 46-C ) :   1.0766 B( 41-C , 50-C ) :   1.0482 
B( 42-C , 43-H ) :   0.9740 B( 42-C , 44-H ) :   0.9421 B( 42-C , 45-H ) :   0.9518 
B( 46-C , 47-H ) :   0.9578 B( 46-C , 48-H ) :   0.9536 B( 46-C , 49-H ) :   0.9580 
B( 50-C , 51-H ) :   0.9670 B( 50-C , 52-H ) :   0.9418 B( 50-C , 53-H ) :   0.9413 
B( 54-C , 55-C ) :   0.9922 B( 55-C , 56-C ) :   1.3714 B( 55-C , 64-C ) :   1.3156 
B( 56-C , 57-H ) :   0.9320 B( 56-C , 58-C ) :   1.4522 B( 58-C , 59-H ) :   0.9261 
B( 58-C , 60-C ) :   1.4483 B( 60-C , 61-H ) :   0.9268 B( 60-C , 62-C ) :   1.4522 
B( 62-C , 63-H ) :   0.9176 B( 62-C , 64-C ) :   1.4999 B( 64-C , 65-H ) :   0.9418 
B( 67-O , 68-C ) :   1.6969 B( 68-C , 69-C ) :   0.9729 B( 68-C , 80-O ) :   1.5166 
B( 69-C , 70-C ) :   1.3547 B( 69-C , 78-C ) :   1.3728 B( 70-C , 71-H ) :   0.9355 
B( 70-C , 72-C ) :   1.4512 B( 72-C , 73-H ) :   0.9308 B( 72-C , 74-C ) :   1.4475 
B( 74-C , 75-H ) :   0.9296 B( 74-C , 76-C ) :   1.4470 B( 76-C , 77-H ) :   0.9294 
B( 76-C , 78-C ) :   1.4589 B( 78-C , 79-H ) :   0.9361 B( 80-O , 81-H ) :   0.2158 


-------
TIMINGS
-------

Total SCF time: 0 days 0 hours 38 min 27 sec 

Total time                  ....    2307.951 sec
Sum of individual times     ....    2259.170 sec  ( 97.9%)

Fock matrix formation       ....    2134.191 sec  ( 92.5%)
  Split-RI-J                ....      96.284 sec  (  4.5% of F)
  Chain of spheres X        ....    1751.212 sec  ( 82.1% of F)
  XC integration            ....     146.996 sec  (  6.9% of F)
    Basis function eval.    ....       5.342 sec  (  3.6% of XC)
    Density eval.           ....      49.552 sec  ( 33.7% of XC)
    XC-Functional eval.     ....       1.208 sec  (  0.8% of XC)
    XC-Potential eval.      ....      31.725 sec  ( 21.6% of XC)
Diagonalization             ....      24.958 sec  (  1.1%)
Density matrix formation    ....       4.334 sec  (  0.2%)
Population analysis         ....       9.902 sec  (  0.4%)
Initial guess               ....      12.918 sec  (  0.6%)
Orbital Transformation      ....       0.000 sec  (  0.0%)
Orbital Orthonormalization  ....       0.000 sec  (  0.0%)
DIIS solution               ....      20.006 sec  (  0.9%)
SOSCF solution              ....      20.417 sec  (  0.9%)
Grid generation             ....      32.443 sec  (  1.4%)

Maximum memory used throughout the entire SCF-calculation: 1719.3 MB
[1720890177.315917] [node135:4147013:0]          mpool.c:43   UCX  WARN  object 0x13faf940 was not returned to mpool ucp_requests
[1720890177.315940] [node135:4147013:0]          mpool.c:43   UCX  WARN  object 0x13fafb00 was not returned to mpool ucp_requests
[1720890177.315943] [node135:4147013:0]          mpool.c:43   UCX  WARN  object 0x13fafcc0 was not returned to mpool ucp_requests
[1720890177.315946] [node135:4147013:0]          mpool.c:43   UCX  WARN  object 0x13fafe80 was not returned to mpool ucp_requests
[1720890177.315948] [node135:4147013:0]          mpool.c:43   UCX  WARN  object 0x13fb0040 was not returned to mpool ucp_requests
[1720890177.315951] [node135:4147013:0]          mpool.c:43   UCX  WARN  object 0x13fb0200 was not returned to mpool ucp_requests
[1720890177.315953] [node135:4147013:0]          mpool.c:43   UCX  WARN  object 0x13fb03c0 was not returned to mpool ucp_requests
[1720890177.315955] [node135:4147013:0]          mpool.c:43   UCX  WARN  object 0x13fb0580 was not returned to mpool ucp_requests
[1720890177.315958] [node135:4147013:0]          mpool.c:43   UCX  WARN  object 0x13fb0740 was not returned to mpool ucp_requests
[1720890177.315960] [node135:4147013:0]          mpool.c:43   UCX  WARN  object 0x13fb0900 was not returned to mpool ucp_requests
[1720890177.315962] [node135:4147013:0]          mpool.c:43   UCX  WARN  object 0x13fb0ac0 was not returned to mpool ucp_requests
[1720890177.315965] [node135:4147013:0]          mpool.c:43   UCX  WARN  object 0x13fb0c80 was not returned to mpool ucp_requests
[1720890177.315967] [node135:4147013:0]          mpool.c:43   UCX  WARN  object 0x13fb0e40 was not returned to mpool ucp_requests
[1720890177.315969] [node135:4147013:0]          mpool.c:43   UCX  WARN  object 0x13fb1000 was not returned to mpool ucp_requests
[1720890177.315972] [node135:4147013:0]          mpool.c:43   UCX  WARN  object 0x13fb11c0 was not returned to mpool ucp_requests
[1720890177.315974] [node135:4147013:0]          mpool.c:43   UCX  WARN  object 0x13fb1380 was not returned to mpool ucp_requests
[1720890177.315977] [node135:4147013:0]          mpool.c:43   UCX  WARN  object 0x13fb1540 was not returned to mpool ucp_requests
[1720890177.315979] [node135:4147013:0]          mpool.c:43   UCX  WARN  object 0x13fb1700 was not returned to mpool ucp_requests
[1720890177.315981] [node135:4147013:0]          mpool.c:43   UCX  WARN  object 0x13fb18c0 was not returned to mpool ucp_requests
[1720890177.315984] [node135:4147013:0]          mpool.c:43   UCX  WARN  object 0x13fb1a80 was not returned to mpool ucp_requests
[1720890177.315986] [node135:4147013:0]          mpool.c:43   UCX  WARN  object 0x13fb1c40 was not returned to mpool ucp_requests
[1720890177.315989] [node135:4147013:0]          mpool.c:43   UCX  WARN  object 0x13fb1e00 was not returned to mpool ucp_requests
[1720890177.315991] [node135:4147013:0]          mpool.c:43   UCX  WARN  object 0x13fb1fc0 was not returned to mpool ucp_requests
[1720890177.377785] [node135:4147021:0]          mpool.c:43   UCX  WARN  object 0x139f1380 was not returned to mpool ucp_requests
[1720890177.377803] [node135:4147021:0]          mpool.c:43   UCX  WARN  object 0x139f1a80 was not returned to mpool ucp_requests
[1720890177.377806] [node135:4147021:0]          mpool.c:43   UCX  WARN  object 0x139f1c40 was not returned to mpool ucp_requests
[1720890177.377810] [node135:4147021:0]          mpool.c:43   UCX  WARN  object 0x139f1e00 was not returned to mpool ucp_requests
[1720890177.377813] [node135:4147021:0]          mpool.c:43   UCX  WARN  object 0x139f1fc0 was not returned to mpool ucp_requests
[1720890177.377817] [node135:4147021:0]          mpool.c:43   UCX  WARN  object 0x139f2180 was not returned to mpool ucp_requests
[1720890177.377820] [node135:4147021:0]          mpool.c:43   UCX  WARN  object 0x139f2340 was not returned to mpool ucp_requests
[1720890177.377822] [node135:4147021:0]          mpool.c:43   UCX  WARN  object 0x139f2500 was not returned to mpool ucp_requests
[1720890177.377824] [node135:4147021:0]          mpool.c:43   UCX  WARN  object 0x139f26c0 was not returned to mpool ucp_requests
[1720890177.377826] [node135:4147021:0]          mpool.c:43   UCX  WARN  object 0x139f2880 was not returned to mpool ucp_requests
[1720890177.377829] [node135:4147021:0]          mpool.c:43   UCX  WARN  object 0x139f2a40 was not returned to mpool ucp_requests
[1720890177.377831] [node135:4147021:0]          mpool.c:43   UCX  WARN  object 0x139f2c00 was not returned to mpool ucp_requests
[1720890177.377834] [node135:4147021:0]          mpool.c:43   UCX  WARN  object 0x139f2dc0 was not returned to mpool ucp_requests
[1720890177.377836] [node135:4147021:0]          mpool.c:43   UCX  WARN  object 0x139f2f80 was not returned to mpool ucp_requests
[1720890177.377838] [node135:4147021:0]          mpool.c:43   UCX  WARN  object 0x139f3140 was not returned to mpool ucp_requests
[1720890177.377841] [node135:4147021:0]          mpool.c:43   UCX  WARN  object 0x139f3300 was not returned to mpool ucp_requests
[1720890177.377843] [node135:4147021:0]          mpool.c:43   UCX  WARN  object 0x139f34c0 was not returned to mpool ucp_requests
[1720890177.377845] [node135:4147021:0]          mpool.c:43   UCX  WARN  object 0x139f3680 was not returned to mpool ucp_requests
[1720890177.377848] [node135:4147021:0]          mpool.c:43   UCX  WARN  object 0x139f3a00 was not returned to mpool ucp_requests
[1720890177.377851] [node135:4147021:0]          mpool.c:43   UCX  WARN  object 0x139f3bc0 was not returned to mpool ucp_requests
[1720890177.377854] [node135:4147021:0]          mpool.c:43   UCX  WARN  object 0x139f3d80 was not returned to mpool ucp_requests
[1720890177.377858] [node135:4147021:0]          mpool.c:43   UCX  WARN  object 0x139f3f40 was not returned to mpool ucp_requests
[1720890177.384810] [node135:4147010:0]          mpool.c:43   UCX  WARN  object 0x144b79c0 was not returned to mpool ucp_requests
[1720890177.384821] [node135:4147010:0]          mpool.c:43   UCX  WARN  object 0x144b7b80 was not returned to mpool ucp_requests
[1720890177.384824] [node135:4147010:0]          mpool.c:43   UCX  WARN  object 0x144b80c0 was not returned to mpool ucp_requests
[1720890177.384826] [node135:4147010:0]          mpool.c:43   UCX  WARN  object 0x144b8280 was not returned to mpool ucp_requests
[1720890177.384829] [node135:4147010:0]          mpool.c:43   UCX  WARN  object 0x144b8440 was not returned to mpool ucp_requests
[1720890177.384831] [node135:4147010:0]          mpool.c:43   UCX  WARN  object 0x144b87c0 was not returned to mpool ucp_requests
[1720890177.384833] [node135:4147010:0]          mpool.c:43   UCX  WARN  object 0x144b8980 was not returned to mpool ucp_requests
[1720890177.384836] [node135:4147010:0]          mpool.c:43   UCX  WARN  object 0x144b8b40 was not returned to mpool ucp_requests
[1720890177.384838] [node135:4147010:0]          mpool.c:43   UCX  WARN  object 0x144b8d00 was not returned to mpool ucp_requests
[1720890177.384841] [node135:4147010:0]          mpool.c:43   UCX  WARN  object 0x144b8ec0 was not returned to mpool ucp_requests
[1720890177.384844] [node135:4147010:0]          mpool.c:43   UCX  WARN  object 0x144b9080 was not returned to mpool ucp_requests
[1720890177.384846] [node135:4147010:0]          mpool.c:43   UCX  WARN  object 0x144b9240 was not returned to mpool ucp_requests
[1720890177.384848] [node135:4147010:0]          mpool.c:43   UCX  WARN  object 0x144b9400 was not returned to mpool ucp_requests
[1720890177.384851] [node135:4147010:0]          mpool.c:43   UCX  WARN  object 0x144b9940 was not returned to mpool ucp_requests
[1720890177.384853] [node135:4147010:0]          mpool.c:43   UCX  WARN  object 0x144b9b00 was not returned to mpool ucp_requests
[1720890177.389829] [node135:4147022:0]          mpool.c:43   UCX  WARN  object 0x12faa300 was not returned to mpool ucp_requests
[1720890177.389840] [node135:4147022:0]          mpool.c:43   UCX  WARN  object 0x12faaa00 was not returned to mpool ucp_requests
[1720890177.389844] [node135:4147022:0]          mpool.c:43   UCX  WARN  object 0x12faabc0 was not returned to mpool ucp_requests
[1720890177.389848] [node135:4147022:0]          mpool.c:43   UCX  WARN  object 0x12faad80 was not returned to mpool ucp_requests
[1720890177.389851] [node135:4147022:0]          mpool.c:43   UCX  WARN  object 0x12faaf40 was not returned to mpool ucp_requests
[1720890177.389854] [node135:4147022:0]          mpool.c:43   UCX  WARN  object 0x12fab100 was not returned to mpool ucp_requests
[1720890177.389857] [node135:4147022:0]          mpool.c:43   UCX  WARN  object 0x12fab2c0 was not returned to mpool ucp_requests
[1720890177.389861] [node135:4147022:0]          mpool.c:43   UCX  WARN  object 0x12fab480 was not returned to mpool ucp_requests
[1720890177.389864] [node135:4147022:0]          mpool.c:43   UCX  WARN  object 0x12fab640 was not returned to mpool ucp_requests
[truncated: 47,290 more chars]
