# Supplementary material for: A stereodivergent multicomponent approach for the synthesis of C–N atropisomeric peptide analogues
Source: Chem Sci. 2024 Sep 16;15(40):16743–51. doi: 10.1039/d4sc04700a (PMC11418089; doi:10.1039/d4sc04700a)
Supplement: SC-015-D4SC04700A-s001 [file SC-015-D4SC04700A-s001.zip › CompData/_4_TS/ImineBzOHTS_R3Cfreq.out]

                                 *****************
                                 * O   R   C   A *
                                 *****************

                                            #,                                       
                                            ###                                      
                                            ####                                     
                                            #####                                    
                                            ######                                   
                                           ########,                                 
                                     ,,################,,,,,                         
                               ,,#################################,,                 
                          ,,##########################################,,             
                       ,#########################################, ''#####,          
                    ,#############################################,,   '####,        
                  ,##################################################,,,,####,       
                ,###########''''           ''''###############################       
              ,#####''   ,,,,##########,,,,          '''####'''          '####       
            ,##' ,,,,###########################,,,                        '##       
           ' ,,###''''                  '''############,,,                           
         ,,##''                                '''############,,,,        ,,,,,,###''
      ,#''                                            '''#######################'''  
     '                                                          ''''####''''         
             ,#######,   #######,   ,#######,      ##                                
            ,#'     '#,  ##    ##  ,#'     '#,    #''#        ######   ,####,        
            ##       ##  ##   ,#'  ##            #'  '#       #        #'  '#        
            ##       ##  #######   ##           ,######,      #####,   #    #        
            '#,     ,#'  ##    ##  '#,     ,#' ,#      #,         ##   #,  ,#        
             '#######'   ##     ##  '#######'  #'      '#     #####' # '####'        


                  #######################################################
                  #                        -***-                        #
                  #          Department of theory and spectroscopy      #
                  #    Directorship and core code : Frank Neese         #
                  #        Max Planck Institute fuer Kohlenforschung    #
                  #                Kaiser Wilhelm Platz 1               #
                  #                 D-45470 Muelheim/Ruhr               #
                  #                      Germany                        #
                  #                                                     #
                  #                  All rights reserved                #
                  #                        -***-                        #
                  #######################################################


                         Program Version 5.0.2 -  RELEASE  -


 With contributions from (in alphabetic order):
   Daniel Aravena         : Magnetic Suceptibility
   Michael Atanasov       : Ab Initio Ligand Field Theory (pilot matlab implementation)
   Alexander A. Auer      : GIAO ZORA, VPT2 properties, NMR spectrum
   Ute Becker             : Parallelization
   Giovanni Bistoni       : ED, misc. LED, open-shell LED, HFLD
   Martin Brehm           : Molecular dynamics
   Dmytro Bykov           : SCF Hessian
   Vijay G. Chilkuri      : MRCI spin determinant printing, contributions to CSF-ICE
   Dipayan Datta          : RHF DLPNO-CCSD density
   Achintya Kumar Dutta   : EOM-CC, STEOM-CC
   Dmitry Ganyushin       : Spin-Orbit,Spin-Spin,Magnetic field MRCI
   Miquel Garcia          : C-PCM and meta-GGA Hessian, CC/C-PCM, Gaussian charge scheme
   Yang Guo               : DLPNO-NEVPT2, F12-NEVPT2, CIM, IAO-localization
   Andreas Hansen         : Spin unrestricted coupled pair/coupled cluster methods
   Benjamin Helmich-Paris : MC-RPA, TRAH-SCF, COSX integrals
   Lee Huntington         : MR-EOM, pCC
   Robert Izsak           : Overlap fitted RIJCOSX, COSX-SCS-MP3, EOM
   Marcus Kettner         : VPT2
   Christian Kollmar      : KDIIS, OOCD, Brueckner-CCSD(T), CCSD density, CASPT2, CASPT2-K
   Simone Kossmann        : Meta GGA functionals, TD-DFT gradient, OOMP2, MP2 Hessian
   Martin Krupicka        : Initial AUTO-CI
   Lucas Lang             : DCDCAS
   Marvin Lechner         : AUTO-CI (C++ implementation), FIC-MRCC
   Dagmar Lenk            : GEPOL surface, SMD
   Dimitrios Liakos       : Extrapolation schemes; Compound Job, initial MDCI parallelization
   Dimitrios Manganas     : Further ROCIS development; embedding schemes
   Dimitrios Pantazis     : SARC Basis sets
   Anastasios Papadopoulos: AUTO-CI, single reference methods and gradients
   Taras Petrenko         : DFT Hessian,TD-DFT gradient, ASA, ECA, R-Raman, ABS, FL, XAS/XES, NRVS
   Peter Pinski           : DLPNO-MP2, DLPNO-MP2 Gradient
   Christoph Reimann      : Effective Core Potentials
   Marius Retegan         : Local ZFS, SOC
   Christoph Riplinger    : Optimizer, TS searches, QM/MM, DLPNO-CCSD(T), (RO)-DLPNO pert. Triples
   Tobias Risthaus        : Range-separated hybrids, TD-DFT gradient, RPA, STAB
   Michael Roemelt        : Original ROCIS implementation
   Masaaki Saitow         : Open-shell DLPNO-CCSD energy and density
   Barbara Sandhoefer     : DKH picture change effects
   Avijit Sen             : IP-ROCIS
   Kantharuban Sivalingam : CASSCF convergence, NEVPT2, FIC-MRCI
   Bernardo de Souza      : ESD, SOC TD-DFT
   Georgi Stoychev        : AutoAux, RI-MP2 NMR, DLPNO-MP2 response
   Willem Van den Heuvel  : Paramagnetic NMR
   Boris Wezisla          : Elementary symmetry handling
   Frank Wennmohs         : Technical directorship


 We gratefully acknowledge several colleagues who have allowed us to
 interface, adapt or use parts of their codes:
   Stefan Grimme, W. Hujo, H. Kruse, P. Pracht,  : VdW corrections, initial TS optimization,
                  C. Bannwarth, S. Ehlert          DFT functionals, gCP, sTDA/sTD-DF
   Ed Valeev, F. Pavosevic, A. Kumar             : LibInt (2-el integral package), F12 methods
   Garnet Chan, S. Sharma, J. Yang, R. Olivares  : DMRG
   Ulf Ekstrom                                   : XCFun DFT Library
   Mihaly Kallay                                 : mrcc  (arbitrary order and MRCC methods)
   Jiri Pittner, Ondrej Demel                    : Mk-CCSD
   Frank Weinhold                                : gennbo (NPA and NBO analysis)
   Christopher J. Cramer and Donald G. Truhlar   : smd solvation model
   Lars Goerigk                                  : TD-DFT with DH, B97 family of functionals
   V. Asgeirsson, H. Jonsson                     : NEB implementation
   FAccTs GmbH                                   : IRC, NEB, NEB-TS, DLPNO-Multilevel, CI-OPT
                                                   MM, QMMM, 2- and 3-layer-ONIOM, Crystal-QMMM,
                                                   LR-CPCM, SF, NACMEs, symmetry and pop. for TD-DFT,
                                                   nearIR, NL-DFT gradient (VV10), updates on ESD,
                                                   ML-optimized integration grids
   S Lehtola, MJT Oliveira, MAL Marques          : LibXC Library
   Liviu Ungur et al                             : ANISO software


 Your calculation uses the libint2 library for the computation of 2-el integrals
 For citations please refer to: http://libint.valeyev.net

 Your ORCA version has been built with support for libXC version: 5.1.0
 For citations please refer to: https://tddft.org/programs/libxc/

 This ORCA versions uses:
   CBLAS   interface :  Fast vector & matrix operations
   LAPACKE interface :  Fast linear algebra routines
   SCALAPACK package :  Parallel linear algebra routines
   Shared memory     :  Shared parallel matrices
   BLAS/LAPACK       :  OpenBLAS 0.3.15  USE64BITINT DYNAMIC_ARCH NO_AFFINITY Zen SINGLE_THREADED
        Core in use  :  Zen
   Copyright (c) 2011-2014, The OpenBLAS Project


Your calculation utilizes the atom-pairwise dispersion correction
with the Becke-Johnson damping scheme (D3BJ)
Cite in your paper:
S.Grimme, S.Ehrlich, L.Goerigk, J Comput Chem, (2011), 32, 1456–1465 
S.Grimme, J.Antony, S.Ehrlich and H.Krieg, J.Chem.Phys., 132, (2010), 154104 
   

Your calculation utilizes the SMD solvation module
Please cite in your paper:
A.V. Marenich, C.J. Cramer, D.G. Truhlar J. Phys. Chem. B, 113, (2009), 6378 

================================================================================

----- Orbital basis set information -----
Your calculation utilizes the basis: def2-TZVP
   F. Weigend and R. Ahlrichs, Phys. Chem. Chem. Phys. 7, 3297 (2005).

----- AuxJ basis set information -----
Your calculation utilizes the auxiliary basis: def2/J
   F. Weigend, Phys. Chem. Chem. Phys. 8, 1057 (2006).

================================================================================
                                        WARNINGS
                       Please study these warnings very carefully!
================================================================================

WARNING: Gradients needed for Numerical Frequencies
  ===> : Setting RunTyp to EnGrad

WARNING: The environment variable RSH_COMMAND is not set!
  ===> : All Displacements for the Numerical Hessian or Gradient calculation
         will be started on localhost

INFO   : the flag for use of the SHARK integral package has been found!

================================================================================
                                       INPUT FILE
================================================================================
NAME = ImineBzOHTS_R3Cfreq.inp
|  1> ! PBE0 D3 def2-tzvp NumFreq
|  2> %maxcore 2660
|  3> %pal nprocs 30
|  4> end
|  5> %CPCM SMD TRUE
|  6>    SMDSOLVENT "2,2,2-TRIFLUOROETHANOL"
|  7> end
|  8> 
|  9> *xyz 0 1
| 10> O  6.345441  2.424164  3.542030
| 11> O  7.730572  2.860304  5.543789
| 12> N  5.127977  4.200450  2.816573
| 13> N  5.447984  2.160098  5.756945
| 14> C  5.473162  3.323585  3.708618
| 15> C  4.843598  3.354765  5.085540
| 16> H  5.197151  4.250421  5.597044
| 17> C  3.343137  3.293975  5.144818
| 18> C  2.702273  3.771837  6.283345
| 19> H  3.284068  4.237376  7.070612
| 20> C  1.325710  3.664000  6.405506
| 21> H  0.832974  4.045772  7.292432
| 22> C  0.581542  3.090749  5.384797
| 23> H  -0.496460  3.017234  5.474430
| 24> C  1.217296  2.620746  4.243380
| 25> H  0.639107  2.175465  3.441876
| 26> C  2.594960  2.714850  4.125093
| 27> H  3.082318  2.334197  3.234452
| 28> C  5.679370  4.294044  1.446977
| 29> C  7.181309  4.545807  1.502547
| 30> H  7.399224  5.441466  2.089019
| 31> H  7.555177  4.702509  0.488457
| 32> H  7.719715  3.703849  1.937833
| 33> C  4.987050  5.476917  0.787099
| 34> H  3.904540  5.333007  0.754444
| 35> H  5.350900  5.579938  -0.236354
| 36> H  5.197004  6.406035  1.321651
| 37> C  5.359515  3.018800  0.676926
| 38> H  5.720450  3.117457  -0.349072
| 39> H  4.280792  2.849219  0.644433
| 40> H  5.837563  2.145416  1.122040
| 41> C  5.419752  2.171624  7.216061
| 42> C  4.859848  1.130747  7.966311
| 43> C  5.035270  1.243186  9.353886
| 44> H  4.656570  0.452946  9.987839
| 45> C  5.664211  2.310537  9.960086
| 46> H  5.758989  2.334591  11.039726
| 47> C  6.157559  3.348726  9.185138
| 48> H  6.639160  4.207480  9.636858
| 49> C  6.037277  3.268036  7.815500
| 50> H  6.440009  4.060733  7.201343
| 51> C  4.084645  -0.115644  7.502191
| 52> C  4.949922  -1.347546  7.784791
| 53> H  5.874792  -1.313790  7.202532
| 54> H  4.405524  -2.254129  7.506397
| 55> H  5.215260  -1.422316  8.841280
| 56> C  2.778060  -0.199990  8.305775
| 57> H  2.939998  -0.283822  9.379947
| 58> H  2.218812  -1.083635  7.988343
| 59> H  2.154567  0.679139  8.121115
| 60> C  3.658898  -0.171442  6.036852
| 61> H  3.074125  0.699403  5.733105
| 62> H  3.012640  -1.041806  5.904769
| 63> H  4.491238  -0.333608  5.346452
| 64> C  6.960782  1.999376  5.192738
| 65> C  7.335802  0.561803  5.066870
| 66> C  8.272546  0.095140  5.985334
| 67> H  8.688012  0.778379  6.716839
| 68> C  8.659771  -1.235087  5.964751
| 69> H  9.382880  -1.595999  6.687122
| 70> C  8.122043  -2.100060  5.022171
| 71> H  8.427573  -3.140170  5.003900
| 72> C  7.194572  -1.632642  4.100774
| 73> H  6.778317  -2.304136  3.358607
| 74> C  6.796821  -0.305322  4.122504
| 75> H  6.074367  0.056421  3.401698
| 76> H  4.937457  1.340220  5.424394
| 77> O  4.462376  6.602104  5.279360
| 78> C  3.387784  6.525668  4.646570
| 79> C  2.119880  6.970710  5.330114
| 80> C  0.894753  6.882502  4.675046
| 81> H  0.866942  6.524824  3.652815
| 82> C  -0.278501  7.231557  5.326348
| 83> H  -1.228392  7.154360  4.808645
| 84> C  -0.237823  7.672394  6.642707
| 85> H  -1.155484  7.940512  7.155003
| 86> C  0.981020  7.767875  7.301943
| 87> H  1.016794  8.110702  8.330250
| 88> C  2.152588  7.419913  6.647140
| 89> H  3.105204  7.482720  7.159654
| 90> O  3.275299  6.074764  3.472191
| 91> H  4.415578  4.920003  3.091748
| 92> *
| 93> 
| 94>                          ****END OF INPUT****
================================================================================

                     *******************************
                     * Energy+Gradient Calculation *
                     *******************************

---------------------------------
CARTESIAN COORDINATES (ANGSTROEM)
---------------------------------
  O      6.345441    2.424164    3.542030
  O      7.730572    2.860304    5.543789
  N      5.127977    4.200450    2.816573
  N      5.447984    2.160098    5.756945
  C      5.473162    3.323585    3.708618
  C      4.843598    3.354765    5.085540
  H      5.197151    4.250421    5.597044
  C      3.343137    3.293975    5.144818
  C      2.702273    3.771837    6.283345
  H      3.284068    4.237376    7.070612
  C      1.325710    3.664000    6.405506
  H      0.832974    4.045772    7.292432
  C      0.581542    3.090749    5.384797
  H     -0.496460    3.017234    5.474430
  C      1.217296    2.620746    4.243380
  H      0.639107    2.175465    3.441876
  C      2.594960    2.714850    4.125093
  H      3.082318    2.334197    3.234452
  C      5.679370    4.294044    1.446977
  C      7.181309    4.545807    1.502547
  H      7.399224    5.441466    2.089019
  H      7.555177    4.702509    0.488457
  H      7.719715    3.703849    1.937833
  C      4.987050    5.476917    0.787099
  H      3.904540    5.333007    0.754444
  H      5.350900    5.579938   -0.236354
  H      5.197004    6.406035    1.321651
  C      5.359515    3.018800    0.676926
  H      5.720450    3.117457   -0.349072
  H      4.280792    2.849219    0.644433
  H      5.837563    2.145416    1.122040
  C      5.419752    2.171624    7.216061
  C      4.859848    1.130747    7.966311
  C      5.035270    1.243186    9.353886
  H      4.656570    0.452946    9.987839
  C      5.664211    2.310537    9.960086
  H      5.758989    2.334591   11.039726
  C      6.157559    3.348726    9.185138
  H      6.639160    4.207480    9.636858
  C      6.037277    3.268036    7.815500
  H      6.440009    4.060733    7.201343
  C      4.084645   -0.115644    7.502191
  C      4.949922   -1.347546    7.784791
  H      5.874792   -1.313790    7.202532
  H      4.405524   -2.254129    7.506397
  H      5.215260   -1.422316    8.841280
  C      2.778060   -0.199990    8.305775
  H      2.939998   -0.283822    9.379947
  H      2.218812   -1.083635    7.988343
  H      2.154567    0.679139    8.121115
  C      3.658898   -0.171442    6.036852
  H      3.074125    0.699403    5.733105
  H      3.012640   -1.041806    5.904769
  H      4.491238   -0.333608    5.346452
  C      6.960782    1.999376    5.192738
  C      7.335802    0.561803    5.066870
  C      8.272546    0.095140    5.985334
  H      8.688012    0.778379    6.716839
  C      8.659771   -1.235087    5.964751
  H      9.382880   -1.595999    6.687122
  C      8.122043   -2.100060    5.022171
  H      8.427573   -3.140170    5.003900
  C      7.194572   -1.632642    4.100774
  H      6.778317   -2.304136    3.358607
  C      6.796821   -0.305322    4.122504
  H      6.074367    0.056421    3.401698
  H      4.937457    1.340220    5.424394
  O      4.462376    6.602104    5.279360
  C      3.387784    6.525668    4.646570
  C      2.119880    6.970710    5.330114
  C      0.894753    6.882502    4.675046
  H      0.866942    6.524824    3.652815
  C     -0.278501    7.231557    5.326348
  H     -1.228392    7.154360    4.808645
  C     -0.237823    7.672394    6.642707
  H     -1.155484    7.940512    7.155003
  C      0.981020    7.767875    7.301943
  H      1.016794    8.110702    8.330250
  C      2.152588    7.419913    6.647140
  H      3.105204    7.482720    7.159654
  O      3.275299    6.074764    3.472191
  H      4.415578    4.920003    3.091748

----------------------------
CARTESIAN COORDINATES (A.U.)
----------------------------
  NO LB      ZA    FRAG     MASS         X           Y           Z
   0 O     8.0000    0    15.999   11.991146    4.581006    6.693467
   1 O     8.0000    0    15.999   14.608664    5.405191   10.476243
   2 N     7.0000    0    14.007    9.690472    7.937700    5.322552
   3 N     7.0000    0    14.007   10.295198    4.081994   10.879049
   4 C     6.0000    0    12.011   10.342777    6.280665    7.008272
   5 C     6.0000    0    12.011    9.153074    6.339587    9.610278
   6 H     1.0000    0     1.008    9.821192    8.032132   10.576880
   7 C     6.0000    0    12.011    6.317613    6.224711    9.722297
   8 C     6.0000    0    12.011    5.106556    7.127739   11.873801
   9 H     1.0000    0     1.008    6.205989    8.007480   13.361520
  10 C     6.0000    0    12.011    2.505229    6.923957   12.104652
  11 H     1.0000    0     1.008    1.574093    7.645401   13.780699
  12 C     6.0000    0    12.011    1.098955    5.840669   10.175792
  13 H     1.0000    0     1.008   -0.938173    5.701746   10.345173
  14 C     6.0000    0    12.011    2.300356    4.952492    8.018826
  15 H     1.0000    0     1.008    1.207737    4.111033    6.504203
  16 C     6.0000    0    12.011    4.903764    5.130323    7.795296
  17 H     1.0000    0     1.008    5.824737    4.410993    6.112228
  18 C     6.0000    0    12.011   10.732454    8.114567    2.734390
  19 C     6.0000    0    12.011   13.570707    8.590330    2.839402
  20 H     1.0000    0     1.008   13.982507   10.282881    3.947674
  21 H     1.0000    0     1.008   14.277215    8.886454    0.923050
  22 H     1.0000    0     1.008   14.588147    6.999260    3.661974
  23 C     6.0000    0    12.011    9.424159   10.349873    1.487402
  24 H     1.0000    0     1.008    7.378511   10.077923    1.425693
  25 H     1.0000    0     1.008   10.111736   10.544555   -0.446644
  26 H     1.0000    0     1.008    9.820914   12.105652    2.497558
  27 C     6.0000    0    12.011   10.128016    5.704705    1.279205
  28 H     1.0000    0     1.008   10.810084    5.891140   -0.659650
  29 H     1.0000    0     1.008    8.089525    5.384244    1.217802
  30 H     1.0000    0     1.008   11.031395    4.054249    2.120348
  31 C     6.0000    0    12.011   10.241847    4.103775   13.636379
  32 C     6.0000    0    12.011    9.183782    2.136802   15.054146
  33 C     6.0000    0    12.011    9.515281    2.349281   17.676283
  34 H     1.0000    0     1.008    8.799642    0.855944   18.874280
  35 C     6.0000    0    12.011   10.703808    4.366282   18.821835
  36 H     1.0000    0     1.008   10.882912    4.411738   20.862059
  37 C     6.0000    0    12.011   11.636100    6.328175   17.357395
  38 H     1.0000    0     1.008   12.546194    7.950985   18.211022
  39 C     6.0000    0    12.011   11.408800    6.175693   14.769155
  40 H     1.0000    0     1.008   12.169853    7.673673   13.608566
  41 C     6.0000    0    12.011    7.718860   -0.218535   14.177086
  42 C     6.0000    0    12.011    9.353997   -2.546493   14.711123
  43 H     1.0000    0     1.008   11.101748   -2.482703   13.610813
  44 H     1.0000    0     1.008    8.325234   -4.259686   14.185035
  45 H     1.0000    0     1.008    9.855413   -2.687788   16.707598
  46 C     6.0000    0    12.011    5.249773   -0.377926   15.695640
  47 H     1.0000    0     1.008    5.555791   -0.536346   17.725531
  48 H     1.0000    0     1.008    4.192947   -2.047773   15.095781
  49 H     1.0000    0     1.008    4.071542    1.283387   15.346683
  50 C     6.0000    0    12.011    6.914315   -0.323978   11.407997
  51 H     1.0000    0     1.008    5.809254    1.321680   10.833998
  52 H     1.0000    0     1.008    5.693065   -1.968728   11.158396
  53 H     1.0000    0     1.008    8.487210   -0.630428   10.103330
  54 C     6.0000    0    12.011   13.153972    3.778273    9.812853
  55 C     6.0000    0    12.011   13.862657    1.061654    9.574997
  56 C     6.0000    0    12.011   15.632846    0.179789   11.310642
  57 H     1.0000    0     1.008   16.417963    1.470923   12.692986
  58 C     6.0000    0    12.011   16.364596   -2.333976   11.271746
  59 H     1.0000    0     1.008   17.731074   -3.016001   12.636829
  60 C     6.0000    0    12.011   15.348437   -3.968538    9.490528
  61 H     1.0000    0     1.008   15.925805   -5.934061    9.456001
  62 C     6.0000    0    12.011   13.595771   -3.085246    7.749340
  63 H     1.0000    0     1.008   12.809163   -4.354186    6.346847
  64 C     6.0000    0    12.011   12.844130   -0.576975    7.790404
  65 H     1.0000    0     1.008   11.478890    0.106620    6.428278
  66 H     1.0000    0     1.008    9.330442    2.532649   10.250619
  67 O     8.0000    0    15.999    8.432669   12.476168    9.976545
  68 C     6.0000    0    12.011    6.401984   12.331725    8.780745
  69 C     6.0000    0    12.011    4.005993   13.172733   10.072456
  70 C     6.0000    0    12.011    1.690838   13.006044    8.834557
  71 H     1.0000    0     1.008    1.638283   12.330130    6.902820
  72 C     6.0000    0    12.011   -0.526291   13.665662   10.065339
  73 H     1.0000    0     1.008   -2.321324   13.519781    9.087022
  74 C     6.0000    0    12.011   -0.449420   14.498723   12.552897
  75 H     1.0000    0     1.008   -2.183548   15.005393   13.520996
  76 C     6.0000    0    12.011    1.853859   14.679156   13.798673
  77 H     1.0000    0     1.008    1.921462   15.327006   15.741891
  78 C     6.0000    0    12.011    4.067802   14.021604   12.561274
  79 H     1.0000    0     1.008    5.867985   14.140292   13.529785
  80 O     8.0000    0    15.999    6.189418   11.479640    6.561490
  81 H     1.0000    0     1.008    8.344233    9.297458    5.842557

--------------------------------
INTERNAL COORDINATES (ANGSTROEM)
--------------------------------
 O      0   0   0     0.000000000000     0.00000000     0.00000000
 O      1   0   0     2.473023469529     0.00000000     0.00000000
 N      1   2   0     2.272377258278   114.87479202     0.00000000
 N      2   1   3     2.397067354188    59.14380938    87.22435496
 C      1   2   3     1.263954251872    98.87933634   336.01869695
 C      4   2   1     1.497763783749    96.39577544   297.28319059
 H      6   4   2     1.090337441419   108.30483469   305.06180419
 C      6   4   2     1.502861443349   110.66698672   184.67662649
 C      8   6   4     1.391151496879   118.57587281    84.70656949
 H      9   8   6     1.083974774538   119.64744975     4.16766492
 C      9   8   6     1.386173806367   120.19070405   183.60202721
 H     11   9   8     1.084055512949   119.74128316   180.47419735
 C     11   9   8     1.387173235002   120.00307494   359.33538458
 H     13  11   9     1.084217156255   120.03825236   180.75638148
 C     13  11   9     1.388495133738   119.94282049     0.24308126
 H     15  13  11     1.083967873462   120.17623524   180.22735127
 C     15  13  11     1.385931266002   120.15350943     0.43071786
 H     17  15  13     1.084276679383   119.54227143   179.29146813
 C      3   1   2     1.479387468009    98.35590493   121.44984212
 C     19   3   1     1.523907278278   110.12301427   299.71873529
 H     20  19   3     1.092538968774   110.58485545   304.01422229
 H     20  19   3     1.092113238784   109.10159335   185.10835095
 H     20  19   3     1.090067977878   111.94739035    65.36370400
 C     19   3   1     1.521162217324   106.32988716   181.02392292
 H     24  19   3     1.092522007662   111.19184112   300.31269165
 H     24  19   3     1.091080286757   109.18139273   180.81579059
 H     24  19   3     1.092285118796   111.20293743    61.32559219
 C     19   3   1     1.523657777574   109.67564935    62.55694475
 H     28  19   3     1.092098518394   109.25773529   176.87151743
 H     28  19   3     1.092454493944   110.62440142    57.85304986
 H     28  19   3     1.090621829396   111.83700861   296.52730445
 C      4   2   1     1.459434615170    96.02819846   180.47193541
 C     32   4   2     1.399925884054   122.52510306   225.35371900
 C     33  32   4     1.403132134701   114.85951471   174.02763568
 H     34  33  32     1.081568007020   118.51045231   182.13834029
 C     34  33  32     1.379232895012   123.61923758     2.26221475
 H     36  34  33     1.084059036123   119.65442611   179.61037172
 C     36  34  33     1.386280293277   119.74508997     0.24505293
 H     38  36  34     1.083258470596   121.25199055   178.84377333
 C     38  36  34     1.377275167375   118.74791569   358.24560245
 H     40  38  36     1.080625012797   119.31818578   181.47390163
 C     33  32   4     1.539427682774   129.92754590   354.10607689
 C     42  33  32     1.531714589711   108.12408638   111.85238084
 H     43  42  33     1.093411874600   110.77829754   296.80798259
 H     43  42  33     1.093510465212   109.78998384   177.45509366
 H     43  42  33     1.091862543668   111.76975847    57.51550716
 C     42  33  32     1.536237564635   108.36299408   230.88863734
 H     47  42  33     1.089539905489   113.17377237   299.81108859
 H     47  42  33     1.092863159848   109.12847569   180.20025058
 H     47  42  33     1.093485544161   110.63874945    61.49013787
 C     42  33  32     1.526955241562   117.34282403   349.79674163
 H     51  42  33     1.092058934107   112.77295410   305.01277702
 H     51  42  33     1.092075461655   108.07053307   187.48813707
 H     51  42  33     1.093498901305   113.52063703    71.66716224
 C      2   1   3     1.207066887080    44.07841616   132.35429460
 C     55   2   1     1.491005997356   123.49240417   121.01602766
 C     56  55   2     1.392422276610   115.89098348    33.88997130
 H     57  56  55     1.083756011887   119.46136190   358.96582662
 C     57  56  55     1.385593999714   119.99752068   178.54544616
 H     59  57  56     1.083957544956   119.74789972   180.52837258
 C     59  57  56     1.387727188288   120.01295887     0.50666108
 H     61  59  57     1.084209953118   120.01332856   179.79127560
 C     61  59  57     1.388399969092   119.98466479   359.91619456
 H     63  61  59     1.083966915062   120.15559640   179.54357449
 C     63  61  59     1.385805337449   120.25022229   359.64415853
 H     65  63  61     1.082755313910   120.07049984   179.91490789
 H      4   2   1     1.021483196247   132.95536414    57.72407059
 O      7   6   4     2.484196118862   128.44244579   187.92499595
 C     68   7   6     1.249405303598   105.14420767    15.31913519
 C     69  68   7     1.507605828762   118.40109269   114.04469408
 C     70  69  68     1.392059949146   120.53675916   181.14815279
 H     71  70  69     1.083357383676   119.17878486   357.69904668
 C     71  70  69     1.386563607176   120.51062479   176.89307463
 H     73  71  70     1.084559212260   119.93100752   180.31481757
 C     73  71  70     1.388809913967   120.02272396   359.95348289
 H     75  73  71     1.084636420401   120.09035284   180.33764676
 C     75  73  71     1.388987755060   119.82671025     0.27807346
 H     77  75  73     1.084539264966   120.04513522   180.06478452
 C     77  75  73     1.386512207259   120.00480089   359.81645762
 H     79  77  75     1.083555519067   120.32741889   180.62807472
 O     69  68   7     1.262985878022   124.70722784   295.48781855
 H      3   1   2     1.049280770640   144.69406074   304.39855297

---------------------------
INTERNAL COORDINATES (A.U.)
---------------------------
 O      0   0   0     0.000000000000     0.00000000     0.00000000
 O      1   0   0     4.673337080170     0.00000000     0.00000000
 N      1   2   0     4.294170691097   114.87479202     0.00000000
 N      2   1   3     4.529800823979    59.14380938    87.22435496
 C      1   2   3     2.388527381844    98.87933634   336.01869695
 C      4   2   1     2.830363364591    96.39577544   297.28319059
 H      6   4   2     2.060439157843   108.30483469   305.06180419
 C      6   4   2     2.839996545159   110.66698672   184.67662649
 C      8   6   4     2.628895339896   118.57587281    84.70656949
 H      9   8   6     2.048415459956   119.64744975     4.16766492
 C      9   8   6     2.619488868050   120.19070405   183.60202721
 H     11   9   8     2.048568033442   119.74128316   180.47419735
 C     11   9   8     2.621377514459   120.00307494   359.33538458
 H     13  11   9     2.048873495021   120.03825236   180.75638148
 C     13  11   9     2.623875541047   119.94282049     0.24308126
 H     15  13  11     2.048402418812   120.17623524   180.22735127
 C     15  13  11     2.619030533182   120.15350943     0.43071786
 H     17  15  13     2.048985977432   119.54227143   179.29146813
 C      3   1   2     2.795637160492    98.35590493   121.44984212
 C     19   3   1     2.879767409436   110.12301427   299.71873529
 H     20  19   3     2.064599441620   110.58485545   304.01422229
 H     20  19   3     2.063794928532   109.10159335   185.10835095
 H     20  19   3     2.059929945548   111.94739035    65.36370400
 C     19   3   1     2.874579996010   106.32988716   181.02392292
 H     24  19   3     2.064567389762   111.19184112   300.31269165
 H     24  19   3     2.061842932091   109.18139273   180.81579059
 H     24  19   3     2.064119734683   111.20293743    61.32559219
 C     19   3   1     2.879295921434   109.67564935    62.55694475
 H     28  19   3     2.063767111026   109.25773529   176.87151743
 H     28  19   3     2.064439807326   110.62440142    57.85304986
 H     28  19   3     2.060976573235   111.83700861   296.52730445
 C      4   2   1     2.757931733036    96.02819846   180.47193541
 C     32   4   2     2.645476528650   122.52510306   225.35371900
 C     33  32   4     2.651535464289   114.85951471   174.02763568
 H     34  33  32     2.043867328479   118.51045231   182.13834029
 C     34  33  32     2.606372446467   123.61923758     2.26221475
 H     36  34  33     2.048574691275   119.65442611   179.61037172
 C     36  34  33     2.619690099146   119.74508997     0.24505293
 H     38  36  34     2.047061841676   121.25199055   178.84377333
 C     38  36  34     2.602672877389   118.74791569   358.24560245
 H     40  38  36     2.042085327651   119.31818578   181.47390163
 C     33  32   4     2.909096723419   129.92754590   354.10607689
 C     42  33  32     2.894521089885   108.12408638   111.85238084
 H     43  42  33     2.066248994572   110.77829754   296.80798259
 H     43  42  33     2.066435303828   109.78998384   177.45509366
 H     43  42  33     2.063321183419   111.76975847    57.51550716
 C     42  33  32     2.903068273803   108.36299408   230.88863734
 H     47  42  33     2.058932033352   113.17377237   299.81108859
 H     47  42  33     2.065212073965   109.12847569   180.20025058
 H     47  42  33     2.066388209867   110.63874945    61.49013787
 C     42  33  32     2.885527225308   117.34282403   349.79674163
 H     51  42  33     2.063692307564   112.77295410   305.01277702
 H     51  42  33     2.063723540104   108.07053307   187.48813707
 H     51  42  33     2.066413451211   113.52063703    71.66716224
 C      2   1   3     2.281025841906    44.07841616   132.35429460
 C     55   2   1     2.817592999038   123.49240417   121.01602766
 C     56  55   2     2.631296765565   115.89098348    33.88997130
 H     57  56  55     2.048002058458   119.46136190   358.96582662
 C     57  56  55     2.618393192264   119.99752068   178.54544616
 H     59  57  56     2.048382900764   119.74789972   180.52837258
 C     59  57  56     2.622424334460   120.01295887     0.50666108
 H     61  59  57     2.048859883065   120.01332856   179.79127560
 C     61  59  57     2.623695705928   119.98466479   359.91619456
 H     63  61  59     2.048400607700   120.15559640   179.54357449
 C     63  61  59     2.618792562704   120.25022229   359.64415853
 H     65  63  61     2.046111013338   120.07049984   179.91490789
 H      4   2   1     1.930323491308   132.95536414    57.72407059
 O      7   6   4     4.694450327600   128.44244579   187.92499595
 C     68   7   6     2.361033854070   105.14420767    15.31913519
 C     69  68   7     2.848962134263   118.40109269   114.04469408
 C     70  69  68     2.630612065887   120.53675916   181.14815279
 H     71  70  69     2.047248760310   119.17878486   357.69904668
 C     71  70  69     2.620225484825   120.51062479   176.89307463
 H     73  71  70     2.049519887194   119.93100752   180.31481757
 C     73  71  70     2.624470389473   120.02272396   359.95348289
 H     75  73  71     2.049665789435   120.09035284   180.33764676
 C     75  73  71     2.624806460433   119.82671025     0.27807346
 H     77  75  73     2.049482192271   120.04513522   180.06478452
 C     77  75  73     2.620128353057   120.00480089   359.81645762
 H     79  77  75     2.047623181936   120.32741889   180.62807472
 O     69  68   7     2.386697420471   124.70722784   295.48781855
 H      3   1   2     1.982853294100   144.69406074   304.39855297

---------------------
BASIS SET INFORMATION
---------------------
There are 4 groups of distinct atoms

 Group   1 Type O   : 11s6p2d1f contracted to 5s3p2d1f pattern {62111/411/11/1}
 Group   2 Type N   : 11s6p2d1f contracted to 5s3p2d1f pattern {62111/411/11/1}
 Group   3 Type C   : 11s6p2d1f contracted to 5s3p2d1f pattern {62111/411/11/1}
 Group   4 Type H   : 5s1p contracted to 3s1p pattern {311/1}

Atom   0O    basis set group =>   1
Atom   1O    basis set group =>   1
Atom   2N    basis set group =>   2
Atom   3N    basis set group =>   2
Atom   4C    basis set group =>   3
Atom   5C    basis set group =>   3
Atom   6H    basis set group =>   4
Atom   7C    basis set group =>   3
Atom   8C    basis set group =>   3
Atom   9H    basis set group =>   4
Atom  10C    basis set group =>   3
Atom  11H    basis set group =>   4
Atom  12C    basis set group =>   3
Atom  13H    basis set group =>   4
Atom  14C    basis set group =>   3
Atom  15H    basis set group =>   4
Atom  16C    basis set group =>   3
Atom  17H    basis set group =>   4
Atom  18C    basis set group =>   3
Atom  19C    basis set group =>   3
Atom  20H    basis set group =>   4
Atom  21H    basis set group =>   4
Atom  22H    basis set group =>   4
Atom  23C    basis set group =>   3
Atom  24H    basis set group =>   4
Atom  25H    basis set group =>   4
Atom  26H    basis set group =>   4
Atom  27C    basis set group =>   3
Atom  28H    basis set group =>   4
Atom  29H    basis set group =>   4
Atom  30H    basis set group =>   4
Atom  31C    basis set group =>   3
Atom  32C    basis set group =>   3
Atom  33C    basis set group =>   3
Atom  34H    basis set group =>   4
Atom  35C    basis set group =>   3
Atom  36H    basis set group =>   4
Atom  37C    basis set group =>   3
Atom  38H    basis set group =>   4
Atom  39C    basis set group =>   3
Atom  40H    basis set group =>   4
Atom  41C    basis set group =>   3
Atom  42C    basis set group =>   3
Atom  43H    basis set group =>   4
Atom  44H    basis set group =>   4
Atom  45H    basis set group =>   4
Atom  46C    basis set group =>   3
Atom  47H    basis set group =>   4
Atom  48H    basis set group =>   4
Atom  49H    basis set group =>   4
Atom  50C    basis set group =>   3
Atom  51H    basis set group =>   4
Atom  52H    basis set group =>   4
Atom  53H    basis set group =>   4
Atom  54C    basis set group =>   3
Atom  55C    basis set group =>   3
Atom  56C    basis set group =>   3
Atom  57H    basis set group =>   4
Atom  58C    basis set group =>   3
Atom  59H    basis set group =>   4
Atom  60C    basis set group =>   3
Atom  61H    basis set group =>   4
Atom  62C    basis set group =>   3
Atom  63H    basis set group =>   4
Atom  64C    basis set group =>   3
Atom  65H    basis set group =>   4
Atom  66H    basis set group =>   4
Atom  67O    basis set group =>   1
Atom  68C    basis set group =>   3
Atom  69C    basis set group =>   3
Atom  70C    basis set group =>   3
Atom  71H    basis set group =>   4
Atom  72C    basis set group =>   3
Atom  73H    basis set group =>   4
Atom  74C    basis set group =>   3
Atom  75H    basis set group =>   4
Atom  76C    basis set group =>   3
Atom  77H    basis set group =>   4
Atom  78C    basis set group =>   3
Atom  79H    basis set group =>   4
Atom  80O    basis set group =>   1
Atom  81H    basis set group =>   4
---------------------------------
AUXILIARY/J BASIS SET INFORMATION
---------------------------------
There are 4 groups of distinct atoms

 Group   1 Type O   : 12s5p4d2f1g contracted to 6s4p3d1f1g pattern {711111/2111/211/2/1}
 Group   2 Type N   : 12s5p4d2f1g contracted to 6s4p3d1f1g pattern {711111/2111/211/2/1}
 Group   3 Type C   : 12s5p4d2f1g contracted to 6s4p3d1f1g pattern {711111/2111/211/2/1}
 Group   4 Type H   : 5s2p1d contracted to 3s1p1d pattern {311/2/1}

Atom   0O    basis set group =>   1
Atom   1O    basis set group =>   1
Atom   2N    basis set group =>   2
Atom   3N    basis set group =>   2
Atom   4C    basis set group =>   3
Atom   5C    basis set group =>   3
Atom   6H    basis set group =>   4
Atom   7C    basis set group =>   3
Atom   8C    basis set group =>   3
Atom   9H    basis set group =>   4
Atom  10C    basis set group =>   3
Atom  11H    basis set group =>   4
Atom  12C    basis set group =>   3
Atom  13H    basis set group =>   4
Atom  14C    basis set group =>   3
Atom  15H    basis set group =>   4
Atom  16C    basis set group =>   3
Atom  17H    basis set group =>   4
Atom  18C    basis set group =>   3
Atom  19C    basis set group =>   3
Atom  20H    basis set group =>   4
Atom  21H    basis set group =>   4
Atom  22H    basis set group =>   4
Atom  23C    basis set group =>   3
Atom  24H    basis set group =>   4
Atom  25H    basis set group =>   4
Atom  26H    basis set group =>   4
Atom  27C    basis set group =>   3
Atom  28H    basis set group =>   4
Atom  29H    basis set group =>   4
Atom  30H    basis set group =>   4
Atom  31C    basis set group =>   3
Atom  32C    basis set group =>   3
Atom  33C    basis set group =>   3
Atom  34H    basis set group =>   4
Atom  35C    basis set group =>   3
Atom  36H    basis set group =>   4
Atom  37C    basis set group =>   3
Atom  38H    basis set group =>   4
Atom  39C    basis set group =>   3
Atom  40H    basis set group =>   4
Atom  41C    basis set group =>   3
Atom  42C    basis set group =>   3
Atom  43H    basis set group =>   4
Atom  44H    basis set group =>   4
Atom  45H    basis set group =>   4
Atom  46C    basis set group =>   3
Atom  47H    basis set group =>   4
Atom  48H    basis set group =>   4
Atom  49H    basis set group =>   4
Atom  50C    basis set group =>   3
Atom  51H    basis set group =>   4
Atom  52H    basis set group =>   4
Atom  53H    basis set group =>   4
Atom  54C    basis set group =>   3
Atom  55C    basis set group =>   3
Atom  56C    basis set group =>   3
Atom  57H    basis set group =>   4
Atom  58C    basis set group =>   3
Atom  59H    basis set group =>   4
Atom  60C    basis set group =>   3
Atom  61H    basis set group =>   4
Atom  62C    basis set group =>   3
Atom  63H    basis set group =>   4
Atom  64C    basis set group =>   3
Atom  65H    basis set group =>   4
Atom  66H    basis set group =>   4
Atom  67O    basis set group =>   1
Atom  68C    basis set group =>   3
Atom  69C    basis set group =>   3
Atom  70C    basis set group =>   3
Atom  71H    basis set group =>   4
Atom  72C    basis set group =>   3
Atom  73H    basis set group =>   4
Atom  74C    basis set group =>   3
Atom  75H    basis set group =>   4
Atom  76C    basis set group =>   3
Atom  77H    basis set group =>   4
Atom  78C    basis set group =>   3
Atom  79H    basis set group =>   4
Atom  80O    basis set group =>   1
Atom  81H    basis set group =>   4


           ************************************************************
           *        Program running with 30 parallel MPI-processes    *
           *              working on a common directory               *
           ************************************************************
------------------------------------------------------------------------------
                           ORCA GTO INTEGRAL CALCULATION
                           -- RI-GTO INTEGRALS CHOSEN --
------------------------------------------------------------------------------
------------------------------------------------------------------------------
                   ___                                                        
                  /   \      - P O W E R E D   B Y -                         
                 /     \                                                     
                 |  |  |   _    _      __       _____    __    __             
                 |  |  |  | |  | |    /  \     |  _  \  |  |  /  |          
                  \  \/   | |  | |   /    \    | | | |  |  | /  /          
                 / \  \   | |__| |  /  /\  \   | |_| |  |  |/  /          
                |  |  |   |  __  | /  /__\  \  |    /   |      \           
                |  |  |   | |  | | |   __   |  |    \   |  |\   \          
                \     /   | |  | | |  |  |  |  | |\  \  |  | \   \       
                 \___/    |_|  |_| |__|  |__|  |_| \__\ |__|  \__/        
                                                                              
                      - O R C A' S   B I G   F R I E N D -                    
                                      &                                       
                       - I N T E G R A L  F E E D E R -                       
                                                                              
 v1 FN, 2020, v2 2021                                                         
------------------------------------------------------------------------------


Reading SHARK input file ImineBzOHTS_R3Cfreq.SHARKINP.tmp ... ok
----------------------
SHARK INTEGRAL PACKAGE
----------------------

Number of atoms                             ...     82
Number of basis functions                   ...   1542
Number of shells                            ...    622
Maximum angular momentum                    ...      3
Integral batch strategy                     ... SHARK/LIBINT Hybrid
RI-J (if used) integral strategy            ... SPLIT-RIJ (Revised 2003 algorithm where possible)
Printlevel                                  ...      1
Contraction scheme used                     ... SEGMENTED contraction
Coulomb Range Separation                    ... NOT USED
Exchange Range Separation                   ... NOT USED
Finite Nucleus Model                        ... NOT USED
Auxiliary Coulomb fitting basis             ... AVAILABLE
   # of basis functions in Aux-J            ...   2498
   # of shells in Aux-J                     ...    830
   Maximum angular momentum in Aux-J        ...      4
Auxiliary J/K fitting basis                 ... NOT available
Auxiliary Correlation fitting basis         ... NOT available
Auxiliary 'external' fitting basis          ... NOT available
Integral threshold                          ...     2.500000e-11
Primitive cut-off                           ...     2.500000e-12
Primitive pair pre-selection threshold      ...     2.500000e-12

Calculating pre-screening integrals         ... done (  0.1 sec) Dimension = 622
Organizing shell pair data                  ... done (  1.0 sec)
Shell pair information
Total number of shell pairs                 ...    193753
Shell pairs after pre-screening             ...    115920
Total number of primitive shell pairs       ...    584784
Primitive shell pairs kept                  ...    218489
          la=0 lb=0:  31969 shell pairs
          la=1 lb=0:  34697 shell pairs
          la=1 lb=1:   9435 shell pairs
          la=2 lb=0:  15774 shell pairs
          la=2 lb=1:   8659 shell pairs
          la=2 lb=2:   1988 shell pairs
          la=3 lb=0:   7149 shell pairs
          la=3 lb=1:   4057 shell pairs
          la=3 lb=2:   1779 shell pairs
          la=3 lb=3:    413 shell pairs

Calculating one electron integrals          ... done (  0.3 sec)
Calculating RI/J V-Matrix + Cholesky decomp.... done (  0.6 sec)
Calculating Nuclear repulsion               ... done (  0.0 sec) ENN=   5309.909158277668 Eh

SHARK setup successfully completed in   4.1 seconds

Maximum memory used throughout the entire GTOINT-calculation: 168.4 MB
[1715591039.076642] [node088:4192071:0]          mpool.c:43   UCX  WARN  object 0xc677ac0 was not returned to mpool ucp_requests
[1715591039.076658] [node088:4192071:0]          mpool.c:43   UCX  WARN  object 0xc677c80 was not returned to mpool ucp_requests
[1715591039.076664] [node088:4192071:0]          mpool.c:43   UCX  WARN  object 0xc677e40 was not returned to mpool ucp_requests
[1715591039.076667] [node088:4192071:0]          mpool.c:43   UCX  WARN  object 0xc678000 was not returned to mpool ucp_requests
[1715591039.076671] [node088:4192071:0]          mpool.c:43   UCX  WARN  object 0xc6781c0 was not returned to mpool ucp_requests
[1715591039.087687] [node088:4192064:0]          mpool.c:43   UCX  WARN  object 0xc0a5b00 was not returned to mpool ucp_requests
[1715591039.087703] [node088:4192064:0]          mpool.c:43   UCX  WARN  object 0xc0a5cc0 was not returned to mpool ucp_requests
[1715591039.087710] [node088:4192064:0]          mpool.c:43   UCX  WARN  object 0xc0a5e80 was not returned to mpool ucp_requests
[1715591039.087713] [node088:4192064:0]          mpool.c:43   UCX  WARN  object 0xc0a6040 was not returned to mpool ucp_requests
[1715591039.087716] [node088:4192064:0]          mpool.c:43   UCX  WARN  object 0xc0a6200 was not returned to mpool ucp_requests
[1715591039.087720] [node088:4192064:0]          mpool.c:43   UCX  WARN  object 0xc0a63c0 was not returned to mpool ucp_requests
[1715591039.091101] [node088:4192062:0]          mpool.c:43   UCX  WARN  object 0xbdf9b00 was not returned to mpool ucp_requests
[1715591039.091112] [node088:4192062:0]          mpool.c:43   UCX  WARN  object 0xbdf9cc0 was not returned to mpool ucp_requests
[1715591039.091116] [node088:4192062:0]          mpool.c:43   UCX  WARN  object 0xbdf9e80 was not returned to mpool ucp_requests
[1715591039.091119] [node088:4192062:0]          mpool.c:43   UCX  WARN  object 0xbdfa040 was not returned to mpool ucp_requests
[1715591039.091122] [node088:4192062:0]          mpool.c:43   UCX  WARN  object 0xbdfa200 was not returned to mpool ucp_requests
[1715591039.091124] [node088:4192062:0]          mpool.c:43   UCX  WARN  object 0xbdfa3c0 was not returned to mpool ucp_requests
[1715591039.091165] [node088:4192066:0]          mpool.c:43   UCX  WARN  object 0xae3b940 was not returned to mpool ucp_requests
[1715591039.091177] [node088:4192066:0]          mpool.c:43   UCX  WARN  object 0xae3bb00 was not returned to mpool ucp_requests
[1715591039.091183] [node088:4192066:0]          mpool.c:43   UCX  WARN  object 0xae3bcc0 was not returned to mpool ucp_requests
[1715591039.091186] [node088:4192066:0]          mpool.c:43   UCX  WARN  object 0xae3be80 was not returned to mpool ucp_requests
[1715591039.091189] [node088:4192066:0]          mpool.c:43   UCX  WARN  object 0xae3c040 was not returned to mpool ucp_requests
[1715591039.091191] [node088:4192066:0]          mpool.c:43   UCX  WARN  object 0xae3c200 was not returned to mpool ucp_requests
[1715591039.098527] [node088:4192086:0]          mpool.c:43   UCX  WARN  object 0xbe37a00 was not returned to mpool ucp_requests
[1715591039.098543] [node088:4192086:0]          mpool.c:43   UCX  WARN  object 0xbe37bc0 was not returned to mpool ucp_requests
[1715591039.098547] [node088:4192086:0]          mpool.c:43   UCX  WARN  object 0xbe37d80 was not returned to mpool ucp_requests
[1715591039.098551] [node088:4192086:0]          mpool.c:43   UCX  WARN  object 0xbe37f40 was not returned to mpool ucp_requests
[1715591039.098554] [node088:4192086:0]          mpool.c:43   UCX  WARN  object 0xbe38100 was not returned to mpool ucp_requests
[1715591039.098739] [node088:4192074:0]          mpool.c:43   UCX  WARN  object 0xb0e8ac0 was not returned to mpool ucp_requests
[1715591039.098750] [node088:4192074:0]          mpool.c:43   UCX  WARN  object 0xb0e8c80 was not returned to mpool ucp_requests
[1715591039.098754] [node088:4192074:0]          mpool.c:43   UCX  WARN  object 0xb0e8e40 was not returned to mpool ucp_requests
[1715591039.098758] [node088:4192074:0]          mpool.c:43   UCX  WARN  object 0xb0e9000 was not returned to mpool ucp_requests
[1715591039.098761] [node088:4192074:0]          mpool.c:43   UCX  WARN  object 0xb0e91c0 was not returned to mpool ucp_requests
[1715591039.098779] [node088:4192084:0]          mpool.c:43   UCX  WARN  object 0xb3c0800 was not returned to mpool ucp_requests
[1715591039.098789] [node088:4192084:0]          mpool.c:43   UCX  WARN  object 0xb3c09c0 was not returned to mpool ucp_requests
[1715591039.098793] [node088:4192084:0]          mpool.c:43   UCX  WARN  object 0xb3c0b80 was not returned to mpool ucp_requests
[1715591039.098797] [node088:4192084:0]          mpool.c:43   UCX  WARN  object 0xb3c0d40 was not returned to mpool ucp_requests
[1715591039.098801] [node088:4192084:0]          mpool.c:43   UCX  WARN  object 0xb3c0f00 was not returned to mpool ucp_requests
[1715591039.100506] [node088:4192065:0]          mpool.c:43   UCX  WARN  object 0xbc57ac0 was not returned to mpool ucp_requests
[1715591039.100519] [node088:4192065:0]          mpool.c:43   UCX  WARN  object 0xbc57c80 was not returned to mpool ucp_requests
[1715591039.100523] [node088:4192065:0]          mpool.c:43   UCX  WARN  object 0xbc57e40 was not returned to mpool ucp_requests
[1715591039.100525] [node088:4192065:0]          mpool.c:43   UCX  WARN  object 0xbc58000 was not returned to mpool ucp_requests
[1715591039.100528] [node088:4192065:0]          mpool.c:43   UCX  WARN  object 0xbc581c0 was not returned to mpool ucp_requests
[1715591039.100531] [node088:4192065:0]          mpool.c:43   UCX  WARN  object 0xbc58380 was not returned to mpool ucp_requests
[1715591039.101391] [node088:4192069:0]          mpool.c:43   UCX  WARN  object 0xaa11800 was not returned to mpool ucp_requests
[1715591039.101403] [node088:4192069:0]          mpool.c:43   UCX  WARN  object 0xaa119c0 was not returned to mpool ucp_requests
[1715591039.101406] [node088:4192069:0]          mpool.c:43   UCX  WARN  object 0xaa11b80 was not returned to mpool ucp_requests
[1715591039.101408] [node088:4192069:0]          mpool.c:43   UCX  WARN  object 0xaa11d40 was not returned to mpool ucp_requests
[1715591039.101410] [node088:4192069:0]          mpool.c:43   UCX  WARN  object 0xaa11f00 was not returned to mpool ucp_requests
[1715591039.102892] [node088:4192061:0]          mpool.c:43   UCX  WARN  object 0xc72fb40 was not returned to mpool ucp_requests
[1715591039.102902] [node088:4192061:0]          mpool.c:43   UCX  WARN  object 0xc72fd00 was not returned to mpool ucp_requests
[1715591039.102907] [node088:4192061:0]          mpool.c:43   UCX  WARN  object 0xc72fec0 was not returned to mpool ucp_requests
[1715591039.102910] [node088:4192061:0]          mpool.c:43   UCX  WARN  object 0xc730080 was not returned to mpool ucp_requests
[1715591039.102913] [node088:4192061:0]          mpool.c:43   UCX  WARN  object 0xc730240 was not returned to mpool ucp_requests
[1715591039.102916] [node088:4192061:0]          mpool.c:43   UCX  WARN  object 0xc730400 was not returned to mpool ucp_requests
[1715591039.102959] [node088:4192080:0]          mpool.c:43   UCX  WARN  object 0xaf51840 was not returned to mpool ucp_requests
[1715591039.102972] [node088:4192080:0]          mpool.c:43   UCX  WARN  object 0xaf51a00 was not returned to mpool ucp_requests
[1715591039.102977] [node088:4192080:0]          mpool.c:43   UCX  WARN  object 0xaf51bc0 was not returned to mpool ucp_requests
[1715591039.102981] [node088:4192080:0]          mpool.c:43   UCX  WARN  object 0xaf51d80 was not returned to mpool ucp_requests
[1715591039.102983] [node088:4192080:0]          mpool.c:43   UCX  WARN  object 0xaf51f40 was not returned to mpool ucp_requests
[1715591039.104307] [node088:4192083:0]          mpool.c:43   UCX  WARN  object 0xba51080 was not returned to mpool ucp_requests
[1715591039.104321] [node088:4192083:0]          mpool.c:43   UCX  WARN  object 0xba51240 was not returned to mpool ucp_requests
[1715591039.104324] [node088:4192083:0]          mpool.c:43   UCX  WARN  object 0xba51400 was not returned to mpool ucp_requests
[1715591039.104326] [node088:4192083:0]          mpool.c:43   UCX  WARN  object 0xba515c0 was not returned to mpool ucp_requests
[1715591039.104329] [node088:4192083:0]          mpool.c:43   UCX  WARN  object 0xba51780 was not returned to mpool ucp_requests
[1715591039.104312] [node088:4192081:0]          mpool.c:43   UCX  WARN  object 0xb771780 was not returned to mpool ucp_requests
[1715591039.104321] [node088:4192081:0]          mpool.c:43   UCX  WARN  object 0xb771940 was not returned to mpool ucp_requests
[1715591039.104324] [node088:4192081:0]          mpool.c:43   UCX  WARN  object 0xb771b00 was not returned to mpool ucp_requests
[1715591039.104326] [node088:4192081:0]          mpool.c:43   UCX  WARN  object 0xb771cc0 was not returned to mpool ucp_requests
[1715591039.104329] [node088:4192081:0]          mpool.c:43   UCX  WARN  object 0xb771e80 was not returned to mpool ucp_requests
[1715591039.109097] [node088:4192087:0]          mpool.c:43   UCX  WARN  object 0xb0e9900 was not returned to mpool ucp_requests
[1715591039.109108] [node088:4192087:0]          mpool.c:43   UCX  WARN  object 0xb0e9ac0 was not returned to mpool ucp_requests
[1715591039.109113] [node088:4192087:0]          mpool.c:43   UCX  WARN  object 0xb0e9c80 was not returned to mpool ucp_requests
[1715591039.109116] [node088:4192087:0]          mpool.c:43   UCX  WARN  object 0xb0e9e40 was not returned to mpool ucp_requests
[1715591039.109119] [node088:4192087:0]          mpool.c:43   UCX  WARN  object 0xb0ea000 was not returned to mpool ucp_requests
[1715591039.115045] [node088:4192072:0]          mpool.c:43   UCX  WARN  object 0xc849880 was not returned to mpool ucp_requests
[1715591039.115057] [node088:4192072:0]          mpool.c:43   UCX  WARN  object 0xc849a40 was not returned to mpool ucp_requests
[1715591039.115061] [node088:4192072:0]          mpool.c:43   UCX  WARN  object 0xc849c00 was not returned to mpool ucp_requests
[1715591039.115064] [node088:4192072:0]          mpool.c:43   UCX  WARN  object 0xc849dc0 was not returned to mpool ucp_requests
[1715591039.115068] [node088:4192072:0]          mpool.c:43   UCX  WARN  object 0xc849f80 was not returned to mpool ucp_requests
[1715591039.115268] [node088:4192063:0]          mpool.c:43   UCX  WARN  object 0xaa2ab00 was not returned to mpool ucp_requests
[1715591039.115278] [node088:4192063:0]          mpool.c:43   UCX  WARN  object 0xaa2acc0 was not returned to mpool ucp_requests
[1715591039.115281] [node088:4192063:0]          mpool.c:43   UCX  WARN  object 0xaa2ae80 was not returned to mpool ucp_requests
[1715591039.115285] [node088:4192063:0]          mpool.c:43   UCX  WARN  object 0xaa2b040 was not returned to mpool ucp_requests
[1715591039.115287] [node088:4192063:0]          mpool.c:43   UCX  WARN  object 0xaa2b200 was not returned to mpool ucp_requests
[1715591039.115289] [node088:4192063:0]          mpool.c:43   UCX  WARN  object 0xaa2b3c0 was not returned to mpool ucp_requests
[1715591039.115800] [node088:4192079:0]          mpool.c:43   UCX  WARN  object 0xb1e47c0 was not returned to mpool ucp_requests
[1715591039.115811] [node088:4192079:0]          mpool.c:43   UCX  WARN  object 0xb1e4980 was not returned to mpool ucp_requests
[1715591039.115815] [node088:4192079:0]          mpool.c:43   UCX  WARN  object 0xb1e4b40 was not returned to mpool ucp_requests
[1715591039.115818] [node088:4192079:0]          mpool.c:43   UCX  WARN  object 0xb1e4d00 was not returned to mpool ucp_requests
[1715591039.115821] [node088:4192079:0]          mpool.c:43   UCX  WARN  object 0xb1e4ec0 was not returned to mpool ucp_requests
[1715591039.125416] [node088:4192060:0]          mpool.c:43   UCX  WARN  object 0xba7c7c0 was not returned to mpool ucp_requests
[1715591039.125427] [node088:4192060:0]          mpool.c:43   UCX  WARN  object 0xba7c980 was not returned to mpool ucp_requests
[1715591039.125431] [node088:4192060:0]          mpool.c:43   UCX  WARN  object 0xba7cb40 was not returned to mpool ucp_requests
[1715591039.125435] [node088:4192060:0]          mpool.c:43   UCX  WARN  object 0xba7cd00 was not returned to mpool ucp_requests
[1715591039.125438] [node088:4192060:0]          mpool.c:43   UCX  WARN  object 0xba7cec0 was not returned to mpool ucp_requests
[1715591039.125432] [node088:4192070:0]          mpool.c:43   UCX  WARN  object 0xa9a0b00 was not returned to mpool ucp_requests
[1715591039.125443] [node088:4192070:0]          mpool.c:43   UCX  WARN  object 0xa9a0cc0 was not returned to mpool ucp_requests
[1715591039.125447] [node088:4192070:0]          mpool.c:43   UCX  WARN  object 0xa9a0e80 was not returned to mpool ucp_requests
[1715591039.125450] [node088:4192070:0]          mpool.c:43   UCX  WARN  object 0xa9a1040 was not returned to mpool ucp_requests
[1715591039.125453] [node088:4192070:0]          mpool.c:43   UCX  WARN  object 0xa9a1200 was not returned to mpool ucp_requests
[1715591039.125747] [node088:4192068:0]          mpool.c:43   UCX  WARN  object 0xaf8a840 was not returned to mpool ucp_requests
[1715591039.125760] [node088:4192068:0]          mpool.c:43   UCX  WARN  object 0xaf8aa00 was not returned to mpool ucp_requests
[1715591039.125764] [node088:4192068:0]          mpool.c:43   UCX  WARN  object 0xaf8abc0 was not returned to mpool ucp_requests
[1715591039.125767] [node088:4192068:0]          mpool.c:43   UCX  WARN  object 0xaf8ad80 was not returned to mpool ucp_requests
[1715591039.125770] [node088:4192068:0]          mpool.c:43   UCX  WARN  object 0xaf8af40 was not returned to mpool ucp_requests
[1715591039.127005] [node088:4192075:0]          mpool.c:43   UCX  WARN  object 0xbeaacc0 was not returned to mpool ucp_requests
[1715591039.127015] [node088:4192075:0]          mpool.c:43   UCX  WARN  object 0xbeaae80 was not returned to mpool ucp_requests
[1715591039.127021] [node088:4192075:0]          mpool.c:43   UCX  WARN  object 0xbeab040 was not returned to mpool ucp_requests
[1715591039.127024] [node088:4192075:0]          mpool.c:43   UCX  WARN  object 0xbeab200 was not returned to mpool ucp_requests
[1715591039.127028] [node088:4192075:0]          mpool.c:43   UCX  WARN  object 0xbeab3c0 was not returned to mpool ucp_requests
[1715591039.126992] [node088:4192076:0]          mpool.c:43   UCX  WARN  object 0xb5fbbc0 was not returned to mpool ucp_requests
[1715591039.127002] [node088:4192076:0]          mpool.c:43   UCX  WARN  object 0xb5fbd80 was not returned to mpool ucp_requests
[1715591039.127006] [node088:4192076:0]          mpool.c:43   UCX  WARN  object 0xb5fbf40 was not returned to mpool ucp_requests
[1715591039.127009] [node088:4192076:0]          mpool.c:43   UCX  WARN  object 0xb5fc100 was not returned to mpool ucp_requests
[1715591039.127012] [node088:4192076:0]          mpool.c:43   UCX  WARN  object 0xb5fc2c0 was not returned to mpool ucp_requests
[1715591039.127060] [node088:4192088:0]          mpool.c:43   UCX  WARN  object 0xc270b80 was not returned to mpool ucp_requests
[1715591039.127071] [node088:4192088:0]          mpool.c:43   UCX  WARN  object 0xc270d40 was not returned to mpool ucp_requests
[1715591039.127074] [node088:4192088:0]          mpool.c:43   UCX  WARN  object 0xc270f00 was not returned to mpool ucp_requests
[1715591039.127077] [node088:4192088:0]          mpool.c:43   UCX  WARN  object 0xc2710c0 was not returned to mpool ucp_requests
[1715591039.127079] [node088:4192088:0]          mpool.c:43   UCX  WARN  object 0xc271280 was not returned to mpool ucp_requests
[1715591039.127033] [node088:4192073:0]          mpool.c:43   UCX  WARN  object 0xab0abc0 was not returned to mpool ucp_requests
[1715591039.127044] [node088:4192073:0]          mpool.c:43   UCX  WARN  object 0xab0ad80 was not returned to mpool ucp_requests
[1715591039.127048] [node088:4192073:0]          mpool.c:43   UCX  WARN  object 0xab0af40 was not returned to mpool ucp_requests
[1715591039.127052] [node088:4192073:0]          mpool.c:43   UCX  WARN  object 0xab0b100 was not returned to mpool ucp_requests
[1715591039.127054] [node088:4192073:0]          mpool.c:43   UCX  WARN  object 0xab0b2c0 was not returned to mpool ucp_requests
[1715591039.127393] [node088:4192085:0]          mpool.c:43   UCX  WARN  object 0xb98e8c0 was not returned to mpool ucp_requests
[1715591039.127403] [node088:4192085:0]          mpool.c:43   UCX  WARN  object 0xb98ea80 was not returned to mpool ucp_requests
[1715591039.127406] [node088:4192085:0]          mpool.c:43   UCX  WARN  object 0xb98ec40 was not returned to mpool ucp_requests
[1715591039.127408] [node088:4192085:0]          mpool.c:43   UCX  WARN  object 0xb98ee00 was not returned to mpool ucp_requests
[1715591039.127410] [node088:4192085:0]          mpool.c:43   UCX  WARN  object 0xb98efc0 was not returned to mpool ucp_requests
[1715591039.129900] [node088:4192078:0]          mpool.c:43   UCX  WARN  object 0xc22ab00 was not returned to mpool ucp_requests
[1715591039.129912] [node088:4192078:0]          mpool.c:43   UCX  WARN  object 0xc22acc0 was not returned to mpool ucp_requests
[1715591039.129917] [node088:4192078:0]          mpool.c:43   UCX  WARN  object 0xc22ae80 was not returned to mpool ucp_requests
[1715591039.129920] [node088:4192078:0]          mpool.c:43   UCX  WARN  object 0xc22b040 was not returned to mpool ucp_requests
[1715591039.129924] [node088:4192078:0]          mpool.c:43   UCX  WARN  object 0xc22b200 was not returned to mpool ucp_requests
[1715591039.132677] [node088:4192082:0]          mpool.c:43   UCX  WARN  object 0xbbd6940 was not returned to mpool ucp_requests
[1715591039.132691] [node088:4192082:0]          mpool.c:43   UCX  WARN  object 0xbbd6b00 was not returned to mpool ucp_requests
[1715591039.132695] [node088:4192082:0]          mpool.c:43   UCX  WARN  object 0xbbd6cc0 was not returned to mpool ucp_requests
[1715591039.132697] [node088:4192082:0]          mpool.c:43   UCX  WARN  object 0xbbd6e80 was not returned to mpool ucp_requests
[1715591039.132700] [node088:4192082:0]          mpool.c:43   UCX  WARN  object 0xbbd7040 was not returned to mpool ucp_requests
[1715591039.159984] [node088:4192077:0]          mpool.c:43   UCX  WARN  object 0xb0827c0 was not returned to mpool ucp_requests
[1715591039.160001] [node088:4192077:0]          mpool.c:43   UCX  WARN  object 0xb082980 was not returned to mpool ucp_requests
[1715591039.160007] [node088:4192077:0]          mpool.c:43   UCX  WARN  object 0xb082b40 was not returned to mpool ucp_requests
[1715591039.160011] [node088:4192077:0]          mpool.c:43   UCX  WARN  object 0xb082d00 was not returned to mpool ucp_requests
[1715591039.160015] [node088:4192077:0]          mpool.c:43   UCX  WARN  object 0xb082ec0 was not returned to mpool ucp_requests
[1715591039.165371] [node088:4192067:0]          mpool.c:43   UCX  WARN  object 0xaa50a40 was not returned to mpool ucp_requests
[1715591039.165383] [node088:4192067:0]          mpool.c:43   UCX  WARN  object 0xaa50c00 was not returned to mpool ucp_requests
[1715591039.165387] [node088:4192067:0]          mpool.c:43   UCX  WARN  object 0xaa50dc0 was not returned to mpool ucp_requests
[1715591039.165391] [node088:4192067:0]          mpool.c:43   UCX  WARN  object 0xaa50f80 was not returned to mpool ucp_requests
[1715591039.165394] [node088:4192067:0]          mpool.c:43   UCX  WARN  object 0xaa51140 was not returned to mpool ucp_requests


           ************************************************************
           *        Program running with 30 parallel MPI-processes    *
           *              working on a common directory               *
           ************************************************************
-------------------------------------------------------------------------------
                                 ORCA SCF
-------------------------------------------------------------------------------

------------
SCF SETTINGS
------------
Hamiltonian:
 Density Functional     Method          .... DFT(GTOs)
 Exchange Functional    Exchange        .... PBE
   PBE kappa parameter   XKappa         ....  0.804000
   PBE mue parameter    XMuePBE         ....  0.219520
 Correlation Functional Correlation     .... PBE
   PBE beta parameter  CBetaPBE         ....  0.066725
 LDA part of GGA corr.  LDAOpt          .... PW91-LDA
 Gradients option       PostSCFGGA      .... off
 Hybrid DFT is turned on
   Fraction HF Exchange ScalHFX         ....  0.250000
   Scaling of DF-GGA-X  ScalDFX         ....  0.750000
   Scaling of DF-GGA-C  ScalDFC         ....  1.000000
   Scaling of DF-LDA-C  ScalLDAC        ....  1.000000
   Perturbative correction              ....  0.000000
   Density functional embedding theory  .... OFF
   NL short-range parameter             ....  6.900000
 RI-approximation to the Coulomb term is turned on
   Number of AuxJ basis functions       .... 2498
   RIJ-COSX (HFX calculated with COS-X)).... on


General Settings:
 Integral files         IntName         .... ImineBzOHTS_R3Cfreq
 Hartree-Fock type      HFTyp           .... RHF
 Total Charge           Charge          ....    0
 Multiplicity           Mult            ....    1
 Number of Electrons    NEL             ....  302
 Basis Dimension        Dim             .... 1542
 Nuclear Repulsion      ENuc            ....   5309.9091582777 Eh

Convergence Acceleration:
 DIIS                   CNVDIIS         .... on
   Start iteration      DIISMaxIt       ....    12
   Startup error        DIISStart       ....  0.200000
   # of expansion vecs  DIISMaxEq       ....     5
   Bias factor          DIISBfac        ....   1.050
   Max. coefficient     DIISMaxC        ....  10.000
 Trust-Rad. Augm. Hess. CNVTRAH         .... auto
   Auto Start mean grad. ratio tolernc. ....  1.125000
   Auto Start start iteration           ....    20
   Auto Start num. interpolation iter.  ....    10
   Max. Number of Micro iterations      ....    16
   Max. Number of Macro iterations      .... Maxiter - #DIIS iter
   Number of Davidson start vectors     ....     2
   Converg. threshold I  (grad. norm)   ....   1.000e-05
   Converg. threshold II (energy diff.) ....   1.000e-08
   Grad. Scal. Fac. for Micro threshold ....   0.100
   Minimum threshold for Micro iter.    ....   0.010
   NR start threshold (gradient norm)   ....   0.001
   Initial trust radius                 ....   0.400
   Minimum AH scaling param. (alpha)    ....   1.000
   Maximum AH scaling param. (alpha)    .... 1000.000
   Orbital update algorithm             .... Taylor
   White noise on init. David. guess    .... on
   Maximum white noise                  ....   0.010
   Quad. conv. algorithm                .... NR
 SOSCF                  CNVSOSCF        .... on
   Start iteration      SOSCFMaxIt      ....   150
   Startup grad/error   SOSCFStart      ....  0.003300
 Level Shifting         CNVShift        .... on
   Level shift para.    LevelShift      ....    0.2500
   Turn off err/grad.   ShiftErr        ....    0.0010
 Zerner damping         CNVZerner       .... off
 Static damping         CNVDamp         .... on
   Fraction old density DampFac         ....    0.7000
   Max. Damping (<1)    DampMax         ....    0.9800
   Min. Damping (>=0)   DampMin         ....    0.0000
   Turn off err/grad.   DampErr         ....    0.1000
 Fernandez-Rico         CNVRico         .... off

SCF Procedure:
 Maximum # iterations   MaxIter         ....   125
 SCF integral mode      SCFMode         .... Direct
   Integral package                     .... SHARK and LIBINT hybrid scheme
 Reset frequency        DirectResetFreq ....    20
 Integral Threshold     Thresh          ....  2.500e-11 Eh
 Primitive CutOff       TCut            ....  2.500e-12 Eh

Convergence Tolerance:
 Convergence Check Mode ConvCheckMode   .... Total+1el-Energy
 Convergence forced     ConvForced      .... 0
 Energy Change          TolE            ....  1.000e-08 Eh
 1-El. energy change                    ....  1.000e-05 Eh
 Orbital Gradient       TolG            ....  1.000e-05
 Orbital Rotation angle TolX            ....  1.000e-05
 DIIS Error             TolErr          ....  5.000e-07


Diagonalization of the overlap matrix:
Smallest eigenvalue                        ... 3.974e-06
Time for diagonalization                   ...    0.762 sec
Threshold for overlap eigenvalues          ... 1.000e-08
Number of eigenvalues below threshold      ... 0
Time for construction of square roots      ...    0.692 sec
Total time needed                          ...    1.461 sec

Time for model grid setup =    0.499 sec

------------------------------
INITIAL GUESS: MODEL POTENTIAL
------------------------------
Loading Hartree-Fock densities                     ... done
Calculating cut-offs                               ... done
Initializing the effective Hamiltonian             ... done
Setting up the integral package (SHARK)            ... done
Starting the Coulomb interaction                   ... done (   1.3 sec)
Reading the grid                                   ... done
Mapping shells                                     ... done
Starting the XC term evaluation                    ... done (   0.5 sec)
  promolecular density results
     # of electrons  =    301.978916154
     EX              =   -241.770341441
     EC              =    -10.152685151
     EX+EC           =   -251.923026593
Transforming the Hamiltonian                       ... done (   0.3 sec)
Diagonalizing the Hamiltonian                      ... done (   0.5 sec)
Back transforming the eigenvectors                 ... done (   0.1 sec)
Now organizing SCF variables                       ... done
                      ------------------
                      INITIAL GUESS DONE (   3.7 sec)
                      ------------------
-------------------
DFT GRID GENERATION
-------------------

General Integration Accuracy     IntAcc      ... 4.388
Radial Grid Type                 RadialGrid  ... OptM3 with GC (2021)
Angular Grid (max. ang.)         AngularGrid ... 4 (Lebedev-302)
Angular grid pruning method      GridPruning ... 4 (adaptive)
Weight generation scheme         WeightScheme... Becke
Basis function cutoff            BFCut       ... 1.0000e-11
Integration weight cutoff        WCut        ... 1.0000e-14
Angular grids for H and He will be reduced by one unit
Partially contracted basis set               ... off
Rotationally invariant grid construction     ... off

Total number of grid points                  ...   373596
Total number of batches                      ...     5878
Average number of points per batch           ...       63
Average number of grid points per atom       ...     4556
Time for grid setup =    2.220 sec

--------------------
COSX GRID GENERATION
--------------------

GRIDX 1
-------
General Integration Accuracy     IntAcc      ... 3.816
Radial Grid Type                 RadialGrid  ... OptM3 with GC (2021)
Angular Grid (max. ang.)         AngularGrid ... 1 (Lebedev-50)
Angular grid pruning method      GridPruning ... 4 (adaptive)
Weight generation scheme         WeightScheme... Becke
Basis function cutoff            BFCut       ... 1.0000e-11
Integration weight cutoff        WCut        ... 1.0000e-14
Angular grids for H and He will be reduced by one unit
Partially contracted basis set               ... on
Rotationally invariant grid construction     ... off

Total number of grid points                  ...    47358
Total number of batches                      ...      779
Average number of points per batch           ...       60
Average number of grid points per atom       ...      578
UseSFitting                                  ... on

GRIDX 2
-------
General Integration Accuracy     IntAcc      ... 4.020
Radial Grid Type                 RadialGrid  ... OptM3 with GC (2021)
Angular Grid (max. ang.)         AngularGrid ... 2 (Lebedev-110)
Angular grid pruning method      GridPruning ... 4 (adaptive)
Weight generation scheme         WeightScheme... Becke
Basis function cutoff            BFCut       ... 1.0000e-11
Integration weight cutoff        WCut        ... 1.0000e-14
Angular grids for H and He will be reduced by one unit
Partially contracted basis set               ... on
Rotationally invariant grid construction     ... off

Total number of grid points                  ...   100216
Total number of batches                      ...     1608
Average number of points per batch           ...       62
Average number of grid points per atom       ...     1222
UseSFitting                                  ... on

GRIDX 3
-------
General Integration Accuracy     IntAcc      ... 4.338
Radial Grid Type                 RadialGrid  ... OptM3 with GC (2021)
Angular Grid (max. ang.)         AngularGrid ... 3 (Lebedev-194)
Angular grid pruning method      GridPruning ... 4 (adaptive)
Weight generation scheme         WeightScheme... Becke
Basis function cutoff            BFCut       ... 1.0000e-11
Integration weight cutoff        WCut        ... 1.0000e-14
Angular grids for H and He will be reduced by one unit
Partially contracted basis set               ... on
Rotationally invariant grid construction     ... off

Total number of grid points                  ...   217280
Total number of batches                      ...     3435
Average number of points per batch           ...       63
Average number of grid points per atom       ...     2650
UseSFitting                                  ... on

Time for X-Grid setup             =    6.693 sec


--------------------
CPCM SOLVATION MODEL
--------------------
CPCM parameters:
  Epsilon                                         ...      26.7260
  Refrac                                          ...       1.2907
  Rsolv                                           ...       1.3000
  Surface type                                    ... GAUSSIAN VDW
  Epsilon function type                           ...         CPCM
Solvent:                                     ... 2,2,2-TRIFLUOROETHANOL
SMD-CDS solvent descriptors:
  Soln                                       ...    1.2907
  Soln25                                     ... Unavailable
  Sola                                       ...    0.5700
  Solb                                       ...    0.2500
  Solg                                       ...   42.0200
  Solc                                       ...    0.0000
  Solh                                       ...    0.5000
Radii:
 Radius for O  used is    2.8724 Bohr (=   1.5200 Ang.)
 Radius for N  used is    3.5716 Bohr (=   1.8900 Ang.)
 Radius for C  used is    3.4960 Bohr (=   1.8500 Ang.)
 Radius for H  used is    2.2677 Bohr (=   1.2000 Ang.)
Calculating surface                               ...        done! (  0.0s)
GEPOL surface points                              ...         4668
GEPOL Volume                                      ...    3939.5715
GEPOL Surface-area                                ...    2128.9088
Calculating surface distance matrix               ...        done! (  0.3s)
Performing Cholesky decomposition & store         ...        done! (  1.3s)
Overall time for CPCM initialization              ...                 1.6s
--------------
SCF ITERATIONS
--------------
ITER       Energy         Delta-E        Max-DP      RMS-DP      [F,P]     Damp
               ***  Starting incremental Fock matrix formation  ***
  0  -1803.8175723862   0.000000000000 0.16090706  0.00060246  0.2999144 0.7000
  1  -1804.3184312402  -0.500858853937 0.18046894  0.00052418  0.1331437 0.7000
                               ***Turning on DIIS***
  2  -1804.5268738689  -0.208442628732 0.24413867  0.00093342  0.0390896 0.0000
  3  -1804.8488051836  -0.321931314718 0.19081813  0.00042839  0.0679127 0.0000
  4  -1804.9182666241  -0.069461440516 0.05582581  0.00015189  0.0145985 0.0000
  5  -1804.9218706232  -0.003603999066 0.02158627  0.00006665  0.0097703 0.0000
                      *** Initiating the SOSCF procedure ***
                           *** Shutting down DIIS ***
                      *** Re-Reading the Fockian *** 
                      *** Removing any level shift *** 
ITER      Energy       Delta-E        Grad      Rot      Max-DP    RMS-DP
  6  -1804.92219881  -0.0003281820  0.000258  0.000258  0.006986  0.000022
               *** Restarting incremental Fock matrix formation ***
  7  -1804.92216270   0.0000361014  0.000115  0.000411  0.005791  0.000045
  8  -1804.92216129   0.0000014092  0.000185  0.000207  0.001270  0.000009
  9  -1804.92216793  -0.0000066309  0.000036  0.000121  0.001045  0.000008
 10  -1804.92216777   0.0000001602  0.000072  0.000094  0.000122  0.000001
 11  -1804.92216812  -0.0000003531  0.000009  0.000020  0.000190  0.000002
 12  -1804.92216812  -0.0000000002  0.000007  0.000008  0.000175  0.000001
                  ***Gradient check signals convergence***
              ***Rediagonalizing the Fockian in SOSCF/NRSCF***

               *****************************************************
               *                     SUCCESS                       *
               *           SCF CONVERGED AFTER  13 CYCLES          *
               *****************************************************

Old exchange energy                            =    -61.829307583 Eh
New exchange energy                            =    -61.829290609 Eh
Exchange energy change after final integration =      0.000016974 Eh
Total energy after final integration           =  -1804.922150957 Eh
Final COS-X integration done in                =    33.650 sec

SMD CDS free energy correction energy :                 3.67653     Kcal/mol
Total Energy after SMD CDS correction =             -1804.916292031 Eh

----------------
TOTAL SCF ENERGY
----------------

Total Energy       :        -1804.91629203 Eh          -49114.26923 eV

Components:
Nuclear Repulsion  :         5309.90915828 Eh          144489.97393 eV
Electronic Energy  :        -7114.82545031 Eh         -193604.24315 eV
One Electron Energy:       -13026.36426615 Eh         -354465.39235 eV
Two Electron Energy:         5911.53881584 Eh          160861.14920 eV
Max COSX asymmetry :            0.00000210 Eh               0.00006 eV
CPCM Dielectric    :           -0.08135513 Eh              -2.21379 eV
SMD CDS (Gcds)     :            0.00585893 Eh               0.15943 eV

Virial components:
Potential Energy   :        -3601.38270451 Eh          -97998.60554 eV
Kinetic Energy     :         1796.46641248 Eh           48884.33632 eV
Virial Ratio       :            2.00470361


DFT components:
N(Alpha)           :      151.000055994079 electrons
N(Beta)            :      151.000055994079 electrons
N(Total)           :      302.000111988158 electrons
E(X)               :     -184.927688961836 Eh       
E(C)               :      -10.129808030043 Eh       
E(XC)              :     -195.057496991880 Eh       
DFET-embed. en.    :        0.000000000000 Eh       
CPCM Solvation Model Properties:
Surface-charge          :           -0.08455221
Charge-correction       :           -0.00116150 Eh              -0.03161 eV
Free-energy (cav+disp)  :            0.00585893 Eh               0.15943 eV

---------------
SCF CONVERGENCE
---------------

  Last Energy change         ...    1.8671e-07  Tolerance :   1.0000e-08
  Last MAX-Density change    ...    2.5535e-15  Tolerance :   1.0000e-07
  Last RMS-Density change    ...    1.0990e-17  Tolerance :   5.0000e-09
  Last Orbital Gradient      ...    7.4952e-07  Tolerance :   1.0000e-05
  Last Orbital Rotation      ...    2.5098e-06  Tolerance :   1.0000e-05

             **** THE GBW FILE WAS UPDATED (ImineBzOHTS_R3Cfreq.gbw) ****
             **** DENSITY ImineBzOHTS_R3Cfreq.scfp WAS UPDATED ****
             **** ENERGY FILE WAS UPDATED (ImineBzOHTS_R3Cfreq.en.tmp) ****
             **** THE GBW FILE WAS UPDATED (ImineBzOHTS_R3Cfreq.gbw) ****
             **** DENSITY ImineBzOHTS_R3Cfreq.scfp WAS UPDATED ****
----------------
ORBITAL ENERGIES
----------------

  NO   OCC          E(Eh)            E(eV) 
   0   2.0000     -19.238812      -523.5147 
   1   2.0000     -19.198088      -522.4065 
   2   2.0000     -19.159676      -521.3613 
   3   2.0000     -19.155911      -521.2588 
   4   2.0000     -14.499909      -394.5626 
   5   2.0000     -14.422778      -392.4638 
   6   2.0000     -10.382680      -282.5271 
   7   2.0000     -10.356753      -281.8216 
   8   2.0000     -10.315251      -280.6923 
   9   2.0000     -10.304467      -280.3988 
  10   2.0000     -10.288246      -279.9574 
  11   2.0000     -10.276738      -279.6443 
  12   2.0000     -10.256260      -279.0870 
  13   2.0000     -10.251410      -278.9550 
  14   2.0000     -10.250560      -278.9319 
  15   2.0000     -10.250237      -278.9231 
  16   2.0000     -10.237528      -278.5773 
  17   2.0000     -10.237398      -278.5738 
  18   2.0000     -10.236193      -278.5410 
  19   2.0000     -10.234466      -278.4940 
  20   2.0000     -10.233816      -278.4763 
  21   2.0000     -10.233068      -278.4559 
  22   2.0000     -10.232156      -278.4311 
  23   2.0000     -10.231761      -278.4204 
  24   2.0000     -10.230922      -278.3975 
  25   2.0000     -10.230736      -278.3925 
  26   2.0000     -10.230215      -278.3783 
  27   2.0000     -10.229908      -278.3699 
  28   2.0000     -10.229332      -278.3543 
  29   2.0000     -10.229287      -278.3530 
  30   2.0000     -10.226395      -278.2744 
  31   2.0000     -10.225718      -278.2559 
  32   2.0000     -10.223496      -278.1955 
  33   2.0000     -10.223269      -278.1893 
  34   2.0000     -10.222761      -278.1755 
  35   2.0000     -10.222496      -278.1683 
  36   2.0000     -10.209986      -277.8279 
  37   2.0000     -10.204377      -277.6752 
  38   2.0000     -10.204350      -277.6745 
  39   2.0000     -10.204079      -277.6671 
  40   2.0000     -10.203700      -277.6568 
  41   2.0000     -10.203131      -277.6413 
  42   2.0000      -1.139164       -30.9982 
  43   2.0000      -1.090687       -29.6791 
  44   2.0000      -1.072197       -29.1760 
  45   2.0000      -1.029335       -28.0096 
  46   2.0000      -0.985739       -26.8233 
  47   2.0000      -0.976054       -26.5598 
  48   2.0000      -0.905039       -24.6274 
  49   2.0000      -0.899945       -24.4888 
  50   2.0000      -0.894623       -24.3439 
  51   2.0000      -0.883638       -24.0450 
  52   2.0000      -0.852260       -23.1912 
  53   2.0000      -0.844219       -22.9724 
  54   2.0000      -0.814465       -22.1627 
  55   2.0000      -0.800836       -21.7918 
  56   2.0000      -0.781553       -21.2672 
  57   2.0000      -0.779995       -21.2247 
  58   2.0000      -0.777448       -21.1554 
  59   2.0000      -0.775795       -21.1105 
  60   2.0000      -0.773665       -21.0525 
  61   2.0000      -0.768562       -20.9136 
  62   2.0000      -0.742386       -20.2013 
  63   2.0000      -0.713520       -19.4159 
  64   2.0000      -0.710172       -19.3248 
  65   2.0000      -0.709447       -19.3050 
  66   2.0000      -0.705398       -19.1948 
  67   2.0000      -0.683347       -18.5948 
  68   2.0000      -0.659502       -17.9460 
  69   2.0000      -0.654323       -17.8050 
  70   2.0000      -0.645865       -17.5749 
  71   2.0000      -0.641277       -17.4500 
  72   2.0000      -0.634571       -17.2676 
  73   2.0000      -0.632559       -17.2128 
  74   2.0000      -0.620683       -16.8896 
  75   2.0000      -0.618869       -16.8403 
  76   2.0000      -0.607221       -16.5233 
  77   2.0000      -0.598265       -16.2796 
  78   2.0000      -0.589310       -16.0359 
  79   2.0000      -0.570991       -15.5375 
  80   2.0000      -0.558596       -15.2002 
  81   2.0000      -0.553173       -15.0526 
  82   2.0000      -0.544694       -14.8219 
  83   2.0000      -0.539767       -14.6878 
  84   2.0000      -0.530778       -14.4432 
  85   2.0000      -0.514019       -13.9872 
  86   2.0000      -0.510532       -13.8923 
  87   2.0000      -0.506618       -13.7858 
  88   2.0000      -0.503074       -13.6893 
  89   2.0000      -0.494593       -13.4586 
  90   2.0000      -0.487629       -13.2691 
  91   2.0000      -0.481976       -13.1152 
  92   2.0000      -0.480594       -13.0776 
  93   2.0000      -0.473376       -12.8812 
  94   2.0000      -0.471967       -12.8429 
  95   2.0000      -0.470654       -12.8071 
  96   2.0000      -0.467785       -12.7291 
  97   2.0000      -0.465163       -12.6577 
  98   2.0000      -0.459130       -12.4936 
  99   2.0000      -0.458271       -12.4702 
 100   2.0000      -0.455068       -12.3830 
 101   2.0000      -0.449949       -12.2437 
 102   2.0000      -0.448456       -12.2031 
 103   2.0000      -0.446327       -12.1452 
 104   2.0000      -0.441771       -12.0212 
 105   2.0000      -0.441185       -12.0052 
 106   2.0000      -0.437535       -11.9059 
 107   2.0000      -0.436387       -11.8747 
 108   2.0000      -0.433834       -11.8052 
 109   2.0000      -0.430731       -11.7208 
 110   2.0000      -0.428787       -11.6679 
 111   2.0000      -0.424444       -11.5497 
 112   2.0000      -0.417301       -11.3553 
 113   2.0000      -0.409540       -11.1441 
 114   2.0000      -0.405666       -11.0387 
 115   2.0000      -0.398969       -10.8565 
 116   2.0000      -0.393420       -10.7055 
 117   2.0000      -0.391531       -10.6541 
 118   2.0000      -0.388885       -10.5821 
 119   2.0000      -0.385850       -10.4995 
 120   2.0000      -0.383700       -10.4410 
 121   2.0000      -0.380330       -10.3493 
 122   2.0000      -0.377514       -10.2727 
 123   2.0000      -0.376531       -10.2459 
 124   2.0000      -0.373865       -10.1734 
 125   2.0000      -0.372681       -10.1412 
 126   2.0000      -0.372013       -10.1230 
 127   2.0000      -0.366449        -9.9716 
 128   2.0000      -0.364859        -9.9283 
 129   2.0000      -0.359851        -9.7921 
 130   2.0000      -0.358544        -9.7565 
 131   2.0000      -0.352958        -9.6045 
 132   2.0000      -0.348289        -9.4774 
 133   2.0000      -0.347029        -9.4431 
 134   2.0000      -0.345401        -9.3988 
 135   2.0000      -0.343313        -9.3420 
 136   2.0000      -0.332207        -9.0398 
 137   2.0000      -0.323291        -8.7972 
 138   2.0000      -0.308543        -8.3959 
 139   2.0000      -0.298155        -8.1132 
 140   2.0000      -0.288413        -7.8481 
 141   2.0000      -0.281933        -7.6718 
 142   2.0000      -0.279770        -7.6129 
 143   2.0000      -0.277737        -7.5576 
 144   2.0000      -0.277032        -7.5384 
 145   2.0000      -0.273945        -7.4544 
 146   2.0000      -0.271722        -7.3939 
 147   2.0000      -0.267337        -7.2746 
 148   2.0000      -0.266101        -7.2410 
 149   2.0000      -0.265592        -7.2271 
 150   2.0000      -0.262125        -7.1328 
 151   0.0000      -0.043466        -1.1828 
 152   0.0000      -0.032932        -0.8961 
 153   0.0000      -0.029208        -0.7948 
 154   0.0000      -0.020996        -0.5713 
 155   0.0000      -0.019176        -0.5218 
 156   0.0000      -0.016314        -0.4439 
 157   0.0000      -0.011807        -0.3213 
 158   0.0000      -0.007526        -0.2048 
 159   0.0000      -0.005015        -0.1365 
 160   0.0000       0.037587         1.0228 
 161   0.0000       0.043061         1.1717 
 162   0.0000       0.054724         1.4891 
 163   0.0000       0.061153         1.6641 
 164   0.0000       0.065631         1.7859 
 165   0.0000       0.067687         1.8418 
 166   0.0000       0.073990         2.0134 
 167   0.0000       0.076823         2.0905 
 168   0.0000       0.078496         2.1360 
 169   0.0000       0.084676         2.3042 
 170   0.0000       0.089220         2.4278 
 171   0.0000       0.091115         2.4794 
 172   0.0000       0.092124         2.5068 
 173   0.0000       0.093776         2.5518 
 174   0.0000       0.097425         2.6511 
 175   0.0000       0.101788         2.7698 
 176   0.0000       0.102841         2.7984 
 177   0.0000       0.103756         2.8233 
 178   0.0000       0.105932         2.8826 
 179   0.0000       0.109818         2.9883 
 180   0.0000       0.110755         3.0138 
 181   0.0000       0.112622         3.0646 
 182   0.0000       0.113916         3.0998 
 183   0.0000       0.115646         3.1469 
 184   0.0000       0.119556         3.2533 
 185   0.0000       0.121163         3.2970 
 186   0.0000       0.124860         3.3976 
 187   0.0000       0.127253         3.4627 
 188   0.0000       0.128476         3.4960 
 189   0.0000       0.132452         3.6042 
 190   0.0000       0.134242         3.6529 
 191   0.0000       0.138220         3.7612 
 192   0.0000       0.139334         3.7915 
 193   0.0000       0.143074         3.8932 
 194   0.0000       0.144455         3.9308 
 195   0.0000       0.145346         3.9551 
 196   0.0000       0.149117         4.0577 
 197   0.0000       0.150969         4.1081 
 198   0.0000       0.156481         4.2581 
 199   0.0000       0.158321         4.3081 
 200   0.0000       0.160086         4.3562 
 201   0.0000       0.162195         4.4135 
 202   0.0000       0.164236         4.4691 
 203   0.0000       0.166139         4.5209 
 204   0.0000       0.171414         4.6644 
 205   0.0000       0.172286         4.6881 
 206   0.0000       0.173880         4.7315 
 207   0.0000       0.175044         4.7632 
 208   0.0000       0.176406         4.8003 
 209   0.0000       0.178144         4.8475 
 210   0.0000       0.184509         5.0207 
 211   0.0000       0.187175         5.0933 
 212   0.0000       0.188211         5.1215 
 213   0.0000       0.192118         5.2278 
 214   0.0000       0.193987         5.2787 
 215   0.0000       0.196823         5.3558 
 216   0.0000       0.199696         5.4340 
 217   0.0000       0.200908         5.4670 
 218   0.0000       0.203517         5.5380 
 219   0.0000       0.206265         5.6128 
 220   0.0000       0.207085         5.6351 
 221   0.0000       0.207378         5.6431 
 222   0.0000       0.212009         5.7690 
 223   0.0000       0.212791         5.7903 
 224   0.0000       0.216983         5.9044 
 225   0.0000       0.218827         5.9546 
 226   0.0000       0.224636         6.1127 
 227   0.0000       0.227910         6.2017 
 228   0.0000       0.229606         6.2479 
 229   0.0000       0.233113         6.3433 
 230   0.0000       0.234260         6.3745 
 231   0.0000       0.236979         6.4485 
 232   0.0000       0.238740         6.4964 
 233   0.0000       0.242907         6.6098 
 234   0.0000       0.244577         6.6553 
 235   0.0000       0.246001         6.6940 
 236   0.0000       0.246835         6.7167 
 237   0.0000       0.250402         6.8138 
 238   0.0000       0.252233         6.8636 
 239   0.0000       0.254095         6.9143 
 240   0.0000       0.259725         7.0675 
 241   0.0000       0.263218         7.1625 
 242   0.0000       0.263960         7.1827 
 243   0.0000       0.264908         7.2085 
 244   0.0000       0.268877         7.3165 
 245   0.0000       0.270833         7.3697 
 246   0.0000       0.273178         7.4336 
 247   0.0000       0.273983         7.4555 
 248   0.0000       0.278891         7.5890 
 249   0.0000       0.281577         7.6621 
 250   0.0000       0.283024         7.7015 
 251   0.0000       0.283626         7.7179 
 252   0.0000       0.286032         7.7833 
 253   0.0000       0.293010         7.9732 
 254   0.0000       0.295917         8.0523 
 255   0.0000       0.297745         8.1021 
 256   0.0000       0.299523         8.1504 
 257   0.0000       0.302239         8.2243 
 258   0.0000       0.304466         8.2849 
 259   0.0000       0.304714         8.2917 
 260   0.0000       0.309631         8.4255 
 261   0.0000       0.311568         8.4782 
 262   0.0000       0.313760         8.5378 
 263   0.0000       0.316921         8.6238 
 264   0.0000       0.321763         8.7556 
 265   0.0000       0.322638         8.7794 
 266   0.0000       0.324394         8.8272 
 267   0.0000       0.327840         8.9210 
 268   0.0000       0.331845         9.0300 
 269   0.0000       0.333483         9.0745 
 270   0.0000       0.335323         9.1246 
 271   0.0000       0.337353         9.1798 
 272   0.0000       0.340400         9.2628 
 273   0.0000       0.342770         9.3272 
 274   0.0000       0.344816         9.3829 
 275   0.0000       0.349242         9.5034 
 276   0.0000       0.351201         9.5567 
 277   0.0000       0.352998         9.6056 
 278   0.0000       0.354902         9.6574 
 279   0.0000       0.356465         9.6999 
 280   0.0000       0.359471         9.7817 
 281   0.0000       0.360949         9.8219 
 282   0.0000       0.364954         9.9309 
 283   0.0000       0.366662         9.9774 
 284   0.0000       0.368797        10.0355 
 285   0.0000       0.369439        10.0529 
 286   0.0000       0.372547        10.1375 
 287   0.0000       0.376043        10.2327 
 288   0.0000       0.378646        10.3035 
 289   0.0000       0.379036        10.3141 
 290   0.0000       0.384173        10.4539 
 291   0.0000       0.386614        10.5203 
 292   0.0000       0.388497        10.5715 
 293   0.0000       0.394897        10.7457 
 294   0.0000       0.396519        10.7898 
 295   0.0000       0.399869        10.8810 
 296   0.0000       0.402242        10.9455 
 297   0.0000       0.405345        11.0300 
 298   0.0000       0.409625        11.1465 
 299   0.0000       0.411507        11.1977 
 300   0.0000       0.415681        11.3113 
 301   0.0000       0.417025        11.3478 
 302   0.0000       0.418426        11.3860 
 303   0.0000       0.423467        11.5231 
 304   0.0000       0.425312        11.5733 
 305   0.0000       0.426748        11.6124 
 306   0.0000       0.428609        11.6630 
 307   0.0000       0.430800        11.7227 
 308   0.0000       0.432715        11.7748 
 309   0.0000       0.433503        11.7962 
 310   0.0000       0.435482        11.8501 
 311   0.0000       0.437495        11.9048 
 312   0.0000       0.438958        11.9447 
 313   0.0000       0.441298        12.0083 
 314   0.0000       0.442528        12.0418 
 315   0.0000       0.443647        12.0723 
 316   0.0000       0.445103        12.1119 
 317   0.0000       0.449385        12.2284 
 318   0.0000       0.452085        12.3019 
 319   0.0000       0.454743        12.3742 
 320   0.0000       0.456027        12.4091 
 321   0.0000       0.456696        12.4273 
 322   0.0000       0.459803        12.5119 
 323   0.0000       0.462183        12.5766 
 324   0.0000       0.462598        12.5879 
 325   0.0000       0.463260        12.6059 
 326   0.0000       0.464802        12.6479 
 327   0.0000       0.467653        12.7255 
 328   0.0000       0.469874        12.7859 
 329   0.0000       0.471501        12.8302 
 330   0.0000       0.473294        12.8790 
 331   0.0000       0.475607        12.9419 
 332   0.0000       0.477787        13.0013 
 333   0.0000       0.478348        13.0165 
 334   0.0000       0.479941        13.0599 
 335   0.0000       0.483177        13.1479 
 336   0.0000       0.486368        13.2347 
 337   0.0000       0.489198        13.3118 
 338   0.0000       0.490185        13.3386 
 339   0.0000       0.492456        13.4004 
 340   0.0000       0.492604        13.4044 
 341   0.0000       0.496152        13.5010 
 342   0.0000       0.498782        13.5726 
 343   0.0000       0.500854        13.6289 
 344   0.0000       0.504066        13.7163 
 345   0.0000       0.505909        13.7665 
 346   0.0000       0.507749        13.8166 
 347   0.0000       0.508945        13.8491 
 348   0.0000       0.512451        13.9445 
 349   0.0000       0.513213        13.9652 
 350   0.0000       0.513903        13.9840 
 351   0.0000       0.518232        14.1018 
 352   0.0000       0.518459        14.1080 
 353   0.0000       0.519075        14.1247 
 354   0.0000       0.521184        14.1821 
 355   0.0000       0.523492        14.2449 
 356   0.0000       0.525708        14.3052 
 357   0.0000       0.526199        14.3186 
 358   0.0000       0.530093        14.4246 
 359   0.0000       0.533652        14.5214 
 360   0.0000       0.536670        14.6035 
 361   0.0000       0.538502        14.6534 
 362   0.0000       0.540696        14.7131 
 363   0.0000       0.544703        14.8221 
 364   0.0000       0.548211        14.9176 
 365   0.0000       0.549661        14.9570 
 366   0.0000       0.553398        15.0587 
 367   0.0000       0.555357        15.1120 
 368   0.0000       0.558481        15.1970 
 369   0.0000       0.562993        15.3198 
 370   0.0000       0.566614        15.4184 
 371   0.0000       0.568493        15.4695 
 372   0.0000       0.569103        15.4861 
 373   0.0000       0.571177        15.5425 
 374   0.0000       0.576513        15.6877 
 375   0.0000       0.579431        15.7671 
 376   0.0000       0.581246        15.8165 
 377   0.0000       0.585470        15.9315 
 378   0.0000       0.589493        16.0409 
 379   0.0000       0.592708        16.1284 
 380   0.0000       0.596278        16.2255 
 381   0.0000       0.601541        16.3688 
 382   0.0000       0.607660        16.5353 
 383   0.0000       0.609224        16.5778 
 384   0.0000       0.612990        16.6803 
 385   0.0000       0.615950        16.7608 
 386   0.0000       0.618775        16.8377 
 387   0.0000       0.621816        16.9205 
 388   0.0000       0.627784        17.0829 
 389   0.0000       0.631710        17.1897 
 390   0.0000       0.637311        17.3421 
 391   0.0000       0.638101        17.3636 
 392   0.0000       0.642204        17.4753 
 393   0.0000       0.647242        17.6123 
 394   0.0000       0.653486        17.7822 
 395   0.0000       0.655649        17.8411 
 396   0.0000       0.658476        17.9180 
 397   0.0000       0.660619        17.9764 
 398   0.0000       0.666306        18.1311 
 399   0.0000       0.674452        18.3528 
 400   0.0000       0.675208        18.3733 
 401   0.0000       0.679490        18.4899 
 402   0.0000       0.684046        18.6138 
 403   0.0000       0.685945        18.6655 
 404   0.0000       0.687070        18.6961 
 405   0.0000       0.689540        18.7633 
 406   0.0000       0.694717        18.9042 
 407   0.0000       0.698603        19.0100 
 408   0.0000       0.701903        19.0998 
 409   0.0000       0.703633        19.1468 
 410   0.0000       0.705498        19.1976 
 411   0.0000       0.709055        19.2944 
 412   0.0000       0.709788        19.3143 
 413   0.0000       0.712465        19.3872 
 414   0.0000       0.715999        19.4833 
 415   0.0000       0.719461        19.5775 
 416   0.0000       0.722226        19.6528 
 417   0.0000       0.725326        19.7371 
 418   0.0000       0.728049        19.8112 
 419   0.0000       0.730511        19.8782 
 420   0.0000       0.730735        19.8843 
 421   0.0000       0.734108        19.9761 
 422   0.0000       0.737144        20.0587 
 423   0.0000       0.739798        20.1309 
 424   0.0000       0.743338        20.2273 
 425   0.0000       0.746456        20.3121 
 426   0.0000       0.748624        20.3711 
 427   0.0000       0.750059        20.4101 
 428   0.0000       0.752775        20.4840 
 429   0.0000       0.756820        20.5941 
 430   0.0000       0.761793        20.7294 
 431   0.0000       0.765431        20.8284 
 432   0.0000       0.767253        20.8780 
 433   0.0000       0.768798        20.9201 
 434   0.0000       0.777517        21.1573 
 435   0.0000       0.781788        21.2735 
 436   0.0000       0.783638        21.3239 
 437   0.0000       0.786339        21.3974 
 438   0.0000       0.792081        21.5536 
 439   0.0000       0.792213        21.5572 
 440   0.0000       0.797066        21.6893 
 441   0.0000       0.799342        21.7512 
 442   0.0000       0.801494        21.8098 
 443   0.0000       0.804005        21.8781 
 444   0.0000       0.805748        21.9255 
 445   0.0000       0.810293        22.0492 
 446   0.0000       0.813340        22.1321 
 447   0.0000       0.815782        22.1986 
 448   0.0000       0.819628        22.3032 
 449   0.0000       0.824588        22.4382 
 450   0.0000       0.826719        22.4962 
 451   0.0000       0.829202        22.5637 
 452   0.0000       0.832029        22.6407 
 453   0.0000       0.838326        22.8120 
 454   0.0000       0.841514        22.8987 
 455   0.0000       0.842329        22.9209 
 456   0.0000       0.844405        22.9774 
 457   0.0000       0.846125        23.0242 
 458   0.0000       0.853581        23.2271 
 459   0.0000       0.858328        23.3563 
 460   0.0000       0.860182        23.4067 
 461   0.0000       0.862510        23.4701 
 462   0.0000       0.867301        23.6005 
 463   0.0000       0.870455        23.6863 
 464   0.0000       0.872121        23.7316 
 465   0.0000       0.877318        23.8730 
 466   0.0000       0.882910        24.0252 
 467   0.0000       0.887346        24.1459 
 468   0.0000       0.889993        24.2180 
 469   0.0000       0.895571        24.3697 
 470   0.0000       0.897122        24.4119 
 471   0.0000       0.899029        24.4638 
 472   0.0000       0.903479        24.5849 
 473   0.0000       0.907123        24.6841 
 474   0.0000       0.913936        24.8695 
 475   0.0000       0.916372        24.9358 
 476   0.0000       0.919598        25.0235 
 477   0.0000       0.922717        25.1084 
 478   0.0000       0.925484        25.1837 
 479   0.0000       0.929216        25.2852 
 480   0.0000       0.931432        25.3456 
 481   0.0000       0.935200        25.4481 
 482   0.0000       0.937871        25.5208 
 483   0.0000       0.940830        25.6013 
 484   0.0000       0.943106        25.6632 
 485   0.0000       0.946314        25.7505 
 486   0.0000       0.951035        25.8790 
 487   0.0000       0.952300        25.9134 
 488   0.0000       0.957092        26.0438 
 489   0.0000       0.960299        26.1311 
 490   0.0000       0.965488        26.2723 
 491   0.0000       0.969799        26.3896 
 492   0.0000       0.970046        26.3963 
 493   0.0000       0.975638        26.5485 
 494   0.0000       0.983778        26.7700 
 495   0.0000       0.988604        26.9013 
 496   0.0000       0.991574        26.9821 
 497   0.0000       0.999606        27.2006 
 498   0.0000       1.002260        27.2729 
 499   0.0000       1.008145        27.4330 
 500   0.0000       1.013893        27.5894 
 501   0.0000       1.015837        27.6423 
 502   0.0000       1.018693        27.7200 
 503   0.0000       1.020185        27.7606 
 504   0.0000       1.023556        27.8524 
 505   0.0000       1.030602        28.0441 
 506   0.0000       1.034930        28.1619 
 507   0.0000       1.038117        28.2486 
 508   0.0000       1.043650        28.3992 
 509   0.0000       1.048522        28.5317 
 510   0.0000       1.053849        28.6767 
 511   0.0000       1.058259        28.7967 
 512   0.0000       1.063071        28.9276 
 513   0.0000       1.066707        29.0266 
 514   0.0000       1.068043        29.0629 
 515   0.0000       1.074275        29.2325 
 516   0.0000       1.078447        29.3460 
 517   0.0000       1.084877        29.5210 
 518   0.0000       1.088414        29.6172 
 519   0.0000       1.092936        29.7403 
 520   0.0000       1.097120        29.8542 
 521   0.0000       1.101511        29.9736 
 522   0.0000       1.105963        30.0948 
 523   0.0000       1.108292        30.1582 
 524   0.0000       1.113270        30.2936 
 525   0.0000       1.113542        30.3010 
 526   0.0000       1.120013        30.4771 
 527   0.0000       1.121454        30.5163 
 528   0.0000       1.125772        30.6338 
 529   0.0000       1.128095        30.6970 
 530   0.0000       1.132194        30.8086 
 531   0.0000       1.136477        30.9251 
 532   0.0000       1.137970        30.9657 
 533   0.0000       1.140021        31.0216 
 534   0.0000       1.150100        31.2958 
 535   0.0000       1.151333        31.3294 
 536   0.0000       1.155446        31.4413 
 537   0.0000       1.157206        31.4892 
 538   0.0000       1.158791        31.5323 
 539   0.0000       1.162821        31.6420 
 540   0.0000       1.167982        31.7824 
 541   0.0000       1.173116        31.9221 
 542   0.0000       1.174718        31.9657 
 543   0.0000       1.176838        32.0234 
 544   0.0000       1.181103        32.1394 
 545   0.0000       1.183678        32.2095 
 546   0.0000       1.187306        32.3082 
 547   0.0000       1.188968        32.3535 
 548   0.0000       1.195336        32.5267 
 549   0.0000       1.200791        32.6752 
 550   0.0000       1.202327        32.7170 
 551   0.0000       1.207306        32.8525 
 552   0.0000       1.213539        33.0221 
 553   0.0000       1.215770        33.0828 
 554   0.0000       1.220060        33.1995 
 555   0.0000       1.225566        33.3493 
 556   0.0000       1.229772        33.4638 
 557   0.0000       1.233637        33.5690 
 558   0.0000       1.234876        33.6027 
 559   0.0000       1.240534        33.7567 
 560   0.0000       1.243619        33.8406 
 561   0.0000       1.246773        33.9264 
 562   0.0000       1.252575        34.0843 
 563   0.0000       1.255831        34.1729 
 564   0.0000       1.257264        34.2119 
 565   0.0000       1.259543        34.2739 
 566   0.0000       1.263993        34.3950 
 567   0.0000       1.266024        34.4503 
 568   0.0000       1.267950        34.5027 
 569   0.0000       1.270502        34.5721 
 570   0.0000       1.271584        34.6016 
 571   0.0000       1.278551        34.7911 
 572   0.0000       1.283487        34.9255 
 573   0.0000       1.284162        34.9438 
 574   0.0000       1.286317        35.0025 
 575   0.0000       1.292164        35.1616 
 576   0.0000       1.294796        35.2332 
 577   0.0000       1.295328        35.2477 
 578   0.0000       1.302084        35.4315 
 579   0.0000       1.306187        35.5432 
 580   0.0000       1.309782        35.6410 
 581   0.0000       1.312116        35.7045 
 582   0.0000       1.316409        35.8213 
 583   0.0000       1.322861        35.9969 
 584   0.0000       1.326537        36.0969 
 585   0.0000       1.329106        36.1668 
 586   0.0000       1.333324        36.2816 
 587   0.0000       1.335718        36.3467 
 588   0.0000       1.341669        36.5087 
 589   0.0000       1.350016        36.7358 
 590   0.0000       1.351594        36.7787 
 591   0.0000       1.354329        36.8532 
 592   0.0000       1.359439        36.9922 
 593   0.0000       1.360226        37.0136 
 594   0.0000       1.370274        37.2871 
 595   0.0000       1.370412        37.2908 
 596   0.0000       1.379348        37.5340 
 597   0.0000       1.383647        37.6510 
 598   0.0000       1.384298        37.6687 
 599   0.0000       1.394637        37.9500 
 600   0.0000       1.395784        37.9812 
 601   0.0000       1.401516        38.1372 
 602   0.0000       1.407417        38.2978 
 603   0.0000       1.412205        38.4281 
 604   0.0000       1.414307        38.4853 
 605   0.0000       1.420290        38.6481 
 606   0.0000       1.434882        39.0451 
 607   0.0000       1.438869        39.1536 
 608   0.0000       1.439770        39.1781 
 609   0.0000       1.444744        39.3135 
 610   0.0000       1.449063        39.4310 
 611   0.0000       1.450474        39.4694 
 612   0.0000       1.461067        39.7576 
 613   0.0000       1.466966        39.9182 
 614   0.0000       1.472382        40.0655 
 615   0.0000       1.476308        40.1724 
 616   0.0000       1.481285        40.3078 
 617   0.0000       1.481594        40.3162 
 618   0.0000       1.487188        40.4684 
 619   0.0000       1.490896        40.5693 
 620   0.0000       1.496397        40.7190 
 621   0.0000       1.498662        40.7807 
 622   0.0000       1.501134        40.8479 
 623   0.0000       1.503449        40.9109 
 624   0.0000       1.508455        41.0472 
 625   0.0000       1.513643        41.1883 
 626   0.0000       1.518153        41.3110 
 627   0.0000       1.523625        41.4599 
 628   0.0000       1.525481        41.5104 
 629   0.0000       1.528786        41.6004 
 630   0.0000       1.531370        41.6707 
 631   0.0000       1.538183        41.8561 
 632   0.0000       1.541167        41.9373 
 633   0.0000       1.542779        41.9811 
 634   0.0000       1.549890        42.1747 
 635   0.0000       1.552140        42.2359 
 636   0.0000       1.555616        42.3305 
 637   0.0000       1.556996        42.3680 
 638   0.0000       1.561000        42.4770 
 639   0.0000       1.564319        42.5673 
 640   0.0000       1.571776        42.7702 
 641   0.0000       1.574568        42.8462 
 642   0.0000       1.579117        42.9700 
 643   0.0000       1.580382        43.0044 
 644   0.0000       1.583555        43.0907 
 645   0.0000       1.589406        43.2499 
 646   0.0000       1.591538        43.3080 
 647   0.0000       1.595864        43.4257 
 648   0.0000       1.600857        43.5615 
 649   0.0000       1.605267        43.6815 
 650   0.0000       1.606174        43.7062 
 651   0.0000       1.612409        43.8759 
 652   0.0000       1.614340        43.9284 
 653   0.0000       1.617035        44.0018 
 654   0.0000       1.619100        44.0580 
 655   0.0000       1.622467        44.1496 
 656   0.0000       1.626727        44.2655 
 657   0.0000       1.628591        44.3162 
 658   0.0000       1.630004        44.3547 
 659   0.0000       1.631553        44.3968 
 660   0.0000       1.634797        44.4851 
 661   0.0000       1.637806        44.5670 
 662   0.0000       1.639322        44.6082 
 663   0.0000       1.641481        44.6670 
 664   0.0000       1.642814        44.7033 
 665   0.0000       1.645708        44.7820 
 666   0.0000       1.649797        44.8933 
 667   0.0000       1.654219        45.0136 
 668   0.0000       1.658096        45.1191 
 669   0.0000       1.661074        45.2001 
 670   0.0000       1.663270        45.2599 
 671   0.0000       1.667967        45.3877 
 672   0.0000       1.671943        45.4959 
 673   0.0000       1.674750        45.5723 
 674   0.0000       1.678948        45.6865 
 675   0.0000       1.681644        45.7599 
 676   0.0000       1.684664        45.8420 
 677   0.0000       1.685228        45.8574 
 678   0.0000       1.687442        45.9176 
 679   0.0000       1.694062        46.0978 
 680   0.0000       1.695187        46.1284 
 681   0.0000       1.699483        46.2453 
 682   0.0000       1.701986        46.3134 
 683   0.0000       1.706169        46.4272 
 684   0.0000       1.709160        46.5086 
 685   0.0000       1.711961        46.5848 
 686   0.0000       1.713888        46.6373 
 687   0.0000       1.718800        46.7709 
 688   0.0000       1.720592        46.8197 
 689   0.0000       1.724884        46.9365 
 690   0.0000       1.727343        47.0034 
 691   0.0000       1.727598        47.0103 
 692   0.0000       1.729141        47.0523 
 693   0.0000       1.731393        47.1136 
 694   0.0000       1.734265        47.1917 
 695   0.0000       1.736286        47.2467 
 696   0.0000       1.740178        47.3526 
 697   0.0000       1.743258        47.4365 
 698   0.0000       1.746211        47.5168 
 699   0.0000       1.752964        47.7006 
 700   0.0000       1.753800        47.7233 
 701   0.0000       1.759383        47.8753 
 702   0.0000       1.761121        47.9225 
 703   0.0000       1.766726        48.0751 
 704   0.0000       1.771751        48.2118 
 705   0.0000       1.780246        48.4429 
 706   0.0000       1.781959        48.4896 
 707   0.0000       1.785877        48.5962 
 708   0.0000       1.794452        48.8295 
 709   0.0000       1.798009        48.9263 
 710   0.0000       1.804277        49.0969 
 711   0.0000       1.810422        49.2641 
 712   0.0000       1.811500        49.2934 
 713   0.0000       1.817805        49.4650 
 714   0.0000       1.821105        49.5548 
 715   0.0000       1.823861        49.6298 
 716   0.0000       1.827860        49.7386 
 717   0.0000       1.834791        49.9272 
 718   0.0000       1.838547        50.0294 
 719   0.0000       1.847151        50.2635 
 720   0.0000       1.851573        50.3839 
 721   0.0000       1.855494        50.4906 
 722   0.0000       1.859498        50.5995 
 723   0.0000       1.866544        50.7913 
 724   0.0000       1.874216        51.0000 
 725   0.0000       1.876792        51.0701 
 726   0.0000       1.882212        51.2176 
 727   0.0000       1.886692        51.3395 
 728   0.0000       1.889582        51.4181 
 729   0.0000       1.896215        51.5986 
 730   0.0000       1.899920        51.6994 
 731   0.0000       1.902194        51.7613 
 732   0.0000       1.904846        51.8335 
 733   0.0000       1.911390        52.0116 
 734   0.0000       1.914643        52.1001 
 735   0.0000       1.924151        52.3588 
 736   0.0000       1.926677        52.4275 
 737   0.0000       1.933580        52.6154 
 738   0.0000       1.940228        52.7963 
 739   0.0000       1.945786        52.9475 
 740   0.0000       1.947363        52.9904 
 741   0.0000       1.949317        53.0436 
 742   0.0000       1.955933        53.2236 
 743   0.0000       1.961598        53.3778 
 744   0.0000       1.963454        53.4283 
 745   0.0000       1.968879        53.5759 
 746   0.0000       1.974475        53.7282 
 747   0.0000       1.978977        53.8507 
 748   0.0000       1.982105        53.9358 
 749   0.0000       1.986014        54.0422 
 750   0.0000       1.989436        54.1353 
 751   0.0000       1.993503        54.2460 
 752   0.0000       1.999450        54.4078 
 753   0.0000       2.002425        54.4888 
 754   0.0000       2.011236        54.7285 
 755   0.0000       2.016493        54.8716 
 756   0.0000       2.019173        54.9445 
 757   0.0000       2.026274        55.1377 
 758   0.0000       2.030909        55.2638 
 759   0.0000       2.033241        55.3273 
 760   0.0000       2.035925        55.4003 
 761   0.0000       2.042566        55.5810 
 762   0.0000       2.047471        55.7145 
 763   0.0000       2.051141        55.8144 
 764   0.0000       2.053631        55.8821 
 765   0.0000       2.056513        55.9606 
 766   0.0000       2.058090        56.0035 
 767   0.0000       2.062949        56.1357 
 768   0.0000       2.066738        56.2388 
 769   0.0000       2.071298        56.3629 
 770   0.0000       2.080448        56.6119 
 771   0.0000       2.083336        56.6904 
 772   0.0000       2.088091        56.8198 
 773   0.0000       2.094258        56.9877 
 774   0.0000       2.096530        57.0495 
 775   0.0000       2.101929        57.1964 
 776   0.0000       2.106926        57.3324 
 777   0.0000       2.110405        57.4270 
 778   0.0000       2.115265        57.5593 
 779   0.0000       2.124839        57.8198 
 780   0.0000       2.125738        57.8443 
 781   0.0000       2.127970        57.9050 
 782   0.0000       2.131058        57.9890 
 783   0.0000       2.138196        58.1833 
 784   0.0000       2.140062        58.2340 
 785   0.0000       2.143239        58.3205 
 786   0.0000       2.147026        58.4235 
 787   0.0000       2.159726        58.7691 
 788   0.0000       2.163858        58.8816 
 789   0.0000       2.165860        58.9360 
 790   0.0000       2.170464        59.0613 
 791   0.0000       2.172957        59.1292 
 792   0.0000       2.176365        59.2219 
 793   0.0000       2.179931        59.3190 
 794   0.0000       2.184742        59.4499 
 795   0.0000       2.191145        59.6241 
 796   0.0000       2.196637        59.7735 
 797   0.0000       2.197794        59.8050 
 798   0.0000       2.204433        59.9857 
 799   0.0000       2.205339        60.0103 
 800   0.0000       2.208377        60.0930 
 801   0.0000       2.217704        60.3468 
 802   0.0000       2.223748        60.5113 
 803   0.0000       2.226794        60.5942 
 804   0.0000       2.229402        60.6651 
 805   0.0000       2.230598        60.6977 
 806   0.0000       2.240562        60.9688 
 807   0.0000       2.241201        60.9862 
 808   0.0000       2.245027        61.0903 
 809   0.0000       2.248967        61.1975 
 810   0.0000       2.256078        61.3910 
 811   0.0000       2.258925        61.4685 
 812   0.0000       2.266295        61.6690 
 813   0.0000       2.271467        61.8098 
 814   0.0000       2.281421        62.0806 
 815   0.0000       2.292387        62.3790 
 816   0.0000       2.297022        62.5051 
 817   0.0000       2.299879        62.5829 
 818   0.0000       2.305889        62.7464 
 819   0.0000       2.308080        62.8061 
 820   0.0000       2.310516        62.8723 
 821   0.0000       2.313260        62.9470 
 822   0.0000       2.317868        63.0724 
 823   0.0000       2.322975        63.2114 
 824   0.0000       2.326015        63.2941 
 825   0.0000       2.328712        63.3675 
 826   0.0000       2.332709        63.4762 
 827   0.0000       2.336110        63.5688 
 828   0.0000       2.340966        63.7009 
 829   0.0000       2.346915        63.8628 
 830   0.0000       2.352411        64.0124 
 831   0.0000       2.355909        64.1075 
 832   0.0000       2.356878        64.1339 
 833   0.0000       2.362496        64.2868 
 834   0.0000       2.368344        64.4459 
 835   0.0000       2.372342        64.5547 
 836   0.0000       2.376952        64.6802 
 837   0.0000       2.382574        64.8331 
 838   0.0000       2.386462        64.9389 
 839   0.0000       2.395356        65.1809 
 840   0.0000       2.400151        65.3114 
 841   0.0000       2.404526        65.4305 
 842   0.0000       2.408095        65.5276 
 843   0.0000       2.412217        65.6398 
 844   0.0000       2.413227        65.6672 
 845   0.0000       2.417884        65.7940 
 846   0.0000       2.424679        65.9789 
 847   0.0000       2.424876        65.9842 
 848   0.0000       2.433035        66.2063 
 849   0.0000       2.434699        66.2515 
 850   0.0000       2.439522        66.3828 
 851   0.0000       2.443749        66.4978 
 852   0.0000       2.444927        66.5298 
 853   0.0000       2.447908        66.6110 
 854   0.0000       2.455327        66.8128 
 855   0.0000       2.459908        66.9375 
 856   0.0000       2.462356        67.0041 
 857   0.0000       2.468716        67.1772 
 858   0.0000       2.478317        67.4384 
 859   0.0000       2.479178        67.4619 
 860   0.0000       2.487172        67.6794 
 861   0.0000       2.488650        67.7196 
 862   0.0000       2.490739        67.7765 
 863   0.0000       2.494320        67.8739 
 864   0.0000       2.502420        68.0943 
 865   0.0000       2.507020        68.2195 
 866   0.0000       2.510428        68.3122 
 867   0.0000       2.516206        68.4694 
 868   0.0000       2.518333        68.5273 
 869   0.0000       2.521125        68.6033 
 870   0.0000       2.525713        68.7281 
 871   0.0000       2.535740        69.0010 
 872   0.0000       2.542622        69.1883 
 873   0.0000       2.543714        69.2180 
 874   0.0000       2.548345        69.3440 
 875   0.0000       2.550353        69.3986 
 876   0.0000       2.551646        69.4338 
 877   0.0000       2.555366        69.5350 
 878   0.0000       2.555994        69.5521 
 879   0.0000       2.562143        69.7194 
 880   0.0000       2.569406        69.9171 
 881   0.0000       2.572579        70.0034 
 882   0.0000       2.577010        70.1240 
 883   0.0000       2.578933        70.1763 
 884   0.0000       2.585631        70.3586 
 885   0.0000       2.590281        70.4851 
 886   0.0000       2.592357        70.5416 
 887   0.0000       2.594592        70.6024 
 888   0.0000       2.597436        70.6798 
 889   0.0000       2.603100        70.8339 
 890   0.0000       2.609559        71.0097 
 891   0.0000       2.611515        71.0629 
 892   0.0000       2.618667        71.2575 
 893   0.0000       2.623159        71.3798 
 894   0.0000       2.627928        71.5096 
 895   0.0000       2.630591        71.5820 
 896   0.0000       2.633992        71.6746 
 897   0.0000       2.634870        71.6985 
 898   0.0000       2.637393        71.7671 
 899   0.0000       2.640437        71.8499 
 900   0.0000       2.642747        71.9128 
 901   0.0000       2.648703        72.0749 
 902   0.0000       2.650851        72.1333 
 903   0.0000       2.654628        72.2361 
 904   0.0000       2.657859        72.3240 
 905   0.0000       2.661297        72.4176 
 906   0.0000       2.666039        72.5466 
 907   0.0000       2.667886        72.5969 
 908   0.0000       2.670239        72.6609 
 909   0.0000       2.672753        72.7293 
 910   0.0000       2.675881        72.8144 
 911   0.0000       2.678591        72.8882 
 912   0.0000       2.681896        72.9781 
 913   0.0000       2.684354        73.0450 
 914   0.0000       2.685835        73.0853 
 915   0.0000       2.689255        73.1783 
 916   0.0000       2.691333        73.2349 
 917   0.0000       2.691472        73.2387 
 918   0.0000       2.694575        73.3231 
 919   0.0000       2.696569        73.3774 
 920   0.0000       2.697893        73.4134 
 921   0.0000       2.704135        73.5833 
 922   0.0000       2.707373        73.6714 
 923   0.0000       2.708319        73.6971 
 924   0.0000       2.710241        73.7494 
 925   0.0000       2.711759        73.7907 
 926   0.0000       2.715933        73.9043 
 927   0.0000       2.716764        73.9269 
 928   0.0000       2.719499        74.0013 
 929   0.0000       2.722193        74.0746 
 930   0.0000       2.725017        74.1515 
 931   0.0000       2.729026        74.2606 
 932   0.0000       2.732640        74.3589 
 933   0.0000       2.737887        74.5017 
 934   0.0000       2.740167        74.5637 
 935   0.0000       2.742267        74.6209 
 936   0.0000       2.747172        74.7543 
 937   0.0000       2.749145        74.8080 
 938   0.0000       2.752732        74.9057 
 939   0.0000       2.754541        74.9549 
 940   0.0000       2.758836        75.0717 
 941   0.0000       2.763984        75.2118 
 942   0.0000       2.769766        75.3692 
 943   0.0000       2.773860        75.4806 
 944   0.0000       2.776002        75.5389 
 945   0.0000       2.780371        75.6577 
 946   0.0000       2.784038        75.7575 
 947   0.0000       2.786249        75.8177 
 948   0.0000       2.790764        75.9405 
 949   0.0000       2.795267        76.0631 
 950   0.0000       2.797067        76.1121 
 951   0.0000       2.799150        76.1687 
 952   0.0000       2.799829        76.1872 
 953   0.0000       2.807164        76.3868 
 954   0.0000       2.813243        76.5522 
 955   0.0000       2.817387        76.6650 
 956   0.0000       2.820243        76.7427 
 957   0.0000       2.822628        76.8076 
 958   0.0000       2.826096        76.9020 
 959   0.0000       2.828745        76.9741 
 960   0.0000       2.834220        77.1230 
 961   0.0000       2.838080        77.2281 
 962   0.0000       2.841289        77.3154 
 963   0.0000       2.845228        77.4226 
 964   0.0000       2.847263        77.4780 
 965   0.0000       2.849842        77.5481 
 966   0.0000       2.850381        77.5628 
 967   0.0000       2.854339        77.6705 
 968   0.0000       2.856697        77.7347 
 969   0.0000       2.863499        77.9198 
 970   0.0000       2.867692        78.0339 
 971   0.0000       2.871460        78.1364 
 972   0.0000       2.873689        78.1971 
 973   0.0000       2.877780        78.3084 
 974   0.0000       2.879226        78.3477 
 975   0.0000       2.883903        78.4750 
 976   0.0000       2.885006        78.5050 
 977   0.0000       2.886767        78.5529 
 978   0.0000       2.888517        78.6005 
 979   0.0000       2.892301        78.7035 
 980   0.0000       2.897950        78.8572 
 981   0.0000       2.898277        78.8661 
 982   0.0000       2.899514        78.8998 
 983   0.0000       2.900746        78.9333 
 984   0.0000       2.907479        79.1165 
 985   0.0000       2.908159        79.1350 
 986   0.0000       2.913480        79.2798 
 987   0.0000       2.917160        79.3800 
 988   0.0000       2.920152        79.4614 
 989   0.0000       2.926056        79.6220 
 990   0.0000       2.928439        79.6869 
 991   0.0000       2.929175        79.7069 
 992   0.0000       2.935654        79.8832 
 993   0.0000       2.938442        79.9591 
 994   0.0000       2.940789        80.0229 
 995   0.0000       2.948630        80.2363 
 996   0.0000       2.950872        80.2973 
 997   0.0000       2.953255        80.3622 
 998   0.0000       2.955201        80.4151 
 999   0.0000       2.962531        80.6146 
 1000   0.0000       2.968995        80.7905 
 1001   0.0000       2.973974        80.9259 
 1002   0.0000       2.981124        81.1205 
 1003   0.0000       2.983382        81.1820 
 1004   0.0000       2.991940        81.4148 
 1005   0.0000       2.997059        81.5541 
 1006   0.0000       2.999354        81.6166 
 1007   0.0000       3.001451        81.6736 
 1008   0.0000       3.006864        81.8209 
 1009   0.0000       3.014352        82.0247 
 1010   0.0000       3.022084        82.2351 
 1011   0.0000       3.026982        82.3684 
 1012   0.0000       3.033801        82.5539 
 1013   0.0000       3.036889        82.6380 
 1014   0.0000       3.041374        82.7600 
 1015   0.0000       3.045621        82.8755 
 1016   0.0000       3.054982        83.1303 
 1017   0.0000       3.058522        83.2266 
 1018   0.0000       3.062457        83.3337 
 1019   0.0000       3.065427        83.4145 
 1020   0.0000       3.067526        83.4716 
 1021   0.0000       3.073573        83.6362 
 1022   0.0000       3.078293        83.7646 
 1023   0.0000       3.082650        83.8832 
 1024   0.0000       3.091146        84.1144 
 1025   0.0000       3.099215        84.3339 
 1026   0.0000       3.101326        84.3914 
 1027   0.0000       3.102289        84.4176 
 1028   0.0000       3.106006        84.5187 
 1029   0.0000       3.110624        84.6444 
 1030   0.0000       3.116775        84.8118 
 1031   0.0000       3.121003        84.9268 
 1032   0.0000       3.130331        85.1806 
 1033   0.0000       3.133707        85.2725 
 1034   0.0000       3.137105        85.3650 
 1035   0.0000       3.142245        85.5048 
 1036   0.0000       3.144481        85.5657 
 1037   0.0000       3.147892        85.6585 
 1038   0.0000       3.149509        85.7025 
 1039   0.0000       3.152610        85.7869 
 1040   0.0000       3.157941        85.9319 
 1041   0.0000       3.162588        86.0584 
 1042   0.0000       3.164634        86.1141 
 1043   0.0000       3.168529        86.2200 
 1044   0.0000       3.173815        86.3639 
 1045   0.0000       3.176355        86.4330 
 1046   0.0000       3.179052        86.5064 
 1047   0.0000       3.180035        86.5332 
 1048   0.0000       3.182298        86.5947 
 1049   0.0000       3.185819        86.6905 
 1050   0.0000       3.189736        86.7971 
 1051   0.0000       3.190931        86.8296 
 1052   0.0000       3.197863        87.0183 
 1053   0.0000       3.200385        87.0869 
 1054   0.0000       3.206554        87.2548 
 1055   0.0000       3.208070        87.2960 
 1056   0.0000       3.211042        87.3769 
 1057   0.0000       3.212866        87.4265 
 1058   0.0000       3.214298        87.4655 
 1059   0.0000       3.218692        87.5851 
 1060   0.0000       3.222974        87.7016 
 1061   0.0000       3.225406        87.7678 
 1062   0.0000       3.228534        87.8529 
 1063   0.0000       3.231626        87.9370 
 1064   0.0000       3.235496        88.0423 
 1065   0.0000       3.236276        88.0635 
 1066   0.0000       3.240305        88.1732 
 1067   0.0000       3.243373        88.2567 
 1068   0.0000       3.244429        88.2854 
 1069   0.0000       3.247717        88.3749 
 1070   0.0000       3.251714        88.4836 
 1071   0.0000       3.254725        88.5656 
 1072   0.0000       3.258362        88.6645 
 1073   0.0000       3.262173        88.7682 
 1074   0.0000       3.265738        88.8653 
 1075   0.0000       3.267241        88.9061 
 1076   0.0000       3.270690        89.0000 
 1077   0.0000       3.273480        89.0759 
 1078   0.0000       3.275403        89.1282 
 1079   0.0000       3.277294        89.1797 
 1080   0.0000       3.280930        89.2786 
 1081   0.0000       3.285114        89.3925 
 1082   0.0000       3.292127        89.5833 
 1083   0.0000       3.295355        89.6712 
 1084   0.0000       3.297429        89.7276 
 1085   0.0000       3.298517        89.7572 
 1086   0.0000       3.299390        89.7810 
 1087   0.0000       3.305608        89.9502 
 1088   0.0000       3.310823        90.0921 
 1089   0.0000       3.311073        90.0989 
 1090   0.0000       3.316285        90.2407 
 1091   0.0000       3.316858        90.2563 
 1092   0.0000       3.319914        90.3394 
 1093   0.0000       3.324656        90.4685 
 1094   0.0000       3.326738        90.5251 
 1095   0.0000       3.333009        90.6958 
 1096   0.0000       3.340296        90.8941 
 1097   0.0000       3.343420        90.9791 
 1098   0.0000       3.346260        91.0564 
 1099   0.0000       3.349336        91.1401 
 1100   0.0000       3.350163        91.1626 
 1101   0.0000       3.354355        91.2766 
 1102   0.0000       3.357512        91.3625 
 1103   0.0000       3.363432        91.5236 
 1104   0.0000       3.364682        91.5577 
 1105   0.0000       3.365208        91.5720 
 1106   0.0000       3.368104        91.6508 
 1107   0.0000       3.370469        91.7151 
 1108   0.0000       3.375204        91.8440 
 1109   0.0000       3.376036        91.8666 
 1110   0.0000       3.377706        91.9120 
 1111   0.0000       3.381792        92.0232 
 1112   0.0000       3.383524        92.0704 
 1113   0.0000       3.387679        92.1834 
 1114   0.0000       3.390254        92.2535 
 1115   0.0000       3.391019        92.2743 
 1116   0.0000       3.393052        92.3297 
 1117   0.0000       3.397753        92.4576 
 1118   0.0000       3.399653        92.5093 
 1119   0.0000       3.400089        92.5211 
 1120   0.0000       3.405181        92.6597 
 1121   0.0000       3.406346        92.6914 
 1122   0.0000       3.408518        92.7505 
 1123   0.0000       3.410121        92.7941 
 1124   0.0000       3.411671        92.8363 
 1125   0.0000       3.415722        92.9465 
 1126   0.0000       3.417301        92.9895 
 1127   0.0000       3.420527        93.0773 
 1128   0.0000       3.422208        93.1230 
 1129   0.0000       3.428256        93.2876 
 1130   0.0000       3.429616        93.3246 
 1131   0.0000       3.431865        93.3858 
 1132   0.0000       3.432386        93.4000 
 1133   0.0000       3.439689        93.5987 
 1134   0.0000       3.443844        93.7117 
 1135   0.0000       3.447200        93.8031 
 1136   0.0000       3.453176        93.9657 
 1137   0.0000       3.456297        94.0506 
 1138   0.0000       3.457838        94.0926 
 1139   0.0000       3.459901        94.1487 
 1140   0.0000       3.460896        94.1758 
 1141   0.0000       3.464159        94.2646 
 1142   0.0000       3.467286        94.3496 
 1143   0.0000       3.468293        94.3771 
 1144   0.0000       3.473762        94.5259 
 1145   0.0000       3.481287        94.7306 
 1146   0.0000       3.483394        94.7880 
 1147   0.0000       3.486760        94.8796 
 1148   0.0000       3.488538        94.9280 
 1149   0.0000       3.491469        95.0077 
 1150   0.0000       3.494408        95.0877 
 1151   0.0000       3.501511        95.2810 
 1152   0.0000       3.505032        95.3768 
 1153   0.0000       3.506740        95.4233 
 1154   0.0000       3.507269        95.4376 
 1155   0.0000       3.512464        95.5790 
 1156   0.0000       3.513257        95.6006 
 1157   0.0000       3.517653        95.7202 
 1158   0.0000       3.520321        95.7928 
 1159   0.0000       3.522201        95.8440 
 1160   0.0000       3.526057        95.9489 
 1161   0.0000       3.532212        96.1164 
 1162   0.0000       3.534756        96.1856 
 1163   0.0000       3.537416        96.2580 
 1164   0.0000       3.543376        96.4202 
 1165   0.0000       3.545529        96.4788 
 1166   0.0000       3.546960        96.5177 
 1167   0.0000       3.554812        96.7313 
 1168   0.0000       3.555818        96.7587 
 1169   0.0000       3.559355        96.8550 
 1170   0.0000       3.561382        96.9101 
 1171   0.0000       3.565988        97.0355 
 1172   0.0000       3.572992        97.2261 
 1173   0.0000       3.575636        97.2980 
 1174   0.0000       3.582140        97.4750 
 1175   0.0000       3.584976        97.5521 
 1176   0.0000       3.586175        97.5848 
 1177   0.0000       3.588978        97.6611 
 1178   0.0000       3.593457        97.7829 
 1179   0.0000       3.598913        97.9314 
 1180   0.0000       3.600365        97.9709 
 1181   0.0000       3.605343        98.1064 
 1182   0.0000       3.610398        98.2439 
 1183   0.0000       3.613282        98.3224 
 1184   0.0000       3.618704        98.4699 
 1185   0.0000       3.627888        98.7199 
 1186   0.0000       3.631780        98.8258 
 1187   0.0000       3.636698        98.9596 
 1188   0.0000       3.641466        99.0893 
 1189   0.0000       3.648254        99.2740 
 1190   0.0000       3.650317        99.3302 
 1191   0.0000       3.652751        99.3964 
 1192   0.0000       3.656528        99.4992 
 1193   0.0000       3.660320        99.6024 
 1194   0.0000       3.665918        99.7547 
 1195   0.0000       3.670673        99.8841 
 1196   0.0000       3.674902        99.9992 
 1197   0.0000       3.678609       100.1000 
 1198   0.0000       3.680000       100.1379 
 1199   0.0000       3.690444       100.4221 
 1200   0.0000       3.695156       100.5503 
 1201   0.0000       3.699835       100.6776 
 1202   0.0000       3.705049       100.8195 
 1203   0.0000       3.709570       100.9425 
 1204   0.0000       3.716507       101.1313 
 1205   0.0000       3.717927       101.1699 
 1206   0.0000       3.726221       101.3956 
 1207   0.0000       3.729295       101.4793 
 1208   0.0000       3.732754       101.5734 
 1209   0.0000       3.735519       101.6486 
 1210   0.0000       3.745824       101.9291 
 1211   0.0000       3.754594       102.1677 
 1212   0.0000       3.756441       102.2180 
 1213   0.0000       3.759274       102.2950 
 1214   0.0000       3.778622       102.8215 
 1215   0.0000       3.780874       102.8828 
 1216   0.0000       3.786751       103.0427 
 1217   0.0000       3.791511       103.1722 
 1218   0.0000       3.792715       103.2050 
 1219   0.0000       3.799910       103.4008 
 1220   0.0000       3.805494       103.5528 
 1221   0.0000       3.807841       103.6166 
 1222   0.0000       3.814878       103.8081 
 1223   0.0000       3.822675       104.0203 
 1224   0.0000       3.826887       104.1349 
 1225   0.0000       3.829849       104.2155 
 1226   0.0000       3.839746       104.4848 
 1227   0.0000       3.842243       104.5527 
 1228   0.0000       3.846583       104.6709 
 1229   0.0000       3.853977       104.8720 
 1230   0.0000       3.868710       105.2729 
 1231   0.0000       3.873487       105.4029 
 1232   0.0000       3.883238       105.6683 
 1233   0.0000       3.885586       105.7322 
 1234   0.0000       3.893111       105.9369 
 1235   0.0000       3.894381       105.9715 
 1236   0.0000       3.912427       106.4625 
 1237   0.0000       3.918100       106.6169 
 1238   0.0000       3.922611       106.7397 
 1239   0.0000       3.933874       107.0461 
 1240   0.0000       3.938887       107.1826 
 1241   0.0000       3.950133       107.4886 
 1242   0.0000       3.961494       107.7977 
 1243   0.0000       3.970109       108.0322 
 1244   0.0000       3.979810       108.2961 
 1245   0.0000       3.983230       108.3892 
 1246   0.0000       3.988303       108.5272 
 1247   0.0000       3.992827       108.6504 
 1248   0.0000       3.998859       108.8145 
 1249   0.0000       4.005969       109.0080 
 1250   0.0000       4.010489       109.1310 
 1251   0.0000       4.017699       109.3271 
 1252   0.0000       4.021577       109.4327 
 1253   0.0000       4.030087       109.6642 
 1254   0.0000       4.035222       109.8040 
 1255   0.0000       4.046367       110.1072 
 1256   0.0000       4.050337       110.2153 
 1257   0.0000       4.053747       110.3081 
 1258   0.0000       4.060904       110.5028 
 1259   0.0000       4.067837       110.6915 
 1260   0.0000       4.073698       110.8510 
 1261   0.0000       4.078529       110.9824 
 1262   0.0000       4.085233       111.1648 
 1263   0.0000       4.098434       111.5241 
 1264   0.0000       4.099447       111.5516 
 1265   0.0000       4.107797       111.7788 
 1266   0.0000       4.112493       111.9066 
 1267   0.0000       4.120723       112.1306 
 1268   0.0000       4.124514       112.2337 
 1269   0.0000       4.130444       112.3951 
 1270   0.0000       4.142952       112.7354 
 1271   0.0000       4.144007       112.7642 
 1272   0.0000       4.151330       112.9634 
 1273   0.0000       4.153160       113.0132 
 1274   0.0000       4.157161       113.1221 
 1275   0.0000       4.161937       113.2521 
 1276   0.0000       4.172151       113.5300 
 1277   0.0000       4.172825       113.5483 
 1278   0.0000       4.174594       113.5965 
 1279   0.0000       4.176443       113.6468 
 1280   0.0000       4.186509       113.9207 
 1281   0.0000       4.192433       114.0819 
 1282   0.0000       4.195507       114.1656 
 1283   0.0000       4.203100       114.3722 
 1284   0.0000       4.208924       114.5307 
 1285   0.0000       4.209958       114.5588 
 1286   0.0000       4.213195       114.6469 
 1287   0.0000       4.214617       114.6856 
 1288   0.0000       4.225657       114.9860 
 1289   0.0000       4.227024       115.0232 
 1290   0.0000       4.229041       115.0781 
 1291   0.0000       4.233071       115.1877 
 1292   0.0000       4.236517       115.2815 
 1293   0.0000       4.242634       115.4479 
 1294   0.0000       4.243172       115.4626 
 1295   0.0000       4.246437       115.5514 
 1296   0.0000       4.251425       115.6872 
 1297   0.0000       4.253825       115.7525 
 1298   0.0000       4.257301       115.8470 
 1299   0.0000       4.260749       115.9409 
 1300   0.0000       4.263131       116.0057 
 1301   0.0000       4.265373       116.0667 
 1302   0.0000       4.267250       116.1178 
 1303   0.0000       4.272090       116.2495 
 1304   0.0000       4.274307       116.3098 
 1305   0.0000       4.278914       116.4352 
 1306   0.0000       4.281732       116.5119 
 1307   0.0000       4.284787       116.5950 
 1308   0.0000       4.294507       116.8595 
 1309   0.0000       4.298876       116.9784 
 1310   0.0000       4.305143       117.1489 
 1311   0.0000       4.307579       117.2152 
 1312   0.0000       4.324918       117.6870 
 1313   0.0000       4.329649       117.8157 
 1314   0.0000       4.332043       117.8809 
 1315   0.0000       4.338508       118.0568 
 1316   0.0000       4.347532       118.3023 
 1317   0.0000       4.350700       118.3886 
 1318   0.0000       4.352162       118.4283 
 1319   0.0000       4.356946       118.5585 
 1320   0.0000       4.363420       118.7347 
 1321   0.0000       4.373274       119.0028 
 1322   0.0000       4.382004       119.2404 
 1323   0.0000       4.384849       119.3178 
 1324   0.0000       4.392530       119.5268 
 1325   0.0000       4.393788       119.5610 
 1326   0.0000       4.398602       119.6921 
 1327   0.0000       4.399824       119.7253 
 1328   0.0000       4.408051       119.9492 
 1329   0.0000       4.410445       120.0143 
 1330   0.0000       4.428083       120.4943 
 1331   0.0000       4.431896       120.5980 
 1332   0.0000       4.435848       120.7055 
 1333   0.0000       4.442549       120.8879 
 1334   0.0000       4.452783       121.1664 
 1335   0.0000       4.464127       121.4751 
 1336   0.0000       4.467411       121.5644 
 1337   0.0000       4.469450       121.6199 
 1338   0.0000       4.482466       121.9741 
 1339   0.0000       4.489272       122.1593 
 1340   0.0000       4.493100       122.2635 
 1341   0.0000       4.495199       122.3206 
 1342   0.0000       4.504793       122.5817 
 1343   0.0000       4.510958       122.7494 
 1344   0.0000       4.519537       122.9829 
 1345   0.0000       4.522750       123.0703 
 1346   0.0000       4.526821       123.1811 
 1347   0.0000       4.548766       123.7782 
 1348   0.0000       4.559716       124.0762 
 1349   0.0000       4.569430       124.3405 
 1350   0.0000       4.574063       124.4666 
 1351   0.0000       4.580712       124.6475 
 1352   0.0000       4.599499       125.1587 
 1353   0.0000       4.603794       125.2756 
 1354   0.0000       4.623739       125.8183 
 1355   0.0000       4.628733       125.9542 
 1356   0.0000       4.636624       126.1689 
 1357   0.0000       4.649428       126.5174 
 1358   0.0000       4.656274       126.7037 
 1359   0.0000       4.667619       127.0124 
 1360   0.0000       4.668307       127.0311 
 1361   0.0000       4.683429       127.4426 
 1362   0.0000       4.686202       127.5180 
 1363   0.0000       4.688912       127.5918 
 1364   0.0000       4.694229       127.7365 
 1365   0.0000       4.698056       127.8406 
 1366   0.0000       4.711044       128.1940 
 1367   0.0000       4.716413       128.3401 
 1368   0.0000       4.737258       128.9074 
 1369   0.0000       4.743960       129.0897 
 1370   0.0000       4.755862       129.4136 
 1371   0.0000       4.761277       129.5609 
 1372   0.0000       4.765862       129.6857 
 1373   0.0000       4.774829       129.9297 
 1374   0.0000       4.779042       130.0444 
 1375   0.0000       4.783455       130.1644 
 1376   0.0000       4.799914       130.6123 
 1377   0.0000       4.809137       130.8633 
 1378   0.0000       4.812758       130.9618 
 1379   0.0000       4.824487       131.2810 
 1380   0.0000       4.836043       131.5954 
 1381   0.0000       4.838339       131.6579 
 1382   0.0000       4.854783       132.1054 
 1383   0.0000       4.878445       132.7492 
 1384   0.0000       4.894142       133.1764 
 1385   0.0000       4.897587       133.2701 
 1386   0.0000       4.898858       133.3047 
 1387   0.0000       4.907920       133.5513 
 1388   0.0000       4.918322       133.8343 
 1389   0.0000       4.921215       133.9131 
 1390   0.0000       4.926498       134.0568 
 1391   0.0000       4.939272       134.4044 
 1392   0.0000       4.959433       134.9530 
 1393   0.0000       4.968994       135.2132 
 1394   0.0000       4.988902       135.7549 
 1395   0.0000       4.989881       135.7816 
 1396   0.0000       4.994773       135.9147 
 1397   0.0000       5.001646       136.1017 
 1398   0.0000       5.012434       136.3953 
 1399   0.0000       5.015377       136.4754 
 1400   0.0000       5.026763       136.7852 
 1401   0.0000       5.056376       137.5910 
 1402   0.0000       5.066896       137.8773 
 1403   0.0000       5.080030       138.2346 
 1404   0.0000       5.085069       138.3718 
 1405   0.0000       5.118676       139.2863 
 1406   0.0000       5.137531       139.7993 
 1407   0.0000       5.144568       139.9908 
 1408   0.0000       5.159136       140.3872 
 1409   0.0000       5.168136       140.6321 
 1410   0.0000       5.180121       140.9583 
 1411   0.0000       5.190738       141.2472 
 1412   0.0000       5.204164       141.6125 
 1413   0.0000       5.217156       141.9660 
 1414   0.0000       5.221177       142.0755 
 1415   0.0000       5.223828       142.1476 
 1416   0.0000       5.237966       142.5323 
 1417   0.0000       5.249322       142.8413 
 1418   0.0000       5.257210       143.0559 
 1419   0.0000       5.260590       143.1479 
 1420   0.0000       5.266760       143.3158 
 1421   0.0000       5.267865       143.3459 
 1422   0.0000       5.274954       143.5388 
 1423   0.0000       5.276656       143.5851 
 1424   0.0000       5.283884       143.7818 
 1425   0.0000       5.296254       144.1184 
 1426   0.0000       5.307351       144.4204 
 1427   0.0000       5.312769       144.5678 
 1428   0.0000       5.327427       144.9667 
 1429   0.0000       5.350024       145.5815 
 1430   0.0000       5.352925       145.6605 
 1431   0.0000       5.368587       146.0867 
 1432   0.0000       5.374006       146.2341 
 1433   0.0000       5.387877       146.6116 
 1434   0.0000       5.392515       146.7378 
 1435   0.0000       5.396829       146.8552 
 1436   0.0000       5.422369       147.5502 
 1437   0.0000       5.432379       147.8225 
 1438   0.0000       5.446294       148.2012 
 1439   0.0000       5.469373       148.8292 
 1440   0.0000       5.476821       149.0319 
 1441   0.0000       5.482384       149.1833 
 1442   0.0000       5.490340       149.3998 
 1443   0.0000       5.507497       149.8666 
 1444   0.0000       5.532759       150.5540 
 1445   0.0000       5.571247       151.6013 
 1446   0.0000       5.572545       151.6367 
 1447   0.0000       5.590081       152.1138 
 1448   0.0000       5.599235       152.3629 
 1449   0.0000       5.613104       152.7403 
 1450   0.0000       5.629991       153.1998 
 1451   0.0000       5.634206       153.3145 
 1452   0.0000       5.639534       153.4595 
 1453   0.0000       5.679425       154.5450 
 1454   0.0000       5.696494       155.0095 
 1455   0.0000       5.709033       155.3507 
 1456   0.0000       5.718850       155.6178 
 1457   0.0000       5.744926       156.3274 
 1458   0.0000       5.749683       156.4568 
 1459   0.0000       5.791716       157.6006 
 1460   0.0000       5.814148       158.2110 
 1461   0.0000       5.837318       158.8415 
 1462   0.0000       5.870482       159.7439 
 1463   0.0000       5.911477       160.8595 
 1464   0.0000       5.951514       161.9489 
 1465   0.0000       5.982748       162.7989 
 1466   0.0000       6.011712       163.5870 
 1467   0.0000       6.088524       165.6772 
 1468   0.0000       6.089049       165.6914 
 1469   0.0000       6.121090       166.5633 
 1470   0.0000       6.189162       168.4157 
 1471   0.0000       6.201214       168.7436 
 1472   0.0000       6.260312       170.3518 
 1473   0.0000       6.267979       170.5604 
 1474   0.0000       6.371564       173.3791 
 1475   0.0000       6.431951       175.0223 
 1476   0.0000       6.440184       175.2463 
 1477   0.0000       6.469096       176.0331 
 1478   0.0000       6.517565       177.3520 
 1479   0.0000       6.531194       177.7228 
 1480   0.0000       6.598126       179.5441 
 1481   0.0000       6.602431       179.6613 
 1482   0.0000       6.620065       180.1411 
 1483   0.0000       6.685967       181.9344 
 1484   0.0000       6.729861       183.1288 
 1485   0.0000       6.747351       183.6047 
 1486   0.0000       6.866195       186.8387 
 1487   0.0000       6.874769       187.0720 
 1488   0.0000       6.911935       188.0833 
 1489   0.0000       6.946446       189.0224 
 1490   0.0000       6.971646       189.7081 
 1491   0.0000       7.076602       192.5641 
 1492   0.0000       7.080199       192.6620 
 1493   0.0000       7.145733       194.4453 
 1494   0.0000       7.192935       195.7297 
 1495   0.0000       7.228346       196.6933 
 1496   0.0000       7.294044       198.4810 
 1497   0.0000       7.322853       199.2650 
 1498   0.0000       7.371278       200.5827 
 1499   0.0000       7.390767       201.1130 
 1500   0.0000      22.236676       605.0907 
 1501   0.0000      22.339853       607.8983 
 1502   0.0000      22.408659       609.7706 
 1503   0.0000      22.497899       612.1990 
 1504   0.0000      22.522600       612.8711 
 1505   0.0000      22.551194       613.6492 
 1506   0.0000      22.553899       613.7228 
 1507   0.0000      22.572085       614.2177 
 1508   0.0000      22.582569       614.5029 
 1509   0.0000      22.688353       617.3815 
 1510   0.0000      22.701751       617.7460 
 1511   0.0000      22.705265       617.8417 
 1512   0.0000      22.712624       618.0419 
 1513   0.0000      22.724321       618.3602 
 1514   0.0000      22.750386       619.0695 
 1515   0.0000      22.770672       619.6215 
 1516   0.0000      22.774225       619.7182 
 1517   0.0000      22.831226       621.2692 
 1518   0.0000      22.848702       621.7448 
 1519   0.0000      22.870242       622.3309 
 1520   0.0000      22.890111       622.8716 
 1521   0.0000      22.908480       623.3714 
 1522   0.0000      22.932585       624.0274 
 1523   0.0000      22.951883       624.5525 
 1524   0.0000      22.975274       625.1890 
 1525   0.0000      22.988713       625.5547 
 1526   0.0000      23.039217       626.9290 
 1527   0.0000      23.065401       627.6415 
 1528   0.0000      23.093564       628.4078 
 1529   0.0000      23.281242       633.5148 
 1530   0.0000      23.318962       634.5412 
 1531   0.0000      23.384994       636.3380 
 1532   0.0000      23.470332       638.6602 
 1533   0.0000      23.479645       638.9136 
 1534   0.0000      23.646640       643.4578 
 1535   0.0000      23.750626       646.2874 
 1536   0.0000      32.969203       897.1376 
 1537   0.0000      33.097891       900.6394 
 1538   0.0000      44.080921      1199.5028 
 1539   0.0000      44.276321      1204.8200 
 1540   0.0000      44.301557      1205.5066 
 1541   0.0000      44.412915      1208.5369 

                    ********************************
                    * MULLIKEN POPULATION ANALYSIS *
                    ********************************

-----------------------
MULLIKEN ATOMIC CHARGES
-----------------------
   0 O :   -0.399680
   1 O :   -0.416238
   2 N :   -0.111777
   3 N :    0.243025
   4 C :    0.192638
   5 C :    0.227136
   6 H :    0.203170
   7 C :   -0.184071
   8 C :   -0.194842
   9 H :    0.162413
  10 C :   -0.163987
  11 H :    0.154604
  12 C :   -0.133216
  13 H :    0.158322
  14 C :   -0.161746
  15 H :    0.157986
  16 C :   -0.116950
  17 H :    0.158518
  18 C :    0.135871
  19 C :   -0.426744
  20 H :    0.141595
  21 H :    0.148680
  22 H :    0.146664
  23 C :   -0.424179
  24 H :    0.147310
  25 H :    0.151822
  26 H :    0.147439
  27 C :   -0.428391
  28 H :    0.150612
  29 H :    0.141683
  30 H :    0.149584
  31 C :    0.049529
  32 C :   -0.036033
  33 C :   -0.159143
  34 H :    0.168789
  35 C :   -0.211108
  36 H :    0.158477
  37 C :   -0.113673
  38 H :    0.163260
  39 C :   -0.270698
  40 H :    0.154335
  41 C :    0.124983
  42 C :   -0.432333
  43 H :    0.153524
  44 H :    0.140459
  45 H :    0.144855
  46 C :   -0.437729
  47 H :    0.145264
  48 H :    0.145737
  49 H :    0.147385
  50 C :   -0.491768
  51 H :    0.175227
  52 H :    0.158146
  53 H :    0.153461
  54 C :    0.474587
  55 C :   -0.010917
  56 C :   -0.282393
  57 H :    0.157688
  58 C :   -0.132019
  59 H :    0.161447
  60 C :   -0.150850
  61 H :    0.162109
  62 C :   -0.123695
  63 H :    0.160732
  64 C :   -0.211353
  65 H :    0.182506
  66 H :    0.207681
  67 O :   -0.598780
  68 C :    0.392933
  69 C :    0.150251
  70 C :   -0.251001
  71 H :    0.146245
  72 C :   -0.141766
  73 H :    0.155654
  74 C :   -0.156487
  75 H :    0.158001
  76 C :   -0.147902
  77 H :    0.156049
  78 C :   -0.243326
  79 H :    0.144152
  80 O :   -0.627091
  81 H :    0.279347
Sum of atomic charges:   -0.0000000

--------------------------------
MULLIKEN REDUCED ORBITAL CHARGES
--------------------------------
  0 O s       :     3.862819  s :     3.862819
      pz      :     1.577643  p :     4.501647
      px      :     1.466959
      py      :     1.457045
      dz2     :     0.006616  d :     0.033528
      dxz     :     0.005219
      dyz     :     0.005401
      dx2y2   :     0.008352
      dxy     :     0.007939
      f0      :     0.000175  f :     0.001687
      f+1     :     0.000147
      f-1     :     0.000136
      f+2     :     0.000026
      f-2     :     0.000319
      f+3     :     0.000434
      f-3     :     0.000450
  1 O s       :     3.809238  s :     3.809238
      pz      :     1.510421  p :     4.574295
      px      :     1.553517
      py      :     1.510357
      dz2     :     0.003859  d :     0.030766
      dxz     :     0.004801
      dyz     :     0.005693
      dx2y2   :     0.008502
      dxy     :     0.007910
      f0      :     0.000145  f :     0.001939
      f+1     :     0.000193
      f-1     :     0.000207
      f+2     :     0.000116
      f-2     :     0.000387
      f+3     :     0.000422
      f-3     :     0.000469
  2 N s       :     3.409052  s :     3.409052
      pz      :     1.094975  p :     3.638271
      px      :     1.315371
      py      :     1.227925
      dz2     :     0.017722  d :     0.060305
      dxz     :     0.012448
      dyz     :     0.015553
      dx2y2   :     0.004960
      dxy     :     0.009622
      f0      :     0.000706  f :     0.004149
      f+1     :     0.000570
      f-1     :     0.000774
      f+2     :     0.000471
      f-2     :     0.000700
      f+3     :     0.000419
      f-3     :     0.000509
  3 N s       :     3.197669  s :     3.197669
      pz      :     1.104002  p :     3.469752
      px      :     1.224382
      py      :     1.141368
      dz2     :     0.019438  d :     0.086315
      dxz     :     0.020788
      dyz     :     0.018357
      dx2y2   :     0.013790
      dxy     :     0.013943
      f0      :     0.000567  f :     0.003239
      f+1     :     0.000628
      f-1     :     0.000682
      f+2     :     0.000295
      f-2     :     0.000289
      f+3     :     0.000411
      f-3     :     0.000368
  4 C s       :     3.144041  s :     3.144041
      pz      :     0.882618  p :     2.393001
      px      :     0.747186
      py      :     0.763197
      dz2     :     0.043813  d :     0.248006
      dxz     :     0.053944
      dyz     :     0.048957
      dx2y2   :     0.073967
      dxy     :     0.027324
      f0      :     0.003605  f :     0.022314
      f+1     :     0.001937
      f-1     :     0.003585
      f+2     :     0.002184
      f-2     :     0.004343
      f+3     :     0.003299
      f-3     :     0.003361
  5 C s       :     2.898587  s :     2.898587
      pz      :     0.926327  p :     2.714527
      px      :     0.904239
      py      :     0.883961
      dz2     :     0.024812  d :     0.149731
      dxz     :     0.036326
      dyz     :     0.023551
      dx2y2   :     0.027273
      dxy     :     0.037769
      f0      :     0.001478  f :     0.010019
      f+1     :     0.001154
      f-1     :     0.001355
      f+2     :     0.001665
      f-2     :     0.001150
      f+3     :     0.001327
      f-3     :     0.001891
  6 H s       :     0.772279  s :     0.772279
      pz      :     0.006492  p :     0.024551
      px      :     0.005343
      py      :     0.012717
  7 C s       :     3.410829  s :     3.410829
      pz      :     0.903088  p :     2.622266
      px      :     0.753245
      py      :     0.965933
      dz2     :     0.037548  d :     0.140896
      dxz     :     0.035078
      dyz     :     0.020016
      dx2y2   :     0.025189
      dxy     :     0.023066
      f0      :     0.001947  f :     0.010080
      f+1     :     0.001365
      f-1     :     0.001008
      f+2     :     0.002421
      f-2     :     0.000947
      f+3     :     0.001077
      f-3     :     0.001313
  8 C s       :     3.237641  s :     3.237641
      pz      :     0.984860  p :     2.852051
      px      :     0.945856
      py      :     0.921335
      dz2     :     0.016692  d :     0.097711
      dxz     :     0.033584
      dyz     :     0.011095
      dx2y2   :     0.013575
      dxy     :     0.022765
      f0      :     0.001391  f :     0.007439
      f+1     :     0.000783
      f-1     :     0.000760
      f+2     :     0.001667
      f-2     :     0.000765
      f+3     :     0.000666
      f-3     :     0.001407
  9 H s       :     0.815127  s :     0.815127
      pz      :     0.009388  p :     0.022460
      px      :     0.006813
      py      :     0.006258
 10 C s       :     3.207837  s :     3.207837
      pz      :     0.964657  p :     2.855306
      px      :     0.935883
      py      :     0.954765
      dz2     :     0.017842  d :     0.093588
      dxz     :     0.031000
      dyz     :     0.008885
      dx2y2   :     0.014484
      dxy     :     0.021377
      f0      :     0.001126  f :     0.007256
      f+1     :     0.000871
      f-1     :     0.000765
      f+2     :     0.001757
      f-2     :     0.000614
      f+3     :     0.000689
      f-3     :     0.001434
 11 H s       :     0.823242  s :     0.823242
      pz      :     0.010756  p :     0.022154
      px      :     0.005736
      py      :     0.005662
 12 C s       :     3.186791  s :     3.186791
      pz      :     0.929466  p :     2.845027
      px      :     0.973750
      py      :     0.941810
      dz2     :     0.030655  d :     0.094215
      dxz     :     0.019136
      dyz     :     0.017877
      dx2y2   :     0.017667
      dxy     :     0.008880
      f0      :     0.001475  f :     0.007183
      f+1     :     0.001037
      f-1     :     0.000904
      f+2     :     0.001648
      f-2     :     0.000872
      f+3     :     0.000805
      f-3     :     0.000442
 13 H s       :     0.819647  s :     0.819647
      pz      :     0.003818  p :     0.022031
      px      :     0.013827
      py      :     0.004386
 14 C s       :     3.203854  s :     3.203854
      pz      :     0.960555  p :     2.857997
      px      :     0.934546
      py      :     0.962896
      dz2     :     0.016746  d :     0.092660
      dxz     :     0.033315
      dyz     :     0.010843
      dx2y2   :     0.011514
      dxy     :     0.020242
      f0      :     0.001367  f :     0.007234
      f+1     :     0.000770
      f-1     :     0.000784
      f+2     :     0.001646
      f-2     :     0.000692
      f+3     :     0.000581
      f-3     :     0.001395
 15 H s       :     0.819921  s :     0.819921
      pz      :     0.009415  p :     0.022093
      px      :     0.006538
      py      :     0.006139
 16 C s       :     3.211461  s :     3.211461
      pz      :     0.958741  p :     2.802703
      px      :     0.914711
      py      :     0.929251
      dz2     :     0.016205  d :     0.095420
      dxz     :     0.031918
      dyz     :     0.008677
      dx2y2   :     0.015973
      dxy     :     0.022647
      f0      :     0.001107  f :     0.007367
      f+1     :     0.000951
      f-1     :     0.000749
      f+2     :     0.001755
      f-2     :     0.000612
      f+3     :     0.000716
      f-3     :     0.001477
 17 H s       :     0.818885  s :     0.818885
      pz      :     0.011126  p :     0.022597
      px      :     0.005820
      py      :     0.005652
 18 C s       :     3.061241  s :     3.061241
      pz      :     0.750471  p :     2.577318
      px      :     0.894944
      py      :     0.931904
      dz2     :     0.048076  d :     0.212517
      dxz     :     0.041919
      dyz     :     0.037286
      dx2y2   :     0.042981
      dxy     :     0.042256
      f0      :     0.002346  f :     0.013052
      f+1     :     0.001710
      f-1     :     0.002489
      f+2     :     0.001755
      f-2     :     0.001323
      f+3     :     0.001403
      f-3     :     0.002026
 19 C s       :     3.271146  s :     3.271146
      pz      :     1.087359  p :     3.096358
      px      :     0.926878
      py      :     1.082121
      dz2     :     0.006908  d :     0.055806
      dxz     :     0.014155
      dyz     :     0.008181
      dx2y2   :     0.009685
      dxy     :     0.016876
      f0      :     0.000676  f :     0.003434
      f+1     :     0.000359
      f-1     :     0.000155
      f+2     :     0.000673
      f-2     :     0.000062
      f+3     :     0.000747
      f-3     :     0.000763
 20 H s       :     0.837307  s :     0.837307
      pz      :     0.006617  p :     0.021098
      px      :     0.004685
      py      :     0.009796
 21 H s       :     0.829982  s :     0.829982
      pz      :     0.011169  p :     0.021338
      px      :     0.005505
      py      :     0.004664
 22 H s       :     0.831526  s :     0.831526
      pz      :     0.005955  p :     0.021810
      px      :     0.006495
      py      :     0.009361
 23 C s       :     3.260731  s :     3.260731
      pz      :     1.067108  p :     3.103194
      px      :     1.054097
      py      :     0.981989
      dz2     :     0.013978  d :     0.056717
      dxz     :     0.005340
      dyz     :     0.010703
      dx2y2   :     0.020629
      dxy     :     0.006068
      f0      :     0.000445  f :     0.003537
      f+1     :     0.000496
      f-1     :     0.000522
      f+2     :     0.000611
      f-2     :     0.000265
      f+3     :     0.000611
      f-3     :     0.000587
 24 H s       :     0.831642  s :     0.831642
      pz      :     0.004308  p :     0.021049
      px      :     0.012422
      py      :     0.004319
 25 H s       :     0.826846  s :     0.826846
      pz      :     0.011696  p :     0.021332
      px      :     0.005184
      py      :     0.004452
 26 H s       :     0.831427  s :     0.831427
      pz      :     0.006089  p :     0.021134
      px      :     0.004580
      py      :     0.010465
 27 C s       :     3.270078  s :     3.270078
      pz      :     1.043833  p :     3.098924
      px      :     1.077801
      py      :     0.977290
      dz2     :     0.016052  d :     0.055950
      dxz     :     0.005587
      dyz     :     0.008289
      dx2y2   :     0.014358
      dxy     :     0.011663
      f0      :     0.000447  f :     0.003439
      f+1     :     0.000347
      f-1     :     0.000666
      f+2     :     0.000487
      f-2     :     0.000381
      f+3     :     0.000751
      f-3     :     0.000361
 28 H s       :     0.828051  s :     0.828051
      pz      :     0.011725  p :     0.021337
      px      :     0.005267
      py      :     0.004346
 29 H s       :     0.837206  s :     0.837206
      pz      :     0.004329  p :     0.021111
      px      :     0.012185
      py      :     0.004597
 30 H s       :     0.828735  s :     0.828735
      pz      :     0.005828  p :     0.021681
      px      :     0.005943
      py      :     0.009911
 31 C s       :     3.069355  s :     3.069355
      pz      :     0.758986  p :     2.715637
      px      :     1.035048
      py      :     0.921604
      dz2     :     0.043358  d :     0.152976
      dxz     :     0.028022
      dyz     :     0.033876
      dx2y2   :     0.025319
      dxy     :     0.022400
      f0      :     0.002393  f :     0.012502
      f+1     :     0.002192
      f-1     :     0.003371
      f+2     :     0.001007
      f-2     :     0.000948
      f+3     :     0.000879
      f-3     :     0.001712
 32 C s       :     3.399173  s :     3.399173
      pz      :     0.777468  p :     2.494653
      px      :     0.881094
      py      :     0.836091
      dz2     :     0.029471  d :     0.132688
      dxz     :     0.027427
      dyz     :     0.036973
      dx2y2   :     0.021666
      dxy     :     0.017151
      f0      :     0.001151  f :     0.009518
      f+1     :     0.001612
      f-1     :     0.002400
      f+2     :     0.000813
      f-2     :     0.001026
      f+3     :     0.000994
      f-3     :     0.001521
 33 C s       :     3.167839  s :     3.167839
      pz      :     0.907887  p :     2.887534
      px      :     0.980798
      py      :     0.998849
      dz2     :     0.020834  d :     0.096225
      dxz     :     0.020767
      dyz     :     0.030942
      dx2y2   :     0.012675
      dxy     :     0.011005
      f0      :     0.000995  f :     0.007545
      f+1     :     0.001527
      f-1     :     0.001994
      f+2     :     0.000588
      f-2     :     0.000704
      f+3     :     0.000615
      f-3     :     0.001122
 34 H s       :     0.807898  s :     0.807898
      pz      :     0.007346  p :     0.023313
      px      :     0.006046
      py      :     0.009921
 35 C s       :     3.233448  s :     3.233448
      pz      :     0.985597  p :     2.873774
      px      :     0.944343
      py      :     0.943834
      dz2     :     0.029547  d :     0.096636
      dxz     :     0.010146
      dyz     :     0.019406
      dx2y2   :     0.020372
      dxy     :     0.017165
      f0      :     0.000883  f :     0.007250
      f+1     :     0.000584
      f-1     :     0.001592
      f+2     :     0.000994
      f-2     :     0.000906
      f+3     :     0.000758
      f-3     :     0.001533
 36 H s       :     0.819537  s :     0.819537
      pz      :     0.013893  p :     0.021986
      px      :     0.004343
      py      :     0.003750
 37 C s       :     3.160741  s :     3.160741
      pz      :     0.929486  p :     2.853250
      px      :     0.953972
      py      :     0.969792
      dz2     :     0.021053  d :     0.092405
      dxz     :     0.021386
      dyz     :     0.031143
      dx2y2   :     0.008806
      dxy     :     0.010017
      f0      :     0.000861  f :     0.007277
      f+1     :     0.001482
      f-1     :     0.002082
      f+2     :     0.000563
      f-2     :     0.000689
      f+3     :     0.000736
      f-3     :     0.000865
 38 H s       :     0.814640  s :     0.814640
      pz      :     0.005341  p :     0.022100
      px      :     0.006397
      py      :     0.010361
 39 C s       :     3.348373  s :     3.348373
      pz      :     0.907319  p :     2.816655
      px      :     0.950748
      py      :     0.958589
      dz2     :     0.020994  d :     0.097996
      dxz     :     0.023560
      dyz     :     0.032335
      dx2y2   :     0.011972
      dxy     :     0.009135
      f0      :     0.000849  f :     0.007674
      f+1     :     0.001639
      f-1     :     0.002012
      f+2     :     0.000595
      f-2     :     0.000730
      f+3     :     0.000653
      f-3     :     0.001197
 40 H s       :     0.822164  s :     0.822164
      pz      :     0.007603  p :     0.023501
      px      :     0.006352
      py      :     0.009546
 41 C s       :     2.977575  s :     2.977575
      pz      :     0.925523  p :     2.701565
      px      :     0.890186
      py      :     0.885856
      dz2     :     0.040925  d :     0.185673
      dxz     :     0.035952
      dyz     :     0.031865
      dx2y2   :     0.034399
      dxy     :     0.042531
      f0      :     0.001552  f :     0.010204
      f+1     :     0.001943
      f-1     :     0.001404
      f+2     :     0.000668
      f-2     :     0.001530
      f+3     :     0.001179
      f-3     :     0.001928
 42 C s       :     3.268871  s :     3.268871
      pz      :     1.081478  p :     3.100958
      px      :     1.041050
      py      :     0.978430
      dz2     :     0.011523  d :     0.059056
      dxz     :     0.011279
      dyz     :     0.008355
      dx2y2   :     0.017145
      dxy     :     0.010755
      f0      :     0.000837  f :     0.003447
      f+1     :     0.000395
      f-1     :     0.000170
      f+2     :     0.000129
      f-2     :     0.000410
      f+3     :     0.000819
      f-3     :     0.000687
 43 H s       :     0.825171  s :     0.825171
      pz      :     0.006598  p :     0.021305
      px      :     0.010387
      py      :     0.004320
 44 H s       :     0.838332  s :     0.838332
      pz      :     0.004877  p :     0.021210
      px      :     0.006055
      py      :     0.010278
 45 H s       :     0.833607  s :     0.833607
      pz      :     0.012031  p :     0.021538
      px      :     0.005015
      py      :     0.004492
 46 C s       :     3.281995  s :     3.281995
      pz      :     1.040197  p :     3.093235
      px      :     0.963386
      py      :     1.089653
      dz2     :     0.020576  d :     0.059074
      dxz     :     0.007393
      dyz     :     0.003579
      dx2y2   :     0.005349
      dxy     :     0.022177
      f0      :     0.000759  f :     0.003425
      f+1     :     0.000818
      f-1     :     0.000024
      f+2     :     0.000187
      f-2     :     0.000446
      f+3     :     0.000815
      f-3     :     0.000377
 47 H s       :     0.832498  s :     0.832498
      pz      :     0.012875  p :     0.022238
      px      :     0.004720
      py      :     0.004643
 48 H s       :     0.832901  s :     0.832901
      pz      :     0.005002  p :     0.021362
      px      :     0.006736
      py      :     0.009623
 49 H s       :     0.831378  s :     0.831378
      pz      :     0.004561  p :     0.021237
      px      :     0.007288
      py      :     0.009388
 50 C s       :     3.254875  s :     3.254875
      pz      :     0.962860  p :     3.169644
      px      :     1.074167
      py      :     1.132617
      dz2     :     0.012162  d :     0.063851
      dxz     :     0.021122
      dyz     :     0.014270
      dx2y2   :     0.003977
      dxy     :     0.012320
      f0      :     0.000915  f :     0.003398
      f+1     :     0.000943
      f-1     :     0.000699
      f+2     :     0.000141
      f-2     :     0.000160
      f+3     :     0.000527
      f-3     :     0.000014
 51 H s       :     0.802684  s :     0.802684
      pz      :     0.005144  p :     0.022090
      px      :     0.006968
      py      :     0.009978
 52 H s       :     0.819844  s :     0.819844
      pz      :     0.004730  p :     0.022010
      px      :     0.007599
      py      :     0.009681
 53 H s       :     0.824199  s :     0.824199
      pz      :     0.008057  p :     0.022340
      px      :     0.009116
      py      :     0.005167
 54 C s       :     2.928506  s :     2.928506
      pz      :     0.694885  p :     2.273091
      px      :     0.770989
      py      :     0.807216
      dz2     :     0.053260  d :     0.301808
      dxz     :     0.055986
      dyz     :     0.044331
      dx2y2   :     0.102764
      dxy     :     0.045467
      f0      :     0.002195  f :     0.022008
      f+1     :     0.002336
      f-1     :     0.002583
      f+2     :     0.002990
      f-2     :     0.003043
      f+3     :     0.003856
      f-3     :     0.005004
 55 C s       :     3.304820  s :     3.304820
      pz      :     0.884802  p :     2.564183
      px      :     0.958641
      py      :     0.720740
      dz2     :     0.031467  d :     0.132023
      dxz     :     0.018274
      dyz     :     0.024932
      dx2y2   :     0.027952
      dxy     :     0.029397
      f0      :     0.001113  f :     0.009890
      f+1     :     0.001233
      f-1     :     0.001301
      f+2     :     0.002080
      f-2     :     0.001317
      f+3     :     0.001499
      f-3     :     0.001347
 56 C s       :     3.307462  s :     3.307462
      pz      :     0.958453  p :     2.870955
      px      :     0.946066
      py      :     0.966435
      dz2     :     0.013704  d :     0.096578
      dxz     :     0.009241
      dyz     :     0.028966
      dx2y2   :     0.020849
      dxy     :     0.023818
      f0      :     0.000961  f :     0.007399
      f+1     :     0.001051
      f-1     :     0.000560
      f+2     :     0.001474
      f-2     :     0.001078
      f+3     :     0.001196
      f-3     :     0.001079
 57 H s       :     0.819857  s :     0.819857
      pz      :     0.008673  p :     0.022455
      px      :     0.005600
      py      :     0.008182
 58 C s       :     3.173175  s :     3.173175
      pz      :     0.955938  p :     2.857303
      px      :     0.972845
      py      :     0.928520
      dz2     :     0.014349  d :     0.094286
      dxz     :     0.012427
      dyz     :     0.025801
      dx2y2   :     0.019758
      dxy     :     0.021951
      f0      :     0.001002  f :     0.007256
      f+1     :     0.000790
      f-1     :     0.000742
      f+2     :     0.001573
      f-2     :     0.000997
      f+3     :     0.000945
      f-3     :     0.001206
 59 H s       :     0.816441  s :     0.816441
      pz      :     0.008571  p :     0.022112
      px      :     0.008763
      py      :     0.004778
 60 C s       :     3.195181  s :     3.195181
      pz      :     0.926219  p :     2.853754
      px      :     0.940566
      py      :     0.986968
      dz2     :     0.026220  d :     0.094735
      dxz     :     0.016231
      dyz     :     0.015455
      dx2y2   :     0.021332
      dxy     :     0.015496
      f0      :     0.000844  f :     0.007181
      f+1     :     0.001195
      f-1     :     0.001021
      f+2     :     0.001518
      f-2     :     0.001064
      f+3     :     0.000799
      f-3     :     0.000740
 61 H s       :     0.815881  s :     0.815881
      pz      :     0.003932  p :     0.022010
      px      :     0.004885
      py      :     0.013193
 62 C s       :     3.174220  s :     3.174220
      pz      :     0.942582  p :     2.848235
      px      :     0.956615
      py      :     0.949037
      dz2     :     0.014290  d :     0.094007
      dxz     :     0.009762
      dyz     :     0.029065
      dx2y2   :     0.017745
      dxy     :     0.023145
      f0      :     0.000951  f :     0.007234
      f+1     :     0.001065
      f-1     :     0.000522
      f+2     :     0.001440
      f-2     :     0.001099
      f+3     :     0.001092
      f-3     :     0.001066
 63 H s       :     0.817186  s :     0.817186
      pz      :     0.008802  p :     0.022081
      px      :     0.005675
      py      :     0.007605
 64 C s       :     3.203791  s :     3.203791
      pz      :     1.003590  p :     2.899118
      px      :     0.957708
      py      :     0.937820
      dz2     :     0.015381  d :     0.101101
      dxz     :     0.012565
      dyz     :     0.027105
      dx2y2   :     0.022594
      dxy     :     0.023455
      f0      :     0.001020  f :     0.007342
      f+1     :     0.000778
      f-1     :     0.000806
      f+2     :     0.001540
      f-2     :     0.001021
      f+3     :     0.000890
      f-3     :     0.001288
 65 H s       :     0.794912  s :     0.794912
      pz      :     0.008639  p :     0.022582
      px      :     0.008765
      py      :     0.005178
 66 H s       :     0.748902  s :     0.748902
      pz      :     0.008404  p :     0.043417
      px      :     0.013574
      py      :     0.021439
 67 O s       :     3.829449  s :     3.829449
      pz      :     1.677627  p :     4.741291
      px      :     1.474887
      py      :     1.588776
      dz2     :     0.004367  d :     0.026358
      dxz     :     0.007931
      dyz     :     0.002222
      dx2y2   :     0.005664
      dxy     :     0.006174
      f0      :     0.000163  f :     0.001682
      f+1     :     0.000437
      f-1     :     0.000013
      f+2     :     0.000344
      f-2     :     0.000275
      f+3     :     0.000190
      f-3     :     0.000259
 68 C s       :     2.999997  s :     2.999997
      pz      :     0.752295  p :     2.328724
      px      :     0.825301
      py      :     0.751128
      dz2     :     0.064012  d :     0.252610
      dxz     :     0.070307
      dyz     :     0.043746
      dx2y2   :     0.027729
      dxy     :     0.046816
      f0      :     0.003628  f :     0.025735
      f+1     :     0.009144
      f-1     :     0.002138
      f+2     :     0.002732
      f-2     :     0.003616
      f+3     :     0.002010
      f-3     :     0.002467
 69 C s       :     3.170004  s :     3.170004
      pz      :     0.805853  p :     2.539406
      px      :     0.805823
      py      :     0.927730
      dz2     :     0.030735  d :     0.130357
      dxz     :     0.042534
      dyz     :     0.019525
      dx2y2   :     0.017501
      dxy     :     0.020062
      f0      :     0.001336  f :     0.009981
      f+1     :     0.002942
      f-1     :     0.000901
      f+2     :     0.001263
      f-2     :     0.001220
      f+3     :     0.000984
      f-3     :     0.001335
 70 C s       :     3.253542  s :     3.253542
      pz      :     0.994303  p :     2.890705
      px      :     0.951155
      py      :     0.945248
      dz2     :     0.026978  d :     0.099433
      dxz     :     0.023074
      dyz     :     0.008662
      dx2y2   :     0.017646
      dxy     :     0.023072
      f0      :     0.000532  f :     0.007322
      f+1     :     0.001953
      f-1     :     0.000481
      f+2     :     0.000998
      f-2     :     0.001032
      f+3     :     0.001006
      f-3     :     0.001322
 71 H s       :     0.831012  s :     0.831012
      pz      :     0.013249  p :     0.022743
      px      :     0.003910
      py      :     0.005584
 72 C s       :     3.176713  s :     3.176713
      pz      :     0.937671  p :     2.864014
      px      :     0.963442
      py      :     0.962900
      dz2     :     0.022277  d :     0.093835
      dxz     :     0.032285
      dyz     :     0.015641
      dx2y2   :     0.012713
      dxy     :     0.010918
      f0      :     0.001112  f :     0.007204
      f+1     :     0.001808
      f-1     :     0.000887
      f+2     :     0.001101
      f-2     :     0.000708
      f+3     :     0.000867
      f-3     :     0.000722
 73 H s       :     0.822324  s :     0.822324
      pz      :     0.006028  p :     0.022022
      px      :     0.011412
      py      :     0.004582
 74 C s       :     3.189962  s :     3.189962
      pz      :     0.940039  p :     2.865153
      px      :     0.972376
      py      :     0.952739
      dz2     :     0.021925  d :     0.094211
      dxz     :     0.032979
      dyz     :     0.015548
      dx2y2   :     0.010278
      dxy     :     0.013480
      f0      :     0.001109  f :     0.007161
      f+1     :     0.001851
      f-1     :     0.000806
      f+2     :     0.000977
      f-2     :     0.000836
      f+3     :     0.000570
      f-3     :     0.001013
 75 H s       :     0.820037  s :     0.820037
      pz      :     0.005989  p :     0.021961
      px      :     0.010917
      py      :     0.005056
 76 C s       :     3.180148  s :     3.180148
      pz      :     0.977664  p :     2.866273
      px      :     0.921422
      py      :     0.967187
      dz2     :     0.025043  d :     0.094276
      dxz     :     0.021903
      dyz     :     0.008063
      dx2y2   :     0.017805
      dxy     :     0.021461
      f0      :     0.000545  f :     0.007206
      f+1     :     0.001899
      f-1     :     0.000481
      f+2     :     0.000971
      f-2     :     0.001022
      f+3     :     0.000991
      f-3     :     0.001297
 77 H s       :     0.821931  s :     0.821931
      pz      :     0.012847  p :     0.022020
      px      :     0.003635
      py      :     0.005538
 78 C s       :     3.246092  s :     3.246092
      pz      :     0.949254  p :     2.889955
      px      :     0.996523
      py      :     0.944178
      dz2     :     0.023125  d :     0.099972
      dxz     :     0.034783
      dyz     :     0.016026
      dx2y2   :     0.014384
      dxy     :     0.011654
      f0      :     0.001115  f :     0.007306
      f+1     :     0.001863
      f-1     :     0.000860
      f+2     :     0.001116
      f-2     :     0.000739
      f+3     :     0.000881
      f-3     :     0.000734
 79 H s       :     0.833084  s :     0.833084
      pz      :     0.005917  p :     0.022764
      px      :     0.012420
      py      :     0.004427
 80 O s       :     3.860562  s :     3.860562
      pz      :     1.383181  p :     4.739052
      px      :     1.811536
      py      :     1.544335
      dz2     :     0.009830  d :     0.025874
      dxz     :     0.005783
      dyz     :     0.007269
      dx2y2   :     0.001307
      dxy     :     0.001685
      f0      :     0.000516  f :     0.001602
      f+1     :     0.000331
      f-1     :     0.000401
      f+2     :     0.000166
      f-2     :     0.000137
      f+3     :     0.000026
      f-3     :     0.000025
 81 H s       :     0.667420  s :     0.667420
      pz      :     0.007825  p :     0.053234
      px      :     0.022326
      py      :     0.023083


                     *******************************
                     * LOEWDIN POPULATION ANALYSIS *
                     *******************************

----------------------
LOEWDIN ATOMIC CHARGES
----------------------
   0 O :    0.210773
   1 O :    0.073940
   2 N :    0.254084
   3 N :    0.336704
   4 C :   -0.359145
   5 C :   -0.140108
   6 H :    0.192764
   7 C :   -0.151403
   8 C :   -0.096157
   9 H :    0.166555
  10 C :   -0.134247
  11 H :    0.158748
  12 C :   -0.135032
  13 H :    0.157415
  14 C :   -0.139313
  15 H :    0.157972
  16 C :   -0.107178
  17 H :    0.165337
  18 C :   -0.377545
  19 C :   -0.261768
  20 H :    0.132371
  21 H :    0.136715
  22 H :    0.127860
  23 C :   -0.266851
  24 H :    0.130826
  25 H :    0.137119
  26 H :    0.130697
  27 C :   -0.261603
  28 H :    0.137041
  29 H :    0.131679
  30 H :    0.128591
  31 C :   -0.137880
  32 C :   -0.055562
  33 C :   -0.098052
  34 H :    0.165110
  35 C :   -0.134548
  36 H :    0.159147
  37 C :   -0.138469
  38 H :    0.159641
  39 C :   -0.109105
  40 H :    0.166409
  41 C :   -0.308391
  42 C :   -0.251334
  43 H :    0.133213
  44 H :    0.133274
  45 H :    0.130902
  46 C :   -0.254612
  47 H :    0.127552
  48 H :    0.132940
  49 H :    0.131228
  50 C :   -0.266843
  51 H :    0.138471
  52 H :    0.143733
  53 H :    0.133073
  54 C :   -0.387199
  55 C :   -0.144123
  56 C :   -0.093194
  57 H :    0.164607
  58 C :   -0.137701
  59 H :    0.158783
  60 C :   -0.130892
  61 H :    0.158216
  62 C :   -0.136790
  63 H :    0.158772
  64 C :   -0.108611
  65 H :    0.163036
  66 H :    0.231288
  67 O :   -0.099314
  68 C :   -0.611094
  69 C :   -0.142667
  70 C :   -0.111777
  71 H :    0.154913
  72 C :   -0.151535
  73 H :    0.154571
  74 C :   -0.144915
  75 H :    0.154763
  76 C :   -0.151647
  77 H :    0.154518
  78 C :   -0.111325
  79 H :    0.154964
  80 O :   -0.082703
  81 H :    0.200317

-------------------------------
LOEWDIN REDUCED ORBITAL CHARGES
-------------------------------
  0 O s       :     3.340705  s :     3.340705
      pz      :     1.468562  p :     4.363054
      px      :     1.451867
      py      :     1.442625
      dz2     :     0.014195  d :     0.079499
      dxz     :     0.014720
      dyz     :     0.013601
      dx2y2   :     0.014997
      dxy     :     0.021986
      f0      :     0.000933  f :     0.005968
      f+1     :     0.000656
      f-1     :     0.000663
      f+2     :     0.000074
      f-2     :     0.001142
      f+3     :     0.001244
      f-3     :     0.001255
  1 O s       :     3.383379  s :     3.383379
      pz      :     1.422046  p :     4.468317
      px      :     1.531832
      py      :     1.514439
      dz2     :     0.008232  d :     0.068188
      dxz     :     0.008832
      dyz     :     0.010613
      dx2y2   :     0.018007
      dxy     :     0.022504
      f0      :     0.000545  f :     0.006177
      f+1     :     0.000529
      f-1     :     0.000521
      f+2     :     0.000328
      f-2     :     0.001214
      f+3     :     0.001380
      f-3     :     0.001660
  2 N s       :     2.919375  s :     2.919375
      pz      :     1.150716  p :     3.594478
      px      :     1.230748
      py      :     1.213014
      dz2     :     0.064141  d :     0.216853
      dxz     :     0.042070
      dyz     :     0.062711
      dx2y2   :     0.017141
      dxy     :     0.030790
      f0      :     0.002499  f :     0.015211
      f+1     :     0.001597
      f-1     :     0.003772
      f+2     :     0.002370
      f-2     :     0.002488
      f+3     :     0.001407
      f-3     :     0.001077
  3 N s       :     2.906821  s :     2.906821
      pz      :     1.144002  p :     3.470428
      px      :     1.169641
      py      :     1.156785
      dz2     :     0.062809  d :     0.269019
      dxz     :     0.058732
      dyz     :     0.056368
      dx2y2   :     0.047375
      dxy     :     0.043734
      f0      :     0.002014  f :     0.017028
      f+1     :     0.003304
      f-1     :     0.003623
      f+2     :     0.002273
      f-2     :     0.002175
      f+3     :     0.001972
      f-3     :     0.001667
  4 C s       :     2.715466  s :     2.715466
      pz      :     0.949340  p :     2.643990
      px      :     0.835184
      py      :     0.859466
      dz2     :     0.165061  d :     0.865954
      dxz     :     0.169740
      dyz     :     0.171370
      dx2y2   :     0.206950
      dxy     :     0.152833
      f0      :     0.022484  f :     0.133735
      f+1     :     0.012404
      f-1     :     0.021618
      f+2     :     0.014308
      f-2     :     0.024916
      f+3     :     0.021271
      f-3     :     0.016734
  5 C s       :     2.721342  s :     2.721342
      pz      :     0.948670  p :     2.838262
      px      :     0.981470
      py      :     0.908123
      dz2     :     0.095316  d :     0.516929
      dxz     :     0.111769
      dyz     :     0.091985
      dx2y2   :     0.103328
      dxy     :     0.114531
      f0      :     0.008826  f :     0.063576
      f+1     :     0.007973
      f-1     :     0.007753
      f+2     :     0.009976
      f-2     :     0.009994
      f+3     :     0.008376
      f-3     :     0.010677
  6 H s       :     0.742251  s :     0.742251
      pz      :     0.017558  p :     0.064985
      px      :     0.014682
      py      :     0.032745
  7 C s       :     2.698321  s :     2.698321
      pz      :     1.022948  p :     2.870952
      px      :     0.939370
      py      :     0.908633
      dz2     :     0.134073  d :     0.523845
      dxz     :     0.135499
      dyz     :     0.078862
      dx2y2   :     0.097596
      dxy     :     0.077816
      f0      :     0.010403  f :     0.058285
      f+1     :     0.009084
      f-1     :     0.007147
      f+2     :     0.011980
      f-2     :     0.006888
      f+3     :     0.005581
      f-3     :     0.007201
  8 C s       :     2.755433  s :     2.755433
      pz      :     0.978021  p :     2.906489
      px      :     1.041970
      py      :     0.886497
      dz2     :     0.070559  d :     0.390647
      dxz     :     0.137007
      dyz     :     0.044839
      dx2y2   :     0.060681
      dxy     :     0.077561
      f0      :     0.008668  f :     0.043588
      f+1     :     0.006088
      f-1     :     0.005010
      f+2     :     0.008338
      f-2     :     0.003877
      f+3     :     0.005020
      f-3     :     0.006589
  9 H s       :     0.772004  s :     0.772004
      pz      :     0.025326  p :     0.061441
      px      :     0.018528
      py      :     0.017587
 10 C s       :     2.763592  s :     2.763592
      pz      :     0.985859  p :     2.937791
      px      :     1.051196
      py      :     0.900735
      dz2     :     0.076004  d :     0.389355
      dxz     :     0.127883
      dyz     :     0.035935
      dx2y2   :     0.069067
      dxy     :     0.080466
      f0      :     0.007310  f :     0.043510
      f+1     :     0.006553
      f-1     :     0.004596
      f+2     :     0.008827
      f-2     :     0.004311
      f+3     :     0.004881
      f-3     :     0.007032
 11 H s       :     0.780798  s :     0.780798
      pz      :     0.028532  p :     0.060454
      px      :     0.016020
      py      :     0.015902
 12 C s       :     2.765240  s :     2.765240
      pz      :     1.033880  p :     2.934865
      px      :     0.996337
      py      :     0.904647
      dz2     :     0.123860  d :     0.391489
      dxz     :     0.088506
      dyz     :     0.074713
      dx2y2   :     0.073844
      dxy     :     0.030567
      f0      :     0.007778  f :     0.043438
      f+1     :     0.007945
      f-1     :     0.006189
      f+2     :     0.008528
      f-2     :     0.006877
      f+3     :     0.003658
      f-3     :     0.002462
 13 H s       :     0.782308  s :     0.782308
      pz      :     0.011293  p :     0.060278
      px      :     0.036472
      py      :     0.012513
 14 C s       :     2.763601  s :     2.763601
      pz      :     0.995937  p :     2.942214
      px      :     1.044701
      py      :     0.901575
      dz2     :     0.071619  d :     0.390083
      dxz     :     0.140185
      dyz     :     0.043767
      dx2y2   :     0.059890
      dxy     :     0.074622
      f0      :     0.008736  f :     0.043415
      f+1     :     0.006057
      f-1     :     0.005081
      f+2     :     0.008507
      f-2     :     0.003644
      f+3     :     0.004925
      f-3     :     0.006466
 15 H s       :     0.781608  s :     0.781608
      pz      :     0.025365  p :     0.060420
      px      :     0.018043
      py      :     0.017011
 16 C s       :     2.755312  s :     2.755312
      pz      :     0.976576  p :     2.916515
      px      :     1.042949
      py      :     0.896991
      dz2     :     0.073554  d :     0.391833
      dxz     :     0.129791
      dyz     :     0.037366
      dx2y2   :     0.068568
      dxy     :     0.082555
      f0      :     0.007264  f :     0.043518
      f+1     :     0.006706
      f-1     :     0.004444
      f+2     :     0.008759
      f-2     :     0.004437
      f+3     :     0.004934
      f-3     :     0.006973
 17 H s       :     0.773131  s :     0.773131
      pz      :     0.029320  p :     0.061532
      px      :     0.016151
      py      :     0.016061
 18 C s       :     2.699649  s :     2.699649
      pz      :     0.853298  p :     2.878671
      px      :     1.002541
      py      :     1.022832
      dz2     :     0.160383  d :     0.714136
      dxz     :     0.139532
      dyz     :     0.135244
      dx2y2   :     0.150666
      dxy     :     0.128311
      f0      :     0.014082  f :     0.085089
      f+1     :     0.012964
      f-1     :     0.014711
      f+2     :     0.011085
      f-2     :     0.010723
      f+3     :     0.008941
      f-3     :     0.012583
 19 C s       :     2.826344  s :     2.826344
      pz      :     1.073265  p :     3.155618
      px      :     1.009823
      py      :     1.072531
      dz2     :     0.036525  d :     0.255664
      dxz     :     0.058318
      dyz     :     0.035319
      dx2y2   :     0.052094
      dxy     :     0.073408
      f0      :     0.003537  f :     0.024142
      f+1     :     0.003462
      f-1     :     0.000720
      f+2     :     0.004100
      f-2     :     0.002138
      f+3     :     0.004827
      f-3     :     0.005360
 20 H s       :     0.804963  s :     0.804963
      pz      :     0.020235  p :     0.062666
      px      :     0.013273
      py      :     0.029157
 21 H s       :     0.800752  s :     0.800752
      pz      :     0.033343  p :     0.062534
      px      :     0.014985
      py      :     0.014205
 22 H s       :     0.807544  s :     0.807544
      pz      :     0.017984  p :     0.064596
      px      :     0.018122
      py      :     0.028489
 23 C s       :     2.826566  s :     2.826566
      pz      :     1.064528  p :     3.157201
      px      :     1.060046
      py      :     1.032628
      dz2     :     0.061527  d :     0.258619
      dxz     :     0.024107
      dyz     :     0.049514
      dx2y2   :     0.091333
      dxy     :     0.032138
      f0      :     0.002471  f :     0.024465
      f+1     :     0.003636
      f-1     :     0.002869
      f+2     :     0.003579
      f-2     :     0.003980
      f+3     :     0.003792
      f-3     :     0.004138
 24 H s       :     0.806344  s :     0.806344
      pz      :     0.013454  p :     0.062830
      px      :     0.036167
      py      :     0.013209
 25 H s       :     0.800383  s :     0.800383
      pz      :     0.033389  p :     0.062498
      px      :     0.016063
      py      :     0.013045
 26 H s       :     0.806274  s :     0.806274
      pz      :     0.019173  p :     0.063030
      px      :     0.014133
      py      :     0.029724
 27 C s       :     2.825869  s :     2.825869
      pz      :     1.055801  p :     3.155223
      px      :     1.069705
      py      :     1.029716
      dz2     :     0.066667  d :     0.256335
      dxz     :     0.024083
      dyz     :     0.045606
      dx2y2   :     0.068782
      dxy     :     0.051197
      f0      :     0.002473  f :     0.024176
      f+1     :     0.002932
      f-1     :     0.003792
      f+2     :     0.003183
      f-2     :     0.004578
      f+3     :     0.004566
      f-3     :     0.002651
 28 H s       :     0.800418  s :     0.800418
      pz      :     0.033302  p :     0.062541
      px      :     0.016111
      py      :     0.013129
 29 H s       :     0.805661  s :     0.805661
      pz      :     0.013386  p :     0.062660
      px      :     0.035979
      py      :     0.013294
 30 H s       :     0.807136  s :     0.807136
      pz      :     0.018271  p :     0.064273
      px      :     0.018325
      py      :     0.027677
 31 C s       :     2.698013  s :     2.698013
      pz      :     0.825477  p :     2.805154
      px      :     0.952059
      py      :     1.027618
      dz2     :     0.180755  d :     0.565474
      dxz     :     0.091983
      dyz     :     0.136548
      dx2y2   :     0.081821
      dxy     :     0.074367
      f0      :     0.012925  f :     0.069239
      f+1     :     0.012272
      f-1     :     0.020293
      f+2     :     0.007066
      f-2     :     0.006726
      f+3     :     0.005745
      f-3     :     0.004213
 32 C s       :     2.705323  s :     2.705323
      pz      :     1.015805  p :     2.797453
      px      :     0.853774
      py      :     0.927874
      dz2     :     0.123392  d :     0.498501
      dxz     :     0.092850
      dyz     :     0.133358
      dx2y2   :     0.076873
      dxy     :     0.072027
      f0      :     0.008309  f :     0.054285
      f+1     :     0.008540
      f-1     :     0.014334
      f+2     :     0.005624
      f-2     :     0.005942
      f+3     :     0.005346
      f-3     :     0.006190
 33 C s       :     2.749869  s :     2.749869
      pz      :     1.014385  p :     2.914543
      px      :     0.911571
      py      :     0.988587
      dz2     :     0.094425  d :     0.390750
      dxz     :     0.079977
      dyz     :     0.133686
      dx2y2   :     0.040824
      dxy     :     0.041838
      f0      :     0.007358  f :     0.042890
      f+1     :     0.007907
      f-1     :     0.012332
      f+2     :     0.002998
      f-2     :     0.004477
      f+3     :     0.003986
      f-3     :     0.003832
 34 H s       :     0.772880  s :     0.772880
      pz      :     0.019505  p :     0.062011
      px      :     0.016500
      py      :     0.026006
 35 C s       :     2.762022  s :     2.762022
      pz      :     0.995509  p :     2.931964
      px      :     0.911387
      py      :     1.025068
      dz2     :     0.123878  d :     0.396245
      dxz     :     0.035286
      dyz     :     0.084559
      dx2y2   :     0.077804
      dxy     :     0.074718
      f0      :     0.004573  f :     0.044317
      f+1     :     0.003537
      f-1     :     0.011685
      f+2     :     0.007383
      f-2     :     0.007199
      f+3     :     0.005606
      f-3     :     0.004334
 36 H s       :     0.780696  s :     0.780696
      pz      :     0.036565  p :     0.060158
      px      :     0.012457
      py      :     0.011136
 37 C s       :     2.760729  s :     2.760729
      pz      :     1.052731  p :     2.939868
      px      :     0.904130
      py      :     0.983006
      dz2     :     0.111625  d :     0.393262
      dxz     :     0.080238
      dyz     :     0.127827
      dx2y2   :     0.031159
      dxy     :     0.042413
      f0      :     0.007913  f :     0.044610
      f+1     :     0.007548
      f-1     :     0.013936
      f+2     :     0.004159
      f-2     :     0.004455
      f+3     :     0.003826
      f-3     :     0.002774
 38 H s       :     0.779815  s :     0.779815
      pz      :     0.015044  p :     0.060544
      px      :     0.017761
      py      :     0.027739
 39 C s       :     2.753692  s :     2.753692
      pz      :     1.048541  p :     2.921027
      px      :     0.899782
      py      :     0.972704
      dz2     :     0.088275  d :     0.390057
      dxz     :     0.082478
      dyz     :     0.136460
      dx2y2   :     0.042501
      dxy     :     0.040344
      f0      :     0.007595  f :     0.044329
      f+1     :     0.008071
      f-1     :     0.012425
      f+2     :     0.003364
      f-2     :     0.004389
      f+3     :     0.004055
      f-3     :     0.004430
 40 H s       :     0.769779  s :     0.769779
      pz      :     0.020480  p :     0.063812
      px      :     0.017464
      py      :     0.025868
 41 C s       :     2.685656  s :     2.685656
      pz      :     0.987834  p :     2.917921
      px      :     0.977010
      py      :     0.953076
      dz2     :     0.141839  d :     0.636429
      dxz     :     0.131623
      dyz     :     0.104675
      dx2y2   :     0.115337
      dxy     :     0.142955
      f0      :     0.008714  f :     0.068384
      f+1     :     0.011749
      f-1     :     0.009989
      f+2     :     0.007858
      f-2     :     0.010793
      f+3     :     0.007517
      f-3     :     0.011763
 42 C s       :     2.823352  s :     2.823352
      pz      :     1.067261  p :     3.139008
      px      :     1.050493
      py      :     1.021253
      dz2     :     0.056374  d :     0.264778
      dxz     :     0.050635
      dyz     :     0.033418
      dx2y2   :     0.068082
      dxy     :     0.056269
      f0      :     0.003794  f :     0.024196
      f+1     :     0.001566
      f-1     :     0.002417
      f+2     :     0.003659
      f-2     :     0.003838
      f+3     :     0.004571
      f-3     :     0.004351
 43 H s       :     0.803603  s :     0.803603
      pz      :     0.020312  p :     0.063185
      px      :     0.029988
      py      :     0.012885
 44 H s       :     0.804476  s :     0.804476
      pz      :     0.015080  p :     0.062250
      px      :     0.018988
      py      :     0.028182
 45 H s       :     0.806018  s :     0.806018
      pz      :     0.035402  p :     0.063080
      px      :     0.014749
      py      :     0.012929
 46 C s       :     2.824315  s :     2.824315
      pz      :     1.052042  p :     3.139771
      px      :     1.016265
      py      :     1.071465
      dz2     :     0.093527  d :     0.266413
      dxz     :     0.041497
      dyz     :     0.013680
      dx2y2   :     0.028598
      dxy     :     0.089110
      f0      :     0.003015  f :     0.024113
      f+1     :     0.004861
      f-1     :     0.001353
      f+2     :     0.003834
      f-2     :     0.004357
      f+3     :     0.004364
      f-3     :     0.002330
 47 H s       :     0.808158  s :     0.808158
      pz      :     0.036357  p :     0.064290
      px      :     0.013915
      py      :     0.014018
 48 H s       :     0.804682  s :     0.804682
      pz      :     0.015350  p :     0.062377
      px      :     0.018571
      py      :     0.028456
 49 H s       :     0.806148  s :     0.806148
      pz      :     0.014102  p :     0.062625
      px      :     0.020046
      py      :     0.028477
 50 C s       :     2.818561  s :     2.818561
      pz      :     1.013670  p :     3.149158
      px      :     1.060840
      py      :     1.074648
      dz2     :     0.065548  d :     0.274685
      dxz     :     0.087419
      dyz     :     0.050370
      dx2y2   :     0.014703
      dxy     :     0.056646
      f0      :     0.005255  f :     0.024439
      f+1     :     0.004505
      f-1     :     0.005997
      f+2     :     0.003570
      f-2     :     0.001791
      f+3     :     0.002814
      f-3     :     0.000508
 51 H s       :     0.794752  s :     0.794752
      pz      :     0.014755  p :     0.066776
      px      :     0.021687
      py      :     0.030334
 52 H s       :     0.793269  s :     0.793269
      pz      :     0.012680  p :     0.062998
      px      :     0.021841
      py      :     0.028477
 53 H s       :     0.800661  s :     0.800661
      pz      :     0.022312  p :     0.066265
      px      :     0.028226
      py      :     0.015728
 54 C s       :     2.758828  s :     2.758828
      pz      :     0.731109  p :     2.572415
      px      :     0.840639
      py      :     1.000668
      dz2     :     0.158863  d :     0.923589
      dxz     :     0.159169
      dyz     :     0.124292
      dx2y2   :     0.300774
      dxy     :     0.180492
      f0      :     0.012664  f :     0.132367
      f+1     :     0.012203
      f-1     :     0.015664
      f+2     :     0.018189
      f-2     :     0.020355
      f+3     :     0.023324
      f-3     :     0.029969
 55 C s       :     2.704827  s :     2.704827
      pz      :     0.983057  p :     2.879364
      px      :     0.944403
      py      :     0.951904
      dz2     :     0.112118  d :     0.503199
      dxz     :     0.078386
      dyz     :     0.097285
      dx2y2   :     0.116924
      dxy     :     0.098485
      f0      :     0.006158  f :     0.056733
      f+1     :     0.007020
      f-1     :     0.008195
      f+2     :     0.010934
      f-2     :     0.007667
      f+3     :     0.008567
      f-3     :     0.008192
 56 C s       :     2.756505  s :     2.756505
      pz      :     0.945440  p :     2.903732
      px      :     0.928350
      py      :     1.029942
      dz2     :     0.053951  d :     0.389407
      dxz     :     0.045040
      dyz     :     0.113237
      dx2y2   :     0.080553
      dxy     :     0.096626
      f0      :     0.006125  f :     0.043549
      f+1     :     0.005522
      f-1     :     0.004196
      f+2     :     0.007596
      f-2     :     0.005567
      f+3     :     0.007945
      f-3     :     0.006600
 57 H s       :     0.773876  s :     0.773876
      pz      :     0.023794  p :     0.061517
      px      :     0.015640
      py      :     0.022083
 58 C s       :     2.764075  s :     2.764075
      pz      :     0.960533  p :     2.942357
      px      :     0.932025
      py      :     1.049799
      dz2     :     0.054298  d :     0.387890
      dxz     :     0.054453
      dyz     :     0.106541
      dx2y2   :     0.087365
      dxy     :     0.085232
      f0      :     0.006297  f :     0.043379
      f+1     :     0.003946
      f-1     :     0.005563
      f+2     :     0.007826
      f-2     :     0.005600
      f+3     :     0.006136
      f-3     :     0.008011
 59 H s       :     0.780740  s :     0.780740
      pz      :     0.023245  p :     0.060477
      px      :     0.023596
      py      :     0.013636
 60 C s       :     2.766160  s :     2.766160
      pz      :     0.987232  p :     2.930557
      px      :     0.950237
      py      :     0.993088
      dz2     :     0.101150  d :     0.390820
      dxz     :     0.072108
      dyz     :     0.067626
      dx2y2   :     0.086024
      dxy     :     0.063911
      f0      :     0.004688  f :     0.043355
      f+1     :     0.006503
      f-1     :     0.006777
      f+2     :     0.008322
      f-2     :     0.007178
      f+3     :     0.005011
      f-3     :     0.004877
 61 H s       :     0.781496  s :     0.781496
      pz      :     0.011468  p :     0.060287
      px      :     0.013864
      py      :     0.034955
 62 C s       :     2.763973  s :     2.763973
      pz      :     0.960421  p :     2.941051
      px      :     0.952787
      py      :     1.027843
      dz2     :     0.054136  d :     0.388439
      dxz     :     0.046050
      dyz     :     0.114323
      dx2y2   :     0.077609
      dxy     :     0.096322
      f0      :     0.006082  f :     0.043327
      f+1     :     0.005583
      f-1     :     0.004075
      f+2     :     0.007578
      f-2     :     0.005800
      f+3     :     0.007646
      f-3     :     0.006563
 63 H s       :     0.780786  s :     0.780786
      pz      :     0.023856  p :     0.060441
      px      :     0.015858
      py      :     0.020727
 64 C s       :     2.757933  s :     2.757933
      pz      :     0.951039  p :     2.918042
      px      :     0.924978
      py      :     1.042025
      dz2     :     0.054559  d :     0.389142
      dxz     :     0.054293
      dyz     :     0.106033
      dx2y2   :     0.084685
      dxy     :     0.089573
      f0      :     0.006554  f :     0.043494
      f+1     :     0.003797
      f-1     :     0.005798
      f+2     :     0.007524
      f-2     :     0.005685
      f+3     :     0.006055
      f-3     :     0.008081
 65 H s       :     0.774584  s :     0.774584
      pz      :     0.023815  p :     0.062381
      px      :     0.024110
      py      :     0.014456
 66 H s       :     0.655672  s :     0.655672
      pz      :     0.022190  p :     0.113039
      px      :     0.035328
      py      :     0.055522
 67 O s       :     3.419766  s :     3.419766
      pz      :     1.606608  p :     4.613445
      px      :     1.528586
      py      :     1.478251
      dz2     :     0.010921  d :     0.060796
      dxz     :     0.020697
      dyz     :     0.004104
      dx2y2   :     0.015565
      dxy     :     0.009509
      f0      :     0.000545  f :     0.005306
      f+1     :     0.001450
      f-1     :     0.000038
      f+2     :     0.001303
      f-2     :     0.000641
      f+3     :     0.000785
      f-3     :     0.000545
 68 C s       :     2.755018  s :     2.755018
      pz      :     0.935162  p :     2.677310
      px      :     0.977790
      py      :     0.764359
      dz2     :     0.259479  d :     1.016119
      dxz     :     0.311220
      dyz     :     0.164505
      dx2y2   :     0.131491
      dxy     :     0.149424
      f0      :     0.023080  f :     0.162647
      f+1     :     0.055701
      f-1     :     0.016465
      f+2     :     0.016556
      f-2     :     0.022236
      f+3     :     0.013998
      f-3     :     0.014612
 69 C s       :     2.716525  s :     2.716525
      pz      :     1.012613  p :     2.877079
      px      :     0.994858
      py      :     0.869608
      dz2     :     0.118531  d :     0.493924
      dxz     :     0.160380
      dyz     :     0.070650
      dx2y2   :     0.073068
      dxy     :     0.071297
      f0      :     0.007459  f :     0.055138
      f+1     :     0.017627
      f-1     :     0.005412
      f+2     :     0.006123
      f-2     :     0.007017
      f+3     :     0.005717
      f-3     :     0.005783
 70 C s       :     2.759497  s :     2.759497
      pz      :     0.986767  p :     2.919675
      px      :     1.054212
      py      :     0.878696
      dz2     :     0.101859  d :     0.389441
      dxz     :     0.101137
      dyz     :     0.029228
      dx2y2   :     0.076293
      dxy     :     0.080924
      f0      :     0.003126  f :     0.043163
      f+1     :     0.013573
      f-1     :     0.001838
      f+2     :     0.006030
      f-2     :     0.007596
      f+3     :     0.006300
      f-3     :     0.004700
 71 H s       :     0.783162  s :     0.783162
      pz      :     0.034881  p :     0.061925
      px      :     0.011262
      py      :     0.015782
 72 C s       :     2.765131  s :     2.765131
      pz      :     1.035164  p :     2.952257
      px      :     1.011234
      py      :     0.905859
      dz2     :     0.096233  d :     0.390950
      dxz     :     0.139866
      dyz     :     0.060695
      dx2y2   :     0.056508
      dxy     :     0.037648
      f0      :     0.006960  f :     0.043197
      f+1     :     0.012788
      f-1     :     0.005691
      f+2     :     0.004648
      f-2     :     0.005096
      f+3     :     0.004679
      f-3     :     0.003335
 73 H s       :     0.785217  s :     0.785217
      pz      :     0.016847  p :     0.060213
      px      :     0.030270
      py      :     0.013096
 74 C s       :     2.766759  s :     2.766759
      pz      :     1.036104  p :     2.941720
      px      :     1.016600
      py      :     0.889015
      dz2     :     0.096634  d :     0.393150
      dxz     :     0.141462
      dyz     :     0.059673
      dx2y2   :     0.048671
      dxy     :     0.046710
      f0      :     0.006956  f :     0.043285
      f+1     :     0.013223
      f-1     :     0.005267
      f+2     :     0.004896
      f-2     :     0.004876
      f+3     :     0.003903
      f-3     :     0.004164
 75 H s       :     0.785062  s :     0.785062
      pz      :     0.016756  p :     0.060175
      px      :     0.029175
      py      :     0.014244
 76 C s       :     2.765013  s :     2.765013
      pz      :     0.984292  p :     2.952522
      px      :     1.069344
      py      :     0.898886
      dz2     :     0.104310  d :     0.390922
      dxz     :     0.100723
      dyz     :     0.027843
      dx2y2   :     0.078387
      dxy     :     0.079659
      f0      :     0.003157  f :     0.043190
      f+1     :     0.013689
      f-1     :     0.001748
      f+2     :     0.006009
      f-2     :     0.007531
      f+3     :     0.006397
      f-3     :     0.004660
 77 H s       :     0.785274  s :     0.785274
      pz      :     0.033909  p :     0.060208
      px      :     0.010819
      py      :     0.015480
 78 C s       :     2.759212  s :     2.759212
      pz      :     1.019276  p :     2.919551
      px      :     1.017250
      py      :     0.883025
      dz2     :     0.095531  d :     0.389406
      dxz     :     0.136113
      dyz     :     0.060659
      dx2y2   :     0.059198
      dxy     :     0.037904
      f0      :     0.007008  f :     0.043156
      f+1     :     0.012515
      f-1     :     0.005690
      f+2     :     0.004715
      f-2     :     0.005034
      f+3     :     0.004787
      f-3     :     0.003408
 79 H s       :     0.783240  s :     0.783240
      pz      :     0.016471  p :     0.061796
      px      :     0.032557
      py      :     0.012768
 80 O s       :     3.413971  s :     3.413971
      pz      :     1.479875  p :     4.601537
      px      :     1.651540
      py      :     1.470121
      dz2     :     0.023177  d :     0.062006
      dxz     :     0.015895
      dyz     :     0.016220
      dx2y2   :     0.002358
      dxy     :     0.004356
      f0      :     0.001430  f :     0.005189
      f+1     :     0.001256
      f-1     :     0.001426
      f+2     :     0.000407
      f-2     :     0.000538
      f+3     :     0.000070
      f-3     :     0.000062
 81 H s       :     0.649955  s :     0.649955
      pz      :     0.020950  p :     0.149729
      px      :     0.064004
      py      :     0.064775


                      *****************************
                      * MAYER POPULATION ANALYSIS *
                      *****************************

  NA   - Mulliken gross atomic population
  ZA   - Total nuclear charge
  QA   - Mulliken gross atomic charge
  VA   - Mayer's total valence
  BVA  - Mayer's bonded valence
  FA   - Mayer's free valence

  ATOM       NA         ZA         QA         VA         BVA        FA
  0 O      8.3997     8.0000    -0.3997     2.1457     2.1457    -0.0000
  1 O      8.4162     8.0000    -0.4162     2.1458     2.1458    -0.0000
  2 N      7.1118     7.0000    -0.1118     3.2553     3.2553    -0.0000
  3 N      6.7570     7.0000     0.2430     3.5085     3.5085    -0.0000
  4 C      5.8074     6.0000     0.1926     4.2865     4.2865    -0.0000
  5 C      5.7729     6.0000     0.2271     3.4972     3.4972     0.0000
  6 H      0.7968     1.0000     0.2032     0.9865     0.9865     0.0000
  7 C      6.1841     6.0000    -0.1841     3.7981     3.7981    -0.0000
  8 C      6.1948     6.0000    -0.1948     3.9003     3.9003    -0.0000
  9 H      0.8376     1.0000     0.1624     0.9627     0.9627    -0.0000
 10 C      6.1640     6.0000    -0.1640     3.8909     3.8909    -0.0000
 11 H      0.8454     1.0000     0.1546     0.9658     0.9658     0.0000
 12 C      6.1332     6.0000    -0.1332     3.8394     3.8394     0.0000
 13 H      0.8417     1.0000     0.1583     0.9611     0.9611     0.0000
 14 C      6.1617     6.0000    -0.1617     3.8866     3.8866     0.0000
 15 H      0.8420     1.0000     0.1580     0.9612     0.9612     0.0000
 16 C      6.1170     6.0000    -0.1170     3.7806     3.7806    -0.0000
 17 H      0.8415     1.0000     0.1585     0.9728     0.9728    -0.0000
 18 C      5.8641     6.0000     0.1359     3.9203     3.9203     0.0000
 19 C      6.4267     6.0000    -0.4267     3.8500     3.8500    -0.0000
 20 H      0.8584     1.0000     0.1416     0.9789     0.9789    -0.0000
 21 H      0.8513     1.0000     0.1487     0.9710     0.9710    -0.0000
 22 H      0.8533     1.0000     0.1467     0.9860     0.9860     0.0000
 23 C      6.4242     6.0000    -0.4242     3.8423     3.8423     0.0000
 24 H      0.8527     1.0000     0.1473     0.9770     0.9770    -0.0000
 25 H      0.8482     1.0000     0.1518     0.9718     0.9718     0.0000
 26 H      0.8526     1.0000     0.1474     0.9834     0.9834     0.0000
 27 C      6.4284     6.0000    -0.4284     3.8579     3.8579    -0.0000
 28 H      0.8494     1.0000     0.1506     0.9702     0.9702    -0.0000
 29 H      0.8583     1.0000     0.1417     0.9760     0.9760     0.0000
 30 H      0.8504     1.0000     0.1496     0.9811     0.9811    -0.0000
 31 C      5.9505     6.0000     0.0495     3.9585     3.9585     0.0000
 32 C      6.0360     6.0000    -0.0360     3.7337     3.7337    -0.0000
 33 C      6.1591     6.0000    -0.1591     3.8205     3.8205     0.0000
 34 H      0.8312     1.0000     0.1688     0.9635     0.9635     0.0000
 35 C      6.2111     6.0000    -0.2111     3.9612     3.9612     0.0000
 36 H      0.8415     1.0000     0.1585     0.9623     0.9623    -0.0000
 37 C      6.1137     6.0000    -0.1137     3.8298     3.8298    -0.0000
 38 H      0.8367     1.0000     0.1633     0.9599     0.9599    -0.0000
 39 C      6.2707     6.0000    -0.2707     3.9435     3.9435     0.0000
 40 H      0.8457     1.0000     0.1543     1.0079     1.0079     0.0000
 41 C      5.8750     6.0000     0.1250     3.8524     3.8524    -0.0000
 42 C      6.4323     6.0000    -0.4323     3.8916     3.8916     0.0000
 43 H      0.8465     1.0000     0.1535     0.9676     0.9676    -0.0000
 44 H      0.8595     1.0000     0.1405     0.9714     0.9714    -0.0000
 45 H      0.8551     1.0000     0.1449     0.9717     0.9717    -0.0000
 46 C      6.4377     6.0000    -0.4377     3.8611     3.8611    -0.0000
 47 H      0.8547     1.0000     0.1453     0.9714     0.9714    -0.0000
 48 H      0.8543     1.0000     0.1457     0.9713     0.9713    -0.0000
 49 H      0.8526     1.0000     0.1474     0.9712     0.9712    -0.0000
 50 C      6.4918     6.0000    -0.4918     3.9580     3.9580    -0.0000
 51 H      0.8248     1.0000     0.1752     0.9631     0.9631    -0.0000
 52 H      0.8419     1.0000     0.1581     0.9754     0.9754    -0.0000
 53 H      0.8465     1.0000     0.1535     0.9855     0.9855    -0.0000
 54 C      5.5254     6.0000     0.4746     4.0483     4.0483    -0.0000
 55 C      6.0109     6.0000    -0.0109     3.7038     3.7038     0.0000
 56 C      6.2824     6.0000    -0.2824     4.0023     4.0023    -0.0000
 57 H      0.8423     1.0000     0.1577     0.9815     0.9815    -0.0000
 58 C      6.1320     6.0000    -0.1320     3.8558     3.8558     0.0000
 59 H      0.8386     1.0000     0.1614     0.9612     0.9612     0.0000
 60 C      6.1509     6.0000    -0.1509     3.9099     3.9099     0.0000
 61 H      0.8379     1.0000     0.1621     0.9598     0.9598     0.0000
 62 C      6.1237     6.0000    -0.1237     3.8832     3.8832    -0.0000
 63 H      0.8393     1.0000     0.1607     0.9626     0.9626    -0.0000
 64 C      6.2114     6.0000    -0.2114     3.9443     3.9443    -0.0000
 65 H      0.8175     1.0000     0.1825     0.9694     0.9694     0.0000
 66 H      0.7923     1.0000     0.2077     1.0423     1.0423     0.0000
 67 O      8.5988     8.0000    -0.5988     1.8590     1.8590    -0.0000
 68 C      5.6071     6.0000     0.3929     4.3300     4.3300    -0.0000
 69 C      5.8497     6.0000     0.1503     3.3952     3.3952    -0.0000
 70 C      6.2510     6.0000    -0.2510     3.9740     3.9740    -0.0000
 71 H      0.8538     1.0000     0.1462     0.9963     0.9963    -0.0000
 72 C      6.1418     6.0000    -0.1418     3.8827     3.8827    -0.0000
 73 H      0.8443     1.0000     0.1557     0.9618     0.9618     0.0000
 74 C      6.1565     6.0000    -0.1565     3.9064     3.9064     0.0000
 75 H      0.8420     1.0000     0.1580     0.9596     0.9596     0.0000
 76 C      6.1479     6.0000    -0.1479     3.8899     3.8899     0.0000
 77 H      0.8440     1.0000     0.1560     0.9615     0.9615    -0.0000
 78 C      6.2433     6.0000    -0.2433     3.9916     3.9916     0.0000
 79 H      0.8558     1.0000     0.1442     0.9996     0.9996     0.0000
 80 O      8.6271     8.0000    -0.6271     1.8279     1.8279    -0.0000
 81 H      0.7207     1.0000     0.2793     0.9685     0.9685     0.0000

  Mayer bond orders larger than 0.100000
B(  0-O ,  4-C ) :   1.4813 B(  0-O , 54-C ) :   0.4155 B(  1-O , 54-C ) :   2.0047 
B(  2-N ,  4-C ) :   1.5953 B(  2-N , 18-C ) :   0.8670 B(  2-N , 81-H ) :   0.7672 
B(  3-N ,  5-C ) :   0.8942 B(  3-N , 31-C ) :   0.9906 B(  3-N , 54-C ) :   0.7081 
B(  3-N , 66-H ) :   0.8393 B(  4-C ,  5-C ) :   0.8937 B(  5-C ,  6-H ) :   0.8903 
B(  5-C ,  7-C ) :   0.7843 B(  7-C ,  8-C ) :   1.3423 B(  7-C , 16-C ) :   1.2953 
B(  8-C ,  9-H ) :   0.9818 B(  8-C , 10-C ) :   1.3814 B( 10-C , 11-H ) :   0.9844 
B( 10-C , 12-C ) :   1.3676 B( 12-C , 13-H ) :   0.9767 B( 12-C , 14-C ) :   1.3648 
B( 14-C , 15-H ) :   0.9821 B( 14-C , 16-C ) :   1.3897 B( 16-C , 17-H ) :   0.9879 
B( 18-C , 19-C ) :   0.9830 B( 18-C , 23-C ) :   0.9717 B( 18-C , 27-C ) :   0.9784 
B( 19-C , 20-H ) :   0.9645 B( 19-C , 21-H ) :   0.9606 B( 19-C , 22-H ) :   0.9605 
B( 23-C , 24-H ) :   0.9625 B( 23-C , 25-H ) :   0.9606 B( 23-C , 26-H ) :   0.9670 
B( 27-C , 28-H ) :   0.9603 B( 27-C , 29-H ) :   0.9631 B( 27-C , 30-H ) :   0.9625 
B( 31-C , 32-C ) :   1.3402 B( 31-C , 39-C ) :   1.3983 B( 32-C , 33-C ) :   1.2793 
B( 32-C , 41-C ) :   0.9732 B( 33-C , 34-H ) :   0.9615 B( 33-C , 35-C ) :   1.4517 
B( 35-C , 36-H ) :   0.9783 B( 35-C , 37-C ) :   1.3425 B( 37-C , 38-H ) :   0.9744 
B( 37-C , 39-C ) :   1.4067 B( 39-C , 40-H ) :   0.9729 B( 41-C , 42-C ) :   0.9542 
B( 41-C , 46-C ) :   0.9444 B( 41-C , 50-C ) :   0.9784 B( 42-C , 43-H ) :   0.9764 
B( 42-C , 44-H ) :   0.9578 B( 42-C , 45-H ) :   0.9588 B( 46-C , 47-H ) :   0.9584 
B( 46-C , 48-H ) :   0.9600 B( 46-C , 49-H ) :   0.9704 B( 50-C , 51-H ) :   0.9708 
B( 50-C , 52-H ) :   0.9487 B( 50-C , 53-H ) :   0.9166 B( 54-C , 55-C ) :   0.8888 
B( 55-C , 56-C ) :   1.3925 B( 55-C , 64-C ) :   1.3640 B( 56-C , 57-H ) :   0.9847 
B( 56-C , 58-C ) :   1.4034 B( 58-C , 59-H ) :   0.9750 B( 58-C , 60-C ) :   1.3817 
B( 60-C , 61-H ) :   0.9703 B( 60-C , 62-C ) :   1.3878 B( 62-C , 63-H ) :   0.9732 
B( 62-C , 64-C ) :   1.4227 B( 64-C , 65-H ) :   0.9415 B( 67-O , 68-C ) :   1.7461 
B( 67-O , 69-C ) :  -0.1347 B( 68-C , 69-C ) :   0.9450 B( 68-C , 80-O ) :   1.5981 
B( 69-C , 70-C ) :   1.3457 B( 69-C , 78-C ) :   1.3380 B( 69-C , 80-O ) :  -0.1346 
B( 70-C , 71-H ) :   0.9650 B( 70-C , 72-C ) :   1.4170 B( 72-C , 73-H ) :   0.9744 
B( 72-C , 74-C ) :   1.3902 B( 74-C , 75-H ) :   0.9698 B( 74-C , 76-C ) :   1.3888 
B( 76-C , 77-H ) :   0.9743 B( 76-C , 78-C ) :   1.4259 B( 78-C , 79-H ) :   0.9637 
B( 80-O , 81-H ) :   0.1680 

-------
TIMINGS
-------

Total SCF time: 0 days 0 hours 5 min 50 sec 

Total time                  ....     350.250 sec
Sum of individual times     ....     336.794 sec  ( 96.2%)

Fock matrix formation       ....     306.836 sec  ( 87.6%)
  Split-RI-J                ....      25.878 sec  (  8.4% of F)
  Chain of spheres X        ....     188.544 sec  ( 61.4% of F)
  XC integration            ....      42.399 sec  ( 13.8% of F)
    Basis function eval.    ....       2.305 sec  (  5.4% of XC)
    Density eval.           ....       8.227 sec  ( 19.4% of XC)
    XC-Functional eval.     ....       0.182 sec  (  0.4% of XC)
    XC-Potential eval.      ....       4.005 sec  (  9.4% of XC)
Diagonalization             ....       5.195 sec  (  1.5%)
Density matrix formation    ....       1.175 sec  (  0.3%)
Population analysis         ....       1.340 sec  (  0.4%)
Initial guess               ....       3.158 sec  (  0.9%)
Orbital Transformation      ....       0.000 sec  (  0.0%)
Orbital Orthonormalization  ....       0.000 sec  (  0.0%)
DIIS solution               ....       4.460 sec  (  1.3%)
SOSCF solution              ....       5.220 sec  (  1.5%)
Grid generation             ....       9.412 sec  (  2.7%)

Maximum memory used throughout the entire SCF-calculation: 583.4 MB
[1715591393.359382] [node088:4192370:0]          mpool.c:43   UCX  WARN  object 0x133677c0 was not returned to mpool ucp_requests
[1715591393.359398] [node088:4192370:0]          mpool.c:43   UCX  WARN  object 0x13367b40 was not returned to mpool ucp_requests
[1715591393.359401] [node088:4192370:0]          mpool.c:43   UCX  WARN  object 0x13367d00 was not returned to mpool ucp_requests
[1715591393.360139] [node088:4192355:0]          mpool.c:43   UCX  WARN  object 0x14b08340 was not returned to mpool ucp_requests
[1715591393.360156] [node088:4192355:0]          mpool.c:43   UCX  WARN  object 0x14b08dc0 was not returned to mpool ucp_requests
[1715591393.360162] [node088:4192355:0]          mpool.c:43   UCX  WARN  object 0x14b08f80 was not returned to mpool ucp_requests
[1715591393.366563] [node088:4192362:0]          mpool.c:43   UCX  WARN  object 0x134e1c40 was not returned to mpool ucp_requests
[1715591393.366576] [node088:4192362:0]          mpool.c:43   UCX  WARN  object 0x134e1e00 was not returned to mpool ucp_requests
[1715591393.366580] [node088:4192362:0]          mpool.c:43   UCX  WARN  object 0x134e1fc0 was not returned to mpool ucp_requests
[1715591393.367513] [node088:4192349:0]          mpool.c:43   UCX  WARN  object 0x147df840 was not returned to mpool ucp_requests
[1715591393.367524] [node088:4192349:0]          mpool.c:43   UCX  WARN  object 0x147dfa00 was not returned to mpool ucp_requests
[1715591393.367529] [node088:4192349:0]          mpool.c:43   UCX  WARN  object 0x147dfbc0 was not returned to mpool ucp_requests
[1715591393.367532] [node088:4192349:0]          mpool.c:43   UCX  WARN  object 0x147dfd80 was not returned to mpool ucp_requests
[1715591393.368068] [node088:4192367:0]          mpool.c:43   UCX  WARN  object 0x14106840 was not returned to mpool ucp_requests
[1715591393.368078] [node088:4192367:0]          mpool.c:43   UCX  WARN  object 0x14106a00 was not returned to mpool ucp_requests
[1715591393.368082] [node088:4192367:0]          mpool.c:43   UCX  WARN  object 0x14106d80 was not returned to mpool ucp_requests
[1715591393.368085] [node088:4192376:0]          mpool.c:43   UCX  WARN  object 0x13514c40 was not returned to mpool ucp_requests
[1715591393.368102] [node088:4192376:0]          mpool.c:43   UCX  WARN  object 0x13514e00 was not returned to mpool ucp_requests
[1715591393.368107] [node088:4192376:0]          mpool.c:43   UCX  WARN  object 0x13514fc0 was not returned to mpool ucp_requests
[1715591393.368089] [node088:4192368:0]          mpool.c:43   UCX  WARN  object 0x149689c0 was not returned to mpool ucp_requests
[1715591393.368100] [node088:4192368:0]          mpool.c:43   UCX  WARN  object 0x14968b80 was not returned to mpool ucp_requests
[1715591393.368103] [node088:4192368:0]          mpool.c:43   UCX  WARN  object 0x149690c0 was not returned to mpool ucp_requests
[1715591393.368156] [node088:4192374:0]          mpool.c:43   UCX  WARN  object 0x13b9abc0 was not returned to mpool ucp_requests
[1715591393.368167] [node088:4192374:0]          mpool.c:43   UCX  WARN  object 0x13b9ad80 was not returned to mpool ucp_requests
[1715591393.368170] [node088:4192374:0]          mpool.c:43   UCX  WARN  object 0x13b9af40 was not returned to mpool ucp_requests
[1715591393.368133] [node088:4192358:0]          mpool.c:43   UCX  WARN  object 0x13c348c0 was not returned to mpool ucp_requests
[1715591393.368143] [node088:4192358:0]          mpool.c:43   UCX  WARN  object 0x13c34c40 was not returned to mpool ucp_requests
[1715591393.368146] [node088:4192358:0]          mpool.c:43   UCX  WARN  object 0x13c34e00 was not returned to mpool ucp_requests
[1715591393.368131] [node088:4192363:0]          mpool.c:43   UCX  WARN  object 0x13230380 was not returned to mpool ucp_requests
[1715591393.368143] [node088:4192363:0]          mpool.c:43   UCX  WARN  object 0x13230e00 was not returned to mpool ucp_requests
[1715591393.368147] [node088:4192363:0]          mpool.c:43   UCX  WARN  object 0x13230fc0 was not returned to mpool ucp_requests
[1715591393.368184] [node088:4192375:0]          mpool.c:43   UCX  WARN  object 0x147e7b80 was not returned to mpool ucp_requests
[1715591393.368200] [node088:4192375:0]          mpool.c:43   UCX  WARN  object 0x147e7d40 was not returned to mpool ucp_requests
[1715591393.368204] [node088:4192375:0]          mpool.c:43   UCX  WARN  object 0x147e7f00 was not returned to mpool ucp_requests
[1715591393.381116] [node088:4192357:0]          mpool.c:43   UCX  WARN  object 0x13872800 was not returned to mpool ucp_requests
[1715591393.381126] [node088:4192357:0]          mpool.c:43   UCX  WARN  object 0x13872b80 was not returned to mpool ucp_requests
[1715591393.381131] [node088:4192357:0]          mpool.c:43   UCX  WARN  object 0x13872d40 was not returned to mpool ucp_requests
[1715591393.386421] [node088:4192352:0]          mpool.c:43   UCX  WARN  object 0x132427c0 was not returned to mpool ucp_requests
[1715591393.386437] [node088:4192352:0]          mpool.c:43   UCX  WARN  object 0x13242980 was not returned to mpool ucp_requests
[1715591393.386443] [node088:4192352:0]          mpool.c:43   UCX  WARN  object 0x13242b40 was not returned to mpool ucp_requests
[1715591393.386446] [node088:4192352:0]          mpool.c:43   UCX  WARN  object 0x13242d00 was not returned to mpool ucp_requests
[1715591393.387027] [node088:4192372:0]          mpool.c:43   UCX  WARN  object 0x134c2bc0 was not returned to mpool ucp_requests
[1715591393.387039] [node088:4192372:0]          mpool.c:43   UCX  WARN  object 0x134c2f40 was not returned to mpool ucp_requests
[1715591393.387043] [node088:4192372:0]          mpool.c:43   UCX  WARN  object 0x134c3100 was not returned to mpool ucp_requests
[1715591393.387181] [node088:4192365:0]          mpool.c:43   UCX  WARN  object 0x13b96600 was not returned to mpool ucp_requests
[1715591393.387192] [node088:4192365:0]          mpool.c:43   UCX  WARN  object 0x13b96980 was not returned to mpool ucp_requests
[1715591393.387196] [node088:4192365:0]          mpool.c:43   UCX  WARN  object 0x13b96ec0 was not returned to mpool ucp_requests
[1715591393.387563] [node088:4192354:0]          mpool.c:43   UCX  WARN  object 0x14013800 was not returned to mpool ucp_requests
[1715591393.387575] [node088:4192354:0]          mpool.c:43   UCX  WARN  object 0x140139c0 was not returned to mpool ucp_requests
[1715591393.387580] [node088:4192354:0]          mpool.c:43   UCX  WARN  object 0x14013b80 was not returned to mpool ucp_requests
[1715591393.387584] [node088:4192354:0]          mpool.c:43   UCX  WARN  object 0x14013d40 was not returned to mpool ucp_requests
[1715591393.387587] [node088:4192354:0]          mpool.c:43   UCX  WARN  object 0x14013f00 was not returned to mpool ucp_requests
[1715591393.387586] [node088:4192350:0]          mpool.c:43   UCX  WARN  object 0x1436a840 was not returned to mpool ucp_requests
[1715591393.387596] [node088:4192350:0]          mpool.c:43   UCX  WARN  object 0x1436aa00 was not returned to mpool ucp_requests
[1715591393.387599] [node088:4192350:0]          mpool.c:43   UCX  WARN  object 0x1436abc0 was not returned to mpool ucp_requests
[1715591393.387602] [node088:4192350:0]          mpool.c:43   UCX  WARN  object 0x1436ad80 was not returned to mpool ucp_requests
[1715591393.387657] [node088:4192361:0]          mpool.c:43   UCX  WARN  object 0x12fbcc80 was not returned to mpool ucp_requests
[1715591393.387666] [node088:4192361:0]          mpool.c:43   UCX  WARN  object 0x12fbd000 was not returned to mpool ucp_requests
[1715591393.387670] [node088:4192361:0]          mpool.c:43   UCX  WARN  object 0x12fbd1c0 was not returned to mpool ucp_requests
[1715591393.389703] [node088:4192364:0]          mpool.c:43   UCX  WARN  object 0x13db6340 was not returned to mpool ucp_requests
[1715591393.389715] [node088:4192364:0]          mpool.c:43   UCX  WARN  object 0x13db6500 was not returned to mpool ucp_requests
[1715591393.389718] [node088:4192364:0]          mpool.c:43   UCX  WARN  object 0x13db6c00 was not returned to mpool ucp_requests
[1715591393.391804] [node088:4192348:0]          mpool.c:43   UCX  WARN  object 0x1364fc40 was not returned to mpool ucp_requests
[1715591393.391815] [node088:4192348:0]          mpool.c:43   UCX  WARN  object 0x1364fe00 was not returned to mpool ucp_requests
[1715591393.391818] [node088:4192348:0]          mpool.c:43   UCX  WARN  object 0x1364ffc0 was not returned to mpool ucp_requests
[1715591393.391979] [node088:4192359:0]          mpool.c:43   UCX  WARN  object 0x13d88400 was not returned to mpool ucp_requests
[1715591393.391991] [node088:4192359:0]          mpool.c:43   UCX  WARN  object 0x13d88780 was not returned to mpool ucp_requests
[1715591393.391995] [node088:4192359:0]          mpool.c:43   UCX  WARN  object 0x13d88e80 was not returned to mpool ucp_requests
[1715591393.408477] [node088:4192360:0]          mpool.c:43   UCX  WARN  object 0x132c8540 was not returned to mpool ucp_requests
[1715591393.408492] [node088:4192360:0]          mpool.c:43   UCX  WARN  object 0x132c8a80 was not returned to mpool ucp_requests
[1715591393.408496] [node088:4192360:0]          mpool.c:43   UCX  WARN  object 0x132c8e00 was not returned to mpool ucp_requests
[1715591393.409330] [node088:4192351:0]          mpool.c:43   UCX  WARN  object 0x14423600 was not returned to mpool ucp_requests
[1715591393.409339] [node088:4192351:0]          mpool.c:43   UCX  WARN  object 0x144237c0 was not returned to mpool ucp_requests
[1715591393.409345] [node088:4192351:0]          mpool.c:43   UCX  WARN  object 0x14423980 was not returned to mpool ucp_requests
[1715591393.409348] [node088:4192351:0]          mpool.c:43   UCX  WARN  object 0x14424e80 was not returned to mpool ucp_requests
[1715591393.416697] [node088:4192369:0]          mpool.c:43   UCX  WARN  object 0x14591b40 was not returned to mpool ucp_requests
[1715591393.416708] [node088:4192369:0]          mpool.c:43   UCX  WARN  object 0x14591ec0 was not returned to mpool ucp_requests
[1715591393.416711] [node088:4192369:0]          mpool.c:43   UCX  WARN  object 0x14592080 was not returned to mpool ucp_requests
[1715591393.419483] [node088:4192366:0]          mpool.c:43   UCX  WARN  object 0x13f3f440 was not returned to mpool ucp_requests
[1715591393.419493] [node088:4192366:0]          mpool.c:43   UCX  WARN  object 0x13f3f600 was not returned to mpool ucp_requests
[1715591393.419497] [node088:4192366:0]          mpool.c:43   UCX  WARN  object 0x13f3f980 was not returned to mpool ucp_requests
[1715591393.429571] [node088:4192353:0]          mpool.c:43   UCX  WARN  object 0x12e63ac0 was not returned to mpool ucp_requests
[1715591393.429585] [node088:4192353:0]          mpool.c:43   UCX  WARN  object 0x12e63c80 was not returned to mpool ucp_requests
[1715591393.429589] [node088:4192353:0]          mpool.c:43   UCX  WARN  object 0x12e63e40 was not returned to mpool ucp_requests
[1715591393.429592] [node088:4192353:0]          mpool.c:43   UCX  WARN  object 0x12e64000 was not returned to mpool ucp_requests
[1715591393.429596] [node088:4192353:0]          mpool.c:43   UCX  WARN  object 0x12e64540 was not returned to mpool ucp_requests
[1715591393.464847] [node088:4192371:0]          mpool.c:43   UCX  WARN  object 0x13dd89c0 was not returned to mpool ucp_requests
[1715591393.464857] [node088:4192371:0]          mpool.c:43   UCX  WARN  object 0x13dd8b80 was not returned to mpool ucp_requests
[1715591393.464861] [node088:4192371:0]          mpool.c:43   UCX  WARN  object 0x13dd8d40 was not returned to mpool ucp_requests
[1715591393.466532] [node088:4192356:0]          mpool.c:43   UCX  WARN  object 0x1415d9c0 was not returned to mpool ucp_requests
[1715591393.466544] [node088:4192356:0]          mpool.c:43   UCX  WARN  object 0x1415db80 was not returned to mpool ucp_requests
[1715591393.466548] [node088:4192356:0]          mpool.c:43   UCX  WARN  object 0x1415e0c0 was not returned to mpool ucp_requests
[1715591393.499431] [node088:4192373:0]          mpool.c:43   UCX  WARN  object 0x12d0fd80 was not returned to mpool ucp_requests
[1715591393.499443] [node088:4192373:0]          mpool.c:43   UCX  WARN  object 0x12d0ff40 was not returned to mpool ucp_requests
[1715591393.499447] [node088:4192373:0]          mpool.c:43   UCX  WARN  object 0x12d10100 was not returned to mpool ucp_requests


-------------------------------------------------------------------------------
                          DFT DISPERSION CORRECTION                            
                                                                               
                              DFTD3 V3.1  Rev 1                                
                          USING Becke-Johnson damping                          
-------------------------------------------------------------------------------
The PBE0 functional is recognized
Active option DFTDOPT                   ...         4   

molecular C6(AA) [au] = 70125.387124 


            DFT-D V3
 parameters
 s6 scaling factor         :     1.0000 
 a1 scaling factor         :     0.4145 
 s8 scaling factor         :     1.2177 
 a2 scaling factor         :     4.8593 
 ad hoc parameters k1-k3   :    16.0000     1.3333    -4.0000 

 Edisp/kcal,au: -74.812847740510  -0.119221848996 
 E6   /kcal   : -48.236185276 
 E8   /kcal   : -26.576662464 
 % E8         :  35.524195732 

-------------------------   ----------------
Dispersion correction           -0.119221849
-------------------------   ----------------


-------------------------   --------------------
FINAL SINGLE POINT ENERGY     -1805.035513879845
-------------------------   --------------------


           ************************************************************
           *        Program running with 30 parallel MPI-processes    *
           *              working on a common directory               *
           ************************************************************
------------------------------------------------------------------------------
                         ORCA SCF GRADIENT CALCULATION
------------------------------------------------------------------------------

 ... reading COSX grid (gridx3)
Gradient of the Kohn-Sham DFT energy:
Kohn-Sham wavefunction type      ... RKS
Hartree-Fock exchange scaling    ...    0.250
Number of operators              ...    1
Number of atoms                  ...   82
Basis set dimensions             ... 1542
Integral neglect threshold       ... 2.5e-11
Integral primitive cutoff        ... 2.5e-12
SHARK Integral package           ... ON

Nuc. rep. gradient       (SHARK) ... done (  0.0 sec)
HCore & Overlap gradient (SHARK) ... done (  1.3 sec)
RI-J gradient            (SHARK) ... done (  5.4 sec)
COSX-gradient                    ... done ( 47.2 sec)
Exchange-correlation gradient    ... done
Dispersion correction            ... done

------------------
CARTESIAN GRADIENT
------------------

   1   O   :   -0.000003281    0.000005336    0.000003110
   2   O   :   -0.000007151    0.000001174    0.000004101
   3   N   :   -0.000004025    0.000005375    0.000002459
   4   N   :   -0.000005302    0.000004617    0.000001646
   5   C   :   -0.000006569    0.000006699    0.000003112
   6   C   :   -0.000004817    0.000004391    0.000000045
   7   H   :   -0.000006105    0.000005085    0.000002845
   8   C   :   -0.000002952    0.000005839   -0.000000677
   9   C   :   -0.000006827    0.000004769    0.000003813
  10   H   :   -0.000006134    0.000004571    0.000002267
  11   C   :   -0.000007712    0.000004784   -0.000001012
  12   H   :   -0.000007969    0.000005196    0.000001906
  13   C   :   -0.000010650    0.000003942   -0.000001721
  14   H   :   -0.000002426    0.000007059   -0.000002214
  15   C   :   -0.000000613    0.000006536    0.000000855
  16   H   :   -0.000006617    0.000005291   -0.000002739
  17   C   :   -0.000012195    0.000004313   -0.000000731
  18   H   :   -0.000003512    0.000004656   -0.000000591
  19   C   :   -0.000004043    0.000004918    0.000002032
  20   C   :   -0.000001442    0.000004318    0.000008169
  21   H   :   -0.000004128    0.000004885    0.000002553
  22   H   :   -0.000002326    0.000005929    0.000002721
  23   H   :   -0.000004981    0.000006899    0.000003119
  24   C   :   -0.000002408    0.000006887    0.000004149
  25   H   :   -0.000003957    0.000006504    0.000002054
  26   H   :   -0.000001770    0.000006818    0.000001087
  27   H   :   -0.000003137    0.000006736    0.000003542
  28   C   :   -0.000005399    0.000006165    0.000003568
  29   H   :   -0.000002482    0.000007086    0.000000778
  30   H   :   -0.000002000    0.000006348    0.000001443
  31   H   :   -0.000002621    0.000005841    0.000001839
  32   C   :   -0.000008678    0.000004038    0.000005951
  33   C   :   -0.000006050    0.000004709   -0.000002005
  34   C   :   -0.000009385    0.000003702    0.000003914
  35   H   :   -0.000008100    0.000003479   -0.000000402
  36   C   :   -0.000010701    0.000002101   -0.000000815
  37   H   :   -0.000008628    0.000001956    0.000002900
  38   C   :   -0.000007504    0.000004708    0.000007447
  39   H   :   -0.000010487    0.000001720    0.000002124
  40   C   :   -0.000008453    0.000002546    0.000000279
  41   H   :   -0.000006476    0.000003714    0.000003104
  42   C   :   -0.000004636    0.000005628   -0.000002124
  43   C   :   -0.000009861    0.000006463    0.000005807
  44   H   :   -0.000005859    0.000003545    0.000000581
  45   H   :   -0.000007977    0.000002997   -0.000000803
  46   H   :   -0.000010141    0.000003357   -0.000002391
  47   C   :   -0.000014348    0.000004134    0.000001226
  48   H   :   -0.000009266    0.000002118   -0.000000222
  49   H   :   -0.000006301    0.000006414   -0.000000210
  50   H   :   -0.000005666    0.000003139   -0.000001895
  51   C   :   -0.000007152    0.000005027   -0.000000824
  52   H   :   -0.000008071    0.000006744   -0.000001278
  53   H   :   -0.000008619    0.000003016   -0.000001106
  54   H   :   -0.000007571    0.000005213    0.000003167
  55   C   :   -0.000002236    0.000004294    0.000000576
  56   C   :   -0.000008068    0.000005163    0.000004055
  57   C   :   -0.000007729    0.000004338    0.000003407
  58   H   :   -0.000008703    0.000002192    0.000002652
  59   C   :   -0.000007850    0.000003980    0.000002085
  60   H   :   -0.000009094    0.000003445    0.000003357
  61   C   :   -0.000007832    0.000005348    0.000003190
  62   H   :   -0.000005347    0.000004019   -0.000000494
  63   C   :   -0.000007256    0.000005208    0.000002491
  64   H   :   -0.000005738    0.000005324    0.000001786
  65   C   :   -0.000000879    0.000004158    0.000000852
  66   H   :   -0.000006086    0.000004689    0.000002676
  67   H   :   -0.000007427    0.000001725    0.000002552
  68   O   :   -0.000005994    0.000007742    0.000001521
  69   C   :   -0.000007455    0.000003194    0.000004857
  70   C   :   -0.000006166    0.000005762    0.000002089
  71   C   :   -0.000005472    0.000004291    0.000000063
  72   H   :   -0.000003874    0.000008026    0.000005225
  73   C   :   -0.000007704    0.000008603    0.000004701
  74   H   :    0.000000696    0.000006809    0.000002048
  75   C   :   -0.000002973    0.000004049    0.000000125
  76   H   :    0.000000520    0.000002000   -0.000003532
  77   C   :   -0.000008023    0.000003982   -0.000002715
  78   H   :   -0.000007152    0.000001345   -0.000004160
  79   C   :   -0.000007769    0.000007305    0.000006908
  80   H   :   -0.000012603    0.000005369   -0.000001737
  81   O   :   -0.000004345    0.000005153   -0.000001088
  82   H   :   -0.000004544    0.000006242    0.000002608

Difference to translation invariance:
           :   -0.0005025838    0.0003931861    0.0001220464

Difference to rotation invariance:
           :   -0.0028631775   -0.0072074103    0.0054011283

Norm of the cartesian gradient     ...    0.0000812778
RMS gradient                       ...    0.0000051821
MAX gradient                       ...    0.0000143484

-------
TIMINGS
-------

Total SCF gradient time            ...       82.228 sec

One electron gradient       ....       1.269 sec  (  1.5%)
RI-J Coulomb gradient       ....       5.353 sec  (  6.5%)
COSX gradient               ....      47.198 sec  ( 57.4%)
XC gradient                 ....       9.351 sec  ( 11.4%)
CPCM gradient               ....       2.550 sec  (  3.1%)
   A-Matrix (El+Nuc)        ....       0.791 sec  (  1.0%)
   Potential                ....       1.759 sec  (  2.1%)

Maximum memory used throughout the entire SCFGRAD-calculation: 372.8 MB

                            ***************************************
                            *     ORCA property calculations      *
                            ***************************************

                                    ---------------------
                                    Active property flags
                                    ---------------------
   (+) Dipole Moment


------------------------------------------------------------------------------
                       ORCA ELECTRIC PROPERTIES CALCULATION
------------------------------------------------------------------------------

Dipole Moment Calculation                       ... on
Quadrupole Moment Calculation                   ... off
Polarizability Calculation                      ... off
GBWName                                         ... ImineBzOHTS_R3Cfreq.gbw
Electron density                                ... ImineBzOHTS_R3Cfreq.scfp
The origin for moment calculation is the CENTER OF MASS  = ( 8.531303,  5.727642 10.176940)

-------------
DIPOLE MOMENT
-------------
                                X             Y             Z
Electronic contribution:      5.38429      12.22551       7.71086
Nuclear contribution   :     -6.39754     -18.60906      -6.49574
                        -----------------------------------------
Total Dipole Moment    :     -1.01325      -6.38355       1.21512
                        -----------------------------------------
Magnitude (a.u.)       :      6.57669
Magnitude (Debye)      :     16.71663


--------------------
Rotational spectrum 
--------------------
 
Rotational constants in cm-1:     0.004033     0.002369     0.001872 
Rotational constants in MHz :   120.915777    71.023544    56.114022 

 Dipole components along the rotational axes: 
x,y,z [a.u.] :     4.558806    -2.637069    -3.939045 
x,y,z [Debye]:    11.587563    -6.702897   -10.012256 

 

----------------------------------------------------------------------------
                           ORCA NUMERICAL FREQUENCIES
                              (30-process run)
----------------------------------------------------------------------------

Number of atoms                ... 82
Central differences            ... used
Number of displacements        ... 492
Numerical increment            ... 5.000e-03 bohr
IR-spectrum generation         ... on
Raman-spectrum generation      ... off
Surface Crossing Hessian       ... off

The output will be reduced. Please look at the following files:
SCF program output             ... >ImineBzOHTS_R3Cfreq.lastscf
Integral program output        ... >ImineBzOHTS_R3Cfreq.lastint
Gradient program output        ... >ImineBzOHTS_R3Cfreq.lastgrad
Dipole moment program output   ... >ImineBzOHTS_R3Cfreq.lastmom
AutoCI program output          ... >ImineBzOHTS_R3Cfreq.lastautoci

	<< Calculating on displaced geometry  14 (of 492) >>
	<< Calculating on displaced geometry  13 (of 492) >>
	<< Calculating on displaced geometry  23 (of 492) >>
	<< Calculating on displaced geometry   6 (of 492) >>
	<< Calculating on displaced geometry   4 (of 492) >>
	<< Calculating on displaced geometry  29 (of 492) >>
	<< Calculating on displaced geometry   7 (of 492) >>
	<< Calculating on displaced geometry  11 (of 492) >>
	<< Calculating on displaced geometry  16 (of 492) >>
	<< Calculating on displaced geometry  19 (of 492) >>
	<< Calculating on displaced geometry  15 (of 492) >>
	<< Calculating on displaced geometry  27 (of 492) >>
	<< Calculating on displaced geometry  21 (of 492) >>
	<< Calculating on displaced geometry  26 (of 492) >>
	<< Calculating on displaced geometry  22 (of 492) >>
	<< Calculating on displaced geometry   5 (of 492) >>
	<< Calculating on displaced geometry  17 (of 492) >>
	<< Calculating on displaced geometry  18 (of 492) >>
	<< Calculating on displaced geometry  24 (of 492) >>
	<< Calculating on displaced geometry   2 (of 492) >>
	<< Calculating on displaced geometry  28 (of 492) >>
	<< Calculating on displaced geometry   3 (of 492) >>
	<< Calculating on displaced geometry  12 (of 492) >>
	<< Calculating on displaced geometry   9 (of 492) >>
	<< Calculating on displaced geometry  30 (of 492) >>
	<< Calculating on displaced geometry   8 (of 492) >>
	<< Calculating on displaced geometry  20 (of 492) >>
	<< Calculating on displaced geometry   1 (of 492) >>
	<< Calculating on displaced geometry  25 (of 492) >>
	<< Calculating on displaced geometry  10 (of 492) >>
	<< Calculating on displaced geometry  31 (of 492) >>
	<< Calculating on displaced geometry  32 (of 492) >>
	<< Calculating on displaced geometry  33 (of 492) >>
	<< Calculating on displaced geometry  36 (of 492) >>
	<< Calculating on displaced geometry  39 (of 492) >>
	<< Calculating on displaced geometry  37 (of 492) >>
	<< Calculating on displaced geometry  40 (of 492) >>
	<< Calculating on displaced geometry  38 (of 492) >>
	<< Calculating on displaced geometry  42 (of 492) >>
	<< Calculating on displaced geometry  41 (of 492) >>
	<< Calculating on displaced geometry  34 (of 492) >>
	<< Calculating on displaced geometry  35 (of 492) >>
	<< Calculating on displaced geometry  43 (of 492) >>
	<< Calculating on displaced geometry  44 (of 492) >>
	<< Calculating on displaced geometry  45 (of 492) >>
	<< Calculating on displaced geometry  46 (of 492) >>
	<< Calculating on displaced geometry  47 (of 492) >>
	<< Calculating on displaced geometry  48 (of 492) >>
	<< Calculating on displaced geometry  49 (of 492) >>
	<< Calculating on displaced geometry  50 (of 492) >>
	<< Calculating on displaced geometry  51 (of 492) >>
	<< Calculating on displaced geometry  52 (of 492) >>
	<< Calculating on displaced geometry  53 (of 492) >>
	<< Calculating on displaced geometry  54 (of 492) >>
	<< Calculating on displaced geometry  55 (of 492) >>
	<< Calculating on displaced geometry  56 (of 492) >>
	<< Calculating on displaced geometry  57 (of 492) >>
	<< Calculating on displaced geometry  58 (of 492) >>
	<< Calculating on displaced geometry  59 (of 492) >>
	<< Calculating on displaced geometry  60 (of 492) >>
	<< Calculating on displaced geometry  62 (of 492) >>
	<< Calculating on displaced geometry  61 (of 492) >>
	<< Calculating on displaced geometry  63 (of 492) >>
	<< Calculating on displaced geometry  64 (of 492) >>
	<< Calculating on displaced geometry  65 (of 492) >>
	<< Calculating on displaced geometry  66 (of 492) >>
	<< Calculating on displaced geometry  67 (of 492) >>
	<< Calculating on displaced geometry  68 (of 492) >>
	<< Calculating on displaced geometry  69 (of 492) >>
	<< Calculating on displaced geometry  71 (of 492) >>
	<< Calculating on displaced geometry  70 (of 492) >>
	<< Calculating on displaced geometry  72 (of 492) >>
	<< Calculating on displaced geometry  73 (of 492) >>
	<< Calculating on displaced geometry  74 (of 492) >>
	<< Calculating on displaced geometry  75 (of 492) >>
	<< Calculating on displaced geometry  76 (of 492) >>
	<< Calculating on displaced geometry  78 (of 492) >>
	<< Calculating on displaced geometry  77 (of 492) >>
	<< Calculating on displaced geometry  79 (of 492) >>
	<< Calculating on displaced geometry  80 (of 492) >>
	<< Calculating on displaced geometry  81 (of 492) >>
	<< Calculating on displaced geometry  82 (of 492) >>
	<< Calculating on displaced geometry  83 (of 492) >>
	<< Calculating on displaced geometry  84 (of 492) >>
	<< Calculating on displaced geometry  85 (of 492) >>
	<< Calculating on displaced geometry  86 (of 492) >>
	<< Calculating on displaced geometry  87 (of 492) >>
	<< Calculating on displaced geometry  88 (of 492) >>
	<< Calculating on displaced geometry  89 (of 492) >>
	<< Calculating on displaced geometry  90 (of 492) >>
	<< Calculating on displaced geometry  91 (of 492) >>
	<< Calculating on displaced geometry  92 (of 492) >>
	<< Calculating on displaced geometry  93 (of 492) >>
	<< Calculating on displaced geometry  94 (of 492) >>
	<< Calculating on displaced geometry  95 (of 492) >>
	<< Calculating on displaced geometry  96 (of 492) >>
	<< Calculating on displaced geometry  97 (of 492) >>
	<< Calculating on displaced geometry  98 (of 492) >>
	<< Calculating on displaced geometry  99 (of 492) >>
	<< Calculating on displaced geometry 100 (of 492) >>
	<< Calculating on displaced geometry 101 (of 492) >>
	<< Calculating on displaced geometry 102 (of 492) >>
	<< Calculating on displaced geometry 103 (of 492) >>
	<< Calculating on displaced geometry 104 (of 492) >>
	<< Calculating on displaced geometry 105 (of 492) >>
	<< Calculating on displaced geometry 106 (of 492) >>
	<< Calculating on displaced geometry 107 (of 492) >>
	<< Calculating on displaced geometry 108 (of 492) >>
	<< Calculating on displaced geometry 109 (of 492) >>
	<< Calculating on displaced geometry 110 (of 492) >>
	<< Calculating on displaced geometry 111 (of 492) >>
	<< Calculating on displaced geometry 112 (of 492) >>
	<< Calculating on displaced geometry 113 (of 492) >>
	<< Calculating on displaced geometry 114 (of 492) >>
	<< Calculating on displaced geometry 115 (of 492) >>
	<< Calculating on displaced geometry 116 (of 492) >>
	<< Calculating on displaced geometry 117 (of 492) >>
	<< Calculating on displaced geometry 118 (of 492) >>
	<< Calculating on displaced geometry 119 (of 492) >>
	<< Calculating on displaced geometry 120 (of 492) >>
	<< Calculating on displaced geometry 121 (of 492) >>
	<< Calculating on displaced geometry 122 (of 492) >>
	<< Calculating on displaced geometry 123 (of 492) >>
	<< Calculating on displaced geometry 124 (of 492) >>
	<< Calculating on displaced geometry 125 (of 492) >>
	<< Calculating on displaced geometry 126 (of 492) >>
	<< Calculating on displaced geometry 127 (of 492) >>
	<< Calculating on displaced geometry 128 (of 492) >>
	<< Calculating on displaced geometry 129 (of 492) >>
	<< Calculating on displaced geometry 130 (of 492) >>
	<< Calculating on displaced geometry 131 (of 492) >>
	<< Calculating on displaced geometry 132 (of 492) >>
	<< Calculating on displaced geometry 133 (of 492) >>
	<< Calculating on displaced geometry 134 (of 492) >>
	<< Calculating on displaced geometry 135 (of 492) >>
	<< Calculating on displaced geometry 136 (of 492) >>
	<< Calculating on displaced geometry 137 (of 492) >>
	<< Calculating on displaced geometry 138 (of 492) >>
	<< Calculating on displaced geometry 139 (of 492) >>
	<< Calculating on displaced geometry 140 (of 492) >>
	<< Calculating on displaced geometry 141 (of 492) >>
	<< Calculating on displaced geometry 142 (of 492) >>
	<< Calculating on displaced geometry 143 (of 492) >>
	<< Calculating on displaced geometry 144 (of 492) >>
	<< Calculating on displaced geometry 145 (of 492) >>
	<< Calculating on displaced geometry 146 (of 492) >>
	<< Calculating on displaced geometry 147 (of 492) >>
	<< Calculating on displaced geometry 148 (of 492) >>
	<< Calculating on displaced geometry 149 (of 492) >>
	<< Calculating on displaced geometry 150 (of 492) >>
	<< Calculating on displaced geometry 151 (of 492) >>
	<< Calculating on displaced geometry 152 (of 492) >>
	<< Calculating on displaced geometry 153 (of 492) >>
	<< Calculating on displaced geometry 154 (of 492) >>
	<< Calculating on displaced geometry 155 (of 492) >>
	<< Calculating on displaced geometry 156 (of 492) >>
	<< Calculating on displaced geometry 157 (of 492) >>
	<< Calculating on displaced geometry 158 (of 492) >>
	<< Calculating on displaced geometry 159 (of 492) >>
	<< Calculating on displaced geometry 160 (of 492) >>
	<< Calculating on displaced geometry 161 (of 492) >>
	<< Calculating on displaced geometry 162 (of 492) >>
	<< Calculating on displaced geometry 163 (of 492) >>
	<< Calculating on displaced geometry 164 (of 492) >>
	<< Calculating on displaced geometry 165 (of 492) >>
	<< Calculating on displaced geometry 166 (of 492) >>
	<< Calculating on displaced geometry 167 (of 492) >>
	<< Calculating on displaced geometry 168 (of 492) >>
	<< Calculating on displaced geometry 169 (of 492) >>
	<< Calculating on displaced geometry 170 (of 492) >>
	<< Calculating on displaced geometry 171 (of 492) >>
	<< Calculating on displaced geometry 172 (of 492) >>
	<< Calculating on displaced geometry 173 (of 492) >>
	<< Calculating on displaced geometry 174 (of 492) >>
	<< Calculating on displaced geometry 175 (of 492) >>
	<< Calculating on displaced geometry 176 (of 492) >>
	<< Calculating on displaced geometry 177 (of 492) >>
	<< Calculating on displaced geometry 178 (of 492) >>
	<< Calculating on displaced geometry 179 (of 492) >>
	<< Calculating on displaced geometry 180 (of 492) >>
	<< Calculating on displaced geometry 181 (of 492) >>
	<< Calculating on displaced geometry 182 (of 492) >>
	<< Calculating on displaced geometry 183 (of 492) >>
	<< Calculating on displaced geometry 184 (of 492) >>
	<< Calculating on displaced geometry 185 (of 492) >>
	<< Calculating on displaced geometry 186 (of 492) >>
	<< Calculating on displaced geometry 187 (of 492) >>
	<< Calculating on displaced geometry 188 (of 492) >>
	<< Calculating on displaced geometry 189 (of 492) >>
	<< Calculating on displaced geometry 190 (of 492) >>
	<< Calculating on displaced geometry 191 (of 492) >>
	<< Calculating on displaced geometry 192 (of 492) >>
	<< Calculating on displaced geometry 193 (of 492) >>
	<< Calculating on displaced geometry 194 (of 492) >>
	<< Calculating on displaced geometry 195 (of 492) >>
	<< Calculating on displaced geometry 196 (of 492) >>
	<< Calculating on displaced geometry 197 (of 492) >>
	<< Calculating on displaced geometry 198 (of 492) >>
	<< Calculating on displaced geometry 199 (of 492) >>
	<< Calculating on displaced geometry 200 (of 492) >>
	<< Calculating on displaced geometry 201 (of 492) >>
	<< Calculating on displaced geometry 202 (of 492) >>
	<< Calculating on displaced geometry 203 (of 492) >>
	<< Calculating on displaced geometry 204 (of 492) >>
	<< Calculating on displaced geometry 205 (of 492) >>
	<< Calculating on displaced geometry 206 (of 492) >>
	<< Calculating on displaced geometry 207 (of 492) >>
	<< Calculating on displaced geometry 208 (of 492) >>
	<< Calculating on displaced geometry 209 (of 492) >>
	<< Calculating on displaced geometry 210 (of 492) >>
	<< Calculating on displaced geometry 211 (of 492) >>
	<< Calculating on displaced geometry 212 (of 492) >>
	<< Calculating on displaced geometry 213 (of 492) >>
	<< Calculating on displaced geometry 214 (of 492) >>
	<< Calculating on displaced geometry 215 (of 492) >>
	<< Calculating on displaced geometry 216 (of 492) >>
	<< Calculating on displaced geometry 217 (of 492) >>
	<< Calculating on displaced geometry 218 (of 492) >>
	<< Calculating on displaced geometry 219 (of 492) >>
	<< Calculating on displaced geometry 220 (of 492) >>
	<< Calculating on displaced geometry 221 (of 492) >>
	<< Calculating on displaced geometry 222 (of 492) >>
	<< Calculating on displaced geometry 223 (of 492) >>
	<< Calculating on displaced geometry 224 (of 492) >>
	<< Calculating on displaced geometry 225 (of 492) >>
	<< Calculating on displaced geometry 226 (of 492) >>
	<< Calculating on displaced geometry 227 (of 492) >>
	<< Calculating on displaced geometry 228 (of 492) >>
	<< Calculating on displaced geometry 229 (of 492) >>
	<< Calculating on displaced geometry 230 (of 492) >>
	<< Calculating on displaced geometry 231 (of 492) >>
	<< Calculating on displaced geometry 232 (of 492) >>
	<< Calculating on displaced geometry 233 (of 492) >>
	<< Calculating on displaced geometry 234 (of 492) >>
	<< Calculating on displaced geometry 235 (of 492) >>
	<< Calculating on displaced geometry 236 (of 492) >>
	<< Calculating on displaced geometry 237 (of 492) >>
	<< Calculating on displaced geometry 238 (of 492) >>
	<< Calculating on displaced geometry 239 (of 492) >>
	<< Calculating on displaced geometry 240 (of 492) >>
	<< Calculating on displaced geometry 241 (of 492) >>
	<< Calculating on displaced geometry 242 (of 492) >>
	<< Calculating on displaced geometry 243 (of 492) >>
	<< Calculating on displaced geometry 244 (of 492) >>
	<< Calculating on displaced geometry 245 (of 492) >>
	<< Calculating on displaced geometry 246 (of 492) >>
	<< Calculating on displaced geometry 247 (of 492) >>
	<< Calculating on displaced geometry 248 (of 492) >>
	<< Calculating on displaced geometry 249 (of 492) >>
	<< Calculating on displaced geometry 250 (of 492) >>
	<< Calculating on displaced geometry 251 (of 492) >>
	<< Calculating on displaced geometry 252 (of 492) >>
	<< Calculating on displaced geometry 253 (of 492) >>
	<< Calculating on displaced geometry 254 (of 492) >>
	<< Calculating on displaced geometry 255 (of 492) >>
	<< Calculating on displaced geometry 256 (of 492) >>
	<< Calculating on displaced geometry 257 (of 492) >>
	<< Calculating on displaced geometry 258 (of 492) >>
	<< Calculating on displaced geometry 259 (of 492) >>
	<< Calculating on displaced geometry 260 (of 492) >>
	<< Calculating on displaced geometry 261 (of 492) >>
	<< Calculating on displaced geometry 262 (of 492) >>
	<< Calculating on displaced geometry 263 (of 492) >>
	<< Calculating on displaced geometry 264 (of 492) >>
	<< Calculating on displaced geometry 265 (of 492) >>
	<< Calculating on displaced geometry 266 (of 492) >>
	<< Calculating on displaced geometry 267 (of 492) >>
	<< Calculating on displaced geometry 268 (of 492) >>
	<< Calculating on displaced geometry 269 (of 492) >>
	<< Calculating on displaced geometry 270 (of 492) >>
	<< Calculating on displaced geometry 271 (of 492) >>
	<< Calculating on displaced geometry 272 (of 492) >>
	<< Calculating on displaced geometry 273 (of 492) >>
	<< Calculating on displaced geometry 274 (of 492) >>
	<< Calculating on displaced geometry 275 (of 492) >>
	<< Calculating on displaced geometry 276 (of 492) >>
	<< Calculating on displaced geometry 277 (of 492) >>
	<< Calculating on displaced geometry 278 (of 492) >>
	<< Calculating on displaced geometry 279 (of 492) >>
	<< Calculating on displaced geometry 280 (of 492) >>
	<< Calculating on displaced geometry 281 (of 492) >>
	<< Calculating on displaced geometry 282 (of 492) >>
	<< Calculating on displaced geometry 283 (of 492) >>
	<< Calculating on displaced geometry 284 (of 492) >>
	<< Calculating on displaced geometry 285 (of 492) >>
	<< Calculating on displaced geometry 286 (of 492) >>
	<< Calculating on displaced geometry 287 (of 492) >>
	<< Calculating on displaced geometry 288 (of 492) >>
	<< Calculating on displaced geometry 289 (of 492) >>
	<< Calculating on displaced geometry 290 (of 492) >>
	<< Calculating on displaced geometry 291 (of 492) >>
	<< Calculating on displaced geometry 292 (of 492) >>
	<< Calculating on displaced geometry 293 (of 492) >>
	<< Calculating on displaced geometry 294 (of 492) >>
	<< Calculating on displaced geometry 295 (of 492) >>
	<< Calculating on displaced geometry 296 (of 492) >>
	<< Calculating on displaced geometry 297 (of 492) >>
	<< Calculating on displaced geometry 298 (of 492) >>
	<< Calculating on displaced geometry 299 (of 492) >>
	<< Calculating on displaced geometry 300 (of 492) >>
	<< Calculating on displaced geometry 301 (of 492) >>
	<< Calculating on displaced geometry 302 (of 492) >>
	<< Calculating on displaced geometry 303 (of 492) >>
	<< Calculating on displaced geometry 304 (of 492) >>
	<< Calculating on displaced geometry 305 (of 492) >>
	<< Calculating on displaced geometry 306 (of 492) >>
	<< Calculating on displaced geometry 307 (of 492) >>
	<< Calculating on displaced geometry 308 (of 492) >>
	<< Calculating on displaced geometry 309 (of 492) >>
	<< Calculating on displaced geometry 310 (of 492) >>
	<< Calculating on displaced geometry 311 (of 492) >>
	<< Calculating on displaced geometry 312 (of 492) >>
	<< Calculating on displaced geometry 313 (of 492) >>
	<< Calculating on displaced geometry 314 (of 492) >>
	<< Calculating on displaced geometry 315 (of 492) >>
	<< Calculating on displaced geometry 316 (of 492) >>
	<< Calculating on displaced geometry 317 (of 492) >>
	<< Calculating on displaced geometry 318 (of 492) >>
	<< Calculating on displaced geometry 319 (of 492) >>
	<< Calculating on displaced geometry 320 (of 492) >>
	<< Calculating on displaced geometry 321 (of 492) >>
	<< Calculating on displaced geometry 322 (of 492) >>
	<< Calculating on displaced geometry 323 (of 492) >>
	<< Calculating on displaced geometry 324 (of 492) >>
	<< Calculating on displaced geometry 325 (of 492) >>
	<< Calculating on displaced geometry 326 (of 492) >>
	<< Calculating on displaced geometry 327 (of 492) >>
	<< Calculating on displaced geometry 328 (of 492) >>
	<< Calculating on displaced geometry 329 (of 492) >>
	<< Calculating on displaced geometry 330 (of 492) >>
	<< Calculating on displaced geometry 331 (of 492) >>
	<< Calculating on displaced geometry 332 (of 492) >>
	<< Calculating on displaced geometry 333 (of 492) >>
	<< Calculating on displaced geometry 334 (of 492) >>
	<< Calculating on displaced geometry 335 (of 492) >>
	<< Calculating on displaced geometry 336 (of 492) >>
	<< Calculating on displaced geometry 337 (of 492) >>
	<< Calculating on displaced geometry 338 (of 492) >>
	<< Calculating on displaced geometry 339 (of 492) >>
	<< Calculating on displaced geometry 340 (of 492) >>
	<< Calculating on displaced geometry 341 (of 492) >>
	<< Calculating on displaced geometry 342 (of 492) >>
	<< Calculating on displaced geometry 343 (of 492) >>
	<< Calculating on displaced geometry 344 (of 492) >>
	<< Calculating on displaced geometry 345 (of 492) >>
	<< Calculating on displaced geometry 346 (of 492) >>
	<< Calculating on displaced geometry 347 (of 492) >>
	<< Calculating on displaced geometry 348 (of 492) >>
	<< Calculating on displaced geometry 349 (of 492) >>
	<< Calculating on displaced geometry 350 (of 492) >>
	<< Calculating on displaced geometry 351 (of 492) >>
	<< Calculating on displaced geometry 352 (of 492) >>
	<< Calculating on displaced geometry 353 (of 492) >>
	<< Calculating on displaced geometry 354 (of 492) >>
	<< Calculating on displaced geometry 355 (of 492) >>
	<< Calculating on displaced geometry 356 (of 492) >>
	<< Calculating on displaced geometry 357 (of 492) >>
	<< Calculating on displaced geometry 358 (of 492) >>
	<< Calculating on displaced geometry 359 (of 492) >>
	<< Calculating on displaced geometry 360 (of 492) >>
	<< Calculating on displaced geometry 361 (of 492) >>
	<< Calculating on displaced geometry 362 (of 492) >>
	<< Calculating on displaced geometry 363 (of 492) >>
	<< Calculating on displaced geometry 364 (of 492) >>
	<< Calculating on displaced geometry 365 (of 492) >>
	<< Calculating on displaced geometry 366 (of 492) >>
	<< Calculating on displaced geometry 367 (of 492) >>
	<< Calculating on displaced geometry 368 (of 492) >>
	<< Calculating on displaced geometry 369 (of 492) >>
	<< Calculating on displaced geometry 370 (of 492) >>
	<< Calculating on displaced geometry 371 (of 492) >>
	<< Calculating on displaced geometry 372 (of 492) >>
	<< Calculating on displaced geometry 373 (of 492) >>
	<< Calculating on displaced geometry 374 (of 492) >>
	<< Calculating on displaced geometry 375 (of 492) >>
	<< Calculating on displaced geometry 376 (of 492) >>
	<< Calculating on displaced geometry 377 (of 492) >>
	<< Calculating on displaced geometry 378 (of 492) >>
	<< Calculating on displaced geometry 379 (of 492) >>
	<< Calculating on displaced geometry 380 (of 492) >>
	<< Calculating on displaced geometry 381 (of 492) >>
	<< Calculating on displaced geometry 382 (of 492) >>
	<< Calculating on displaced geometry 383 (of 492) >>
	<< Calculating on displaced geometry 384 (of 492) >>
	<< Calculating on displaced geometry 385 (of 492) >>
	<< Calculating on displaced geometry 386 (of 492) >>
	<< Calculating on displaced geometry 387 (of 492) >>
	<< Calculating on displaced geometry 388 (of 492) >>
	<< Calculating on displaced geometry 389 (of 492) >>
	<< Calculating on displaced geometry 390 (of 492) >>
	<< Calculating on displaced geometry 391 (of 492) >>
	<< Calculating on displaced geometry 392 (of 492) >>
	<< Calculating on displaced geometry 393 (of 492) >>
	<< Calculating on displaced geometry 394 (of 492) >>
	<< Calculating on displaced geometry 395 (of 492) >>
	<< Calculating on displaced geometry 396 (of 492) >>
	<< Calculating on displaced geometry 397 (of 492) >>
	<< Calculating on displaced geometry 398 (of 492) >>
	<< Calculating on displaced geometry 399 (of 492) >>
	<< Calculating on displaced geometry 400 (of 492) >>
	<< Calculating on displaced geometry 401 (of 492) >>
	<< Calculating on displaced geometry 402 (of 492) >>
	<< Calculating on displaced geometry 403 (of 492) >>
	<< Calculating on displaced geometry 404 (of 492) >>
	<< Calculating on displaced geometry 405 (of 492) >>
	<< Calculating on displaced geometry 406 (of 492) >>
	<< Calculating on displaced geometry 407 (of 492) >>
	<< Calculating on displaced geometry 408 (of 492) >>
	<< Calculating on displaced geometry 409 (of 492) >>
	<< Calculating on displaced geometry 410 (of 492) >>
	<< Calculating on displaced geometry 411 (of 492) >>
	<< Calculating on displaced geometry 412 (of 492) >>
	<< Calculating on displaced geometry 413 (of 492) >>
	<< Calculating on displaced geometry 414 (of 492) >>
	<< Calculating on displaced geometry 415 (of 492) >>
	<< Calculating on displaced geometry 416 (of 492) >>
	<< Calculating on displaced geometry 417 (of 492) >>
	<< Calculating on displaced geometry 418 (of 492) >>
	<< Calculating on displaced geometry 419 (of 492) >>
	<< Calculating on displaced geometry 420 (of 492) >>
	<< Calculating on displaced geometry 421 (of 492) >>
	<< Calculating on displaced geometry 422 (of 492) >>
	<< Calculating on displaced geometry 423 (of 492) >>
	<< Calculating on displaced geometry 424 (of 492) >>
	<< Calculating on displaced geometry 425 (of 492) >>
	<< Calculating on displaced geometry 426 (of 492) >>
	<< Calculating on displaced geometry 427 (of 492) >>
	<< Calculating on displaced geometry 428 (of 492) >>
	<< Calculating on displaced geometry 429 (of 492) >>
	<< Calculating on displaced geometry 430 (of 492) >>
	<< Calculating on displaced geometry 431 (of 492) >>
	<< Calculating on displaced geometry 432 (of 492) >>
	<< Calculating on displaced geometry 433 (of 492) >>
	<< Calculating on displaced geometry 434 (of 492) >>
	<< Calculating on displaced geometry 435 (of 492) >>
	<< Calculating on displaced geometry 436 (of 492) >>
	<< Calculating on displaced geometry 437 (of 492) >>
	<< Calculating on displaced geometry 438 (of 492) >>
	<< Calculating on displaced geometry 439 (of 492) >>
	<< Calculating on displaced geometry 440 (of 492) >>
	<< Calculating on displaced geometry 441 (of 492) >>
	<< Calculating on displaced geometry 442 (of 492) >>
	<< Calculating on displaced geometry 443 (of 492) >>
	<< Calculating on displaced geometry 444 (of 492) >>
	<< Calculating on displaced geometry 445 (of 492) >>
	<< Calculating on displaced geometry 446 (of 492) >>
	<< Calculating on displaced geometry 447 (of 492) >>
	<< Calculating on displaced geometry 448 (of 492) >>
	<< Calculating on displaced geometry 449 (of 492) >>
	<< Calculating on displaced geometry 450 (of 492) >>
	<< Calculating on displaced geometry 451 (of 492) >>
	<< Calculating on displaced geometry 452 (of 492) >>
	<< Calculating on displaced geometry 453 (of 492) >>
	<< Calculating on displaced geometry 454 (of 492) >>
	<< Calculating on displaced geometry 455 (of 492) >>
	<< Calculating on displaced geometry 456 (of 492) >>
	<< Calculating on displaced geometry 457 (of 492) >>
	<< Calculating on displaced geometry 458 (of 492) >>
	<< Calculating on displaced geometry 459 (of 492) >>
	<< Calculating on displaced geometry 460 (of 492) >>
	<< Calculating on displaced geometry 461 (of 492) >>
	<< Calculating on displaced geometry 462 (of 492) >>
	<< Calculating on displaced geometry 463 (of 492) >>
	<< Calculating on displaced geometry 464 (of 492) >>
	<< Calculating on displaced geometry 465 (of 492) >>
	<< Calculating on displaced geometry 466 (of 492) >>
	<< Calculating on displaced geometry 467 (of 492) >>
	<< Calculating on displaced geometry 468 (of 492) >>
	<< Calculating on displaced geometry 469 (of 492) >>
	<< Calculating on displaced geometry 470 (of 492) >>
	<< Calculating on displaced geometry 471 (of 492) >>
	<< Calculating on displaced geometry 473 (of 492) >>
	<< Calculating on displaced geometry 472 (of 492) >>
	<< Calculating on displaced geometry 474 (of 492) >>
	<< Calculating on displaced geometry 475 (of 492) >>
	<< Calculating on displaced geometry 476 (of 492) >>
	<< Calculating on displaced geometry 477 (of 492) >>
	<< Calculating on displaced geometry 478 (of 492) >>
	<< Calculating on displaced geometry 479 (of 492) >>
	<< Calculating on displaced geometry 480 (of 492) >>
	<< Calculating on displaced geometry 481 (of 492) >>
	<< Calculating on displaced geometry 482 (of 492) >>
	<< Calculating on displaced geometry 483 (of 492) >>
	<< Calculating on displaced geometry 484 (of 492) >>
	<< Calculating on displaced geometry 485 (of 492) >>
	<< Calculating on displaced geometry 486 (of 492) >>
	<< Calculating on displaced geometry 487 (of 492) >>
	<< Calculating on displaced geometry 488 (of 492) >>
	<< Calculating on displaced geometry 489 (of 492) >>
	<< Calculating on displaced geometry 490 (of 492) >>
	<< Calculating on displaced geometry 491 (of 492) >>
	<< Calculating on displaced geometry 492 (of 492) >>

-----------------------
VIBRATIONAL FREQUENCIES
-----------------------

Scaling factor for frequencies =  1.000000000 (already applied!)

   0:         0.00 cm**-1
   1:         0.00 cm**-1
   2:         0.00 cm**-1
   3:         0.00 cm**-1
   4:         0.00 cm**-1
   5:         0.00 cm**-1
   6:      -170.65 cm**-1 ***imaginary mode***
   7:         8.31 cm**-1
   8:         9.36 cm**-1
   9:        14.87 cm**-1
  10:        23.13 cm**-1
  11:        29.31 cm**-1
  12:        39.48 cm**-1
  13:        41.32 cm**-1
  14:        45.01 cm**-1
  15:        47.79 cm**-1
  16:        53.00 cm**-1
  17:        61.84 cm**-1
  18:        64.42 cm**-1
  19:        76.41 cm**-1
  20:        87.59 cm**-1
  21:        91.71 cm**-1
  22:        96.13 cm**-1
  23:       107.81 cm**-1
  24:       124.70 cm**-1
  25:       135.19 cm**-1
  26:       142.64 cm**-1
  27:       149.55 cm**-1
  28:       167.98 cm**-1
  29:       178.79 cm**-1
  30:       193.67 cm**-1
  31:       207.94 cm**-1
  32:       215.00 cm**-1
  33:       217.97 cm**-1
  34:       236.28 cm**-1
  35:       244.37 cm**-1
  36:       244.96 cm**-1
  37:       246.50 cm**-1
  38:       254.34 cm**-1
  39:       269.45 cm**-1
  40:       270.19 cm**-1
  41:       280.55 cm**-1
  42:       286.09 cm**-1
  43:       313.73 cm**-1
  44:       332.74 cm**-1
  45:       342.76 cm**-1
  46:       351.86 cm**-1
  47:       354.45 cm**-1
  48:       372.02 cm**-1
  49:       380.88 cm**-1
  50:       392.90 cm**-1
  51:       402.17 cm**-1
  52:       403.93 cm**-1
  53:       415.93 cm**-1
  54:       416.04 cm**-1
  55:       419.38 cm**-1
  56:       431.98 cm**-1
  57:       442.39 cm**-1
  58:       446.09 cm**-1
  59:       450.75 cm**-1
  60:       463.98 cm**-1
  61:       478.31 cm**-1
  62:       489.05 cm**-1
  63:       500.66 cm**-1
  64:       513.69 cm**-1
  65:       523.28 cm**-1
  66:       555.39 cm**-1
  67:       565.19 cm**-1
  68:       576.12 cm**-1
  69:       590.33 cm**-1
  70:       624.16 cm**-1
  71:       627.35 cm**-1
  72:       627.54 cm**-1
  73:       629.39 cm**-1
  74:       643.59 cm**-1
  75:       663.14 cm**-1
  76:       682.05 cm**-1
  77:       690.65 cm**-1
  78:       704.27 cm**-1
  79:       713.55 cm**-1
  80:       717.08 cm**-1
  81:       718.18 cm**-1
  82:       728.58 cm**-1
  83:       730.36 cm**-1
  84:       769.44 cm**-1
  85:       769.92 cm**-1
  86:       779.49 cm**-1
  87:       794.46 cm**-1
  88:       800.35 cm**-1
  89:       827.49 cm**-1
  90:       837.33 cm**-1
  91:       849.49 cm**-1
  92:       858.02 cm**-1
  93:       868.76 cm**-1
  94:       869.98 cm**-1
  95:       871.34 cm**-1
  96:       871.86 cm**-1
  97:       885.66 cm**-1
  98:       892.06 cm**-1
  99:       912.01 cm**-1
 100:       936.28 cm**-1
 101:       939.51 cm**-1
 102:       940.91 cm**-1
 103:       946.06 cm**-1
 104:       947.04 cm**-1
 105:       952.55 cm**-1
 106:       954.54 cm**-1
 107:       956.57 cm**-1
 108:       963.44 cm**-1
 109:       965.92 cm**-1
 110:       966.65 cm**-1
 111:       981.63 cm**-1
 112:       998.73 cm**-1
 113:      1004.57 cm**-1
 114:      1006.73 cm**-1
 115:      1012.89 cm**-1
 116:      1013.98 cm**-1
 117:      1017.41 cm**-1
 118:      1020.62 cm**-1
 119:      1022.53 cm**-1
 120:      1023.72 cm**-1
 121:      1026.40 cm**-1
 122:      1026.69 cm**-1
 123:      1042.53 cm**-1
 124:      1043.40 cm**-1
 125:      1051.55 cm**-1
 126:      1051.86 cm**-1
 127:      1056.29 cm**-1
 128:      1059.08 cm**-1
 129:      1062.16 cm**-1
 130:      1069.77 cm**-1
 131:      1088.27 cm**-1
 132:      1094.92 cm**-1
 133:      1106.86 cm**-1
 134:      1109.68 cm**-1
 135:      1113.82 cm**-1
 136:      1157.32 cm**-1
 137:      1161.83 cm**-1
 138:      1164.26 cm**-1
 139:      1168.27 cm**-1
 140:      1169.61 cm**-1
 141:      1185.67 cm**-1
 142:      1186.60 cm**-1
 143:      1189.19 cm**-1
 144:      1200.65 cm**-1
 145:      1210.45 cm**-1
 146:      1220.69 cm**-1
 147:      1223.95 cm**-1
 148:      1229.75 cm**-1
 149:      1234.08 cm**-1
 150:      1236.74 cm**-1
 151:      1258.40 cm**-1
 152:      1265.13 cm**-1
 153:      1268.03 cm**-1
 154:      1281.09 cm**-1
 155:      1300.13 cm**-1
 156:      1313.23 cm**-1
 157:      1321.60 cm**-1
 158:      1333.96 cm**-1
 159:      1338.53 cm**-1
 160:      1360.69 cm**-1
 161:      1364.92 cm**-1
 162:      1368.54 cm**-1
 163:      1369.81 cm**-1
 164:      1371.23 cm**-1
 165:      1381.98 cm**-1
 166:      1384.26 cm**-1
 167:      1384.90 cm**-1
 168:      1387.49 cm**-1
 169:      1405.63 cm**-1
 170:      1407.27 cm**-1
 171:      1412.10 cm**-1
 172:      1417.50 cm**-1
 173:      1436.40 cm**-1
 174:      1452.26 cm**-1
 175:      1457.14 cm**-1
 176:      1458.90 cm**-1
 177:      1460.29 cm**-1
 178:      1460.50 cm**-1
 179:      1471.63 cm**-1
 180:      1471.85 cm**-1
 181:      1472.63 cm**-1
 182:      1476.59 cm**-1
 183:      1477.40 cm**-1
 184:      1482.14 cm**-1
 185:      1485.73 cm**-1
 186:      1491.09 cm**-1
 187:      1495.68 cm**-1
 188:      1504.79 cm**-1
 189:      1525.04 cm**-1
 190:      1526.82 cm**-1
 191:      1531.24 cm**-1
 192:      1535.81 cm**-1
 193:      1541.95 cm**-1
 194:      1582.77 cm**-1
 195:      1627.88 cm**-1
 196:      1643.12 cm**-1
 197:      1645.61 cm**-1
 198:      1650.45 cm**-1
 199:      1650.86 cm**-1
 200:      1662.01 cm**-1
 201:      1664.00 cm**-1
 202:      1667.76 cm**-1
 203:      1677.71 cm**-1
 204:      1702.68 cm**-1
 205:      1732.18 cm**-1
 206:      2864.43 cm**-1
 207:      3044.79 cm**-1
 208:      3049.47 cm**-1
 209:      3055.57 cm**-1
 210:      3055.80 cm**-1
 211:      3057.77 cm**-1
 212:      3063.59 cm**-1
 213:      3119.45 cm**-1
 214:      3125.03 cm**-1
 215:      3128.26 cm**-1
 216:      3133.61 cm**-1
 217:      3136.15 cm**-1
 218:      3137.73 cm**-1
 219:      3138.80 cm**-1
 220:      3138.97 cm**-1
 221:      3149.88 cm**-1
 222:      3150.51 cm**-1
 223:      3152.90 cm**-1
 224:      3154.98 cm**-1
 225:      3155.45 cm**-1
 226:      3188.24 cm**-1
 227:      3195.83 cm**-1
 228:      3196.54 cm**-1
 229:      3196.69 cm**-1
 230:      3201.44 cm**-1
 231:      3202.96 cm**-1
 232:      3205.38 cm**-1
 233:      3206.01 cm**-1
 234:      3208.23 cm**-1
 235:      3212.02 cm**-1
 236:      3214.24 cm**-1
 237:      3214.43 cm**-1
 238:      3217.51 cm**-1
 239:      3217.96 cm**-1
 240:      3219.22 cm**-1
 241:      3222.18 cm**-1
 242:      3224.28 cm**-1
 243:      3229.22 cm**-1
 244:      3240.25 cm**-1
 245:      3449.62 cm**-1


------------
NORMAL MODES
------------

These modes are the cartesian displacements weighted by the diagonal matrix
M(i,i)=1/sqrt(m[i]) where m[i] is the mass of the displaced atom
Thus, these vectors are normalized but *not* orthogonal

                  0          1          2          3          4          5    
      0       0.000000   0.000000   0.000000   0.000000   0.000000   0.000000
      1       0.000000   0.000000   0.000000   0.000000   0.000000   0.000000
      2       0.000000   0.000000   0.000000   0.000000   0.000000   0.000000
      3       0.000000   0.000000   0.000000   0.000000   0.000000   0.000000
      4       0.000000   0.000000   0.000000   0.000000   0.000000   0.000000
      5       0.000000   0.000000   0.000000   0.000000   0.000000   0.000000
      6       0.000000   0.000000   0.000000   0.000000   0.000000   0.000000
      7       0.000000   0.000000   0.000000   0.000000   0.000000   0.000000
      8       0.000000   0.000000   0.000000   0.000000   0.000000   0.000000
      9       0.000000   0.000000   0.000000   0.000000   0.000000   0.000000
     10       0.000000   0.000000   0.000000   0.000000   0.000000   0.000000
     11       0.000000   0.000000   0.000000   0.000000   0.000000   0.000000
     12       0.000000   0.000000   0.000000   0.000000   0.000000   0.000000
     13       0.000000   0.000000   0.000000   0.000000   0.000000   0.000000
     14       0.000000   0.000000   0.000000   0.000000   0.000000   0.000000
     15       0.000000   0.000000   0.000000   0.000000   0.000000   0.000000
     16       0.000000   0.000000   0.000000   0.000000   0.000000   0.000000
     17       0.000000   0.000000   0.000000   0.000000   0.000000   0.000000
     18       0.000000   0.000000   0.000000   0.000000   0.000000   0.000000
     19       0.000000   0.000000   0.000000   0.000000   0.000000   0.000000
     20       0.000000   0.000000   0.000000   0.000000   0.000000   0.000000
     21       0.000000   0.000000   0.000000   0.000000   0.000000   0.000000
     22       0.000000   0.000000   0.000000   0.000000   0.000000   0.000000
     23       0.000000   0.000000   0.000000   0.000000   0.000000   0.000000
     24       0.000000   0.000000   0.000000   0.000000   0.000000   0.000000
     25       0.000000   0.000000   0.000000   0.000000   0.000000   0.000000
     26       0.000000   0.000000   0.000000   0.000000   0.000000   0.000000
     27       0.000000   0.000000   0.000000   0.000000   0.000000   0.000000
     28       0.000000   0.000000   0.000000   0.000000   0.000000   0.000000
     29       0.000000   0.000000   0.000000   0.000000   0.000000   0.000000
     30       0.000000   0.000000   0.000000   0.000000   0.000000   0.000000
     31       0.000000   0.000000   0.000000   0.000000   0.000000   0.000000
     32       0.000000   0.000000   0.000000   0.000000   0.000000   0.000000
     33       0.000000   0.000000   0.000000   0.000000   0.000000   0.000000
     34       0.000000   0.000000   0.000000   0.000000   0.000000   0.000000
     35       0.000000   0.000000   0.000000   0.000000   0.000000   0.000000
     36       0.000000   0.000000   0.000000   0.000000   0.000000   0.000000
     37       0.000000   0.000000   0.000000   0.000000   0.000000   0.000000
     38       0.000000   0.000000   0.000000   0.000000   0.000000   0.000000
     39       0.000000   0.000000   0.000000   0.000000   0.000000   0.000000
     40       0.000000   0.000000   0.000000   0.000000   0.000000   0.000000
     41       0.000000   0.000000   0.000000   0.000000   0.000000   0.000000
     42       0.000000   0.000000   0.000000   0.000000   0.000000   0.000000
     43       0.000000   0.000000   0.000000   0.000000   0.000000   0.000000
     44       0.000000   0.000000   0.000000   0.000000   0.000000   0.000000
     45       0.000000   0.000000   0.000000   0.000000   0.000000   0.000000
     46       0.000000   0.000000   0.000000   0.000000   0.000000   0.000000
     47       0.000000   0.000000   0.000000   0.000000   0.000000   0.000000
     48       0.000000   0.000000   0.000000   0.000000   0.000000   0.000000
     49       0.000000   0.000000   0.000000   0.000000   0.000000   0.000000
     50       0.000000   0.000000   0.000000   0.000000   0.000000   0.000000
     51       0.000000   0.000000   0.000000   0.000000   0.000000   0.000000
     52       0.000000   0.000000   0.000000   0.000000   0.000000   0.000000
     53       0.000000   0.000000   0.000000   0.000000   0.000000   0.000000
     54       0.000000   0.000000   0.000000   0.000000   0.000000   0.000000
     55       0.000000   0.000000   0.000000   0.000000   0.000000   0.000000
     56       0.000000   0.000000   0.000000   0.000000   0.000000   0.000000
     57       0.000000   0.000000   0.000000   0.000000   0.000000   0.000000
     58       0.000000   0.000000   0.000000   0.000000   0.000000   0.000000
     59       0.000000   0.000000   0.000000   0.000000   0.000000   0.000000
     60       0.000000   0.000000   0.000000   0.000000   0.000000   0.000000
     61       0.000000   0.000000   0.000000   0.000000   0.000000   0.000000
     62       0.000000   0.000000   0.000000   0.000000   0.000000   0.000000
     63       0.000000   0.000000   0.000000   0.000000   0.000000   0.000000
     64       0.000000   0.000000   0.000000   0.000000   0.000000   0.000000
     65       0.000000   0.000000   0.000000   0.000000   0.000000   0.000000
     66       0.000000   0.000000   0.000000   0.000000   0.000000   0.000000
     67       0.000000   0.000000   0.000000   0.000000   0.000000   0.000000
     68       0.000000   0.000000   0.000000   0.000000   0.000000   0.000000
     69       0.000000   0.000000   0.000000   0.000000   0.000000   0.000000
     70       0.000000   0.000000   0.000000   0.000000   0.000000   0.000000
     71       0.000000   0.000000   0.000000   0.000000   0.000000   0.000000
     72       0.000000   0.000000   0.000000   0.000000   0.000000   0.000000
     73       0.000000   0.000000   0.000000   0.000000   0.000000   0.000000
     74       0.000000   0.000000   0.000000   0.000000   0.000000   0.000000
     75       0.000000   0.000000   0.000000   0.000000   0.000000   0.000000
     76       0.000000   0.000000   0.000000   0.000000   0.000000   0.000000
     77       0.000000   0.000000   0.000000   0.000000   0.000000   0.000000
     78       0.000000   0.000000   0.000000   0.000000   0.000000   0.000000
     79       0.000000   0.000000   0.000000   0.000000   0.000000   0.000000
     80       0.000000   0.000000   0.000000   0.000000   0.000000   0.000000
     81       0.000000   0.000000   0.000000   0.000000   0.000000   0.000000
     82       0.000000   0.000000   0.000000   0.000000   0.000000   0.000000
     83       0.000000   0.000000   0.000000   0.000000   0.000000   0.000000
     84       0.000000   0.000000   0.000000   0.000000   0.000000   0.000000
     85       0.000000   0.000000   0.000000   0.000000   0.000000   0.000000
     86       0.000000   0.000000   0.000000   0.000000   0.000000   0.000000
     87       0.000000   0.000000   0.000000   0.000000   0.000000   0.000000
     88       0.000000   0.000000   0.000000   0.000000   0.000000   0.000000
     89       0.000000   0.000000   0.000000   0.000000   0.000000   0.000000
     90       0.000000   0.000000   0.000000   0.000000   0.000000   0.000000
     91       0.000000   0.000000   0.000000   0.000000   0.000000   0.000000
     92       0.000000   0.000000   0.000000   0.000000   0.000000   0.000000
     93       0.000000   0.000000   0.000000   0.000000   0.000000   0.000000
     94       0.000000   0.000000   0.000000   0.000000   0.000000   0.000000
     95       0.000000   0.000000   0.000000   0.000000   0.000000   0.000000
     96       0.000000   0.000000   0.000000   0.000000   0.000000   0.000000
     97       0.000000   0.000000   0.000000   0.000000   0.000000   0.000000
     98       0.000000   0.000000   0.000000   0.000000   0.000000   0.000000
     99       0.000000   0.000000   0.000000   0.000000   0.000000   0.000000
    100       0.000000   0.000000   0.000000   0.000000   0.000000   0.000000
    101       0.000000   0.000000   0.000000   0.000000   0.000000   0.000000
    102       0.000000   0.000000   0.000000   0.000000   0.000000   0.000000
    103       0.000000   0.000000   0.000000   0.000000   0.000000   0.000000
    104       0.000000   0.000000   0.000000   0.000000   0.000000   0.000000
    105       0.000000   0.000000   0.000000   0.000000   0.000000   0.000000
    106       0.000000   0.000000   0.000000   0.000000   0.000000   0.000000
    107       0.000000   0.000000   0.000000   0.000000   0.000000   0.000000
    108       0.000000   0.000000   0.000000   0.000000   0.000000   0.000000
    109       0.000000   0.000000   0.000000   0.000000   0.000000   0.000000
    110       0.000000   0.000000   0.000000   0.000000   0.000000   0.000000
    111       0.000000   0.000000   0.000000   0.000000   0.000000   0.000000
    112       0.000000   0.000000   0.000000   0.000000   0.000000   0.000000
    113       0.000000   0.000000   0.000000   0.000000   0.000000   0.000000
    114       0.000000   0.000000   0.000000   0.000000   0.000000   0.000000
    115       0.000000   0.000000   0.000000   0.000000   0.000000   0.000000
    116       0.000000   0.000000   0.000000   0.000000   0.000000   0.000000
    117       0.000000   0.000000   0.000000   0.000000   0.000000   0.000000
    118       0.000000   0.000000   0.000000   0.000000   0.000000   0.000000
    119       0.000000   0.000000   0.000000   0.000000   0.000000   0.000000
    120       0.000000   0.000000   0.000000   0.000000   0.000000   0.000000
    121       0.000000   0.000000   0.000000   0.000000   0.000000   0.000000
    122       0.000000   0.000000   0.000000   0.000000   0.000000   0.000000
    123       0.000000   0.000000   0.000000   0.000000   0.000000   0.000000
    124       0.000000   0.000000   0.000000   0.000000   0.000000   0.000000
    125       0.000000   0.000000   0.000000   0.000000   0.000000   0.000000
    126       0.000000   0.000000   0.000000   0.000000   0.000000   0.000000
    127       0.000000   0.000000   0.000000   0.000000   0.000000   0.000000
    128       0.000000   0.000000   0.000000   0.000000   0.000000   0.000000
    129       0.000000   0.000000   0.000000   0.000000   0.000000   0.000000
    130       0.000000   0.000000   0.000000   0.000000   0.000000   0.000000
    131       0.000000   0.000000   0.000000   0.000000   0.000000   0.000000
    132       0.000000   0.000000   0.000000   0.000000   0.000000   0.000000
    133       0.000000   0.000000   0.000000   0.000000   0.000000   0.000000
    134       0.000000   0.000000   0.000000   0.000000   0.000000   0.000000
    135       0.000000   0.000000   0.000000   0.000000   0.000000   0.000000
    136       0.000000   0.000000   0.000000   0.000000   0.000000   0.000000
    137       0.000000   0.000000   0.000000   0.000000   0.000000   0.000000
    138       0.000000   0.000000   0.000000   0.000000   0.000000   0.000000
    139       0.000000   0.000000   0.000000   0.000000   0.000000   0.000000
    140       0.000000   0.000000   0.000000   0.000000   0.000000   0.000000
    141       0.000000   0.000000   0.000000   0.000000   0.000000   0.000000
    142       0.000000   0.000000   0.000000   0.000000   0.000000   0.000000
    143       0.000000   0.000000   0.000000   0.000000   0.000000   0.000000
    144       0.000000   0.000000   0.000000   0.000000   0.000000   0.000000
    145       0.000000   0.000000   0.000000   0.000000   0.000000   0.000000
    146       0.000000   0.000000   0.000000   0.000000   0.000000   0.000000
    147       0.000000   0.000000   0.000000   0.000000   0.000000   0.000000
    148       0.000000   0.000000   0.000000   0.000000   0.000000   0.000000
    149       0.000000   0.000000   0.000000   0.000000   0.000000   0.000000
    150       0.000000   0.000000   0.000000   0.000000   0.000000   0.000000
    151       0.000000   0.000000   0.000000   0.000000   0.000000   0.000000
    152       0.000000   0.000000   0.000000   0.000000   0.000000   0.000000
    153       0.000000   0.000000   0.000000   0.000000   0.000000   0.000000
    154       0.000000   0.000000   0.000000   0.000000   0.000000   0.000000
    155       0.000000   0.000000   0.000000   0.000000   0.000000   0.000000
    156       0.000000   0.000000   0.000000   0.000000   0.000000   0.000000
    157       0.000000   0.000000   0.000000   0.000000   0.000000   0.000000
    158       0.000000   0.000000   0.000000   0.000000   0.000000   0.000000
    159       0.000000   0.000000   0.000000   0.000000   0.000000   0.000000
    160       0.000000   0.000000   0.000000   0.000000   0.000000   0.000000
    161       0.000000   0.000000   0.000000   0.000000   0.000000   0.000000
    162       0.000000   0.000000   0.000000   0.000000   0.000000   0.000000
    163       0.000000   0.000000   0.000000   0.000000   0.000000   0.000000
    164       0.000000   0.000000   0.000000   0.000000   0.000000   0.000000
    165       0.000000   0.000000   0.000000   0.000000   0.000000   0.000000
    166       0.000000   0.000000   0.000000   0.000000   0.000000   0.000000
    167       0.000000   0.000000   0.000000   0.000000   0.000000   0.000000
    168       0.000000   0.000000   0.000000   0.000000   0.000000   0.000000
    169       0.000000   0.000000   0.000000   0.000000   0.000000   0.000000
    170       0.000000   0.000000   0.000000   0.000000   0.000000   0.000000
    171       0.000000   0.000000   0.000000   0.000000   0.000000   0.000000
    172       0.000000   0.000000   0.000000   0.000000   0.000000   0.000000
    173       0.000000   0.000000   0.000000   0.000000   0.000000   0.000000
    174       0.000000   0.000000   0.000000   0.000000   0.000000   0.000000
    175       0.000000   0.000000   0.000000   0.000000   0.000000   0.000000
    176       0.000000   0.000000   0.000000   0.000000   0.000000   0.000000
    177       0.000000   0.000000   0.000000   0.000000   0.000000   0.000000
    178       0.000000   0.000000   0.000000   0.000000   0.000000   0.000000
    179       0.000000   0.000000   0.000000   0.000000   0.000000   0.000000
    180       0.000000   0.000000   0.000000   0.000000   0.000000   0.000000
    181       0.000000   0.000000   0.000000   0.000000   0.000000   0.000000
    182       0.000000   0.000000   0.000000   0.000000   0.000000   0.000000
    183       0.000000   0.000000   0.000000   0.000000   0.000000   0.000000
    184       0.000000   0.000000   0.000000   0.000000   0.000000   0.000000
    185       0.000000   0.000000   0.000000   0.000000   0.000000   0.000000
    186       0.000000   0.000000   0.000000   0.000000   0.000000   0.000000
    187       0.000000   0.000000   0.000000   0.000000   0.000000   0.000000
    188       0.000000   0.000000   0.000000   0.000000   0.000000   0.000000
    189       0.000000   0.000000   0.000000   0.000000   0.000000   0.000000
    190       0.000000   0.000000   0.000000   0.000000   0.000000   0.000000
    191       0.000000   0.000000   0.000000   0.000000   0.000000   0.000000
    192       0.000000   0.000000   0.000000   0.000000   0.000000   0.000000
    193       0.000000   0.000000   0.000000   0.000000   0.000000   0.000000
    194       0.000000   0.000000   0.000000   0.000000   0.000000   0.000000
    195       0.000000   0.000000   0.000000   0.000000   0.000000   0.000000
    196       0.000000   0.000000   0.000000   0.000000   0.000000   0.000000
    197       0.000000   0.000000   0.000000   0.000000   0.000000   0.000000
    198       0.000000   0.000000   0.000000   0.000000   0.000000   0.000000
    199       0.000000   0.000000   0.000000   0.000000   0.000000   0.000000
    200       0.000000   0.000000   0.000000   0.000000   0.000000   0.000000
    201       0.000000   0.000000   0.000000   0.000000   0.000000   0.000000
    202       0.000000   0.000000   0.000000   0.000000   0.000000   0.000000
    203       0.000000   0.000000   0.000000   0.000000   0.000000   0.000000
    204       0.000000   0.000000   0.000000   0.000000   0.000000   0.000000
    205       0.000000   0.000000   0.000000   0.000000   0.000000   0.000000
    206       0.000000   0.000000   0.000000   0.000000   0.000000   0.000000
    207       0.000000   0.000000   0.000000   0.000000   0.000000   0.000000
    208       0.000000   0.000000   0.000000   0.000000   0.000000   0.000000
    209       0.000000   0.000000   0.000000   0.000000   0.000000   0.000000
    210       0.000000   0.000000   0.000000   0.000000   0.000000   0.000000
    211       0.000000   0.000000   0.000000   0.000000   0.000000   0.000000
    212       0.000000   0.000000   0.000000   0.000000   0.000000   0.000000
    213       0.000000   0.000000   0.000000   0.000000   0.000000   0.000000
    214       0.000000   0.000000   0.000000   0.000000   0.000000   0.000000
    215       0.000000   0.000000   0.000000   0.000000   0.000000   0.000000
    216       0.000000   0.000000   0.000000   0.000000   0.000000   0.000000
    217       0.000000   0.000000   0.000000   0.000000   0.000000   0.000000
    218       0.000000   0.000000   0.000000   0.000000   0.000000   0.000000
    219       0.000000   0.000000   0.000000   0.000000   0.000000   0.000000
    220       0.000000   0.000000   0.000000   0.000000   0.000000   0.000000
    221       0.000000   0.000000   0.000000   0.000000   0.000000   0.000000
    222       0.000000   0.000000   0.000000   0.000000   0.000000   0.000000
    223       0.000000   0.000000   0.000000   0.000000   0.000000   0.000000
    224       0.000000   0.000000   0.000000   0.000000   0.000000   0.000000
    225       0.000000   0.000000   0.000000   0.000000   0.000000   0.000000
    226       0.000000   0.000000   0.000000   0.000000   0.000000   0.000000
    227       0.000000   0.000000   0.000000   0.000000   0.000000   0.000000
    228       0.000000   0.000000   0.000000   0.000000   0.000000   0.000000
    229       0.000000   0.000000   0.000000   0.000000   0.000000   0.000000
    230       0.000000   0.000000   0.000000   0.000000   0.000000   0.000000
    231       0.000000   0.000000   0.000000   0.000000   0.000000   0.000000
    232       0.000000   0.000000   0.000000   0.000000   0.000000   0.000000
    233       0.000000   0.000000   0.000000   0.000000   0.000000   0.000000
    234       0.000000   0.000000   0.000000   0.000000   0.000000   0.000000
    235       0.000000   0.000000   0.000000   0.000000   0.000000   0.000000
    236       0.000000   0.000000   0.000000   0.000000   0.000000   0.000000
    237       0.000000   0.000000   0.000000   0.000000   0.000000   0.000000
    238       0.000000   0.000000   0.000000   0.000000   0.000000   0.000000
    239       0.000000   0.000000   0.000000   0.000000   0.000000   0.000000
    240       0.000000   0.000000   0.000000   0.000000   0.000000   0.000000
    241       0.000000   0.000000   0.000000   0.000000   0.000000   0.000000
    242       0.000000   0.000000   0.000000   0.000000   0.000000   0.000000
    243       0.000000   0.000000   0.000000   0.000000   0.000000   0.000000
    244       0.000000   0.000000   0.000000   0.000000   0.000000   0.000000
    245       0.000000   0.000000   0.000000   0.000000   0.000000   0.000000
                  6          7          8          9         10         11    
      0      -0.205857   0.024870   0.004639   0.002108   0.035210  -0.053320
      1      -0.076512   0.008793   0.010033   0.001300   0.017297  -0.050473
      2      -0.368242  -0.009657  -0.002261  -0.015477   0.018866  -0.027760
      3      -0.010523   0.043852  -0.027932   0.009821   0.018981  -0.020997
      4      -0.031508  -0.024296   0.051043  -0.036900  -0.040651   0.033059
      5       0.106328  -0.007220   0.005571  -0.009425   0.056351  -0.090512
      6      -0.037250   0.002439  -0.038694   0.034231  -0.016314  -0.001559
      7       0.097471  -0.001086  -0.030663   0.029453  -0.014572   0.003789
      8      -0.064987   0.006049  -0.030762  -0.003794   0.027295   0.005278
      9       0.089919   0.040165  -0.016050  -0.008334   0.011223  -0.002281
     10      -0.006570  -0.011994  -0.000044   0.012307  -0.029795  -0.015298
     11      -0.021176  -0.002070  -0.014437  -0.004879   0.020575  -0.018676
     12      -0.032087   0.018200  -0.022631   0.011851   0.007704  -0.021873
     13      -0.050434  -0.000976  -0.012193   0.008975  -0.012754  -0.018636
     14      -0.167070   0.000896  -0.019128  -0.014549   0.021591  -0.012050
     15       0.057996   0.031781  -0.033249  -0.012976  -0.002397  -0.016122
     16      -0.008465  -0.009157  -0.015863  -0.002327  -0.038479  -0.020281
     17      -0.088735   0.007461  -0.024857  -0.026836   0.017137  -0.010331
     18       0.081019   0.037508  -0.050209  -0.048256  -0.023204  -0.029546
     19      -0.001629  -0.012121  -0.006342   0.008587  -0.034517  -0.016574
     20      -0.120452   0.008891  -0.029263  -0.021795   0.024073  -0.007423
     21       0.053868   0.032488  -0.032335  -0.013056  -0.001449  -0.016526
     22      -0.023215  -0.008481  -0.036766  -0.036971  -0.058956  -0.034506
     23      -0.010397   0.027049  -0.033297  -0.065957  -0.002668  -0.020224
     24       0.056860   0.045949  -0.046958  -0.054066  -0.031086  -0.029472
     25      -0.009855   0.007242  -0.028296  -0.064396  -0.021209  -0.038994
     26      -0.011080   0.028224  -0.045251  -0.078034  -0.035977  -0.025942
     27       0.057840   0.055658  -0.058087  -0.085352  -0.051413  -0.037905
     28      -0.005987   0.014459  -0.013939  -0.058402   0.007606  -0.042763
     29      -0.014538   0.016613  -0.045452  -0.058200  -0.037801  -0.017259
     30       0.054347   0.046604  -0.047083  -0.053985  -0.034386  -0.031309
     31       0.003514   0.014767  -0.037621  -0.102700  -0.017466  -0.036844
     32      -0.003042   0.043215  -0.056754  -0.114070  -0.069527  -0.043994
     33       0.064620   0.057331  -0.058451  -0.087218  -0.058935  -0.041886
     34       0.014010   0.027212  -0.029931  -0.124351   0.013957  -0.039831
     35      -0.001649   0.043865  -0.066517  -0.123288  -0.096875  -0.048653
     36       0.039760   0.033855  -0.032692  -0.012469  -0.006014  -0.019541
     37       0.007179   0.005603  -0.058536  -0.115498  -0.058646  -0.033666
     38       0.005602   0.057822  -0.055562  -0.137417  -0.067324  -0.054524
     39       0.039415   0.034503  -0.032867  -0.012551  -0.008310  -0.020770
     40       0.019455   0.011637  -0.067934  -0.149365  -0.057750  -0.032810
     41       0.012628   0.069637  -0.064201  -0.164061  -0.093048  -0.067988
     42       0.029969   0.020117  -0.018050   0.028869   0.025108  -0.005855
     43      -0.001184  -0.010232  -0.069550  -0.088128  -0.104186  -0.033248
     44       0.003687   0.056807  -0.043039  -0.125977  -0.031413  -0.047115
     45       0.022636   0.010002  -0.006652   0.061217   0.047152   0.003873
     46       0.004310  -0.016339  -0.086361  -0.098505  -0.137844  -0.031927
     47       0.005789   0.067451  -0.041829  -0.143545  -0.028567  -0.054845
     48       0.030704   0.019239  -0.017788   0.029424   0.027531  -0.004376
     49      -0.014753  -0.016681  -0.057283  -0.048010  -0.101556  -0.032188
     50      -0.002104   0.041205  -0.032227  -0.090579   0.000216  -0.030586
     51       0.019085   0.008692  -0.006140   0.062626   0.052916   0.005320
     52      -0.018664  -0.027025  -0.063508  -0.027389  -0.130730  -0.028976
     53      -0.006719   0.039782  -0.023212  -0.081279   0.026521  -0.026818
     54      -0.045290  -0.005219  -0.027177   0.049213  -0.003545  -0.045053
     55       0.061069   0.009704  -0.025095   0.050134   0.022178  -0.007651
     56      -0.051725   0.003669  -0.025761   0.004368   0.035433  -0.012510
     57      -0.036150  -0.007873  -0.037582   0.053674  -0.017726  -0.020689
     58       0.041190   0.027350   0.032893   0.019977   0.101440  -0.141346
     59      -0.057031  -0.002272  -0.009692   0.023630   0.061720  -0.074151
     60      -0.027572  -0.015942  -0.079661   0.066039  -0.075771   0.086831
     61       0.049184   0.028118   0.048872   0.001065   0.112426  -0.182804
     62      -0.070816  -0.000411  -0.018423   0.047713   0.066248  -0.050474
     63      -0.018475  -0.013764  -0.029411   0.065137  -0.005497  -0.059209
     64       0.017091   0.034663   0.033020   0.038155   0.120250  -0.133093
     65      -0.055057  -0.003347  -0.006650   0.030569   0.068815  -0.086698
     66      -0.055765   0.003737  -0.012134   0.033870   0.016978  -0.070669
     67       0.042321   0.032349   0.058897  -0.001307   0.129165  -0.204637
     68      -0.031246  -0.006908   0.009457   0.006844   0.072893  -0.135488
     69      -0.019514  -0.021976  -0.066204   0.078111  -0.057660   0.031721
     70       0.065433   0.003575  -0.059253   0.079341  -0.010773   0.070450
     71      -0.064898   0.010202  -0.046228   0.026336   0.032783   0.047530
     72      -0.021361  -0.020254  -0.059904   0.075432  -0.048638   0.016433
     73       0.076681  -0.009744  -0.104117   0.101691  -0.073105   0.173475
     74      -0.076132   0.013291  -0.059013   0.013642   0.009974   0.099574
     75      -0.009929  -0.026615  -0.057336   0.088982  -0.043549  -0.010352
     76       0.073446   0.011572  -0.054567   0.097445   0.019701   0.059481
     77      -0.061164   0.009312  -0.042613   0.032092   0.040743   0.031476
     78      -0.021514  -0.031864  -0.111279   0.092169  -0.122138   0.146555
     79       0.061935   0.004360  -0.045225   0.061942  -0.003582   0.038618
     80      -0.056107   0.012677  -0.052870   0.051076   0.045391   0.058198
     81      -0.048175   0.006669   0.030378   0.032131   0.076177  -0.190969
     82       0.070198   0.008923  -0.045419   0.073584   0.011860   0.035811
     83      -0.073992   0.000011  -0.015842  -0.027234   0.019507  -0.023634
     84      -0.069081   0.000148   0.033099   0.041708   0.076468  -0.200477
     85       0.090310   0.017920  -0.039771   0.089579   0.045484   0.009048
     86      -0.080135  -0.001424  -0.014315  -0.022095   0.022877  -0.029682
     87      -0.049106   0.008636   0.037496   0.029342   0.086344  -0.208880
     88       0.067885  -0.004455  -0.089980   0.093653  -0.051159   0.146774
     89      -0.060725   0.004681  -0.021462  -0.038695   0.010651  -0.003760
     90      -0.043042   0.019867   0.063099   0.013259   0.124521  -0.270990
     91       0.062254   0.012919  -0.022010   0.055357   0.034457  -0.017655
     92      -0.101884  -0.006478  -0.005202  -0.042411   0.011174  -0.040422
     93      -0.028083   0.032965  -0.040236   0.005672   0.010189   0.016956
     94       0.020300  -0.008207   0.008059   0.054882  -0.018244  -0.017282
     95       0.017304  -0.000940  -0.015312  -0.004280   0.021547  -0.020054
     96      -0.017099  -0.017147  -0.049212   0.012941   0.034787   0.012759
     97       0.006693   0.021845   0.011550   0.077897  -0.024480  -0.010906
     98      -0.001906   0.001777  -0.017822   0.033704   0.031443  -0.015042
     99      -0.015919  -0.067483  -0.094251   0.034222   0.042277   0.016111
    100       0.003423   0.049053   0.033272   0.117641  -0.013475  -0.007512
    101       0.000261   0.006360  -0.013768   0.028134   0.029718  -0.015732
    102      -0.003014  -0.124084  -0.109282   0.043599   0.062731   0.006437
    103      -0.007522   0.077335   0.039521   0.135738  -0.017914  -0.000496
    104      -0.006043   0.008180  -0.014941   0.056467   0.036608  -0.012431
    105      -0.020756  -0.055103  -0.123145   0.043112   0.024546   0.030080
    106       0.001284   0.041251   0.047666   0.134713   0.002540  -0.012688
    107       0.005692   0.005836  -0.009390  -0.011204   0.019956  -0.021397
    108      -0.007408  -0.098132  -0.159805   0.059008   0.032179   0.033305
    109      -0.012805   0.064916   0.065643   0.165825   0.009900  -0.009592
    110       0.004674   0.009070  -0.006516  -0.013351   0.019135  -0.021781
    111      -0.039581   0.013548  -0.106005   0.031361  -0.004060   0.041188
    112       0.017689   0.004339   0.039638   0.112694   0.009356  -0.021703
    113       0.014647  -0.000522  -0.009404  -0.048072   0.010975  -0.026768
    114      -0.046201   0.029823  -0.126575   0.037241  -0.019805   0.054587
    115       0.018686  -0.003729   0.049821   0.126175   0.022492  -0.026920
    116       0.018903  -0.002555  -0.006834  -0.079827   0.002822  -0.030979
    117      -0.043685   0.053674  -0.065812   0.013682  -0.010425   0.032662
    118       0.026459  -0.018391   0.020641   0.072386  -0.001378  -0.022640
    119       0.016598  -0.002415  -0.011758  -0.044022   0.012136  -0.025954
    120      -0.048796   0.098170  -0.057305   0.009212  -0.029599   0.039736
    121       0.034080  -0.044276   0.017150   0.053687   0.004146  -0.029934
    122       0.023454  -0.006488  -0.010798  -0.071394   0.006656  -0.031007
    123      -0.002993  -0.034845  -0.018763  -0.000291   0.049968   0.000733
    124       0.002477   0.029213  -0.005947   0.068352  -0.038579  -0.006840
    125      -0.005972   0.013833  -0.021244   0.081567   0.044469  -0.005277
    126       0.002278  -0.122543  -0.020916   0.000175   0.067872  -0.031046
    127       0.005532   0.006088   0.008334   0.072335  -0.025878  -0.016601
    128      -0.009864   0.187315   0.050633   0.095825   0.043734   0.051610
    129       0.002127  -0.065154   0.005187  -0.015913   0.061079  -0.013110
    130       0.010130  -0.078975   0.002162   0.047556  -0.019496  -0.047355
    131      -0.009763   0.271877   0.091174   0.068782   0.033333   0.077674
    132       0.004365  -0.140949  -0.000524  -0.013302   0.075270  -0.040035
    133       0.005788   0.014952  -0.003008   0.066601  -0.034709  -0.012420
    134      -0.013863   0.195000   0.047754   0.140814   0.057089   0.055668
    135       0.001316  -0.226857  -0.067712   0.029435   0.080598  -0.063694
    136       0.001961   0.060717   0.035452   0.105123  -0.014682   0.001009
    137      -0.009944   0.215918   0.063908   0.090454   0.041246   0.060534
    138      -0.002898  -0.116298  -0.055114   0.016306   0.057689  -0.022540
    139      -0.003948   0.157469   0.005760   0.093336  -0.051101   0.043238
    140      -0.006275  -0.106866  -0.079865   0.111592   0.056161  -0.038562
    141      -0.002654  -0.222347  -0.104219   0.038620   0.068050  -0.051592
    142      -0.007766   0.258859   0.042735   0.116162  -0.047723   0.083904
    143      -0.006676  -0.081781  -0.069143   0.109852   0.054656  -0.030554
    144       0.001409  -0.121669  -0.031207   0.004435   0.063798  -0.028145
    145      -0.004869   0.148595  -0.009989   0.088725  -0.057152   0.039522
    146      -0.010702  -0.075409  -0.078160   0.143703   0.062669  -0.019296
    147      -0.005600  -0.064067  -0.055612   0.016471   0.047559  -0.004207
    148      -0.005477   0.164143  -0.006382   0.091977  -0.057363   0.045693
    149      -0.003682  -0.251050  -0.136504   0.105531   0.059750  -0.088640
    150       0.000434   0.117503   0.053540  -0.033620   0.036776   0.044883
    151       0.020191  -0.070179  -0.051710   0.034165  -0.049307  -0.044853
    152      -0.005768  -0.025299  -0.040216   0.092515   0.048919  -0.016455
    153       0.020360   0.143992   0.049013  -0.035687   0.023098   0.048791
    154       0.034746  -0.094709  -0.072170   0.029702  -0.056823  -0.056004
    155       0.000603  -0.150748  -0.091867   0.085086   0.053189  -0.058131
    156      -0.013649   0.130481   0.077485  -0.040902   0.045820   0.051166
    157       0.032711  -0.078829  -0.067960   0.033993  -0.057231  -0.050103
    158      -0.018092  -0.031435  -0.049566   0.129075   0.057594  -0.012412
    159      -0.002218   0.194141   0.092152  -0.051332   0.031417   0.068010
    160       0.009691  -0.115099  -0.051139   0.012278  -0.041515  -0.059035
    161      -0.005975   0.078405   0.006232   0.076517   0.040823   0.014801
    162       0.041312   0.035487  -0.006062  -0.008897   0.017495  -0.009724
    163      -0.134169  -0.014738   0.033313  -0.018638  -0.027148   0.006467
    164       0.440533  -0.009778  -0.000866  -0.009305   0.032308  -0.056906
    165       0.050402   0.024821   0.026891  -0.042886   0.008801   0.021492
    166      -0.067504  -0.016022   0.040108  -0.026451  -0.025277   0.010060
    167       0.186988  -0.034739   0.014599  -0.018822  -0.011658  -0.009327
    168       0.107661  -0.011339   0.017616  -0.041833   0.018807   0.013700
    169      -0.112897  -0.048619   0.064780  -0.050889  -0.055964   0.057355
    170       0.103880  -0.014004   0.036590  -0.032393  -0.037568   0.022952
    171       0.122327  -0.028151  -0.008697  -0.018706   0.028527  -0.010967
    172      -0.160669  -0.071639   0.078065  -0.062956  -0.079544   0.088621
    173       0.140347   0.017242   0.039184  -0.034263  -0.021151   0.007860
    174       0.094239  -0.025091   0.042566  -0.071399   0.016051   0.039138
    175      -0.110489  -0.052474   0.071696  -0.059293  -0.056173   0.064098
    176       0.006834  -0.033123   0.055053  -0.043099  -0.084277   0.073531
    177       0.117380  -0.053924   0.034882  -0.070238   0.024554   0.032229
    178      -0.160125  -0.077683   0.091061  -0.078501  -0.080343   0.101330
    179      -0.042248  -0.016963   0.072611  -0.054058  -0.104983   0.099267
    180       0.045847  -0.000937   0.076832  -0.101800   0.002551   0.073199
    181      -0.045458  -0.023419   0.053709  -0.042884  -0.025355   0.023214
    182      -0.022084  -0.073504   0.051864  -0.040584  -0.104693   0.091321
    183       0.035392  -0.010851   0.095100  -0.123689   0.001394   0.091764
    184      -0.046970  -0.026016   0.058896  -0.049254  -0.025026   0.028035
    185      -0.093568  -0.089255   0.067926  -0.050306  -0.143008   0.132687
    186       0.018002   0.037144   0.087602  -0.103943  -0.009435   0.083582
    187       0.013088   0.009484   0.029605  -0.018921   0.004858  -0.023214
    188       0.033362  -0.094956   0.028979  -0.026520  -0.077527   0.057667
    189      -0.002059   0.055722   0.113628  -0.126805  -0.020570   0.110187
    190       0.060626   0.032363   0.015811  -0.006445   0.028705  -0.054936
    191       0.002166  -0.126148   0.026634  -0.024730  -0.092804   0.071245
    192       0.009784   0.049819   0.063101  -0.075007  -0.006233   0.057467
    193       0.004468   0.013062   0.022591  -0.010438   0.004843  -0.029909
    194       0.136765  -0.076235   0.010028  -0.015480  -0.031127   0.007349
    195      -0.011267   0.077133   0.070222  -0.076633  -0.014667   0.063652
    196       0.061877   0.037810   0.003060   0.008852   0.029052  -0.067153
    197       0.191270  -0.090710  -0.006859  -0.004327  -0.010505  -0.017521
    198       0.104091   0.038622   0.007452  -0.015928   0.018627   0.003472
    199      -0.018382  -0.010263  -0.012324   0.005449  -0.036981  -0.019746
    200      -0.030705  -0.003014  -0.019159   0.024247   0.027420  -0.015280
    201      -0.010393  -0.021271   0.051627   0.015155  -0.061193   0.005917
    202       0.012260   0.011092  -0.070799  -0.029635  -0.044042  -0.041171
    203       0.004073   0.003709  -0.078219   0.054411   0.003776   0.173584
    204      -0.014908  -0.020513   0.018901   0.019926  -0.065543   0.036481
    205       0.033809  -0.006606  -0.037791  -0.015780  -0.031616  -0.000252
    206       0.004588   0.004633  -0.027043   0.044213   0.009303   0.117144
    207      -0.012269  -0.024637   0.064248   0.013402  -0.046510   0.012694
    208       0.011956  -0.009620  -0.008389  -0.042025   0.050809   0.021349
    209       0.018792  -0.000876   0.037557   0.049451  -0.009099   0.058896
    210      -0.010668  -0.023301   0.033845   0.016723  -0.043504   0.045395
    211       0.010973  -0.026086   0.066421  -0.032813   0.127510   0.063758
    212       0.016132  -0.001152   0.084636   0.041753  -0.024661  -0.008211
    213      -0.006671  -0.019416  -0.022932   0.023252  -0.054368   0.089901
    214       0.017600  -0.035548   0.100980  -0.005301   0.107975   0.069427
    215       0.013952   0.002114   0.073857   0.031903  -0.017651  -0.011427
    216      -0.011589  -0.026978   0.075974   0.011614  -0.026513   0.021363
    217       0.005349  -0.030581   0.096721  -0.059214   0.236055   0.103555
    218       0.015601  -0.005371   0.144354   0.046713  -0.052322  -0.073111
    219      -0.011392  -0.025927   0.051804   0.014184  -0.023607   0.047836
    220       0.005383  -0.044845   0.161743  -0.052895   0.308650   0.142501
    221       0.015114  -0.005190   0.178678   0.040980  -0.068332  -0.127110
    222      -0.012043  -0.031929   0.148244   0.003184  -0.013475  -0.036116
    223       0.003072  -0.017516   0.046509  -0.093729   0.258762   0.097467
    224       0.016469  -0.009604   0.159067   0.058519  -0.060097  -0.069355
    225      -0.012511  -0.034714   0.180635  -0.000865  -0.000339  -0.054764
    226       0.001776  -0.020953   0.068608  -0.113522   0.342728   0.129417
    227       0.016340  -0.012804   0.205446   0.061692  -0.080687  -0.119534
    228      -0.013081  -0.033273   0.178994  -0.000256  -0.016913  -0.069511
    229       0.003324  -0.000076  -0.031297  -0.102333   0.172204   0.049334
    230       0.018247  -0.009699   0.113428   0.065960  -0.041002  -0.000345
    231      -0.015465  -0.037155   0.236116  -0.007021  -0.006699  -0.115277
    232       0.002370   0.010191  -0.070275  -0.128631   0.186757   0.042684
    233       0.018695  -0.013015   0.124621   0.075127  -0.046324   0.003464
    234      -0.011911  -0.029692   0.137386   0.004772  -0.032886  -0.044809
    235       0.005962   0.003615  -0.055794  -0.077326   0.071782   0.011360
    236       0.019216  -0.005284   0.052068   0.061662  -0.016597   0.063606
    237      -0.011493  -0.030666   0.160977   0.002316  -0.035924  -0.070932
    238       0.007326   0.016900  -0.114838  -0.084890   0.010871  -0.023664
    239       0.018466  -0.005048   0.015194   0.067094  -0.003550   0.116574
    240      -0.024890  -0.016578  -0.048535   0.030233  -0.083866   0.083406
    241       0.084050  -0.021520  -0.029475   0.018263  -0.072515   0.032149
    242      -0.008578   0.010140  -0.024141   0.030302   0.027016   0.099934
    243       0.049666  -0.002690  -0.051251   0.036913  -0.039916   0.026962
    244       0.131191  -0.008609  -0.040254   0.028640  -0.038897   0.023171
    245      -0.017546   0.011953  -0.039890   0.002293   0.029369   0.036066
                 12         13         14         15         16         17    
      0       0.020707   0.034210  -0.013972  -0.077997  -0.028893   0.054427
      1       0.006554   0.028827  -0.011024  -0.070742  -0.020327   0.023097
      2       0.002433   0.049788  -0.018809  -0.030370   0.018972   0.007892
      3       0.007584   0.010925  -0.012974  -0.053788  -0.040009   0.048871
      4      -0.006743  -0.014721   0.005442  -0.006989   0.001456   0.010507
      5       0.013568   0.076838  -0.028238  -0.073430   0.026252  -0.004424
      6      -0.018890   0.021953  -0.008609  -0.018246  -0.010788   0.038314
      7      -0.027702   0.008174  -0.001056  -0.025111  -0.011790   0.010086
      8      -0.016984   0.027069  -0.010973  -0.015685   0.018706  -0.002466
      9       0.002589   0.002765  -0.009962  -0.035557  -0.031244   0.040803
     10       0.003092   0.009574  -0.005349  -0.033872  -0.017634   0.015992
     11      -0.001965   0.032876  -0.018017  -0.019579   0.022879  -0.004124
     12       0.005026   0.025793  -0.011647  -0.057648  -0.020185   0.048071
     13      -0.007368   0.022344  -0.007788  -0.049218  -0.014287   0.020405
     14      -0.006805   0.038846  -0.017630  -0.026451   0.020438   0.002711
     15       0.005475   0.012561  -0.013680  -0.044411  -0.027658   0.045258
     16       0.000541   0.016026  -0.008144  -0.038077  -0.016243   0.020523
     17      -0.007834   0.031566  -0.018568  -0.021464   0.018200   0.000046
     18       0.007240   0.005296  -0.017776  -0.024779  -0.031911   0.039419
     19       0.002895   0.012697  -0.006186  -0.036594  -0.018001   0.018960
     20      -0.012220   0.041752  -0.018653  -0.037381   0.024239   0.007290
     21       0.004366   0.011951  -0.012960  -0.043296  -0.029528   0.045977
     22       0.007085   0.009565  -0.020040  -0.017270  -0.006270   0.006159
     23      -0.007092   0.011423  -0.017031   0.026481  -0.011479  -0.001259
     24       0.008959  -0.007717  -0.015112   0.008514  -0.055252   0.052081
     25      -0.005560   0.007126  -0.025285  -0.015945   0.013735  -0.091028
     26       0.001234   0.001476  -0.015796   0.056234  -0.034751   0.043030
     27       0.012536  -0.022863  -0.019375   0.045177  -0.068710   0.049984
     28      -0.021092   0.015989  -0.008096  -0.026066   0.003705  -0.122346
     29       0.007676   0.007421  -0.022742   0.034689  -0.018248   0.062771
     30       0.008374  -0.008038  -0.011043   0.013087  -0.062753   0.059849
     31       0.002934  -0.008391  -0.059428  -0.001847   0.050935  -0.158030
     32       0.001975  -0.015635  -0.003297   0.115410  -0.081928   0.068131
     33       0.013042  -0.023723  -0.013028   0.056063  -0.083852   0.065555
     34      -0.006956  -0.010212  -0.065455  -0.003671   0.071016  -0.244973
     35       0.008866  -0.023601  -0.001791   0.140184  -0.102499   0.109167
     36       0.001976   0.011620  -0.005237  -0.036739  -0.043322   0.059496
     37       0.025246  -0.021983  -0.088678   0.013857   0.068664  -0.120074
     38      -0.005759  -0.022342   0.008496   0.142850  -0.106002   0.046675
     39       0.001446   0.011479  -0.002082  -0.033593  -0.049068   0.065582
     40       0.033562  -0.035406  -0.120610   0.023823   0.104430  -0.179864
     41      -0.005712  -0.035111   0.020710   0.188575  -0.145387   0.070745
     42      -0.003025   0.031134  -0.004100  -0.090167  -0.016393   0.051633
     43       0.036840  -0.018769  -0.076369   0.018963   0.041429  -0.005986
     44      -0.013164  -0.012737   0.004216   0.110925  -0.079760  -0.004540
     45      -0.007381   0.046395   0.000113  -0.129705  -0.000483   0.051471
     46       0.052804  -0.029239  -0.096475   0.034529   0.051999   0.027715
     47      -0.018922  -0.017934   0.012390   0.130834  -0.097041  -0.023304
     48      -0.002301   0.031379  -0.007208  -0.093230  -0.010127   0.045484
     49       0.026902  -0.002918  -0.041276   0.002551   0.004220   0.053849
     50      -0.013596   0.004126  -0.008849   0.052571  -0.032304  -0.027389
     51      -0.007286   0.047011  -0.004768  -0.134721   0.009642   0.039963
     52       0.035019  -0.001645  -0.035480   0.005047  -0.012572   0.129269
     53      -0.019472   0.012181  -0.010126   0.028310  -0.014137  -0.062266
     54      -0.043994  -0.026156   0.001319   0.064898  -0.000611   0.010558
     55      -0.043083  -0.053390   0.023918   0.030075  -0.024749  -0.007133
     56      -0.027312   0.003403  -0.004620   0.021329   0.021912  -0.014534
     57      -0.071715  -0.002503  -0.007624   0.063972  -0.004725   0.011570
     58       0.122735  -0.177831   0.072317   0.017170  -0.002987  -0.006750
     59      -0.041040  -0.084074   0.019190   0.131872   0.035660  -0.052098
     60      -0.171580   0.107846  -0.046378   0.030614  -0.025181   0.026010
     61       0.191752  -0.199984   0.080461  -0.010017   0.013091   0.001528
     62      -0.109041  -0.090669   0.020993   0.184936   0.018594  -0.069852
     63      -0.076102  -0.056285   0.006816   0.131978   0.007823  -0.011884
     64       0.078867  -0.197170   0.080230   0.059159  -0.020971  -0.021775
     65      -0.049453  -0.106474   0.025606   0.162990   0.037375  -0.062863
     66       0.009837  -0.040550   0.009667   0.029396   0.000073   0.021164
     67       0.212486  -0.223908   0.089689  -0.005451   0.013983  -0.000947
     68       0.034401  -0.127946   0.032389   0.130304   0.062744  -0.052515
     69      -0.185134   0.041986  -0.031253   0.119503  -0.010874  -0.006968
     70      -0.157872  -0.006622   0.005542   0.068838  -0.044947  -0.016254
     71      -0.085613   0.016483  -0.003865   0.033260  -0.003287  -0.012401
     72      -0.168952   0.026954  -0.025915   0.120060  -0.008354  -0.006852
     73      -0.285976   0.092049  -0.032181   0.081512  -0.061856  -0.022249
     74      -0.062307   0.083140  -0.017282  -0.046769  -0.012544   0.009665
     75      -0.211772  -0.008229  -0.023299   0.189325  -0.001731  -0.027183
     76      -0.175263  -0.062974   0.026050   0.116247  -0.055596  -0.022370
     77      -0.096853  -0.007011   0.001014   0.062887  -0.001143  -0.020130
     78      -0.286051   0.158197  -0.069863   0.093516  -0.030637  -0.001643
     79      -0.102256  -0.013766   0.008848   0.040019  -0.033390  -0.010776
     80      -0.143059  -0.016210   0.005352   0.093095  -0.015822  -0.023472
     81       0.093611  -0.173556   0.053747   0.106089   0.025252  -0.005446
     82      -0.115441  -0.044146   0.020186   0.069614  -0.039309  -0.018354
     83       0.035080   0.048072  -0.019669  -0.059981   0.034861   0.010237
     84       0.058925  -0.180024   0.051510   0.150576   0.028020  -0.023080
     85      -0.109531  -0.118826   0.048189   0.125777  -0.042810  -0.034745
     86       0.023332   0.038164  -0.017592  -0.038459   0.035389   0.002384
     87       0.113350  -0.191899   0.060595   0.108479   0.028254  -0.006267
     88      -0.247440   0.068654  -0.022810   0.064661  -0.057998  -0.017105
     89       0.063400   0.072630  -0.023975  -0.115451   0.031112   0.031476
     90       0.208811  -0.257349   0.087855   0.091019   0.037843   0.001271
     91      -0.041121  -0.078769   0.033505   0.049084  -0.026799  -0.012217
     92       0.054899   0.072025  -0.030683  -0.084376   0.044884   0.015303
     93      -0.006659  -0.024367  -0.009534  -0.026311  -0.017077   0.026062
     94       0.012121   0.014322  -0.005033  -0.004954  -0.019674   0.007424
     95      -0.002348   0.032696  -0.018521  -0.019540   0.024911  -0.004430
     96      -0.016572  -0.040161  -0.007166  -0.043136  -0.001363  -0.058645
     97       0.019177   0.018167  -0.005646   0.022489  -0.023586   0.043904
     98       0.000124   0.027142  -0.017455   0.005818   0.031141  -0.015736
     99      -0.035124  -0.097326  -0.011098  -0.074585   0.064971  -0.088562
    100       0.033220   0.043275  -0.001203   0.074641  -0.055774   0.040202
    101       0.001328   0.032352  -0.017359   0.005842   0.025527  -0.011830
    102      -0.041032  -0.109925  -0.010315  -0.087318   0.081196  -0.147585
    103       0.038866   0.048301  -0.000556   0.098574  -0.064412   0.064746
    104       0.004542   0.030447  -0.016110   0.027560   0.025120  -0.017623
    105      -0.045812  -0.137824  -0.015848  -0.088299   0.107509  -0.041781
    106       0.040888   0.062525   0.002310   0.097176  -0.077617   0.005754
    107      -0.000791   0.040968  -0.018600  -0.019269   0.019014   0.000529
    108      -0.062853  -0.188282  -0.019208  -0.119264   0.165917  -0.071686
    109       0.052979   0.084211   0.005665   0.140487  -0.105261   0.005072
    110       0.000456   0.045014  -0.018382  -0.017494   0.014439   0.003184
    111      -0.034595  -0.112476  -0.015937  -0.059124   0.070676   0.045332
    112       0.032727   0.052221   0.001256   0.062154  -0.060866  -0.029003
    113      -0.004386   0.043842  -0.020014  -0.047115   0.017729   0.009941
    114      -0.042316  -0.139894  -0.018863  -0.063934   0.095478   0.085678
    115       0.038109   0.064772   0.003469   0.076272  -0.072400  -0.056761
    116      -0.006418   0.048986  -0.021055  -0.068738   0.013286   0.019602
    117      -0.014365  -0.054559  -0.012929  -0.027615   0.007691   0.076742
    118       0.017929   0.027040  -0.002377   0.010625  -0.031215  -0.027426
    119      -0.005266   0.040164  -0.019995  -0.046538   0.021405   0.007055
    120      -0.007505  -0.039068  -0.013624  -0.009251  -0.012032   0.139301
    121       0.012445   0.021962  -0.002896  -0.014387  -0.021772  -0.056533
    122      -0.007801   0.043833  -0.021234  -0.066705   0.020937   0.010772
    123      -0.002436   0.013606   0.000426  -0.010345  -0.072887  -0.095591
    124       0.010921  -0.009503  -0.011318  -0.006260   0.014914   0.073545
    125      -0.001950   0.010545  -0.015570   0.027940   0.050211  -0.037203
    126       0.020496   0.074969   0.006292   0.042375  -0.151046  -0.098852
    127       0.023299   0.028218  -0.005606   0.029529  -0.037203   0.054921
    128      -0.018112  -0.011065  -0.008290   0.025511   0.060035  -0.110360
    129       0.014088   0.070013   0.008307   0.029103  -0.154732  -0.118062
    130       0.041188   0.079258  -0.002024   0.056291  -0.106356   0.065836
    131      -0.027038  -0.015634  -0.004726   0.005647   0.048152  -0.140540
    132       0.032693   0.117175   0.012411   0.071342  -0.213495  -0.115879
    133       0.015434   0.004482  -0.009487   0.004129  -0.004426   0.069436
    134      -0.016459  -0.017039  -0.007690   0.051014   0.076665  -0.123028
    135       0.032494   0.085155   0.002679   0.067786  -0.144910  -0.063969
    136       0.023988   0.031688  -0.001019   0.057565  -0.043354   0.019656
    137      -0.020801  -0.012916  -0.007029   0.021347   0.057341  -0.120782
    138       0.004815   0.017538  -0.001800   0.003212  -0.071996  -0.075170
    139      -0.018920  -0.091454  -0.015977  -0.054150   0.115049   0.050633
    140       0.006753   0.008209  -0.019787   0.044729   0.063742  -0.005512
    141       0.012342   0.017340  -0.005005   0.016664  -0.064098  -0.051856
    142      -0.034585  -0.124401  -0.011594  -0.060106   0.138328  -0.016620
    143       0.004171   0.005206  -0.018924   0.041791   0.064732  -0.014702
    144       0.015297   0.056420   0.004452   0.028456  -0.130473  -0.095690
    145      -0.021733  -0.103853  -0.020156  -0.069412   0.139818   0.076724
    146      -0.003258  -0.023809  -0.018905   0.043869   0.094960  -0.041778
    147      -0.008806  -0.019477  -0.006278  -0.027513  -0.019836  -0.068376
    148      -0.024845  -0.111402  -0.020182  -0.072780   0.148117   0.068902
    149       0.024578   0.037401  -0.024675   0.059247   0.045160   0.060978
    150      -0.015243   0.011295   0.006068  -0.029957  -0.084316  -0.142205
    151       0.018082   0.001210  -0.019330  -0.029390   0.018944   0.136565
    152       0.000982   0.010268  -0.016756   0.033352   0.054095  -0.026117
    153      -0.018083  -0.008550   0.000467  -0.043845  -0.052357  -0.110310
    154       0.019528  -0.006420  -0.024731  -0.039477   0.038375   0.170327
    155       0.011032   0.026421  -0.021312   0.029843   0.049406   0.020380
    156      -0.014711   0.031584   0.012919  -0.020669  -0.119529  -0.179044
    157       0.017644  -0.011783  -0.024456  -0.038904   0.043014   0.165043
    158       0.001351  -0.002663  -0.016314   0.051811   0.067414  -0.034748
    159      -0.021958   0.011907   0.009893  -0.038171  -0.094042  -0.172758
    160       0.022265   0.029771  -0.015136  -0.029021  -0.017480   0.124689
    161      -0.008189   0.004435  -0.013053   0.023491   0.050604  -0.060757
    162       0.005416   0.005889  -0.009927  -0.047458  -0.027806   0.042223
    163      -0.000760   0.002579  -0.000185  -0.026291  -0.010448   0.016370
    164       0.003436   0.042219  -0.022061  -0.046368   0.030751  -0.008449
    165       0.000431   0.001460  -0.006929  -0.012413   0.006563   0.031756
    166      -0.001539   0.004431  -0.000876  -0.018852   0.001227   0.012936
    167      -0.006240  -0.007336  -0.004819  -0.035821   0.011368  -0.001126
    168       0.011126   0.028643  -0.020169   0.056933   0.099771   0.094510
    169      -0.008567  -0.027079   0.008945   0.029853   0.037060   0.030918
    170      -0.021032  -0.051926   0.013784  -0.082167  -0.065795  -0.056618
    171       0.019853   0.038342  -0.026396   0.065933   0.115237   0.149888
    172      -0.013770  -0.055522   0.017946   0.055357   0.048666   0.048954
    173      -0.021210  -0.031042   0.008984  -0.111368  -0.085796  -0.105414
    174       0.011038   0.047447  -0.026693   0.119112   0.180452   0.083178
    175      -0.008447  -0.020761   0.006718   0.048253   0.061530   0.027568
    176      -0.035926  -0.125796   0.039608  -0.094644  -0.124389  -0.049034
    177       0.020246   0.071649  -0.038060   0.176254   0.258736   0.134520
    178      -0.013907  -0.045056   0.014370   0.087213   0.090102   0.041343
    179      -0.047881  -0.162210   0.054834  -0.132226  -0.188305  -0.093498
    180      -0.000629   0.036872  -0.019480   0.109167   0.163903   0.004316
    181      -0.001396   0.016804  -0.005484   0.016868   0.050092   0.005527
    182      -0.035713  -0.154139   0.046650  -0.060317  -0.104624   0.016140
    183      -0.000185   0.054157  -0.025737   0.158797   0.230461  -0.006837
    184      -0.001070   0.022982  -0.007730   0.031781   0.070726   0.002093
    185      -0.048144  -0.215407   0.068328  -0.072319  -0.155700   0.023449
    186      -0.012975   0.004312  -0.004249   0.035877   0.061958  -0.060269
    187       0.005212   0.046895  -0.014822  -0.032764   0.012520  -0.012744
    188      -0.020058  -0.106254   0.026654  -0.011808  -0.021477   0.071500
    189      -0.022508  -0.005913   0.002006   0.027083   0.046507  -0.120453
    190       0.010687   0.076468  -0.024266  -0.057112   0.002868  -0.030427
    191      -0.019641  -0.127317   0.031688   0.015102  -0.004175   0.121509
    192      -0.012163  -0.012366   0.002048  -0.024111  -0.016571  -0.044841
    193       0.005101   0.040334  -0.012356  -0.050945  -0.012360  -0.008138
    194      -0.005252  -0.033041   0.000764   0.000379   0.037092   0.062475
    195      -0.020896  -0.033441   0.012440  -0.076774  -0.088822  -0.092747
    196       0.010428   0.064368  -0.019969  -0.088919  -0.039423  -0.021053
    197       0.006141   0.000467  -0.013582   0.033775   0.095664   0.103082
    198       0.002237  -0.000126  -0.007158  -0.039465  -0.028645   0.037529
    199       0.002363   0.013894  -0.007142  -0.038099  -0.019892   0.020115
    200       0.000264   0.026866  -0.017798  -0.002604   0.024237  -0.010546
    201       0.043378   0.026261   0.032723   0.020404   0.013151  -0.044153
    202      -0.022144   0.027609   0.046964  -0.064842   0.030370  -0.104085
    203       0.168147   0.004312   0.048764   0.028893  -0.017643   0.018132
    204       0.078999   0.028595   0.037858   0.029780   0.011399  -0.046455
    205       0.017472   0.021485   0.030284  -0.032636   0.025432  -0.084640
    206       0.103135   0.001411   0.042853   0.009688  -0.014092   0.019060
    207       0.043151   0.023746   0.029329   0.025611   0.010824  -0.034293
    208      -0.001237   0.014010   0.035979  -0.020629   0.016019  -0.049614
    209       0.048824  -0.003105   0.024092  -0.007899  -0.008741   0.019252
    210       0.080172   0.021309   0.013402   0.036466   0.003488  -0.039899
    211       0.016387  -0.038317  -0.166126  -0.000628  -0.035452  -0.024942
    212      -0.023122   0.008294   0.080363  -0.030905   0.011837   0.026345
    213       0.138540   0.023454   0.007662   0.050264  -0.001297  -0.056456
    214       0.042890  -0.068244  -0.315452   0.002266  -0.057650  -0.052653
    215      -0.033945   0.018855   0.133421  -0.032217   0.019853   0.036473
    216       0.043199   0.016250   0.004806   0.030038   0.001995  -0.024317
    217       0.000974  -0.054735  -0.183722   0.018399  -0.065562   0.046069
    218      -0.081905   0.007577   0.072972  -0.052910   0.024929   0.017020
    219       0.072893   0.014184  -0.008103   0.038585  -0.004230  -0.028303
    220       0.015439  -0.101851  -0.365541   0.035919  -0.114126   0.071023
    221      -0.138118   0.018350   0.123372  -0.070971   0.043452   0.020556
    222      -0.031039   0.013989   0.013220   0.013194   0.008306  -0.003448
    223      -0.032737  -0.012488   0.028361   0.016478  -0.037018   0.092211
    224      -0.068530  -0.006544   0.001621  -0.051816   0.015174   0.000982
    225      -0.059787   0.010269   0.007792   0.008284   0.007193   0.009307
    226      -0.044289  -0.024005   0.021926   0.032208  -0.060514   0.152444
    227      -0.113920  -0.007218  -0.004954  -0.068822   0.025482  -0.007848
    228      -0.068532   0.016524   0.029414   0.002352   0.016119   0.001459
    229      -0.051594   0.044087   0.245937  -0.006012   0.022089   0.058856
    230       0.003793  -0.019498  -0.060037  -0.028252  -0.007989  -0.003192
    231      -0.127830   0.014932   0.037367  -0.011660   0.021519   0.018219
    232      -0.078432   0.078053   0.414957  -0.008456   0.046585   0.092176
    233       0.014889  -0.030901  -0.117246  -0.026957  -0.016434  -0.014948
    234      -0.031122   0.021259   0.036518   0.008932   0.017155  -0.014452
    235      -0.036835   0.054879   0.239345  -0.024858   0.046289  -0.012784
    236       0.062582  -0.016980  -0.045163  -0.006219  -0.019247   0.006552
    237      -0.060259   0.023167   0.048364   0.000443   0.023053  -0.010891
    238      -0.052708   0.097137   0.404022  -0.042332   0.088635  -0.032834
    239       0.118896  -0.025542  -0.086669   0.011731  -0.035262   0.002237
    240       0.137744   0.033996   0.046649   0.040065   0.009628  -0.054030
    241       0.074652   0.018087   0.006345  -0.008269   0.022473  -0.080692
    242       0.075352   0.001982   0.050933  -0.001158  -0.012773   0.018470
    243       0.018920   0.017075   0.006054  -0.001425  -0.003683   0.016146
    244       0.000342   0.008588   0.008759  -0.006740  -0.002994  -0.008922
    245       0.007944   0.015410   0.007684  -0.011380   0.011119  -0.006303
                 18         19         20         21         22         23    
      0       0.030784  -0.000358   0.023644  -0.042788   0.057745   0.134918
      1      -0.043852  -0.025034   0.043945  -0.035257   0.017782   0.032908
      2      -0.007821  -0.002078   0.012679  -0.005847   0.010611   0.036536
      3       0.038504   0.024043   0.017124   0.009797   0.011797  -0.001117
      4      -0.038861  -0.013107   0.018408  -0.035293  -0.003799  -0.035674
      5      -0.050220  -0.069656   0.018768  -0.054425   0.031549   0.096106
      6       0.021724   0.008733  -0.037833  -0.017517  -0.012986   0.023717
      7      -0.036859  -0.002997   0.027988   0.010897  -0.030852  -0.046519
      8       0.004932   0.020121   0.048414   0.047129  -0.015711  -0.024756
      9       0.032589   0.021921   0.018326   0.009772   0.002664  -0.024925
     10      -0.044032  -0.025114  -0.011097  -0.028215  -0.004758  -0.035270
     11      -0.013706  -0.007677   0.016905   0.016473  -0.009089  -0.030569
     12       0.027624   0.012134  -0.000195  -0.015251   0.019160   0.058002
     13      -0.042599  -0.009040   0.022236  -0.011806  -0.012019  -0.021749
     14      -0.004693   0.010103   0.026081   0.022947  -0.011758  -0.018196
     15       0.031301   0.026553   0.002695   0.001987   0.012988   0.009240
     16      -0.047928  -0.012410  -0.012865  -0.021758  -0.009970  -0.036250
     17      -0.007655   0.013843   0.031178   0.030806  -0.016076  -0.044700
     18       0.037426   0.036005  -0.009422   0.001096   0.018978   0.022285
     19      -0.049649  -0.021963  -0.015042  -0.027618  -0.008165  -0.043090
     20      -0.008283   0.023986   0.042878   0.041994  -0.023597  -0.040561
     21       0.028715   0.029444   0.002065   0.000352   0.016558   0.008503
     22      -0.011083  -0.011092  -0.019573  -0.022611   0.005650  -0.009660
     23      -0.018693   0.004142   0.023141   0.017322  -0.008290  -0.040015
     24       0.032483   0.008437  -0.011508  -0.012124   0.021345   0.051433
     25       0.015276   0.093521  -0.017939  -0.085372   0.159220  -0.070577
     26      -0.027805  -0.053997   0.015071   0.036614  -0.072239   0.010501
     27       0.045478  -0.006767  -0.017659  -0.020935   0.027230   0.079547
     28      -0.047997   0.181911  -0.036493  -0.127713   0.255795  -0.114955
     29       0.000483  -0.094828   0.030804   0.068785  -0.134298   0.015633
     30       0.017093   0.008587  -0.017444  -0.013737   0.020238   0.057807
     31       0.148911   0.076720   0.017555  -0.095658   0.190336  -0.078501
     32      -0.084518  -0.062421  -0.017681   0.015414  -0.060545   0.061848
     33       0.019142  -0.013741  -0.028026  -0.023589   0.019868   0.095619
     34       0.183755   0.162675   0.024354  -0.151292   0.325659  -0.138248
     35      -0.098464  -0.112143  -0.026554   0.034037  -0.119338   0.108881
     36      -0.001077   0.037793  -0.009833  -0.003485   0.020967   0.016108
     37       0.262206  -0.063078   0.052383  -0.032257   0.041198  -0.007017
     38      -0.134188  -0.005087  -0.042645  -0.028141   0.023524   0.052427
     39      -0.014537   0.039349  -0.014812  -0.004457   0.020534   0.019652
     40       0.393479  -0.088483   0.089405  -0.037190   0.057521  -0.012051
     41      -0.189894  -0.006348  -0.072308  -0.044044   0.033353   0.090059
     42      -0.000886   0.061852   0.004718   0.008590   0.019802  -0.029363
     43       0.210709  -0.173585   0.039619   0.038133  -0.131563   0.073867
     44      -0.112420   0.053162  -0.029175  -0.050140   0.092928  -0.006420
     45      -0.013694   0.082518   0.011511   0.017696   0.017896  -0.063738
     46       0.288901  -0.282777   0.062651   0.089042  -0.253449   0.136514
     47      -0.146747   0.099089  -0.046930  -0.085047   0.162146  -0.016627
     48       0.013425   0.058489   0.009911   0.010150   0.017875  -0.031262
     49       0.069556  -0.138796   0.002769   0.038838  -0.137664   0.063013
     50      -0.053098   0.054812   0.004387  -0.025352   0.072420  -0.050746
     51       0.008830   0.081612   0.020019   0.017859   0.021351  -0.066549
     52       0.045102  -0.221909   0.000152   0.087908  -0.261523   0.116985
     53      -0.044702   0.102645   0.011204  -0.041705   0.126814  -0.092979
     54       0.008381  -0.006376  -0.093701  -0.055412  -0.022903  -0.016171
     55      -0.012834   0.008699   0.098395   0.041427   0.021999   0.024566
     56       0.001357   0.013849   0.033555   0.035644  -0.014876  -0.035662
     57       0.006782  -0.009270  -0.097728  -0.061186  -0.022776  -0.016905
     58      -0.003995   0.025347   0.124863   0.074890   0.020773   0.031961
     59      -0.005905   0.007174  -0.016623   0.012772  -0.024127  -0.088126
     60       0.005623  -0.016923  -0.091852  -0.073910  -0.014000   0.007144
     61      -0.008838   0.029793   0.095808   0.079354  -0.013974  -0.011919
     62       0.001783   0.003049   0.025710   0.010620   0.025700  -0.029926
     63      -0.000679  -0.014160  -0.141115  -0.075248  -0.040348  -0.069648
     64       0.007637   0.024697   0.189517   0.081938   0.081831   0.112132
     65      -0.006763   0.005317  -0.022745   0.008584  -0.021127  -0.094893
     66       0.013983   0.000615  -0.063146  -0.038863  -0.013595   0.011448
     67      -0.005760   0.032209   0.110839   0.085865  -0.004326   0.001608
     68      -0.017815   0.008918  -0.085078   0.008176  -0.083882  -0.180845
     69      -0.009740  -0.027046  -0.137440  -0.096326  -0.029942  -0.055473
     70      -0.007594   0.002834   0.116225   0.035171   0.049704   0.053007
     71       0.030642   0.025857   0.106403   0.065569   0.040146   0.053839
     72      -0.007962  -0.025312  -0.136882  -0.093153  -0.030826  -0.055882
     73      -0.021812  -0.011295   0.108221   0.010588   0.054804   0.047185
     74       0.033672   0.034705   0.149790   0.084583   0.051284   0.099625
     75      -0.016833  -0.036915  -0.182969  -0.117715  -0.045103  -0.105346
     76       0.021219   0.011485   0.150603   0.054416   0.088049   0.106401
     77       0.031073   0.023227   0.093277   0.059668   0.038540   0.041501
     78      -0.019384  -0.034354  -0.122492  -0.108008  -0.018751  -0.036104
     79      -0.017308   0.002916   0.100825   0.033569   0.028224   0.027200
     80       0.051534   0.028218   0.125854   0.071911   0.072929   0.091022
     81       0.011806   0.002142  -0.110750  -0.047653  -0.031414  -0.037002
     82      -0.004585   0.007783   0.129352   0.048948   0.050948   0.055989
     83      -0.013290   0.012710  -0.007754   0.021705  -0.057697  -0.077020
     84       0.000373  -0.011663  -0.139414  -0.078274  -0.029090  -0.052775
     85       0.013598   0.019447   0.167399   0.077161   0.078595   0.086858
     86      -0.015464   0.009027  -0.014235   0.013580  -0.054089  -0.079345
     87       0.013191   0.004256  -0.111352  -0.044927  -0.032353  -0.038024
     88      -0.014779  -0.007362   0.129305   0.026944   0.058516   0.060859
     89      -0.004321   0.024415   0.015860   0.047193  -0.063018  -0.062993
     90       0.025496   0.020438  -0.097345  -0.017175  -0.036991  -0.031422
     91      -0.006146   0.012079   0.112835   0.050080   0.034247   0.039334
     92      -0.030677   0.001258  -0.052364  -0.009130  -0.081936  -0.111476
     93       0.032688   0.023855   0.017749   0.027989  -0.015159  -0.050949
     94      -0.020658  -0.034267  -0.023785  -0.025502   0.006542  -0.014304
     95      -0.016112  -0.008713   0.019318   0.018888  -0.011069  -0.035591
     96      -0.015946  -0.041207   0.004913  -0.052103  -0.020542   0.037352
     97       0.017794  -0.000566  -0.019926   0.026574   0.011316  -0.048653
     98       0.000552  -0.007484   0.016951   0.033587  -0.006880  -0.015735
     99      -0.077414  -0.096493  -0.021318  -0.087290  -0.001696   0.090615
    100       0.072846   0.027656  -0.011891   0.060182   0.006079  -0.045321
    101       0.003910  -0.002937   0.019877   0.035599  -0.009095  -0.022712
    102      -0.118033  -0.152242  -0.037948  -0.152346   0.008549   0.183077
    103       0.106518   0.057881  -0.006592   0.104130   0.003566  -0.082801
    104       0.020849   0.000446   0.016443   0.050210  -0.006358  -0.013037
    105      -0.085124  -0.078225  -0.028700  -0.026014   0.002277  -0.004057
    106       0.086808   0.015554  -0.011943   0.032493   0.006193   0.019268
    107      -0.011856  -0.000610   0.026771   0.021542  -0.012677  -0.038415
    108      -0.142160  -0.129686  -0.051631  -0.058005   0.015582   0.027979
    109       0.134048   0.039444  -0.005172   0.058990   0.002093   0.026214
    110      -0.007863   0.003417   0.028670   0.023788  -0.013738  -0.041422
    111      -0.014667   0.012813  -0.005240   0.086776  -0.015802  -0.158706
    112       0.037164  -0.031414  -0.021536  -0.034972   0.013153   0.083209
    113      -0.032922  -0.004488   0.029077   0.003929  -0.014184  -0.050736
    114      -0.010533   0.040353  -0.006440   0.151189  -0.021012  -0.260273
    115       0.042371  -0.046501  -0.022642  -0.064079   0.017455   0.147296
    116      -0.047157  -0.005151   0.032442  -0.009417  -0.016741  -0.064165
    117       0.042917   0.059408   0.016179   0.105046  -0.021475  -0.161278
    118      -0.016173  -0.054981  -0.026797  -0.060376   0.011430   0.054593
    119      -0.034595  -0.007230   0.027253   0.003827  -0.013576  -0.047837
    120       0.088934   0.121413   0.029955   0.181396  -0.028041  -0.257344
    121      -0.051960  -0.089459  -0.031280  -0.111595   0.013556   0.101050
    122      -0.050509  -0.011033   0.030541  -0.012141  -0.014669  -0.049971
    123       0.020331  -0.025395   0.018095  -0.045796  -0.053155  -0.009126
    124      -0.006532  -0.010725  -0.028517   0.021649   0.029940  -0.034938
    125       0.004739  -0.009851   0.018470   0.034649  -0.004615   0.024809
    126       0.075416   0.006490   0.017499   0.012667  -0.057860  -0.078534
    127       0.030229   0.009982  -0.019918   0.046302   0.009495  -0.081072
    128      -0.000264  -0.013439   0.062119  -0.034263  -0.089131   0.025369
    129       0.070557   0.004555   0.034324  -0.012109  -0.093683  -0.102022
    130       0.069553   0.034973  -0.022428   0.095101   0.006406  -0.163677
    131      -0.005307  -0.015478   0.088078  -0.069995  -0.145850  -0.017555
    132       0.113943   0.030039   0.031290   0.035910  -0.091006  -0.152870
    133       0.004646  -0.004269  -0.027382   0.031312   0.025536  -0.052867
    134       0.006793  -0.013461   0.058831  -0.031191  -0.075763   0.079309
    135       0.085423   0.010909  -0.012826   0.059053   0.007095  -0.037155
    136       0.048599   0.018043  -0.003789   0.037340  -0.018149  -0.067665
    137      -0.000960  -0.013619   0.070512  -0.045669  -0.106648   0.015708
    138       0.026009  -0.027553  -0.002775  -0.011062  -0.014790   0.009121
    139      -0.067684  -0.049017  -0.021431  -0.063461   0.021807   0.055892
    140       0.006345  -0.017849  -0.015250   0.082067   0.059715   0.069316
    141       0.026557  -0.037772  -0.032829   0.029499   0.038322   0.045821
    142      -0.085538  -0.070837   0.000727  -0.135144  -0.041874   0.060610
    143       0.004368  -0.018338  -0.008869   0.069529   0.046263   0.064244
    144       0.058499  -0.008917   0.011705   0.003369  -0.054694  -0.059469
    145      -0.081487  -0.052065  -0.030987  -0.058911   0.053379   0.087200
    146      -0.010597  -0.040835  -0.013997   0.045657   0.041958   0.100846
    147      -0.005954  -0.041776  -0.003299  -0.044849  -0.000796   0.058720
    148      -0.086577  -0.056217  -0.028892  -0.070251   0.048354   0.093483
    149       0.023321  -0.005352  -0.049704   0.164395   0.138562   0.081919
    150       0.014097  -0.022758   0.057375  -0.098875  -0.131571  -0.052502
    151      -0.016742  -0.012635  -0.053838   0.056830   0.087028  -0.028896
    152       0.005122  -0.009537   0.008895   0.046976   0.016472   0.037582
    153       0.008943  -0.028550   0.054927  -0.096833  -0.116161  -0.030954
    154      -0.020451  -0.016494  -0.064371   0.070880   0.115700  -0.008977
    155       0.001602  -0.004674  -0.019781   0.087792   0.080466   0.049788
    156       0.019704  -0.013536   0.071163  -0.110543  -0.164537  -0.086311
    157      -0.021691  -0.018707  -0.062985   0.065177   0.110279  -0.007248
    158       0.011304  -0.014303   0.002346   0.049638   0.023237   0.059975
    159       0.010933  -0.022322   0.078376  -0.125722  -0.175181  -0.074328
    160      -0.017784  -0.002102  -0.052470   0.062466   0.085064  -0.055136
    161       0.001579  -0.010003   0.036127   0.009938  -0.038537   0.016954
    162       0.034826   0.018655   0.023943  -0.003850   0.015098   0.016330
    163      -0.038522  -0.015584   0.018363  -0.036136   0.004186  -0.013812
    164      -0.050225  -0.061858   0.004391  -0.024226  -0.000577  -0.008702
    165       0.035254   0.017843   0.020400   0.003651   0.014724   0.019583
    166      -0.042974  -0.019675   0.019552  -0.037929   0.003015  -0.016372
    167      -0.022121  -0.032391  -0.004267  -0.008983   0.002818  -0.001020
    168       0.042449   0.095110   0.080054  -0.079803  -0.034219   0.023089
    169      -0.018893   0.027720   0.029969  -0.041336  -0.011549  -0.006795
    170      -0.016778  -0.087526  -0.060438   0.076356   0.045530   0.000474
    171       0.051887   0.160789   0.150791  -0.166772  -0.075313   0.022230
    172       0.002699   0.069930   0.047557  -0.052355  -0.024806   0.002197
    173      -0.042514  -0.164865  -0.117533   0.136596   0.081483  -0.007778
    174       0.035976   0.082714   0.037449  -0.041789  -0.025518   0.030550
    175      -0.021347   0.023602   0.017204  -0.030130  -0.008919  -0.004779
    176       0.023357  -0.040181  -0.036607   0.080015   0.038719   0.010734
    177       0.041039   0.144947   0.084118  -0.110243  -0.064512   0.035739
    178      -0.001118   0.061937   0.024223  -0.030992  -0.020674   0.005227
    179       0.028442  -0.083239  -0.079850   0.148190   0.071923   0.010617
    180       0.021065  -0.014709  -0.072375   0.091423   0.037063   0.029912
    181      -0.049987  -0.031559  -0.007545  -0.013917   0.010444  -0.015412
    182       0.058031   0.065927   0.048917  -0.011052  -0.014843   0.020797
    183       0.012897  -0.032096  -0.115100   0.130546   0.049441   0.033479
    184      -0.052976  -0.037472  -0.020645  -0.002232   0.014290  -0.014480
    185       0.091490   0.108873   0.076444  -0.018233  -0.025770   0.028544
    186       0.016512  -0.088407  -0.124971   0.171148   0.081068   0.023090
    187      -0.074036  -0.078657  -0.016006  -0.011867   0.024173  -0.026843
    188       0.050440   0.115987   0.097374  -0.090172  -0.052311   0.021425
    189       0.005990  -0.160619  -0.205441   0.270457   0.126557   0.021326
    190      -0.096110  -0.121178  -0.034634  -0.000521   0.037682  -0.036059
    191       0.076352   0.195347   0.159873  -0.156800  -0.090392   0.030703
    192       0.024370  -0.066978  -0.071985   0.116913   0.063894   0.018583
    193      -0.070326  -0.070882  -0.000045  -0.026863   0.019104  -0.027144
    194       0.009670   0.063519   0.066600  -0.083225  -0.039534   0.009875
    195       0.019076  -0.123024  -0.112714   0.173984   0.095419   0.013192
    196      -0.090618  -0.107397  -0.004708  -0.028481   0.029041  -0.036965
    197       0.004041   0.099657   0.103883  -0.140244  -0.065699   0.009094
    198       0.029694   0.010524   0.026157   0.003826   0.012980  -0.014781
    199      -0.045674  -0.016701  -0.013615  -0.026626  -0.010547  -0.037797
    200      -0.003967  -0.010898   0.012806   0.021188  -0.011506  -0.038833
    201      -0.064482   0.015542   0.052288   0.032463   0.008448   0.045284
    202      -0.022157   0.266164  -0.139336   0.095195  -0.109631   0.226290
    203       0.032500  -0.051399  -0.041955  -0.078624   0.042120  -0.050594
    204      -0.070600   0.003522   0.051165   0.020021   0.011346   0.020414
    205      -0.048219   0.135318  -0.067574   0.049820  -0.082875   0.026288
    206       0.044678  -0.014144  -0.046867  -0.050963   0.034696   0.017366
    207      -0.062299  -0.010760   0.062748   0.021630   0.016560   0.011717
    208      -0.019992   0.087433  -0.045163   0.027907  -0.043866   0.006486
    209       0.047600  -0.004823  -0.055749  -0.038933   0.014460   0.013249
    210      -0.076594  -0.007104   0.068459   0.020785   0.022731   0.020720
    211      -0.050893   0.097240  -0.056528   0.027540  -0.045700   0.016690
    212       0.078743  -0.012970  -0.064519  -0.037411   0.003842  -0.004641
    213      -0.098381   0.003385   0.078032   0.021712   0.030725   0.034651
    214      -0.091978   0.153786  -0.069738   0.045394  -0.062929   0.025039
    215       0.093701  -0.033423  -0.059562  -0.043642   0.009956  -0.007914
    216      -0.065210  -0.017256   0.064356   0.020502   0.018276   0.014140
    217      -0.037948   0.030814  -0.056529   0.007479  -0.036199   0.026634
    218       0.093203   0.005015  -0.075073  -0.027950  -0.010805  -0.022502
    219      -0.076530  -0.013453   0.066466   0.019452   0.022111   0.022621
    220      -0.069307   0.044736  -0.071039   0.011477  -0.043400   0.049295
    221       0.118208  -0.004070  -0.076468  -0.026511  -0.016717  -0.041307
    222      -0.040458  -0.033329   0.058919   0.021889   0.008949  -0.003330
    223       0.012607  -0.060297  -0.039240  -0.019284  -0.020033   0.005554
    224       0.075643   0.036079  -0.080691  -0.019027  -0.015830  -0.014890
    225      -0.031429  -0.042465   0.055615   0.021244   0.005223  -0.009100
    226       0.022448  -0.121988  -0.037751  -0.037400  -0.013855   0.008305
    227       0.086598   0.052167  -0.087347  -0.010616  -0.025740  -0.026626
    228      -0.025835  -0.037473   0.055010   0.022826   0.003925  -0.013827
    229       0.050523  -0.069940  -0.023276  -0.022043  -0.011492  -0.019866
    230       0.042900   0.044891  -0.075619  -0.020352  -0.007769   0.008349
    231      -0.004141  -0.049466   0.046907   0.022323  -0.004290  -0.028859
    232       0.091811  -0.140837  -0.008571  -0.043350   0.002086  -0.041436
    233       0.028339   0.069143  -0.080365  -0.013217  -0.012040   0.016134
    234      -0.038133  -0.026021   0.059666   0.024022   0.008642  -0.004634
    235       0.033103   0.011547  -0.029798   0.003967  -0.024563  -0.010765
    236       0.029479   0.021705  -0.062804  -0.031478   0.007412   0.019430
    237      -0.027864  -0.028351   0.057435   0.026044   0.004185  -0.011063
    238       0.060386   0.005670  -0.024194   0.004787  -0.025826  -0.018369
    239       0.007011   0.026653  -0.059056  -0.035347   0.016066   0.032406
    240      -0.078607   0.001685   0.034113   0.004922   0.005282  -0.002432
    241      -0.092650   0.032803  -0.026871   0.014649  -0.092784  -0.155426
    242       0.063331   0.025412  -0.061515  -0.035842   0.038602   0.089550
    243       0.006005   0.017374  -0.056409  -0.011353  -0.029835  -0.009059
    244      -0.059697  -0.002096   0.017611   0.015728  -0.047281  -0.082920
    245       0.016867   0.033443   0.066606   0.061482   0.001121   0.001740
                 24         25         26         27         28         29    
      0       0.060479  -0.127099   0.057458  -0.121811  -0.015252   0.023362
      1       0.038848  -0.074972   0.061320  -0.056315  -0.065144   0.044822
      2       0.009947  -0.009508  -0.014603  -0.100958   0.025383   0.012374
      3      -0.002367  -0.065777  -0.053835  -0.011554  -0.025132   0.017141
      4      -0.060715  -0.062731   0.037924   0.153087  -0.002796  -0.035887
      5       0.000407  -0.075863   0.076068  -0.166424  -0.054522   0.027617
      6       0.084398   0.138057   0.066320   0.013007  -0.075467  -0.053852
      7       0.077052   0.148457   0.050990   0.058966  -0.136128  -0.016105
      8       0.034119   0.068655  -0.045666   0.012000  -0.089820  -0.007271
      9      -0.022932  -0.054592  -0.048275   0.059477  -0.022635  -0.002981
     10      -0.049343   0.042839  -0.008806  -0.018220   0.050584  -0.001663
     11      -0.040423   0.006124  -0.035209  -0.005188   0.035103  -0.003785
     12       0.061569   0.016146   0.039144  -0.029786  -0.005504  -0.009513
     13       0.048868   0.063585   0.043291   0.005854  -0.041173   0.014748
     14       0.017991   0.025922  -0.036819  -0.021328  -0.023841   0.008441
     15       0.039224   0.018160  -0.010299   0.036198   0.058552   0.001965
     16       0.000384   0.092129   0.016225  -0.003771   0.077179   0.007924
     17      -0.001182   0.027253  -0.045182   0.018149   0.005232   0.009951
     18       0.058776   0.039911  -0.009155   0.049479   0.125609   0.015311
     19      -0.032163   0.069995  -0.000553  -0.011565   0.077763   0.000326
     20       0.038375   0.045362  -0.014927   0.019626  -0.042425   0.014827
     21       0.042731   0.020006  -0.007847   0.045295   0.070734   0.001969
     22       0.045779   0.101175   0.025240  -0.019129   0.122389   0.020174
     23      -0.021427   0.010535  -0.047938   0.037840  -0.008039   0.005546
     24       0.055420  -0.006694   0.018707   0.031428   0.048849  -0.007610
     25       0.042498   0.093071   0.030310  -0.020771   0.078868   0.035246
     26      -0.012873  -0.002418  -0.034992   0.028733  -0.005743  -0.006820
     27       0.061275  -0.032451   0.039203   0.020087   0.020654  -0.014475
     28       0.055763   0.127121   0.039185  -0.031083   0.092824   0.050779
     29      -0.026012  -0.003852  -0.055323   0.043133   0.006075  -0.011003
     30       0.063495  -0.003033   0.024470   0.026058   0.056518  -0.008142
     31      -0.000265   0.025500   0.021061   0.003418  -0.019897   0.028880
     32       0.018649  -0.012490   0.006559  -0.011531  -0.016330  -0.015712
     33       0.070203  -0.030344   0.046743   0.006188   0.023167  -0.017628
     34      -0.013819   0.014653   0.023833   0.009072  -0.076404   0.044951
     35       0.028251  -0.022984   0.017718  -0.024995  -0.010398  -0.028058
     36       0.062170   0.035428   0.002401   0.043722   0.101341   0.003053
     37      -0.040480  -0.040288   0.004453   0.030529  -0.062000   0.007863
     38       0.041637  -0.003329   0.032391  -0.039554  -0.026337  -0.010825
     39       0.068175   0.040065   0.005922   0.038647   0.108264   0.002825
     40      -0.089216  -0.107680  -0.008263   0.063414  -0.154386   0.003547
     41       0.072637  -0.003038   0.063927  -0.074461  -0.019995  -0.017387
     42       0.048192   0.064480  -0.025386   0.064193   0.127411   0.012939
     43      -0.015862  -0.019591   0.004876   0.011842   0.016081  -0.007007
     44       0.024192   0.004011   0.016114  -0.020311  -0.042487   0.000358
     45       0.042465   0.092385  -0.046038   0.076767   0.158418   0.021264
     46      -0.038538  -0.064844  -0.003960   0.025256  -0.006116  -0.024799
     47       0.040981   0.009093   0.035908  -0.036843  -0.052475   0.004321
     48       0.042238   0.057700  -0.028217   0.066874   0.116916   0.011994
     49       0.029568   0.055988   0.014192  -0.014909   0.106237   0.000177
     50      -0.009961   0.010466  -0.025898   0.020914  -0.029510   0.008472
     51       0.037755   0.085094  -0.046923   0.085555   0.144407   0.020407
     52       0.037303   0.069468   0.015908  -0.020516   0.146096  -0.014836
     53      -0.016117   0.019252  -0.037472   0.033743  -0.029782   0.019781
     54       0.018226   0.035590   0.043259   0.016810  -0.034563  -0.026153
     55       0.042562   0.058436   0.023965  -0.001902  -0.037415  -0.003074
     56      -0.000672   0.024684  -0.064218   0.009647  -0.075671   0.004294
     57       0.019133   0.035847   0.046850   0.019196  -0.042582  -0.028472
     58       0.050534   0.078081   0.020091  -0.009445  -0.019996  -0.002798
     59      -0.094080  -0.099672  -0.133787   0.016988   0.021217   0.056922
     60       0.049774   0.063078   0.080367   0.012134  -0.080705  -0.049406
     61       0.083535   0.197268   0.041465   0.055985  -0.114391  -0.052993
     62      -0.155621  -0.291062  -0.178263  -0.079969   0.178583   0.140930
     63      -0.038813  -0.007211   0.000849   0.048895  -0.004884  -0.006941
     64      -0.004801  -0.131730  -0.021195  -0.129606   0.152011   0.090810
     65      -0.123603  -0.147709  -0.156835   0.009243   0.061862   0.079236
     66       0.045874   0.052632   0.062158  -0.001785  -0.046432  -0.031586
     67       0.074990   0.164064   0.032731   0.035370  -0.084281  -0.036192
     68      -0.078245   0.051585  -0.127033   0.129437  -0.097109  -0.005635
     69      -0.023608  -0.036830   0.026330   0.035423  -0.031386   0.000257
     70       0.011054  -0.001439   0.009638  -0.026722   0.015940   0.002820
     71      -0.012306  -0.009146  -0.074995  -0.053173   0.013295  -0.012248
     72      -0.025732  -0.032337   0.025243   0.037419  -0.026208  -0.003789
     73       0.013137  -0.046531   0.009469  -0.034952  -0.008296   0.032630
     74       0.069019   0.046622  -0.044269  -0.093722  -0.055282  -0.003662
     75      -0.091579  -0.086222   0.000066   0.076107   0.017094  -0.002098
     76      -0.049489  -0.040875  -0.014759  -0.054270   0.133421  -0.032553
     77      -0.042394  -0.030684  -0.086664  -0.041590   0.042474  -0.016664
     78       0.016944  -0.050710   0.040700   0.007125  -0.080980   0.029990
     79       0.039466   0.035706   0.022925  -0.008237  -0.036377   0.009016
     80      -0.078578  -0.067392  -0.102685  -0.073410   0.122608  -0.035543
     81      -0.023867  -0.005089   0.023658   0.018249   0.037624  -0.016417
     82       0.010627   0.001628   0.008073  -0.027648   0.037806   0.003173
     83       0.070749   0.136498  -0.031141   0.049227  -0.228694  -0.009625
     84      -0.076840  -0.143257  -0.005626  -0.016618   0.094615   0.064566
     85      -0.031339  -0.033021  -0.009758  -0.040192   0.168283  -0.020436
     86       0.048094   0.084220  -0.043097   0.035514  -0.195557   0.016687
     87      -0.026022  -0.002056   0.023437   0.020017   0.045602  -0.020803
     88       0.013537  -0.045781   0.002966  -0.046813   0.003734   0.045996
     89       0.132951   0.281443   0.002362   0.083959  -0.310214  -0.087795
     90      -0.002874   0.089336   0.040527   0.045886   0.044522  -0.084799
     91       0.027426   0.044706   0.018210  -0.010551   0.002588  -0.011822
     92       0.080247   0.115522  -0.028857   0.048850  -0.300141   0.034928
     93      -0.028666  -0.029833  -0.065516   0.039160  -0.018185  -0.000213
     94      -0.058856   0.035312  -0.039117  -0.066998   0.019098  -0.003621
     95      -0.040716   0.005662  -0.022332   0.011176   0.047028  -0.005856
     96       0.009505   0.010385  -0.110482   0.039617  -0.011375   0.000146
     97      -0.060466   0.008639  -0.000587  -0.074488  -0.002960  -0.001695
     98      -0.006652  -0.005160   0.010717   0.018930   0.035982  -0.003529
     99       0.026384   0.028844  -0.090469   0.003533  -0.013550  -0.000345
    100      -0.020134  -0.013028   0.026702  -0.047292  -0.039846   0.003421
    101      -0.011593  -0.005893   0.007256   0.021879   0.039188  -0.003937
    102       0.070350   0.058821  -0.149683   0.020769  -0.010823  -0.000686
    103      -0.024059  -0.034804   0.072781  -0.056991  -0.061435   0.005896
    104       0.009877  -0.014587   0.028038   0.019109   0.013353  -0.001025
    105      -0.039594   0.005523   0.053507  -0.099972  -0.021635  -0.001481
    106       0.031994  -0.003906  -0.044944   0.003169  -0.056655   0.006198
    107      -0.036257   0.002218  -0.019692   0.036768   0.073700  -0.007344
    108      -0.046145   0.020429   0.099344  -0.167908  -0.023031  -0.003394
    109       0.066946  -0.018543  -0.052174   0.035730  -0.085353   0.010443
    110      -0.036529   0.001201  -0.023614   0.041970   0.074522  -0.007281
    111      -0.104928  -0.035899   0.149130  -0.117544  -0.026954  -0.000138
    112       0.040650   0.024049  -0.113540   0.009031  -0.037921   0.003301
    113      -0.063821   0.012458  -0.047270   0.036398   0.096502  -0.010157
    114      -0.164187  -0.054952   0.280530  -0.195520  -0.030658  -0.000374
    115       0.087710   0.030378  -0.171100   0.051912  -0.046856   0.004910
    116      -0.090030   0.020606  -0.077815   0.037738   0.117342  -0.012964
    117      -0.084442  -0.047269   0.050305  -0.022289  -0.022966   0.000466
    118      -0.016326   0.041106  -0.094914  -0.043059  -0.000610  -0.002031
    119      -0.060428   0.012198  -0.037815   0.030310   0.089710  -0.009388
    120      -0.119396  -0.072023   0.096159  -0.015946  -0.027639   0.001238
    121      -0.009925   0.060335  -0.133146  -0.040775   0.022434  -0.004080
    122      -0.073559   0.020405  -0.054414   0.036687   0.115379  -0.011183
    123      -0.020880   0.025449  -0.057827  -0.011444   0.002650  -0.000632
    124      -0.066258   0.004937  -0.057996  -0.063746  -0.012014  -0.001943
    125       0.057553  -0.017691   0.078652   0.066513   0.039501  -0.001479
    126      -0.054269   0.023789   0.044198  -0.078527   0.014220  -0.001796
    127      -0.087450   0.008662   0.022911  -0.114918  -0.000547  -0.002711
    128       0.064760   0.005316   0.143394   0.043697   0.061984  -0.001280
    129      -0.086809   0.037589   0.062006  -0.129600   0.033696  -0.004260
    130      -0.158516   0.013366   0.086106  -0.223330   0.015963  -0.006601
    131       0.008109   0.027656   0.175016  -0.044448   0.093791  -0.005450
    132      -0.111155   0.034396   0.133963  -0.180787   0.037351  -0.004868
    133      -0.077963   0.006664  -0.035456  -0.084143  -0.008003  -0.002582
    134       0.144609  -0.008688   0.156455   0.142889   0.040612   0.004286
    135       0.004563  -0.001759   0.015083   0.012648  -0.020835   0.002702
    136      -0.045817   0.007713   0.083131  -0.082652  -0.001660   0.000487
    137       0.052877   0.011283   0.154162   0.023416   0.070141  -0.002150
    138       0.006374   0.010075  -0.048185   0.019179  -0.005415   0.000224
    139      -0.017146   0.015470  -0.154083  -0.009752  -0.032220   0.000187
    140       0.112977  -0.043673   0.084252   0.132212   0.026199   0.000078
    141       0.051137  -0.010749  -0.043640   0.072630  -0.017734   0.001647
    142      -0.043176   0.054863  -0.101632  -0.141792  -0.031853  -0.001562
    143       0.103889  -0.037108   0.087488   0.113186   0.028024  -0.000266
    144      -0.048348   0.024517   0.045509  -0.086513   0.013687  -0.002597
    145       0.012985   0.000267  -0.223902   0.077612  -0.041172   0.002047
    146       0.124542  -0.027107   0.114733   0.074783   0.017437  -0.000128
    147       0.038509   0.006834  -0.139816   0.095100  -0.018045   0.002380
    148       0.014543   0.004389  -0.225265   0.070457  -0.042310   0.002171
    149       0.155140  -0.086199   0.051262   0.259894   0.019964   0.002022
    150      -0.067310   0.050725  -0.031863  -0.065559   0.024034  -0.001991
    151      -0.069256  -0.012305  -0.125029  -0.015973  -0.010332  -0.002367
    152       0.072829  -0.024794   0.076588   0.084899   0.035912  -0.001174
    153      -0.059972   0.027482  -0.059086  -0.045106   0.009893  -0.003013
    154      -0.055867  -0.030587  -0.152006   0.015702  -0.016214  -0.002527
    155       0.091240  -0.039437   0.042828   0.138273   0.038188  -0.000270
    156      -0.086397   0.071857   0.010963  -0.092714   0.041422  -0.002032
    157      -0.057964  -0.027620  -0.157180   0.005839  -0.020057  -0.002481
    158       0.091911  -0.027345   0.080242   0.074129   0.015358  -0.000359
    159      -0.085142   0.065498  -0.002618  -0.088878   0.040172  -0.002409
    160      -0.075848   0.000374  -0.094758  -0.005196   0.014898  -0.001964
    161       0.052753  -0.007980   0.105694   0.052969   0.050993  -0.001714
    162      -0.001280  -0.108557  -0.023212   0.041256  -0.051306   0.005831
    163      -0.038310  -0.050973   0.029478   0.061989   0.005001  -0.011133
    164      -0.071049  -0.027854   0.037336  -0.038375  -0.042657  -0.007956
    165       0.005760  -0.116101  -0.009728   0.075657  -0.073460  -0.000785
    166      -0.041956  -0.061415   0.044716   0.086989  -0.006124  -0.015677
    167      -0.051289   0.009833   0.021106  -0.057939  -0.001534  -0.016651
    168       0.000985  -0.085148  -0.013302   0.034425  -0.065482   0.001778
    169       0.002159  -0.006285   0.038982   0.055427   0.022119  -0.004226
    170      -0.022359   0.006548   0.019557  -0.035838   0.000646  -0.011705
    171      -0.019773  -0.123560  -0.017023   0.057235  -0.085749  -0.002361
    172       0.036814   0.020815   0.032129   0.039739   0.036440   0.006442
    173      -0.043413   0.002943   0.028059  -0.033369  -0.001292  -0.019632
    174       0.024880   0.022628  -0.018723  -0.068635  -0.006765   0.009585
    175       0.009297   0.026437   0.038459   0.024383   0.040537  -0.001689
    176       0.035258  -0.007298   0.004564   0.000135  -0.012121   0.007038
    177       0.020200   0.058264  -0.022044  -0.117674   0.012247   0.010572
    178       0.049586   0.079784   0.025187  -0.018611   0.065946   0.012521
    179       0.060243  -0.016120   0.001191   0.027514  -0.018399   0.013197
    180       0.052276   0.093409  -0.020946  -0.114853   0.036100   0.013838
    181      -0.033647  -0.005155   0.053190   0.043778   0.028515  -0.016400
    182       0.059109  -0.018682  -0.007616   0.009009  -0.025276   0.018290
    183       0.066585   0.187470  -0.023311  -0.201441   0.092794   0.016051
    184      -0.030194   0.022941   0.052723   0.017575   0.045595  -0.016013
    185       0.102410  -0.042761  -0.019537   0.052113  -0.045714   0.032585
    186       0.059521   0.039717  -0.020106  -0.042574   0.002224   0.014870
    187      -0.079497  -0.070302   0.062839   0.091570  -0.007146  -0.029487
    188       0.027647   0.002033  -0.004003  -0.038965  -0.009360   0.010146
    189       0.081970   0.086625  -0.020860  -0.066505   0.026839   0.019703
    190      -0.114684  -0.096148   0.070478   0.107270  -0.019954  -0.040723
    191       0.046672  -0.001245  -0.010379  -0.039452  -0.011756   0.017525
    192       0.033412  -0.066010  -0.016407   0.048359  -0.054050   0.007436
    193      -0.083432  -0.099651   0.061598   0.114811  -0.023613  -0.029414
    194      -0.028263   0.015467   0.011477  -0.068635   0.002242  -0.008985
    195       0.034233  -0.093365  -0.017161   0.084508  -0.070010   0.007107
    196      -0.122869  -0.150299   0.075666   0.154489  -0.050001  -0.042820
    197      -0.051019   0.016633   0.019306  -0.081712   0.004834  -0.016446
    198      -0.042043  -0.123685  -0.040816   0.081628  -0.073182  -0.008744
    199      -0.027048   0.084502  -0.001337  -0.022608   0.081779   0.003602
    200      -0.065628   0.008065  -0.065555  -0.030671   0.034631  -0.008111
    201      -0.086821   0.016560   0.007447   0.019079  -0.016944   0.020696
    202      -0.197667   0.015728   0.029063   0.034814  -0.025369   0.145343
    203       0.047486  -0.030622   0.001580  -0.020891   0.023755  -0.053279
    204      -0.046481  -0.001700   0.002070   0.006847  -0.006986   0.005956
    205       0.061522  -0.074139  -0.020732  -0.024423   0.000947   0.006914
    206      -0.056694   0.013459   0.016706   0.008554   0.002216  -0.012179
    207      -0.043361   0.003962  -0.000906   0.006514  -0.009758  -0.036184
    208       0.068147  -0.073159  -0.029982  -0.044078   0.012959  -0.265819
    209      -0.040702   0.011175   0.017636   0.014436  -0.002819   0.085982
    210      -0.066096   0.007189   0.001810   0.011292  -0.013588  -0.036879
    211       0.059143  -0.056565  -0.023550  -0.039224   0.015352  -0.245439
    212       0.001052   0.004092   0.012094   0.005636   0.003426   0.086124
    213      -0.098607   0.005241   0.003751   0.016161  -0.019453  -0.054177
    214       0.082361  -0.077354  -0.033326  -0.053389   0.020664  -0.317157
    215      -0.006987   0.011662   0.015508   0.010769   0.001416   0.111994
    216      -0.053281   0.014654   0.002810   0.012451  -0.012155  -0.005601
    217       0.003011   0.001929   0.004918  -0.000652   0.004770   0.011902
    218       0.059062  -0.015247  -0.001493  -0.014495   0.013663   0.006049
    219      -0.071770   0.016456   0.005687   0.016399  -0.014685   0.000167
    220      -0.024865   0.028325   0.016740   0.013417   0.002445   0.102619
    221       0.096733  -0.022315  -0.008503  -0.023723   0.018506  -0.018005
    222      -0.018262   0.020299   0.000369   0.009592  -0.008403   0.024376
    223      -0.019158   0.032905   0.022483   0.027038  -0.005308   0.230896
    224       0.065426  -0.025622  -0.007289  -0.023657   0.017002  -0.067919
    225      -0.007860   0.026223   0.001569   0.011144  -0.007461   0.058141
    226      -0.063049   0.084075   0.048816   0.064680  -0.016702   0.520665
    227       0.107101  -0.041944  -0.018994  -0.040653   0.024737  -0.159733
    228       0.005976   0.016343  -0.003508   0.003602  -0.004428   0.008941
    229       0.018108  -0.005507   0.003844   0.003070   0.000149   0.038578
    230       0.014699  -0.012685   0.002654  -0.008916   0.008754  -0.010885
    231       0.039157   0.018018  -0.005710  -0.000952   0.001035   0.027238
    232       0.011062   0.010600   0.013055   0.018082  -0.005264   0.147295
    233       0.015914  -0.018173  -0.000337  -0.013790   0.010417  -0.047840
    234      -0.011835   0.010024  -0.004059   0.003529  -0.007028  -0.024654
    235       0.053223  -0.056501  -0.021622  -0.032585   0.009674  -0.228163
    236      -0.034828   0.004299   0.014938   0.009875  -0.000969   0.072163
    237       0.003753   0.009022  -0.006621   0.000372  -0.005152  -0.029314
    238       0.064976  -0.077712  -0.029554  -0.041397   0.009728  -0.300166
    239      -0.065861   0.008613   0.020668   0.016929  -0.004684   0.088735
    240       0.006164  -0.020889  -0.000593  -0.005803   0.006729   0.054979
    241       0.307386  -0.160818  -0.053300  -0.057435   0.016795   0.190761
    242      -0.154596   0.047565   0.029526   0.021694  -0.004125  -0.087902
    243       0.078895   0.137631   0.048362   0.035601  -0.044719  -0.036052
    244       0.061970   0.165479   0.035885   0.086117  -0.119859  -0.005016
    245       0.010699   0.073917  -0.051998   0.016449  -0.071991  -0.021272
                 30         31         32         33         34         35    
      0      -0.009124   0.015176  -0.008163  -0.013393   0.016661   0.046173
      1       0.078199   0.077352   0.083133  -0.025457   0.039318   0.009831
      2      -0.030576  -0.002397  -0.037525  -0.009470   0.007643  -0.031368
      3      -0.026538   0.033753   0.064882  -0.010033   0.004751  -0.018004
      4      -0.021445  -0.054382  -0.057663   0.018139  -0.020286  -0.017986
      5       0.065902   0.024748  -0.002187  -0.030941  -0.000148  -0.012897
      6      -0.128269  -0.027609  -0.038528   0.025036  -0.008081  -0.017761
      7       0.013799   0.027953   0.053613   0.007463   0.008621   0.009773
      8       0.018300  -0.037472  -0.037722   0.010417  -0.017654   0.009265
      9      -0.014938   0.013719   0.011844   0.000155   0.024476   0.008927
     10      -0.015704   0.026464   0.024816  -0.001947  -0.010971  -0.000232
     11      -0.052645  -0.004789   0.010952   0.001800  -0.010732   0.003159
     12      -0.027945  -0.012277  -0.025033   0.004837  -0.003044   0.023348
     13       0.048708   0.052106   0.061877  -0.010099   0.022879  -0.012395
     14       0.008644  -0.011184  -0.021999  -0.001353  -0.000186  -0.028996
     15       0.038001  -0.016596  -0.012998   0.000752   0.006692   0.010317
     16       0.040981   0.033273   0.029544  -0.007338  -0.005519  -0.051269
     17       0.018381   0.004930   0.000903  -0.004852   0.018464  -0.064416
     18       0.094123  -0.029267  -0.019601  -0.003863  -0.000351  -0.062226
     19       0.004125   0.033941   0.030412  -0.004524  -0.007982  -0.024042
     20       0.039036   0.014010   0.004927  -0.006642   0.026674  -0.059306
     21       0.053359  -0.022362  -0.022667   0.001589   0.017345   0.033952
     22       0.074869   0.004967   0.015976  -0.008973  -0.057202  -0.111352
     23       0.029523   0.020522   0.016744  -0.008787   0.060481  -0.127075
     24       0.030957  -0.039193  -0.043135   0.009045   0.010169   0.139621
     25       0.048017  -0.002065   0.010911  -0.005647  -0.077882  -0.089749
     26       0.025173   0.016774   0.010911  -0.006659   0.065617  -0.091600
     27       0.004986  -0.049557  -0.057903   0.015225   0.003680   0.225873
     28       0.054001  -0.003090   0.016670  -0.006822  -0.107440  -0.113835
     29       0.040249   0.025643   0.018701  -0.010544   0.088073  -0.141720
     30       0.032865  -0.042977  -0.046044   0.009829  -0.000044   0.153653
     31      -0.009513  -0.000485  -0.000219   0.001106  -0.012995  -0.002279
     32      -0.006083   0.001113   0.000811   0.000454   0.010410  -0.001352
     33      -0.004198  -0.050727  -0.052835   0.015733  -0.017777   0.227280
     34      -0.045452   0.000291  -0.002769   0.004579   0.001180   0.029807
     35      -0.011199  -0.003474  -0.001770   0.002214  -0.005607   0.025303
     36       0.077667  -0.035625  -0.038006   0.003212   0.009007   0.070538
     37      -0.031572   0.003377  -0.008853   0.003914   0.062129   0.062767
     38      -0.027026  -0.006910  -0.000344   0.003911  -0.038987   0.026020
     39       0.080271  -0.037242  -0.037709   0.003194  -0.002547   0.068071
     40      -0.083853   0.008616  -0.021065   0.009746   0.158125   0.158306
     41      -0.041110  -0.020674  -0.006172   0.008226  -0.100632   0.071795
     42       0.107698  -0.020183  -0.022597  -0.004107   0.031798  -0.026622
     43       0.013859  -0.002453  -0.000567  -0.000692  -0.010151  -0.004686
     44      -0.027896   0.004269   0.005091   0.001497   0.004221  -0.003563
     45       0.137321  -0.008890  -0.009660  -0.010566   0.041668  -0.113901
     46       0.002974  -0.005131  -0.006657   0.001569   0.007111   0.032410
     47      -0.043015  -0.002426  -0.000872   0.004889  -0.012356   0.038586
     48       0.100412  -0.018059  -0.021716  -0.003873   0.038748  -0.023544
     49       0.066699  -0.000550   0.014259  -0.007320  -0.075408  -0.105353
     50       0.004246   0.019336   0.015020  -0.005894   0.058760  -0.091221
     51       0.135134  -0.011372  -0.016854  -0.009194   0.060091  -0.086723
     52       0.094726   0.000124   0.019565  -0.009760  -0.106908  -0.140224
     53       0.012609   0.022610   0.015254  -0.007955   0.084020  -0.111416
     54      -0.064341  -0.000921  -0.006049   0.014323   0.003472  -0.021406
     55      -0.017179   0.013532   0.024755   0.003282   0.006775   0.017706
     56       0.062451  -0.038144  -0.037740   0.008028  -0.025083   0.021171
     57      -0.066520   0.000037  -0.004920   0.013672   0.004566  -0.026169
     58      -0.035581   0.010111   0.018903   0.026399   0.003461   0.024305
     59       0.219754  -0.023741  -0.009030  -0.012328  -0.035036   0.081680
     60      -0.133847   0.000982  -0.014956   0.032415   0.013421  -0.085790
     61      -0.086500  -0.029758   0.004488  -0.192450   0.014431   0.129012
     62       0.322236   0.036764   0.016911   0.313464  -0.054942  -0.055366
     63       0.044630  -0.005932   0.008901  -0.068826  -0.005615   0.057993
     64       0.056284   0.082515   0.047718   0.427396  -0.016994  -0.148648
     65       0.274480  -0.014752   0.000489   0.018799  -0.041842   0.086182
     66      -0.112565   0.005276  -0.008715   0.073204   0.006958  -0.055546
     67      -0.068233  -0.018222   0.009722  -0.125484   0.010081   0.108050
     68       0.207212  -0.085687  -0.023534  -0.376565  -0.025398   0.276938
     69       0.023530   0.029810   0.046737  -0.020728   0.018178   0.015830
     70      -0.023868   0.006240   0.008152  -0.016927   0.007263   0.009141
     71      -0.036510  -0.087889  -0.128610   0.008812  -0.042870  -0.030769
     72       0.018737   0.024616   0.040274  -0.042055   0.018938   0.015059
     73       0.022201   0.041807   0.056408   0.084558   0.008364   0.025162
     74      -0.093308  -0.077824  -0.135805   0.293679  -0.077040  -0.073360
     75       0.086935   0.028810   0.066079  -0.261157   0.050038   0.060311
     76      -0.095810  -0.061105  -0.094883  -0.199998   0.003395  -0.028565
     77      -0.021627  -0.095144  -0.132465  -0.094718  -0.032018  -0.019369
     78       0.033542   0.065030   0.084480   0.198530   0.003895   0.011197
     79      -0.002373   0.028751   0.045013   0.038955   0.009201   0.022604
     80      -0.076627  -0.139660  -0.205842  -0.172508  -0.040521  -0.052499
     81      -0.058640   0.007867  -0.004437   0.021335   0.010804  -0.063052
     82      -0.039383   0.008285   0.009074  -0.009219   0.010653  -0.005282
     83       0.094086  -0.034478  -0.014342   0.026927  -0.035264   0.077941
     84       0.131717   0.114786   0.135995   0.251521   0.015229   0.060839
     85      -0.164793  -0.039323  -0.074584  -0.128024   0.024426  -0.141042
     86       0.148664  -0.001367   0.027068   0.096526  -0.032311   0.108680
     87      -0.073191   0.002025  -0.014376   0.006690   0.012231  -0.080580
     88       0.084127   0.064061   0.095602   0.122037   0.003509   0.124031
     89      -0.078608  -0.135500  -0.143585  -0.185940  -0.042725  -0.021388
     90      -0.242138  -0.082307  -0.134785  -0.181852   0.015612  -0.222028
     91      -0.059145  -0.004596  -0.006689  -0.035758   0.009016  -0.024622
     92       0.249720   0.037432   0.093791   0.191439  -0.042780   0.209795
     93      -0.033839   0.052540  -0.016878  -0.000347   0.044969   0.005567
     94      -0.023174  -0.012508   0.019766   0.000893  -0.038069   0.032316
     95      -0.064626   0.003611   0.028087   0.002605  -0.005847   0.021156
     96      -0.027625   0.048037  -0.020625  -0.000122   0.036085  -0.007034
     97      -0.008036  -0.021026   0.014565   0.000403  -0.031106   0.026756
     98      -0.046409  -0.009627   0.032264   0.002296   0.003210   0.001806
     99       0.004108  -0.027731   0.013418   0.003111   0.026559  -0.010702
    100       0.034850   0.004633  -0.038413  -0.002650   0.004521  -0.039038
    101      -0.053990  -0.001479   0.031966   0.002102   0.001808   0.007308
    102       0.011211  -0.065945   0.037988   0.006472   0.036031  -0.008237
    103       0.058321   0.018856  -0.071115  -0.005115   0.011127  -0.069690
    104      -0.020052  -0.008104   0.005793   0.001113   0.016653  -0.031717
    105       0.040840  -0.075518   0.012721   0.001276  -0.029458  -0.013461
    106       0.039511   0.019483  -0.056335  -0.001857   0.049100  -0.071238
    107      -0.097973   0.018525   0.060170   0.002707  -0.013269   0.054450
    108       0.074758  -0.165068   0.047823   0.003643  -0.078192  -0.005039
    109       0.056568   0.051265  -0.095895  -0.003418   0.092674  -0.116597
    110      -0.101528   0.025774   0.057956   0.002524  -0.009989   0.054730
    111       0.029703   0.013053  -0.044514  -0.003999  -0.014860  -0.030799
    112       0.023061  -0.017745  -0.017396   0.001277   0.030087  -0.038314
    113      -0.125344   0.025055   0.076793   0.003410  -0.028022   0.085749
    114       0.052393   0.014708  -0.065717  -0.007041  -0.048753  -0.043096
    115       0.027046  -0.024343  -0.013567   0.002549   0.055713  -0.049220
    116      -0.157325   0.035845   0.092190   0.004221  -0.040815   0.119660
    117      -0.020806   0.079928  -0.047280  -0.002830   0.044409  -0.012119
    118      -0.007138  -0.035431   0.016709   0.001911  -0.028886   0.017340
    119      -0.111678   0.019362   0.069247   0.002963  -0.027687   0.073691
    120      -0.034496   0.130330  -0.066181  -0.004216   0.065697  -0.014137
    121      -0.024198  -0.057393   0.048391   0.003150  -0.054279   0.049255
    122      -0.138449   0.023749   0.095058   0.003288  -0.045415   0.110620
    123      -0.022782   0.037029  -0.020400  -0.000497   0.006250   0.001063
    124      -0.027163  -0.019778   0.020356   0.001393  -0.019659   0.032019
    125      -0.010670  -0.003681   0.036737   0.000680   0.007682   0.003062
    126      -0.008240  -0.017613   0.012977   0.001259  -0.035374   0.054187
    127      -0.012013  -0.057581   0.042149   0.002286  -0.057200   0.074571
    128       0.015657  -0.001712   0.031764  -0.000656  -0.022332   0.020426
    129      -0.019236  -0.159627   0.147181   0.014778   0.135944   0.018083
    130      -0.028198  -0.262979   0.218275   0.019535   0.101193   0.086186
    131      -0.002893  -0.240078   0.255916   0.021901   0.259953  -0.036339
    132      -0.008548  -0.187679   0.156669   0.014491   0.070226   0.078436
    133      -0.025587  -0.048163   0.042618   0.003449  -0.004516   0.034953
    134       0.060398   0.299087  -0.250246  -0.030210  -0.399328   0.102016
    135       0.012139   0.239223  -0.230125  -0.023418  -0.352335   0.124615
    136       0.029159   0.102975  -0.114058  -0.014966  -0.297566   0.142138
    137       0.013405  -0.055018   0.081768   0.004366   0.041991   0.006225
    138      -0.012859   0.047251  -0.023957  -0.001897   0.003645   0.001214
    139      -0.033085   0.033153  -0.021585  -0.000276  -0.015575   0.049194
    140       0.004321   0.024058   0.026493  -0.002194  -0.000600   0.008425
    141       0.001317   0.082761  -0.043698  -0.005977  -0.018947  -0.004293
    142       0.019320  -0.278685   0.156922   0.026308   0.229910   0.020105
    143       0.006502  -0.005462   0.042834   0.000441   0.021037   0.006307
    144       0.014439  -0.140175   0.092676   0.012306   0.123032  -0.031036
    145      -0.066047   0.222503  -0.136091  -0.015267  -0.150929   0.076333
    146       0.047889  -0.170852   0.137941   0.014313   0.163567  -0.010171
    147      -0.044115   0.210060  -0.127785  -0.013704  -0.101559   0.031563
    148      -0.061789   0.200609  -0.124525  -0.013241  -0.131203   0.074618
    149      -0.027829   0.278008  -0.117232  -0.024578  -0.199971   0.028022
    150      -0.027763   0.029085  -0.013666  -0.000955  -0.012983  -0.013542
    151      -0.058390  -0.014798   0.046371   0.002735   0.027573  -0.008968
    152      -0.009007  -0.000102   0.037262   0.000736   0.012783   0.010339
    153      -0.035504  -0.017540   0.032899   0.003987   0.057847  -0.046156
    154      -0.066207  -0.037787   0.078073   0.005667   0.078763  -0.034561
    155      -0.021572   0.021523   0.041039   0.000038   0.029460   0.001749
    156      -0.019635   0.077496  -0.060330  -0.006630  -0.096179   0.016623
    157      -0.066875  -0.048192   0.082580   0.006752   0.089080  -0.035147
    158       0.006415  -0.015995   0.026284   0.002054   0.014347   0.036444
    159      -0.023892   0.032364  -0.013538  -0.002468  -0.034364  -0.020825
    160      -0.055420   0.041496   0.012251  -0.003286  -0.038777   0.005909
    161      -0.004358  -0.007948   0.044148   0.000305   0.002849  -0.001830
    162      -0.016626  -0.012773   0.044064  -0.005104  -0.030691  -0.037531
    163      -0.010287  -0.007512  -0.018996   0.002102   0.003349  -0.001256
    164       0.028485   0.008632  -0.027454  -0.001819   0.000757  -0.026557
    165      -0.006448  -0.046159   0.050966  -0.005332  -0.073398  -0.075577
    166       0.000900  -0.019574  -0.025653   0.002919  -0.000465  -0.000915
    167      -0.003787   0.008416  -0.100811   0.011834   0.028208  -0.025481
    168      -0.004274  -0.040622   0.058123  -0.007104  -0.083071  -0.086101
    169       0.010994  -0.001298  -0.005887  -0.000794   0.021160   0.042484
    170       0.000380   0.013399  -0.091433   0.010791   0.043146  -0.002495
    171      -0.012898  -0.057748   0.067812  -0.007540  -0.114928  -0.122414
    172       0.018199   0.010619   0.022670  -0.005684   0.029206   0.070230
    173      -0.001765   0.011528  -0.124127   0.015812   0.053282  -0.008438
    174       0.000678   0.006163   0.017742  -0.004108  -0.015754  -0.024416
    175       0.013636   0.014123  -0.018774  -0.000073   0.044637   0.065455
    176       0.011790   0.008956   0.007162  -0.002306   0.008490   0.005052
    177      -0.001075   0.020103  -0.003182  -0.002588   0.001401  -0.013673
    178       0.020554   0.037168   0.012658  -0.005377   0.058776   0.098091
    179       0.016994   0.006532   0.043969  -0.006496  -0.001662   0.010497
    180       0.003808   0.040194  -0.015230   0.000408   0.045660   0.031857
    181       0.007049   0.003460  -0.071175   0.007554   0.053424   0.048698
    182       0.016260  -0.000218   0.075178  -0.012058  -0.034267  -0.010145
    183       0.004637   0.084456  -0.080234   0.008035   0.127781   0.098061
    184       0.007143   0.016819  -0.092126   0.010032   0.078616   0.068453
    185       0.024704  -0.016238   0.171592  -0.024708  -0.089183  -0.023665
    186       0.005646   0.010538   0.047779  -0.006320  -0.015135  -0.007955
    187      -0.001690  -0.025107  -0.081326   0.010339   0.015823  -0.005928
    188       0.009216   0.014458   0.005153  -0.003597   0.007047   0.000209
    189       0.011288   0.028528   0.048850  -0.006439   0.008433   0.022502
    190      -0.009343  -0.037718  -0.111194   0.015461   0.006981  -0.033961
    191       0.012986   0.015673   0.031269  -0.008129   0.001785   0.008308
    192      -0.001802  -0.035364   0.081960  -0.009625  -0.082807  -0.070437
    193      -0.003268  -0.036440  -0.062735   0.008064  -0.006000  -0.024056
    194      -0.001181   0.018147  -0.090019   0.009893   0.041637  -0.008078
    195      -0.002688  -0.048528   0.107132  -0.012185  -0.109512  -0.087764
    196      -0.008237  -0.057449  -0.091318   0.012622  -0.020459  -0.056018
    197      -0.003525   0.019051  -0.130813   0.015253   0.059906  -0.007722
    198      -0.034370  -0.001514   0.015768   0.001645   0.016212   0.003562
    199       0.011641   0.033432   0.023369  -0.004357  -0.005617  -0.018076
    200      -0.093496  -0.000041   0.009816   0.005176  -0.014598   0.051646
    201       0.025944   0.009913   0.019230  -0.007246   0.007044   0.023188
    202      -0.024002  -0.005837  -0.012555   0.002890   0.000692  -0.011226
    203      -0.015365  -0.004125  -0.014635   0.006230  -0.008632  -0.036908
    204       0.007523   0.002795   0.003708  -0.002081   0.001837   0.000925
    205      -0.017644  -0.005463  -0.009970  -0.001560   0.006263   0.007949
    206       0.018362   0.008949   0.012808  -0.001884  -0.000368  -0.001308
    207       0.026078   0.009454   0.017135  -0.005366   0.004852   0.015318
    208       0.025819   0.010404   0.014030   0.000202   0.004462   0.008317
    209       0.014023   0.009444   0.018717  -0.009104   0.008338   0.028871
    210       0.039007   0.014798   0.026807  -0.008811   0.007568   0.024466
    211       0.017965   0.007658   0.009393   0.002758   0.002000   0.000769
    212      -0.007812   0.000519   0.002428  -0.003463   0.003765   0.013778
    213       0.065176   0.025738   0.046998  -0.016338   0.014538   0.047253
    214       0.020424   0.008411   0.009624   0.003944   0.002584  -0.000503
    215      -0.008542   0.000305   0.002444  -0.003917   0.003595   0.014386
    216       0.022992   0.007788   0.014435  -0.004627   0.003070   0.010441
    217      -0.011915  -0.003616  -0.006652   0.003075  -0.001704  -0.006955
    218      -0.026141  -0.008154  -0.015390   0.005325  -0.003558  -0.011969
    219       0.032675   0.012217   0.022852  -0.007993   0.006364   0.021275
    220      -0.026688  -0.009709  -0.016221   0.005220  -0.005032  -0.016279
    221      -0.041428  -0.015316  -0.029212   0.011156  -0.009042  -0.030291
    222      -0.003747  -0.004218  -0.007067   0.002983  -0.004696  -0.014156
    223      -0.032596  -0.010894  -0.015688  -0.000356  -0.000995  -0.001432
    224      -0.018845  -0.005552  -0.012192   0.006399  -0.003815  -0.013798
    225      -0.017106  -0.009932  -0.016830   0.005835  -0.007726  -0.023503
    226      -0.066390  -0.023705  -0.033488  -0.001847  -0.003074  -0.003834
    227      -0.025098  -0.009002  -0.020394   0.012254  -0.008186  -0.029311
    228      -0.014318  -0.008688  -0.015712   0.006711  -0.007822  -0.024646
    229      -0.004402   0.000674   0.001683  -0.001464   0.002770   0.006955
    230      -0.002604   0.001526   0.002073  -0.000731   0.001725   0.005649
    231      -0.039452  -0.019309  -0.035139   0.013701  -0.014376  -0.046336
    232      -0.013035  -0.001629  -0.000468  -0.003556   0.004114   0.011658
    233       0.001117   0.002681   0.003462  -0.000298   0.001512   0.004879
    234       0.005629  -0.000059  -0.000119   0.001511  -0.002204  -0.006581
    235       0.027612   0.012408   0.018043  -0.000659   0.005010   0.010531
    236       0.013390   0.009128   0.018062  -0.009122   0.008729   0.029900
    237      -0.003240  -0.004224  -0.007989   0.004817  -0.005383  -0.017087
    238       0.041091   0.018810   0.028308  -0.002717   0.009690   0.021408
    239       0.029543   0.016633   0.032620  -0.015431   0.014581   0.049876
    240      -0.042532  -0.016952  -0.033972   0.008764  -0.008658  -0.038876
    241      -0.066330  -0.022498  -0.034340  -0.007487   0.014403   0.023067
    242       0.039462   0.016338   0.024224  -0.000470  -0.003068  -0.004425
    243      -0.129531  -0.035394  -0.046049   0.029098  -0.013847  -0.031211
    244       0.023379   0.027380   0.054708   0.010639   0.005556  -0.010284
    245       0.027499  -0.046499  -0.044709   0.012751  -0.026157   0.026102
                 36         37         38         39         40         41    
      0       0.027111  -0.018153  -0.033690   0.001557  -0.005689   0.006327
      1      -0.001347  -0.023903  -0.031135   0.035876  -0.003947  -0.000359
      2      -0.003672   0.011964  -0.023959  -0.030876  -0.007488   0.001841
      3       0.050754  -0.029940  -0.181652   0.023841  -0.035036  -0.034937
      4       0.016418   0.011554  -0.017956  -0.015448  -0.004274   0.017551
      5      -0.062236   0.004637   0.188799  -0.008239   0.042011   0.021690
      6      -0.002065   0.034238   0.009379  -0.014172   0.000035   0.000761
      7      -0.007492  -0.007265   0.000938   0.027674   0.000292  -0.009574
      8       0.010587   0.006842   0.005843   0.005190  -0.000035   0.000146
      9       0.000451  -0.008332  -0.030891   0.010065   0.000414  -0.003258
     10       0.009860  -0.012011  -0.059874   0.010475  -0.015375  -0.026270
     11      -0.002125   0.005956   0.001581  -0.009411   0.005347  -0.024954
     12       0.017288  -0.001695  -0.006890  -0.003291  -0.000729   0.000281
     13      -0.010167  -0.012921  -0.020431   0.023267  -0.003656  -0.005613
     14      -0.001925   0.016952  -0.008538  -0.007273  -0.002138   0.002857
     15      -0.015673   0.003885   0.001164  -0.001613  -0.002322  -0.001015
     16       0.001676  -0.006603  -0.031004   0.006262  -0.007289  -0.004724
     17      -0.031719   0.020450  -0.004992  -0.010351  -0.000493   0.007801
     18      -0.034026   0.019925   0.018364  -0.016702   0.000687   0.030818
     19       0.008225  -0.010450  -0.050467   0.008105  -0.013380  -0.024727
     20      -0.028017   0.014172   0.015101  -0.002673   0.008415   0.021106
     21      -0.033052   0.007600   0.012189  -0.001660  -0.004481  -0.007413
     22       0.065002  -0.006683  -0.004336  -0.006667   0.012348   0.032078
     23      -0.117183   0.043266  -0.023642  -0.019405  -0.017981   0.021865
     24      -0.009326  -0.007016   0.031770   0.008230  -0.002354  -0.031141
     25       0.111210  -0.018693   0.006286  -0.002568   0.025610   0.037035
     26      -0.125670   0.041764  -0.021838  -0.017173  -0.022906   0.010677
     27       0.016962  -0.021428   0.046917   0.017529   0.001868  -0.049555
     28       0.154220  -0.026738   0.005635  -0.001759   0.034412   0.047290
     29      -0.170059   0.056993  -0.032845  -0.024559  -0.030841   0.018692
     30       0.007666  -0.012086   0.036324   0.010362   0.000602  -0.033401
     31       0.028182  -0.007312   0.004092   0.001672   0.007901   0.004852
     32      -0.023039   0.006773  -0.005187  -0.002163  -0.006157  -0.002668
     33       0.049957  -0.030975   0.042893   0.020566   0.006112  -0.048763
     34       0.019524  -0.009260   0.004756   0.005085   0.006441  -0.004965
     35       0.004197  -0.002843  -0.001894   0.002027  -0.002530  -0.006897
     36      -0.022441   0.004565   0.030557   0.000007  -0.001764  -0.014521
     37      -0.091856   0.017186  -0.007609   0.000952  -0.021965  -0.028570
     38       0.067777  -0.019971   0.005753   0.006249   0.012628   0.001386
     39      -0.003896   0.000132   0.032674   0.000715   0.002440  -0.011285
     40      -0.233399   0.043332  -0.018274   0.002392  -0.056178  -0.073379
     41       0.176919  -0.052092   0.022902   0.016766   0.034519   0.003662
     42      -0.073733   0.026107   0.012975  -0.011479  -0.010063   0.003793
     43       0.010864  -0.001043  -0.001764   0.000084   0.003513   0.006557
     44      -0.005162   0.000476  -0.007229  -0.000476  -0.002801  -0.001915
     45      -0.103119   0.041602   0.000295  -0.021428  -0.013840   0.023153
     46      -0.014363   0.002811  -0.002185   0.002388  -0.001311  -0.002479
     47       0.029809  -0.012728   0.002150   0.005310   0.002639  -0.010753
     48      -0.083413   0.028185   0.009866  -0.011313  -0.012397   0.001547
     49       0.100915  -0.016011   0.001317  -0.003933   0.024232   0.041443
     50      -0.109940   0.036928  -0.024980  -0.015328  -0.021001   0.010658
     51      -0.130717   0.047381   0.004818  -0.020284  -0.019568   0.012847
     52       0.143547  -0.025823   0.001679  -0.002991   0.035398   0.058914
     53      -0.154418   0.051670  -0.027751  -0.020694  -0.029727   0.009514
     54      -0.006806   0.031716   0.007006  -0.005485   0.000197   0.002955
[truncated: 705,019 more chars]
