# Supplementary material for: A stereodivergent multicomponent approach for the synthesis of C–N atropisomeric peptide analogues
Source: Chem Sci. 2024 Sep 16;15(40):16743–51. doi: 10.1039/d4sc04700a (PMC11418089; doi:10.1039/d4sc04700a)
Supplement: SC-015-D4SC04700A-s001 [file SC-015-D4SC04700A-s001.zip › CompData/_4_TS/ImineBzOHTS_S3Dfreq.out]

                                 *****************
                                 * O   R   C   A *
                                 *****************

                                            #,                                       
                                            ###                                      
                                            ####                                     
                                            #####                                    
                                            ######                                   
                                           ########,                                 
                                     ,,################,,,,,                         
                               ,,#################################,,                 
                          ,,##########################################,,             
                       ,#########################################, ''#####,          
                    ,#############################################,,   '####,        
                  ,##################################################,,,,####,       
                ,###########''''           ''''###############################       
              ,#####''   ,,,,##########,,,,          '''####'''          '####       
            ,##' ,,,,###########################,,,                        '##       
           ' ,,###''''                  '''############,,,                           
         ,,##''                                '''############,,,,        ,,,,,,###''
      ,#''                                            '''#######################'''  
     '                                                          ''''####''''         
             ,#######,   #######,   ,#######,      ##                                
            ,#'     '#,  ##    ##  ,#'     '#,    #''#        ######   ,####,        
            ##       ##  ##   ,#'  ##            #'  '#       #        #'  '#        
            ##       ##  #######   ##           ,######,      #####,   #    #        
            '#,     ,#'  ##    ##  '#,     ,#' ,#      #,         ##   #,  ,#        
             '#######'   ##     ##  '#######'  #'      '#     #####' # '####'        


                  #######################################################
                  #                        -***-                        #
                  #          Department of theory and spectroscopy      #
                  #    Directorship and core code : Frank Neese         #
                  #        Max Planck Institute fuer Kohlenforschung    #
                  #                Kaiser Wilhelm Platz 1               #
                  #                 D-45470 Muelheim/Ruhr               #
                  #                      Germany                        #
                  #                                                     #
                  #                  All rights reserved                #
                  #                        -***-                        #
                  #######################################################


                         Program Version 5.0.2 -  RELEASE  -


 With contributions from (in alphabetic order):
   Daniel Aravena         : Magnetic Suceptibility
   Michael Atanasov       : Ab Initio Ligand Field Theory (pilot matlab implementation)
   Alexander A. Auer      : GIAO ZORA, VPT2 properties, NMR spectrum
   Ute Becker             : Parallelization
   Giovanni Bistoni       : ED, misc. LED, open-shell LED, HFLD
   Martin Brehm           : Molecular dynamics
   Dmytro Bykov           : SCF Hessian
   Vijay G. Chilkuri      : MRCI spin determinant printing, contributions to CSF-ICE
   Dipayan Datta          : RHF DLPNO-CCSD density
   Achintya Kumar Dutta   : EOM-CC, STEOM-CC
   Dmitry Ganyushin       : Spin-Orbit,Spin-Spin,Magnetic field MRCI
   Miquel Garcia          : C-PCM and meta-GGA Hessian, CC/C-PCM, Gaussian charge scheme
   Yang Guo               : DLPNO-NEVPT2, F12-NEVPT2, CIM, IAO-localization
   Andreas Hansen         : Spin unrestricted coupled pair/coupled cluster methods
   Benjamin Helmich-Paris : MC-RPA, TRAH-SCF, COSX integrals
   Lee Huntington         : MR-EOM, pCC
   Robert Izsak           : Overlap fitted RIJCOSX, COSX-SCS-MP3, EOM
   Marcus Kettner         : VPT2
   Christian Kollmar      : KDIIS, OOCD, Brueckner-CCSD(T), CCSD density, CASPT2, CASPT2-K
   Simone Kossmann        : Meta GGA functionals, TD-DFT gradient, OOMP2, MP2 Hessian
   Martin Krupicka        : Initial AUTO-CI
   Lucas Lang             : DCDCAS
   Marvin Lechner         : AUTO-CI (C++ implementation), FIC-MRCC
   Dagmar Lenk            : GEPOL surface, SMD
   Dimitrios Liakos       : Extrapolation schemes; Compound Job, initial MDCI parallelization
   Dimitrios Manganas     : Further ROCIS development; embedding schemes
   Dimitrios Pantazis     : SARC Basis sets
   Anastasios Papadopoulos: AUTO-CI, single reference methods and gradients
   Taras Petrenko         : DFT Hessian,TD-DFT gradient, ASA, ECA, R-Raman, ABS, FL, XAS/XES, NRVS
   Peter Pinski           : DLPNO-MP2, DLPNO-MP2 Gradient
   Christoph Reimann      : Effective Core Potentials
   Marius Retegan         : Local ZFS, SOC
   Christoph Riplinger    : Optimizer, TS searches, QM/MM, DLPNO-CCSD(T), (RO)-DLPNO pert. Triples
   Tobias Risthaus        : Range-separated hybrids, TD-DFT gradient, RPA, STAB
   Michael Roemelt        : Original ROCIS implementation
   Masaaki Saitow         : Open-shell DLPNO-CCSD energy and density
   Barbara Sandhoefer     : DKH picture change effects
   Avijit Sen             : IP-ROCIS
   Kantharuban Sivalingam : CASSCF convergence, NEVPT2, FIC-MRCI
   Bernardo de Souza      : ESD, SOC TD-DFT
   Georgi Stoychev        : AutoAux, RI-MP2 NMR, DLPNO-MP2 response
   Willem Van den Heuvel  : Paramagnetic NMR
   Boris Wezisla          : Elementary symmetry handling
   Frank Wennmohs         : Technical directorship


 We gratefully acknowledge several colleagues who have allowed us to
 interface, adapt or use parts of their codes:
   Stefan Grimme, W. Hujo, H. Kruse, P. Pracht,  : VdW corrections, initial TS optimization,
                  C. Bannwarth, S. Ehlert          DFT functionals, gCP, sTDA/sTD-DF
   Ed Valeev, F. Pavosevic, A. Kumar             : LibInt (2-el integral package), F12 methods
   Garnet Chan, S. Sharma, J. Yang, R. Olivares  : DMRG
   Ulf Ekstrom                                   : XCFun DFT Library
   Mihaly Kallay                                 : mrcc  (arbitrary order and MRCC methods)
   Jiri Pittner, Ondrej Demel                    : Mk-CCSD
   Frank Weinhold                                : gennbo (NPA and NBO analysis)
   Christopher J. Cramer and Donald G. Truhlar   : smd solvation model
   Lars Goerigk                                  : TD-DFT with DH, B97 family of functionals
   V. Asgeirsson, H. Jonsson                     : NEB implementation
   FAccTs GmbH                                   : IRC, NEB, NEB-TS, DLPNO-Multilevel, CI-OPT
                                                   MM, QMMM, 2- and 3-layer-ONIOM, Crystal-QMMM,
                                                   LR-CPCM, SF, NACMEs, symmetry and pop. for TD-DFT,
                                                   nearIR, NL-DFT gradient (VV10), updates on ESD,
                                                   ML-optimized integration grids
   S Lehtola, MJT Oliveira, MAL Marques          : LibXC Library
   Liviu Ungur et al                             : ANISO software


 Your calculation uses the libint2 library for the computation of 2-el integrals
 For citations please refer to: http://libint.valeyev.net

 Your ORCA version has been built with support for libXC version: 5.1.0
 For citations please refer to: https://tddft.org/programs/libxc/

 This ORCA versions uses:
   CBLAS   interface :  Fast vector & matrix operations
   LAPACKE interface :  Fast linear algebra routines
   SCALAPACK package :  Parallel linear algebra routines
   Shared memory     :  Shared parallel matrices
   BLAS/LAPACK       :  OpenBLAS 0.3.15  USE64BITINT DYNAMIC_ARCH NO_AFFINITY Zen SINGLE_THREADED
        Core in use  :  Zen
   Copyright (c) 2011-2014, The OpenBLAS Project


Your calculation utilizes the atom-pairwise dispersion correction
with the Becke-Johnson damping scheme (D3BJ)
Cite in your paper:
S.Grimme, S.Ehrlich, L.Goerigk, J Comput Chem, (2011), 32, 1456–1465 
S.Grimme, J.Antony, S.Ehrlich and H.Krieg, J.Chem.Phys., 132, (2010), 154104 
   

Your calculation utilizes the SMD solvation module
Please cite in your paper:
A.V. Marenich, C.J. Cramer, D.G. Truhlar J. Phys. Chem. B, 113, (2009), 6378 

================================================================================

----- Orbital basis set information -----
Your calculation utilizes the basis: def2-TZVP
   F. Weigend and R. Ahlrichs, Phys. Chem. Chem. Phys. 7, 3297 (2005).

----- AuxJ basis set information -----
Your calculation utilizes the auxiliary basis: def2/J
   F. Weigend, Phys. Chem. Chem. Phys. 8, 1057 (2006).

================================================================================
                                        WARNINGS
                       Please study these warnings very carefully!
================================================================================

WARNING: Gradients needed for Numerical Frequencies
  ===> : Setting RunTyp to EnGrad

WARNING: The environment variable RSH_COMMAND is not set!
  ===> : All Displacements for the Numerical Hessian or Gradient calculation
         will be started on localhost

INFO   : the flag for use of the SHARK integral package has been found!

================================================================================
                                       INPUT FILE
================================================================================
NAME = ImineBzOHTS_S3Dfreq.inp
|  1> ! PBE0 D3 def2-tzvp NumFreq
|  2> %maxcore 2660
|  3> %pal nprocs 30
|  4> end
|  5> %CPCM SMD TRUE
|  6>    SMDSOLVENT "2,2,2-TRIFLUOROETHANOL"
|  7> end
|  8> 
|  9> *xyz 0 1
| 10> O  6.647357  2.693429  3.646256
| 11> O  8.021635  1.826920  5.625582
| 12> N  5.388791  4.481421  3.021739
| 13> N  5.820533  2.510392  5.980243
| 14> C  5.715482  3.510556  3.828623
| 15> C  4.922049  3.363044  5.108335
| 16> H  4.890421  4.339028  5.605081
| 17> C  3.501684  2.899696  4.950471
| 18> C  2.619146  3.132362  6.003037
| 19> H  2.975070  3.628585  6.898575
| 20> C  1.295977  2.735804  5.911324
| 21> H  0.619262  2.925481  6.736650
| 22> C  0.836588  2.117983  4.756737
| 23> H  -0.201498  1.814810  4.678303
| 24> C  1.704609  1.905256  3.695036
| 25> H  1.348352  1.436932  2.784593
| 26> C  3.032039  2.295768  3.790457
| 27> H  3.689832  2.139206  2.944831
| 28> C  6.017885  4.771675  1.719373
| 29> C  5.901208  3.561981  0.800243
| 30> H  6.456841  2.706046  1.184433
| 31> H  6.306708  3.816742  -0.181316
| 32> H  4.855107  3.273605  0.672813
| 33> C  7.475669  5.164941  1.925899
| 34> H  7.549938  6.028578  2.590994
| 35> H  7.919209  5.433150  0.964418
| 36> H  8.056807  4.346204  2.352247
| 37> C  5.244810  5.941293  1.128081
| 38> H  5.667208  6.199449  0.155810
| 39> H  5.304837  6.820366  1.774049
| 40> H  4.191525  5.685558  0.988350
| 41> C  5.191548  1.849179  7.121360
| 42> C  5.367835  2.326538  8.425320
| 43> C  4.676681  1.612906  9.414892
| 44> H  4.754614  1.943474  10.441797
| 45> C  3.885923  0.513797  9.146997
| 46> H  3.380070  0.007474  9.961228
| 47> C  3.733600  0.073992  7.841609
| 48> H  3.107725  -0.777700  7.604458
| 49> C  4.382823  0.753306  6.834323
| 50> H  4.247190  0.442403  5.808965
| 51> C  6.148200  3.558020  8.922312
| 52> C  7.061136  3.132713  10.079827
| 53> H  6.509091  2.729681  10.928750
| 54> H  7.621244  4.001260  10.435143
| 55> H  7.780138  2.378040  9.750061
| 56> C  7.052676  4.281843  7.923708
| 57> H  7.835512  3.639044  7.508506
| 58> H  7.571629  5.079298  8.459656
| 59> H  6.503488  4.793056  7.126159
| 60> C  5.118781  4.580394  9.420374
| 61> H  4.468170  4.905302  8.603503
| 62> H  5.634906  5.460701  9.813059
| 63> H  4.492278  4.170523  10.214586
| 64> C  6.909991  1.605313  5.219668
| 65> C  6.481906  0.258979  4.747703
| 66> C  6.925958  -0.804957  5.533036
| 67> H  7.540824  -0.606067  6.402881
| 68> C  6.561320  -2.102265  5.216836
| 69> H  6.898587  -2.922028  5.840674
| 70> C  5.766516  -2.349036  4.105848
| 71> H  5.481041  -3.364917  3.856860
| 72> C  5.347903  -1.293682  3.308364
| 73> H  4.743698  -1.481980  2.428285
| 74> C  5.700588  0.008755  3.626958
| 75> H  5.380927  0.819338  2.990808
| 76> H  6.479063  3.187261  6.374012
| 77> O  4.010920  6.348488  5.940084
| 78> C  3.115192  6.257340  5.071063
| 79> C  1.677671  6.310574  5.523473
| 80> C  1.370178  6.475926  6.871155
| 81> H  2.175660  6.608458  7.583727
| 82> C  0.052531  6.453454  7.301248
| 83> H  -0.175537  6.577260  8.354336
| 84> C  -0.974275  6.265683  6.384688
| 85> H  -2.005312  6.241021  6.720479
| 86> C  -0.676698  6.107845  5.037244
| 87> H  -1.475323  5.959584  4.318524
| 88> C  0.642223  6.131328  4.610500
| 89> H  0.879956  5.993411  3.562546
| 90> O  3.322162  6.093305  3.837657
| 91> H  4.628197  5.117697  3.340381
| 92> *
| 93> 
| 94>                          ****END OF INPUT****
================================================================================

                     *******************************
                     * Energy+Gradient Calculation *
                     *******************************

---------------------------------
CARTESIAN COORDINATES (ANGSTROEM)
---------------------------------
  O      6.647357    2.693429    3.646256
  O      8.021635    1.826920    5.625582
  N      5.388791    4.481421    3.021739
  N      5.820533    2.510392    5.980243
  C      5.715482    3.510556    3.828623
  C      4.922049    3.363044    5.108335
  H      4.890421    4.339028    5.605081
  C      3.501684    2.899696    4.950471
  C      2.619146    3.132362    6.003037
  H      2.975070    3.628585    6.898575
  C      1.295977    2.735804    5.911324
  H      0.619262    2.925481    6.736650
  C      0.836588    2.117983    4.756737
  H     -0.201498    1.814810    4.678303
  C      1.704609    1.905256    3.695036
  H      1.348352    1.436932    2.784593
  C      3.032039    2.295768    3.790457
  H      3.689832    2.139206    2.944831
  C      6.017885    4.771675    1.719373
  C      5.901208    3.561981    0.800243
  H      6.456841    2.706046    1.184433
  H      6.306708    3.816742   -0.181316
  H      4.855107    3.273605    0.672813
  C      7.475669    5.164941    1.925899
  H      7.549938    6.028578    2.590994
  H      7.919209    5.433150    0.964418
  H      8.056807    4.346204    2.352247
  C      5.244810    5.941293    1.128081
  H      5.667208    6.199449    0.155810
  H      5.304837    6.820366    1.774049
  H      4.191525    5.685558    0.988350
  C      5.191548    1.849179    7.121360
  C      5.367835    2.326538    8.425320
  C      4.676681    1.612906    9.414892
  H      4.754614    1.943474   10.441797
  C      3.885923    0.513797    9.146997
  H      3.380070    0.007474    9.961228
  C      3.733600    0.073992    7.841609
  H      3.107725   -0.777700    7.604458
  C      4.382823    0.753306    6.834323
  H      4.247190    0.442403    5.808965
  C      6.148200    3.558020    8.922312
  C      7.061136    3.132713   10.079827
  H      6.509091    2.729681   10.928750
  H      7.621244    4.001260   10.435143
  H      7.780138    2.378040    9.750061
  C      7.052676    4.281843    7.923708
  H      7.835512    3.639044    7.508506
  H      7.571629    5.079298    8.459656
  H      6.503488    4.793056    7.126159
  C      5.118781    4.580394    9.420374
  H      4.468170    4.905302    8.603503
  H      5.634906    5.460701    9.813059
  H      4.492278    4.170523   10.214586
  C      6.909991    1.605313    5.219668
  C      6.481906    0.258979    4.747703
  C      6.925958   -0.804957    5.533036
  H      7.540824   -0.606067    6.402881
  C      6.561320   -2.102265    5.216836
  H      6.898587   -2.922028    5.840674
  C      5.766516   -2.349036    4.105848
  H      5.481041   -3.364917    3.856860
  C      5.347903   -1.293682    3.308364
  H      4.743698   -1.481980    2.428285
  C      5.700588    0.008755    3.626958
  H      5.380927    0.819338    2.990808
  H      6.479063    3.187261    6.374012
  O      4.010920    6.348488    5.940084
  C      3.115192    6.257340    5.071063
  C      1.677671    6.310574    5.523473
  C      1.370178    6.475926    6.871155
  H      2.175660    6.608458    7.583727
  C      0.052531    6.453454    7.301248
  H     -0.175537    6.577260    8.354336
  C     -0.974275    6.265683    6.384688
  H     -2.005312    6.241021    6.720479
  C     -0.676698    6.107845    5.037244
  H     -1.475323    5.959584    4.318524
  C      0.642223    6.131328    4.610500
  H      0.879956    5.993411    3.562546
  O      3.322162    6.093305    3.837657
  H      4.628197    5.117697    3.340381

----------------------------
CARTESIAN COORDINATES (A.U.)
----------------------------
  NO LB      ZA    FRAG     MASS         X           Y           Z
   0 O     8.0000    0    15.999   12.561684    5.089843    6.890425
   1 O     8.0000    0    15.999   15.158693    3.452378   10.630809
   2 N     7.0000    0    14.007   10.183339    8.468658    5.710259
   3 N     7.0000    0    14.007   10.999213    4.743953   11.301021
   4 C     6.0000    0    12.011   10.800696    6.633989    7.235049
   5 C     6.0000    0    12.011    9.301325    6.355232    9.653354
   6 H     1.0000    0     1.008    9.241556    8.199575   10.592068
   7 C     6.0000    0    12.011    6.617224    5.479631    9.355034
   8 C     6.0000    0    12.011    4.949469    5.919306   11.344096
   9 H     1.0000    0     1.008    5.622068    6.857032   13.036417
  10 C     6.0000    0    12.011    2.449042    5.169920   11.170783
  11 H     1.0000    0     1.008    1.170236    5.528358   12.730424
  12 C     6.0000    0    12.011    1.580922    4.002408    8.988930
  13 H     1.0000    0     1.008   -0.380776    3.429494    8.840711
  14 C     6.0000    0    12.011    3.221244    3.600412    6.982606
  15 H     1.0000    0     1.008    2.548016    2.715408    5.262118
  16 C     6.0000    0    12.011    5.729723    4.338373    7.162926
  17 H     1.0000    0     1.008    6.972772    4.042513    5.564924
  18 C     6.0000    0    12.011   11.372155    9.017159    3.249144
  19 C     6.0000    0    12.011   11.151667    6.731169    1.512240
  20 H     1.0000    0     1.008   12.201661    5.113686    2.238254
  21 H     1.0000    0     1.008   11.917951    7.212597   -0.342638
  22 H     1.0000    0     1.008    9.174823    6.186217    1.271432
  23 C     6.0000    0    12.011   14.126967    9.760324    3.639422
  24 H     1.0000    0     1.008   14.267315   11.392361    4.896269
  25 H     1.0000    0     1.008   14.965136   10.267166    1.822486
  26 H     1.0000    0     1.008   15.225159    8.213135    4.445103
  27 C     6.0000    0    12.011    9.911255   11.227417    2.131764
  28 H     1.0000    0     1.008   10.709471   11.715261    0.294438
  29 H     1.0000    0     1.008   10.024689   12.888624    3.352467
  30 H     1.0000    0     1.008    7.920834   10.744148    1.867711
  31 C     6.0000    0    12.011    9.810604    3.494442   13.457420
  32 C     6.0000    0    12.011   10.143738    4.396520   15.921547
  33 C     6.0000    0    12.011    8.837646    3.047951   17.791567
  34 H     1.0000    0     1.008    8.984918    3.672634   19.732137
  35 C     6.0000    0    12.011    7.343330    0.970936   17.285319
  36 H     1.0000    0     1.008    6.387407    0.014124   18.823993
  37 C     6.0000    0    12.011    7.055481    0.139825   14.818493
  38 H     1.0000    0     1.008    5.872749   -1.469640   14.370343
  39 C     6.0000    0    12.011    8.282335    1.423542   12.914999
  40 H     1.0000    0     1.008    8.026026    0.836021   10.977353
  41 C     6.0000    0    12.011   11.618414    6.723683   16.860726
  42 C     6.0000    0    12.011   13.343613    5.919970   19.048113
  43 H     1.0000    0     1.008   12.300399    5.158350   20.652344
  44 H     1.0000    0     1.008   14.402064    7.561286   19.719562
  45 H     1.0000    0     1.008   14.702330    4.493844   18.424945
  46 C     6.0000    0    12.011   13.327626    8.091511   14.973638
  47 H     1.0000    0     1.008   14.806972    6.876797   14.189020
  48 H     1.0000    0     1.008   14.308305    9.598482   15.986433
  49 H     1.0000    0     1.008   12.289811    9.057563   13.466489
  50 C     6.0000    0    12.011    9.673094    8.655690   17.801927
  51 H     1.0000    0     1.008    8.443618    9.269677   16.258264
  52 H     1.0000    0     1.008   10.648429   10.319229   18.543994
  53 H     1.0000    0     1.008    8.489175    7.881146   19.302770
  54 C     6.0000    0    12.011   13.057991    3.033602    9.863743
  55 C     6.0000    0    12.011   12.249027    0.489399    8.971858
  56 C     6.0000    0    12.011   13.088164   -1.521148   10.455923
  57 H     1.0000    0     1.008   14.250092   -1.145301   12.099692
  58 C     6.0000    0    12.011   12.399098   -3.972705    9.858391
  59 H     1.0000    0     1.008   13.036440   -5.521833   11.037274
  60 C     6.0000    0    12.011   10.897136   -4.439035    7.758928
  61 H     1.0000    0     1.008   10.357666   -6.358772    7.288409
  62 C     6.0000    0    12.011   10.106072   -2.444705    6.251902
  63 H     1.0000    0     1.008    8.964290   -2.800536    4.588794
  64 C     6.0000    0    12.011   10.772550    0.016545    6.853957
  65 H     1.0000    0     1.008   10.168478    1.548324    5.651808
  66 H     1.0000    0     1.008   12.243655    6.023050   12.045137
  67 O     8.0000    0    15.999    7.579540   11.996904   11.225132
  68 C     6.0000    0    12.011    5.886860   11.824659    9.582920
  69 C     6.0000    0    12.011    3.170339   11.925257   10.437851
  70 C     6.0000    0    12.011    2.589261   12.237727   12.984601
  71 H     1.0000    0     1.008    4.111402   12.488176   14.331167
  72 C     6.0000    0    12.011    0.099269   12.195261   13.797359
  73 H     1.0000    0     1.008   -0.331717   12.429220   15.787407
  74 C     6.0000    0    12.011   -1.841113   11.840425   12.065312
  75 H     1.0000    0     1.008   -3.789490   11.793820   12.699865
  76 C     6.0000    0    12.011   -1.278774   11.542154    9.519012
  77 H     1.0000    0     1.008   -2.787956   11.261982    8.160828
  78 C     6.0000    0    12.011    1.213626   11.586531    8.712582
  79 H     1.0000    0     1.008    1.662876   11.325905    6.732236
  80 O     8.0000    0    15.999    6.277976   11.514678    7.252121
  81 H     1.0000    0     1.008    8.746025    9.671046    6.312405

--------------------------------
INTERNAL COORDINATES (ANGSTROEM)
--------------------------------
 O      0   0   0     0.000000000000     0.00000000     0.00000000
 O      1   0   0     2.560704840984     0.00000000     0.00000000
 N      1   2   0     2.273966853696   140.84025062     0.00000000
 N      2   1   3     2.331902316588    60.77792608    52.88304448
 C      1   2   3     1.252735116632   120.49201598   334.50378981
 C      5   1   2     1.512930440760   116.72121162   325.39505758
 H      6   5   1     1.095582807074   108.16759528   128.50300257
 C      6   5   1     1.502347877432   115.91305123   248.81671576
 C      8   6   5     1.393162579657   117.90540326   199.24126706
 H      9   8   6     1.083931487202   119.51505614   359.61689956
 C      9   8   6     1.384357513179   120.50314039   179.57372562
 H     11   9   8     1.084012712947   119.74315875   180.16908798
 C     11   9   8     1.387736351737   119.93734824   359.11072264
 H     13  11   9     1.084291613765   120.10537609   180.58411356
 C     13  11   9     1.387776007276   119.84760546   359.70737930
 H     15  13  11     1.084044683246   120.21128169   180.93863778
 C     15  13  11     1.386966183541   120.18774342     0.66783860
 H     17  15  13     1.082721858359   119.14433831   181.18156178
 C      3   1   2     1.475182647440    99.27339118   129.35093953
 C     19   3   1     1.523736543128   110.10134668    59.41537827
 H     20  19   3     1.090391998785   111.81681550   295.54392793
 H     20  19   3     1.092149938242   109.17819705   175.97797017
 H     20  19   3     1.092577880280   110.68389231    56.98669932
 C     19   3   1     1.523957127379   109.81993551   296.78346797
 H     24  19   3     1.092582313217   110.57916479   302.41309454
 H     24  19   3     1.092295524408   109.42090803   183.19276964
 H     24  19   3     1.090790661546   111.64835023    63.46461218
 C     19   3   1     1.521603578733   106.12007563   178.05203010
 H     28  19   3     1.091043302615   109.35837237   180.17251706
 H     28  19   3     1.092541640892   111.15004038    60.55679643
 H     28  19   3     1.092856090165   111.06829490   299.68696016
 C      4   2   1     1.461154601431   113.10824262   153.33928393
 C     32   4   2     1.399735833238   121.26449149    84.09188914
 C     33  32   4     1.402218679923   114.94764541   178.40758130
 H     34  33  32     1.081611128890   118.61799878   181.24240704
 C     34  33  32     1.380255968822   123.41353607     0.50957940
 H     36  34  33     1.084076731278   119.56900912   179.92065001
 C     36  34  33     1.385881872635   119.90027915   359.28536407
 H     38  36  34     1.083207909540   121.28153031   180.84401305
 C     38  36  34     1.377527894498   118.71544746     0.00000000
 H     40  38  36     1.080007413985   119.54308689   182.03436386
 C     33  32   4     1.540298184643   129.57213965     1.89271314
 C     42  33  32     1.534333457750   108.85943999   229.13388792
 H     43  42  33     1.089889322353   112.87611371   299.29403002
 H     43  42  33     1.092860614502   109.26439852   179.77797745
 H     43  42  33     1.093270701926   110.79964047    60.85717342
 C     42  33  32     1.529446474618   117.86003355   349.50024401
 H     47  42  33     1.094721634984   113.11893400   300.52870032
 H     47  42  33     1.092010509079   107.83002871   183.68623767
 H     47  42  33     1.095002556213   113.57208908    68.06280529
 C     42  33  32     1.533954963251   107.31583794   110.32803166
 H     51  42  33     1.093680992075   110.77547334   297.37569318
 H     51  42  33     1.093401545224   109.65971934   178.20138605
 H     51  42  33     1.091454509631   111.78893588    58.22980830
 C      2   1   3     1.204005074981    46.06668755   100.01717001
 C     55   2   1     1.489504269214   122.58470384   117.51769829
 C     56  55   2     1.394951580410   114.80424420    41.90428283
 H     57  56  55     1.083627128712   119.50841174   359.43717634
 C     57  56  55     1.384178947213   120.15708374   178.18918227
 H     59  57  56     1.083943843426   119.69449254   180.89924682
 C     59  57  56     1.388129554833   120.01853632     0.85345785
 H     61  59  57     1.084207178509   120.07472838   179.94918924
 C     61  59  57     1.387439958824   119.83890007     0.50210353
 H     63  61  59     1.084001321526   120.17887136   178.77106917
 C     63  61  59     1.386445449713   120.37957346   358.93802496
 H     65  63  61     1.078848820415   119.66606418   179.10728902
 H      4   2   1     1.023165396904    69.20105951   252.47423133
 O      7   6   5     2.218936346678   152.45310082    86.19258693
 C     68   7   6     1.251332931849    96.48312674   357.92472941
 C     69  68   7     1.507970587345   118.12874636   117.29877547
 C     70  69  68     1.392170967258   120.34278716     0.89356943
 H     71  70  69     1.083570412355   119.13958419     2.61186882
 C     71  70  69     1.386246224897   120.55466090   183.48740979
 H     73  71  70     1.084590832528   119.95168513   179.62891423
 C     73  71  70     1.389125891947   120.00502078   359.95574036
 H     75  73  71     1.084620258567   120.09648174   179.57872365
 C     75  73  71     1.388909730079   119.80855377   359.66357407
 H     77  75  73     1.084592851325   120.04317979   179.91253966
 C     77  75  73     1.386439503572   120.03326428     0.31347514
 H     79  77  75     1.083395433022   120.28624056   179.05795692
 O     69  68   7     1.261362129985   124.82711224   298.95926388
 H      3   1   2     1.041577219977   143.17476295   313.08100667

---------------------------
INTERNAL COORDINATES (A.U.)
---------------------------
 O      0   0   0     0.000000000000     0.00000000     0.00000000
 O      1   0   0     4.839030859267     0.00000000     0.00000000
 N      1   2   0     4.297174591100   140.84025062     0.00000000
 N      2   1   3     4.406656749408    60.77792608    52.88304448
 C      1   2   3     2.367326288780   120.49201598   334.50378981
 C      5   1   2     2.859024192708   116.72121162   325.39505758
 H      6   5   1     2.070351462402   108.16759528   128.50300257
 C      6   5   1     2.839026046225   115.91305123   248.81671576
 C      8   6   5     2.632695735579   117.90540326   199.24126706
 H      9   8   6     2.048333658747   119.51505614   359.61689956
 C      9   8   6     2.616056571344   120.50314039   179.57372562
 H     11   9   8     2.048487153158   119.74315875   180.16908798
 C     11   9   8     2.622441650869   119.93734824   359.11072264
 H     13  11   9     2.049014199323   120.10537609   180.58411356
 C     13  11   9     2.622516588978   119.84760546   359.70737930
 H     15  13  11     2.048547568268   120.21128169   180.93863778
 C     15  13  11     2.620986243902   120.18774342     0.66783860
 H     17  15  13     2.046047791509   119.14433831   181.18156178
 C      3   1   2     2.787691201174    99.27339118   129.35093953
 C     19   3   1     2.879444766761   110.10134668    59.41537827
 H     20  19   3     2.060542256322   111.81681550   295.54392793
 H     20  19   3     2.063864280456   109.17819705   175.97797017
 H     20  19   3     2.064672973709   110.68389231    56.98669932
 C     19   3   1     2.879861610583   109.81993551   296.78346797
 H     24  19   3     2.064681350747   110.57916479   302.41309454
 H     24  19   3     2.064139398439   109.42090803   183.19276964
 H     24  19   3     2.061295619762   111.64835023    63.46461218
 C     19   3   1     2.875414048200   106.12007563   178.05203010
 H     28  19   3     2.061773042191   109.35837237   180.17251706
 H     28  19   3     2.064604491190   111.15004038    60.55679643
 H     28  19   3     2.065198714200   111.06829490   299.68696016
 C      4   2   1     2.761182036023   113.10824262   153.33928393
 C     32   4   2     2.645117384656   121.26449149    84.09188914
 C     33  32   4     2.649809284922   114.94764541   178.40758130
 H     34  33  32     2.043948817003   118.61799878   181.24240704
 C     34  33  32     2.608305775785   123.41353607     0.50957940
 H     36  34  33     2.048608130272   119.56900912   179.92065001
 C     36  34  33     2.618937193246   119.90027915   359.28536407
 H     38  36  34     2.046966295128   121.28153031   180.84401305
 C     38  36  34     2.603150462439   118.71544746     0.00000000
 H     40  38  36     2.040918235036   119.54308689   182.03436386
 C     33  32   4     2.910741733550   129.57213965     1.89271314
 C     42  33  32     2.899470033259   108.85943999   229.13388792
 H     43  42  33     2.059592335531   112.87611371   299.29403002
 H     43  42  33     2.065207263957   109.26439852   179.77797745
 H     43  42  33     2.065982216879   110.79964047    60.85717342
 C     42  33  32     2.890234973519   117.86003355   349.50024401
 H     47  42  33     2.068724082997   113.11893400   300.52870032
 H     47  42  33     2.063600797522   107.83002871   183.68623767
 H     47  42  33     2.069254947187   113.57208908    68.06280529
 C     42  33  32     2.898754782313   107.31583794   110.32803166
 H     51  42  33     2.066757552897   110.77547334   297.37569318
 H     51  42  33     2.066229474880   109.65971934   178.20138605
 H     51  42  33     2.062550110836   111.78893588    58.22980830
 C      2   1   3     2.275239855566    46.06668755   100.01717001
 C     55   2   1     2.814755144121   122.58470384   117.51769829
 C     56  55   2     2.636076457056   114.80424420    41.90428283
 H     57  56  55     2.047758504553   119.50841174   359.43717634
 C     57  56  55     2.615719130572   120.15708374   178.18918227
 H     59  57  56     2.048357008626   119.69449254   180.89924682
 C     59  57  56     2.623184697036   120.01853632     0.85345785
 H     61  59  57     2.048854639813   120.07472838   179.94918924
 C     61  59  57     2.621881549436   119.83890007     0.50210353
 H     63  61  59     2.048465626493   120.17887136   178.77106917
 C     63  61  59     2.620002199579   120.37957346   358.93802496
 H     65  63  61     2.038728810488   119.66606418   179.10728902
 H      4   2   1     1.933502389854    69.20105951   252.47423133
 O      7   6   5     4.193182003826   152.45310082    86.19258693
 C     68   7   6     2.364676543551    96.48312674   357.92472941
 C     69  68   7     2.849651428090   118.12874636   117.29877547
 C     70  69  68     2.630821859714   120.34278716     0.89356943
 H     71  70  69     2.047651326172   119.13958419     2.61186882
 C     71  70  69     2.619625719238   120.55466090   183.48740979
 H     73  71  70     2.049579640840   119.95168513   179.62891423
 C     73  71  70     2.625067501319   120.00502078   359.95574036
 H     75  73  71     2.049635247995   120.09648174   179.57872365
 C     75  73  71     2.624659014588   119.80855377   359.66357407
 H     77  75  73     2.049583455814   120.04317979   179.91253966
 C     77  75  73     2.619990963002   120.03326428     0.31347514
 H     79  77  75     2.047320663154   120.28624056   179.05795692
 O     69  68   7     2.383628981372   124.82711224   298.95926388
 H      3   1   2     1.968295693088   143.17476295   313.08100667

---------------------
BASIS SET INFORMATION
---------------------
There are 4 groups of distinct atoms

 Group   1 Type O   : 11s6p2d1f contracted to 5s3p2d1f pattern {62111/411/11/1}
 Group   2 Type N   : 11s6p2d1f contracted to 5s3p2d1f pattern {62111/411/11/1}
 Group   3 Type C   : 11s6p2d1f contracted to 5s3p2d1f pattern {62111/411/11/1}
 Group   4 Type H   : 5s1p contracted to 3s1p pattern {311/1}

Atom   0O    basis set group =>   1
Atom   1O    basis set group =>   1
Atom   2N    basis set group =>   2
Atom   3N    basis set group =>   2
Atom   4C    basis set group =>   3
Atom   5C    basis set group =>   3
Atom   6H    basis set group =>   4
Atom   7C    basis set group =>   3
Atom   8C    basis set group =>   3
Atom   9H    basis set group =>   4
Atom  10C    basis set group =>   3
Atom  11H    basis set group =>   4
Atom  12C    basis set group =>   3
Atom  13H    basis set group =>   4
Atom  14C    basis set group =>   3
Atom  15H    basis set group =>   4
Atom  16C    basis set group =>   3
Atom  17H    basis set group =>   4
Atom  18C    basis set group =>   3
Atom  19C    basis set group =>   3
Atom  20H    basis set group =>   4
Atom  21H    basis set group =>   4
Atom  22H    basis set group =>   4
Atom  23C    basis set group =>   3
Atom  24H    basis set group =>   4
Atom  25H    basis set group =>   4
Atom  26H    basis set group =>   4
Atom  27C    basis set group =>   3
Atom  28H    basis set group =>   4
Atom  29H    basis set group =>   4
Atom  30H    basis set group =>   4
Atom  31C    basis set group =>   3
Atom  32C    basis set group =>   3
Atom  33C    basis set group =>   3
Atom  34H    basis set group =>   4
Atom  35C    basis set group =>   3
Atom  36H    basis set group =>   4
Atom  37C    basis set group =>   3
Atom  38H    basis set group =>   4
Atom  39C    basis set group =>   3
Atom  40H    basis set group =>   4
Atom  41C    basis set group =>   3
Atom  42C    basis set group =>   3
Atom  43H    basis set group =>   4
Atom  44H    basis set group =>   4
Atom  45H    basis set group =>   4
Atom  46C    basis set group =>   3
Atom  47H    basis set group =>   4
Atom  48H    basis set group =>   4
Atom  49H    basis set group =>   4
Atom  50C    basis set group =>   3
Atom  51H    basis set group =>   4
Atom  52H    basis set group =>   4
Atom  53H    basis set group =>   4
Atom  54C    basis set group =>   3
Atom  55C    basis set group =>   3
Atom  56C    basis set group =>   3
Atom  57H    basis set group =>   4
Atom  58C    basis set group =>   3
Atom  59H    basis set group =>   4
Atom  60C    basis set group =>   3
Atom  61H    basis set group =>   4
Atom  62C    basis set group =>   3
Atom  63H    basis set group =>   4
Atom  64C    basis set group =>   3
Atom  65H    basis set group =>   4
Atom  66H    basis set group =>   4
Atom  67O    basis set group =>   1
Atom  68C    basis set group =>   3
Atom  69C    basis set group =>   3
Atom  70C    basis set group =>   3
Atom  71H    basis set group =>   4
Atom  72C    basis set group =>   3
Atom  73H    basis set group =>   4
Atom  74C    basis set group =>   3
Atom  75H    basis set group =>   4
Atom  76C    basis set group =>   3
Atom  77H    basis set group =>   4
Atom  78C    basis set group =>   3
Atom  79H    basis set group =>   4
Atom  80O    basis set group =>   1
Atom  81H    basis set group =>   4
---------------------------------
AUXILIARY/J BASIS SET INFORMATION
---------------------------------
There are 4 groups of distinct atoms

 Group   1 Type O   : 12s5p4d2f1g contracted to 6s4p3d1f1g pattern {711111/2111/211/2/1}
 Group   2 Type N   : 12s5p4d2f1g contracted to 6s4p3d1f1g pattern {711111/2111/211/2/1}
 Group   3 Type C   : 12s5p4d2f1g contracted to 6s4p3d1f1g pattern {711111/2111/211/2/1}
 Group   4 Type H   : 5s2p1d contracted to 3s1p1d pattern {311/2/1}

Atom   0O    basis set group =>   1
Atom   1O    basis set group =>   1
Atom   2N    basis set group =>   2
Atom   3N    basis set group =>   2
Atom   4C    basis set group =>   3
Atom   5C    basis set group =>   3
Atom   6H    basis set group =>   4
Atom   7C    basis set group =>   3
Atom   8C    basis set group =>   3
Atom   9H    basis set group =>   4
Atom  10C    basis set group =>   3
Atom  11H    basis set group =>   4
Atom  12C    basis set group =>   3
Atom  13H    basis set group =>   4
Atom  14C    basis set group =>   3
Atom  15H    basis set group =>   4
Atom  16C    basis set group =>   3
Atom  17H    basis set group =>   4
Atom  18C    basis set group =>   3
Atom  19C    basis set group =>   3
Atom  20H    basis set group =>   4
Atom  21H    basis set group =>   4
Atom  22H    basis set group =>   4
Atom  23C    basis set group =>   3
Atom  24H    basis set group =>   4
Atom  25H    basis set group =>   4
Atom  26H    basis set group =>   4
Atom  27C    basis set group =>   3
Atom  28H    basis set group =>   4
Atom  29H    basis set group =>   4
Atom  30H    basis set group =>   4
Atom  31C    basis set group =>   3
Atom  32C    basis set group =>   3
Atom  33C    basis set group =>   3
Atom  34H    basis set group =>   4
Atom  35C    basis set group =>   3
Atom  36H    basis set group =>   4
Atom  37C    basis set group =>   3
Atom  38H    basis set group =>   4
Atom  39C    basis set group =>   3
Atom  40H    basis set group =>   4
Atom  41C    basis set group =>   3
Atom  42C    basis set group =>   3
Atom  43H    basis set group =>   4
Atom  44H    basis set group =>   4
Atom  45H    basis set group =>   4
Atom  46C    basis set group =>   3
Atom  47H    basis set group =>   4
Atom  48H    basis set group =>   4
Atom  49H    basis set group =>   4
Atom  50C    basis set group =>   3
Atom  51H    basis set group =>   4
Atom  52H    basis set group =>   4
Atom  53H    basis set group =>   4
Atom  54C    basis set group =>   3
Atom  55C    basis set group =>   3
Atom  56C    basis set group =>   3
Atom  57H    basis set group =>   4
Atom  58C    basis set group =>   3
Atom  59H    basis set group =>   4
Atom  60C    basis set group =>   3
Atom  61H    basis set group =>   4
Atom  62C    basis set group =>   3
Atom  63H    basis set group =>   4
Atom  64C    basis set group =>   3
Atom  65H    basis set group =>   4
Atom  66H    basis set group =>   4
Atom  67O    basis set group =>   1
Atom  68C    basis set group =>   3
Atom  69C    basis set group =>   3
Atom  70C    basis set group =>   3
Atom  71H    basis set group =>   4
Atom  72C    basis set group =>   3
Atom  73H    basis set group =>   4
Atom  74C    basis set group =>   3
Atom  75H    basis set group =>   4
Atom  76C    basis set group =>   3
Atom  77H    basis set group =>   4
Atom  78C    basis set group =>   3
Atom  79H    basis set group =>   4
Atom  80O    basis set group =>   1
Atom  81H    basis set group =>   4


           ************************************************************
           *        Program running with 30 parallel MPI-processes    *
           *              working on a common directory               *
           ************************************************************
------------------------------------------------------------------------------
                           ORCA GTO INTEGRAL CALCULATION
                           -- RI-GTO INTEGRALS CHOSEN --
------------------------------------------------------------------------------
------------------------------------------------------------------------------
                   ___                                                        
                  /   \      - P O W E R E D   B Y -                         
                 /     \                                                     
                 |  |  |   _    _      __       _____    __    __             
                 |  |  |  | |  | |    /  \     |  _  \  |  |  /  |          
                  \  \/   | |  | |   /    \    | | | |  |  | /  /          
                 / \  \   | |__| |  /  /\  \   | |_| |  |  |/  /          
                |  |  |   |  __  | /  /__\  \  |    /   |      \           
                |  |  |   | |  | | |   __   |  |    \   |  |\   \          
                \     /   | |  | | |  |  |  |  | |\  \  |  | \   \       
                 \___/    |_|  |_| |__|  |__|  |_| \__\ |__|  \__/        
                                                                              
                      - O R C A' S   B I G   F R I E N D -                    
                                      &                                       
                       - I N T E G R A L  F E E D E R -                       
                                                                              
 v1 FN, 2020, v2 2021                                                         
------------------------------------------------------------------------------


Reading SHARK input file ImineBzOHTS_S3Dfreq.SHARKINP.tmp ... ok
----------------------
SHARK INTEGRAL PACKAGE
----------------------

Number of atoms                             ...     82
Number of basis functions                   ...   1542
Number of shells                            ...    622
Maximum angular momentum                    ...      3
Integral batch strategy                     ... SHARK/LIBINT Hybrid
RI-J (if used) integral strategy            ... SPLIT-RIJ (Revised 2003 algorithm where possible)
Printlevel                                  ...      1
Contraction scheme used                     ... SEGMENTED contraction
Coulomb Range Separation                    ... NOT USED
Exchange Range Separation                   ... NOT USED
Finite Nucleus Model                        ... NOT USED
Auxiliary Coulomb fitting basis             ... AVAILABLE
   # of basis functions in Aux-J            ...   2498
   # of shells in Aux-J                     ...    830
   Maximum angular momentum in Aux-J        ...      4
Auxiliary J/K fitting basis                 ... NOT available
Auxiliary Correlation fitting basis         ... NOT available
Auxiliary 'external' fitting basis          ... NOT available
Integral threshold                          ...     2.500000e-11
Primitive cut-off                           ...     2.500000e-12
Primitive pair pre-selection threshold      ...     2.500000e-12

Calculating pre-screening integrals         ... done (  0.1 sec) Dimension = 622
Organizing shell pair data                  ... done (  1.0 sec)
Shell pair information
Total number of shell pairs                 ...    193753
Shell pairs after pre-screening             ...    118283
Total number of primitive shell pairs       ...    584784
Primitive shell pairs kept                  ...    222773
          la=0 lb=0:  32599 shell pairs
          la=1 lb=0:  35348 shell pairs
          la=1 lb=1:   9635 shell pairs
          la=2 lb=0:  16100 shell pairs
          la=2 lb=1:   8878 shell pairs
          la=2 lb=2:   2073 shell pairs
          la=3 lb=0:   7307 shell pairs
          la=3 lb=1:   4117 shell pairs
          la=3 lb=2:   1809 shell pairs
          la=3 lb=3:    417 shell pairs

Calculating one electron integrals          ... done (  0.3 sec)
Calculating RI/J V-Matrix + Cholesky decomp.... done (  1.5 sec)
Calculating Nuclear repulsion               ... done (  0.0 sec) ENN=   5354.841537708622 Eh

SHARK setup successfully completed in   4.4 seconds

Maximum memory used throughout the entire GTOINT-calculation: 170.9 MB
[1715727096.345649] [node054:760050:0]          mpool.c:43   UCX  WARN  object 0xc773940 was not returned to mpool ucp_requests
[1715727096.345669] [node054:760050:0]          mpool.c:43   UCX  WARN  object 0xc773b00 was not returned to mpool ucp_requests
[1715727096.345672] [node054:760050:0]          mpool.c:43   UCX  WARN  object 0xc773cc0 was not returned to mpool ucp_requests
[1715727096.345674] [node054:760050:0]          mpool.c:43   UCX  WARN  object 0xc773e80 was not returned to mpool ucp_requests
[1715727096.345677] [node054:760050:0]          mpool.c:43   UCX  WARN  object 0xc774040 was not returned to mpool ucp_requests
[1715727096.345679] [node054:760050:0]          mpool.c:43   UCX  WARN  object 0xc774200 was not returned to mpool ucp_requests
[1715727096.349275] [node054:760056:0]          mpool.c:43   UCX  WARN  object 0xc787800 was not returned to mpool ucp_requests
[1715727096.349288] [node054:760056:0]          mpool.c:43   UCX  WARN  object 0xc7879c0 was not returned to mpool ucp_requests
[1715727096.349294] [node054:760056:0]          mpool.c:43   UCX  WARN  object 0xc787b80 was not returned to mpool ucp_requests
[1715727096.349298] [node054:760056:0]          mpool.c:43   UCX  WARN  object 0xc787d40 was not returned to mpool ucp_requests
[1715727096.349300] [node054:760056:0]          mpool.c:43   UCX  WARN  object 0xc787f00 was not returned to mpool ucp_requests
[1715727096.350444] [node054:760063:0]          mpool.c:43   UCX  WARN  object 0xb6e0800 was not returned to mpool ucp_requests
[1715727096.350462] [node054:760063:0]          mpool.c:43   UCX  WARN  object 0xb6e09c0 was not returned to mpool ucp_requests
[1715727096.350466] [node054:760063:0]          mpool.c:43   UCX  WARN  object 0xb6e0b80 was not returned to mpool ucp_requests
[1715727096.350468] [node054:760063:0]          mpool.c:43   UCX  WARN  object 0xb6e0d40 was not returned to mpool ucp_requests
[1715727096.350470] [node054:760063:0]          mpool.c:43   UCX  WARN  object 0xb6e0f00 was not returned to mpool ucp_requests
[1715727096.350481] [node054:760068:0]          mpool.c:43   UCX  WARN  object 0xc4e1ac0 was not returned to mpool ucp_requests
[1715727096.350493] [node054:760068:0]          mpool.c:43   UCX  WARN  object 0xc4e1c80 was not returned to mpool ucp_requests
[1715727096.350497] [node054:760068:0]          mpool.c:43   UCX  WARN  object 0xc4e1e40 was not returned to mpool ucp_requests
[1715727096.350499] [node054:760068:0]          mpool.c:43   UCX  WARN  object 0xc4e2000 was not returned to mpool ucp_requests
[1715727096.350501] [node054:760068:0]          mpool.c:43   UCX  WARN  object 0xc4e21c0 was not returned to mpool ucp_requests
[1715727096.352125] [node054:760054:0]          mpool.c:43   UCX  WARN  object 0xac91880 was not returned to mpool ucp_requests
[1715727096.352143] [node054:760054:0]          mpool.c:43   UCX  WARN  object 0xac91a40 was not returned to mpool ucp_requests
[1715727096.352147] [node054:760054:0]          mpool.c:43   UCX  WARN  object 0xac91c00 was not returned to mpool ucp_requests
[1715727096.352149] [node054:760054:0]          mpool.c:43   UCX  WARN  object 0xac91dc0 was not returned to mpool ucp_requests
[1715727096.352151] [node054:760054:0]          mpool.c:43   UCX  WARN  object 0xac91f80 was not returned to mpool ucp_requests
[1715727096.352154] [node054:760054:0]          mpool.c:43   UCX  WARN  object 0xac92140 was not returned to mpool ucp_requests
[1715727096.354505] [node054:760066:0]          mpool.c:43   UCX  WARN  object 0xc588a40 was not returned to mpool ucp_requests
[1715727096.354516] [node054:760066:0]          mpool.c:43   UCX  WARN  object 0xc588c00 was not returned to mpool ucp_requests
[1715727096.354519] [node054:760066:0]          mpool.c:43   UCX  WARN  object 0xc588dc0 was not returned to mpool ucp_requests
[1715727096.354522] [node054:760066:0]          mpool.c:43   UCX  WARN  object 0xc588f80 was not returned to mpool ucp_requests
[1715727096.354524] [node054:760066:0]          mpool.c:43   UCX  WARN  object 0xc589140 was not returned to mpool ucp_requests
[1715727096.354746] [node054:760069:0]          mpool.c:43   UCX  WARN  object 0xad2c7c0 was not returned to mpool ucp_requests
[1715727096.354759] [node054:760069:0]          mpool.c:43   UCX  WARN  object 0xad2c980 was not returned to mpool ucp_requests
[1715727096.354762] [node054:760069:0]          mpool.c:43   UCX  WARN  object 0xad2cb40 was not returned to mpool ucp_requests
[1715727096.354765] [node054:760069:0]          mpool.c:43   UCX  WARN  object 0xad2cd00 was not returned to mpool ucp_requests
[1715727096.354767] [node054:760069:0]          mpool.c:43   UCX  WARN  object 0xad2cec0 was not returned to mpool ucp_requests
[1715727096.354774] [node054:760072:0]          mpool.c:43   UCX  WARN  object 0xb80ca00 was not returned to mpool ucp_requests
[1715727096.354788] [node054:760072:0]          mpool.c:43   UCX  WARN  object 0xb80cbc0 was not returned to mpool ucp_requests
[1715727096.354793] [node054:760072:0]          mpool.c:43   UCX  WARN  object 0xb80cd80 was not returned to mpool ucp_requests
[1715727096.354797] [node054:760072:0]          mpool.c:43   UCX  WARN  object 0xb80cf40 was not returned to mpool ucp_requests
[1715727096.354800] [node054:760072:0]          mpool.c:43   UCX  WARN  object 0xb80d100 was not returned to mpool ucp_requests
[1715727096.354486] [node054:760073:0]          mpool.c:43   UCX  WARN  object 0xb64ba40 was not returned to mpool ucp_requests
[1715727096.354509] [node054:760073:0]          mpool.c:43   UCX  WARN  object 0xb64bc00 was not returned to mpool ucp_requests
[1715727096.354514] [node054:760073:0]          mpool.c:43   UCX  WARN  object 0xb64bdc0 was not returned to mpool ucp_requests
[1715727096.354517] [node054:760073:0]          mpool.c:43   UCX  WARN  object 0xb64bf80 was not returned to mpool ucp_requests
[1715727096.354519] [node054:760073:0]          mpool.c:43   UCX  WARN  object 0xb64c140 was not returned to mpool ucp_requests
[1715727096.353443] [node054:760060:0]          mpool.c:43   UCX  WARN  object 0xb2dbbc0 was not returned to mpool ucp_requests
[1715727096.353455] [node054:760060:0]          mpool.c:43   UCX  WARN  object 0xb2dbd80 was not returned to mpool ucp_requests
[1715727096.353459] [node054:760060:0]          mpool.c:43   UCX  WARN  object 0xb2dbf40 was not returned to mpool ucp_requests
[1715727096.353461] [node054:760060:0]          mpool.c:43   UCX  WARN  object 0xb2dc100 was not returned to mpool ucp_requests
[1715727096.353463] [node054:760060:0]          mpool.c:43   UCX  WARN  object 0xb2dc2c0 was not returned to mpool ucp_requests
[1715727096.355273] [node054:760053:0]          mpool.c:43   UCX  WARN  object 0xc6ae800 was not returned to mpool ucp_requests
[1715727096.355285] [node054:760053:0]          mpool.c:43   UCX  WARN  object 0xc6ae9c0 was not returned to mpool ucp_requests
[1715727096.355288] [node054:760053:0]          mpool.c:43   UCX  WARN  object 0xc6aeb80 was not returned to mpool ucp_requests
[1715727096.355291] [node054:760053:0]          mpool.c:43   UCX  WARN  object 0xc6aed40 was not returned to mpool ucp_requests
[1715727096.355293] [node054:760053:0]          mpool.c:43   UCX  WARN  object 0xc6aef00 was not returned to mpool ucp_requests
[1715727096.355296] [node054:760053:0]          mpool.c:43   UCX  WARN  object 0xc6af0c0 was not returned to mpool ucp_requests
[1715727096.355701] [node054:760062:0]          mpool.c:43   UCX  WARN  object 0xacdf800 was not returned to mpool ucp_requests
[1715727096.355711] [node054:760062:0]          mpool.c:43   UCX  WARN  object 0xacdf9c0 was not returned to mpool ucp_requests
[1715727096.355714] [node054:760062:0]          mpool.c:43   UCX  WARN  object 0xacdfb80 was not returned to mpool ucp_requests
[1715727096.355716] [node054:760062:0]          mpool.c:43   UCX  WARN  object 0xacdfd40 was not returned to mpool ucp_requests
[1715727096.355719] [node054:760062:0]          mpool.c:43   UCX  WARN  object 0xacdff00 was not returned to mpool ucp_requests
[1715727096.355532] [node054:760048:0]          mpool.c:43   UCX  WARN  object 0xb389a80 was not returned to mpool ucp_requests
[1715727096.355545] [node054:760048:0]          mpool.c:43   UCX  WARN  object 0xb389c40 was not returned to mpool ucp_requests
[1715727096.355549] [node054:760048:0]          mpool.c:43   UCX  WARN  object 0xb389e00 was not returned to mpool ucp_requests
[1715727096.355551] [node054:760048:0]          mpool.c:43   UCX  WARN  object 0xb389fc0 was not returned to mpool ucp_requests
[1715727096.355553] [node054:760048:0]          mpool.c:43   UCX  WARN  object 0xb38a180 was not returned to mpool ucp_requests
[1715727096.357317] [node054:760051:0]          mpool.c:43   UCX  WARN  object 0xc280b40 was not returned to mpool ucp_requests
[1715727096.357331] [node054:760051:0]          mpool.c:43   UCX  WARN  object 0xc280d00 was not returned to mpool ucp_requests
[1715727096.357335] [node054:760051:0]          mpool.c:43   UCX  WARN  object 0xc280ec0 was not returned to mpool ucp_requests
[1715727096.357338] [node054:760051:0]          mpool.c:43   UCX  WARN  object 0xc281080 was not returned to mpool ucp_requests
[1715727096.357343] [node054:760051:0]          mpool.c:43   UCX  WARN  object 0xc281240 was not returned to mpool ucp_requests
[1715727096.357346] [node054:760051:0]          mpool.c:43   UCX  WARN  object 0xc281400 was not returned to mpool ucp_requests
[1715727096.359620] [node054:760065:0]          mpool.c:43   UCX  WARN  object 0xb20e9c0 was not returned to mpool ucp_requests
[1715727096.359635] [node054:760065:0]          mpool.c:43   UCX  WARN  object 0xb20eb80 was not returned to mpool ucp_requests
[1715727096.359639] [node054:760065:0]          mpool.c:43   UCX  WARN  object 0xb20ed40 was not returned to mpool ucp_requests
[1715727096.359641] [node054:760065:0]          mpool.c:43   UCX  WARN  object 0xb20ef00 was not returned to mpool ucp_requests
[1715727096.359643] [node054:760065:0]          mpool.c:43   UCX  WARN  object 0xb20f0c0 was not returned to mpool ucp_requests
[1715727096.366007] [node054:760055:0]          mpool.c:43   UCX  WARN  object 0xc644ac0 was not returned to mpool ucp_requests
[1715727096.366027] [node054:760055:0]          mpool.c:43   UCX  WARN  object 0xc644c80 was not returned to mpool ucp_requests
[1715727096.366032] [node054:760055:0]          mpool.c:43   UCX  WARN  object 0xc644e40 was not returned to mpool ucp_requests
[1715727096.366036] [node054:760055:0]          mpool.c:43   UCX  WARN  object 0xc645000 was not returned to mpool ucp_requests
[1715727096.366039] [node054:760055:0]          mpool.c:43   UCX  WARN  object 0xc6451c0 was not returned to mpool ucp_requests
[1715727096.366021] [node054:760059:0]          mpool.c:43   UCX  WARN  object 0xadaeb00 was not returned to mpool ucp_requests
[1715727096.366032] [node054:760059:0]          mpool.c:43   UCX  WARN  object 0xadaecc0 was not returned to mpool ucp_requests
[1715727096.366036] [node054:760059:0]          mpool.c:43   UCX  WARN  object 0xadaee80 was not returned to mpool ucp_requests
[1715727096.366039] [node054:760059:0]          mpool.c:43   UCX  WARN  object 0xadaf040 was not returned to mpool ucp_requests
[1715727096.366042] [node054:760059:0]          mpool.c:43   UCX  WARN  object 0xadaf200 was not returned to mpool ucp_requests
[1715727096.369441] [node054:760057:0]          mpool.c:43   UCX  WARN  object 0xb9aab80 was not returned to mpool ucp_requests
[1715727096.369453] [node054:760057:0]          mpool.c:43   UCX  WARN  object 0xb9aad40 was not returned to mpool ucp_requests
[1715727096.369459] [node054:760057:0]          mpool.c:43   UCX  WARN  object 0xb9aaf00 was not returned to mpool ucp_requests
[1715727096.369462] [node054:760057:0]          mpool.c:43   UCX  WARN  object 0xb9ab0c0 was not returned to mpool ucp_requests
[1715727096.369466] [node054:760057:0]          mpool.c:43   UCX  WARN  object 0xb9ab280 was not returned to mpool ucp_requests
[1715727096.376090] [node054:760071:0]          mpool.c:43   UCX  WARN  object 0xb9c1a80 was not returned to mpool ucp_requests
[1715727096.376102] [node054:760071:0]          mpool.c:43   UCX  WARN  object 0xb9c1c40 was not returned to mpool ucp_requests
[1715727096.376106] [node054:760071:0]          mpool.c:43   UCX  WARN  object 0xb9c1e00 was not returned to mpool ucp_requests
[1715727096.376109] [node054:760071:0]          mpool.c:43   UCX  WARN  object 0xb9c1fc0 was not returned to mpool ucp_requests
[1715727096.376112] [node054:760071:0]          mpool.c:43   UCX  WARN  object 0xb9c2180 was not returned to mpool ucp_requests
[1715727096.377615] [node054:760075:0]          mpool.c:43   UCX  WARN  object 0xc80c980 was not returned to mpool ucp_requests
[1715727096.377633] [node054:760075:0]          mpool.c:43   UCX  WARN  object 0xc80cb40 was not returned to mpool ucp_requests
[1715727096.377638] [node054:760075:0]          mpool.c:43   UCX  WARN  object 0xc80cd00 was not returned to mpool ucp_requests
[1715727096.377641] [node054:760075:0]          mpool.c:43   UCX  WARN  object 0xc80cec0 was not returned to mpool ucp_requests
[1715727096.377645] [node054:760075:0]          mpool.c:43   UCX  WARN  object 0xc80d080 was not returned to mpool ucp_requests
[1715727096.377632] [node054:760076:0]          mpool.c:43   UCX  WARN  object 0xa8e5800 was not returned to mpool ucp_requests
[1715727096.377645] [node054:760076:0]          mpool.c:43   UCX  WARN  object 0xa8e59c0 was not returned to mpool ucp_requests
[1715727096.377650] [node054:760076:0]          mpool.c:43   UCX  WARN  object 0xa8e5b80 was not returned to mpool ucp_requests
[1715727096.377655] [node054:760076:0]          mpool.c:43   UCX  WARN  object 0xa8e5d40 was not returned to mpool ucp_requests
[1715727096.377658] [node054:760076:0]          mpool.c:43   UCX  WARN  object 0xa8e5f00 was not returned to mpool ucp_requests
[1715727096.380996] [node054:760049:0]          mpool.c:43   UCX  WARN  object 0xada8a80 was not returned to mpool ucp_requests
[1715727096.381009] [node054:760049:0]          mpool.c:43   UCX  WARN  object 0xada8c40 was not returned to mpool ucp_requests
[1715727096.381013] [node054:760049:0]          mpool.c:43   UCX  WARN  object 0xada8e00 was not returned to mpool ucp_requests
[1715727096.381017] [node054:760049:0]          mpool.c:43   UCX  WARN  object 0xada8fc0 was not returned to mpool ucp_requests
[1715727096.381020] [node054:760049:0]          mpool.c:43   UCX  WARN  object 0xada9180 was not returned to mpool ucp_requests
[1715727096.381023] [node054:760049:0]          mpool.c:43   UCX  WARN  object 0xada9340 was not returned to mpool ucp_requests
[1715727096.381016] [node054:760058:0]          mpool.c:43   UCX  WARN  object 0xb4b4900 was not returned to mpool ucp_requests
[1715727096.381030] [node054:760058:0]          mpool.c:43   UCX  WARN  object 0xb4b4ac0 was not returned to mpool ucp_requests
[1715727096.381034] [node054:760058:0]          mpool.c:43   UCX  WARN  object 0xb4b4c80 was not returned to mpool ucp_requests
[1715727096.381038] [node054:760058:0]          mpool.c:43   UCX  WARN  object 0xb4b4e40 was not returned to mpool ucp_requests
[1715727096.381042] [node054:760058:0]          mpool.c:43   UCX  WARN  object 0xb4b5000 was not returned to mpool ucp_requests
[1715727096.409289] [node054:760061:0]          mpool.c:43   UCX  WARN  object 0xab38b80 was not returned to mpool ucp_requests
[1715727096.409306] [node054:760061:0]          mpool.c:43   UCX  WARN  object 0xab38d40 was not returned to mpool ucp_requests
[1715727096.409310] [node054:760061:0]          mpool.c:43   UCX  WARN  object 0xab38f00 was not returned to mpool ucp_requests
[1715727096.409313] [node054:760061:0]          mpool.c:43   UCX  WARN  object 0xab390c0 was not returned to mpool ucp_requests
[1715727096.409316] [node054:760061:0]          mpool.c:43   UCX  WARN  object 0xab39280 was not returned to mpool ucp_requests
[1715727096.409296] [node054:760064:0]          mpool.c:43   UCX  WARN  object 0xaea4b80 was not returned to mpool ucp_requests
[1715727096.409309] [node054:760064:0]          mpool.c:43   UCX  WARN  object 0xaea4d40 was not returned to mpool ucp_requests
[1715727096.409313] [node054:760064:0]          mpool.c:43   UCX  WARN  object 0xaea4f00 was not returned to mpool ucp_requests
[1715727096.409316] [node054:760064:0]          mpool.c:43   UCX  WARN  object 0xaea50c0 was not returned to mpool ucp_requests
[1715727096.409319] [node054:760064:0]          mpool.c:43   UCX  WARN  object 0xaea5280 was not returned to mpool ucp_requests
[1715727096.425448] [node054:760067:0]          mpool.c:43   UCX  WARN  object 0xbe5cb00 was not returned to mpool ucp_requests
[1715727096.425461] [node054:760067:0]          mpool.c:43   UCX  WARN  object 0xbe5ccc0 was not returned to mpool ucp_requests
[1715727096.425465] [node054:760067:0]          mpool.c:43   UCX  WARN  object 0xbe5ce80 was not returned to mpool ucp_requests
[1715727096.425468] [node054:760067:0]          mpool.c:43   UCX  WARN  object 0xbe5d040 was not returned to mpool ucp_requests
[1715727096.425471] [node054:760067:0]          mpool.c:43   UCX  WARN  object 0xbe5d200 was not returned to mpool ucp_requests
[1715727096.431015] [node054:760074:0]          mpool.c:43   UCX  WARN  object 0xaf347c0 was not returned to mpool ucp_requests
[1715727096.431028] [node054:760074:0]          mpool.c:43   UCX  WARN  object 0xaf34980 was not returned to mpool ucp_requests
[1715727096.431031] [node054:760074:0]          mpool.c:43   UCX  WARN  object 0xaf34b40 was not returned to mpool ucp_requests
[1715727096.431034] [node054:760074:0]          mpool.c:43   UCX  WARN  object 0xaf34d00 was not returned to mpool ucp_requests
[1715727096.431037] [node054:760074:0]          mpool.c:43   UCX  WARN  object 0xaf34ec0 was not returned to mpool ucp_requests
[1715727096.443099] [node054:760070:0]          mpool.c:43   UCX  WARN  object 0xb8a5a80 was not returned to mpool ucp_requests
[1715727096.443113] [node054:760070:0]          mpool.c:43   UCX  WARN  object 0xb8a5c40 was not returned to mpool ucp_requests
[1715727096.443117] [node054:760070:0]          mpool.c:43   UCX  WARN  object 0xb8a5e00 was not returned to mpool ucp_requests
[1715727096.443120] [node054:760070:0]          mpool.c:43   UCX  WARN  object 0xb8a5fc0 was not returned to mpool ucp_requests
[1715727096.443123] [node054:760070:0]          mpool.c:43   UCX  WARN  object 0xb8a6180 was not returned to mpool ucp_requests
[1715727096.487094] [node054:760052:0]          mpool.c:43   UCX  WARN  object 0xab13b00 was not returned to mpool ucp_requests
[1715727096.487107] [node054:760052:0]          mpool.c:43   UCX  WARN  object 0xab13cc0 was not returned to mpool ucp_requests
[1715727096.487111] [node054:760052:0]          mpool.c:43   UCX  WARN  object 0xab13e80 was not returned to mpool ucp_requests
[1715727096.487115] [node054:760052:0]          mpool.c:43   UCX  WARN  object 0xab14040 was not returned to mpool ucp_requests
[1715727096.487118] [node054:760052:0]          mpool.c:43   UCX  WARN  object 0xab14200 was not returned to mpool ucp_requests
[1715727096.487122] [node054:760052:0]          mpool.c:43   UCX  WARN  object 0xab143c0 was not returned to mpool ucp_requests


           ************************************************************
           *        Program running with 30 parallel MPI-processes    *
           *              working on a common directory               *
           ************************************************************
-------------------------------------------------------------------------------
                                 ORCA SCF
-------------------------------------------------------------------------------

------------
SCF SETTINGS
------------
Hamiltonian:
 Density Functional     Method          .... DFT(GTOs)
 Exchange Functional    Exchange        .... PBE
   PBE kappa parameter   XKappa         ....  0.804000
   PBE mue parameter    XMuePBE         ....  0.219520
 Correlation Functional Correlation     .... PBE
   PBE beta parameter  CBetaPBE         ....  0.066725
 LDA part of GGA corr.  LDAOpt          .... PW91-LDA
 Gradients option       PostSCFGGA      .... off
 Hybrid DFT is turned on
   Fraction HF Exchange ScalHFX         ....  0.250000
   Scaling of DF-GGA-X  ScalDFX         ....  0.750000
   Scaling of DF-GGA-C  ScalDFC         ....  1.000000
   Scaling of DF-LDA-C  ScalLDAC        ....  1.000000
   Perturbative correction              ....  0.000000
   Density functional embedding theory  .... OFF
   NL short-range parameter             ....  6.900000
 RI-approximation to the Coulomb term is turned on
   Number of AuxJ basis functions       .... 2498
   RIJ-COSX (HFX calculated with COS-X)).... on


General Settings:
 Integral files         IntName         .... ImineBzOHTS_S3Dfreq
 Hartree-Fock type      HFTyp           .... RHF
 Total Charge           Charge          ....    0
 Multiplicity           Mult            ....    1
 Number of Electrons    NEL             ....  302
 Basis Dimension        Dim             .... 1542
 Nuclear Repulsion      ENuc            ....   5354.8415377086 Eh

Convergence Acceleration:
 DIIS                   CNVDIIS         .... on
   Start iteration      DIISMaxIt       ....    12
   Startup error        DIISStart       ....  0.200000
   # of expansion vecs  DIISMaxEq       ....     5
   Bias factor          DIISBfac        ....   1.050
   Max. coefficient     DIISMaxC        ....  10.000
 Trust-Rad. Augm. Hess. CNVTRAH         .... auto
   Auto Start mean grad. ratio tolernc. ....  1.125000
   Auto Start start iteration           ....    20
   Auto Start num. interpolation iter.  ....    10
   Max. Number of Micro iterations      ....    16
   Max. Number of Macro iterations      .... Maxiter - #DIIS iter
   Number of Davidson start vectors     ....     2
   Converg. threshold I  (grad. norm)   ....   1.000e-05
   Converg. threshold II (energy diff.) ....   1.000e-08
   Grad. Scal. Fac. for Micro threshold ....   0.100
   Minimum threshold for Micro iter.    ....   0.010
   NR start threshold (gradient norm)   ....   0.001
   Initial trust radius                 ....   0.400
   Minimum AH scaling param. (alpha)    ....   1.000
   Maximum AH scaling param. (alpha)    .... 1000.000
   Orbital update algorithm             .... Taylor
   White noise on init. David. guess    .... on
   Maximum white noise                  ....   0.010
   Quad. conv. algorithm                .... NR
 SOSCF                  CNVSOSCF        .... on
   Start iteration      SOSCFMaxIt      ....   150
   Startup grad/error   SOSCFStart      ....  0.003300
 Level Shifting         CNVShift        .... on
   Level shift para.    LevelShift      ....    0.2500
   Turn off err/grad.   ShiftErr        ....    0.0010
 Zerner damping         CNVZerner       .... off
 Static damping         CNVDamp         .... on
   Fraction old density DampFac         ....    0.7000
   Max. Damping (<1)    DampMax         ....    0.9800
   Min. Damping (>=0)   DampMin         ....    0.0000
   Turn off err/grad.   DampErr         ....    0.1000
 Fernandez-Rico         CNVRico         .... off

SCF Procedure:
 Maximum # iterations   MaxIter         ....   125
 SCF integral mode      SCFMode         .... Direct
   Integral package                     .... SHARK and LIBINT hybrid scheme
 Reset frequency        DirectResetFreq ....    20
 Integral Threshold     Thresh          ....  2.500e-11 Eh
 Primitive CutOff       TCut            ....  2.500e-12 Eh

Convergence Tolerance:
 Convergence Check Mode ConvCheckMode   .... Total+1el-Energy
 Convergence forced     ConvForced      .... 0
 Energy Change          TolE            ....  1.000e-08 Eh
 1-El. energy change                    ....  1.000e-05 Eh
 Orbital Gradient       TolG            ....  1.000e-05
 Orbital Rotation angle TolX            ....  1.000e-05
 DIIS Error             TolErr          ....  5.000e-07


Diagonalization of the overlap matrix:
Smallest eigenvalue                        ... 3.014e-06
Time for diagonalization                   ...    0.980 sec
Threshold for overlap eigenvalues          ... 1.000e-08
Number of eigenvalues below threshold      ... 0
Time for construction of square roots      ...    0.483 sec
Total time needed                          ...    1.480 sec

Time for model grid setup =    0.567 sec

------------------------------
INITIAL GUESS: MODEL POTENTIAL
------------------------------
Loading Hartree-Fock densities                     ... done
Calculating cut-offs                               ... done
Initializing the effective Hamiltonian             ... done
Setting up the integral package (SHARK)            ... done
Starting the Coulomb interaction                   ... done (   1.3 sec)
Reading the grid                                   ... done
Mapping shells                                     ... done
Starting the XC term evaluation                    ... done (   0.4 sec)
  promolecular density results
     # of electrons  =    301.995398849
     EX              =   -241.767557694
     EC              =    -10.152911130
     EX+EC           =   -251.920468824
Transforming the Hamiltonian                       ... done (   0.2 sec)
Diagonalizing the Hamiltonian                      ... done (   0.6 sec)
Back transforming the eigenvectors                 ... done (   0.1 sec)
Now organizing SCF variables                       ... done
                      ------------------
                      INITIAL GUESS DONE (   3.8 sec)
                      ------------------
-------------------
DFT GRID GENERATION
-------------------

General Integration Accuracy     IntAcc      ... 4.388
Radial Grid Type                 RadialGrid  ... OptM3 with GC (2021)
Angular Grid (max. ang.)         AngularGrid ... 4 (Lebedev-302)
Angular grid pruning method      GridPruning ... 4 (adaptive)
Weight generation scheme         WeightScheme... Becke
Basis function cutoff            BFCut       ... 1.0000e-11
Integration weight cutoff        WCut        ... 1.0000e-14
Angular grids for H and He will be reduced by one unit
Partially contracted basis set               ... off
Rotationally invariant grid construction     ... off

Total number of grid points                  ...   373611
Total number of batches                      ...     5881
Average number of points per batch           ...       63
Average number of grid points per atom       ...     4556
Time for grid setup =    2.467 sec

--------------------
COSX GRID GENERATION
--------------------

GRIDX 1
-------
General Integration Accuracy     IntAcc      ... 3.816
Radial Grid Type                 RadialGrid  ... OptM3 with GC (2021)
Angular Grid (max. ang.)         AngularGrid ... 1 (Lebedev-50)
Angular grid pruning method      GridPruning ... 4 (adaptive)
Weight generation scheme         WeightScheme... Becke
Basis function cutoff            BFCut       ... 1.0000e-11
Integration weight cutoff        WCut        ... 1.0000e-14
Angular grids for H and He will be reduced by one unit
Partially contracted basis set               ... on
Rotationally invariant grid construction     ... off

Total number of grid points                  ...    47354
Total number of batches                      ...      776
Average number of points per batch           ...       61
Average number of grid points per atom       ...      577
UseSFitting                                  ... on

GRIDX 2
-------
General Integration Accuracy     IntAcc      ... 4.020
Radial Grid Type                 RadialGrid  ... OptM3 with GC (2021)
Angular Grid (max. ang.)         AngularGrid ... 2 (Lebedev-110)
Angular grid pruning method      GridPruning ... 4 (adaptive)
Weight generation scheme         WeightScheme... Becke
Basis function cutoff            BFCut       ... 1.0000e-11
Integration weight cutoff        WCut        ... 1.0000e-14
Angular grids for H and He will be reduced by one unit
Partially contracted basis set               ... on
Rotationally invariant grid construction     ... off

Total number of grid points                  ...   100182
Total number of batches                      ...     1607
Average number of points per batch           ...       62
Average number of grid points per atom       ...     1222
UseSFitting                                  ... on

GRIDX 3
-------
General Integration Accuracy     IntAcc      ... 4.338
Radial Grid Type                 RadialGrid  ... OptM3 with GC (2021)
Angular Grid (max. ang.)         AngularGrid ... 3 (Lebedev-194)
Angular grid pruning method      GridPruning ... 4 (adaptive)
Weight generation scheme         WeightScheme... Becke
Basis function cutoff            BFCut       ... 1.0000e-11
Integration weight cutoff        WCut        ... 1.0000e-14
Angular grids for H and He will be reduced by one unit
Partially contracted basis set               ... on
Rotationally invariant grid construction     ... off

Total number of grid points                  ...   217250
Total number of batches                      ...     3436
Average number of points per batch           ...       63
Average number of grid points per atom       ...     2649
UseSFitting                                  ... on

Time for X-Grid setup             =    8.355 sec


--------------------
CPCM SOLVATION MODEL
--------------------
CPCM parameters:
  Epsilon                                         ...      26.7260
  Refrac                                          ...       1.2907
  Rsolv                                           ...       1.3000
  Surface type                                    ... GAUSSIAN VDW
  Epsilon function type                           ...         CPCM
Solvent:                                     ... 2,2,2-TRIFLUOROETHANOL
SMD-CDS solvent descriptors:
  Soln                                       ...    1.2907
  Soln25                                     ... Unavailable
  Sola                                       ...    0.5700
  Solb                                       ...    0.2500
  Solg                                       ...   42.0200
  Solc                                       ...    0.0000
  Solh                                       ...    0.5000
Radii:
 Radius for O  used is    2.8724 Bohr (=   1.5200 Ang.)
 Radius for N  used is    3.5716 Bohr (=   1.8900 Ang.)
 Radius for C  used is    3.4960 Bohr (=   1.8500 Ang.)
 Radius for H  used is    2.2677 Bohr (=   1.2000 Ang.)
Calculating surface                               ...        done! (  0.0s)
GEPOL surface points                              ...         4654
GEPOL Volume                                      ...    3912.1476
GEPOL Surface-area                                ...    2111.9067
Calculating surface distance matrix               ...        done! (  0.2s)
Performing Cholesky decomposition & store         ...        done! (  1.5s)
Overall time for CPCM initialization              ...                 1.7s
--------------
SCF ITERATIONS
--------------
ITER       Energy         Delta-E        Max-DP      RMS-DP      [F,P]     Damp
               ***  Starting incremental Fock matrix formation  ***
  0  -1803.8088859217   0.000000000000 0.14950923  0.00061657  0.2976818 0.7000
  1  -1804.3092635358  -0.500377614091 0.16840267  0.00051903  0.1325293 0.7000
                               ***Turning on DIIS***
  2  -1804.5172198569  -0.207956321153 0.23257440  0.00096169  0.0417428 0.0000
  3  -1804.8387353068  -0.321515449923 0.17703598  0.00040473  0.0665385 0.0000
  4  -1804.9079737113  -0.069238404449 0.05217421  0.00015001  0.0172539 0.0000
  5  -1804.9116091014  -0.003635390061 0.02033951  0.00006413  0.0100389 0.0000
                      *** Initiating the SOSCF procedure ***
                           *** Shutting down DIIS ***
                      *** Re-Reading the Fockian *** 
                      *** Removing any level shift *** 
ITER      Energy       Delta-E        Grad      Rot      Max-DP    RMS-DP
  6  -1804.91194545  -0.0003363445  0.000282  0.000282  0.006779  0.000023
               *** Restarting incremental Fock matrix formation ***
  7  -1804.91186017   0.0000852767  0.000128  0.000394  0.006976  0.000058
  8  -1804.91185880   0.0000013677  0.000243  0.000298  0.001200  0.000011
  9  -1804.91186537  -0.0000065678  0.000050  0.000168  0.001245  0.000010
 10  -1804.91186523   0.0000001394  0.000099  0.000126  0.000183  0.000001
 11  -1804.91186557  -0.0000003439  0.000012  0.000024  0.000431  0.000003
 12  -1804.91186558  -0.0000000020  0.000008  0.000010  0.000128  0.000001
                  ***Gradient check signals convergence***
              ***Rediagonalizing the Fockian in SOSCF/NRSCF***

               *****************************************************
               *                     SUCCESS                       *
               *           SCF CONVERGED AFTER  13 CYCLES          *
               *****************************************************

Old exchange energy                            =    -61.826353393 Eh
New exchange energy                            =    -61.826418911 Eh
Exchange energy change after final integration =     -0.000065518 Eh
Total energy after final integration           =  -1804.911930981 Eh
Final COS-X integration done in                =    37.978 sec

SMD CDS free energy correction energy :                 4.02373     Kcal/mol
Total Energy after SMD CDS correction =             -1804.905518756 Eh

----------------
TOTAL SCF ENERGY
----------------

Total Energy       :        -1804.90551876 Eh          -49113.97607 eV

Components:
Nuclear Repulsion  :         5354.84153771 Eh          145712.64613 eV
Electronic Energy  :        -7159.74705646 Eh         -194826.62220 eV
One Electron Energy:       -13116.02023582 Eh         -356905.05532 eV
Two Electron Energy:         5956.27317936 Eh          162078.43312 eV
Max COSX asymmetry :            0.00000298 Eh               0.00008 eV
CPCM Dielectric    :           -0.07511183 Eh              -2.04390 eV
SMD CDS (Gcds)     :            0.00641223 Eh               0.17449 eV

Virial components:
Potential Energy   :        -3601.36460758 Eh          -97998.11310 eV
Kinetic Energy     :         1796.45908882 Eh           48884.13703 eV
Virial Ratio       :            2.00470171


DFT components:
N(Alpha)           :      151.000040294788 electrons
N(Beta)            :      151.000040294788 electrons
N(Total)           :      302.000080589577 electrons
E(X)               :     -184.922798332243 Eh       
E(C)               :      -10.128105170377 Eh       
E(XC)              :     -195.050903502620 Eh       
DFET-embed. en.    :        0.000000000000 Eh       
CPCM Solvation Model Properties:
Surface-charge          :           -0.08474503
Charge-correction       :           -0.00094794 Eh              -0.02579 eV
Free-energy (cav+disp)  :            0.00641223 Eh               0.17449 eV

---------------
SCF CONVERGENCE
---------------

  Last Energy change         ...    1.1245e-07  Tolerance :   1.0000e-08
  Last MAX-Density change    ...    2.4425e-15  Tolerance :   1.0000e-07
  Last RMS-Density change    ...    1.2209e-17  Tolerance :   5.0000e-09
  Last Orbital Gradient      ...    1.1278e-06  Tolerance :   1.0000e-05
  Last Orbital Rotation      ...    3.6063e-06  Tolerance :   1.0000e-05

             **** THE GBW FILE WAS UPDATED (ImineBzOHTS_S3Dfreq.gbw) ****
             **** DENSITY ImineBzOHTS_S3Dfreq.scfp WAS UPDATED ****
             **** ENERGY FILE WAS UPDATED (ImineBzOHTS_S3Dfreq.en.tmp) ****
             **** THE GBW FILE WAS UPDATED (ImineBzOHTS_S3Dfreq.gbw) ****
             **** DENSITY ImineBzOHTS_S3Dfreq.scfp WAS UPDATED ****
----------------
ORBITAL ENERGIES
----------------

  NO   OCC          E(Eh)            E(eV) 
   0   2.0000     -19.227700      -523.2123 
   1   2.0000     -19.208783      -522.6976 
   2   2.0000     -19.160197      -521.3755 
   3   2.0000     -19.157553      -521.3035 
   4   2.0000     -14.500910      -394.5898 
   5   2.0000     -14.417846      -392.3295 
   6   2.0000     -10.385413      -282.6015 
   7   2.0000     -10.351428      -281.6767 
   8   2.0000     -10.316185      -280.7177 
   9   2.0000     -10.302061      -280.3333 
  10   2.0000     -10.287753      -279.9440 
  11   2.0000     -10.275037      -279.5980 
  12   2.0000     -10.256277      -279.0875 
  13   2.0000     -10.252510      -278.9850 
  14   2.0000     -10.251787      -278.9653 
  15   2.0000     -10.250195      -278.9220 
  16   2.0000     -10.237806      -278.5849 
  17   2.0000     -10.236661      -278.5537 
  18   2.0000     -10.236303      -278.5440 
  19   2.0000     -10.234110      -278.4843 
  20   2.0000     -10.233404      -278.4651 
  21   2.0000     -10.231951      -278.4256 
  22   2.0000     -10.231807      -278.4216 
  23   2.0000     -10.231457      -278.4121 
  24   2.0000     -10.231407      -278.4107 
  25   2.0000     -10.229957      -278.3713 
  26   2.0000     -10.229793      -278.3668 
  27   2.0000     -10.229420      -278.3567 
  28   2.0000     -10.228841      -278.3409 
  29   2.0000     -10.227576      -278.3065 
  30   2.0000     -10.226806      -278.2855 
  31   2.0000     -10.225873      -278.2602 
  32   2.0000     -10.223667      -278.2001 
  33   2.0000     -10.223418      -278.1934 
  34   2.0000     -10.222936      -278.1802 
  35   2.0000     -10.222653      -278.1725 
  36   2.0000     -10.213126      -277.9133 
  37   2.0000     -10.204493      -277.6784 
  38   2.0000     -10.204285      -277.6727 
  39   2.0000     -10.203932      -277.6631 
  40   2.0000     -10.203297      -277.6458 
  41   2.0000     -10.203038      -277.6388 
  42   2.0000      -1.130983       -30.7756 
  43   2.0000      -1.099512       -29.9193 
  44   2.0000      -1.072598       -29.1869 
  45   2.0000      -1.026703       -27.9380 
  46   2.0000      -0.983008       -26.7490 
  47   2.0000      -0.975413       -26.5423 
  48   2.0000      -0.902979       -24.5713 
  49   2.0000      -0.899652       -24.4808 
  50   2.0000      -0.896176       -24.3862 
  51   2.0000      -0.883783       -24.0490 
  52   2.0000      -0.852953       -23.2100 
  53   2.0000      -0.842448       -22.9242 
  54   2.0000      -0.811750       -22.0888 
  55   2.0000      -0.800823       -21.7915 
  56   2.0000      -0.784184       -21.3387 
  57   2.0000      -0.780957       -21.2509 
  58   2.0000      -0.777716       -21.1627 
  59   2.0000      -0.775740       -21.1090 
  60   2.0000      -0.773876       -21.0582 
  61   2.0000      -0.768735       -20.9183 
  62   2.0000      -0.736184       -20.0326 
  63   2.0000      -0.714725       -19.4486 
  64   2.0000      -0.711703       -19.3664 
  65   2.0000      -0.708623       -19.2826 
  66   2.0000      -0.705495       -19.1975 
  67   2.0000      -0.682819       -18.5805 
  68   2.0000      -0.660438       -17.9714 
  69   2.0000      -0.652088       -17.7442 
  70   2.0000      -0.643740       -17.5171 
  71   2.0000      -0.641252       -17.4494 
  72   2.0000      -0.635955       -17.3052 
  73   2.0000      -0.629936       -17.1414 
  74   2.0000      -0.620619       -16.8879 
  75   2.0000      -0.616435       -16.7740 
  76   2.0000      -0.606068       -16.4919 
  77   2.0000      -0.595508       -16.2046 
  78   2.0000      -0.587242       -15.9797 
  79   2.0000      -0.568460       -15.4686 
  80   2.0000      -0.559029       -15.2120 
  81   2.0000      -0.551219       -14.9994 
  82   2.0000      -0.547740       -14.9048 
  83   2.0000      -0.540467       -14.7069 
  84   2.0000      -0.528407       -14.3787 
  85   2.0000      -0.516599       -14.0574 
  86   2.0000      -0.509876       -13.8744 
  87   2.0000      -0.506014       -13.7694 
  88   2.0000      -0.502707       -13.6793 
  89   2.0000      -0.493324       -13.4240 
  90   2.0000      -0.484986       -13.1971 
  91   2.0000      -0.484123       -13.1737 
  92   2.0000      -0.478544       -13.0218 
  93   2.0000      -0.474748       -12.9186 
  94   2.0000      -0.472699       -12.8628 
  95   2.0000      -0.470240       -12.7959 
  96   2.0000      -0.465927       -12.6785 
  97   2.0000      -0.465036       -12.6543 
  98   2.0000      -0.459393       -12.5007 
  99   2.0000      -0.457323       -12.4444 
 100   2.0000      -0.456058       -12.4100 
 101   2.0000      -0.450593       -12.2613 
 102   2.0000      -0.448757       -12.2113 
 103   2.0000      -0.447788       -12.1849 
 104   2.0000      -0.443422       -12.0661 
 105   2.0000      -0.439740       -11.9659 
 106   2.0000      -0.436756       -11.8847 
 107   2.0000      -0.435090       -11.8394 
 108   2.0000      -0.433829       -11.8051 
 109   2.0000      -0.430780       -11.7221 
 110   2.0000      -0.429003       -11.6738 
 111   2.0000      -0.421665       -11.4741 
 112   2.0000      -0.415899       -11.3172 
 113   2.0000      -0.406321       -11.0566 
 114   2.0000      -0.405727       -11.0404 
 115   2.0000      -0.396819       -10.7980 
 116   2.0000      -0.395185       -10.7535 
 117   2.0000      -0.391933       -10.6650 
 118   2.0000      -0.388603       -10.5744 
 119   2.0000      -0.384672       -10.4675 
 120   2.0000      -0.383006       -10.4221 
 121   2.0000      -0.382323       -10.4035 
 122   2.0000      -0.377742       -10.2789 
 123   2.0000      -0.375267       -10.2115 
 124   2.0000      -0.374365       -10.1870 
 125   2.0000      -0.372214       -10.1285 
 126   2.0000      -0.371494       -10.1089 
 127   2.0000      -0.366584        -9.9752 
 128   2.0000      -0.364829        -9.9275 
 129   2.0000      -0.360267        -9.8034 
 130   2.0000      -0.355482        -9.6731 
 131   2.0000      -0.353581        -9.6214 
 132   2.0000      -0.348633        -9.4868 
 133   2.0000      -0.346993        -9.4422 
 134   2.0000      -0.346516        -9.4292 
 135   2.0000      -0.344321        -9.3694 
 136   2.0000      -0.334507        -9.1024 
 137   2.0000      -0.323034        -8.7902 
 138   2.0000      -0.307706        -8.3731 
 139   2.0000      -0.297029        -8.0826 
 140   2.0000      -0.288025        -7.8376 
 141   2.0000      -0.286975        -7.8090 
 142   2.0000      -0.281229        -7.6526 
 143   2.0000      -0.277287        -7.5454 
 144   2.0000      -0.275550        -7.4981 
 145   2.0000      -0.274211        -7.4617 
 146   2.0000      -0.270997        -7.3742 
 147   2.0000      -0.266633        -7.2555 
 148   2.0000      -0.266171        -7.2429 
 149   2.0000      -0.265009        -7.2113 
 150   2.0000      -0.258770        -7.0415 
 151   0.0000      -0.042688        -1.1616 
 152   0.0000      -0.034019        -0.9257 
 153   0.0000      -0.030172        -0.8210 
 154   0.0000      -0.024022        -0.6537 
 155   0.0000      -0.021882        -0.5954 
 156   0.0000      -0.015220        -0.4142 
 157   0.0000      -0.006406        -0.1743 
 158   0.0000      -0.002853        -0.0776 
 159   0.0000      -0.000952        -0.0259 
 160   0.0000       0.016631         0.4526 
 161   0.0000       0.041827         1.1382 
 162   0.0000       0.052406         1.4260 
 163   0.0000       0.059562         1.6208 
 164   0.0000       0.062466         1.6998 
 165   0.0000       0.065074         1.7708 
 166   0.0000       0.073985         2.0132 
 167   0.0000       0.076359         2.0778 
 168   0.0000       0.081019         2.2046 
 169   0.0000       0.082746         2.2516 
 170   0.0000       0.084349         2.2952 
 171   0.0000       0.088230         2.4009 
 172   0.0000       0.089733         2.4418 
 173   0.0000       0.092145         2.5074 
 174   0.0000       0.095101         2.5878 
 175   0.0000       0.101862         2.7718 
 176   0.0000       0.104524         2.8443 
 177   0.0000       0.106968         2.9108 
 178   0.0000       0.108370         2.9489 
 179   0.0000       0.111691         3.0393 
 180   0.0000       0.113811         3.0970 
 181   0.0000       0.113874         3.0987 
 182   0.0000       0.115298         3.1374 
 183   0.0000       0.118269         3.2183 
 184   0.0000       0.121416         3.3039 
 185   0.0000       0.123849         3.3701 
 186   0.0000       0.127033         3.4567 
 187   0.0000       0.128487         3.4963 
 188   0.0000       0.133152         3.6233 
 189   0.0000       0.135284         3.6813 
 190   0.0000       0.136718         3.7203 
 191   0.0000       0.139521         3.7966 
 192   0.0000       0.140346         3.8190 
 193   0.0000       0.144639         3.9358 
 194   0.0000       0.146112         3.9759 
 195   0.0000       0.146511         3.9868 
 196   0.0000       0.148041         4.0284 
 197   0.0000       0.150918         4.1067 
 198   0.0000       0.152110         4.1391 
 199   0.0000       0.157778         4.2934 
 200   0.0000       0.159557         4.3418 
 201   0.0000       0.163068         4.4373 
 202   0.0000       0.166008         4.5173 
 203   0.0000       0.168400         4.5824 
 204   0.0000       0.170357         4.6356 
 205   0.0000       0.171244         4.6598 
 206   0.0000       0.173953         4.7335 
 207   0.0000       0.175371         4.7721 
 208   0.0000       0.178872         4.8673 
 209   0.0000       0.181873         4.9490 
 210   0.0000       0.183092         4.9822 
 211   0.0000       0.184068         5.0087 
 212   0.0000       0.185356         5.0438 
 213   0.0000       0.188615         5.1325 
 214   0.0000       0.191592         5.2135 
 215   0.0000       0.192780         5.2458 
 216   0.0000       0.197086         5.3630 
 217   0.0000       0.199287         5.4229 
 218   0.0000       0.204410         5.5623 
 219   0.0000       0.207339         5.6420 
 220   0.0000       0.208941         5.6856 
 221   0.0000       0.212520         5.7830 
 222   0.0000       0.213175         5.8008 
 223   0.0000       0.218314         5.9406 
 224   0.0000       0.219611         5.9759 
 225   0.0000       0.221111         6.0167 
 226   0.0000       0.222652         6.0587 
 227   0.0000       0.226026         6.1505 
 228   0.0000       0.229778         6.2526 
 229   0.0000       0.233321         6.3490 
 230   0.0000       0.233531         6.3547 
 231   0.0000       0.237355         6.4588 
 232   0.0000       0.239561         6.5188 
 233   0.0000       0.241482         6.5711 
 234   0.0000       0.242935         6.6106 
 235   0.0000       0.245208         6.6725 
 236   0.0000       0.248246         6.7551 
 237   0.0000       0.249747         6.7960 
 238   0.0000       0.254014         6.9121 
 239   0.0000       0.254758         6.9323 
 240   0.0000       0.258114         7.0236 
 241   0.0000       0.261678         7.1206 
 242   0.0000       0.261948         7.1280 
 243   0.0000       0.265372         7.2211 
 244   0.0000       0.267865         7.2890 
 245   0.0000       0.270936         7.3725 
 246   0.0000       0.272843         7.4244 
 247   0.0000       0.275389         7.4937 
 248   0.0000       0.278295         7.5728 
 249   0.0000       0.283201         7.7063 
 250   0.0000       0.285099         7.7579 
 251   0.0000       0.290532         7.9058 
 252   0.0000       0.292413         7.9570 
 253   0.0000       0.293810         7.9950 
 254   0.0000       0.296528         8.0689 
 255   0.0000       0.300620         8.1803 
 256   0.0000       0.301379         8.2009 
 257   0.0000       0.304525         8.2865 
 258   0.0000       0.306118         8.3299 
 259   0.0000       0.307806         8.3758 
 260   0.0000       0.310936         8.4610 
 261   0.0000       0.312799         8.5117 
 262   0.0000       0.313902         8.5417 
 263   0.0000       0.314811         8.5664 
 264   0.0000       0.317939         8.6516 
 265   0.0000       0.320817         8.7299 
 266   0.0000       0.325738         8.8638 
 267   0.0000       0.328430         8.9370 
 268   0.0000       0.330087         8.9821 
 269   0.0000       0.331722         9.0266 
 270   0.0000       0.333973         9.0879 
 271   0.0000       0.338208         9.2031 
 272   0.0000       0.338782         9.2187 
 273   0.0000       0.341794         9.3007 
 274   0.0000       0.345216         9.3938 
 275   0.0000       0.347495         9.4558 
 276   0.0000       0.348736         9.4896 
 277   0.0000       0.352797         9.6001 
 278   0.0000       0.354505         9.6466 
 279   0.0000       0.357500         9.7281 
 280   0.0000       0.362054         9.8520 
 281   0.0000       0.363680         9.8962 
 282   0.0000       0.365354         9.9418 
 283   0.0000       0.367158         9.9909 
 284   0.0000       0.368426        10.0254 
 285   0.0000       0.373024        10.1505 
 286   0.0000       0.375275        10.2118 
 287   0.0000       0.377918        10.2837 
 288   0.0000       0.379003        10.3132 
 289   0.0000       0.380933        10.3657 
 290   0.0000       0.384155        10.4534 
 291   0.0000       0.385835        10.4991 
 292   0.0000       0.390844        10.6354 
 293   0.0000       0.393219        10.7000 
 294   0.0000       0.396248        10.7824 
 295   0.0000       0.400053        10.8860 
 296   0.0000       0.403375        10.9764 
 297   0.0000       0.404883        11.0174 
 298   0.0000       0.406172        11.0525 
 299   0.0000       0.410515        11.1707 
 300   0.0000       0.413619        11.2551 
 301   0.0000       0.416934        11.3453 
 302   0.0000       0.420062        11.4305 
 303   0.0000       0.420648        11.4464 
 304   0.0000       0.423242        11.5170 
 305   0.0000       0.425880        11.5888 
 306   0.0000       0.427862        11.6427 
 307   0.0000       0.429847        11.6967 
 308   0.0000       0.430723        11.7206 
 309   0.0000       0.433803        11.8044 
 310   0.0000       0.434355        11.8194 
 311   0.0000       0.436774        11.8852 
 312   0.0000       0.440207        11.9786 
 313   0.0000       0.442379        12.0377 
 314   0.0000       0.445294        12.1171 
 315   0.0000       0.445950        12.1349 
 316   0.0000       0.447967        12.1898 
 317   0.0000       0.448968        12.2171 
 318   0.0000       0.449652        12.2356 
 319   0.0000       0.452934        12.3250 
 320   0.0000       0.457014        12.4360 
 321   0.0000       0.460311        12.5257 
 322   0.0000       0.461714        12.5639 
 323   0.0000       0.463038        12.5999 
 324   0.0000       0.464364        12.6360 
 325   0.0000       0.466645        12.6981 
 326   0.0000       0.467898        12.7321 
 327   0.0000       0.469392        12.7728 
 328   0.0000       0.470454        12.8017 
 329   0.0000       0.471346        12.8260 
 330   0.0000       0.474609        12.9148 
 331   0.0000       0.476372        12.9627 
 332   0.0000       0.476760        12.9733 
 333   0.0000       0.477983        13.0066 
 334   0.0000       0.480923        13.0866 
 335   0.0000       0.483840        13.1660 
 336   0.0000       0.486683        13.2433 
 337   0.0000       0.488925        13.3043 
 338   0.0000       0.489691        13.3252 
 339   0.0000       0.491905        13.3854 
 340   0.0000       0.493583        13.4311 
 341   0.0000       0.496926        13.5220 
 342   0.0000       0.498045        13.5525 
 343   0.0000       0.501824        13.6553 
 344   0.0000       0.502368        13.6701 
 345   0.0000       0.505285        13.7495 
 346   0.0000       0.507488        13.8095 
 347   0.0000       0.510754        13.8983 
 348   0.0000       0.512384        13.9427 
 349   0.0000       0.514799        14.0084 
 350   0.0000       0.516421        14.0525 
 351   0.0000       0.517386        14.0788 
 352   0.0000       0.520005        14.1501 
 353   0.0000       0.523142        14.2354 
 354   0.0000       0.523738        14.2516 
 355   0.0000       0.527573        14.3560 
 356   0.0000       0.529445        14.4069 
 357   0.0000       0.531941        14.4748 
 358   0.0000       0.534297        14.5390 
 359   0.0000       0.535903        14.5827 
 360   0.0000       0.538308        14.6481 
 361   0.0000       0.542815        14.7707 
 362   0.0000       0.544887        14.8271 
 363   0.0000       0.549067        14.9409 
 364   0.0000       0.551207        14.9991 
 365   0.0000       0.554230        15.0814 
 366   0.0000       0.555191        15.1075 
 367   0.0000       0.558679        15.2024 
 368   0.0000       0.561612        15.2822 
 369   0.0000       0.564428        15.3589 
 370   0.0000       0.568172        15.4607 
 371   0.0000       0.572537        15.5795 
 372   0.0000       0.575875        15.6703 
 373   0.0000       0.576992        15.7008 
 374   0.0000       0.579658        15.7733 
 375   0.0000       0.586398        15.9567 
 376   0.0000       0.589628        16.0446 
 377   0.0000       0.593069        16.1382 
 378   0.0000       0.593816        16.1586 
 379   0.0000       0.599028        16.3004 
 380   0.0000       0.601949        16.3799 
 381   0.0000       0.605229        16.4691 
 382   0.0000       0.606307        16.4985 
 383   0.0000       0.612043        16.6545 
 384   0.0000       0.618410        16.8278 
 385   0.0000       0.620269        16.8784 
 386   0.0000       0.623811        16.9748 
 387   0.0000       0.628724        17.1084 
 388   0.0000       0.633013        17.2252 
 389   0.0000       0.633962        17.2510 
 390   0.0000       0.638292        17.3688 
 391   0.0000       0.643491        17.5103 
 392   0.0000       0.643764        17.5177 
 393   0.0000       0.651941        17.7402 
 394   0.0000       0.655277        17.8310 
 395   0.0000       0.658379        17.9154 
 396   0.0000       0.660519        17.9736 
 397   0.0000       0.663826        18.0636 
 398   0.0000       0.666856        18.1461 
 399   0.0000       0.670835        18.2544 
 400   0.0000       0.672400        18.2969 
 401   0.0000       0.675381        18.3780 
 402   0.0000       0.678410        18.4605 
 403   0.0000       0.685032        18.6407 
 404   0.0000       0.692134        18.8339 
 405   0.0000       0.693516        18.8715 
 406   0.0000       0.697435        18.9782 
 407   0.0000       0.699280        19.0284 
 408   0.0000       0.703211        19.1353 
 409   0.0000       0.704673        19.1751 
 410   0.0000       0.705439        19.1960 
 411   0.0000       0.710435        19.3319 
 412   0.0000       0.714872        19.4527 
 413   0.0000       0.716564        19.4987 
 414   0.0000       0.720789        19.6137 
 415   0.0000       0.723698        19.6928 
 416   0.0000       0.724488        19.7143 
 417   0.0000       0.727627        19.7997 
 418   0.0000       0.729807        19.8590 
 419   0.0000       0.731844        19.9145 
 420   0.0000       0.734889        19.9974 
 421   0.0000       0.737703        20.0739 
 422   0.0000       0.742391        20.2015 
 423   0.0000       0.743982        20.2448 
 424   0.0000       0.746967        20.3260 
 425   0.0000       0.749028        20.3821 
 426   0.0000       0.751952        20.4616 
 427   0.0000       0.759077        20.6555 
 428   0.0000       0.760135        20.6843 
 429   0.0000       0.765955        20.8427 
 430   0.0000       0.768207        20.9040 
 431   0.0000       0.768834        20.9210 
 432   0.0000       0.774886        21.0857 
 433   0.0000       0.776982        21.1428 
 434   0.0000       0.779531        21.2121 
 435   0.0000       0.783964        21.3327 
 436   0.0000       0.786476        21.4011 
 437   0.0000       0.787891        21.4396 
 438   0.0000       0.790564        21.5123 
 439   0.0000       0.792170        21.5560 
 440   0.0000       0.794834        21.6285 
 441   0.0000       0.803028        21.8515 
 442   0.0000       0.804849        21.9011 
 443   0.0000       0.807128        21.9631 
 444   0.0000       0.812562        22.1109 
 445   0.0000       0.814102        22.1528 
 446   0.0000       0.818484        22.2721 
 447   0.0000       0.822306        22.3761 
 448   0.0000       0.824779        22.4434 
 449   0.0000       0.827965        22.5301 
 450   0.0000       0.830483        22.5986 
 451   0.0000       0.832413        22.6511 
 452   0.0000       0.840432        22.8693 
 453   0.0000       0.843826        22.9617 
 454   0.0000       0.846265        23.0280 
 455   0.0000       0.849375        23.1127 
 456   0.0000       0.851838        23.1797 
 457   0.0000       0.853726        23.2311 
 458   0.0000       0.856433        23.3047 
 459   0.0000       0.864990        23.5376 
 460   0.0000       0.866525        23.5793 
 461   0.0000       0.871173        23.7058 
 462   0.0000       0.871965        23.7274 
 463   0.0000       0.873453        23.7679 
 464   0.0000       0.879678        23.9373 
 465   0.0000       0.880759        23.9667 
 466   0.0000       0.885559        24.0973 
 467   0.0000       0.887820        24.1588 
 468   0.0000       0.891014        24.2457 
 469   0.0000       0.894967        24.3533 
 470   0.0000       0.898132        24.4394 
 471   0.0000       0.903918        24.5969 
 472   0.0000       0.905157        24.6306 
 473   0.0000       0.909032        24.7360 
 474   0.0000       0.913202        24.8495 
 475   0.0000       0.918497        24.9936 
 476   0.0000       0.919590        25.0233 
 477   0.0000       0.925188        25.1756 
 478   0.0000       0.931024        25.3344 
 479   0.0000       0.932625        25.3780 
 480   0.0000       0.935329        25.4516 
 481   0.0000       0.936900        25.4943 
 482   0.0000       0.942649        25.6508 
 483   0.0000       0.944820        25.7099 
 484   0.0000       0.950415        25.8621 
 485   0.0000       0.952386        25.9158 
 486   0.0000       0.956871        26.0378 
 487   0.0000       0.959191        26.1009 
 488   0.0000       0.961356        26.1598 
 489   0.0000       0.966754        26.3067 
 490   0.0000       0.968767        26.3615 
 491   0.0000       0.973649        26.4943 
 492   0.0000       0.980616        26.6839 
 493   0.0000       0.988303        26.8931 
 494   0.0000       0.991295        26.9745 
 495   0.0000       0.993799        27.0426 
 496   0.0000       0.998904        27.1815 
 497   0.0000       1.000424        27.2229 
 498   0.0000       1.004619        27.3371 
 499   0.0000       1.008922        27.4542 
 500   0.0000       1.016993        27.6738 
 501   0.0000       1.019698        27.7474 
 502   0.0000       1.021651        27.8005 
 503   0.0000       1.026540        27.9336 
 504   0.0000       1.031947        28.0807 
 505   0.0000       1.035756        28.1844 
 506   0.0000       1.037848        28.2413 
 507   0.0000       1.041302        28.3353 
 508   0.0000       1.047856        28.5136 
 509   0.0000       1.049653        28.5625 
 510   0.0000       1.058644        28.8072 
 511   0.0000       1.059600        28.8332 
 512   0.0000       1.066357        29.0170 
 513   0.0000       1.068591        29.0778 
 514   0.0000       1.070850        29.1393 
 515   0.0000       1.075066        29.2540 
 516   0.0000       1.078498        29.3474 
 517   0.0000       1.083179        29.4748 
 518   0.0000       1.084711        29.5165 
 519   0.0000       1.089746        29.6535 
 520   0.0000       1.094180        29.7741 
 521   0.0000       1.098419        29.8895 
 522   0.0000       1.101976        29.9863 
 523   0.0000       1.110021        30.2052 
 524   0.0000       1.113196        30.2916 
 525   0.0000       1.117388        30.4057 
 526   0.0000       1.120205        30.4823 
 527   0.0000       1.122702        30.5503 
 528   0.0000       1.127353        30.6768 
 529   0.0000       1.130260        30.7559 
 530   0.0000       1.135380        30.8953 
 531   0.0000       1.138787        30.9880 
 532   0.0000       1.141215        31.0540 
 533   0.0000       1.145502        31.1707 
 534   0.0000       1.148230        31.2449 
 535   0.0000       1.153114        31.3778 
 536   0.0000       1.155697        31.4481 
 537   0.0000       1.161453        31.6048 
 538   0.0000       1.162663        31.6377 
 539   0.0000       1.166931        31.7538 
 540   0.0000       1.168681        31.8014 
 541   0.0000       1.174602        31.9626 
 542   0.0000       1.175449        31.9856 
 543   0.0000       1.176031        32.0014 
 544   0.0000       1.182428        32.1755 
 545   0.0000       1.183304        32.1993 
 546   0.0000       1.184636        32.2356 
 547   0.0000       1.186426        32.2843 
 548   0.0000       1.191811        32.4308 
 549   0.0000       1.201532        32.6953 
 550   0.0000       1.205214        32.7955 
 551   0.0000       1.206766        32.8378 
 552   0.0000       1.210286        32.9335 
 553   0.0000       1.215022        33.0624 
 554   0.0000       1.216275        33.0965 
 555   0.0000       1.222499        33.2659 
 556   0.0000       1.223048        33.2808 
 557   0.0000       1.228491        33.4289 
 558   0.0000       1.233479        33.5647 
 559   0.0000       1.237013        33.6608 
 560   0.0000       1.238563        33.7030 
 561   0.0000       1.246455        33.9178 
 562   0.0000       1.249367        33.9970 
 563   0.0000       1.253870        34.1195 
 564   0.0000       1.256653        34.1953 
 565   0.0000       1.260174        34.2911 
 566   0.0000       1.261469        34.3263 
 567   0.0000       1.268841        34.5269 
 568   0.0000       1.269617        34.5480 
 569   0.0000       1.274254        34.6742 
 570   0.0000       1.274718        34.6868 
 571   0.0000       1.279527        34.8177 
 572   0.0000       1.281569        34.8733 
 573   0.0000       1.284390        34.9500 
 574   0.0000       1.291819        35.1522 
 575   0.0000       1.296429        35.2776 
 576   0.0000       1.297472        35.3060 
 577   0.0000       1.302144        35.4331 
 578   0.0000       1.304730        35.5035 
 579   0.0000       1.305960        35.5370 
 580   0.0000       1.313055        35.7300 
 581   0.0000       1.316060        35.8118 
 582   0.0000       1.316860        35.8336 
 583   0.0000       1.320718        35.9386 
 584   0.0000       1.324894        36.0522 
 585   0.0000       1.329158        36.1682 
 586   0.0000       1.336335        36.3635 
 587   0.0000       1.339128        36.4395 
 588   0.0000       1.346098        36.6292 
 589   0.0000       1.349860        36.7316 
 590   0.0000       1.357748        36.9462 
 591   0.0000       1.359458        36.9927 
 592   0.0000       1.362873        37.0857 
 593   0.0000       1.367529        37.2123 
 594   0.0000       1.373660        37.3792 
 595   0.0000       1.378169        37.5019 
 596   0.0000       1.383674        37.6517 
 597   0.0000       1.385968        37.7141 
 598   0.0000       1.388165        37.7739 
 599   0.0000       1.394776        37.9538 
 600   0.0000       1.400675        38.1143 
 601   0.0000       1.408668        38.3318 
 602   0.0000       1.409834        38.3635 
 603   0.0000       1.416273        38.5388 
 604   0.0000       1.425028        38.7770 
 605   0.0000       1.428368        38.8679 
 606   0.0000       1.440776        39.2055 
 607   0.0000       1.445204        39.3260 
 608   0.0000       1.447477        39.3879 
 609   0.0000       1.450729        39.4763 
 610   0.0000       1.452700        39.5300 
 611   0.0000       1.460447        39.7408 
 612   0.0000       1.465924        39.8898 
 613   0.0000       1.467812        39.9412 
 614   0.0000       1.473559        40.0976 
 615   0.0000       1.476217        40.1699 
 616   0.0000       1.484985        40.4085 
 617   0.0000       1.486837        40.4589 
 618   0.0000       1.490829        40.5675 
 619   0.0000       1.491871        40.5959 
 620   0.0000       1.495563        40.6963 
 621   0.0000       1.498910        40.7874 
 622   0.0000       1.503349        40.9082 
 623   0.0000       1.508569        41.0503 
 624   0.0000       1.512509        41.1575 
 625   0.0000       1.513619        41.1877 
 626   0.0000       1.516728        41.2723 
 627   0.0000       1.520614        41.3780 
 628   0.0000       1.524216        41.4760 
 629   0.0000       1.529696        41.6251 
 630   0.0000       1.533634        41.7323 
 631   0.0000       1.537266        41.8311 
 632   0.0000       1.540825        41.9280 
 633   0.0000       1.544136        42.0181 
 634   0.0000       1.546515        42.0828 
 635   0.0000       1.549902        42.1750 
 636   0.0000       1.556385        42.3514 
 637   0.0000       1.560962        42.4759 
 638   0.0000       1.563004        42.5315 
 639   0.0000       1.564172        42.5633 
 640   0.0000       1.567820        42.6626 
 641   0.0000       1.575975        42.8845 
 642   0.0000       1.577732        42.9323 
 643   0.0000       1.584390        43.1134 
 644   0.0000       1.586496        43.1708 
 645   0.0000       1.590911        43.2909 
 646   0.0000       1.592498        43.3341 
 647   0.0000       1.595711        43.4215 
 648   0.0000       1.597685        43.4752 
 649   0.0000       1.602549        43.6076 
 650   0.0000       1.605729        43.6941 
 651   0.0000       1.610829        43.8329 
 652   0.0000       1.612251        43.8716 
 653   0.0000       1.613870        43.9156 
 654   0.0000       1.619787        44.0766 
 655   0.0000       1.622994        44.1639 
 656   0.0000       1.631079        44.3839 
 657   0.0000       1.632080        44.4112 
 658   0.0000       1.634751        44.4838 
 659   0.0000       1.638562        44.5875 
 660   0.0000       1.638872        44.5960 
 661   0.0000       1.641735        44.6739 
 662   0.0000       1.644010        44.7358 
 663   0.0000       1.645332        44.7718 
 664   0.0000       1.648416        44.8557 
 665   0.0000       1.651891        44.9502 
 666   0.0000       1.654991        45.0346 
 667   0.0000       1.658016        45.1169 
 668   0.0000       1.660350        45.1804 
 669   0.0000       1.661631        45.2153 
 670   0.0000       1.663705        45.2717 
 671   0.0000       1.672496        45.5109 
 672   0.0000       1.673384        45.5351 
 673   0.0000       1.676022        45.6069 
 674   0.0000       1.679686        45.7066 
 675   0.0000       1.684090        45.8264 
 676   0.0000       1.686693        45.8973 
 677   0.0000       1.688563        45.9481 
 678   0.0000       1.689456        45.9724 
 679   0.0000       1.692943        46.0673 
 680   0.0000       1.699650        46.2498 
 681   0.0000       1.700365        46.2693 
 682   0.0000       1.703702        46.3601 
 683   0.0000       1.707279        46.4574 
 684   0.0000       1.710956        46.5575 
 685   0.0000       1.715186        46.6726 
 686   0.0000       1.716781        46.7160 
 687   0.0000       1.717715        46.7414 
 688   0.0000       1.720284        46.8113 
 689   0.0000       1.724058        46.9140 
 690   0.0000       1.726714        46.9863 
 691   0.0000       1.730828        47.0982 
 692   0.0000       1.733024        47.1580 
 693   0.0000       1.738584        47.3093 
 694   0.0000       1.741843        47.3980 
 695   0.0000       1.745672        47.5021 
 696   0.0000       1.750538        47.6346 
 697   0.0000       1.754568        47.7442 
 698   0.0000       1.757567        47.8258 
 699   0.0000       1.760602        47.9084 
 700   0.0000       1.762098        47.9491 
 701   0.0000       1.767755        48.1031 
 702   0.0000       1.770215        48.1700 
 703   0.0000       1.771746        48.2117 
 704   0.0000       1.777859        48.3780 
 705   0.0000       1.785978        48.5989 
 706   0.0000       1.791251        48.7424 
 707   0.0000       1.793718        48.8096 
 708   0.0000       1.797867        48.9225 
 709   0.0000       1.800524        48.9947 
 710   0.0000       1.802371        49.0450 
 711   0.0000       1.808075        49.2002 
 712   0.0000       1.811871        49.3035 
 713   0.0000       1.814691        49.3803 
 714   0.0000       1.819686        49.5162 
 715   0.0000       1.822924        49.6043 
 716   0.0000       1.831051        49.8254 
 717   0.0000       1.839897        50.0661 
 718   0.0000       1.841579        50.1119 
 719   0.0000       1.850240        50.3476 
 720   0.0000       1.854572        50.4655 
 721   0.0000       1.855465        50.4898 
 722   0.0000       1.864027        50.7228 
 723   0.0000       1.869738        50.8782 
 724   0.0000       1.872408        50.9508 
 725   0.0000       1.878705        51.1222 
 726   0.0000       1.881813        51.2067 
 727   0.0000       1.888166        51.3796 
 728   0.0000       1.894498        51.5519 
 729   0.0000       1.896036        51.5938 
 730   0.0000       1.901609        51.7454 
 731   0.0000       1.907656        51.9100 
 732   0.0000       1.910728        51.9936 
 733   0.0000       1.913050        52.0567 
 734   0.0000       1.922698        52.3193 
 735   0.0000       1.928158        52.4679 
 736   0.0000       1.933080        52.6018 
 737   0.0000       1.936383        52.6916 
 738   0.0000       1.938100        52.7384 
 739   0.0000       1.946258        52.9604 
 740   0.0000       1.947467        52.9933 
 741   0.0000       1.948948        53.0336 
 742   0.0000       1.951604        53.1059 
 743   0.0000       1.957171        53.2573 
 744   0.0000       1.959224        53.3132 
 745   0.0000       1.963711        53.4353 
 746   0.0000       1.970996        53.6335 
 747   0.0000       1.975483        53.7556 
 748   0.0000       1.981705        53.9249 
 749   0.0000       1.983447        53.9723 
 750   0.0000       1.989929        54.1487 
 751   0.0000       1.993476        54.2453 
 752   0.0000       2.000202        54.4283 
 753   0.0000       2.003141        54.5082 
 754   0.0000       2.008286        54.6482 
 755   0.0000       2.019114        54.9429 
 756   0.0000       2.023078        55.0507 
 757   0.0000       2.029448        55.2241 
 758   0.0000       2.032422        55.3050 
 759   0.0000       2.037848        55.4527 
 760   0.0000       2.043461        55.6054 
 761   0.0000       2.047105        55.7046 
 762   0.0000       2.050537        55.7979 
 763   0.0000       2.051603        55.8269 
 764   0.0000       2.055365        55.9293 
 765   0.0000       2.058284        56.0088 
 766   0.0000       2.061637        56.1000 
 767   0.0000       2.066361        56.2285 
 768   0.0000       2.077599        56.5344 
 769   0.0000       2.080150        56.6038 
 770   0.0000       2.086731        56.7828 
 771   0.0000       2.090576        56.8875 
 772   0.0000       2.098499        57.1031 
 773   0.0000       2.102027        57.1991 
 774   0.0000       2.103711        57.2449 
 775   0.0000       2.110300        57.4242 
 776   0.0000       2.112073        57.4724 
 777   0.0000       2.115495        57.5655 
 778   0.0000       2.122351        57.7521 
 779   0.0000       2.123397        57.7806 
 780   0.0000       2.128936        57.9313 
 781   0.0000       2.132178        58.0195 
 782   0.0000       2.135987        58.1232 
 783   0.0000       2.140886        58.2565 
 784   0.0000       2.147134        58.4265 
 785   0.0000       2.150044        58.5057 
 786   0.0000       2.152278        58.5665 
 787   0.0000       2.161884        58.8279 
 788   0.0000       2.165369        58.9227 
 789   0.0000       2.169461        59.0340 
 790   0.0000       2.174521        59.1717 
 791   0.0000       2.178919        59.2914 
 792   0.0000       2.181762        59.3688 
 793   0.0000       2.183640        59.4199 
 794   0.0000       2.186888        59.5082 
 795   0.0000       2.190026        59.5936 
 796   0.0000       2.194142        59.7056 
 797   0.0000       2.200636        59.8824 
 798   0.0000       2.202055        59.9210 
 799   0.0000       2.211937        60.1899 
 800   0.0000       2.213592        60.2349 
 801   0.0000       2.217094        60.3302 
 802   0.0000       2.219632        60.3993 
 803   0.0000       2.230520        60.6955 
 804   0.0000       2.234093        60.7927 
 805   0.0000       2.236801        60.8664 
 806   0.0000       2.238797        60.9208 
 807   0.0000       2.241606        60.9972 
 808   0.0000       2.245023        61.0902 
 809   0.0000       2.248097        61.1738 
 810   0.0000       2.257976        61.4426 
 811   0.0000       2.260663        61.5158 
 812   0.0000       2.265495        61.6472 
 813   0.0000       2.271506        61.8108 
 814   0.0000       2.280988        62.0689 
 815   0.0000       2.283072        62.1256 
 816   0.0000       2.289595        62.3031 
 817   0.0000       2.294259        62.4300 
 818   0.0000       2.297072        62.5065 
 819   0.0000       2.306884        62.7735 
 820   0.0000       2.309565        62.8465 
 821   0.0000       2.312645        62.9303 
 822   0.0000       2.313993        62.9669 
 823   0.0000       2.322372        63.1949 
 824   0.0000       2.325021        63.2670 
 825   0.0000       2.326460        63.3062 
 826   0.0000       2.331327        63.4386 
 827   0.0000       2.333812        63.5062 
 828   0.0000       2.337208        63.5987 
 829   0.0000       2.340625        63.6916 
 830   0.0000       2.348951        63.9182 
 831   0.0000       2.351918        63.9989 
 832   0.0000       2.356736        64.1300 
 833   0.0000       2.359728        64.2115 
 834   0.0000       2.364303        64.3360 
 835   0.0000       2.368943        64.4622 
 836   0.0000       2.370907        64.5156 
 837   0.0000       2.374221        64.6058 
 838   0.0000       2.378229        64.7149 
 839   0.0000       2.389896        65.0324 
 840   0.0000       2.395226        65.1774 
 841   0.0000       2.399376        65.2903 
 842   0.0000       2.404563        65.4315 
 843   0.0000       2.407031        65.4986 
 844   0.0000       2.415409        65.7266 
 845   0.0000       2.416715        65.7622 
 846   0.0000       2.422583        65.9218 
 847   0.0000       2.425915        66.0125 
 848   0.0000       2.430522        66.1379 
 849   0.0000       2.437452        66.3265 
 850   0.0000       2.442440        66.4622 
 851   0.0000       2.449144        66.6446 
 852   0.0000       2.450047        66.6692 
 853   0.0000       2.455651        66.8217 
 854   0.0000       2.458395        66.8963 
 855   0.0000       2.461613        66.9839 
 856   0.0000       2.465014        67.0764 
 857   0.0000       2.471406        67.2504 
 858   0.0000       2.474596        67.3372 
 859   0.0000       2.479847        67.4801 
 860   0.0000       2.484013        67.5934 
 861   0.0000       2.489861        67.7526 
 862   0.0000       2.494007        67.8654 
 863   0.0000       2.498401        67.9849 
 864   0.0000       2.499688        68.0200 
 865   0.0000       2.504674        68.1557 
 866   0.0000       2.511610        68.3444 
 867   0.0000       2.517002        68.4911 
 868   0.0000       2.523824        68.6767 
 869   0.0000       2.525969        68.7351 
 870   0.0000       2.526733        68.7559 
 871   0.0000       2.533156        68.9307 
 872   0.0000       2.538309        69.0709 
 873   0.0000       2.542881        69.1953 
 874   0.0000       2.545375        69.2632 
 875   0.0000       2.548656        69.3525 
 876   0.0000       2.550526        69.4033 
 877   0.0000       2.555301        69.5333 
 878   0.0000       2.561161        69.6927 
 879   0.0000       2.565542        69.8119 
 880   0.0000       2.571397        69.9713 
 881   0.0000       2.573608        70.0314 
 882   0.0000       2.578986        70.1778 
 883   0.0000       2.579896        70.2025 
 884   0.0000       2.585083        70.3437 
 885   0.0000       2.588812        70.4452 
 886   0.0000       2.592993        70.5589 
 887   0.0000       2.597562        70.6833 
 888   0.0000       2.601987        70.8037 
 889   0.0000       2.605463        70.8982 
 890   0.0000       2.610168        71.0263 
 891   0.0000       2.616329        71.1939 
 892   0.0000       2.618653        71.2572 
 893   0.0000       2.621736        71.3411 
 894   0.0000       2.626366        71.4671 
 895   0.0000       2.629452        71.5510 
 896   0.0000       2.632679        71.6388 
 897   0.0000       2.635297        71.7101 
 898   0.0000       2.639491        71.8242 
 899   0.0000       2.641542        71.8800 
 900   0.0000       2.644790        71.9684 
 901   0.0000       2.646087        72.0037 
 902   0.0000       2.648392        72.0664 
 903   0.0000       2.654205        72.2246 
 904   0.0000       2.661467        72.4222 
 905   0.0000       2.662287        72.4445 
 906   0.0000       2.664286        72.4989 
 907   0.0000       2.666855        72.5688 
 908   0.0000       2.669379        72.6375 
 909   0.0000       2.673875        72.7598 
 910   0.0000       2.675358        72.8002 
 911   0.0000       2.678163        72.8765 
 912   0.0000       2.679131        72.9029 
 913   0.0000       2.686488        73.1031 
 914   0.0000       2.687199        73.1224 
 915   0.0000       2.689120        73.1747 
 916   0.0000       2.696068        73.3637 
 917   0.0000       2.697487        73.4024 
 918   0.0000       2.698099        73.4190 
 919   0.0000       2.699169        73.4481 
 920   0.0000       2.700974        73.4972 
 921   0.0000       2.703413        73.5636 
 922   0.0000       2.709583        73.7315 
 923   0.0000       2.711671        73.7883 
 924   0.0000       2.712554        73.8124 
 925   0.0000       2.715128        73.8824 
 926   0.0000       2.717834        73.9560 
 927   0.0000       2.718600        73.9769 
 928   0.0000       2.720668        74.0332 
 929   0.0000       2.724641        74.1412 
 930   0.0000       2.728868        74.2563 
 931   0.0000       2.731683        74.3329 
 932   0.0000       2.733958        74.3948 
 933   0.0000       2.736493        74.4638 
 934   0.0000       2.739931        74.5573 
 935   0.0000       2.740539        74.5739 
 936   0.0000       2.748177        74.7817 
 937   0.0000       2.749270        74.8114 
 938   0.0000       2.753365        74.9229 
 939   0.0000       2.756299        75.0027 
 940   0.0000       2.764622        75.2292 
 941   0.0000       2.765182        75.2444 
 942   0.0000       2.772440        75.4419 
 943   0.0000       2.773056        75.4587 
 944   0.0000       2.777203        75.5715 
 945   0.0000       2.778226        75.5994 
 946   0.0000       2.781728        75.6947 
 947   0.0000       2.786218        75.8168 
 948   0.0000       2.793668        76.0196 
 949   0.0000       2.797309        76.1186 
 950   0.0000       2.800202        76.1974 
 951   0.0000       2.803640        76.2909 
 952   0.0000       2.808092        76.4121 
 953   0.0000       2.811542        76.5060 
 954   0.0000       2.816426        76.6389 
 955   0.0000       2.821405        76.7743 
 956   0.0000       2.823449        76.8299 
 957   0.0000       2.827215        76.9324 
 958   0.0000       2.829592        76.9971 
 959   0.0000       2.836785        77.1929 
 960   0.0000       2.839054        77.2546 
 961   0.0000       2.844491        77.4025 
 962   0.0000       2.846994        77.4706 
 963   0.0000       2.848396        77.5088 
 964   0.0000       2.850003        77.5525 
 965   0.0000       2.850805        77.5743 
 966   0.0000       2.857146        77.7469 
 967   0.0000       2.862650        77.8967 
 968   0.0000       2.863977        77.9328 
 969   0.0000       2.868459        78.0547 
 970   0.0000       2.872450        78.1633 
 971   0.0000       2.873957        78.2043 
 972   0.0000       2.875088        78.2351 
 973   0.0000       2.876232        78.2663 
 974   0.0000       2.878359        78.3241 
 975   0.0000       2.885122        78.5082 
 976   0.0000       2.886684        78.5507 
 977   0.0000       2.887889        78.5835 
 978   0.0000       2.889969        78.6401 
 979   0.0000       2.892381        78.7057 
 980   0.0000       2.895523        78.7912 
 981   0.0000       2.896036        78.8051 
 982   0.0000       2.898978        78.8852 
 983   0.0000       2.902897        78.9918 
 984   0.0000       2.904658        79.0398 
 985   0.0000       2.909426        79.1695 
 986   0.0000       2.910719        79.2047 
 987   0.0000       2.913873        79.2905 
 988   0.0000       2.918663        79.4209 
 989   0.0000       2.926324        79.6293 
 990   0.0000       2.929394        79.7129 
 991   0.0000       2.936621        79.9095 
 992   0.0000       2.937325        79.9287 
 993   0.0000       2.940491        80.0148 
 994   0.0000       2.943786        80.1045 
 995   0.0000       2.945511        80.1514 
 996   0.0000       2.952625        80.3450 
 997   0.0000       2.958940        80.5169 
 998   0.0000       2.964835        80.6773 
 999   0.0000       2.969913        80.8154 
 1000   0.0000       2.973777        80.9206 
 1001   0.0000       2.975571        80.9694 
 1002   0.0000       2.982718        81.1639 
 1003   0.0000       2.984573        81.2144 
 1004   0.0000       2.990389        81.3726 
 1005   0.0000       2.998679        81.5982 
 1006   0.0000       3.002646        81.7061 
 1007   0.0000       3.004551        81.7580 
 1008   0.0000       3.009121        81.8823 
 1009   0.0000       3.019932        82.1765 
 1010   0.0000       3.026482        82.3548 
 1011   0.0000       3.028216        82.4019 
 1012   0.0000       3.032226        82.5111 
 1013   0.0000       3.034026        82.5600 
 1014   0.0000       3.036216        82.6196 
 1015   0.0000       3.049039        82.9686 
 1016   0.0000       3.051728        83.0417 
 1017   0.0000       3.056067        83.1598 
 1018   0.0000       3.061613        83.3107 
 1019   0.0000       3.064763        83.3964 
 1020   0.0000       3.071058        83.5677 
 1021   0.0000       3.074343        83.6571 
 1022   0.0000       3.078860        83.7801 
 1023   0.0000       3.082691        83.8843 
 1024   0.0000       3.089170        84.0606 
 1025   0.0000       3.090385        84.0936 
 1026   0.0000       3.102917        84.4347 
 1027   0.0000       3.105966        84.5176 
 1028   0.0000       3.112102        84.6846 
 1029   0.0000       3.121036        84.9277 
 1030   0.0000       3.123809        85.0032 
 1031   0.0000       3.124628        85.0255 
 1032   0.0000       3.129092        85.1469 
 1033   0.0000       3.136739        85.3550 
 1034   0.0000       3.137131        85.3657 
 1035   0.0000       3.140804        85.4656 
 1036   0.0000       3.143477        85.5383 
 1037   0.0000       3.146848        85.6301 
 1038   0.0000       3.153421        85.8089 
 1039   0.0000       3.158660        85.9515 
 1040   0.0000       3.159796        85.9824 
 1041   0.0000       3.163419        86.0810 
 1042   0.0000       3.167121        86.1818 
 1043   0.0000       3.168827        86.2282 
 1044   0.0000       3.172907        86.3392 
 1045   0.0000       3.173937        86.3672 
 1046   0.0000       3.177044        86.4518 
 1047   0.0000       3.183314        86.6224 
 1048   0.0000       3.184430        86.6527 
 1049   0.0000       3.186043        86.6966 
 1050   0.0000       3.187948        86.7485 
 1051   0.0000       3.191303        86.8398 
 1052   0.0000       3.193199        86.8914 
 1053   0.0000       3.199604        87.0657 
 1054   0.0000       3.204067        87.1871 
 1055   0.0000       3.206415        87.2510 
 1056   0.0000       3.207944        87.2926 
 1057   0.0000       3.214338        87.4666 
 1058   0.0000       3.215279        87.4922 
 1059   0.0000       3.221117        87.6510 
 1060   0.0000       3.223804        87.7242 
 1061   0.0000       3.226349        87.7934 
 1062   0.0000       3.228632        87.8556 
 1063   0.0000       3.230329        87.9017 
 1064   0.0000       3.232378        87.9575 
 1065   0.0000       3.238763        88.1312 
 1066   0.0000       3.240479        88.1779 
 1067   0.0000       3.243808        88.2685 
 1068   0.0000       3.248972        88.4090 
 1069   0.0000       3.249525        88.4241 
 1070   0.0000       3.250274        88.4445 
 1071   0.0000       3.256409        88.6114 
 1072   0.0000       3.260775        88.7302 
 1073   0.0000       3.263974        88.8173 
 1074   0.0000       3.266891        88.8966 
 1075   0.0000       3.270186        88.9863 
 1076   0.0000       3.270730        89.0011 
 1077   0.0000       3.274198        89.0955 
 1078   0.0000       3.276685        89.1631 
 1079   0.0000       3.280845        89.2763 
 1080   0.0000       3.283932        89.3603 
 1081   0.0000       3.286191        89.4218 
 1082   0.0000       3.288020        89.4716 
 1083   0.0000       3.293366        89.6171 
 1084   0.0000       3.295356        89.6712 
 1085   0.0000       3.301047        89.8261 
 1086   0.0000       3.304454        89.9188 
 1087   0.0000       3.306470        89.9736 
 1088   0.0000       3.308102        90.0180 
 1089   0.0000       3.312848        90.1472 
 1090   0.0000       3.315920        90.2308 
 1091   0.0000       3.317350        90.2697 
 1092   0.0000       3.320730        90.3616 
 1093   0.0000       3.327634        90.5495 
 1094   0.0000       3.329662        90.6047 
 1095   0.0000       3.331821        90.6635 
 1096   0.0000       3.333956        90.7216 
 1097   0.0000       3.337929        90.8297 
 1098   0.0000       3.341662        90.9312 
 1099   0.0000       3.344904        91.0195 
 1100   0.0000       3.349255        91.1379 
 1101   0.0000       3.352213        91.2184 
 1102   0.0000       3.354899        91.2914 
 1103   0.0000       3.356953        91.3473 
 1104   0.0000       3.358411        91.3870 
 1105   0.0000       3.362547        91.4996 
 1106   0.0000       3.368958        91.6740 
 1107   0.0000       3.369805        91.6971 
 1108   0.0000       3.370835        91.7251 
 1109   0.0000       3.376837        91.8884 
 1110   0.0000       3.377945        91.9186 
 1111   0.0000       3.382855        92.0522 
 1112   0.0000       3.384764        92.1041 
 1113   0.0000       3.389518        92.2335 
 1114   0.0000       3.393584        92.3441 
 1115   0.0000       3.394798        92.3772 
 1116   0.0000       3.398655        92.4821 
 1117   0.0000       3.400443        92.5307 
 1118   0.0000       3.400666        92.5368 
 1119   0.0000       3.402160        92.5775 
 1120   0.0000       3.402948        92.5989 
 1121   0.0000       3.407640        92.7266 
 1122   0.0000       3.410546        92.8057 
 1123   0.0000       3.412516        92.8593 
 1124   0.0000       3.414704        92.9188 
 1125   0.0000       3.415971        92.9533 
 1126   0.0000       3.420023        93.0635 
 1127   0.0000       3.420691        93.0817 
 1128   0.0000       3.422861        93.1408 
 1129   0.0000       3.427539        93.2681 
 1130   0.0000       3.429897        93.3322 
 1131   0.0000       3.434066        93.4457 
 1132   0.0000       3.436735        93.5183 
 1133   0.0000       3.438943        93.5784 
 1134   0.0000       3.443170        93.6934 
 1135   0.0000       3.447126        93.8011 
 1136   0.0000       3.452137        93.9374 
 1137   0.0000       3.456078        94.0447 
 1138   0.0000       3.457950        94.0956 
 1139   0.0000       3.465459        94.2999 
 1140   0.0000       3.467319        94.3505 
 1141   0.0000       3.468594        94.3852 
 1142   0.0000       3.470463        94.4361 
 1143   0.0000       3.472998        94.5051 
 1144   0.0000       3.477533        94.6285 
 1145   0.0000       3.478583        94.6571 
 1146   0.0000       3.481721        94.7424 
 1147   0.0000       3.489613        94.9572 
 1148   0.0000       3.490940        94.9933 
 1149   0.0000       3.492130        95.0257 
 1150   0.0000       3.495595        95.1200 
 1151   0.0000       3.503181        95.3264 
 1152   0.0000       3.504210        95.3544 
 1153   0.0000       3.507860        95.4537 
 1154   0.0000       3.513110        95.5966 
 1155   0.0000       3.517400        95.7133 
 1156   0.0000       3.520097        95.7867 
 1157   0.0000       3.523036        95.8667 
 1158   0.0000       3.526218        95.9533 
 1159   0.0000       3.528775        96.0229 
 1160   0.0000       3.532293        96.1186 
 1161   0.0000       3.534382        96.1754 
 1162   0.0000       3.536452        96.2318 
 1163   0.0000       3.539106        96.3040 
 1164   0.0000       3.546558        96.5067 
 1165   0.0000       3.547519        96.5329 
 1166   0.0000       3.550751        96.6208 
 1167   0.0000       3.554089        96.7117 
 1168   0.0000       3.560928        96.8978 
 1169   0.0000       3.562943        96.9526 
 1170   0.0000       3.570691        97.1634 
 1171   0.0000       3.573787        97.2477 
 1172   0.0000       3.577652        97.3528 
 1173   0.0000       3.580431        97.4285 
 1174   0.0000       3.583970        97.5248 
 1175   0.0000       3.586842        97.6029 
 1176   0.0000       3.592436        97.7552 
 1177   0.0000       3.593840        97.7933 
 1178   0.0000       3.597991        97.9063 
 1179   0.0000       3.603610        98.0592 
 1180   0.0000       3.607195        98.1568 
 1181   0.0000       3.611222        98.2664 
 1182   0.0000       3.615411        98.3803 
 1183   0.0000       3.617906        98.4482 
 1184   0.0000       3.623533        98.6014 
 1185   0.0000       3.633241        98.8655 
 1186   0.0000       3.636943        98.9662 
 1187   0.0000       3.638283        99.0027 
 1188   0.0000       3.642939        99.1294 
 1189   0.0000       3.644576        99.1740 
 1190   0.0000       3.647389        99.2505 
 1191   0.0000       3.651011        99.3491 
 1192   0.0000       3.654396        99.4412 
 1193   0.0000       3.656884        99.5089 
 1194   0.0000       3.667832        99.8068 
 1195   0.0000       3.669683        99.8572 
 1196   0.0000       3.671416        99.9043 
 1197   0.0000       3.675237       100.0083 
 1198   0.0000       3.680129       100.1414 
 1199   0.0000       3.683620       100.2364 
 1200   0.0000       3.692600       100.4808 
 1201   0.0000       3.694993       100.5459 
 1202   0.0000       3.701891       100.7336 
 1203   0.0000       3.709742       100.9472 
 1204   0.0000       3.713203       101.0414 
 1205   0.0000       3.720896       101.2507 
 1206   0.0000       3.728184       101.4490 
 1207   0.0000       3.730374       101.5086 
 1208   0.0000       3.732668       101.5710 
 1209   0.0000       3.743190       101.8574 
 1210   0.0000       3.745364       101.9165 
 1211   0.0000       3.749636       102.0328 
 1212   0.0000       3.751895       102.0943 
 1213   0.0000       3.759804       102.3095 
 1214   0.0000       3.767610       102.5219 
 1215   0.0000       3.772108       102.6443 
 1216   0.0000       3.779549       102.8468 
 1217   0.0000       3.790194       103.1364 
 1218   0.0000       3.796243       103.3010 
 1219   0.0000       3.798185       103.3539 
 1220   0.0000       3.802886       103.4818 
 1221   0.0000       3.807739       103.6138 
 1222   0.0000       3.811150       103.7067 
 1223   0.0000       3.817387       103.8764 
 1224   0.0000       3.823392       104.0398 
 1225   0.0000       3.826619       104.1276 
 1226   0.0000       3.835117       104.3588 
 1227   0.0000       3.838939       104.4629 
 1228   0.0000       3.847788       104.7036 
 1229   0.0000       3.859817       105.0310 
 1230   0.0000       3.869749       105.3012 
 1231   0.0000       3.877410       105.5097 
 1232   0.0000       3.882004       105.6347 
 1233   0.0000       3.884804       105.7109 
 1234   0.0000       3.887920       105.7957 
 1235   0.0000       3.896605       106.0320 
 1236   0.0000       3.905243       106.2671 
 1237   0.0000       3.917905       106.6116 
 1238   0.0000       3.924358       106.7872 
 1239   0.0000       3.928265       106.8935 
 1240   0.0000       3.942824       107.2897 
 1241   0.0000       3.953593       107.5827 
 1242   0.0000       3.961785       107.8056 
 1243   0.0000       3.964725       107.8856 
 1244   0.0000       3.971002       108.0564 
 1245   0.0000       3.977087       108.2220 
 1246   0.0000       3.989940       108.5718 
 1247   0.0000       3.990508       108.5872 
 1248   0.0000       3.999346       108.8277 
 1249   0.0000       4.002276       108.9075 
 1250   0.0000       4.007805       109.0579 
 1251   0.0000       4.016444       109.2930 
 1252   0.0000       4.017756       109.3287 
 1253   0.0000       4.023558       109.4866 
 1254   0.0000       4.034981       109.7974 
 1255   0.0000       4.042421       109.9999 
 1256   0.0000       4.052480       110.2736 
 1257   0.0000       4.058413       110.4350 
 1258   0.0000       4.060378       110.4885 
 1259   0.0000       4.067903       110.6933 
 1260   0.0000       4.075429       110.8981 
 1261   0.0000       4.080412       111.0336 
 1262   0.0000       4.089950       111.2932 
 1263   0.0000       4.092205       111.3546 
 1264   0.0000       4.105822       111.7251 
 1265   0.0000       4.108515       111.7984 
 1266   0.0000       4.111973       111.8925 
 1267   0.0000       4.118972       112.0829 
 1268   0.0000       4.125065       112.2487 
 1269   0.0000       4.129553       112.3708 
 1270   0.0000       4.135554       112.5342 
 1271   0.0000       4.148260       112.8799 
 1272   0.0000       4.149465       112.9127 
 1273   0.0000       4.152357       112.9914 
 1274   0.0000       4.160001       113.1994 
 1275   0.0000       4.161027       113.2273 
 1276   0.0000       4.164378       113.3185 
 1277   0.0000       4.169765       113.4651 
 1278   0.0000       4.176176       113.6395 
 1279   0.0000       4.178408       113.7003 
 1280   0.0000       4.183468       113.8380 
 1281   0.0000       4.186667       113.9250 
 1282   0.0000       4.191454       114.0553 
 1283   0.0000       4.204705       114.4158 
 1284   0.0000       4.205466       114.4365 
 1285   0.0000       4.212629       114.6315 
 1286   0.0000       4.214685       114.6874 
 1287   0.0000       4.218903       114.8022 
 1288   0.0000       4.225094       114.9707 
 1289   0.0000       4.227353       115.0321 
 1290   0.0000       4.231183       115.1363 
 1291   0.0000       4.232268       115.1659 
 1292   0.0000       4.236533       115.2819 
 1293   0.0000       4.243025       115.4586 
 1294   0.0000       4.244206       115.4907 
 1295   0.0000       4.247859       115.5901 
 1296   0.0000       4.251359       115.6854 
 1297   0.0000       4.253100       115.7327 
 1298   0.0000       4.259499       115.9069 
 1299   0.0000       4.262466       115.9876 
 1300   0.0000       4.264138       116.0331 
 1301   0.0000       4.266195       116.0891 
 1302   0.0000       4.267371       116.1211 
 1303   0.0000       4.272121       116.2503 
 1304   0.0000       4.274115       116.3046 
 1305   0.0000       4.283507       116.5602 
 1306   0.0000       4.287602       116.6716 
 1307   0.0000       4.289471       116.7224 
 1308   0.0000       4.296297       116.9082 
 1309   0.0000       4.303367       117.1006 
 1310   0.0000       4.308438       117.2385 
 1311   0.0000       4.311923       117.3334 
 1312   0.0000       4.322321       117.6163 
 1313   0.0000       4.326039       117.7175 
 1314   0.0000       4.334623       117.9511 
 1315   0.0000       4.341165       118.1291 
 1316   0.0000       4.344044       118.2074 
 1317   0.0000       4.347142       118.2918 
 1318   0.0000       4.351207       118.4024 
 1319   0.0000       4.360180       118.6465 
 1320   0.0000       4.364220       118.7565 
 1321   0.0000       4.372240       118.9747 
 1322   0.0000       4.382925       119.2654 
 1323   0.0000       4.385035       119.3229 
 1324   0.0000       4.388027       119.4043 
 1325   0.0000       4.392321       119.5211 
 1326   0.0000       4.396337       119.6304 
 1327   0.0000       4.406266       119.9006 
 1328   0.0000       4.409946       120.0007 
 1329   0.0000       4.416484       120.1787 
 1330   0.0000       4.420571       120.2898 
 1331   0.0000       4.428285       120.4998 
 1332   0.0000       4.439673       120.8096 
 1333   0.0000       4.441559       120.8610 
 1334   0.0000       4.451623       121.1348 
 1335   0.0000       4.454845       121.2225 
 1336   0.0000       4.462723       121.4369 
 1337   0.0000       4.469560       121.6229 
 1338   0.0000       4.471450       121.6743 
 1339   0.0000       4.485421       122.0545 
 1340   0.0000       4.488309       122.1331 
 1341   0.0000       4.491156       122.2106 
 1342   0.0000       4.495665       122.3333 
 1343   0.0000       4.499248       122.4308 
 1344   0.0000       4.508310       122.6774 
 1345   0.0000       4.509803       122.7180 
 1346   0.0000       4.520627       123.0125 
 1347   0.0000       4.548055       123.7589 
 1348   0.0000       4.549526       123.7989 
 1349   0.0000       4.561501       124.1247 
 1350   0.0000       4.571683       124.4018 
 1351   0.0000       4.574085       124.4672 
 1352   0.0000       4.587342       124.8279 
 1353   0.0000       4.599993       125.1722 
 1354   0.0000       4.608875       125.4139 
 1355   0.0000       4.629003       125.9616 
 1356   0.0000       4.643821       126.3648 
 1357   0.0000       4.649348       126.5152 
 1358   0.0000       4.656473       126.7091 
 1359   0.0000       4.668321       127.0315 
 1360   0.0000       4.677458       127.2801 
 1361   0.0000       4.680059       127.3509 
 1362   0.0000       4.687236       127.5462 
 1363   0.0000       4.690395       127.6321 
 1364   0.0000       4.704140       128.0061 
 1365   0.0000       4.710786       128.1870 
 1366   0.0000       4.721325       128.4738 
 1367   0.0000       4.729763       128.7034 
 1368   0.0000       4.737826       128.9228 
 1369   0.0000       4.742697       129.0553 
 1370   0.0000       4.754917       129.3879 
 1371   0.0000       4.762103       129.5834 
 1372   0.0000       4.770867       129.8219 
 1373   0.0000       4.778043       130.0171 
 1374   0.0000       4.784728       130.1991 
 1375   0.0000       4.786681       130.2522 
 1376   0.0000       4.794188       130.4565 
 1377   0.0000       4.809959       130.8856 
 1378   0.0000       4.817876       131.1011 
 1379   0.0000       4.819704       131.1508 
 1380   0.0000       4.828812       131.3987 
 1381   0.0000       4.846313       131.8749 
 1382   0.0000       4.864257       132.3632 
 1383   0.0000       4.879634       132.7816 
 1384   0.0000       4.890893       133.0880 
 1385   0.0000       4.899794       133.3302 
 1386   0.0000       4.906516       133.5131 
 1387   0.0000       4.910818       133.6301 
 1388   0.0000       4.913203       133.6950 
 1389   0.0000       4.919154       133.8570 
 1390   0.0000       4.933413       134.2450 
 1391   0.0000       4.934689       134.2797 
 1392   0.0000       4.943870       134.5295 
 1393   0.0000       4.960869       134.9921 
 1394   0.0000       4.973140       135.3260 
 1395   0.0000       4.982245       135.5738 
 1396   0.0000       4.993652       135.8842 
 1397   0.0000       5.001594       136.1003 
 1398   0.0000       5.016718       136.5118 
 1399   0.0000       5.020925       136.6263 
 1400   0.0000       5.024665       136.7281 
 1401   0.0000       5.045185       137.2865 
 1402   0.0000       5.060902       137.7141 
 1403   0.0000       5.089346       138.4881 
 1404   0.0000       5.092877       138.5842 
 1405   0.0000       5.104318       138.8956 
 1406   0.0000       5.118260       139.2749 
 1407   0.0000       5.133824       139.6985 
 1408   0.0000       5.149914       140.1363 
 1409   0.0000       5.161928       140.4632 
 1410   0.0000       5.178857       140.9239 
 1411   0.0000       5.187160       141.1498 
 1412   0.0000       5.192085       141.2838 
 1413   0.0000       5.202883       141.5776 
 1414   0.0000       5.218790       142.0105 
 1415   0.0000       5.221010       142.0709 
 1416   0.0000       5.233027       142.3979 
 1417   0.0000       5.244461       142.7091 
 1418   0.0000       5.248812       142.8274 
 1419   0.0000       5.256414       143.0343 
 1420   0.0000       5.261107       143.1620 
 1421   0.0000       5.267186       143.3274 
 1422   0.0000       5.275101       143.5428 
 1423   0.0000       5.281276       143.7108 
 1424   0.0000       5.295193       144.0895 
 1425   0.0000       5.300633       144.2376 
 1426   0.0000       5.303171       144.3066 
 1427   0.0000       5.307725       144.4306 
 1428   0.0000       5.324773       144.8944 
 1429   0.0000       5.334107       145.1484 
 1430   0.0000       5.342887       145.3873 
 1431   0.0000       5.354769       145.7107 
 1432   0.0000       5.368623       146.0877 
 1433   0.0000       5.378985       146.3696 
 1434   0.0000       5.388123       146.6183 
 1435   0.0000       5.411256       147.2478 
 1436   0.0000       5.416309       147.3852 
 1437   0.0000       5.424790       147.6160 
 1438   0.0000       5.457512       148.5064 
 1439   0.0000       5.465254       148.7171 
 1440   0.0000       5.482495       149.1863 
 1441   0.0000       5.487767       149.3297 
 1442   0.0000       5.506663       149.8439 
 1443   0.0000       5.521448       150.2462 
 1444   0.0000       5.547666       150.9597 
 1445   0.0000       5.554634       151.1493 
 1446   0.0000       5.565690       151.4501 
 1447   0.0000       5.589274       152.0919 
 1448   0.0000       5.594828       152.2430 
 1449   0.0000       5.602721       152.4578 
 1450   0.0000       5.619666       152.9189 
 1451   0.0000       5.640675       153.4906 
 1452   0.0000       5.664122       154.1286 
 1453   0.0000       5.669016       154.2618 
 1454   0.0000       5.693063       154.9161 
 1455   0.0000       5.706268       155.2754 
 1456   0.0000       5.711210       155.4099 
 1457   0.0000       5.724910       155.7827 
 1458   0.0000       5.741077       156.2227 
 1459   0.0000       5.768856       156.9785 
 1460   0.0000       5.793560       157.6508 
 1461   0.0000       5.846176       159.0825 
 1462   0.0000       5.860849       159.4818 
 1463   0.0000       5.910676       160.8377 
 1464   0.0000       5.919717       161.0837 
 1465   0.0000       5.995909       163.1570 
 1466   0.0000       6.018987       163.7850 
 1467   0.0000       6.113506       166.3570 
 1468   0.0000       6.133698       166.9064 
 1469   0.0000       6.138960       167.0496 
 1470   0.0000       6.185774       168.3235 
 1471   0.0000       6.196301       168.6099 
 1472   0.0000       6.254791       170.2015 
 1473   0.0000       6.258132       170.2924 
 1474   0.0000       6.366022       173.2283 
 1475   0.0000       6.415194       174.5663 
 1476   0.0000       6.438162       175.1913 
 1477   0.0000       6.478132       176.2789 
 1478   0.0000       6.496259       176.7722 
 1479   0.0000       6.515765       177.3030 
 1480   0.0000       6.537978       177.9074 
 1481   0.0000       6.593716       179.4241 
 1482   0.0000       6.606480       179.7715 
 1483   0.0000       6.643950       180.7911 
 1484   0.0000       6.686106       181.9382 
 1485   0.0000       6.720856       182.8838 
 1486   0.0000       6.871051       186.9708 
 1487   0.0000       6.900469       187.7713 
 1488   0.0000       6.907488       187.9623 
 1489   0.0000       6.912238       188.0915 
 1490   0.0000       6.971892       189.7148 
 1491   0.0000       7.050295       191.8483 
 1492   0.0000       7.089976       192.9281 
 1493   0.0000       7.130170       194.0218 
 1494   0.0000       7.177954       195.3221 
 1495   0.0000       7.231040       196.7666 
 1496   0.0000       7.242812       197.0869 
 1497   0.0000       7.294760       198.5005 
 1498   0.0000       7.335479       199.6085 
 1499   0.0000       7.384678       200.9473 
 1500   0.0000      22.235061       605.0468 
 1501   0.0000      22.327759       607.5692 
 1502   0.0000      22.428702       610.3160 
 1503   0.0000      22.484484       611.8339 
 1504   0.0000      22.521322       612.8363 
 1505   0.0000      22.536975       613.2623 
 1506   0.0000      22.554486       613.7388 
 1507   0.0000      22.556947       613.8057 
 1508   0.0000      22.586641       614.6137 
 1509   0.0000      22.656386       616.5116 
 1510   0.0000      22.701754       617.7461 
 1511   0.0000      22.710028       617.9713 
 1512   0.0000      22.712491       618.0383 
 1513   0.0000      22.717413       618.1722 
 1514   0.0000      22.741353       618.8237 
 1515   0.0000      22.773073       619.6868 
 1516   0.0000      22.781352       619.9121 
 1517   0.0000      22.844452       621.6291 
 1518   0.0000      22.860135       622.0559 
 1519   0.0000      22.883715       622.6975 
 1520   0.0000      22.886024       622.7604 
 1521   0.0000      22.931124       623.9876 
 1522   0.0000      22.935486       624.1063 
 1523   0.0000      22.951901       624.5530 
 1524   0.0000      22.977944       625.2617 
 1525   0.0000      23.010554       626.1490 
 1526   0.0000      23.065049       627.6319 
 1527   0.0000      23.102118       628.6406 
 1528   0.0000      23.131394       629.4372 
 1529   0.0000      23.317749       634.5082 
 1530   0.0000      23.321941       634.6223 
 1531   0.0000      23.398794       636.7135 
 1532   0.0000      23.468277       638.6043 
 1533   0.0000      23.511598       639.7831 
 1534   0.0000      23.671416       644.1320 
 1535   0.0000      23.744579       646.1228 
 1536   0.0000      32.957348       896.8150 
 1537   0.0000      33.095060       900.5624 
 1538   0.0000      44.083783      1199.5807 
 1539   0.0000      44.228536      1203.5197 
 1540   0.0000      44.269405      1204.6317 
 1541   0.0000      44.357776      1207.0364 

                    ********************************
                    * MULLIKEN POPULATION ANALYSIS *
                    ********************************

-----------------------
MULLIKEN ATOMIC CHARGES
-----------------------
   0 O :   -0.417680
   1 O :   -0.395861
   2 N :   -0.126214
   3 N :    0.253840
   4 C :    0.144597
   5 C :    0.192967
   6 H :    0.163014
   7 C :   -0.022549
   8 C :   -0.158315
   9 H :    0.172571
  10 C :   -0.173397
  11 H :    0.151684
  12 C :   -0.138986
  13 H :    0.157091
  14 C :   -0.196971
  15 H :    0.156616
  16 C :   -0.172371
  17 H :    0.164220
  18 C :    0.129601
  19 C :   -0.427350
  20 H :    0.149080
  21 H :    0.151962
  22 H :    0.139112
  23 C :   -0.424957
  24 H :    0.140044
  25 H :    0.147547
  26 H :    0.145015
  27 C :   -0.421253
  28 H :    0.151112
  29 H :    0.145834
  30 H :    0.146938
  31 C :    0.101588
  32 C :   -0.057434
  33 C :   -0.175565
  34 H :    0.167480
  35 C :   -0.201341
  36 H :    0.157348
  37 C :   -0.161955
  38 H :    0.159162
  39 C :   -0.233885
  40 H :    0.182592
  41 C :    0.103612
  42 C :   -0.432947
  43 H :    0.146230
  44 H :    0.147367
  45 H :    0.143951
  46 C :   -0.472271
  47 H :    0.151544
  48 H :    0.170508
  49 H :    0.163637
  50 C :   -0.439800
  51 H :    0.146889
  52 H :    0.145369
  53 H :    0.145367
  54 C :    0.441861
  55 C :   -0.058884
  56 C :   -0.201634
  57 H :    0.160685
  58 C :   -0.172772
  59 H :    0.161927
  60 C :   -0.117543
  61 H :    0.162588
  62 C :   -0.188380
  63 H :    0.158717
  64 C :   -0.102301
  65 H :    0.179440
  66 H :    0.188508
  67 O :   -0.592836
  68 C :    0.379313
  69 C :    0.132592
  70 C :   -0.230865
  71 H :    0.157306
  72 C :   -0.157418
  73 H :    0.154927
  74 C :   -0.152338
  75 H :    0.157855
  76 C :   -0.146694
  77 H :    0.155404
  78 C :   -0.245411
  79 H :    0.147711
  80 O :   -0.623171
  81 H :    0.267026
Sum of atomic charges:    0.0000000

--------------------------------
MULLIKEN REDUCED ORBITAL CHARGES
--------------------------------
  0 O s       :     3.859226  s :     3.859226
      pz      :     1.622478  p :     4.524911
      px      :     1.452026
      py      :     1.450407
      dz2     :     0.004697  d :     0.031865
      dxz     :     0.004922
      dyz     :     0.005620
      dx2y2   :     0.008694
      dxy     :     0.007932
      f0      :     0.000173  f :     0.001678
      f+1     :     0.000154
      f-1     :     0.000142
      f+2     :     0.000040
      f-2     :     0.000310
      f+3     :     0.000448
      f-3     :     0.000410
  1 O s       :     3.812396  s :     3.812396
      pz      :     1.498783  p :     4.550577
      px      :     1.384959
      py      :     1.666835
      dz2     :     0.004047  d :     0.030949
      dxz     :     0.009245
      dyz     :     0.001459
      dx2y2   :     0.007796
      dxy     :     0.008402
      f0      :     0.000129  f :     0.001939
      f+1     :     0.000416
      f-1     :     0.000019
      f+2     :     0.000351
      f-2     :     0.000174
      f+3     :     0.000394
      f-3     :     0.000456
  2 N s       :     3.414114  s :     3.414114
      pz      :     1.138394  p :     3.647851
      px      :     1.294112
      py      :     1.215345
      dz2     :     0.016397  d :     0.060105
      dxz     :     0.011316
      dyz     :     0.015308
      dx2y2   :     0.006295
      dxy     :     0.010790
      f0      :     0.000584  f :     0.004143
      f+1     :     0.000506
      f-1     :     0.000823
      f+2     :     0.000516
      f-2     :     0.000763
      f+3     :     0.000372
      f-3     :     0.000580
  3 N s       :     3.191761  s :     3.191761
      pz      :     1.141583  p :     3.464144
      px      :     1.150856
      py      :     1.171706
      dz2     :     0.017536  d :     0.087101
      dxz     :     0.019139
      dyz     :     0.017549
      dx2y2   :     0.013646
      dxy     :     0.019231
      f0      :     0.000466  f :     0.003153
      f+1     :     0.000456
      f-1     :     0.000396
      f+2     :     0.000492
      f-2     :     0.000632
      f+3     :     0.000370
      f-3     :     0.000341
  4 C s       :     3.146923  s :     3.146923
      pz      :     0.865267  p :     2.429984
      px      :     0.781353
      py      :     0.783365
      dz2     :     0.038559  d :     0.256274
      dxz     :     0.058008
      dyz     :     0.047254
      dx2y2   :     0.077110
      dxy     :     0.035344
      f0      :     0.002888  f :     0.022221
      f+1     :     0.001897
      f-1     :     0.003752
      f+2     :     0.002071
      f-2     :     0.004433
      f+3     :     0.004012
      f-3     :     0.003168
  5 C s       :     2.963885  s :     2.963885
      pz      :     0.846388  p :     2.683397
      px      :     0.859246
      py      :     0.977763
      dz2     :     0.023226  d :     0.150100
      dxz     :     0.043611
      dyz     :     0.023109
      dx2y2   :     0.030219
      dxy     :     0.029936
      f0      :     0.001282  f :     0.009650
      f+1     :     0.001512
      f-1     :     0.000865
      f+2     :     0.001844
      f-2     :     0.001610
      f+3     :     0.001336
      f-3     :     0.001201
  6 H s       :     0.811226  s :     0.811226
      pz      :     0.006145  p :     0.025760
      px      :     0.004312
      py      :     0.015303
  7 C s       :     3.343024  s :     3.343024
      pz      :     0.872109  p :     2.525269
      px      :     0.744922
      py      :     0.908237
      dz2     :     0.037100  d :     0.144208
      dxz     :     0.036530
      dyz     :     0.023131
      dx2y2   :     0.024162
      dxy     :     0.023286
      f0      :     0.002082  f :     0.010048
      f+1     :     0.001365
      f-1     :     0.000923
      f+2     :     0.001835
      f-2     :     0.001557
      f+3     :     0.001233
      f-3     :     0.001053
  8 C s       :     3.186331  s :     3.186331
      pz      :     0.974556  p :     2.865818
      px      :     0.926091
      py      :     0.965171
      dz2     :     0.017964  d :     0.098684
      dxz     :     0.029883
      dyz     :     0.013462
      dx2y2   :     0.015895
      dxy     :     0.021480
      f0      :     0.001191  f :     0.007482
      f+1     :     0.000894
      f-1     :     0.000777
      f+2     :     0.001205
      f-2     :     0.001157
      f+3     :     0.001220
      f-3     :     0.001038
  9 H s       :     0.804972  s :     0.804972
      pz      :     0.010976  p :     0.022457
      px      :     0.004912
      py      :     0.006569
 10 C s       :     3.222864  s :     3.222864
      pz      :     0.960114  p :     2.849732
      px      :     0.943727
      py      :     0.945891
      dz2     :     0.017302  d :     0.093542
      dxz     :     0.034038
      dyz     :     0.010345
      dx2y2   :     0.014713
      dxy     :     0.017144
      f0      :     0.001395  f :     0.007259
      f+1     :     0.000892
      f-1     :     0.000688
      f+2     :     0.001508
      f-2     :     0.000766
      f+3     :     0.001068
      f-3     :     0.000942
 11 H s       :     0.826165  s :     0.826165
      pz      :     0.009798  p :     0.022151
      px      :     0.007663
      py      :     0.004690
 12 C s       :     3.192928  s :     3.192928
      pz      :     0.929061  p :     2.844733
      px      :     0.969548
      py      :     0.946123
      dz2     :     0.031697  d :     0.094151
      dxz     :     0.020131
      dyz     :     0.018012
      dx2y2   :     0.013326
      dxy     :     0.010984
      f0      :     0.001579  f :     0.007174
      f+1     :     0.001094
      f-1     :     0.000817
      f+2     :     0.001293
      f-2     :     0.001174
      f+3     :     0.000572
      f-3     :     0.000645
 13 H s       :     0.820892  s :     0.820892
      pz      :     0.003776  p :     0.022017
      px      :     0.013114
      py      :     0.005127
 14 C s       :     3.225502  s :     3.225502
      pz      :     0.967529  p :     2.870370
      px      :     0.946124
      py      :     0.956717
      dz2     :     0.018589  d :     0.093869
      dxz     :     0.029299
      dyz     :     0.012288
      dx2y2   :     0.014848
      dxy     :     0.018846
      f0      :     0.001259  f :     0.007231
      f+1     :     0.000817
      f-1     :     0.000790
      f+2     :     0.001188
      f-2     :     0.001066
      f+3     :     0.001109
      f-3     :     0.001001
 15 H s       :     0.821295  s :     0.821295
      pz      :     0.011004  p :     0.022089
      px      :     0.004760
      py      :     0.006326
 16 C s       :     3.217620  s :     3.217620
      pz      :     0.951628  p :     2.850487
      px      :     0.979667
      py      :     0.919192
      dz2     :     0.016880  d :     0.096889
      dxz     :     0.036127
      dyz     :     0.009385
      dx2y2   :     0.016539
      dxy     :     0.017959
      f0      :     0.001425  f :     0.007375
      f+1     :     0.000990
      f-1     :     0.000647
      f+2     :     0.001526
      f-2     :     0.000718
      f+3     :     0.001069
      f-3     :     0.001001
 17 H s       :     0.812877  s :     0.812877
      pz      :     0.010427  p :     0.022903
      px      :     0.007789
      py      :     0.004688
 18 C s       :     3.063261  s :     3.063261
      pz      :     0.768769  p :     2.581451
      px      :     0.888443
      py      :     0.924239
      dz2     :     0.047036  d :     0.212571
      dxz     :     0.042394
      dyz     :     0.039164
      dx2y2   :     0.040611
      dxy     :     0.043365
      f0      :     0.002356  f :     0.013116
      f+1     :     0.001605
      f-1     :     0.002239
      f+2     :     0.001748
      f-2     :     0.001902
      f+3     :     0.001532
      f-3     :     0.001734
 19 C s       :     3.268859  s :     3.268859
      pz      :     1.026912  p :     3.099151
      px      :     1.081992
      py      :     0.990247
      dz2     :     0.015579  d :     0.055902
      dxz     :     0.007969
      dyz     :     0.008016
      dx2y2   :     0.010451
      dxy     :     0.013887
      f0      :     0.000348  f :     0.003439
      f+1     :     0.000299
      f-1     :     0.000828
      f+2     :     0.000454
      f-2     :     0.000616
      f+3     :     0.000573
      f-3     :     0.000321
 20 H s       :     0.829146  s :     0.829146
      pz      :     0.005551  p :     0.021774
      px      :     0.006498
      py      :     0.009725
 21 H s       :     0.826728  s :     0.826728
      pz      :     0.011133  p :     0.021310
      px      :     0.005541
      py      :     0.004636
 22 H s       :     0.839777  s :     0.839777
      pz      :     0.004450  p :     0.021111
      px      :     0.011614
      py      :     0.005047
 23 C s       :     3.271349  s :     3.271349
      pz      :     1.082771  p :     3.094120
      px      :     0.937364
      py      :     1.073985
      dz2     :     0.005055  d :     0.056040
      dxz     :     0.014480
      dyz     :     0.010940
      dx2y2   :     0.010163
      dxy     :     0.015402
      f0      :     0.000450  f :     0.003448
      f+1     :     0.000395
      f-1     :     0.000285
      f+2     :     0.000653
      f-2     :     0.000272
      f+3     :     0.000745
      f-3     :     0.000647
 24 H s       :     0.838874  s :     0.838874
      pz      :     0.007310  p :     0.021081
      px      :     0.004312
      py      :     0.009459
 25 H s       :     0.831149  s :     0.831149
      pz      :     0.010388  p :     0.021305
      px      :     0.005943
      py      :     0.004974
 26 H s       :     0.833320  s :     0.833320
      pz      :     0.005805  p :     0.021665
      px      :     0.006846
      py      :     0.009015
 27 C s       :     3.260627  s :     3.260627
      pz      :     1.070945  p :     3.100186
      px      :     1.043832
      py      :     0.985410
      dz2     :     0.010935  d :     0.056901
      dxz     :     0.006312
      dyz     :     0.013911
      dx2y2   :     0.019417
      dxy     :     0.006327
      f0      :     0.000249  f :     0.003539
      f+1     :     0.000468
      f-1     :     0.000627
      f+2     :     0.000654
      f-2     :     0.000394
      f+3     :     0.000459
      f-3     :     0.000688
 28 H s       :     0.827542  s :     0.827542
      pz      :     0.010988  p :     0.021346
      px      :     0.005436
      py      :     0.004922
 29 H s       :     0.833096  s :     0.833096
      pz      :     0.006919  p :     0.021070
      px      :     0.004363
      py      :     0.009787
 30 H s       :     0.832042  s :     0.832042
      pz      :     0.004464  p :     0.021020
      px      :     0.012014
      py      :     0.004542
 31 C s       :     3.031822  s :     3.031822
      pz      :     0.756319  p :     2.700778
      px      :     0.996677
      py      :     0.947783
      dz2     :     0.036033  d :     0.153317
      dxz     :     0.035491
      dyz     :     0.039129
      dx2y2   :     0.023395
      dxy     :     0.019268
      f0      :     0.002380  f :     0.012495
      f+1     :     0.002155
      f-1     :     0.002074
      f+2     :     0.001303
      f-2     :     0.002188
      f+3     :     0.000846
      f-3     :     0.001549
 32 C s       :     3.432666  s :     3.432666
      pz      :     0.766665  p :     2.480948
      px      :     0.871590
      py      :     0.842693
      dz2     :     0.033094  d :     0.134265
      dxz     :     0.029694
      dyz     :     0.031788
      dx2y2   :     0.021109
      dxy     :     0.018580
      f0      :     0.001751  f :     0.009556
      f+1     :     0.001658
      f-1     :     0.001649
      f+2     :     0.001348
      f-2     :     0.001213
      f+3     :     0.000906
      f-3     :     0.001031
 33 C s       :     3.181805  s :     3.181805
      pz      :     0.955244  p :     2.890161
      px      :     0.960378
      py      :     0.974539
      dz2     :     0.023280  d :     0.096057
      dxz     :     0.014182
      dyz     :     0.022530
      dx2y2   :     0.021502
      dxy     :     0.014561
      f0      :     0.001244  f :     0.007543
      f+1     :     0.000732
      f-1     :     0.001101
      f+2     :     0.000905
      f-2     :     0.001116
      f+3     :     0.000879
      f-3     :     0.001566
 34 H s       :     0.809207  s :     0.809207
      pz      :     0.013364  p :     0.023313
      px      :     0.004655
      py      :     0.005294
 35 C s       :     3.231792  s :     3.231792
      pz      :     0.953797  p :     2.865596
      px      :     0.955034
      py      :     0.956766
      dz2     :     0.018180  d :     0.096700
      dxz     :     0.023824
      dyz     :     0.030283
      dx2y2   :     0.014927
      dxy     :     0.009487
      f0      :     0.001274  f :     0.007252
      f+1     :     0.001326
      f-1     :     0.001180
      f+2     :     0.000291
      f-2     :     0.001199
      f+3     :     0.000632
      f-3     :     0.001349
 36 H s       :     0.820652  s :     0.820652
      pz      :     0.009480  p :     0.022000
      px      :     0.006377
      py      :     0.006142
 37 C s       :     3.207902  s :     3.207902
      pz      :     0.931900  p :     2.854570
      px      :     0.961426
      py      :     0.961244
      dz2     :     0.030429  d :     0.092201
      dxz     :     0.021540
      dyz     :     0.021668
      dx2y2   :     0.007570
      dxy     :     0.010995
      f0      :     0.001566  f :     0.007282
      f+1     :     0.001340
      f-1     :     0.001162
      f+2     :     0.000995
      f-2     :     0.000887
      f+3     :     0.000752
      f-3     :     0.000580
 38 H s       :     0.818737  s :     0.818737
      pz      :     0.004040  p :     0.022101
      px      :     0.007686
      py      :     0.010375
 39 C s       :     3.300135  s :     3.300135
      pz      :     0.992778  p :     2.826973
      px      :     0.912509
      py      :     0.921686
      dz2     :     0.026079  d :     0.099073
      dxz     :     0.014829
      dyz     :     0.018245
      dx2y2   :     0.023306
      dxy     :     0.016613
      f0      :     0.001327  f :     0.007704
      f+1     :     0.000726
      f-1     :     0.000992
      f+2     :     0.000939
      f-2     :     0.001117
      f+3     :     0.000948
      f-3     :     0.001655
 40 H s       :     0.793456  s :     0.793456
      pz      :     0.014301  p :     0.023952
      px      :     0.004671
      py      :     0.004980
 41 C s       :     2.973886  s :     2.973886
      pz      :     0.949802  p :     2.726894
      px      :     0.894291
      py      :     0.882802
      dz2     :     0.032181  d :     0.185408
      dxz     :     0.039221
      dyz     :     0.036538
      dx2y2   :     0.034279
      dxy     :     0.043188
      f0      :     0.001143  f :     0.010199
      f+1     :     0.001490
      f-1     :     0.001284
      f+2     :     0.001535
      f-2     :     0.002017
      f+3     :     0.001313
      f-3     :     0.001416
 42 C s       :     3.280996  s :     3.280996
      pz      :     0.990452  p :     3.089528
      px      :     1.022998
      py      :     1.076078
      dz2     :     0.014115  d :     0.058987
      dxz     :     0.010851
      dyz     :     0.012568
      dx2y2   :     0.003420
      dxy     :     0.018033
      f0      :     0.000440  f :     0.003437
      f+1     :     0.000796
      f-1     :     0.000205
      f+2     :     0.000391
      f-2     :     0.001081
      f+3     :     0.000406
      f-3     :     0.000116
 43 H s       :     0.831622  s :     0.831622
      pz      :     0.009861  p :     0.022148
      px      :     0.006498
      py      :     0.005789
 44 H s       :     0.831254  s :     0.831254
      pz      :     0.005412  p :     0.021380
      px      :     0.006732
      py      :     0.009236
 45 H s       :     0.834922  s :     0.834922
      pz      :     0.004835  p :     0.021127
      px      :     0.008087
      py      :     0.008204
 46 C s       :     3.244540  s :     3.244540
      pz      :     1.028736  p :     3.158014
      px      :     1.054100
      py      :     1.075178
      dz2     :     0.011808  d :     0.066291
      dxz     :     0.015435
      dyz     :     0.015257
      dx2y2   :     0.007329
      dxy     :     0.016463
      f0      :     0.000272  f :     0.003425
      f+1     :     0.000541
      f-1     :     0.000244
      f+2     :     0.000480
      f-2     :     0.001373
      f+3     :     0.000299
      f-3     :     0.000216
 47 H s       :     0.826930  s :     0.826930
      pz      :     0.005480  p :     0.021526
      px      :     0.009142
      py      :     0.006904
 48 H s       :     0.807382  s :     0.807382
      pz      :     0.006380  p :     0.022111
      px      :     0.006666
      py      :     0.009065
 49 H s       :     0.814797  s :     0.814797
      pz      :     0.008480  p :     0.021566
      px      :     0.006068
      py      :     0.007018
 50 C s       :     3.280037  s :     3.280037
      pz      :     1.073351  p :     3.096957
      px      :     1.015831
      py      :     1.007774
      dz2     :     0.005408  d :     0.059367
      dxz     :     0.018145
      dyz     :     0.011351
      dx2y2   :     0.012790
      dxy     :     0.011672
      f0      :     0.000106  f :     0.003440
      f+1     :     0.000672
      f-1     :     0.000264
      f+2     :     0.000214
      f-2     :     0.001151
      f+3     :     0.000599
      f-3     :     0.000432
 51 H s       :     0.831817  s :     0.831817
      pz      :     0.008630  p :     0.021295
      px      :     0.007438
      py      :     0.005228
 52 H s       :     0.833390  s :     0.833390
      pz      :     0.005528  p :     0.021240
      px      :     0.005816
      py      :     0.009897
 53 H s       :     0.833034  s :     0.833034
      pz      :     0.008790  p :     0.021599
      px      :     0.007374
      py      :     0.005435
 54 C s       :     3.002401  s :     3.002401
      pz      :     0.708755  p :     2.243521
      px      :     0.762455
      py      :     0.772312
      dz2     :     0.042327  d :     0.290712
      dxz     :     0.057508
      dyz     :     0.051040
      dx2y2   :     0.055134
      dxy     :     0.084703
      f0      :     0.001458  f :     0.021504
      f+1     :     0.003476
      f-1     :     0.001732
      f+2     :     0.003191
      f-2     :     0.003579
      f+3     :     0.003540
      f-3     :     0.004528
 55 C s       :     3.318866  s :     3.318866
      pz      :     0.870933  p :     2.595710
      px      :     0.948517
      py      :     0.776260
      dz2     :     0.030601  d :     0.134318
      dxz     :     0.020362
      dyz     :     0.031491
      dx2y2   :     0.027608
      dxy     :     0.024255
      f0      :     0.001339  f :     0.009990
      f+1     :     0.000938
      f-1     :     0.001601
      f+2     :     0.001866
      f-2     :     0.001749
      f+3     :     0.001059
      f-3     :     0.001437
 56 C s       :     3.255499  s :     3.255499
      pz      :     0.954296  p :     2.843254
      px      :     0.954521
      py      :     0.934437
      dz2     :     0.014751  d :     0.095499
      dxz     :     0.011721
      dyz     :     0.025574
      dx2y2   :     0.018893
      dxy     :     0.024560
      f0      :     0.000504  f :     0.007381
      f+1     :     0.000801
      f-1     :     0.001351
      f+2     :     0.001395
      f-2     :     0.000951
      f+3     :     0.001073
      f-3     :     0.001306
 57 H s       :     0.816899  s :     0.816899
      pz      :     0.010636  p :     0.022416
      px      :     0.007685
      py      :     0.004094
 58 C s       :     3.201402  s :     3.201402
      pz      :     0.962480  p :     2.870693
      px      :     0.948940
      py      :     0.959273
      dz2     :     0.016836  d :     0.093437
      dxz     :     0.010295
      dyz     :     0.030363
      dx2y2   :     0.016300
      dxy     :     0.019643
      f0      :     0.001213  f :     0.007240
      f+1     :     0.000759
      f-1     :     0.000834
      f+2     :     0.001427
      f-2     :     0.001114
      f+3     :     0.000969
      f-3     :     0.000924
 59 H s       :     0.815971  s :     0.815971
      pz      :     0.007350  p :     0.022102
      px      :     0.005224
      py      :     0.009528
 60 C s       :     3.174535  s :     3.174535
      pz      :     0.930801  p :     2.841030
      px      :     0.935103
      py      :     0.975126
      dz2     :     0.025993  d :     0.094812
      dxz     :     0.014283
      dyz     :     0.021448
      dx2y2   :     0.017381
      dxy     :     0.015708
      f0      :     0.001058  f :     0.007166
      f+1     :     0.000789
      f-1     :     0.001268
      f+2     :     0.001330
      f-2     :     0.001230
      f+3     :     0.000698
      f-3     :     0.000793
 61 H s       :     0.815409  s :     0.815409
      pz      :     0.004390  p :     0.022004
      px      :     0.004870
      py      :     0.012743
 62 C s       :     3.221000  s :     3.221000
      pz      :     0.969237  p :     2.866230
      px      :     0.972091
      py      :     0.924903
      dz2     :     0.017021  d :     0.093934
      dxz     :     0.010968
      dyz     :     0.024392
      dx2y2   :     0.020217
      dxy     :     0.021335
      f0      :     0.000544  f :     0.007216
      f+1     :     0.000805
      f-1     :     0.001317
      f+2     :     0.001373
      f-2     :     0.000932
      f+3     :     0.001055
      f-3     :     0.001190
 63 H s       :     0.819196  s :     0.819196
      pz      :     0.010714  p :     0.022087
      px      :     0.007478
      py      :     0.003895
 64 C s       :     3.166539  s :     3.166539
      pz      :     0.921149  p :     2.828216
      px      :     0.926586
      py      :     0.980481
      dz2     :     0.018525  d :     0.100310
      dxz     :     0.009374
      dyz     :     0.031500
      dx2y2   :     0.019039
      dxy     :     0.021872
      f0      :     0.001261  f :     0.007237
      f+1     :     0.000739
      f-1     :     0.000854
      f+2     :     0.001459
      f-2     :     0.001053
      f+3     :     0.001010
      f-3     :     0.000860
 65 H s       :     0.796812  s :     0.796812
      pz      :     0.007844  p :     0.023747
      px      :     0.005268
      py      :     0.010636
 66 H s       :     0.767114  s :     0.767114
      pz      :     0.011324  p :     0.044377
      px      :     0.016043
      py      :     0.017011
 67 O s       :     3.836681  s :     3.836681
      pz      :     1.597528  p :     4.728250
      px      :     1.578001
      py      :     1.552720
      dz2     :     0.005636  d :     0.026239
      dxz     :     0.008346
      dyz     :     0.004109
      dx2y2   :     0.003632
      dxy     :     0.004517
      f0      :     0.000247  f :     0.001666
      f+1     :     0.000472
      f-1     :     0.000067
      f+2     :     0.000326
      f-2     :     0.000365
      f+3     :     0.000080
      f-3     :     0.000110
 68 C s       :     2.993686  s :     2.993686
      pz      :     0.747044  p :     2.351835
      px      :     0.858269
      py      :     0.746523
      dz2     :     0.065985  d :     0.249444
      dxz     :     0.067915
      dyz     :     0.064817
      dx2y2   :     0.018782
      dxy     :     0.031944
      f0      :     0.005304  f :     0.025722
      f+1     :     0.008679
      f-1     :     0.003282
      f+2     :     0.002687
      f-2     :     0.002968
      f+3     :     0.001212
      f-3     :     0.001591
 69 C s       :     3.178036  s :     3.178036
      pz      :     0.786024  p :     2.549111
      px      :     0.821443
      py      :     0.941644
      dz2     :     0.037376  d :     0.130256
      dxz     :     0.039303
      dyz     :     0.022169
      dx2y2   :     0.015778
      dxy     :     0.015631
      f0      :     0.001633  f :     0.010004
      f+1     :     0.002729
      f-1     :     0.001185
      f+2     :     0.001386
      f-2     :     0.000945
      f+3     :     0.000988
      f-3     :     0.001138
 70 C s       :     3.224700  s :     3.224700
      pz      :     0.955564  p :     2.898897
      px      :     0.999035
      py      :     0.944298
      dz2     :     0.018562  d :     0.099957
      dxz     :     0.042489
      dyz     :     0.014879
      dx2y2   :     0.009549
      dxy     :     0.014477
      f0      :     0.001068  f :     0.007311
      f+1     :     0.001790
      f-1     :     0.001155
      f+2     :     0.001098
      f-2     :     0.000319
      f+3     :     0.000597
      f-3     :     0.001284
 71 H s       :     0.819972  s :     0.819972
      pz      :     0.007950  p :     0.022722
      px      :     0.010165
      py      :     0.004607
 72 C s       :     3.189336  s :     3.189336
      pz      :     0.973434  p :     2.866770
      px      :     0.923975
      py      :     0.969361
      dz2     :     0.026302  d :     0.094111
      dxz     :     0.025322
      dyz     :     0.006477
      dx2y2   :     0.014913
      dxy     :     0.021097
      f0      :     0.001047  f :     0.007202
      f+1     :     0.001630
      f-1     :     0.000317
      f+2     :     0.001045
      f-2     :     0.000901
      f+3     :     0.000755
      f-3     :     0.001508
 73 H s       :     0.823052  s :     0.823052
      pz      :     0.013207  p :     0.022021
      px      :     0.004070
      py      :     0.004745
 74 C s       :     3.187676  s :     3.187676
      pz      :     0.928489  p :     2.863351
      px      :     0.984088
      py      :     0.950774
      dz2     :     0.027988  d :     0.094146
      dxz     :     0.027420
      dyz     :     0.020425
      dx2y2   :     0.011018
      dxy     :     0.007295
      f0      :     0.001251  f :     0.007164
      f+1     :     0.001714
      f-1     :     0.001218
      f+2     :     0.000831
      f-2     :     0.000787
      f+3     :     0.000733
      f-3     :     0.000630
 75 H s       :     0.820181  s :     0.820181
      pz      :     0.004620  p :     0.021965
      px      :     0.012827
      py      :     0.004518
 76 C s       :     3.181829  s :     3.181829
      pz      :     0.944885  p :     2.863818
      px      :     0.949539
      py      :     0.969394
      dz2     :     0.018119  d :     0.093842
      dxz     :     0.039227
      dyz     :     0.014236
      dx2y2   :     0.009009
      dxy     :     0.013251
      f0      :     0.001053  f :     0.007205
      f+1     :     0.001761
      f-1     :     0.001185
      f+2     :     0.001044
      f-2     :     0.000299
      f+3     :     0.000588
      f-3     :     0.001274
 77 H s       :     0.822574  s :     0.822574
      pz      :     0.008090  p :     0.022022
      px      :     0.009125
      py      :     0.004807
 78 C s       :     3.252161  s :     3.252161
      pz      :     0.983147  p :     2.886696
      px      :     0.959137
      py      :     0.944412
      dz2     :     0.028212  d :     0.099233
      dxz     :     0.027497
      dyz     :     0.006462
      dx2y2   :     0.014301
      dxy     :     0.022762
      f0      :     0.001010  f :     0.007321
      f+1     :     0.001732
      f-1     :     0.000298
      f+2     :     0.001043
      f-2     :     0.000930
      f+3     :     0.000777
      f-3     :     0.001532
 79 H s       :     0.829545  s :     0.829545
      pz      :     0.013473  p :     0.022744
      px      :     0.004659
      py      :     0.004612
 80 O s       :     3.858951  s :     3.858951
      pz      :     1.367018  p :     4.737110
      px      :     1.794730
      py      :     1.575362
      dz2     :     0.010180  d :     0.025490
      dxz     :     0.006531
      dyz     :     0.007440
      dx2y2   :     0.000530
      dxy     :     0.000809
      f0      :     0.000572  f :     0.001620
      f+1     :     0.000456
      f-1     :     0.000441
      f+2     :     0.000058
      f-2     :     0.000072
      f+3     :     0.000009
      f-3     :     0.000012
 81 H s       :     0.681243  s :     0.681243
      pz      :     0.009209  p :     0.051731
      px      :     0.024039
      py      :     0.018483


                     *******************************
                     * LOEWDIN POPULATION ANALYSIS *
                     *******************************

----------------------
LOEWDIN ATOMIC CHARGES
----------------------
   0 O :    0.176192
   1 O :    0.084407
   2 N :    0.243990
   3 N :    0.333888
   4 C :   -0.383203
   5 C :   -0.133642
   6 H :    0.190374
   7 C :   -0.143148
   8 C :   -0.091093
   9 H :    0.166658
  10 C :   -0.136536
  11 H :    0.158218
  12 C :   -0.135691
  13 H :    0.157040
  14 C :   -0.139427
  15 H :    0.157669
  16 C :   -0.102612
  17 H :    0.162085
  18 C :   -0.381315
  19 C :   -0.263156
  20 H :    0.128328
  21 H :    0.136605
  22 H :    0.131355
  23 C :   -0.262019
  24 H :    0.131568
  25 H :    0.136005
  26 H :    0.127850
  27 C :   -0.266057
  28 H :    0.136816
  29 H :    0.130205
  30 H :    0.131139
  31 C :   -0.136776
  32 C :   -0.056340
  33 C :   -0.098494
  34 H :    0.164802
  35 C :   -0.132863
  36 H :    0.159235
  37 C :   -0.137814
  38 H :    0.159640
  39 C :   -0.093620
  40 H :    0.175275
  41 C :   -0.309148
  42 C :   -0.255254
  43 H :    0.128012
  44 H :    0.133240
  45 H :    0.132138
  46 C :   -0.275134
  47 H :    0.133556
  48 H :    0.145121
  49 H :    0.134352
  50 C :   -0.253248
  51 H :    0.127991
  52 H :    0.133536
  53 H :    0.130838
  54 C :   -0.348415
  55 C :   -0.146049
  56 C :   -0.090934
  57 H :    0.165617
  58 C :   -0.136081
  59 H :    0.159142
  60 C :   -0.128225
  61 H :    0.158309
  62 C :   -0.134697
  63 H :    0.159075
  64 C :   -0.101082
  65 H :    0.160091
  66 H :    0.232991
  67 O :   -0.100616
  68 C :   -0.612746
  69 C :   -0.143283
  70 C :   -0.111576
  71 H :    0.155195
  72 C :   -0.151501
  73 H :    0.154563
  74 C :   -0.144724
  75 H :    0.154769
  76 C :   -0.151286
  77 H :    0.154622
  78 C :   -0.111793
  79 H :    0.155019
  80 O :   -0.087644
  81 H :    0.199717

-------------------------------
LOEWDIN REDUCED ORBITAL CHARGES
-------------------------------
  0 O s       :     3.357821  s :     3.357821
      pz      :     1.498610  p :     4.385967
      px      :     1.471509
      py      :     1.415848
      dz2     :     0.009913  d :     0.074189
      dxz     :     0.012066
      dyz     :     0.014256
      dx2y2   :     0.016198
      dxy     :     0.021756
      f0      :     0.000702  f :     0.005831
      f+1     :     0.000558
      f-1     :     0.000686
      f+2     :     0.000170
      f-2     :     0.001072
      f+3     :     0.001292
      f-3     :     0.001352
  1 O s       :     3.387942  s :     3.387942
      pz      :     1.423623  p :     4.452871
      px      :     1.497273
      py      :     1.531975
      dz2     :     0.007790  d :     0.068568
      dxz     :     0.018329
      dyz     :     0.003447
      dx2y2   :     0.021684
      dxy     :     0.017318
      f0      :     0.000563  f :     0.006212
      f+1     :     0.000986
      f-1     :     0.000048
      f+2     :     0.001193
      f-2     :     0.000563
      f+3     :     0.001591
      f-3     :     0.001267
  2 N s       :     2.917307  s :     2.917307
      pz      :     1.167482  p :     3.605860
      px      :     1.222194
      py      :     1.216184
      dz2     :     0.057336  d :     0.217761
      dxz     :     0.038641
      dyz     :     0.062243
      dx2y2   :     0.023446
      dxy     :     0.036095
      f0      :     0.002150  f :     0.015082
      f+1     :     0.001513
      f-1     :     0.003585
      f+2     :     0.002524
      f-2     :     0.002339
      f+3     :     0.001513
      f-3     :     0.001458
  3 N s       :     2.913004  s :     2.913004
      pz      :     1.149182  p :     3.470184
      px      :     1.156252
      py      :     1.164751
      dz2     :     0.044767  d :     0.266167
      dxz     :     0.064941
      dyz     :     0.058951
      dx2y2   :     0.032533
      dxy     :     0.064974
      f0      :     0.003284  f :     0.016756
      f+1     :     0.002315
      f-1     :     0.002079
      f+2     :     0.002421
      f-2     :     0.002178
      f+3     :     0.002315
      f-3     :     0.002165
  4 C s       :     2.715964  s :     2.715964
      pz      :     0.917071  p :     2.650140
      px      :     0.864529
      py      :     0.868539
      dz2     :     0.149831  d :     0.883032
      dxz     :     0.183097
      dyz     :     0.158991
      dx2y2   :     0.221830
      dxy     :     0.169283
      f0      :     0.019145  f :     0.134067
      f+1     :     0.012482
      f-1     :     0.021957
      f+2     :     0.013551
      f-2     :     0.024017
      f+3     :     0.025635
      f-3     :     0.017280
  5 C s       :     2.724257  s :     2.724257
      pz      :     0.929443  p :     2.835570
      px      :     0.953991
      py      :     0.952136
      dz2     :     0.084103  d :     0.512930
      dxz     :     0.137023
      dyz     :     0.087369
      dx2y2   :     0.106585
      dxy     :     0.097850
      f0      :     0.008658  f :     0.060885
      f+1     :     0.010248
      f-1     :     0.005164
      f+2     :     0.010585
      f-2     :     0.010556
      f+3     :     0.008042
      f-3     :     0.007632
  6 H s       :     0.741245  s :     0.741245
      pz      :     0.016830  p :     0.068382
      px      :     0.011911
      py      :     0.039640
  7 C s       :     2.697347  s :     2.697347
      pz      :     1.031537  p :     2.864037
      px      :     0.936635
      py      :     0.895865
      dz2     :     0.136836  d :     0.523522
      dxz     :     0.136885
      dyz     :     0.083492
      dx2y2   :     0.084594
      dxy     :     0.081713
      f0      :     0.011322  f :     0.058241
      f+1     :     0.009677
      f-1     :     0.006178
      f+2     :     0.009678
      f-2     :     0.009663
      f+3     :     0.006273
      f-3     :     0.005450
  8 C s       :     2.754442  s :     2.754442
      pz      :     0.974580  p :     2.899285
      px      :     1.039936
      py      :     0.884769
      dz2     :     0.077397  d :     0.393583
      dxz     :     0.120310
      dyz     :     0.050264
      dx2y2   :     0.069613
      dxy     :     0.075999
      f0      :     0.007773  f :     0.043782
      f+1     :     0.007112
      f-1     :     0.004008
      f+2     :     0.006808
      f-2     :     0.006325
      f+3     :     0.006725
      f-3     :     0.005031
  9 H s       :     0.771849  s :     0.771849
      pz      :     0.029586  p :     0.061493
      px      :     0.013721
      py      :     0.018186
 10 C s       :     2.762912  s :     2.762912
      pz      :     0.999774  p :     2.940449
      px      :     1.028845
      py      :     0.911830
      dz2     :     0.074843  d :     0.389578
      dxz     :     0.142508
      dyz     :     0.040995
      dx2y2   :     0.063510
      dxy     :     0.067721
      f0      :     0.009094  f :     0.043598
      f+1     :     0.006167
      f-1     :     0.005156
      f+2     :     0.006946
      f-2     :     0.005071
      f+3     :     0.005386
      f-3     :     0.005777
 11 H s       :     0.781281  s :     0.781281
      pz      :     0.026117  p :     0.060500
      px      :     0.020856
      py      :     0.013527
 12 C s       :     2.765138  s :     2.765138
      pz      :     1.042340  p :     2.934560
      px      :     0.991507
      py      :     0.900713
      dz2     :     0.128409  d :     0.392504
      dxz     :     0.092991
      dyz     :     0.074755
      dx2y2   :     0.056442
      dxy     :     0.039908
      f0      :     0.008653  f :     0.043489
      f+1     :     0.008402
      f-1     :     0.005483
      f+2     :     0.007690
      f-2     :     0.007836
      f+3     :     0.002701
      f-3     :     0.002723
 13 H s       :     0.782721  s :     0.782721
      pz      :     0.011188  p :     0.060239
      px      :     0.034668
      py      :     0.014383
 14 C s       :     2.763255  s :     2.763255
      pz      :     0.992518  p :     2.942963
      px      :     1.047478
      py      :     0.902968
      dz2     :     0.080954  d :     0.389873
      dxz     :     0.120615
      dyz     :     0.047387
      dx2y2   :     0.069227
      dxy     :     0.071690
      f0      :     0.008124  f :     0.043335
      f+1     :     0.006953
      f-1     :     0.004058
      f+2     :     0.006991
      f-2     :     0.005900
      f+3     :     0.006421
      f-3     :     0.004888
 15 H s       :     0.781934  s :     0.781934
      pz      :     0.029327  p :     0.060396
      px      :     0.013592
      py      :     0.017477
 16 C s       :     2.753799  s :     2.753799
      pz      :     0.988072  p :     2.913599
      px      :     1.027617
      py      :     0.897909
      dz2     :     0.075881  d :     0.391731
      dxz     :     0.143215
      dyz     :     0.041833
      dx2y2   :     0.065236
      dxy     :     0.065567
      f0      :     0.009129  f :     0.043484
      f+1     :     0.006339
      f-1     :     0.005087
      f+2     :     0.007080
      f-2     :     0.004849
      f+3     :     0.005297
      f-3     :     0.005702
 17 H s       :     0.775949  s :     0.775949
      pz      :     0.027543  p :     0.061966
      px      :     0.021007
      py      :     0.013416
 18 C s       :     2.698832  s :     2.698832
      pz      :     0.873150  p :     2.880409
      px      :     0.994468
      py      :     1.012790
      dz2     :     0.153881  d :     0.716493
      dxz     :     0.143151
      dyz     :     0.142470
      dx2y2   :     0.142284
      dxy     :     0.134706
      f0      :     0.014664  f :     0.085581
      f+1     :     0.012770
      f-1     :     0.013187
      f+2     :     0.010887
      f-2     :     0.012708
      f+3     :     0.010128
      f-3     :     0.011238
 19 C s       :     2.825803  s :     2.825803
      pz      :     1.048682  p :     3.156807
      px      :     1.072710
      py      :     1.035415
      dz2     :     0.064095  d :     0.256363
      dxz     :     0.033017
      dyz     :     0.047725
      dx2y2   :     0.051406
      dxy     :     0.060119
      f0      :     0.002541  f :     0.024184
      f+1     :     0.002982
      f-1     :     0.004550
      f+2     :     0.003121
      f-2     :     0.004717
      f+3     :     0.003793
      f-3     :     0.002478
 20 H s       :     0.807114  s :     0.807114
      pz      :     0.017366  p :     0.064558
      px      :     0.019961
      py      :     0.027231
 21 H s       :     0.800896  s :     0.800896
      pz      :     0.031335  p :     0.062499
      px      :     0.016786
      py      :     0.014378
 22 H s       :     0.805999  s :     0.805999
      pz      :     0.013530  p :     0.062646
      px      :     0.034667
      py      :     0.014449
 23 C s       :     2.826762  s :     2.826762
      pz      :     1.071590  p :     3.154918
      px      :     1.014809
      py      :     1.068519
      dz2     :     0.027804  d :     0.256199
      dxz     :     0.060584
      dyz     :     0.047334
      dx2y2   :     0.051917
      dxy     :     0.068559
      f0      :     0.002972  f :     0.024140
      f+1     :     0.003844
      f-1     :     0.001288
      f+2     :     0.003753
      f-2     :     0.002161
      f+3     :     0.005385
      f-3     :     0.004736
 24 H s       :     0.805841  s :     0.805841
      pz      :     0.022058  p :     0.062591
      px      :     0.012587
      py      :     0.027945
 25 H s       :     0.801495  s :     0.801495
      pz      :     0.031343  p :     0.062500
      px      :     0.016168
      py      :     0.014989
 26 H s       :     0.807993  s :     0.807993
      pz      :     0.017450  p :     0.064157
      px      :     0.019144
      py      :     0.027563
 27 C s       :     2.826797  s :     2.826797
      pz      :     1.066512  p :     3.156575
      px      :     1.057017
      py      :     1.033045
      dz2     :     0.047679  d :     0.258246
      dxz     :     0.029014
      dyz     :     0.062123
      dx2y2   :     0.084307
      dxy     :     0.035123
      f0      :     0.002138  f :     0.024440
      f+1     :     0.003784
      f-1     :     0.003280
      f+2     :     0.003370
      f-2     :     0.003490
      f+3     :     0.003381
      f-3     :     0.004997
 28 H s       :     0.800674  s :     0.800674
      pz      :     0.031531  p :     0.062510
      px      :     0.016921
      py      :     0.014058
 29 H s       :     0.806839  s :     0.806839
      pz      :     0.021714  p :     0.062956
      px      :     0.013263
      py      :     0.027979
 30 H s       :     0.806092  s :     0.806092
      pz      :     0.013866  p :     0.062769
      px      :     0.034762
      py      :     0.014141
 31 C s       :     2.697759  s :     2.697759
      pz      :     0.911801  p :     2.802188
      px      :     0.929440
      py      :     0.960947
      dz2     :     0.137306  d :     0.567314
      dxz     :     0.128728
      dyz     :     0.153378
      dx2y2   :     0.074712
      dxy     :     0.073190
      f0      :     0.015097  f :     0.069516
      f+1     :     0.011242
      f-1     :     0.011794
      f+2     :     0.008215
      f-2     :     0.012260
      f+3     :     0.005208
      f-3     :     0.005701
 32 C s       :     2.705427  s :     2.705427
      pz      :     1.011391  p :     2.796526
      px      :     0.873497
      py      :     0.911637
      dz2     :     0.127211  d :     0.499961
      dxz     :     0.110235
      dyz     :     0.129387
      dx2y2   :     0.066885
      dxy     :     0.066244
      f0      :     0.010531  f :     0.054427
      f+1     :     0.008801
      f-1     :     0.009873
      f+2     :     0.008966
      f-2     :     0.008151
      f+3     :     0.003943
      f-3     :     0.004162
 33 C s       :     2.749649  s :     2.749649
      pz      :     0.987264  p :     2.916208
      px      :     0.941598
      py      :     0.987346
      dz2     :     0.104122  d :     0.389773
      dxz     :     0.054853
      dyz     :     0.092755
      dx2y2   :     0.070127
      dxy     :     0.067916
      f0      :     0.007561  f :     0.042864
      f+1     :     0.004861
      f-1     :     0.006664
      f+2     :     0.005686
      f-2     :     0.007686
      f+3     :     0.005213
      f-3     :     0.005193
 34 H s       :     0.773199  s :     0.773199
      pz      :     0.034746  p :     0.061999
      px      :     0.012793
      py      :     0.014460
 35 C s       :     2.761806  s :     2.761806
      pz      :     1.025671  p :     2.929675
      px      :     0.924320
      py      :     0.979684
      dz2     :     0.085506  d :     0.397070
      dxz     :     0.092028
      dyz     :     0.120583
      dx2y2   :     0.050855
      dxy     :     0.048098
      f0      :     0.010157  f :     0.044313
      f+1     :     0.007513
      f-1     :     0.008124
      f+2     :     0.002176
      f-2     :     0.006650
      f+3     :     0.004533
      f-3     :     0.005160
 36 H s       :     0.780657  s :     0.780657
      pz      :     0.025502  p :     0.060108
      px      :     0.017585
      py      :     0.017021
 37 C s       :     2.760102  s :     2.760102
      pz      :     1.060667  p :     2.941029
      px      :     0.925884
      py      :     0.954478
      dz2     :     0.133717  d :     0.392109
      dxz     :     0.090932
      dyz     :     0.098775
      dx2y2   :     0.020756
      dxy     :     0.047928
      f0      :     0.010768  f :     0.044574
      f+1     :     0.007498
      f-1     :     0.008084
      f+2     :     0.007022
      f-2     :     0.006938
      f+3     :     0.002808
      f-3     :     0.001456
 38 H s       :     0.779740  s :     0.779740
      pz      :     0.011924  p :     0.060620
      px      :     0.020984
      py      :     0.027712
 39 C s       :     2.752097  s :     2.752097
      pz      :     1.008539  p :     2.902877
      px      :     0.926669
      py      :     0.967668
      dz2     :     0.110939  d :     0.394037
      dxz     :     0.055233
      dyz     :     0.080864
      dx2y2   :     0.079510
      dxy     :     0.067491
      f0      :     0.007877  f :     0.044610
      f+1     :     0.005040
      f-1     :     0.006456
      f+2     :     0.006155
      f-2     :     0.007674
      f+3     :     0.005431
      f-3     :     0.005977
 40 H s       :     0.760032  s :     0.760032
      pz      :     0.037481  p :     0.064693
      px      :     0.013060
      py      :     0.014153
 41 C s       :     2.687217  s :     2.687217
      pz      :     0.980263  p :     2.918839
      px      :     0.981160
      py      :     0.957416
      dz2     :     0.107876  d :     0.635022
      dxz     :     0.143898
      dyz     :     0.122853
      dx2y2   :     0.104187
      dxy     :     0.156208
      f0      :     0.009091  f :     0.068070
      f+1     :     0.009435
      f-1     :     0.009045
      f+2     :     0.010420
      f-2     :     0.009809
      f+3     :     0.009988
      f-3     :     0.010282
 42 C s       :     2.824764  s :     2.824764
      pz      :     1.029629  p :     3.140787
      px      :     1.043491
      py      :     1.067667
      dz2     :     0.060821  d :     0.265560
      dxz     :     0.061007
      dyz     :     0.054233
      dx2y2   :     0.014538
      dxy     :     0.074961
      f0      :     0.004448  f :     0.024142
      f+1     :     0.004240
      f-1     :     0.003005
      f+2     :     0.003739
      f-2     :     0.003790
      f+3     :     0.003212
      f-3     :     0.001709
 43 H s       :     0.807893  s :     0.807893
      pz      :     0.026999  p :     0.064095
      px      :     0.019993
      py      :     0.017103
 44 H s       :     0.804363  s :     0.804363
      pz      :     0.015060  p :     0.062397
      px      :     0.019210
      py      :     0.028127
 45 H s       :     0.805325  s :     0.805325
      pz      :     0.015115  p :     0.062537
      px      :     0.023032
      py      :     0.024389
 46 C s       :     2.822229  s :     2.822229
      pz      :     1.043502  p :     3.151089
      px      :     1.048522
      py      :     1.059065
      dz2     :     0.043094  d :     0.277632
      dxz     :     0.069086
      dyz     :     0.070282
      dx2y2   :     0.027677
      dxy     :     0.067493
      f0      :     0.003934  f :     0.024183
      f+1     :     0.003709
      f-1     :     0.002933
      f+2     :     0.003578
      f-2     :     0.003940
      f+3     :     0.003218
      f-3     :     0.002871
 47 H s       :     0.801058  s :     0.801058
      pz      :     0.016583  p :     0.065386
      px      :     0.026749
      py      :     0.022054
 48 H s       :     0.791772  s :     0.791772
      pz      :     0.019345  p :     0.063107
      px      :     0.018304
      py      :     0.025458
 49 H s       :     0.800921  s :     0.800921
      pz      :     0.025115  p :     0.064727
      px      :     0.019389
      py      :     0.020224
 50 C s       :     2.824971  s :     2.824971
      pz      :     1.063508  p :     3.139352
      px      :     1.041370
      py      :     1.034474
      dz2     :     0.023677  d :     0.264784
      dxz     :     0.082062
      dyz     :     0.049784
      dx2y2   :     0.048549
      dxy     :     0.060711
      f0      :     0.002282  f :     0.024142
      f+1     :     0.003608
      f-1     :     0.003436
      f+2     :     0.002176
      f-2     :     0.003877
      f+3     :     0.004964
      f-3     :     0.003797
 51 H s       :     0.809151  s :     0.809151
      pz      :     0.026678  p :     0.062858
      px      :     0.021107
      py      :     0.015073
 52 H s       :     0.804125  s :     0.804125
      pz      :     0.016298  p :     0.062338
      px      :     0.018257
      py      :     0.027783
 53 H s       :     0.805914  s :     0.805914
      pz      :     0.025765  p :     0.063248
      px      :     0.020823
      py      :     0.016661
 54 C s       :     2.769251  s :     2.769251
      pz      :     0.759626  p :     2.565908
      px      :     0.927242
      py      :     0.879039
      dz2     :     0.120814  d :     0.882993
      dxz     :     0.183046
      dyz     :     0.134663
      dx2y2   :     0.195825
      dxy     :     0.248645
      f0      :     0.008848  f :     0.130263
      f+1     :     0.020251
      f-1     :     0.009456
      f+2     :     0.019015
      f-2     :     0.022521
      f+3     :     0.022984
      f-3     :     0.027188
 55 C s       :     2.705025  s :     2.705025
      pz      :     0.994652  p :     2.878705
      px      :     0.925830
      py      :     0.958223
      dz2     :     0.111195  d :     0.505398
      dxz     :     0.074479
      dyz     :     0.127632
      dx2y2   :     0.102649
      dxy     :     0.089443
      f0      :     0.006648  f :     0.056920
      f+1     :     0.005710
      f-1     :     0.011155
      f+2     :     0.007994
      f-2     :     0.010793
      f+3     :     0.006174
      f-3     :     0.008447
 56 C s       :     2.756493  s :     2.756493
      pz      :     0.951499  p :     2.900135
      px      :     0.903651
      py      :     1.044985
      dz2     :     0.062665  d :     0.390696
      dxz     :     0.048182
      dyz     :     0.102943
      dx2y2   :     0.088617
      dxy     :     0.088289
      f0      :     0.003803  f :     0.043610
      f+1     :     0.002956
      f-1     :     0.009611
      f+2     :     0.005952
      f-2     :     0.007074
      f+3     :     0.005501
      f-3     :     0.008713
 57 H s       :     0.772959  s :     0.772959
      pz      :     0.028893  p :     0.061423
      px      :     0.020988
      py      :     0.011542
 58 C s       :     2.763462  s :     2.763462
      pz      :     0.983813  p :     2.941164
      px      :     0.933562
      py      :     1.023789
      dz2     :     0.065763  d :     0.388003
      dxz     :     0.047393
      dyz     :     0.127694
      dx2y2   :     0.068410
      dxy     :     0.078742
      f0      :     0.007118  f :     0.043453
      f+1     :     0.005101
      f-1     :     0.006285
      f+2     :     0.006023
      f-2     :     0.006835
      f+3     :     0.005921
      f-3     :     0.006170
 59 H s       :     0.780410  s :     0.780410
      pz      :     0.020117  p :     0.060448
      px      :     0.014764
      py      :     0.025567
 60 C s       :     2.765811  s :     2.765811
      pz      :     0.999741  p :     2.927964
      px      :     0.922946
      py      :     1.005277
      dz2     :     0.100685  d :     0.391046
      dxz     :     0.063964
      dyz     :     0.092074
      dx2y2   :     0.074699
      dxy     :     0.059624
      f0      :     0.005533  f :     0.043404
      f+1     :     0.005412
      f-1     :     0.008765
      f+2     :     0.006323
      f-2     :     0.008238
      f+3     :     0.003973
      f-3     :     0.005161
 61 H s       :     0.781426  s :     0.781426
      pz      :     0.012677  p :     0.060265
      px      :     0.013764
      py      :     0.033824
 62 C s       :     2.763588  s :     2.763588
      pz      :     0.963261  p :     2.939118
      px      :     0.912770
      py      :     1.063086
      dz2     :     0.066721  d :     0.388656
      dxz     :     0.047499
      dyz     :     0.101708
      dx2y2   :     0.090343
      dxy     :     0.082385
      f0      :     0.003939  f :     0.043336
      f+1     :     0.003061
      f-1     :     0.009519
      f+2     :     0.006193
      f-2     :     0.006964
      f+3     :     0.005341
      f-3     :     0.008318
 63 H s       :     0.780495  s :     0.780495
      pz      :     0.028618  p :     0.060430
      px      :     0.020380
      py      :     0.011432
 64 C s       :     2.756156  s :     2.756156
      pz      :     0.972413  p :     2.912028
      px      :     0.908303
      py      :     1.031312
      dz2     :     0.069153  d :     0.389274
      dxz     :     0.047904
      dyz     :     0.125540
      dx2y2   :     0.070695
      dxy     :     0.075982
      f0      :     0.007695  f :     0.043623
      f+1     :     0.005154
      f-1     :     0.006344
      f+2     :     0.006140
      f-2     :     0.006353
      f+3     :     0.005980
      f-3     :     0.005956
 65 H s       :     0.775827  s :     0.775827
      pz      :     0.021127  p :     0.064083
      px      :     0.014908
      py      :     0.028048
 66 H s       :     0.650776  s :     0.650776
      pz      :     0.030552  p :     0.116232
      px      :     0.040873
      py      :     0.044808
 67 O s       :     3.420592  s :     3.420592
      pz      :     1.591285  p :     4.613811
      px      :     1.570829
      py      :     1.451697
      dz2     :     0.015329  d :     0.060943
      dxz     :     0.022420
      dyz     :     0.006594
      dx2y2   :     0.010231
      dxy     :     0.006370
      f0      :     0.000847  f :     0.005270
      f+1     :     0.001710
      f-1     :     0.000214
      f+2     :     0.001218
      f-2     :     0.000691
      f+3     :     0.000366
      f-3     :     0.000224
 68 C s       :     2.755154  s :     2.755154
      pz      :     0.963816  p :     2.679615
      px      :     0.981935
      py      :     0.733864
      dz2     :     0.305202  d :     1.015541
      dxz     :     0.310660
      dyz     :     0.199334
      dx2y2   :     0.105344
      dxy     :     0.095002
      f0      :     0.033630  f :     0.162435
      f+1     :     0.053932
      f-1     :     0.018179
      f+2     :     0.019334
      f-2     :     0.021862
      f+3     :     0.007992
      f-3     :     0.007506
 69 C s       :     2.716997  s :     2.716997
      pz      :     1.039643  p :     2.877081
      px      :     0.982460
      py      :     0.854978
      dz2     :     0.138345  d :     0.494085
      dxz     :     0.157584
      dyz     :     0.075176
      dx2y2   :     0.073051
      dxy     :     0.049929
      f0      :     0.010243  f :     0.055120
      f+1     :     0.016517
      f-1     :     0.005022
      f+2     :     0.007624
      f-2     :     0.006436
      f+3     :     0.005033
      f-3     :     0.004244
 70 C s       :     2.759151  s :     2.759151
      pz      :     1.022588  p :     2.919807
      px      :     1.032481
      py      :     0.864739
      dz2     :     0.085182  d :     0.389456
      dxz     :     0.163780
      dyz     :     0.049046
      dx2y2   :     0.046221
      dxy     :     0.045226
      f0      :     0.008455  f :     0.043162
      f+1     :     0.012070
      f-1     :     0.005938
      f+2     :     0.005954
      f-2     :     0.001745
      f+3     :     0.004273
      f-3     :     0.004726
 71 H s       :     0.782979  s :     0.782979
      pz      :     0.021610  p :     0.061827
      px      :     0.026954
      py      :     0.013263
 72 C s       :     2.764999  s :     2.764999
      pz      :     0.996579  p :     2.952320
      px      :     1.067015
      py      :     0.888727
      dz2     :     0.114822  d :     0.390978
      dxz     :     0.114721
      dyz     :     0.017360
      dx2y2   :     0.069151
      dxy     :     0.074924
      f0      :     0.006019  f :     0.043204
      f+1     :     0.012154
      f-1     :     0.001258
      f+2     :     0.007462
      f-2     :     0.006389
      f+3     :     0.005348
      f-3     :     0.004573
 73 H s       :     0.785241  s :     0.785241
      pz      :     0.034825  p :     0.060196
      px      :     0.011879
      py      :     0.013493
 74 C s       :     2.766806  s :     2.766806
      pz      :     1.062848  p :     2.941672
      px      :     1.003320
      py      :     0.875504
      dz2     :     0.123066  d :     0.392975
      dxz     :     0.125355
      dyz     :     0.072992
      dx2y2   :     0.051194
      dxy     :     0.020368
      f0      :     0.008910  f :     0.043271
      f+1     :     0.012896
      f-1     :     0.005011
      f+2     :     0.005703
      f-2     :     0.005606
      f+3     :     0.003320
      f-3     :     0.001825
 75 H s       :     0.785050  s :     0.785050
      pz      :     0.013324  p :     0.060181
      px      :     0.033973
      py      :     0.012884
 76 C s       :     2.765117  s :     2.765117
      pz      :     1.034965  p :     2.952037
      px      :     1.029438
      py      :     0.887633
      dz2     :     0.085864  d :     0.390932
      dxz     :     0.167946
      dyz     :     0.048748
      dx2y2   :     0.044439
      dxy     :     0.043933
      f0      :     0.008590  f :     0.043200
      f+1     :     0.012219
      f-1     :     0.005905
      f+2     :     0.005929
      f-2     :     0.001697
      f+3     :     0.004258
      f-3     :     0.004602
 77 H s       :     0.785176  s :     0.785176
      pz      :     0.022025  p :     0.060202
      px      :     0.024521
      py      :     0.013656
 78 C s       :     2.759469  s :     2.759469
      pz      :     0.998471  p :     2.919755
      px      :     1.056216
      py      :     0.865069
      dz2     :     0.112024  d :     0.389397
      dxz     :     0.116045
      dyz     :     0.017538
      dx2y2   :     0.067309
      dxy     :     0.076480
      f0      :     0.005897  f :     0.043171
      f+1     :     0.012073
      f-1     :     0.001240
      f+2     :     0.007553
      f-2     :     0.006563
      f+3     :     0.005200
      f-3     :     0.004646
 79 H s       :     0.783085  s :     0.783085
      pz      :     0.035504  p :     0.061896
      px      :     0.013054
      py      :     0.013338
 80 O s       :     3.414068  s :     3.414068
      pz      :     1.490798  p :     4.606706
      px      :     1.641904
      py      :     1.474004
      dz2     :     0.027303  d :     0.061674
      dxz     :     0.018638
      dyz     :     0.012524
      dx2y2   :     0.001043
      dxy     :     0.002166
      f0      :     0.002112  f :     0.005196
      f+1     :     0.001674
      f-1     :     0.001057
      f+2     :     0.000150
      f-2     :     0.000149
      f+3     :     0.000014
      f-3     :     0.000041
 81 H s       :     0.656271  s :     0.656271
      pz      :     0.025075  p :     0.144012
      px      :     0.068113
      py      :     0.050825


                      *****************************
                      * MAYER POPULATION ANALYSIS *
                      *****************************

  NA   - Mulliken gross atomic population
  ZA   - Total nuclear charge
  QA   - Mulliken gross atomic charge
  VA   - Mayer's total valence
  BVA  - Mayer's bonded valence
  FA   - Mayer's free valence

  ATOM       NA         ZA         QA         VA         BVA        FA
  0 O      8.4177     8.0000    -0.4177     2.1188     2.1188     0.0000
  1 O      8.3959     8.0000    -0.3959     2.1497     2.1497    -0.0000
  2 N      7.1262     7.0000    -0.1262     3.2675     3.2675    -0.0000
  3 N      6.7462     7.0000     0.2538     3.5072     3.5072     0.0000
  4 C      5.8554     6.0000     0.1446     4.2899     4.2899    -0.0000
  5 C      5.8070     6.0000     0.1930     3.6941     3.6941    -0.0000
  6 H      0.8370     1.0000     0.1630     1.0019     1.0019    -0.0000
  7 C      6.0225     6.0000    -0.0225     3.6662     3.6662    -0.0000
  8 C      6.1583     6.0000    -0.1583     3.8971     3.8971     0.0000
  9 H      0.8274     1.0000     0.1726     0.9422     0.9422     0.0000
 10 C      6.1734     6.0000    -0.1734     3.8730     3.8730     0.0000
 11 H      0.8483     1.0000     0.1517     0.9673     0.9673     0.0000
 12 C      6.1390     6.0000    -0.1390     3.8415     3.8415     0.0000
 13 H      0.8429     1.0000     0.1571     0.9612     0.9612     0.0000
 14 C      6.1970     6.0000    -0.1970     3.9105     3.9105    -0.0000
 15 H      0.8434     1.0000     0.1566     0.9628     0.9628     0.0000
 16 C      6.1724     6.0000    -0.1724     3.8918     3.8918    -0.0000
 17 H      0.8358     1.0000     0.1642     0.9619     0.9619    -0.0000
 18 C      5.8704     6.0000     0.1296     3.9289     3.9289     0.0000
 19 C      6.4274     6.0000    -0.4274     3.8465     3.8465    -0.0000
 20 H      0.8509     1.0000     0.1491     0.9824     0.9824     0.0000
 21 H      0.8480     1.0000     0.1520     0.9694     0.9694     0.0000
 22 H      0.8609     1.0000     0.1391     0.9776     0.9776    -0.0000
 23 C      6.4250     6.0000    -0.4250     3.8490     3.8490     0.0000
 24 H      0.8600     1.0000     0.1400     0.9782     0.9782    -0.0000
 25 H      0.8525     1.0000     0.1475     0.9710     0.9710     0.0000
 26 H      0.8550     1.0000     0.1450     0.9855     0.9855     0.0000
 27 C      6.4213     6.0000    -0.4213     3.8412     3.8412     0.0000
 28 H      0.8489     1.0000     0.1511     0.9717     0.9717     0.0000
 29 H      0.8542     1.0000     0.1458     0.9838     0.9838     0.0000
 30 H      0.8531     1.0000     0.1469     0.9768     0.9768    -0.0000
 31 C      5.8984     6.0000     0.1016     3.8923     3.8923    -0.0000
 32 C      6.0574     6.0000    -0.0574     3.7090     3.7090     0.0000
 33 C      6.1756     6.0000    -0.1756     3.8164     3.8164    -0.0000
 34 H      0.8325     1.0000     0.1675     0.9643     0.9643    -0.0000
 35 C      6.2013     6.0000    -0.2013     3.9388     3.9388     0.0000
 36 H      0.8427     1.0000     0.1573     0.9622     0.9622     0.0000
 37 C      6.1620     6.0000    -0.1620     3.8191     3.8191    -0.0000
 38 H      0.8408     1.0000     0.1592     0.9612     0.9612     0.0000
 39 C      6.2339     6.0000    -0.2339     3.9811     3.9811    -0.0000
 40 H      0.8174     1.0000     0.1826     0.9287     0.9287     0.0000
 41 C      5.8964     6.0000     0.1036     3.9201     3.9201     0.0000
 42 C      6.4329     6.0000    -0.4329     3.8573     3.8573     0.0000
 43 H      0.8538     1.0000     0.1462     0.9716     0.9716    -0.0000
 44 H      0.8526     1.0000     0.1474     0.9705     0.9705     0.0000
 45 H      0.8560     1.0000     0.1440     0.9715     0.9715    -0.0000
 46 C      6.4723     6.0000    -0.4723     3.9449     3.9449    -0.0000
 47 H      0.8485     1.0000     0.1515     0.9894     0.9894    -0.0000
 48 H      0.8295     1.0000     0.1705     0.9674     0.9674    -0.0000
 49 H      0.8364     1.0000     0.1636     0.9796     0.9796    -0.0000
 50 C      6.4398     6.0000    -0.4398     3.8797     3.8797     0.0000
 51 H      0.8531     1.0000     0.1469     0.9802     0.9802     0.0000
 52 H      0.8546     1.0000     0.1454     0.9700     0.9700    -0.0000
 53 H      0.8546     1.0000     0.1454     0.9720     0.9720     0.0000
 54 C      5.5581     6.0000     0.4419     4.0794     4.0794    -0.0000
 55 C      6.0589     6.0000    -0.0589     3.7356     3.7356     0.0000
 56 C      6.2016     6.0000    -0.2016     3.9233     3.9233     0.0000
 57 H      0.8393     1.0000     0.1607     0.9737     0.9737    -0.0000
 58 C      6.1728     6.0000    -0.1728     3.9033     3.9033     0.0000
 59 H      0.8381     1.0000     0.1619     0.9607     0.9607     0.0000
 60 C      6.1175     6.0000    -0.1175     3.8581     3.8581     0.0000
 61 H      0.8374     1.0000     0.1626     0.9585     0.9585    -0.0000
 62 C      6.1884     6.0000    -0.1884     3.9486     3.9486     0.0000
 63 H      0.8413     1.0000     0.1587     0.9631     0.9631     0.0000
 64 C      6.1023     6.0000    -0.1023     3.8472     3.8472     0.0000
 65 H      0.8206     1.0000     0.1794     0.9401     0.9401     0.0000
 66 H      0.8115     1.0000     0.1885     1.0650     1.0650    -0.0000
 67 O      8.5928     8.0000    -0.5928     1.8529     1.8529     0.0000
 68 C      5.6207     6.0000     0.3793     4.3580     4.3580     0.0000
 69 C      5.8674     6.0000     0.1326     3.3960     3.3960    -0.0000
 70 C      6.2309     6.0000    -0.2309     3.9792     3.9792    -0.0000
 71 H      0.8427     1.0000     0.1573     0.9809     0.9809    -0.0000
 72 C      6.1574     6.0000    -0.1574     3.8990     3.8990    -0.0000
 73 H      0.8451     1.0000     0.1549     0.9623     0.9623    -0.0000
 74 C      6.1523     6.0000    -0.1523     3.8972     3.8972    -0.0000
 75 H      0.8421     1.0000     0.1579     0.9595     0.9595    -0.0000
 76 C      6.1467     6.0000    -0.1467     3.8870     3.8870    -0.0000
 77 H      0.8446     1.0000     0.1554     0.9619     0.9619     0.0000
 78 C      6.2454     6.0000    -0.2454     3.9644     3.9644     0.0000
 79 H      0.8523     1.0000     0.1477     0.9945     0.9945     0.0000
 80 O      8.6232     8.0000    -0.6232     1.8248     1.8248     0.0000
 81 H      0.7330     1.0000     0.2670     0.9790     0.9790    -0.0000

  Mayer bond orders larger than 0.100000
B(  0-O ,  4-C ) :   1.5889 B(  0-O , 54-C ) :   0.2868 B(  1-O , 54-C ) :   2.0110 
B(  2-N ,  4-C ) :   1.5664 B(  2-N , 18-C ) :   0.8749 B(  2-N , 81-H ) :   0.7844 
B(  3-N ,  5-C ) :   0.9131 B(  3-N , 31-C ) :   0.9887 B(  3-N , 54-C ) :   0.7356 
B(  3-N , 66-H ) :   0.8217 B(  4-C ,  5-C ) :   0.8609 B(  4-C ,  7-C ) :   0.1208 
B(  5-C ,  6-H ) :   0.9307 B(  5-C ,  7-C ) :   0.8939 B(  7-C ,  8-C ) :   1.2877 
B(  7-C , 16-C ) :   1.3010 B(  8-C ,  9-H ) :   0.9757 B(  8-C , 10-C ) :   1.3808 
B( 10-C , 11-H ) :   0.9894 B( 10-C , 12-C ) :   1.3558 B( 12-C , 13-H ) :   0.9794 
B( 12-C , 14-C ) :   1.3626 B( 14-C , 15-H ) :   0.9846 B( 14-C , 16-C ) :   1.4239 
B( 16-C , 17-H ) :   0.9646 B( 18-C , 19-C ) :   0.9745 B( 18-C , 23-C ) :   0.9818 
B( 18-C , 27-C ) :   0.9729 B( 19-C , 20-H ) :   0.9615 B( 19-C , 21-H ) :   0.9596 
B( 19-C , 22-H ) :   0.9640 B( 23-C , 24-H ) :   0.9646 B( 23-C , 25-H ) :   0.9613 
B( 23-C , 26-H ) :   0.9616 B( 27-C , 28-H ) :   0.9611 B( 27-C , 29-H ) :   0.9649 
B( 27-C , 30-H ) :   0.9643 B( 31-C , 32-C ) :   1.3323 B( 31-C , 39-C ) :   1.3756 
B( 32-C , 33-C ) :   1.2779 B( 32-C , 41-C ) :   0.9650 B( 33-C , 34-H ) :   0.9656 
B( 33-C , 35-C ) :   1.4372 B( 35-C , 36-H ) :   0.9830 B( 35-C , 37-C ) :   1.3363 
B( 37-C , 38-H ) :   0.9888 B( 37-C , 39-C ) :   1.3699 B( 39-C , 40-H ) :   0.9776 
B( 41-C , 42-C ) :   0.9504 B( 41-C , 46-C ) :   1.0271 B( 41-C , 50-C ) :   0.9473 
B( 42-C , 43-H ) :   0.9581 B( 42-C , 44-H ) :   0.9616 B( 42-C , 45-H ) :   0.9689 
B( 46-C , 47-H ) :   0.9299 B( 46-C , 48-H ) :   0.9454 B( 46-C , 49-H ) :   0.9287 
B( 50-C , 51-H ) :   0.9682 B( 50-C , 52-H ) :   0.9605 B( 50-C , 53-H ) :   0.9570 
B( 54-C , 55-C ) :   0.9533 B( 55-C , 56-C ) :   1.3234 B( 55-C , 64-C ) :   1.3271 
B( 56-C , 57-H ) :   0.9803 B( 56-C , 58-C ) :   1.4224 B( 58-C , 59-H ) :   0.9755 
B( 58-C , 60-C ) :   1.3713 B( 60-C , 61-H ) :   0.9709 B( 60-C , 62-C ) :   1.3817 
B( 62-C , 63-H ) :   0.9793 B( 62-C , 64-C ) :   1.4328 B( 64-C , 65-H ) :   0.9505 
B( 67-O , 68-C ) :   1.7382 B( 67-O , 69-C ) :  -0.1324 B( 68-C , 69-C ) :   0.9335 
B( 68-C , 80-O ) :   1.6274 B( 69-C , 70-C ) :   1.3420 B( 69-C , 78-C ) :   1.3405 
B( 69-C , 80-O ) :  -0.1446 B( 70-C , 71-H ) :   0.9587 B( 70-C , 72-C ) :   1.4254 
B( 72-C , 73-H ) :   0.9761 B( 72-C , 74-C ) :   1.3856 B( 74-C , 75-H ) :   0.9704 
B( 74-C , 76-C ) :   1.3888 B( 76-C , 77-H ) :   0.9754 B( 76-C , 78-C ) :   1.4168 
B( 78-C , 79-H ) :   0.9665 B( 80-O , 81-H ) :   0.1530 

-------
TIMINGS
-------

Total SCF time: 0 days 0 hours 6 min 32 sec 

Total time                  ....     392.150 sec
Sum of individual times     ....     375.876 sec  ( 95.8%)

Fock matrix formation       ....     340.806 sec  ( 86.9%)
  Split-RI-J                ....      26.510 sec  (  7.8% of F)
  Chain of spheres X        ....     207.476 sec  ( 60.9% of F)
  XC integration            ....      47.693 sec  ( 14.0% of F)
    Basis function eval.    ....       2.390 sec  (  5.0% of XC)
    Density eval.           ....       7.492 sec  ( 15.7% of XC)
    XC-Functional eval.     ....       0.283 sec  (  0.6% of XC)
    XC-Potential eval.      ....       3.921 sec  (  8.2% of XC)
Diagonalization             ....       5.253 sec  (  1.3%)
Density matrix formation    ....       1.377 sec  (  0.4%)
Population analysis         ....       1.113 sec  (  0.3%)
Initial guess               ....       3.281 sec  (  0.8%)
Orbital Transformation      ....       0.000 sec  (  0.0%)
Orbital Orthonormalization  ....       0.000 sec  (  0.0%)
DIIS solution               ....       4.713 sec  (  1.2%)
SOSCF solution              ....       7.942 sec  (  2.0%)
Grid generation             ....      11.390 sec  (  2.9%)

Maximum memory used throughout the entire SCF-calculation: 581.9 MB
[1715727491.326839] [node054:760365:0]          mpool.c:43   UCX  WARN  object 0x142199c0 was not returned to mpool ucp_requests
[1715727491.326860] [node054:760365:0]          mpool.c:43   UCX  WARN  object 0x14219b80 was not returned to mpool ucp_requests
[1715727491.326865] [node054:760365:0]          mpool.c:43   UCX  WARN  object 0x14219f00 was not returned to mpool ucp_requests
[1715727491.328586] [node054:760377:0]          mpool.c:43   UCX  WARN  object 0x13e27c80 was not returned to mpool ucp_requests
[1715727491.328606] [node054:760377:0]          mpool.c:43   UCX  WARN  object 0x13e28000 was not returned to mpool ucp_requests
[1715727491.328613] [node054:760377:0]          mpool.c:43   UCX  WARN  object 0x13e281c0 was not returned to mpool ucp_requests
[1715727491.332234] [node054:760364:0]          mpool.c:43   UCX  WARN  object 0x13f50840 was not returned to mpool ucp_requests
[1715727491.332252] [node054:760364:0]          mpool.c:43   UCX  WARN  object 0x13f50a00 was not returned to mpool ucp_requests
[1715727491.332256] [node054:760364:0]          mpool.c:43   UCX  WARN  object 0x13f50bc0 was not returned to mpool ucp_requests
[1715727491.332259] [node054:760364:0]          mpool.c:43   UCX  WARN  object 0x13f50d80 was not returned to mpool ucp_requests
[1715727491.332273] [node054:760364:0]          mpool.c:43   UCX  WARN  object 0x13f50f40 was not returned to mpool ucp_requests
[1715727491.335605] [node054:760357:0]          mpool.c:43   UCX  WARN  object 0x12b4dcc0 was not returned to mpool ucp_requests
[1715727491.335618] [node054:760357:0]          mpool.c:43   UCX  WARN  object 0x12b4de80 was not returned to mpool ucp_requests
[1715727491.335622] [node054:760357:0]          mpool.c:43   UCX  WARN  object 0x12b4e040 was not returned to mpool ucp_requests
[1715727491.335626] [node054:760357:0]          mpool.c:43   UCX  WARN  object 0x12b4e200 was not returned to mpool ucp_requests
[1715727491.336491] [node054:760381:0]          mpool.c:43   UCX  WARN  object 0x12be5b00 was not returned to mpool ucp_requests
[1715727491.336505] [node054:760381:0]          mpool.c:43   UCX  WARN  object 0x12be5cc0 was not returned to mpool ucp_requests
[1715727491.336510] [node054:760381:0]          mpool.c:43   UCX  WARN  object 0x12be5e80 was not returned to mpool ucp_requests
[1715727491.336590] [node054:760380:0]          mpool.c:43   UCX  WARN  object 0x12d077c0 was not returned to mpool ucp_requests
[1715727491.336608] [node054:760380:0]          mpool.c:43   UCX  WARN  object 0x12d07980 was not returned to mpool ucp_requests
[1715727491.336614] [node054:760380:0]          mpool.c:43   UCX  WARN  object 0x12d07d00 was not returned to mpool ucp_requests
[1715727491.336709] [node054:760382:0]          mpool.c:43   UCX  WARN  object 0x14ab9840 was not returned to mpool ucp_requests
[1715727491.336720] [node054:760382:0]          mpool.c:43   UCX  WARN  object 0x14ab9bc0 was not returned to mpool ucp_requests
[1715727491.336724] [node054:760382:0]          mpool.c:43   UCX  WARN  object 0x14ab9d80 was not returned to mpool ucp_requests
[1715727491.336899] [node054:760383:0]          mpool.c:43   UCX  WARN  object 0x141facc0 was not returned to mpool ucp_requests
[1715727491.336913] [node054:760383:0]          mpool.c:43   UCX  WARN  object 0x141fae80 was not returned to mpool ucp_requests
[1715727491.336917] [node054:760383:0]          mpool.c:43   UCX  WARN  object 0x141fb040 was not returned to mpool ucp_requests
[1715727491.336910] [node054:760384:0]          mpool.c:43   UCX  WARN  object 0x13e64a40 was not returned to mpool ucp_requests
[1715727491.336925] [node054:760384:0]          mpool.c:43   UCX  WARN  object 0x13e64c00 was not returned to mpool ucp_requests
[1715727491.336929] [node054:760384:0]          mpool.c:43   UCX  WARN  object 0x13e64dc0 was not returned to mpool ucp_requests
[1715727491.337369] [node054:760387:0]          mpool.c:43   UCX  WARN  object 0x134ab800 was not returned to mpool ucp_requests
[1715727491.337380] [node054:760387:0]          mpool.c:43   UCX  WARN  object 0x134ab9c0 was not returned to mpool ucp_requests
[1715727491.337384] [node054:760387:0]          mpool.c:43   UCX  WARN  object 0x134abd40 was not returned to mpool ucp_requests
[1715727491.336658] [node054:760389:0]          mpool.c:43   UCX  WARN  object 0x1438da40 was not returned to mpool ucp_requests
[1715727491.336672] [node054:760389:0]          mpool.c:43   UCX  WARN  object 0x1438dc00 was not returned to mpool ucp_requests
[1715727491.336677] [node054:760389:0]          mpool.c:43   UCX  WARN  object 0x1438ddc0 was not returned to mpool ucp_requests
[1715727491.336714] [node054:760359:0]          mpool.c:43   UCX  WARN  object 0x144edac0 was not returned to mpool ucp_requests
[1715727491.336726] [node054:760359:0]          mpool.c:43   UCX  WARN  object 0x144edc80 was not returned to mpool ucp_requests
[1715727491.336729] [node054:760359:0]          mpool.c:43   UCX  WARN  object 0x144ede40 was not returned to mpool ucp_requests
[1715727491.336732] [node054:760359:0]          mpool.c:43   UCX  WARN  object 0x144ee000 was not returned to mpool ucp_requests
[1715727491.342245] [node054:760386:0]          mpool.c:43   UCX  WARN  object 0x12d52b80 was not returned to mpool ucp_requests
[1715727491.342271] [node054:760386:0]          mpool.c:43   UCX  WARN  object 0x12d52f00 was not returned to mpool ucp_requests
[1715727491.342276] [node054:760386:0]          mpool.c:43   UCX  WARN  object 0x12d530c0 was not returned to mpool ucp_requests
[1715727491.343012] [node054:760374:0]          mpool.c:43   UCX  WARN  object 0x140929c0 was not returned to mpool ucp_requests
[1715727491.343024] [node054:760374:0]          mpool.c:43   UCX  WARN  object 0x14092b80 was not returned to mpool ucp_requests
[1715727491.343027] [node054:760374:0]          mpool.c:43   UCX  WARN  object 0x14093280 was not returned to mpool ucp_requests
[1715727491.343577] [node054:760361:0]          mpool.c:43   UCX  WARN  object 0x136ac840 was not returned to mpool ucp_requests
[1715727491.343591] [node054:760361:0]          mpool.c:43   UCX  WARN  object 0x136aca00 was not returned to mpool ucp_requests
[1715727491.343594] [node054:760361:0]          mpool.c:43   UCX  WARN  object 0x136acbc0 was not returned to mpool ucp_requests
[1715727491.343596] [node054:760361:0]          mpool.c:43   UCX  WARN  object 0x136acd80 was not returned to mpool ucp_requests
[1715727491.353478] [node054:760366:0]          mpool.c:43   UCX  WARN  object 0x12de4400 was not returned to mpool ucp_requests
[1715727491.353495] [node054:760366:0]          mpool.c:43   UCX  WARN  object 0x12de4940 was not returned to mpool ucp_requests
[1715727491.353500] [node054:760366:0]          mpool.c:43   UCX  WARN  object 0x12de4b00 was not returned to mpool ucp_requests
[1715727491.354103] [node054:760358:0]          mpool.c:43   UCX  WARN  object 0x145bfa40 was not returned to mpool ucp_requests
[1715727491.354114] [node054:760358:0]          mpool.c:43   UCX  WARN  object 0x145bfc00 was not returned to mpool ucp_requests
[1715727491.354118] [node054:760358:0]          mpool.c:43   UCX  WARN  object 0x145bfdc0 was not returned to mpool ucp_requests
[1715727491.354122] [node054:760358:0]          mpool.c:43   UCX  WARN  object 0x145bff80 was not returned to mpool ucp_requests
[1715727491.355178] [node054:760373:0]          mpool.c:43   UCX  WARN  object 0x13c082c0 was not returned to mpool ucp_requests
[1715727491.355190] [node054:760373:0]          mpool.c:43   UCX  WARN  object 0x13c08b80 was not returned to mpool ucp_requests
[1715727491.355194] [node054:760373:0]          mpool.c:43   UCX  WARN  object 0x13c08d40 was not returned to mpool ucp_requests
[1715727491.356167] [node054:760379:0]          mpool.c:43   UCX  WARN  object 0x13af0640 was not returned to mpool ucp_requests
[1715727491.356185] [node054:760379:0]          mpool.c:43   UCX  WARN  object 0x13af09c0 was not returned to mpool ucp_requests
[1715727491.356189] [node054:760379:0]          mpool.c:43   UCX  WARN  object 0x13af0d40 was not returned to mpool ucp_requests
[1715727491.356175] [node054:760355:0]          mpool.c:43   UCX  WARN  object 0x13acecc0 was not returned to mpool ucp_requests
[1715727491.356187] [node054:760355:0]          mpool.c:43   UCX  WARN  object 0x13acee80 was not returned to mpool ucp_requests
[1715727491.356191] [node054:760355:0]          mpool.c:43   UCX  WARN  object 0x13acf040 was not returned to mpool ucp_requests
[1715727491.356194] [node054:760355:0]          mpool.c:43   UCX  WARN  object 0x13acf200 was not returned to mpool ucp_requests
[1715727491.356165] [node054:760375:0]          mpool.c:43   UCX  WARN  object 0x14552940 was not returned to mpool ucp_requests
[1715727491.356176] [node054:760375:0]          mpool.c:43   UCX  WARN  object 0x14552cc0 was not returned to mpool ucp_requests
[1715727491.356180] [node054:760375:0]          mpool.c:43   UCX  WARN  object 0x14552e80 was not returned to mpool ucp_requests
[1715727491.356234] [node054:760378:0]          mpool.c:43   UCX  WARN  object 0x13de6400 was not returned to mpool ucp_requests
[1715727491.356244] [node054:760378:0]          mpool.c:43   UCX  WARN  object 0x13de65c0 was not returned to mpool ucp_requests
[1715727491.356249] [node054:760378:0]          mpool.c:43   UCX  WARN  object 0x13de6cc0 was not returned to mpool ucp_requests
[1715727491.356333] [node054:760370:0]          mpool.c:43   UCX  WARN  object 0x142ed980 was not returned to mpool ucp_requests
[1715727491.356344] [node054:760370:0]          mpool.c:43   UCX  WARN  object 0x142ee080 was not returned to mpool ucp_requests
[1715727491.356349] [node054:760370:0]          mpool.c:43   UCX  WARN  object 0x142ee240 was not returned to mpool ucp_requests
[1715727491.375395] [node054:760362:0]          mpool.c:43   UCX  WARN  object 0x13aa8b40 was not returned to mpool ucp_requests
[1715727491.375407] [node054:760362:0]          mpool.c:43   UCX  WARN  object 0x13aa8d00 was not returned to mpool ucp_requests
[1715727491.375411] [node054:760362:0]          mpool.c:43   UCX  WARN  object 0x13aa8ec0 was not returned to mpool ucp_requests
[1715727491.375415] [node054:760362:0]          mpool.c:43   UCX  WARN  object 0x13aa9080 was not returned to mpool ucp_requests
[1715727491.375417] [node054:760362:0]          mpool.c:43   UCX  WARN  object 0x13aa9240 was not returned to mpool ucp_requests
[1715727491.378335] [node054:760388:0]          mpool.c:43   UCX  WARN  object 0x149d6b80 was not returned to mpool ucp_requests
[1715727491.378348] [node054:760388:0]          mpool.c:43   UCX  WARN  object 0x149d6d40 was not returned to mpool ucp_requests
[1715727491.378353] [node054:760388:0]          mpool.c:43   UCX  WARN  object 0x149d6f00 was not returned to mpool ucp_requests
[1715727491.399081] [node054:760376:0]          mpool.c:43   UCX  WARN  object 0x13574940 was not returned to mpool ucp_requests
[1715727491.399091] [node054:760376:0]          mpool.c:43   UCX  WARN  object 0x13574b00 was not returned to mpool ucp_requests
[1715727491.399095] [node054:760376:0]          mpool.c:43   UCX  WARN  object 0x13574cc0 was not returned to mpool ucp_requests
[1715727491.405673] [node054:760385:0]          mpool.c:43   UCX  WARN  object 0x134cd7c0 was not returned to mpool ucp_requests
[1715727491.405686] [node054:760385:0]          mpool.c:43   UCX  WARN  object 0x134cdb40 was not returned to mpool ucp_requests
[1715727491.405691] [node054:760385:0]          mpool.c:43   UCX  WARN  object 0x134cdd00 was not returned to mpool ucp_requests
[1715727491.409292] [node054:760371:0]          mpool.c:43   UCX  WARN  object 0x12b3c4c0 was not returned to mpool ucp_requests
[1715727491.409303] [node054:760371:0]          mpool.c:43   UCX  WARN  object 0x12b3ca00 was not returned to mpool ucp_requests
[1715727491.409307] [node054:760371:0]          mpool.c:43   UCX  WARN  object 0x12b3d100 was not returned to mpool ucp_requests
[1715727491.411140] [node054:760368:0]          mpool.c:43   UCX  WARN  object 0x13ef4640 was not returned to mpool ucp_requests
[1715727491.411150] [node054:760368:0]          mpool.c:43   UCX  WARN  object 0x13ef4d40 was not returned to mpool ucp_requests
[1715727491.411154] [node054:760368:0]          mpool.c:43   UCX  WARN  object 0x13ef4f00 was not returned to mpool ucp_requests


-------------------------------------------------------------------------------
                          DFT DISPERSION CORRECTION                            
                                                                               
                              DFTD3 V3.1  Rev 1                                
                          USING Becke-Johnson damping                          
-------------------------------------------------------------------------------
The PBE0 functional is recognized
Active option DFTDOPT                   ...         4   

molecular C6(AA) [au] = 70412.245695 


            DFT-D V3
 parameters
 s6 scaling factor         :     1.0000 
 a1 scaling factor         :     0.4145 
 s8 scaling factor         :     1.2177 
 a2 scaling factor         :     4.8593 
 ad hoc parameters k1-k3   :    16.0000     1.3333    -4.0000 

 Edisp/kcal,au: -75.942203983714  -0.121021592537 
 E6   /kcal   : -48.933711803 
 E8   /kcal   : -27.008492181 
 % E8         :  35.564535613 

-------------------------   ----------------
Dispersion correction           -0.121021593
-------------------------   ----------------


-------------------------   --------------------
FINAL SINGLE POINT ENERGY     -1805.026540348756
-------------------------   --------------------


           ************************************************************
           *        Program running with 30 parallel MPI-processes    *
           *              working on a common directory               *
           ************************************************************
------------------------------------------------------------------------------
                         ORCA SCF GRADIENT CALCULATION
------------------------------------------------------------------------------

 ... reading COSX grid (gridx3)
Gradient of the Kohn-Sham DFT energy:
Kohn-Sham wavefunction type      ... RKS
Hartree-Fock exchange scaling    ...    0.250
Number of operators              ...    1
Number of atoms                  ...   82
Basis set dimensions             ... 1542
Integral neglect threshold       ... 2.5e-11
Integral primitive cutoff        ... 2.5e-12
SHARK Integral package           ... ON

Nuc. rep. gradient       (SHARK) ... done (  0.0 sec)
HCore & Overlap gradient (SHARK) ... done (  1.3 sec)
RI-J gradient            (SHARK) ... done (  5.2 sec)
COSX-gradient                    ... done ( 49.1 sec)
Exchange-correlation gradient    ... done
Dispersion correction            ... done

------------------
CARTESIAN GRADIENT
------------------

   1   O   :   -0.000002597   -0.000007255   -0.000015692
   2   O   :   -0.000003704   -0.000004844   -0.000002091
   3   N   :   -0.000016107   -0.000016525   -0.000018522
   4   N   :   -0.000004504   -0.000012767   -0.000004184
   5   C   :   -0.000007517    0.000007821   -0.000000615
   6   C   :   -0.000006825   -0.000009333   -0.000007059
   7   H   :   -0.000020123   -0.000004521   -0.000003807
   8   C   :   -0.000008813   -0.000020029   -0.000002866
   9   C   :   -0.000000078   -0.000001511   -0.000009034
  10   H   :   -0.000011785   -0.000006436   -0.000011685
  11   C   :   -0.000007502   -0.000005276   -0.000009121
  12   H   :   -0.000009147   -0.000005570   -0.000007159
  13   C   :   -0.000005298   -0.000004429   -0.000008769
  14   H   :   -0.000011707   -0.000010344   -0.000007886
  15   C   :   -0.000009756   -0.000009585   -0.000009601
  16   H   :   -0.000005648   -0.000008188   -0.000007403
  17   C   :    0.000001002   -0.000004746   -0.000003979
  18   H   :   -0.000009614   -0.000005445   -0.000006099
  19   C   :   -0.000009762   -0.000010464   -0.000004009
  20   C   :   -0.000004065   -0.000006493   -0.000006439
  21   H   :   -0.000009927   -0.000007120   -0.000005842
  22   H   :   -0.000004808   -0.000009271   -0.000004289
  23   H   :   -0.000005716   -0.000006492   -0.000008780
  24   C   :    0.000003025    0.000002301   -0.000008586
  25   H   :   -0.000010064   -0.000014340   -0.000002180
  26   H   :   -0.000011762   -0.000005178   -0.000002108
  27   H   :   -0.000009947   -0.000005089   -0.000008848
  28   C   :    0.000002149   -0.000002469   -0.000012388
  29   H   :   -0.000011877   -0.000010931   -0.000005787
  30   H   :   -0.000006622   -0.000008501   -0.000010509
  31   H   :   -0.000015195   -0.000009160   -0.000007313
  32   C   :   -0.000008092    0.000006273   -0.000003421
  33   C   :   -0.000010527   -0.000001666   -0.000004107
  34   C   :   -0.000009208    0.000002226   -0.000003713
  35   H   :   -0.000012108   -0.000002818   -0.000009335
  36   C   :   -0.000010281   -0.000007932   -0.000005948
  37   H   :   -0.000007297    0.000000345   -0.000007775
  38   C   :   -0.000005407    0.000002288   -0.000004646
  39   H   :   -0.000007470   -0.000004398   -0.000005109
  40   C   :   -0.000011349   -0.000008224   -0.000007347
  41   H   :   -0.000007015   -0.000001970    0.000000310
  42   C   :    0.000000079   -0.000004592   -0.000006561
  43   C   :   -0.000014145   -0.000006035   -0.000008037
  44   H   :   -0.000007385    0.000001744   -0.000008657
  45   H   :   -0.000009371   -0.000000609   -0.000007647
  46   H   :   -0.000008491    0.000002648   -0.000002770
  47   C   :   -0.000020026    0.000004488   -0.000010515
  48   H   :   -0.000008183   -0.000000582   -0.000003187
  49   H   :   -0.000008244   -0.000001153   -0.000006455
  50   H   :   -0.000002095   -0.000006877   -0.000009853
  51   C   :   -0.000021541   -0.000009386   -0.000015508
  52   H   :   -0.000002522   -0.000009288    0.000005095
  53   H   :   -0.000006511    0.000004283   -0.000005413
  54   H   :   -0.000006055    0.000003145   -0.000010859
  55   C   :   -0.000011998   -0.000006550    0.000005145
  56   C   :   -0.000010213   -0.000004680   -0.000004384
  57   C   :   -0.000001479   -0.000005876   -0.000001593
  58   H   :   -0.000007830   -0.000003042   -0.000003376
  59   C   :   -0.000009063   -0.000005767   -0.000005253
  60   H   :   -0.000004793   -0.000003030   -0.000001697
  61   C   :   -0.000000701   -0.000003900    0.000001922
  62   H   :   -0.000004810   -0.000007432   -0.000002605
  63   C   :   -0.000008565   -0.000011193   -0.000005337
  64   H   :   -0.000005010   -0.000006474   -0.000002513
  65   C   :   -0.000005598   -0.000001529   -0.000004904
  66   H   :   -0.000005538   -0.000005619   -0.000007350
  67   H   :   -0.000005339   -0.000001709   -0.000017402
  68   O   :   -0.000017778    0.000000569   -0.000003622
  69   C   :    0.000006416    0.000007380   -0.000023942
  70   C   :   -0.000013945   -0.000015080   -0.000007585
  71   C   :    0.000009660   -0.000009032   -0.000021449
  72   H   :   -0.000004494   -0.000004945   -0.000000460
  73   C   :   -0.000007765   -0.000001144   -0.000004060
  74   H   :   -0.000014895   -0.000003990    0.000013854
  75   C   :   -0.000022469   -0.000001482    0.000004259
  76   H   :   -0.000033788   -0.000011348   -0.000006538
  77   C   :    0.000003564   -0.000008234   -0.000034760
  78   H   :   -0.000027829   -0.000014823   -0.000022303
  79   C   :   -0.000005360   -0.000008917   -0.000009299
  80   H   :   -0.000003375   -0.000014249   -0.000024392
  81   O   :   -0.000015341   -0.000015880   -0.000007090
  82   H   :    0.000000360    0.000006302   -0.000005689

Difference to translation invariance:
           :   -0.0006655067   -0.0004219525   -0.0005665282

Difference to rotation invariance:
           :   -0.0006824334   -0.0030484300    0.0013760127

Norm of the cartesian gradient     ...    0.0001471865
RMS gradient                       ...    0.0000093843
MAX gradient                       ...    0.0000347596

-------
TIMINGS
-------

Total SCF gradient time            ...       83.981 sec

One electron gradient       ....       1.327 sec  (  1.6%)
RI-J Coulomb gradient       ....       5.232 sec  (  6.2%)
COSX gradient               ....      49.090 sec  ( 58.5%)
XC gradient                 ....       9.406 sec  ( 11.2%)
CPCM gradient               ....       2.811 sec  (  3.3%)
   A-Matrix (El+Nuc)        ....       0.851 sec  (  1.0%)
   Potential                ....       1.959 sec  (  2.3%)

Maximum memory used throughout the entire SCFGRAD-calculation: 376.6 MB

                            ***************************************
                            *     ORCA property calculations      *
                            ***************************************

                                    ---------------------
                                    Active property flags
                                    ---------------------
   (+) Dipole Moment


------------------------------------------------------------------------------
                       ORCA ELECTRIC PROPERTIES CALCULATION
------------------------------------------------------------------------------

Dipole Moment Calculation                       ... on
Quadrupole Moment Calculation                   ... off
Polarizability Calculation                      ... off
GBWName                                         ... ImineBzOHTS_S3Dfreq.gbw
Electron density                                ... ImineBzOHTS_S3Dfreq.scfp
The origin for moment calculation is the CENTER OF MASS  = ( 8.344516,  5.835549 10.269975)

-------------
DIPOLE MOMENT
-------------
                                X             Y             Z
Electronic contribution:     -7.58579     -12.04699      -0.05937
Nuclear contribution   :      7.07451       7.55347       1.06989
                        -----------------------------------------
Total Dipole Moment    :     -0.51128      -4.49352       1.01052
                        -----------------------------------------
Magnitude (a.u.)       :      4.63403
Magnitude (Debye)      :     11.77878


--------------------
Rotational spectrum 
--------------------
 
Rotational constants in cm-1:     0.003473     0.002618     0.002178 
Rotational constants in MHz :   104.128265    78.489220    65.294523 

 Dipole components along the rotational axes: 
x,y,z [a.u.] :     3.039650    -1.785731    -3.007651 
x,y,z [Debye]:     7.726176    -4.538967    -7.644840 

 

----------------------------------------------------------------------------
                           ORCA NUMERICAL FREQUENCIES
                              (30-process run)
----------------------------------------------------------------------------

Number of atoms                ... 82
Central differences            ... used
Number of displacements        ... 492
Numerical increment            ... 5.000e-03 bohr
IR-spectrum generation         ... on
Raman-spectrum generation      ... off
Surface Crossing Hessian       ... off

The output will be reduced. Please look at the following files:
SCF program output             ... >ImineBzOHTS_S3Dfreq.lastscf
Integral program output        ... >ImineBzOHTS_S3Dfreq.lastint
Gradient program output        ... >ImineBzOHTS_S3Dfreq.lastgrad
Dipole moment program output   ... >ImineBzOHTS_S3Dfreq.lastmom
AutoCI program output          ... >ImineBzOHTS_S3Dfreq.lastautoci

	<< Calculating on displaced geometry   5 (of 492) >>
	<< Calculating on displaced geometry   1 (of 492) >>
	<< Calculating on displaced geometry   7 (of 492) >>
	<< Calculating on displaced geometry   6 (of 492) >>
	<< Calculating on displaced geometry  15 (of 492) >>
	<< Calculating on displaced geometry  21 (of 492) >>
	<< Calculating on displaced geometry  18 (of 492) >>
	<< Calculating on displaced geometry  20 (of 492) >>
	<< Calculating on displaced geometry   9 (of 492) >>
	<< Calculating on displaced geometry  24 (of 492) >>
	<< Calculating on displaced geometry  26 (of 492) >>
	<< Calculating on displaced geometry  30 (of 492) >>
	<< Calculating on displaced geometry   3 (of 492) >>
	<< Calculating on displaced geometry  17 (of 492) >>
	<< Calculating on displaced geometry  22 (of 492) >>
	<< Calculating on displaced geometry  19 (of 492) >>
	<< Calculating on displaced geometry  25 (of 492) >>
	<< Calculating on displaced geometry  10 (of 492) >>
	<< Calculating on displaced geometry  14 (of 492) >>
	<< Calculating on displaced geometry  27 (of 492) >>
	<< Calculating on displaced geometry  29 (of 492) >>
	<< Calculating on displaced geometry  13 (of 492) >>
	<< Calculating on displaced geometry  11 (of 492) >>
	<< Calculating on displaced geometry   4 (of 492) >>
	<< Calculating on displaced geometry  16 (of 492) >>
	<< Calculating on displaced geometry  12 (of 492) >>
	<< Calculating on displaced geometry  28 (of 492) >>
	<< Calculating on displaced geometry   8 (of 492) >>
	<< Calculating on displaced geometry   2 (of 492) >>
	<< Calculating on displaced geometry  23 (of 492) >>
	<< Calculating on displaced geometry  32 (of 492) >>
	<< Calculating on displaced geometry  31 (of 492) >>
	<< Calculating on displaced geometry  33 (of 492) >>
	<< Calculating on displaced geometry  34 (of 492) >>
	<< Calculating on displaced geometry  35 (of 492) >>
	<< Calculating on displaced geometry  36 (of 492) >>
	<< Calculating on displaced geometry  38 (of 492) >>
	<< Calculating on displaced geometry  37 (of 492) >>
	<< Calculating on displaced geometry  39 (of 492) >>
	<< Calculating on displaced geometry  40 (of 492) >>
	<< Calculating on displaced geometry  41 (of 492) >>
	<< Calculating on displaced geometry  42 (of 492) >>
	<< Calculating on displaced geometry  43 (of 492) >>
	<< Calculating on displaced geometry  44 (of 492) >>
	<< Calculating on displaced geometry  45 (of 492) >>
	<< Calculating on displaced geometry  46 (of 492) >>
	<< Calculating on displaced geometry  47 (of 492) >>
	<< Calculating on displaced geometry  48 (of 492) >>
	<< Calculating on displaced geometry  49 (of 492) >>
	<< Calculating on displaced geometry  50 (of 492) >>
	<< Calculating on displaced geometry  51 (of 492) >>
	<< Calculating on displaced geometry  52 (of 492) >>
	<< Calculating on displaced geometry  53 (of 492) >>
	<< Calculating on displaced geometry  54 (of 492) >>
	<< Calculating on displaced geometry  55 (of 492) >>
	<< Calculating on displaced geometry  56 (of 492) >>
	<< Calculating on displaced geometry  57 (of 492) >>
	<< Calculating on displaced geometry  58 (of 492) >>
	<< Calculating on displaced geometry  59 (of 492) >>
	<< Calculating on displaced geometry  60 (of 492) >>
	<< Calculating on displaced geometry  61 (of 492) >>
	<< Calculating on displaced geometry  62 (of 492) >>
	<< Calculating on displaced geometry  63 (of 492) >>
	<< Calculating on displaced geometry  64 (of 492) >>
	<< Calculating on displaced geometry  65 (of 492) >>
	<< Calculating on displaced geometry  66 (of 492) >>
	<< Calculating on displaced geometry  67 (of 492) >>
	<< Calculating on displaced geometry  68 (of 492) >>
	<< Calculating on displaced geometry  69 (of 492) >>
	<< Calculating on displaced geometry  70 (of 492) >>
	<< Calculating on displaced geometry  71 (of 492) >>
	<< Calculating on displaced geometry  72 (of 492) >>
	<< Calculating on displaced geometry  73 (of 492) >>
	<< Calculating on displaced geometry  74 (of 492) >>
	<< Calculating on displaced geometry  75 (of 492) >>
	<< Calculating on displaced geometry  76 (of 492) >>
	<< Calculating on displaced geometry  77 (of 492) >>
	<< Calculating on displaced geometry  78 (of 492) >>
	<< Calculating on displaced geometry  79 (of 492) >>
	<< Calculating on displaced geometry  80 (of 492) >>
	<< Calculating on displaced geometry  81 (of 492) >>
	<< Calculating on displaced geometry  82 (of 492) >>
	<< Calculating on displaced geometry  83 (of 492) >>
	<< Calculating on displaced geometry  84 (of 492) >>
	<< Calculating on displaced geometry  85 (of 492) >>
	<< Calculating on displaced geometry  86 (of 492) >>
	<< Calculating on displaced geometry  87 (of 492) >>
	<< Calculating on displaced geometry  88 (of 492) >>
	<< Calculating on displaced geometry  89 (of 492) >>
	<< Calculating on displaced geometry  90 (of 492) >>
	<< Calculating on displaced geometry  91 (of 492) >>
	<< Calculating on displaced geometry  92 (of 492) >>
	<< Calculating on displaced geometry  93 (of 492) >>
	<< Calculating on displaced geometry  94 (of 492) >>
	<< Calculating on displaced geometry  95 (of 492) >>
	<< Calculating on displaced geometry  96 (of 492) >>
	<< Calculating on displaced geometry  97 (of 492) >>
	<< Calculating on displaced geometry  98 (of 492) >>
	<< Calculating on displaced geometry  99 (of 492) >>
	<< Calculating on displaced geometry 100 (of 492) >>
	<< Calculating on displaced geometry 101 (of 492) >>
	<< Calculating on displaced geometry 102 (of 492) >>
	<< Calculating on displaced geometry 103 (of 492) >>
	<< Calculating on displaced geometry 104 (of 492) >>
	<< Calculating on displaced geometry 105 (of 492) >>
	<< Calculating on displaced geometry 106 (of 492) >>
	<< Calculating on displaced geometry 107 (of 492) >>
	<< Calculating on displaced geometry 108 (of 492) >>
	<< Calculating on displaced geometry 109 (of 492) >>
	<< Calculating on displaced geometry 110 (of 492) >>
	<< Calculating on displaced geometry 111 (of 492) >>
	<< Calculating on displaced geometry 112 (of 492) >>
	<< Calculating on displaced geometry 113 (of 492) >>
	<< Calculating on displaced geometry 114 (of 492) >>
	<< Calculating on displaced geometry 115 (of 492) >>
	<< Calculating on displaced geometry 116 (of 492) >>
	<< Calculating on displaced geometry 117 (of 492) >>
	<< Calculating on displaced geometry 118 (of 492) >>
	<< Calculating on displaced geometry 119 (of 492) >>
	<< Calculating on displaced geometry 120 (of 492) >>
	<< Calculating on displaced geometry 121 (of 492) >>
	<< Calculating on displaced geometry 122 (of 492) >>
	<< Calculating on displaced geometry 123 (of 492) >>
	<< Calculating on displaced geometry 124 (of 492) >>
	<< Calculating on displaced geometry 125 (of 492) >>
	<< Calculating on displaced geometry 126 (of 492) >>
	<< Calculating on displaced geometry 127 (of 492) >>
	<< Calculating on displaced geometry 128 (of 492) >>
	<< Calculating on displaced geometry 129 (of 492) >>
	<< Calculating on displaced geometry 130 (of 492) >>
	<< Calculating on displaced geometry 131 (of 492) >>
	<< Calculating on displaced geometry 132 (of 492) >>
	<< Calculating on displaced geometry 133 (of 492) >>
	<< Calculating on displaced geometry 134 (of 492) >>
	<< Calculating on displaced geometry 135 (of 492) >>
	<< Calculating on displaced geometry 136 (of 492) >>
	<< Calculating on displaced geometry 137 (of 492) >>
	<< Calculating on displaced geometry 138 (of 492) >>
	<< Calculating on displaced geometry 139 (of 492) >>
	<< Calculating on displaced geometry 140 (of 492) >>
	<< Calculating on displaced geometry 141 (of 492) >>
	<< Calculating on displaced geometry 142 (of 492) >>
	<< Calculating on displaced geometry 143 (of 492) >>
	<< Calculating on displaced geometry 144 (of 492) >>
	<< Calculating on displaced geometry 145 (of 492) >>
	<< Calculating on displaced geometry 146 (of 492) >>
	<< Calculating on displaced geometry 147 (of 492) >>
	<< Calculating on displaced geometry 148 (of 492) >>
	<< Calculating on displaced geometry 149 (of 492) >>
	<< Calculating on displaced geometry 150 (of 492) >>
	<< Calculating on displaced geometry 151 (of 492) >>
	<< Calculating on displaced geometry 152 (of 492) >>
	<< Calculating on displaced geometry 153 (of 492) >>
	<< Calculating on displaced geometry 154 (of 492) >>
	<< Calculating on displaced geometry 155 (of 492) >>
	<< Calculating on displaced geometry 156 (of 492) >>
	<< Calculating on displaced geometry 157 (of 492) >>
	<< Calculating on displaced geometry 158 (of 492) >>
	<< Calculating on displaced geometry 159 (of 492) >>
	<< Calculating on displaced geometry 160 (of 492) >>
	<< Calculating on displaced geometry 161 (of 492) >>
	<< Calculating on displaced geometry 162 (of 492) >>
	<< Calculating on displaced geometry 163 (of 492) >>
	<< Calculating on displaced geometry 164 (of 492) >>
	<< Calculating on displaced geometry 165 (of 492) >>
	<< Calculating on displaced geometry 166 (of 492) >>
	<< Calculating on displaced geometry 167 (of 492) >>
	<< Calculating on displaced geometry 168 (of 492) >>
	<< Calculating on displaced geometry 169 (of 492) >>
	<< Calculating on displaced geometry 170 (of 492) >>
	<< Calculating on displaced geometry 171 (of 492) >>
	<< Calculating on displaced geometry 172 (of 492) >>
	<< Calculating on displaced geometry 173 (of 492) >>
	<< Calculating on displaced geometry 174 (of 492) >>
	<< Calculating on displaced geometry 175 (of 492) >>
	<< Calculating on displaced geometry 176 (of 492) >>
	<< Calculating on displaced geometry 177 (of 492) >>
	<< Calculating on displaced geometry 178 (of 492) >>
	<< Calculating on displaced geometry 179 (of 492) >>
	<< Calculating on displaced geometry 180 (of 492) >>
	<< Calculating on displaced geometry 181 (of 492) >>
	<< Calculating on displaced geometry 182 (of 492) >>
	<< Calculating on displaced geometry 183 (of 492) >>
	<< Calculating on displaced geometry 184 (of 492) >>
	<< Calculating on displaced geometry 185 (of 492) >>
	<< Calculating on displaced geometry 186 (of 492) >>
	<< Calculating on displaced geometry 187 (of 492) >>
	<< Calculating on displaced geometry 188 (of 492) >>
	<< Calculating on displaced geometry 189 (of 492) >>
	<< Calculating on displaced geometry 190 (of 492) >>
	<< Calculating on displaced geometry 191 (of 492) >>
	<< Calculating on displaced geometry 192 (of 492) >>
	<< Calculating on displaced geometry 193 (of 492) >>
	<< Calculating on displaced geometry 194 (of 492) >>
	<< Calculating on displaced geometry 195 (of 492) >>
	<< Calculating on displaced geometry 196 (of 492) >>
	<< Calculating on displaced geometry 197 (of 492) >>
	<< Calculating on displaced geometry 198 (of 492) >>
	<< Calculating on displaced geometry 199 (of 492) >>
	<< Calculating on displaced geometry 200 (of 492) >>
	<< Calculating on displaced geometry 201 (of 492) >>
	<< Calculating on displaced geometry 202 (of 492) >>
	<< Calculating on displaced geometry 203 (of 492) >>
	<< Calculating on displaced geometry 204 (of 492) >>
	<< Calculating on displaced geometry 205 (of 492) >>
	<< Calculating on displaced geometry 206 (of 492) >>
	<< Calculating on displaced geometry 207 (of 492) >>
	<< Calculating on displaced geometry 208 (of 492) >>
	<< Calculating on displaced geometry 209 (of 492) >>
	<< Calculating on displaced geometry 210 (of 492) >>
	<< Calculating on displaced geometry 211 (of 492) >>
	<< Calculating on displaced geometry 212 (of 492) >>
	<< Calculating on displaced geometry 213 (of 492) >>
	<< Calculating on displaced geometry 214 (of 492) >>
	<< Calculating on displaced geometry 215 (of 492) >>
	<< Calculating on displaced geometry 216 (of 492) >>
	<< Calculating on displaced geometry 217 (of 492) >>
	<< Calculating on displaced geometry 218 (of 492) >>
	<< Calculating on displaced geometry 219 (of 492) >>
	<< Calculating on displaced geometry 220 (of 492) >>
	<< Calculating on displaced geometry 221 (of 492) >>
	<< Calculating on displaced geometry 222 (of 492) >>
	<< Calculating on displaced geometry 223 (of 492) >>
	<< Calculating on displaced geometry 224 (of 492) >>
	<< Calculating on displaced geometry 225 (of 492) >>
	<< Calculating on displaced geometry 226 (of 492) >>
	<< Calculating on displaced geometry 227 (of 492) >>
	<< Calculating on displaced geometry 228 (of 492) >>
	<< Calculating on displaced geometry 229 (of 492) >>
	<< Calculating on displaced geometry 230 (of 492) >>
	<< Calculating on displaced geometry 231 (of 492) >>
	<< Calculating on displaced geometry 232 (of 492) >>
	<< Calculating on displaced geometry 233 (of 492) >>
	<< Calculating on displaced geometry 234 (of 492) >>
	<< Calculating on displaced geometry 235 (of 492) >>
	<< Calculating on displaced geometry 236 (of 492) >>
	<< Calculating on displaced geometry 237 (of 492) >>
	<< Calculating on displaced geometry 238 (of 492) >>
	<< Calculating on displaced geometry 239 (of 492) >>
	<< Calculating on displaced geometry 240 (of 492) >>
	<< Calculating on displaced geometry 241 (of 492) >>
	<< Calculating on displaced geometry 242 (of 492) >>
	<< Calculating on displaced geometry 243 (of 492) >>
	<< Calculating on displaced geometry 244 (of 492) >>
	<< Calculating on displaced geometry 245 (of 492) >>
	<< Calculating on displaced geometry 246 (of 492) >>
	<< Calculating on displaced geometry 247 (of 492) >>
	<< Calculating on displaced geometry 248 (of 492) >>
	<< Calculating on displaced geometry 249 (of 492) >>
	<< Calculating on displaced geometry 250 (of 492) >>
	<< Calculating on displaced geometry 251 (of 492) >>
	<< Calculating on displaced geometry 252 (of 492) >>
	<< Calculating on displaced geometry 253 (of 492) >>
	<< Calculating on displaced geometry 254 (of 492) >>
	<< Calculating on displaced geometry 255 (of 492) >>
	<< Calculating on displaced geometry 256 (of 492) >>
	<< Calculating on displaced geometry 257 (of 492) >>
	<< Calculating on displaced geometry 258 (of 492) >>
	<< Calculating on displaced geometry 259 (of 492) >>
	<< Calculating on displaced geometry 260 (of 492) >>
	<< Calculating on displaced geometry 261 (of 492) >>
	<< Calculating on displaced geometry 262 (of 492) >>
	<< Calculating on displaced geometry 263 (of 492) >>
	<< Calculating on displaced geometry 264 (of 492) >>
	<< Calculating on displaced geometry 265 (of 492) >>
	<< Calculating on displaced geometry 266 (of 492) >>
	<< Calculating on displaced geometry 267 (of 492) >>
	<< Calculating on displaced geometry 268 (of 492) >>
	<< Calculating on displaced geometry 269 (of 492) >>
	<< Calculating on displaced geometry 270 (of 492) >>
	<< Calculating on displaced geometry 271 (of 492) >>
	<< Calculating on displaced geometry 272 (of 492) >>
	<< Calculating on displaced geometry 273 (of 492) >>
	<< Calculating on displaced geometry 274 (of 492) >>
	<< Calculating on displaced geometry 275 (of 492) >>
	<< Calculating on displaced geometry 276 (of 492) >>
	<< Calculating on displaced geometry 277 (of 492) >>
	<< Calculating on displaced geometry 278 (of 492) >>
	<< Calculating on displaced geometry 279 (of 492) >>
	<< Calculating on displaced geometry 280 (of 492) >>
	<< Calculating on displaced geometry 281 (of 492) >>
	<< Calculating on displaced geometry 282 (of 492) >>
	<< Calculating on displaced geometry 283 (of 492) >>
	<< Calculating on displaced geometry 284 (of 492) >>
	<< Calculating on displaced geometry 285 (of 492) >>
	<< Calculating on displaced geometry 286 (of 492) >>
	<< Calculating on displaced geometry 287 (of 492) >>
	<< Calculating on displaced geometry 288 (of 492) >>
	<< Calculating on displaced geometry 289 (of 492) >>
	<< Calculating on displaced geometry 290 (of 492) >>
	<< Calculating on displaced geometry 291 (of 492) >>
	<< Calculating on displaced geometry 292 (of 492) >>
	<< Calculating on displaced geometry 293 (of 492) >>
	<< Calculating on displaced geometry 294 (of 492) >>
	<< Calculating on displaced geometry 295 (of 492) >>
	<< Calculating on displaced geometry 296 (of 492) >>
	<< Calculating on displaced geometry 297 (of 492) >>
	<< Calculating on displaced geometry 298 (of 492) >>
	<< Calculating on displaced geometry 299 (of 492) >>
	<< Calculating on displaced geometry 300 (of 492) >>
	<< Calculating on displaced geometry 301 (of 492) >>
	<< Calculating on displaced geometry 302 (of 492) >>
	<< Calculating on displaced geometry 303 (of 492) >>
	<< Calculating on displaced geometry 304 (of 492) >>
	<< Calculating on displaced geometry 305 (of 492) >>
	<< Calculating on displaced geometry 306 (of 492) >>
	<< Calculating on displaced geometry 307 (of 492) >>
	<< Calculating on displaced geometry 308 (of 492) >>
	<< Calculating on displaced geometry 309 (of 492) >>
	<< Calculating on displaced geometry 310 (of 492) >>
	<< Calculating on displaced geometry 311 (of 492) >>
	<< Calculating on displaced geometry 312 (of 492) >>
	<< Calculating on displaced geometry 313 (of 492) >>
	<< Calculating on displaced geometry 314 (of 492) >>
	<< Calculating on displaced geometry 315 (of 492) >>
	<< Calculating on displaced geometry 316 (of 492) >>
	<< Calculating on displaced geometry 317 (of 492) >>
	<< Calculating on displaced geometry 318 (of 492) >>
	<< Calculating on displaced geometry 319 (of 492) >>
	<< Calculating on displaced geometry 320 (of 492) >>
	<< Calculating on displaced geometry 321 (of 492) >>
	<< Calculating on displaced geometry 322 (of 492) >>
	<< Calculating on displaced geometry 323 (of 492) >>
	<< Calculating on displaced geometry 324 (of 492) >>
	<< Calculating on displaced geometry 325 (of 492) >>
	<< Calculating on displaced geometry 326 (of 492) >>
	<< Calculating on displaced geometry 327 (of 492) >>
	<< Calculating on displaced geometry 328 (of 492) >>
	<< Calculating on displaced geometry 329 (of 492) >>
	<< Calculating on displaced geometry 330 (of 492) >>
	<< Calculating on displaced geometry 331 (of 492) >>
	<< Calculating on displaced geometry 332 (of 492) >>
	<< Calculating on displaced geometry 333 (of 492) >>
	<< Calculating on displaced geometry 334 (of 492) >>
	<< Calculating on displaced geometry 335 (of 492) >>
	<< Calculating on displaced geometry 336 (of 492) >>
	<< Calculating on displaced geometry 337 (of 492) >>
	<< Calculating on displaced geometry 338 (of 492) >>
	<< Calculating on displaced geometry 339 (of 492) >>
	<< Calculating on displaced geometry 340 (of 492) >>
	<< Calculating on displaced geometry 341 (of 492) >>
	<< Calculating on displaced geometry 342 (of 492) >>
	<< Calculating on displaced geometry 343 (of 492) >>
	<< Calculating on displaced geometry 344 (of 492) >>
	<< Calculating on displaced geometry 345 (of 492) >>
	<< Calculating on displaced geometry 346 (of 492) >>
	<< Calculating on displaced geometry 347 (of 492) >>
	<< Calculating on displaced geometry 348 (of 492) >>
	<< Calculating on displaced geometry 349 (of 492) >>
	<< Calculating on displaced geometry 350 (of 492) >>
	<< Calculating on displaced geometry 351 (of 492) >>
	<< Calculating on displaced geometry 352 (of 492) >>
	<< Calculating on displaced geometry 353 (of 492) >>
	<< Calculating on displaced geometry 354 (of 492) >>
	<< Calculating on displaced geometry 355 (of 492) >>
	<< Calculating on displaced geometry 356 (of 492) >>
	<< Calculating on displaced geometry 357 (of 492) >>
	<< Calculating on displaced geometry 358 (of 492) >>
	<< Calculating on displaced geometry 359 (of 492) >>
	<< Calculating on displaced geometry 360 (of 492) >>
	<< Calculating on displaced geometry 361 (of 492) >>
	<< Calculating on displaced geometry 362 (of 492) >>
	<< Calculating on displaced geometry 363 (of 492) >>
	<< Calculating on displaced geometry 364 (of 492) >>
	<< Calculating on displaced geometry 365 (of 492) >>
	<< Calculating on displaced geometry 366 (of 492) >>
	<< Calculating on displaced geometry 367 (of 492) >>
	<< Calculating on displaced geometry 368 (of 492) >>
	<< Calculating on displaced geometry 369 (of 492) >>
	<< Calculating on displaced geometry 370 (of 492) >>
	<< Calculating on displaced geometry 371 (of 492) >>
	<< Calculating on displaced geometry 372 (of 492) >>
	<< Calculating on displaced geometry 373 (of 492) >>
	<< Calculating on displaced geometry 374 (of 492) >>
	<< Calculating on displaced geometry 375 (of 492) >>
	<< Calculating on displaced geometry 376 (of 492) >>
	<< Calculating on displaced geometry 377 (of 492) >>
	<< Calculating on displaced geometry 378 (of 492) >>
	<< Calculating on displaced geometry 379 (of 492) >>
	<< Calculating on displaced geometry 380 (of 492) >>
	<< Calculating on displaced geometry 381 (of 492) >>
	<< Calculating on displaced geometry 382 (of 492) >>
	<< Calculating on displaced geometry 383 (of 492) >>
	<< Calculating on displaced geometry 384 (of 492) >>
	<< Calculating on displaced geometry 385 (of 492) >>
	<< Calculating on displaced geometry 386 (of 492) >>
	<< Calculating on displaced geometry 387 (of 492) >>
	<< Calculating on displaced geometry 388 (of 492) >>
	<< Calculating on displaced geometry 389 (of 492) >>
	<< Calculating on displaced geometry 390 (of 492) >>
	<< Calculating on displaced geometry 391 (of 492) >>
	<< Calculating on displaced geometry 392 (of 492) >>
	<< Calculating on displaced geometry 393 (of 492) >>
	<< Calculating on displaced geometry 394 (of 492) >>
	<< Calculating on displaced geometry 395 (of 492) >>
	<< Calculating on displaced geometry 396 (of 492) >>
	<< Calculating on displaced geometry 397 (of 492) >>
	<< Calculating on displaced geometry 398 (of 492) >>
	<< Calculating on displaced geometry 399 (of 492) >>
	<< Calculating on displaced geometry 400 (of 492) >>
	<< Calculating on displaced geometry 401 (of 492) >>
	<< Calculating on displaced geometry 402 (of 492) >>
	<< Calculating on displaced geometry 403 (of 492) >>
	<< Calculating on displaced geometry 404 (of 492) >>
	<< Calculating on displaced geometry 405 (of 492) >>
	<< Calculating on displaced geometry 406 (of 492) >>
	<< Calculating on displaced geometry 407 (of 492) >>
	<< Calculating on displaced geometry 408 (of 492) >>
	<< Calculating on displaced geometry 409 (of 492) >>
	<< Calculating on displaced geometry 410 (of 492) >>
	<< Calculating on displaced geometry 411 (of 492) >>
	<< Calculating on displaced geometry 412 (of 492) >>
	<< Calculating on displaced geometry 413 (of 492) >>
	<< Calculating on displaced geometry 414 (of 492) >>
	<< Calculating on displaced geometry 415 (of 492) >>
	<< Calculating on displaced geometry 416 (of 492) >>
	<< Calculating on displaced geometry 417 (of 492) >>
	<< Calculating on displaced geometry 418 (of 492) >>
	<< Calculating on displaced geometry 419 (of 492) >>
	<< Calculating on displaced geometry 420 (of 492) >>
	<< Calculating on displaced geometry 421 (of 492) >>
	<< Calculating on displaced geometry 422 (of 492) >>
	<< Calculating on displaced geometry 423 (of 492) >>
	<< Calculating on displaced geometry 424 (of 492) >>
	<< Calculating on displaced geometry 425 (of 492) >>
	<< Calculating on displaced geometry 426 (of 492) >>
	<< Calculating on displaced geometry 427 (of 492) >>
	<< Calculating on displaced geometry 428 (of 492) >>
	<< Calculating on displaced geometry 429 (of 492) >>
	<< Calculating on displaced geometry 430 (of 492) >>
	<< Calculating on displaced geometry 431 (of 492) >>
	<< Calculating on displaced geometry 432 (of 492) >>
	<< Calculating on displaced geometry 433 (of 492) >>
	<< Calculating on displaced geometry 434 (of 492) >>
	<< Calculating on displaced geometry 435 (of 492) >>
	<< Calculating on displaced geometry 436 (of 492) >>
	<< Calculating on displaced geometry 437 (of 492) >>
	<< Calculating on displaced geometry 438 (of 492) >>
	<< Calculating on displaced geometry 439 (of 492) >>
	<< Calculating on displaced geometry 440 (of 492) >>
	<< Calculating on displaced geometry 441 (of 492) >>
	<< Calculating on displaced geometry 442 (of 492) >>
	<< Calculating on displaced geometry 443 (of 492) >>
	<< Calculating on displaced geometry 444 (of 492) >>
	<< Calculating on displaced geometry 445 (of 492) >>
	<< Calculating on displaced geometry 446 (of 492) >>
	<< Calculating on displaced geometry 447 (of 492) >>
	<< Calculating on displaced geometry 448 (of 492) >>
	<< Calculating on displaced geometry 449 (of 492) >>
	<< Calculating on displaced geometry 450 (of 492) >>
	<< Calculating on displaced geometry 451 (of 492) >>
	<< Calculating on displaced geometry 452 (of 492) >>
	<< Calculating on displaced geometry 453 (of 492) >>
	<< Calculating on displaced geometry 454 (of 492) >>
	<< Calculating on displaced geometry 455 (of 492) >>
	<< Calculating on displaced geometry 456 (of 492) >>
	<< Calculating on displaced geometry 457 (of 492) >>
	<< Calculating on displaced geometry 458 (of 492) >>
	<< Calculating on displaced geometry 459 (of 492) >>
	<< Calculating on displaced geometry 460 (of 492) >>
	<< Calculating on displaced geometry 461 (of 492) >>
	<< Calculating on displaced geometry 462 (of 492) >>
	<< Calculating on displaced geometry 463 (of 492) >>
	<< Calculating on displaced geometry 464 (of 492) >>
	<< Calculating on displaced geometry 465 (of 492) >>
	<< Calculating on displaced geometry 466 (of 492) >>
	<< Calculating on displaced geometry 467 (of 492) >>
	<< Calculating on displaced geometry 468 (of 492) >>
	<< Calculating on displaced geometry 469 (of 492) >>
	<< Calculating on displaced geometry 470 (of 492) >>
	<< Calculating on displaced geometry 471 (of 492) >>
	<< Calculating on displaced geometry 472 (of 492) >>
	<< Calculating on displaced geometry 473 (of 492) >>
	<< Calculating on displaced geometry 474 (of 492) >>
	<< Calculating on displaced geometry 475 (of 492) >>
	<< Calculating on displaced geometry 476 (of 492) >>
	<< Calculating on displaced geometry 477 (of 492) >>
	<< Calculating on displaced geometry 478 (of 492) >>
	<< Calculating on displaced geometry 479 (of 492) >>
	<< Calculating on displaced geometry 480 (of 492) >>
	<< Calculating on displaced geometry 481 (of 492) >>
	<< Calculating on displaced geometry 482 (of 492) >>
	<< Calculating on displaced geometry 483 (of 492) >>
	<< Calculating on displaced geometry 484 (of 492) >>
	<< Calculating on displaced geometry 485 (of 492) >>
	<< Calculating on displaced geometry 486 (of 492) >>
	<< Calculating on displaced geometry 487 (of 492) >>
	<< Calculating on displaced geometry 488 (of 492) >>
	<< Calculating on displaced geometry 489 (of 492) >>
	<< Calculating on displaced geometry 490 (of 492) >>
	<< Calculating on displaced geometry 491 (of 492) >>
	<< Calculating on displaced geometry 492 (of 492) >>

-----------------------
VIBRATIONAL FREQUENCIES
-----------------------

Scaling factor for frequencies =  1.000000000 (already applied!)

   0:         0.00 cm**-1
   1:         0.00 cm**-1
   2:         0.00 cm**-1
   3:         0.00 cm**-1
   4:         0.00 cm**-1
   5:         0.00 cm**-1
   6:       -19.12 cm**-1 ***imaginary mode***
   7:         9.76 cm**-1
   8:        17.57 cm**-1
   9:        23.17 cm**-1
  10:        24.10 cm**-1
  11:        32.55 cm**-1
  12:        40.53 cm**-1
  13:        42.43 cm**-1
  14:        47.85 cm**-1
  15:        49.46 cm**-1
  16:        53.28 cm**-1
  17:        62.58 cm**-1
  18:        69.27 cm**-1
  19:        76.78 cm**-1
  20:        86.66 cm**-1
  21:        92.34 cm**-1
  22:       107.01 cm**-1
  23:       113.96 cm**-1
  24:       120.00 cm**-1
  25:       124.38 cm**-1
  26:       143.28 cm**-1
  27:       166.82 cm**-1
  28:       168.51 cm**-1
  29:       183.88 cm**-1
  30:       197.07 cm**-1
  31:       209.51 cm**-1
  32:       220.57 cm**-1
  33:       222.80 cm**-1
  34:       235.52 cm**-1
  35:       241.75 cm**-1
  36:       242.76 cm**-1
  37:       261.38 cm**-1
  38:       266.22 cm**-1
  39:       269.65 cm**-1
  40:       274.53 cm**-1
  41:       284.57 cm**-1
  42:       289.48 cm**-1
  43:       324.30 cm**-1
  44:       335.49 cm**-1
  45:       339.42 cm**-1
  46:       349.25 cm**-1
  47:       357.24 cm**-1
  48:       374.59 cm**-1
  49:       384.78 cm**-1
  50:       397.55 cm**-1
  51:       402.52 cm**-1
  52:       410.81 cm**-1
  53:       412.19 cm**-1
  54:       415.30 cm**-1
  55:       428.39 cm**-1
  56:       433.25 cm**-1
  57:       437.13 cm**-1
  58:       445.87 cm**-1
  59:       448.70 cm**-1
  60:       457.67 cm**-1
  61:       470.39 cm**-1
  62:       489.90 cm**-1
  63:       508.48 cm**-1
  64:       516.20 cm**-1
  65:       522.03 cm**-1
  66:       550.31 cm**-1
  67:       558.79 cm**-1
  68:       573.35 cm**-1
  69:       584.91 cm**-1
  70:       624.90 cm**-1
  71:       627.26 cm**-1
  72:       628.07 cm**-1
  73:       630.18 cm**-1
  74:       649.37 cm**-1
  75:       671.35 cm**-1
  76:       681.60 cm**-1
  77:       692.58 cm**-1
  78:       704.84 cm**-1
  79:       714.79 cm**-1
  80:       716.41 cm**-1
  81:       724.81 cm**-1
  82:       725.40 cm**-1
  83:       740.02 cm**-1
  84:       766.05 cm**-1
  85:       778.81 cm**-1
  86:       784.74 cm**-1
  87:       799.21 cm**-1
  88:       803.50 cm**-1
  89:       816.02 cm**-1
  90:       837.00 cm**-1
  91:       847.46 cm**-1
  92:       850.22 cm**-1
  93:       862.94 cm**-1
  94:       864.67 cm**-1
  95:       869.85 cm**-1
  96:       875.56 cm**-1
  97:       884.91 cm**-1
  98:       893.09 cm**-1
  99:       903.03 cm**-1
 100:       914.40 cm**-1
 101:       939.68 cm**-1
 102:       941.89 cm**-1
 103:       945.57 cm**-1
 104:       947.18 cm**-1
 105:       954.09 cm**-1
 106:       959.92 cm**-1
 107:       961.27 cm**-1
 108:       962.80 cm**-1
 109:       963.32 cm**-1
 110:       973.94 cm**-1
 111:       992.58 cm**-1
 112:       997.49 cm**-1
 113:      1004.70 cm**-1
 114:      1005.42 cm**-1
 115:      1013.37 cm**-1
 116:      1014.94 cm**-1
 117:      1015.75 cm**-1
 118:      1022.62 cm**-1
 119:      1024.41 cm**-1
 120:      1024.59 cm**-1
 121:      1025.51 cm**-1
 122:      1035.94 cm**-1
 123:      1036.41 cm**-1
 124:      1038.45 cm**-1
 125:      1047.66 cm**-1
 126:      1049.81 cm**-1
 127:      1051.85 cm**-1
 128:      1062.60 cm**-1
 129:      1064.81 cm**-1
 130:      1069.23 cm**-1
 131:      1085.13 cm**-1
 132:      1092.24 cm**-1
 133:      1103.53 cm**-1
 134:      1116.12 cm**-1
 135:      1122.33 cm**-1
 136:      1155.10 cm**-1
 137:      1159.81 cm**-1
 138:      1164.72 cm**-1
 139:      1170.12 cm**-1
 140:      1174.21 cm**-1
 141:      1184.29 cm**-1
 142:      1185.22 cm**-1
 143:      1196.98 cm**-1
 144:      1206.73 cm**-1
 145:      1207.73 cm**-1
 146:      1212.35 cm**-1
 147:      1220.41 cm**-1
 148:      1228.59 cm**-1
 149:      1234.67 cm**-1
 150:      1239.86 cm**-1
 151:      1257.34 cm**-1
 152:      1268.07 cm**-1
 153:      1274.99 cm**-1
 154:      1298.25 cm**-1
 155:      1314.95 cm**-1
 156:      1319.11 cm**-1
 157:      1333.54 cm**-1
 158:      1341.08 cm**-1
 159:      1344.25 cm**-1
 160:      1360.22 cm**-1
 161:      1368.18 cm**-1
 162:      1369.49 cm**-1
 163:      1372.28 cm**-1
 164:      1381.59 cm**-1
 165:      1384.48 cm**-1
 166:      1386.97 cm**-1
 167:      1387.53 cm**-1
 168:      1392.53 cm**-1
 169:      1405.32 cm**-1
 170:      1411.41 cm**-1
 171:      1412.87 cm**-1
 172:      1419.51 cm**-1
 173:      1438.17 cm**-1
 174:      1450.85 cm**-1
 175:      1458.30 cm**-1
 176:      1458.67 cm**-1
 177:      1461.67 cm**-1
 178:      1463.23 cm**-1
 179:      1471.22 cm**-1
 180:      1471.86 cm**-1
 181:      1475.90 cm**-1
 182:      1477.48 cm**-1
 183:      1479.50 cm**-1
 184:      1480.48 cm**-1
 185:      1486.46 cm**-1
 186:      1492.18 cm**-1
 187:      1494.08 cm**-1
 188:      1512.42 cm**-1
 189:      1517.47 cm**-1
 190:      1523.63 cm**-1
 191:      1529.02 cm**-1
 192:      1536.29 cm**-1
 193:      1540.30 cm**-1
 194:      1581.94 cm**-1
 195:      1640.76 cm**-1
 196:      1643.13 cm**-1
 197:      1647.73 cm**-1
 198:      1650.20 cm**-1
 199:      1651.40 cm**-1
 200:      1662.16 cm**-1
 201:      1663.46 cm**-1
 202:      1669.54 cm**-1
 203:      1676.17 cm**-1
 204:      1688.12 cm**-1
 205:      1747.84 cm**-1
 206:      2996.16 cm**-1
 207:      3032.81 cm**-1
 208:      3045.07 cm**-1
 209:      3045.63 cm**-1
 210:      3053.44 cm**-1
 211:      3055.26 cm**-1
 212:      3055.78 cm**-1
 213:      3061.50 cm**-1
 214:      3114.03 cm**-1
 215:      3123.08 cm**-1
 216:      3124.71 cm**-1
 217:      3129.79 cm**-1
 218:      3130.47 cm**-1
 219:      3136.03 cm**-1
 220:      3137.15 cm**-1
 221:      3137.60 cm**-1
 222:      3147.56 cm**-1
 223:      3150.17 cm**-1
 224:      3150.68 cm**-1
 225:      3152.96 cm**-1
 226:      3187.50 cm**-1
 227:      3194.76 cm**-1
 228:      3195.71 cm**-1
 229:      3197.39 cm**-1
 230:      3200.53 cm**-1
 231:      3203.53 cm**-1
 232:      3205.91 cm**-1
 233:      3205.97 cm**-1
 234:      3209.54 cm**-1
 235:      3212.72 cm**-1
 236:      3214.21 cm**-1
 237:      3216.28 cm**-1
 238:      3217.29 cm**-1
 239:      3217.63 cm**-1
 240:      3220.39 cm**-1
 241:      3227.77 cm**-1
 242:      3229.65 cm**-1
 243:      3244.91 cm**-1
 244:      3278.61 cm**-1
 245:      3384.40 cm**-1


------------
NORMAL MODES
------------

These modes are the cartesian displacements weighted by the diagonal matrix
M(i,i)=1/sqrt(m[i]) where m[i] is the mass of the displaced atom
Thus, these vectors are normalized but *not* orthogonal

                  0          1          2          3          4          5    
      0       0.000000   0.000000   0.000000   0.000000   0.000000   0.000000
      1       0.000000   0.000000   0.000000   0.000000   0.000000   0.000000
      2       0.000000   0.000000   0.000000   0.000000   0.000000   0.000000
      3       0.000000   0.000000   0.000000   0.000000   0.000000   0.000000
      4       0.000000   0.000000   0.000000   0.000000   0.000000   0.000000
      5       0.000000   0.000000   0.000000   0.000000   0.000000   0.000000
      6       0.000000   0.000000   0.000000   0.000000   0.000000   0.000000
      7       0.000000   0.000000   0.000000   0.000000   0.000000   0.000000
      8       0.000000   0.000000   0.000000   0.000000   0.000000   0.000000
      9       0.000000   0.000000   0.000000   0.000000   0.000000   0.000000
     10       0.000000   0.000000   0.000000   0.000000   0.000000   0.000000
     11       0.000000   0.000000   0.000000   0.000000   0.000000   0.000000
     12       0.000000   0.000000   0.000000   0.000000   0.000000   0.000000
     13       0.000000   0.000000   0.000000   0.000000   0.000000   0.000000
     14       0.000000   0.000000   0.000000   0.000000   0.000000   0.000000
     15       0.000000   0.000000   0.000000   0.000000   0.000000   0.000000
     16       0.000000   0.000000   0.000000   0.000000   0.000000   0.000000
     17       0.000000   0.000000   0.000000   0.000000   0.000000   0.000000
     18       0.000000   0.000000   0.000000   0.000000   0.000000   0.000000
     19       0.000000   0.000000   0.000000   0.000000   0.000000   0.000000
     20       0.000000   0.000000   0.000000   0.000000   0.000000   0.000000
     21       0.000000   0.000000   0.000000   0.000000   0.000000   0.000000
     22       0.000000   0.000000   0.000000   0.000000   0.000000   0.000000
     23       0.000000   0.000000   0.000000   0.000000   0.000000   0.000000
     24       0.000000   0.000000   0.000000   0.000000   0.000000   0.000000
     25       0.000000   0.000000   0.000000   0.000000   0.000000   0.000000
     26       0.000000   0.000000   0.000000   0.000000   0.000000   0.000000
     27       0.000000   0.000000   0.000000   0.000000   0.000000   0.000000
     28       0.000000   0.000000   0.000000   0.000000   0.000000   0.000000
     29       0.000000   0.000000   0.000000   0.000000   0.000000   0.000000
     30       0.000000   0.000000   0.000000   0.000000   0.000000   0.000000
     31       0.000000   0.000000   0.000000   0.000000   0.000000   0.000000
     32       0.000000   0.000000   0.000000   0.000000   0.000000   0.000000
     33       0.000000   0.000000   0.000000   0.000000   0.000000   0.000000
     34       0.000000   0.000000   0.000000   0.000000   0.000000   0.000000
     35       0.000000   0.000000   0.000000   0.000000   0.000000   0.000000
     36       0.000000   0.000000   0.000000   0.000000   0.000000   0.000000
     37       0.000000   0.000000   0.000000   0.000000   0.000000   0.000000
     38       0.000000   0.000000   0.000000   0.000000   0.000000   0.000000
     39       0.000000   0.000000   0.000000   0.000000   0.000000   0.000000
     40       0.000000   0.000000   0.000000   0.000000   0.000000   0.000000
     41       0.000000   0.000000   0.000000   0.000000   0.000000   0.000000
     42       0.000000   0.000000   0.000000   0.000000   0.000000   0.000000
     43       0.000000   0.000000   0.000000   0.000000   0.000000   0.000000
     44       0.000000   0.000000   0.000000   0.000000   0.000000   0.000000
     45       0.000000   0.000000   0.000000   0.000000   0.000000   0.000000
     46       0.000000   0.000000   0.000000   0.000000   0.000000   0.000000
     47       0.000000   0.000000   0.000000   0.000000   0.000000   0.000000
     48       0.000000   0.000000   0.000000   0.000000   0.000000   0.000000
     49       0.000000   0.000000   0.000000   0.000000   0.000000   0.000000
     50       0.000000   0.000000   0.000000   0.000000   0.000000   0.000000
     51       0.000000   0.000000   0.000000   0.000000   0.000000   0.000000
     52       0.000000   0.000000   0.000000   0.000000   0.000000   0.000000
     53       0.000000   0.000000   0.000000   0.000000   0.000000   0.000000
     54       0.000000   0.000000   0.000000   0.000000   0.000000   0.000000
     55       0.000000   0.000000   0.000000   0.000000   0.000000   0.000000
     56       0.000000   0.000000   0.000000   0.000000   0.000000   0.000000
     57       0.000000   0.000000   0.000000   0.000000   0.000000   0.000000
     58       0.000000   0.000000   0.000000   0.000000   0.000000   0.000000
     59       0.000000   0.000000   0.000000   0.000000   0.000000   0.000000
     60       0.000000   0.000000   0.000000   0.000000   0.000000   0.000000
     61       0.000000   0.000000   0.000000   0.000000   0.000000   0.000000
     62       0.000000   0.000000   0.000000   0.000000   0.000000   0.000000
     63       0.000000   0.000000   0.000000   0.000000   0.000000   0.000000
     64       0.000000   0.000000   0.000000   0.000000   0.000000   0.000000
     65       0.000000   0.000000   0.000000   0.000000   0.000000   0.000000
     66       0.000000   0.000000   0.000000   0.000000   0.000000   0.000000
     67       0.000000   0.000000   0.000000   0.000000   0.000000   0.000000
     68       0.000000   0.000000   0.000000   0.000000   0.000000   0.000000
     69       0.000000   0.000000   0.000000   0.000000   0.000000   0.000000
     70       0.000000   0.000000   0.000000   0.000000   0.000000   0.000000
     71       0.000000   0.000000   0.000000   0.000000   0.000000   0.000000
     72       0.000000   0.000000   0.000000   0.000000   0.000000   0.000000
     73       0.000000   0.000000   0.000000   0.000000   0.000000   0.000000
     74       0.000000   0.000000   0.000000   0.000000   0.000000   0.000000
     75       0.000000   0.000000   0.000000   0.000000   0.000000   0.000000
     76       0.000000   0.000000   0.000000   0.000000   0.000000   0.000000
     77       0.000000   0.000000   0.000000   0.000000   0.000000   0.000000
     78       0.000000   0.000000   0.000000   0.000000   0.000000   0.000000
     79       0.000000   0.000000   0.000000   0.000000   0.000000   0.000000
     80       0.000000   0.000000   0.000000   0.000000   0.000000   0.000000
     81       0.000000   0.000000   0.000000   0.000000   0.000000   0.000000
     82       0.000000   0.000000   0.000000   0.000000   0.000000   0.000000
     83       0.000000   0.000000   0.000000   0.000000   0.000000   0.000000
     84       0.000000   0.000000   0.000000   0.000000   0.000000   0.000000
     85       0.000000   0.000000   0.000000   0.000000   0.000000   0.000000
     86       0.000000   0.000000   0.000000   0.000000   0.000000   0.000000
     87       0.000000   0.000000   0.000000   0.000000   0.000000   0.000000
     88       0.000000   0.000000   0.000000   0.000000   0.000000   0.000000
     89       0.000000   0.000000   0.000000   0.000000   0.000000   0.000000
     90       0.000000   0.000000   0.000000   0.000000   0.000000   0.000000
     91       0.000000   0.000000   0.000000   0.000000   0.000000   0.000000
     92       0.000000   0.000000   0.000000   0.000000   0.000000   0.000000
     93       0.000000   0.000000   0.000000   0.000000   0.000000   0.000000
     94       0.000000   0.000000   0.000000   0.000000   0.000000   0.000000
     95       0.000000   0.000000   0.000000   0.000000   0.000000   0.000000
     96       0.000000   0.000000   0.000000   0.000000   0.000000   0.000000
     97       0.000000   0.000000   0.000000   0.000000   0.000000   0.000000
     98       0.000000   0.000000   0.000000   0.000000   0.000000   0.000000
     99       0.000000   0.000000   0.000000   0.000000   0.000000   0.000000
    100       0.000000   0.000000   0.000000   0.000000   0.000000   0.000000
    101       0.000000   0.000000   0.000000   0.000000   0.000000   0.000000
    102       0.000000   0.000000   0.000000   0.000000   0.000000   0.000000
    103       0.000000   0.000000   0.000000   0.000000   0.000000   0.000000
    104       0.000000   0.000000   0.000000   0.000000   0.000000   0.000000
    105       0.000000   0.000000   0.000000   0.000000   0.000000   0.000000
    106       0.000000   0.000000   0.000000   0.000000   0.000000   0.000000
    107       0.000000   0.000000   0.000000   0.000000   0.000000   0.000000
    108       0.000000   0.000000   0.000000   0.000000   0.000000   0.000000
    109       0.000000   0.000000   0.000000   0.000000   0.000000   0.000000
    110       0.000000   0.000000   0.000000   0.000000   0.000000   0.000000
    111       0.000000   0.000000   0.000000   0.000000   0.000000   0.000000
    112       0.000000   0.000000   0.000000   0.000000   0.000000   0.000000
    113       0.000000   0.000000   0.000000   0.000000   0.000000   0.000000
    114       0.000000   0.000000   0.000000   0.000000   0.000000   0.000000
    115       0.000000   0.000000   0.000000   0.000000   0.000000   0.000000
    116       0.000000   0.000000   0.000000   0.000000   0.000000   0.000000
    117       0.000000   0.000000   0.000000   0.000000   0.000000   0.000000
    118       0.000000   0.000000   0.000000   0.000000   0.000000   0.000000
    119       0.000000   0.000000   0.000000   0.000000   0.000000   0.000000
    120       0.000000   0.000000   0.000000   0.000000   0.000000   0.000000
    121       0.000000   0.000000   0.000000   0.000000   0.000000   0.000000
    122       0.000000   0.000000   0.000000   0.000000   0.000000   0.000000
    123       0.000000   0.000000   0.000000   0.000000   0.000000   0.000000
    124       0.000000   0.000000   0.000000   0.000000   0.000000   0.000000
    125       0.000000   0.000000   0.000000   0.000000   0.000000   0.000000
    126       0.000000   0.000000   0.000000   0.000000   0.000000   0.000000
    127       0.000000   0.000000   0.000000   0.000000   0.000000   0.000000
    128       0.000000   0.000000   0.000000   0.000000   0.000000   0.000000
    129       0.000000   0.000000   0.000000   0.000000   0.000000   0.000000
    130       0.000000   0.000000   0.000000   0.000000   0.000000   0.000000
    131       0.000000   0.000000   0.000000   0.000000   0.000000   0.000000
    132       0.000000   0.000000   0.000000   0.000000   0.000000   0.000000
    133       0.000000   0.000000   0.000000   0.000000   0.000000   0.000000
    134       0.000000   0.000000   0.000000   0.000000   0.000000   0.000000
    135       0.000000   0.000000   0.000000   0.000000   0.000000   0.000000
    136       0.000000   0.000000   0.000000   0.000000   0.000000   0.000000
    137       0.000000   0.000000   0.000000   0.000000   0.000000   0.000000
    138       0.000000   0.000000   0.000000   0.000000   0.000000   0.000000
    139       0.000000   0.000000   0.000000   0.000000   0.000000   0.000000
    140       0.000000   0.000000   0.000000   0.000000   0.000000   0.000000
    141       0.000000   0.000000   0.000000   0.000000   0.000000   0.000000
    142       0.000000   0.000000   0.000000   0.000000   0.000000   0.000000
    143       0.000000   0.000000   0.000000   0.000000   0.000000   0.000000
    144       0.000000   0.000000   0.000000   0.000000   0.000000   0.000000
    145       0.000000   0.000000   0.000000   0.000000   0.000000   0.000000
    146       0.000000   0.000000   0.000000   0.000000   0.000000   0.000000
    147       0.000000   0.000000   0.000000   0.000000   0.000000   0.000000
    148       0.000000   0.000000   0.000000   0.000000   0.000000   0.000000
    149       0.000000   0.000000   0.000000   0.000000   0.000000   0.000000
    150       0.000000   0.000000   0.000000   0.000000   0.000000   0.000000
    151       0.000000   0.000000   0.000000   0.000000   0.000000   0.000000
    152       0.000000   0.000000   0.000000   0.000000   0.000000   0.000000
    153       0.000000   0.000000   0.000000   0.000000   0.000000   0.000000
    154       0.000000   0.000000   0.000000   0.000000   0.000000   0.000000
    155       0.000000   0.000000   0.000000   0.000000   0.000000   0.000000
    156       0.000000   0.000000   0.000000   0.000000   0.000000   0.000000
    157       0.000000   0.000000   0.000000   0.000000   0.000000   0.000000
    158       0.000000   0.000000   0.000000   0.000000   0.000000   0.000000
    159       0.000000   0.000000   0.000000   0.000000   0.000000   0.000000
    160       0.000000   0.000000   0.000000   0.000000   0.000000   0.000000
    161       0.000000   0.000000   0.000000   0.000000   0.000000   0.000000
    162       0.000000   0.000000   0.000000   0.000000   0.000000   0.000000
    163       0.000000   0.000000   0.000000   0.000000   0.000000   0.000000
    164       0.000000   0.000000   0.000000   0.000000   0.000000   0.000000
    165       0.000000   0.000000   0.000000   0.000000   0.000000   0.000000
    166       0.000000   0.000000   0.000000   0.000000   0.000000   0.000000
    167       0.000000   0.000000   0.000000   0.000000   0.000000   0.000000
    168       0.000000   0.000000   0.000000   0.000000   0.000000   0.000000
    169       0.000000   0.000000   0.000000   0.000000   0.000000   0.000000
    170       0.000000   0.000000   0.000000   0.000000   0.000000   0.000000
    171       0.000000   0.000000   0.000000   0.000000   0.000000   0.000000
    172       0.000000   0.000000   0.000000   0.000000   0.000000   0.000000
    173       0.000000   0.000000   0.000000   0.000000   0.000000   0.000000
    174       0.000000   0.000000   0.000000   0.000000   0.000000   0.000000
    175       0.000000   0.000000   0.000000   0.000000   0.000000   0.000000
    176       0.000000   0.000000   0.000000   0.000000   0.000000   0.000000
    177       0.000000   0.000000   0.000000   0.000000   0.000000   0.000000
    178       0.000000   0.000000   0.000000   0.000000   0.000000   0.000000
    179       0.000000   0.000000   0.000000   0.000000   0.000000   0.000000
    180       0.000000   0.000000   0.000000   0.000000   0.000000   0.000000
    181       0.000000   0.000000   0.000000   0.000000   0.000000   0.000000
    182       0.000000   0.000000   0.000000   0.000000   0.000000   0.000000
    183       0.000000   0.000000   0.000000   0.000000   0.000000   0.000000
    184       0.000000   0.000000   0.000000   0.000000   0.000000   0.000000
    185       0.000000   0.000000   0.000000   0.000000   0.000000   0.000000
    186       0.000000   0.000000   0.000000   0.000000   0.000000   0.000000
    187       0.000000   0.000000   0.000000   0.000000   0.000000   0.000000
    188       0.000000   0.000000   0.000000   0.000000   0.000000   0.000000
    189       0.000000   0.000000   0.000000   0.000000   0.000000   0.000000
    190       0.000000   0.000000   0.000000   0.000000   0.000000   0.000000
    191       0.000000   0.000000   0.000000   0.000000   0.000000   0.000000
    192       0.000000   0.000000   0.000000   0.000000   0.000000   0.000000
    193       0.000000   0.000000   0.000000   0.000000   0.000000   0.000000
    194       0.000000   0.000000   0.000000   0.000000   0.000000   0.000000
    195       0.000000   0.000000   0.000000   0.000000   0.000000   0.000000
    196       0.000000   0.000000   0.000000   0.000000   0.000000   0.000000
    197       0.000000   0.000000   0.000000   0.000000   0.000000   0.000000
    198       0.000000   0.000000   0.000000   0.000000   0.000000   0.000000
    199       0.000000   0.000000   0.000000   0.000000   0.000000   0.000000
    200       0.000000   0.000000   0.000000   0.000000   0.000000   0.000000
    201       0.000000   0.000000   0.000000   0.000000   0.000000   0.000000
    202       0.000000   0.000000   0.000000   0.000000   0.000000   0.000000
    203       0.000000   0.000000   0.000000   0.000000   0.000000   0.000000
    204       0.000000   0.000000   0.000000   0.000000   0.000000   0.000000
    205       0.000000   0.000000   0.000000   0.000000   0.000000   0.000000
    206       0.000000   0.000000   0.000000   0.000000   0.000000   0.000000
    207       0.000000   0.000000   0.000000   0.000000   0.000000   0.000000
    208       0.000000   0.000000   0.000000   0.000000   0.000000   0.000000
    209       0.000000   0.000000   0.000000   0.000000   0.000000   0.000000
    210       0.000000   0.000000   0.000000   0.000000   0.000000   0.000000
    211       0.000000   0.000000   0.000000   0.000000   0.000000   0.000000
    212       0.000000   0.000000   0.000000   0.000000   0.000000   0.000000
    213       0.000000   0.000000   0.000000   0.000000   0.000000   0.000000
    214       0.000000   0.000000   0.000000   0.000000   0.000000   0.000000
    215       0.000000   0.000000   0.000000   0.000000   0.000000   0.000000
    216       0.000000   0.000000   0.000000   0.000000   0.000000   0.000000
    217       0.000000   0.000000   0.000000   0.000000   0.000000   0.000000
    218       0.000000   0.000000   0.000000   0.000000   0.000000   0.000000
    219       0.000000   0.000000   0.000000   0.000000   0.000000   0.000000
    220       0.000000   0.000000   0.000000   0.000000   0.000000   0.000000
    221       0.000000   0.000000   0.000000   0.000000   0.000000   0.000000
    222       0.000000   0.000000   0.000000   0.000000   0.000000   0.000000
    223       0.000000   0.000000   0.000000   0.000000   0.000000   0.000000
    224       0.000000   0.000000   0.000000   0.000000   0.000000   0.000000
    225       0.000000   0.000000   0.000000   0.000000   0.000000   0.000000
    226       0.000000   0.000000   0.000000   0.000000   0.000000   0.000000
    227       0.000000   0.000000   0.000000   0.000000   0.000000   0.000000
    228       0.000000   0.000000   0.000000   0.000000   0.000000   0.000000
    229       0.000000   0.000000   0.000000   0.000000   0.000000   0.000000
    230       0.000000   0.000000   0.000000   0.000000   0.000000   0.000000
    231       0.000000   0.000000   0.000000   0.000000   0.000000   0.000000
    232       0.000000   0.000000   0.000000   0.000000   0.000000   0.000000
    233       0.000000   0.000000   0.000000   0.000000   0.000000   0.000000
    234       0.000000   0.000000   0.000000   0.000000   0.000000   0.000000
    235       0.000000   0.000000   0.000000   0.000000   0.000000   0.000000
    236       0.000000   0.000000   0.000000   0.000000   0.000000   0.000000
    237       0.000000   0.000000   0.000000   0.000000   0.000000   0.000000
    238       0.000000   0.000000   0.000000   0.000000   0.000000   0.000000
    239       0.000000   0.000000   0.000000   0.000000   0.000000   0.000000
    240       0.000000   0.000000   0.000000   0.000000   0.000000   0.000000
    241       0.000000   0.000000   0.000000   0.000000   0.000000   0.000000
    242       0.000000   0.000000   0.000000   0.000000   0.000000   0.000000
    243       0.000000   0.000000   0.000000   0.000000   0.000000   0.000000
    244       0.000000   0.000000   0.000000   0.000000   0.000000   0.000000
    245       0.000000   0.000000   0.000000   0.000000   0.000000   0.000000
                  6          7          8          9         10         11    
      0       0.018967  -0.021899   0.012808   0.042930   0.070824   0.018187
      1       0.016435  -0.012092  -0.006018   0.034449   0.029646   0.032151
      2       0.027885  -0.026282  -0.014399   0.051534   0.049524   0.021569
      3       0.019640   0.013379  -0.019210   0.011453   0.001844  -0.020708
      4       0.025486   0.091463  -0.040789  -0.003063  -0.066665   0.037305
      5      -0.006883  -0.018157   0.033557   0.027132   0.081325   0.042740
      6      -0.012010  -0.033093   0.016927  -0.007808  -0.008195  -0.005561
      7      -0.019147  -0.022116   0.000585  -0.027122  -0.039779  -0.003509
      8      -0.003829  -0.035182  -0.009801  -0.010745   0.005752  -0.031880
      9       0.007203  -0.015408  -0.011227   0.010428   0.011141  -0.029088
     10       0.000930   0.011902  -0.015664   0.014304  -0.022724   0.039294
     11       0.009272  -0.014145  -0.013749   0.022291   0.017061   0.001160
     12       0.001153  -0.023238   0.010515   0.015706   0.024570  -0.001551
     13       0.003375  -0.012876  -0.011746   0.012674  -0.017875   0.017254
     14       0.014790  -0.028190  -0.018805   0.025271   0.020129  -0.008696
     15       0.008954  -0.016912  -0.007520   0.018057   0.005254  -0.021159
     16       0.009641  -0.002577  -0.024446   0.024487  -0.040319   0.025043
     17       0.019365  -0.025009  -0.030039   0.027281   0.006272  -0.020457
     18       0.020939  -0.022462  -0.020635   0.032545  -0.015224  -0.030632
     19       0.012381   0.004347  -0.027119   0.028228  -0.039848   0.031432
     20       0.015175  -0.038517  -0.026640   0.021841   0.005525  -0.032782
     21       0.004368  -0.013449  -0.001897   0.011180   0.008912  -0.016650
     22       0.018274  -0.011767  -0.035136   0.039426  -0.048315   0.017143
     23       0.036260  -0.026608  -0.045261   0.037502  -0.005168  -0.039424
     24       0.020423  -0.026175  -0.013712   0.027886  -0.001239  -0.032548
     25       0.026872   0.017150  -0.045315   0.028878  -0.044239   0.009330
     26       0.047925  -0.044459  -0.052762   0.053917  -0.014215  -0.051241
     27       0.035400  -0.035885  -0.025818   0.042987  -0.007722  -0.049727
     28       0.031450   0.038940  -0.045609   0.013896  -0.047826   0.015432
     29       0.039521  -0.052815  -0.047669   0.056155  -0.009567  -0.047844
     30       0.018809  -0.025750  -0.009436   0.024329  -0.004974  -0.026115
     31       0.027159   0.017343  -0.055490   0.036663  -0.027560  -0.008702
     32       0.070923  -0.051998  -0.065970   0.068569  -0.031435  -0.065924
     33       0.030620  -0.036935  -0.018321   0.038766  -0.012760  -0.038069
     34       0.037070   0.040565  -0.062714   0.024041  -0.020050  -0.016011
     35       0.078577  -0.066590  -0.071645   0.083269  -0.039479  -0.074149
     36       0.001227  -0.009777   0.005842   0.002782   0.001366  -0.004779
     37       0.019607  -0.017415  -0.054906   0.058244  -0.019651  -0.016798
     38       0.081769  -0.039878  -0.072468   0.065896  -0.038287  -0.070041
     39      -0.000695  -0.008736   0.009252  -0.000249  -0.000995   0.000325
     40       0.022170  -0.019835  -0.064041   0.065861  -0.008465  -0.031664
     41       0.097338  -0.044619  -0.081912   0.076311  -0.050579  -0.080352
     42      -0.014341   0.005655   0.016344  -0.014371   0.011481   0.009908
     43       0.010044  -0.053331  -0.041600   0.069885  -0.024888  -0.005703
     44       0.071045  -0.020294  -0.066560   0.049660  -0.028847  -0.060331
     45      -0.028200   0.018410   0.027640  -0.030497   0.016865   0.026559
     46       0.002834  -0.083333  -0.038707   0.085820  -0.016381  -0.011047
     47       0.080263  -0.009808  -0.072578   0.047819  -0.035434  -0.064177
     48      -0.012273   0.003999   0.012527  -0.010335   0.014036   0.003916
     49       0.008934  -0.049653  -0.031204   0.059037  -0.036980   0.010798
     50       0.048205  -0.014020  -0.053021   0.035848  -0.013146  -0.044744
     51      -0.023953   0.017947   0.020046  -0.025024   0.017511   0.015736
     52      -0.000644  -0.079233  -0.018026   0.066548  -0.030587   0.016889
     53       0.040768   0.002173  -0.049332   0.023073  -0.010935  -0.036423
     54      -0.007316  -0.046245   0.037904  -0.017132   0.013098   0.016929
     55      -0.029073  -0.030811   0.024291  -0.067126  -0.010984  -0.009463
     56      -0.004339  -0.043293   0.006087  -0.024805   0.023188  -0.022321
     57       0.021851  -0.052489   0.049207   0.050884   0.136798   0.102235
     58      -0.046183  -0.038415   0.042549  -0.123655  -0.030975  -0.038002
     59       0.014567  -0.032365  -0.019413   0.040590   0.033691   0.004414
     60       0.042608  -0.051146   0.033666   0.124919   0.205915   0.150387
     61      -0.027022  -0.035708   0.031211  -0.062924   0.022005   0.004467
     62       0.027017  -0.027969  -0.021983   0.067508   0.050907   0.028501
     63       0.015689  -0.057499   0.073405   0.006376   0.130156   0.097300
     64      -0.051155  -0.047049   0.056817  -0.141367  -0.004888  -0.034152
     65       0.010711  -0.036698  -0.005646   0.017578   0.037772   0.003482
     66       0.028820  -0.053398   0.049793   0.069273   0.164485   0.121398
     67      -0.073338  -0.038481   0.053070  -0.208900  -0.125641  -0.105505
     68       0.019028  -0.024219  -0.048508   0.082405   0.019589  -0.000836
     69      -0.016440  -0.045190   0.036121  -0.039482  -0.023773  -0.008090
     70       0.001763  -0.025947   0.016323   0.021265   0.101794   0.064976
     71       0.000836  -0.060055   0.034983  -0.037558   0.068815   0.012001
     72      -0.038012  -0.041116   0.029119  -0.089554  -0.112121  -0.069214
     73       0.013781  -0.023269   0.004127   0.064989   0.124706   0.090838
     74      -0.012343  -0.063811   0.051503  -0.088477   0.048978  -0.014647
     75      -0.014587  -0.055911   0.051101  -0.045049  -0.004720   0.012466
     76      -0.004954  -0.028130   0.032331  -0.013864   0.108026   0.051908
     77      -0.000167  -0.065480   0.046272  -0.049858   0.079117   0.017804
     78      -0.003727  -0.038463   0.027579  -0.001165   0.018937   0.014414
     79       0.019736  -0.022582   0.006983   0.076493   0.154956   0.105279
     80       0.017910  -0.062643   0.028492   0.016662   0.113082   0.059251
     81      -0.024093  -0.054945   0.050808  -0.076746  -0.054798  -0.022160
     82      -0.052832  -0.036956   0.038212  -0.141661  -0.077280  -0.062114
     83      -0.029525  -0.044047   0.016695  -0.094440  -0.019277  -0.075603
     84      -0.019133  -0.065498   0.065528  -0.079870  -0.036950  -0.001612
     85      -0.059825  -0.042358   0.054851  -0.168418  -0.053846  -0.062208
     86      -0.029179  -0.050040   0.027490  -0.102763  -0.005347  -0.066582
     87      -0.047390  -0.050545   0.044680  -0.134678  -0.149929  -0.090174
     88      -0.041838  -0.032423   0.025889  -0.104527  -0.066004  -0.044525
     89      -0.042419  -0.050557   0.034135  -0.139776  -0.025860  -0.093180
     90      -0.017839  -0.055742   0.051814  -0.060657  -0.029494  -0.004328
     91      -0.074810  -0.040649   0.044759  -0.208580  -0.160703  -0.119095
     92      -0.036258  -0.031593  -0.003054  -0.093662  -0.058358  -0.106563
     93       0.004465  -0.023292  -0.023392   0.004792   0.018401  -0.033853
     94      -0.026215  -0.010974   0.010812   0.000891  -0.006236   0.034800
     95      -0.009349  -0.031962  -0.003435   0.010515   0.030592  -0.004506
     96      -0.015147  -0.041533  -0.052762  -0.013469   0.023138  -0.008509
     97      -0.045409  -0.032770   0.057284  -0.006140   0.017006   0.003004
     98       0.000664  -0.021443  -0.016679   0.016001   0.021076   0.003322
     99      -0.022244  -0.045506  -0.063779  -0.024570   0.040089  -0.005021
    100      -0.065505  -0.057027   0.083266  -0.013286   0.024172  -0.008370
    101      -0.018893  -0.041494  -0.005872   0.002921   0.037971  -0.001866
    102      -0.040820  -0.058449  -0.088681  -0.042881   0.047764   0.022754
    103      -0.078531  -0.075066   0.119340  -0.016307   0.038931  -0.036512
    104      -0.013405  -0.034624  -0.015811   0.005105   0.032780   0.005578
    105      -0.010343  -0.033562  -0.047185  -0.016988   0.048891  -0.028121
    106      -0.067762  -0.058691   0.065943  -0.015034   0.012266   0.011732
    107      -0.045127  -0.069239   0.015523  -0.012944   0.060408  -0.014645
    108      -0.016801  -0.037251  -0.057613  -0.026440   0.061612  -0.024487
    109      -0.083646  -0.077888   0.088190  -0.020442   0.018324   0.001691
    110      -0.058988  -0.083429   0.022882  -0.022158   0.072051  -0.018613
    111       0.008701  -0.016321  -0.019215   0.001352   0.040940  -0.051772
    112      -0.048500  -0.036428   0.021241  -0.008254  -0.007987   0.041485
    113      -0.053732  -0.078915   0.027429  -0.017141   0.068000  -0.022251
    114       0.017639  -0.005683  -0.007595   0.006563   0.046671  -0.066769
    115      -0.049190  -0.038129   0.008056  -0.008415  -0.017415   0.055196
    116      -0.074669  -0.100674   0.044061  -0.030227   0.086485  -0.031876
    117       0.015350  -0.010445  -0.008308   0.011015   0.026540  -0.052156
    118      -0.027506  -0.013507  -0.004989   0.000463  -0.017535   0.050524
    119      -0.035311  -0.059494   0.016601  -0.005140   0.052077  -0.016052
    120       0.027407   0.006542   0.009952   0.020624   0.022824  -0.063630
    121      -0.010870   0.002169  -0.037073   0.008226  -0.034665   0.068590
    122      -0.041921  -0.066628   0.024040  -0.008687   0.057692  -0.020180
    123      -0.042668  -0.058640  -0.081968  -0.035601   0.018169   0.041737
    124      -0.037619  -0.034715   0.087985   0.002933   0.029899  -0.039738
    125       0.024753   0.009880  -0.047746   0.028577  -0.003104   0.030302
    126      -0.088868  -0.065623  -0.109817  -0.086281   0.059598   0.121416
    127      -0.018682  -0.047530   0.151590   0.030004   0.041994  -0.142234
    128       0.068083   0.010312  -0.002266   0.078565  -0.031325  -0.070626
    129      -0.120017  -0.070820  -0.127491  -0.120949   0.089793   0.172848
    130      -0.009501  -0.066453   0.179944   0.051480   0.030279  -0.200909
    131       0.051842  -0.002123  -0.000363   0.065896  -0.016933  -0.064575
    132      -0.107250  -0.075863  -0.132811  -0.100996   0.056177   0.160227
    133      -0.011379  -0.049108   0.174994   0.038409   0.049794  -0.178306
    134       0.078865   0.030588  -0.024342   0.080536  -0.044893  -0.041954
    135      -0.072093  -0.056455  -0.089617  -0.072736   0.061888   0.086718
    136      -0.019315  -0.036057   0.148045   0.022012   0.054007  -0.128071
    137       0.106209   0.004299   0.049503   0.126235  -0.053998  -0.178381
    138      -0.002970  -0.058868  -0.059919   0.010155  -0.024985  -0.030546
    139      -0.043691  -0.006376   0.054978  -0.018875   0.048490   0.027269
    140       0.056515   0.030972  -0.052758   0.054209  -0.029307   0.014685
    141       0.000405  -0.048196  -0.047397   0.009865  -0.011336  -0.032523
    142      -0.051965   0.009679   0.042884  -0.036207   0.069889   0.067418
    143       0.076148   0.026188  -0.011550   0.080865  -0.037471  -0.051218
    144      -0.010539  -0.073536  -0.073692   0.007545  -0.038575  -0.025265
    145      -0.050997  -0.008382   0.074189  -0.024853   0.068705   0.018507
    146       0.074620   0.048153  -0.067915   0.065468  -0.046242   0.022607
    147       0.027033  -0.060952  -0.039322   0.045270  -0.056653  -0.090595
    148      -0.033762  -0.001669   0.028477  -0.012142   0.023581   0.041229
    149       0.041975   0.035503  -0.083518   0.034068  -0.023018   0.065278
    150      -0.072922  -0.074054  -0.111522  -0.060946   0.017539   0.097248
    151      -0.041717  -0.055116   0.094388   0.009523   0.014177  -0.056677
    152      -0.029751   0.020040  -0.122759  -0.038230   0.028817   0.181556
    153      -0.039660  -0.068070  -0.099593  -0.025527  -0.010635   0.051459
    154      -0.053157  -0.045203   0.041196  -0.008114   0.005438   0.021079
    155      -0.060937   0.019385  -0.152556  -0.073271   0.047738   0.247802
    156      -0.099205  -0.087496  -0.137803  -0.082989   0.016864   0.146282
    157      -0.033605  -0.057726   0.124800   0.019670   0.020849  -0.100765
    158      -0.012660   0.043843  -0.155137  -0.031260   0.014365   0.214239
    159      -0.104866  -0.078398  -0.121947  -0.095575   0.046557   0.140941
    160      -0.042373  -0.077561   0.122106   0.021245   0.005139  -0.100787
    161      -0.055040   0.004819  -0.116353  -0.059149   0.046766   0.192263
    162       0.022339   0.019998  -0.015261   0.013902   0.009420  -0.013805
    163       0.027415   0.041411  -0.036244   0.023265  -0.033669   0.039869
    164      -0.021551  -0.009919   0.026712   0.001075   0.044994   0.021355
    165       0.029427   0.064884  -0.014424   0.000151   0.000679  -0.015489
    166       0.024897   0.013409  -0.027490   0.034558  -0.010853   0.038191
    167      -0.026316   0.028731   0.005157  -0.023631  -0.012557   0.027704
    168       0.029499   0.093619  -0.019991  -0.015558  -0.032571  -0.047972
    169       0.023372   0.051120  -0.037647   0.014974  -0.043582   0.044626
    170      -0.028840   0.063063  -0.004851  -0.041573  -0.036993   0.054796
    171       0.028092   0.085804  -0.027010  -0.013703  -0.055843  -0.062678
    172       0.021972   0.095870  -0.048598  -0.007906  -0.080068   0.049782
    173      -0.027548   0.058507   0.002589  -0.037758  -0.012267   0.064067
    174       0.031340   0.130826  -0.017615  -0.033169  -0.034512  -0.062041
    175       0.023640   0.030602  -0.033557   0.025306  -0.028989   0.045007
    176      -0.032315   0.103073  -0.024098  -0.063402  -0.093622   0.069621
    177       0.031343   0.151655  -0.022257  -0.044512  -0.059453  -0.086824
    178       0.022474   0.059936  -0.041374   0.010130  -0.053997   0.050246
    179      -0.033808   0.129869  -0.031771  -0.076991  -0.112665   0.089813
    180       0.032293   0.140586  -0.009210  -0.036844  -0.004408  -0.044319
    181       0.025373  -0.026228  -0.019596   0.054531   0.016823   0.038832
    182      -0.033382   0.108687  -0.033168  -0.067182  -0.125327   0.058341
    183       0.032892   0.169416  -0.007337  -0.051490  -0.006317  -0.056079
    184       0.025765  -0.042356  -0.016403   0.062865   0.028342   0.039191
    185      -0.035582   0.140132  -0.048167  -0.083691  -0.169418   0.070422
    186       0.032172   0.112741  -0.002902  -0.021792   0.029061  -0.010349
    187       0.026824  -0.063218  -0.009502   0.073672   0.048721   0.031614
    188      -0.031312   0.074335  -0.023175  -0.049684  -0.100354   0.031058
    189       0.032347   0.119990   0.004446  -0.025045   0.053870   0.004598
    190       0.028294  -0.108301   0.001728   0.096950   0.085565   0.026134
    191      -0.031776   0.079295  -0.030630  -0.052608  -0.125412   0.021945
    192       0.030947   0.073896  -0.005249  -0.002553   0.032880   0.004448
    193       0.026515  -0.043202  -0.013648   0.063446   0.034329   0.031480
    194      -0.027988   0.035092  -0.004307  -0.028641  -0.045269   0.015420
    195       0.028168   0.048286   0.002816   0.007559   0.065600   0.030675
    196       0.027258  -0.070156  -0.006418   0.076348   0.055527   0.024988
    197      -0.026142   0.012599   0.001561  -0.017290  -0.033688  -0.006209
    198       0.002753  -0.037798  -0.012892   0.012964   0.007837  -0.040878
    199      -0.006205   0.022818  -0.008939   0.004424  -0.011533   0.047932
    200       0.027560   0.003454  -0.020179   0.034111   0.004672   0.004603
    201       0.007408   0.031988   0.064298   0.032978  -0.043690   0.019071
    202       0.029027  -0.020345   0.022944   0.043936  -0.113097   0.005465
    203      -0.079104  -0.009185  -0.046414  -0.058448  -0.036529  -0.067905
    204      -0.011250   0.012420   0.029055   0.021997  -0.059430  -0.000839
    205      -0.000757   0.000580  -0.004414   0.018140  -0.088751  -0.002672
    206      -0.056351   0.008757  -0.007092  -0.044182  -0.022800  -0.047159
    207      -0.001741   0.023277   0.048064   0.028126  -0.050881   0.010726
    208       0.021772   0.043403  -0.021257  -0.015032  -0.007270  -0.017816
    209      -0.028419   0.038552   0.055975  -0.022087  -0.005010  -0.009385
    210       0.025149   0.058266   0.107791   0.048172  -0.024334   0.047720
    211       0.214970  -0.034504  -0.002532  -0.152439   0.002294   0.007242
    212      -0.045800   0.056024   0.067374  -0.000716  -0.000169  -0.003983
    213       0.035013   0.080719   0.138303   0.061443  -0.006909   0.066414
    214       0.358393  -0.138662   0.029087  -0.233990  -0.069547   0.046206
    215      -0.084027   0.050120   0.026624  -0.000188  -0.006391  -0.032454
    216       0.035755   0.064844   0.128882   0.055470  -0.022330   0.062171
    217       0.242179   0.015937  -0.022802  -0.203126   0.109599  -0.019790
    218      -0.011366   0.078978   0.130800   0.017879   0.011980   0.038297
    219       0.057001   0.092140   0.176821   0.071798  -0.002135   0.092055
    220       0.406397  -0.048502  -0.008172  -0.324255   0.121288  -0.000027
    221      -0.026178   0.092663   0.139595   0.035755   0.015040   0.042454
    222       0.019593   0.036121   0.089443   0.041847  -0.047048   0.039016
    223       0.067031   0.150596  -0.063029  -0.106779   0.209451  -0.075384
    224       0.042831   0.083310   0.183188   0.013131   0.019145   0.075658
    225       0.028374   0.040301   0.106038   0.047179  -0.046681   0.050523
    226       0.086542   0.199077  -0.082403  -0.148436   0.306762  -0.102595
    227       0.071069   0.099154   0.232108   0.026433   0.027091   0.108792
    228      -0.007361   0.001963   0.029537   0.021294  -0.072445   0.001604
    229      -0.130171   0.227383  -0.080773   0.038633   0.191924  -0.099166
    230       0.059865   0.066870   0.171862  -0.008440   0.015678   0.070024
    231      -0.019510  -0.020740  -0.001224   0.010157  -0.091847  -0.016498
    232      -0.272534   0.337274  -0.114446   0.118015   0.271940  -0.145390
    233       0.103036   0.069272   0.212985  -0.012713   0.020687   0.099684
    234      -0.018899  -0.004038   0.008663   0.015354  -0.074196  -0.012646
    235      -0.147298   0.169784  -0.059320   0.079343   0.081261  -0.068370
    236       0.023768   0.045045   0.108376  -0.025543   0.003956   0.027225
    237      -0.041682  -0.030388  -0.038987   0.000644  -0.094661  -0.042606
    238      -0.298617   0.230048  -0.075238   0.186999   0.072226  -0.089425
    239       0.038811   0.030820   0.099690  -0.043274   0.000223   0.023218
    240      -0.037190  -0.017277  -0.020217   0.007060  -0.083315  -0.027659
    241      -0.048631  -0.008037  -0.021778   0.013953  -0.117532  -0.005320
    242      -0.054666   0.005050  -0.012891  -0.046454  -0.022797  -0.051313
    243      -0.027027  -0.028408   0.008454  -0.012191  -0.041968  -0.015939
    244      -0.025451  -0.019824  -0.009409  -0.022130  -0.070900  -0.006872
    245      -0.019691  -0.030042  -0.014980  -0.030255  -0.010938  -0.051418
                 12         13         14         15         16         17    
      0      -0.034433  -0.017074  -0.043786   0.032477  -0.020627  -0.065632
      1      -0.011293  -0.010472  -0.030389   0.020248   0.014422  -0.000399
      2       0.011684   0.002969  -0.040186  -0.019467   0.027865   0.038548
      3      -0.005920  -0.020606  -0.009059   0.050803  -0.011469  -0.047158
      4       0.042697   0.019187   0.009046   0.009171   0.024523   0.010343
      5      -0.050925  -0.010130  -0.055756  -0.053335  -0.037489   0.000167
      6       0.008795  -0.013833  -0.031222   0.018377  -0.022058  -0.036466
      7       0.011367  -0.016941  -0.015356   0.022420  -0.000097   0.022483
      8       0.006357  -0.017806  -0.022917   0.003203   0.003493   0.056059
      9      -0.019725  -0.029720  -0.012845   0.045332  -0.016741  -0.049009
     10       0.013684   0.011195  -0.019405   0.006562   0.018220  -0.010901
     11      -0.003196  -0.008309  -0.029347  -0.013173   0.002649   0.027400
     12      -0.029027  -0.022578  -0.037954   0.034005  -0.031461  -0.052583
     13       0.003289  -0.010973  -0.025507   0.020796   0.011962   0.014636
     14       0.007275  -0.009892  -0.032132  -0.006000   0.016195   0.050706
     15      -0.028986  -0.032724  -0.023197   0.042792  -0.028713  -0.057815
     16       0.007214  -0.006701  -0.018364   0.011287   0.012238  -0.005177
     17       0.006554  -0.016467  -0.021092  -0.003012   0.015007   0.045164
     18      -0.030126  -0.044305  -0.004167   0.034704  -0.037162  -0.069006
     19       0.011895  -0.000608  -0.016751   0.006818   0.013282  -0.018237
     20      -0.002581  -0.030346  -0.023250   0.006548   0.010998   0.069375
     21      -0.029058  -0.030491  -0.029306   0.049876  -0.016395  -0.048388
     22       0.003940  -0.015550  -0.008956  -0.005012  -0.024648  -0.020305
     23       0.020052  -0.016923   0.016036  -0.019112   0.026636  -0.005701
     24      -0.014588  -0.026237  -0.004387   0.032998  -0.027572  -0.098786
     25      -0.002062  -0.031052   0.024539  -0.021080   0.016157  -0.030888
     26       0.033611  -0.009536   0.029713  -0.030616   0.007134  -0.046498
     27      -0.001956  -0.023140   0.018973   0.014157  -0.048974  -0.139997
     28      -0.008352  -0.042403   0.046691  -0.016690   0.101182  -0.041959
     29       0.032255  -0.004344   0.007931  -0.025538  -0.031794  -0.022973
     30      -0.016927  -0.026550  -0.007868   0.041637  -0.005507  -0.096352
     31       0.002227  -0.029883   0.026663  -0.046078  -0.066635  -0.025144
     32       0.047489  -0.009582   0.072306  -0.048167   0.042378  -0.120209
     33      -0.005918  -0.023164   0.011930   0.026840  -0.015931  -0.138256
     34      -0.003829  -0.040349   0.051359  -0.056682  -0.034767  -0.031213
     35       0.057909  -0.004394   0.082873  -0.057797   0.026544  -0.153469
     36      -0.033294  -0.031539  -0.035849   0.069270   0.033171  -0.040367
     37       0.013649  -0.013221  -0.005468  -0.059876  -0.203972  -0.012331
     38       0.047816  -0.016737   0.100707  -0.051842   0.100269  -0.149924
     39      -0.035485  -0.032031  -0.038792   0.076864   0.052868  -0.037579
     40       0.018638  -0.011554  -0.003287  -0.082616  -0.277834  -0.008523
     41       0.057301  -0.016934   0.131144  -0.063110   0.127495  -0.202410
     42      -0.046707  -0.035656  -0.060239   0.086724   0.045054   0.012770
     43       0.017423   0.001290  -0.040976  -0.044708  -0.246692  -0.007432
     44       0.036079  -0.022853   0.087633  -0.040640   0.117907  -0.107271
     45      -0.059377  -0.039121  -0.082970   0.107840   0.071612   0.058609
     46       0.024293   0.013716  -0.067464  -0.054499  -0.351375   0.001173
     47       0.037591  -0.027920   0.110378  -0.044018   0.161530  -0.129752
     48      -0.043861  -0.034747  -0.056449   0.076440   0.019391   0.008068
     49       0.011549  -0.000391  -0.042942  -0.014981  -0.150927  -0.010459
     50       0.022545  -0.022870   0.045191  -0.024968   0.078248  -0.034957
     51      -0.052568  -0.038236  -0.073101   0.089034   0.028372   0.049020
     52       0.011202   0.010980  -0.073559  -0.001832  -0.183349  -0.003382
     53       0.015404  -0.027792   0.037454  -0.017171   0.091695  -0.004223
     54       0.077803  -0.000854   0.032995  -0.012101   0.000498  -0.040576
     55       0.027811  -0.018430   0.051673   0.034320  -0.009427  -0.001687
     56       0.041511  -0.011769   0.022821  -0.008593   0.011047   0.048252
     57       0.039803   0.073407   0.220967   0.031238  -0.032199  -0.020237
     58       0.071785  -0.041431   0.058621   0.020682  -0.001117  -0.026230
     59      -0.011077   0.009362  -0.009012   0.004026   0.004603   0.077772
     60      -0.049815   0.124387   0.295897   0.089600  -0.077526   0.014455
     61       0.014690  -0.002195   0.111534   0.054537  -0.026375  -0.001224
     62      -0.007739   0.021829  -0.002010  -0.005638   0.014608   0.081668
     63       0.121153   0.058622   0.244366  -0.010573   0.002238  -0.049931
     64       0.075896  -0.031323   0.130315   0.037258  -0.016052  -0.032330
     65       0.023631   0.006007   0.019576  -0.008812   0.014895   0.063808
     66       0.025408   0.090920   0.260533   0.043924  -0.041746  -0.013993
     67       0.158372  -0.106776  -0.057049  -0.039556   0.045658  -0.061664
     68      -0.088143   0.012897  -0.074234   0.035487  -0.021457   0.106137
     69       0.094045  -0.023070  -0.020003  -0.027452   0.011529  -0.048676
     70      -0.068156   0.049527   0.183819   0.099572  -0.057220   0.028010
     71       0.112499   0.015067   0.148753  -0.026624   0.024849   0.045770
     72       0.121888  -0.076915  -0.155717  -0.058735   0.034366  -0.068261
     73      -0.107343   0.072944   0.201336   0.118617  -0.072431   0.052852
     74       0.159583  -0.009304   0.140882  -0.047600   0.041797   0.015609
     75       0.137378  -0.006241   0.049062  -0.041161   0.020090  -0.042776
     76      -0.041446   0.037251   0.203682   0.092843  -0.050003  -0.000056
     77       0.139837   0.019359   0.185775  -0.034775   0.030836   0.040505
     78       0.035984  -0.002352   0.009440   0.006307  -0.012000  -0.041093
     79      -0.122715   0.085631   0.239483   0.132422  -0.081697   0.051475
     80       0.085255   0.057064   0.217280  -0.008303   0.008903   0.081179
     81       0.174165  -0.042041  -0.029437  -0.072015   0.043839  -0.058560
     82       0.100696  -0.065952  -0.012377  -0.006356   0.020038  -0.031553
     83       0.060163  -0.052098  -0.022577  -0.010878   0.013042   0.012814
     84       0.226142  -0.032068   0.027036  -0.090958   0.055593  -0.056145
     85       0.109653  -0.064288   0.043283   0.008595   0.006664  -0.051299
     86       0.085212  -0.047234   0.016710  -0.015171   0.014659   0.008541
     87       0.209185  -0.098979  -0.168896  -0.110696   0.075127  -0.079256
     88       0.071830  -0.050734  -0.016600   0.000368   0.016142  -0.012432
     89       0.096324  -0.067622  -0.004190  -0.016475   0.015395  -0.011774
     90       0.162677  -0.026808   0.006579  -0.060663   0.034940  -0.052848
     91       0.174756  -0.118804  -0.111074  -0.057959   0.058605  -0.054539
     92       0.012818  -0.071405  -0.114796  -0.002594   0.010113   0.012338
     93       0.010115  -0.005074  -0.009448   0.041216  -0.008759  -0.013278
     94      -0.011046  -0.003736  -0.013492  -0.007875   0.012994  -0.017586
     95      -0.004531  -0.005306  -0.024885  -0.023460   0.000622   0.040817
     96       0.043045   0.019939  -0.012267   0.038739  -0.017183   0.056749
     97      -0.039796  -0.019350   0.001429  -0.027531   0.016081  -0.042721
     98       0.001857  -0.003013  -0.030335  -0.015364   0.000910   0.041704
     99       0.105444   0.106943  -0.035752   0.029149  -0.026662   0.102494
    100      -0.088633  -0.081918   0.028794  -0.036106   0.021861  -0.056466
    101       0.009854   0.012365  -0.026987  -0.028476  -0.001358   0.062619
    102       0.136112   0.140888  -0.044147   0.019107  -0.032111   0.144607
    103      -0.113805  -0.103729   0.044336  -0.045669   0.024610  -0.069242
    104       0.015458   0.016780  -0.031389  -0.025124  -0.001663   0.062960
    105       0.126379   0.149277  -0.048617   0.025921  -0.028137   0.092566
    106      -0.104024  -0.114672   0.036046  -0.029808   0.023447  -0.054879
    107       0.010744   0.021959  -0.018917  -0.045520  -0.003283   0.082203
    108       0.177535   0.219302  -0.068058   0.020075  -0.037427   0.134327
    109      -0.144792  -0.165866   0.058545  -0.037552   0.029051  -0.070412
    110       0.017176   0.033626  -0.017000  -0.053913  -0.005510   0.098441
    111       0.077183   0.094833  -0.034292   0.027556  -0.015831   0.028030
    112      -0.063840  -0.077376   0.012547  -0.010106   0.016441  -0.032911
    113       0.002983   0.015623  -0.012794  -0.051771  -0.002491   0.082553
    114       0.087031   0.117106  -0.040467   0.023384  -0.014134   0.020936
    115      -0.071226  -0.095704   0.015080  -0.002776   0.015542  -0.032874
    116       0.003357   0.022432  -0.005550  -0.066876  -0.003870   0.100801
    117       0.020164   0.020299  -0.015665   0.033047  -0.006358  -0.024536
    118      -0.019032  -0.024876  -0.010956   0.002051   0.010911  -0.013662
    119      -0.003584   0.002991  -0.016561  -0.039797  -0.000002   0.060408
    120      -0.012279  -0.011794  -0.008458   0.029114   0.001775  -0.065369
    121       0.005910  -0.006289  -0.024201   0.018104   0.006249  -0.000624
    122      -0.006800   0.001676  -0.013528  -0.043727   0.000459   0.061297
    123      -0.001937  -0.058650   0.014598   0.019669  -0.006401   0.068990
    124      -0.009720   0.034524  -0.010785  -0.019838   0.007405  -0.036590
    125      -0.001605  -0.014040  -0.041824  -0.004536   0.006095   0.010662
    126       0.019247   0.015891  -0.006905  -0.070497   0.006160   0.006492
    127       0.039157   0.103102  -0.021658   0.026641  -0.016048   0.021393
    128      -0.000534  -0.048369  -0.028628   0.083926  -0.012362   0.082509
    129       0.040977   0.078029  -0.024426  -0.132078   0.013118  -0.033716
    130       0.033135   0.061224  -0.002403   0.078572  -0.027938   0.105388
    131       0.010719  -0.027490  -0.031003   0.067934  -0.013366   0.095637
    132      -0.009733  -0.037367   0.009175  -0.085621   0.015013   0.017369
    133       0.064385   0.145258  -0.031320   0.038445  -0.024948   0.032469
    134      -0.016960  -0.067870  -0.030290   0.077897  -0.004213   0.037095
    135       0.044364   0.061440  -0.020725  -0.056070  -0.001690  -0.002089
    136       0.060093   0.157681  -0.040479   0.001849  -0.014459  -0.023967
    137       0.006363  -0.074072  -0.015521   0.172135  -0.033166   0.167595
    138      -0.034792  -0.156359   0.046324   0.106985  -0.016633   0.142670
    139       0.025394   0.126578  -0.051224  -0.080570   0.017079  -0.127975
    140      -0.006419  -0.036520  -0.042840   0.030382   0.004055   0.009570
    141      -0.016532  -0.100588   0.023257   0.088881  -0.018294   0.093348
    142       0.052853   0.204352  -0.082853  -0.129257   0.021943  -0.199602
    143      -0.014833  -0.054587  -0.036341   0.073433  -0.006914   0.031305
    144      -0.058831  -0.220524   0.073323   0.121684  -0.013643   0.192509
    145       0.042776   0.175906  -0.066976  -0.097841   0.013729  -0.152390
    146      -0.009128  -0.047898  -0.045314   0.041754   0.006204  -0.002488
    147      -0.059715  -0.227387   0.070499   0.172595  -0.025070   0.196999
    148       0.007089   0.070841  -0.033173  -0.061210   0.020387  -0.098779
    149      -0.000443  -0.020771  -0.048800  -0.004078   0.012151  -0.012290
    150      -0.049486  -0.134863   0.040723  -0.009883   0.008515   0.066427
    151      -0.054402  -0.061422   0.025560   0.008313   0.008415   0.014193
    152      -0.006661   0.029859  -0.064602  -0.125331   0.034861  -0.102787
    153      -0.057638  -0.186129   0.053785   0.045335   0.001549   0.111653
    154      -0.082009  -0.108539   0.030491  -0.027605   0.026421  -0.021183
    155      -0.011450   0.052117  -0.072754  -0.182951   0.047420  -0.152988
    156      -0.092467  -0.203095   0.063551  -0.036174   0.021834   0.061880
    157      -0.031668  -0.020396   0.017635   0.026304  -0.002340   0.028325
    158      -0.000708   0.028174  -0.076811  -0.130107   0.041228  -0.127916
    159      -0.037181  -0.075391   0.024964  -0.065284   0.014706   0.018966
    160      -0.085861  -0.129813   0.056623   0.043752   0.003347   0.067562
    161      -0.013040   0.041077  -0.060712  -0.149704   0.036892  -0.111170
    162      -0.008786  -0.017665  -0.012814   0.044774  -0.013311  -0.049123
    163       0.037899   0.017776  -0.012382   0.014922   0.039934   0.004848
    164      -0.050295  -0.020943  -0.034476  -0.039330  -0.052187   0.003524
    165      -0.014557  -0.019388   0.000798   0.008846  -0.018025  -0.030593
    166       0.025059   0.012892  -0.026062   0.016575   0.036454  -0.004451
    167      -0.013545  -0.008738  -0.006641  -0.007198  -0.050229   0.008398
    168      -0.013105  -0.019531   0.038229  -0.078533  -0.133441  -0.022351
    169       0.041393   0.017562  -0.006146   0.030355   0.043222   0.005523
    170       0.006717  -0.002895  -0.000904   0.060942   0.025023   0.017890
    171       0.005598  -0.010446   0.052773  -0.076063  -0.218487  -0.053712
    172       0.057622   0.021863   0.018429   0.035704   0.045755   0.020352
    173      -0.010228  -0.010330  -0.016810   0.058055   0.084818   0.036732
    174      -0.037758  -0.033332   0.057801  -0.182060  -0.135161   0.035579
    175       0.037572   0.017204  -0.017918   0.040317   0.045585  -0.005357
    176       0.050746   0.014416   0.024744   0.140114   0.018580  -0.003362
    177      -0.037110  -0.033672   0.086707  -0.254296  -0.224320   0.044097
    178       0.050243   0.020969  -0.002505   0.052045   0.051917   0.002472
    179       0.066967   0.019543   0.029191   0.194555   0.075397   0.002318
    180      -0.064732  -0.047961   0.040405  -0.196111  -0.018914   0.086093
    181       0.017680   0.011956  -0.048584   0.035686   0.038169  -0.026475
    182       0.074362   0.026046   0.044010   0.151061  -0.063543  -0.035109
    183      -0.085604  -0.059955   0.056246  -0.282482  -0.019443   0.135220
    184       0.014830   0.011791  -0.057838   0.043903   0.039600  -0.035508
    185       0.109884   0.040619   0.063050   0.216801  -0.068555  -0.055092
    186      -0.064156  -0.046519   0.001525  -0.094372   0.103536   0.072843
    187       0.000770   0.006812  -0.067690   0.018221   0.028423  -0.035508
    188       0.051641   0.018495   0.038830   0.074417  -0.139130  -0.039644
    189      -0.084799  -0.057460  -0.013267  -0.098953   0.199073   0.110722
    190      -0.015691   0.002656  -0.092415   0.011199   0.022922  -0.051172
    191       0.069317   0.026862   0.054430   0.078993  -0.203637  -0.062242
    192      -0.038674  -0.031629  -0.019288   0.008970   0.104020   0.013171
    193       0.004760   0.007077  -0.055870   0.009802   0.027886  -0.024086
    194       0.007943   0.000858   0.014169  -0.004793  -0.132899  -0.017173
    195      -0.043491  -0.033105  -0.051336   0.081963   0.205648   0.007934
    196      -0.007418   0.002375  -0.068624  -0.002417   0.017596  -0.030876
    197      -0.005938  -0.004506   0.013065  -0.057442  -0.196945  -0.023722
    198      -0.019739  -0.033286  -0.012479   0.045040  -0.011976  -0.044574
    199       0.013975   0.017201  -0.016744   0.001303   0.014955  -0.008398
    200      -0.004880  -0.012282  -0.034659  -0.004753  -0.001298   0.015843
    201      -0.009149   0.045783   0.006473  -0.026390   0.028581   0.014199
    202       0.004130  -0.000588   0.024240  -0.023070   0.051363   0.149661
    203      -0.160959   0.109809   0.008957   0.034945   0.002616  -0.059982
    204      -0.042490   0.073610   0.010694  -0.022607   0.032414   0.005881
    205      -0.021322   0.033728   0.021994  -0.029313   0.044248   0.112766
    206      -0.123330   0.077466   0.005066   0.031845  -0.000025  -0.047029
    207      -0.024056   0.059172   0.007990  -0.025061   0.030491   0.009865
    208      -0.013829   0.023349   0.013260  -0.017079   0.031090   0.073965
    209      -0.068142   0.031064  -0.002409   0.024416  -0.007343  -0.031745
    210       0.036175   0.010026  -0.001522  -0.031821   0.021553   0.021604
    211      -0.069888   0.049434  -0.005087  -0.005238   0.006575   0.058650
    212      -0.047538   0.016667  -0.002377   0.021478  -0.006537  -0.027391
    213       0.071039  -0.018198  -0.006654  -0.035111   0.017053   0.026877
    214      -0.124944   0.082778  -0.010191  -0.012648  -0.004411   0.084536
    215      -0.076405   0.042167   0.004455   0.026505   0.000708  -0.038028
    216       0.054815  -0.005265  -0.004158  -0.035449   0.018690   0.028161
    217      -0.063406   0.039015  -0.020165   0.020476  -0.005930   0.007056
    218       0.008410  -0.030228  -0.011162   0.012297  -0.016144  -0.010157
    219       0.102922  -0.045235  -0.011832  -0.040680   0.010808   0.037381
    220      -0.113435   0.063488  -0.036835   0.032018  -0.026840  -0.007807
    221       0.024759  -0.041798  -0.010863   0.009807  -0.015388  -0.006431
    222       0.011700   0.030464   0.002977  -0.032478   0.025681   0.023405
    223       0.005184  -0.001522  -0.015256   0.034485   0.008360  -0.027971
    224       0.042535  -0.061950  -0.020223   0.006180  -0.026929   0.002435
    225       0.025251   0.019107   0.001092  -0.035453   0.023434   0.029007
    226       0.013223  -0.011910  -0.028154   0.058586  -0.000374  -0.073054
    227       0.084462  -0.097298  -0.026847  -0.001235  -0.034408   0.016309
    228      -0.048767   0.080114   0.012411  -0.025522   0.034953   0.011190
    229       0.062860  -0.028337   0.005531   0.019131   0.033363  -0.007115
    230       0.022362  -0.047753  -0.020549   0.009524  -0.027778  -0.002766
    231      -0.083000   0.108195   0.017967  -0.023053   0.040139   0.007147
    232       0.118409  -0.060741   0.010387   0.029846   0.046105  -0.033450
    233       0.048762  -0.072150  -0.027748   0.004597  -0.036180   0.007176
    234      -0.065831   0.094312   0.015019  -0.022049   0.037779   0.004624
    235       0.049317  -0.013339   0.019247  -0.007202   0.043111   0.043675
    236      -0.032814  -0.001617  -0.011518   0.018841  -0.017892  -0.019957
    237      -0.113610   0.134064   0.023096  -0.017020   0.046156  -0.004075
    238       0.091688  -0.031822   0.034362  -0.016994   0.062945   0.057239
    239      -0.049574   0.010118  -0.011648   0.021241  -0.018574  -0.023690
    240      -0.086854   0.110510   0.015962  -0.017347   0.036969  -0.004325
    241      -0.054752   0.074085   0.025223  -0.039732   0.044838   0.098638
    242      -0.126945   0.078103   0.005468   0.034202   0.000096  -0.047269
    243      -0.017956   0.016127  -0.013068   0.012227  -0.015541  -0.028063
    244       0.002451   0.010456  -0.001046   0.008923   0.014126   0.040147
    245      -0.031081  -0.000640  -0.008083   0.017814  -0.002443   0.045621
                 18         19         20         21         22         23    
      0      -0.052569   0.010539   0.006909   0.038115   0.120679  -0.056831
      1      -0.015511  -0.034546  -0.018495   0.052458   0.067451  -0.068374
      2       0.061868  -0.006374  -0.003183  -0.028613   0.060308  -0.016115
      3      -0.010863   0.006429  -0.002734  -0.081318   0.033109  -0.057887
      4       0.121622  -0.020849  -0.023813  -0.018625   0.052734  -0.007606
      5      -0.107351  -0.018427  -0.004946   0.189912   0.158095  -0.063197
      6      -0.000660   0.015281   0.061797  -0.013000  -0.085009   0.035365
      7      -0.019899  -0.039798   0.005098  -0.008813  -0.114621   0.012195
      8      -0.005486  -0.028794  -0.021430  -0.110787  -0.054496  -0.008130
      9      -0.046666   0.008439   0.003996  -0.053197  -0.013853  -0.032179
     10       0.041307  -0.004975   0.006233   0.058490  -0.030483   0.054662
     11      -0.002820  -0.013885  -0.009687  -0.017627  -0.004325   0.003219
     12      -0.056307   0.011188   0.030974   0.009173   0.003266  -0.005373
     13       0.006135  -0.030811   0.007155   0.013476  -0.051055  -0.000560
     14       0.031977  -0.017097  -0.005599  -0.077476  -0.015263  -0.019852
     15      -0.065873   0.016618   0.020818  -0.026397  -0.035565  -0.008771
     16       0.024655  -0.005896   0.028797   0.041439  -0.085282   0.059598
     17       0.019283  -0.013949  -0.009924  -0.085315  -0.036791  -0.009606
     18      -0.079593   0.032494   0.030236  -0.014784  -0.049657   0.018563
     19       0.034188   0.001832   0.023974   0.054728  -0.081185   0.069033
     20       0.005457  -0.029245  -0.005664  -0.104602  -0.046504  -0.030518
     21      -0.059638   0.006342   0.024949  -0.029269  -0.041043  -0.008111
     22      -0.000202   0.025592   0.024672   0.046917  -0.090746   0.058804
     23       0.003047  -0.002217  -0.020930  -0.060545  -0.023679  -0.007699
     24      -0.064923   0.005386   0.019533   0.000508  -0.024219   0.003426
     25      -0.068661   0.119936   0.007785   0.052464  -0.063912  -0.016853
     26       0.014394  -0.024791  -0.023025  -0.036124  -0.013507   0.017817
     27      -0.074057   0.022865   0.002274   0.018217   0.003003  -0.000837
     28      -0.110863   0.134279   0.037318   0.091704  -0.080399  -0.039562
     29       0.041642  -0.039928  -0.032363  -0.065632  -0.014493   0.032540
     30      -0.060702  -0.019085   0.039314   0.013775  -0.045055   0.019822
     31      -0.078320   0.205300  -0.061898  -0.007696   0.003668  -0.075695
     32      -0.010350  -0.033775  -0.008657   0.035572  -0.003176   0.030151
     33      -0.063423  -0.022880   0.033372   0.041029  -0.026610   0.029877
     34      -0.129992   0.282036  -0.078041  -0.007497   0.032060  -0.143670
     35      -0.000640  -0.054792  -0.009697   0.058026   0.005324   0.054238
     36      -0.054676  -0.039677   0.068562  -0.004964  -0.090386   0.022368
     37      -0.015687   0.197848  -0.122949  -0.077733   0.045192  -0.045784
     38      -0.046531  -0.021158   0.011943   0.081116  -0.007374   0.013327
     39      -0.052084  -0.061562   0.087350   0.007527  -0.108706   0.035381
     40      -0.019970   0.274678  -0.190725  -0.134310   0.106587  -0.092578
     41      -0.065014  -0.031939   0.028383   0.135971  -0.004344   0.023471
     42      -0.049898  -0.029748   0.069796  -0.040981  -0.107125   0.007274
     43       0.051237   0.080778  -0.088333  -0.070515   0.007583   0.045859
     44      -0.055713   0.010211   0.006282   0.049451  -0.013233  -0.017704
     45      -0.041996  -0.042677   0.088208  -0.059409  -0.138103   0.008026
     46       0.097384   0.059760  -0.122420  -0.119000   0.037013   0.071796
     47      -0.082717   0.026254   0.016628   0.081767  -0.016251  -0.031482
     48      -0.052545  -0.003181   0.046054  -0.054539  -0.083013  -0.006171
     49       0.055751  -0.011294  -0.005753  -0.004966  -0.064814   0.092248
     50      -0.029377   0.021039  -0.012981  -0.023423  -0.021016  -0.025077
     51      -0.049561   0.011749   0.041171  -0.082362  -0.102240  -0.011762
     52       0.100063  -0.112209   0.033789  -0.002450  -0.085468   0.141424
     53      -0.035829   0.050825  -0.023236  -0.045388  -0.031511  -0.039480
     54       0.068609   0.042452   0.092156   0.029007  -0.040595  -0.011107
     55      -0.085957  -0.042722  -0.065784   0.007339  -0.023130   0.044286
     56       0.011394  -0.017109  -0.025581  -0.088774  -0.010177  -0.019307
     57       0.066327   0.054615   0.093786   0.036186  -0.034094  -0.004314
     58      -0.115434  -0.040930  -0.107857   0.028333   0.041549   0.063344
     59       0.049522  -0.021483   0.027090  -0.117937  -0.094915  -0.043245
     60       0.041203   0.041130   0.107444  -0.028697  -0.150432   0.043294
     61      -0.113961  -0.044820  -0.086420  -0.002375  -0.025054   0.075308
     62       0.087890  -0.010787   0.052489  -0.090463  -0.069511  -0.083641
     63       0.096154   0.079420   0.080266   0.117681   0.108233  -0.054904
     64      -0.153430  -0.041340  -0.141103   0.024087   0.056548   0.100795
     65       0.051985  -0.011293   0.012892  -0.085362  -0.032325  -0.054244
     66       0.063993   0.056001   0.095475   0.032327  -0.042523   0.001375
     67      -0.098613  -0.034214  -0.123781   0.077460   0.136243   0.025406
     68       0.031921  -0.047127   0.049509  -0.197216  -0.238010  -0.005120
     69       0.074180   0.042177   0.096769   0.032662  -0.040878  -0.016080
     70      -0.134193  -0.055849  -0.085187  -0.020516  -0.053070   0.075129
     71       0.066125   0.013214  -0.015393  -0.054661   0.048875  -0.050135
     72       0.077233   0.037365   0.102932   0.037075  -0.044646  -0.018801
     73      -0.120521  -0.059720  -0.052216  -0.047006  -0.137899   0.078904
     74       0.047376   0.018550  -0.059063  -0.020498   0.159283  -0.054534
     75       0.121623   0.061492   0.120011   0.045941  -0.040424  -0.035136
     76      -0.173131  -0.055045  -0.144863   0.011788   0.073038   0.076366
     77       0.077217   0.022413  -0.021170  -0.039464   0.084183  -0.058462
     78       0.027669   0.027547   0.070688   0.018195  -0.038199   0.003498
     79      -0.144477  -0.062883  -0.076010  -0.043712  -0.104177   0.085081
     80       0.108252   0.019112   0.037006  -0.080720  -0.055963  -0.054175
     81       0.133817   0.061420   0.121873   0.067981  -0.009193  -0.063993
     82      -0.079138  -0.035940  -0.082927   0.034058   0.033899   0.039244
     83      -0.057691  -0.026635  -0.094315  -0.088214   0.060794   0.034718
     84       0.190342   0.083170   0.158186   0.093178  -0.007930  -0.092262
     85      -0.115044  -0.029778  -0.116927   0.039362   0.078209   0.092853
     86      -0.042219  -0.015368  -0.087154  -0.075788   0.072917   0.036504
     87       0.126828   0.050949   0.102626   0.075752   0.021338  -0.085544
     88      -0.065102  -0.041278  -0.061642   0.023147  -0.006256   0.016757
     89      -0.075344  -0.017836  -0.120377  -0.073393   0.112428   0.067589
     90       0.133602   0.063354   0.125610   0.064608  -0.017813  -0.057210
     91      -0.053362  -0.031175  -0.083240   0.060816   0.073757   0.005472
     92      -0.104354  -0.051054  -0.123718  -0.113313   0.052549   0.045119
     93      -0.006708   0.003668  -0.004185  -0.059700  -0.002813  -0.026717
     94       0.019932   0.001660   0.005586   0.061462  -0.048227   0.063121
     95      -0.003833  -0.016809  -0.015973  -0.011715  -0.011685   0.013190
     96      -0.004392   0.025343  -0.001933   0.039328  -0.024715   0.023854
     97       0.026859  -0.008931  -0.002423  -0.022435  -0.011167   0.007471
     98      -0.005121  -0.016679  -0.013974   0.005396  -0.025070   0.030124
     99      -0.024777   0.048558   0.003357   0.109548  -0.044810   0.058050
    100       0.050871  -0.022592  -0.011140  -0.086266   0.021676  -0.033144
    101      -0.002776  -0.010709  -0.016551   0.008115  -0.015825   0.025045
    102      -0.036110   0.069704   0.007403   0.183670  -0.077142   0.109481
    103       0.065545  -0.035732  -0.019078  -0.152339   0.059712  -0.082748
    104      -0.006782  -0.008183  -0.014211   0.022950  -0.025358   0.036708
    105      -0.032051   0.040438   0.005178   0.083505  -0.016165   0.019330
    106       0.054020  -0.017209  -0.011187  -0.064564  -0.003728  -0.000969
    107       0.003700  -0.009852  -0.021733  -0.005465   0.001340   0.009405
    108      -0.050501   0.059345   0.010066   0.148150  -0.031354   0.045830
    109       0.073864  -0.029360  -0.018835  -0.120094   0.018234  -0.029345
    110       0.004645  -0.005673  -0.023439   0.000178   0.005585   0.008227
    111      -0.010164   0.002754   0.000731  -0.029557   0.037611  -0.056216
    112       0.027843   0.006037  -0.001540   0.031886  -0.064874   0.073263
    113       0.010089  -0.013634  -0.024536  -0.024334   0.014857  -0.005953
    114      -0.007283  -0.008864   0.001285  -0.056055   0.070741  -0.094367
    115       0.023594   0.013844  -0.000766   0.054533  -0.094596   0.106102
    116       0.017375  -0.010881  -0.028769  -0.035250   0.033907  -0.022955
    117      -0.000477  -0.012216  -0.003240  -0.093658   0.037112  -0.070083
    118       0.013112   0.013732   0.006241   0.090234  -0.081117   0.097520
    119       0.005808  -0.018021  -0.021487  -0.025640   0.002803   0.002052
    120       0.008166  -0.029325  -0.005451  -0.158683   0.065492  -0.111226
    121       0.001139   0.027140   0.011601   0.148528  -0.115106   0.139219
    122       0.008071  -0.020162  -0.022646  -0.034883   0.008991  -0.005042
    123       0.028768   0.008420  -0.000533   0.037148   0.010536   0.007009
    124       0.011003   0.006987  -0.005746  -0.024388  -0.020751   0.005756
    125      -0.013464  -0.029002  -0.008412   0.012673  -0.055844   0.061238
    126      -0.019345   0.016009   0.014611  -0.025808   0.010446  -0.005203
    127       0.001510   0.041110  -0.019278   0.026374  -0.048249   0.023979
    128       0.022034  -0.023128  -0.025528   0.081312  -0.065704   0.078118
    129      -0.056461   0.025259   0.025492  -0.065364   0.006093  -0.010352
    130       0.043062   0.041308  -0.033203   0.103678  -0.036585   0.037133
    131       0.017338  -0.016981  -0.025010   0.091662  -0.063063   0.080926
    132       0.004783  -0.002341   0.016762  -0.019892   0.040178  -0.014242
    133      -0.011864   0.057470  -0.023047   0.037557  -0.066278   0.032797
    134       0.016444  -0.034573  -0.019523   0.043155  -0.068080   0.070266
    135      -0.039700   0.031939   0.012549  -0.029947  -0.015699   0.003122
    136      -0.033736   0.051890  -0.012795  -0.013300  -0.068415   0.022771
    137       0.058148  -0.013041  -0.044767   0.163336  -0.076356   0.098949
    138       0.092546  -0.003971  -0.015206   0.096510   0.031395   0.002764
    139      -0.056898   0.015549   0.013408  -0.079839  -0.055860   0.018858
    140      -0.005887  -0.035153  -0.007909   0.026634  -0.065831   0.070660
    141       0.046145   0.006690  -0.007753   0.058215   0.007364  -0.000948
    142      -0.116440   0.026184   0.027563  -0.129505  -0.080746   0.021256
    143       0.001260  -0.032008  -0.016565   0.035517  -0.069873   0.059840
    144       0.142492  -0.016186  -0.021739   0.129145   0.059283   0.002188
    145      -0.090635   0.026672   0.014628  -0.100349  -0.072657   0.018167
    146      -0.003970  -0.039864  -0.003375   0.025145  -0.067715   0.072039
    147       0.138955  -0.011906  -0.025911   0.132818   0.047900  -0.008195
    148      -0.019395   0.003487   0.013593  -0.053108  -0.029793   0.016151
    149      -0.015934  -0.036874   0.000282   0.015803  -0.063291   0.077020
    150       0.062225  -0.014952   0.001128   0.011718   0.054790  -0.021386
    151       0.066839  -0.008890  -0.014915  -0.005674   0.023434  -0.017404
    152      -0.062890  -0.043485   0.014359  -0.080373  -0.061042   0.054319
    153       0.086052  -0.020521  -0.000176   0.052306   0.063945  -0.011361
    154       0.067453  -0.033235   0.000640  -0.035369   0.039704  -0.017712
    155      -0.080881  -0.048546   0.020916  -0.123925  -0.061976   0.045529
    156       0.090831  -0.036158   0.002770  -0.012783   0.092865  -0.045859
    157       0.058827   0.007770  -0.022478   0.009824   0.007529  -0.013304
    158      -0.082301  -0.052645   0.029013  -0.082003  -0.075779   0.077636
    159       0.034135  -0.007401   0.002780  -0.028561   0.041835  -0.029303
    160       0.115412  -0.014936  -0.028721   0.013237   0.060224  -0.042471
    161      -0.059193  -0.040462   0.008339  -0.100855  -0.052083   0.035303
    162      -0.014542   0.005495  -0.002780  -0.063132   0.070066  -0.074973
    163       0.116439  -0.013151  -0.015079  -0.010559   0.031164   0.019180
    164      -0.127158  -0.023236  -0.007473   0.156174   0.071034  -0.043580
    165      -0.004470   0.001871  -0.010955  -0.048617   0.103266  -0.098368
    166       0.087875  -0.020187  -0.012802   0.009669   0.049707   0.002363
    167      -0.071844  -0.005762  -0.009656   0.099475   0.013133   0.005475
    168       0.028562  -0.113515   0.075970  -0.029065   0.067495  -0.077675
    169       0.115225   0.000382  -0.026461  -0.018507   0.025675   0.023281
    170      -0.057125   0.089233  -0.078262   0.051682  -0.001335   0.021784
    171       0.047525  -0.213507   0.146218  -0.049628   0.090576  -0.112643
    172       0.146578   0.020011  -0.038303  -0.045296  -0.008037   0.052441
    173      -0.077766   0.155743  -0.125458   0.072297  -0.009981   0.039837
    174       0.046194  -0.094643   0.073291   0.021753  -0.024210   0.017613
    175       0.101240  -0.005004  -0.025096  -0.013378   0.049144   0.002597
    176      -0.019856   0.091722  -0.083027  -0.027664   0.007788  -0.001488
    177       0.075523  -0.186480   0.145331   0.040342  -0.062416   0.045509
    178       0.120915   0.012304  -0.035707  -0.036399   0.026850   0.019652
    179      -0.009884   0.164149  -0.135886  -0.067996  -0.000898   0.005872
    180       0.025964   0.050401  -0.027365   0.051077  -0.078921   0.089731
    181       0.061519  -0.033052  -0.010019   0.020789   0.101495  -0.040900
    182       0.003269  -0.006376  -0.014036  -0.055919   0.035703  -0.043686
    183       0.039407   0.072547  -0.034923   0.096091  -0.162602   0.178941
    184       0.050489  -0.038347  -0.008071   0.024216   0.120947  -0.058777
    185       0.032759  -0.010798  -0.012967  -0.121265   0.053161  -0.073755
    186      -0.011990   0.166632  -0.116907   0.018433  -0.022725   0.040199
    187       0.035362  -0.055158   0.004252   0.051757   0.124620  -0.058642
    188      -0.010954  -0.095904   0.051530   0.002178   0.036552  -0.040835
    189      -0.030394   0.278667  -0.194148   0.036447  -0.057354   0.083668
    190       0.004219  -0.078871   0.018891   0.080973   0.161536  -0.089555
    191       0.008264  -0.167637   0.101381  -0.016457   0.052350  -0.064055
    192      -0.025872   0.134529  -0.101124  -0.031603   0.072721  -0.059469
    193       0.048875  -0.045755  -0.000544   0.044912   0.099182  -0.036408
    194      -0.048739  -0.091987   0.049879   0.079785   0.023685  -0.013772
    195      -0.060891   0.216346  -0.159121  -0.046017   0.109619  -0.096342
    196       0.027542  -0.059562   0.005572   0.066340   0.115336  -0.049447
    197      -0.059693  -0.153931   0.089535   0.116610   0.027430  -0.013943
    198      -0.047925   0.016803   0.016771  -0.076877  -0.076877  -0.000192
    199       0.044313  -0.012365  -0.008849   0.082116   0.021195   0.033510
    200      -0.009873  -0.015159  -0.004846  -0.016860   0.012254  -0.014969
    201      -0.000270  -0.056085  -0.084872  -0.008861   0.032711   0.068645
    202      -0.164061   0.060004   0.322334  -0.118053   0.200568   0.246439
    203       0.097501   0.064012   0.042849   0.044411   0.009859  -0.023167
    204       0.013856  -0.045582  -0.070788  -0.000670   0.030147   0.052610
    205      -0.099076   0.004581   0.135246  -0.029995   0.023446  -0.104961
    206       0.076306   0.058574   0.047436   0.024696   0.032722   0.034166
    207       0.008478  -0.053131  -0.082355  -0.003570   0.027292   0.056429
    208      -0.065140   0.006449   0.084195  -0.021126   0.015636  -0.102290
    209       0.052219   0.048170   0.043920   0.018883   0.019731   0.021262
    210      -0.010899  -0.063899  -0.090422  -0.010483  -0.000238   0.031744
    211      -0.030750   0.002092   0.055193  -0.013993   0.009954  -0.080363
    212       0.043932   0.047015   0.047171   0.016826   0.013395   0.010764
    213      -0.021210  -0.069966  -0.093180  -0.014417  -0.015653   0.021047
    214      -0.041493   0.017827   0.065337  -0.019349   0.014789  -0.117197
    215       0.057236   0.050829   0.048437   0.022087   0.030408   0.030472
    216      -0.020122  -0.064727  -0.089506  -0.013453  -0.010315   0.016300
    217       0.026927  -0.034288   0.007733   0.004639  -0.008504  -0.004962
    218       0.018576   0.044386   0.050490   0.008839  -0.016071  -0.031702
    219      -0.036331  -0.069597  -0.089385  -0.018373  -0.035346  -0.011782
    220       0.061686  -0.045295  -0.023246   0.015397  -0.021536   0.009403
    221       0.010968   0.044651   0.054241   0.006531  -0.019968  -0.039519
    222      -0.009206  -0.057866  -0.086980  -0.010157   0.011099   0.033601
    223       0.044367  -0.062006   0.002093   0.009985  -0.008468   0.069396
    224       0.002697   0.042384   0.048964   0.004019  -0.040177  -0.066500
    225      -0.016865  -0.057683  -0.086007  -0.012548   0.004241   0.020427
    226       0.094485  -0.097481  -0.032080   0.024507  -0.019195   0.157536
    227      -0.017212   0.040374   0.049477  -0.002258  -0.061847  -0.100451
    228       0.011389  -0.049162  -0.082474  -0.003195   0.040017   0.064023
    229      -0.000490  -0.045703   0.040045  -0.002636   0.004795   0.029606
    230       0.012642   0.042337   0.045469   0.007124  -0.035338  -0.055265
    231       0.020247  -0.042938  -0.079298  -0.000135   0.056561   0.076344
    232       0.009737  -0.065880   0.040381  -0.000285   0.007848   0.084362
    233       0.000788   0.039570   0.041808   0.003232  -0.054312  -0.080167
    234       0.020099  -0.048200  -0.082153  -0.000450   0.048705   0.078266
    235      -0.053349  -0.011192   0.074621  -0.015212   0.010897  -0.071479
    236       0.037003   0.045996   0.044758   0.014391  -0.003617  -0.009178
    237       0.035253  -0.042904  -0.082334   0.003627   0.076645   0.110355
    238      -0.082336  -0.008385   0.099758  -0.020638   0.015006  -0.100487
    239       0.044343   0.046695   0.040976   0.015995   0.002609   0.002568
    240       0.033100  -0.031243  -0.051311   0.009635   0.018527   0.023584
    241      -0.055924  -0.055614  -0.005599   0.054586  -0.147286  -0.442314
    242       0.072617   0.068941   0.069281   0.016580   0.052773   0.072201
    243       0.004169   0.018682   0.070364  -0.006393  -0.113325   0.016775
    244       0.006078  -0.042326   0.011486  -0.011548  -0.148138  -0.001943
    245      -0.031332  -0.027275  -0.038029  -0.116274  -0.047418   0.028732
                 24         25         26         27         28         29    
      0       0.014686  -0.031073   0.021095  -0.007921   0.029682   0.051268
      1       0.024490  -0.034178   0.001364   0.028357  -0.021462  -0.051649
      2       0.018539  -0.073491   0.018553   0.045441   0.036845   0.021269
      3      -0.024178   0.023424   0.051231  -0.040630  -0.019664   0.001983
      4       0.000176  -0.024586  -0.002119  -0.037661  -0.009275   0.072074
      5       0.063970  -0.049623  -0.027444   0.030863   0.001727  -0.067157
      6       0.059266  -0.079067  -0.083883  -0.130312   0.013879   0.061351
      7       0.064763  -0.077607  -0.085811  -0.082547  -0.039613  -0.067680
      8       0.046359  -0.094906  -0.018167  -0.045860  -0.009681  -0.057529
      9      -0.023096   0.041431   0.042464  -0.011573  -0.019201  -0.062940
     10      -0.022880   0.021063  -0.011438   0.014635   0.008545  -0.055557
     11      -0.005474  -0.009487   0.012436   0.021791   0.004280   0.024208
     12       0.024851  -0.035293  -0.013775  -0.023591   0.020278   0.050269
     13       0.032477  -0.048629  -0.034868   0.017338  -0.016801  -0.038123
     14       0.023738  -0.068385   0.011160   0.026645   0.006847  -0.015219
     15      -0.001187   0.004277   0.019368   0.041358   0.008579   0.026183
     16       0.007013  -0.022803  -0.025373   0.087888   0.017771  -0.000814
     17       0.004163  -0.034165   0.025601   0.063113  -0.000609  -0.015238
     18      -0.002427   0.006147   0.020649   0.098669   0.012898   0.050074
     19      -0.006595  -0.008563  -0.020335   0.091925   0.031037   0.012137
     20       0.030713  -0.061243   0.015374   0.058514  -0.022127  -0.038954
     21      -0.001226   0.006114   0.017499   0.046123   0.008772   0.024857
     22       0.014313  -0.047232  -0.020729   0.130022   0.030341   0.043520
     23       0.004336  -0.002875   0.024666   0.056478  -0.007964  -0.040630
     24       0.049722   0.036843   0.009540   0.013765   0.017975   0.047069
     25      -0.131476  -0.149763  -0.045215   0.091877  -0.011307   0.041731
     26       0.081550   0.047238   0.022808   0.032672   0.009244  -0.025227
     27       0.080371   0.057110   0.003806  -0.034311   0.017926   0.060381
     28      -0.215340  -0.227580  -0.074349   0.101354  -0.024855   0.054226
     29       0.116300   0.082751   0.041651   0.046053   0.016790  -0.037951
     30       0.063178   0.034628   0.010116   0.040975   0.030212   0.056251
     31      -0.181364  -0.141741  -0.042043   0.010509  -0.053176   0.010461
     32       0.120389   0.049176  -0.000711  -0.016624   0.020553   0.008129
     33       0.108571   0.063146   0.003351  -0.002469   0.038268   0.069304
     34      -0.314879  -0.229287  -0.065750  -0.034641  -0.102104  -0.002311
     35       0.188726   0.092951  -0.000827  -0.041852   0.038574   0.021751
     36       0.016256  -0.010084   0.018148   0.121593   0.033797   0.049283
     37      -0.047568  -0.000671  -0.008510  -0.025758  -0.044911  -0.009306
     38       0.067045  -0.009234  -0.022164  -0.029778   0.013272   0.022281
     39       0.023261  -0.016991   0.018040   0.145571   0.044889   0.056520
     40      -0.076863   0.023892  -0.003893  -0.100354  -0.085604  -0.040252
     41       0.089756  -0.012702  -0.038338  -0.055711   0.025744   0.048770
     42      -0.042184  -0.044183   0.025890   0.158964   0.019527   0.025583
     43       0.124375   0.107192   0.019362   0.033651   0.020216   0.012466
     44      -0.015551  -0.057959  -0.020949  -0.010236  -0.010463  -0.001841
     45      -0.083493  -0.075845   0.033651   0.215394   0.018715   0.011892
     46       0.228441   0.212568   0.046449   0.009844   0.034513   0.001402
     47      -0.053160  -0.100060  -0.037998  -0.019997  -0.017577   0.009319
     48      -0.042110  -0.031624   0.025210   0.123236   0.009299   0.019452
     49       0.136022   0.065795   0.011534   0.118041   0.056492   0.037224
     50      -0.040573  -0.047368   0.004486   0.035860  -0.019849  -0.033758
     51      -0.067976  -0.050939   0.029850   0.161033   0.003710   0.008930
     52       0.219131   0.117760   0.029470   0.155727   0.091498   0.038318
     53      -0.079033  -0.073169   0.005509   0.059951  -0.030992  -0.042070
     54       0.022503  -0.014737  -0.040115  -0.065771   0.000566   0.031729
     55       0.015012  -0.022196  -0.038911  -0.041405  -0.006822   0.001142
     56       0.017534  -0.056076   0.017137   0.000810  -0.007031  -0.073915
     57      -0.015528   0.042174  -0.004867  -0.009508   0.010319   0.064668
     58      -0.025932   0.029224  -0.001028   0.003453   0.015561   0.059367
     59       0.075283  -0.131110  -0.036633  -0.064545  -0.036726  -0.152786
     60       0.040309  -0.027500  -0.084093  -0.172958   0.005705   0.042047
     61       0.005864  -0.009790  -0.040749  -0.068149   0.007266   0.032179
     62       0.063809  -0.116177  -0.009123   0.014253  -0.045910  -0.175261
     63      -0.104992   0.159692   0.109175   0.215327   0.025677   0.127725
     64      -0.054009   0.069499   0.013315  -0.002080   0.036833   0.124598
     65       0.031071  -0.072089   0.014056   0.026554  -0.024789  -0.109480
     66      -0.017939   0.047077  -0.005297  -0.013438   0.012540   0.072251
     67      -0.062132   0.070788   0.053812   0.117615   0.017400   0.070800
     68       0.176128  -0.265179  -0.156407  -0.289828  -0.058425  -0.238084
     69       0.031470  -0.025791  -0.050254  -0.083225  -0.001930   0.028961
     70       0.017998  -0.033136  -0.049124  -0.058974   0.003049   0.034755
     71      -0.052602   0.047627   0.106377   0.150223  -0.012439  -0.124333
     72       0.060161  -0.064476  -0.085817  -0.146245  -0.001099   0.049741
     73       0.059173  -0.081701  -0.105440  -0.142185  -0.024362  -0.034695
     74      -0.109000   0.114706   0.183029   0.264727   0.022962  -0.036730
     75       0.002635   0.022856  -0.012669  -0.008703  -0.020023  -0.053236
     76      -0.045883   0.039780   0.037250   0.066354   0.047924   0.152383
     77      -0.083673   0.090360   0.147684   0.219479  -0.008159  -0.128963
     78       0.038118  -0.043772  -0.060535  -0.108680   0.014066   0.089530
     79       0.039511  -0.061229  -0.079365  -0.104701  -0.008663   0.007015
     80      -0.019780   0.016923   0.060269   0.094763  -0.055721  -0.256801
     81       0.005241   0.024607  -0.013480  -0.015276  -0.026704  -0.036616
     82      -0.009230   0.009780  -0.012394  -0.009864   0.000633   0.010440
     83      -0.007225  -0.044593   0.036946  -0.001651   0.042533   0.028671
     84      -0.018715   0.076737   0.010087   0.032731  -0.052481  -0.121615
     85      -0.044095   0.046269   0.012667   0.005234   0.039289   0.054045
     86      -0.026811  -0.012257   0.053765   0.023040   0.041613   0.003589
     87       0.018317  -0.000192  -0.017550  -0.025643  -0.026307   0.000522
     88       0.015079  -0.017793  -0.033474  -0.027376  -0.020089  -0.013568
     89      -0.041406  -0.004818   0.065598   0.022938   0.070743   0.057211
     90       0.002591   0.029399  -0.013308  -0.014257  -0.025994  -0.043112
     91      -0.017165   0.024946   0.003423   0.014730  -0.010731  -0.004165
     92       0.027535  -0.109317   0.006667  -0.054855   0.058115   0.106431
     93      -0.034372   0.057560   0.040505  -0.044158  -0.021118  -0.075761
     94      -0.044839   0.040529  -0.014673  -0.003679   0.003572  -0.069542
     95      -0.031624   0.023269   0.002843  -0.014048  -0.001297   0.045206
     96      -0.014996  -0.001618   0.102574  -0.059137  -0.018970  -0.035258
     97      -0.034967   0.052327  -0.066676   0.013410   0.005644  -0.050075
     98      -0.044493   0.032645   0.011664  -0.024743  -0.002075   0.043712
     99      -0.010691  -0.036274   0.088325  -0.038201  -0.007470   0.000860
    100      -0.014500   0.046643  -0.059066   0.005774   0.003060  -0.000212
    101      -0.027677   0.005412   0.007202  -0.015901   0.003954   0.105896
    102       0.002041  -0.090728   0.166682  -0.061053  -0.007117   0.056231
    103      -0.007086   0.062899  -0.120419   0.023313   0.007882   0.045127
    104      -0.030759   0.004137   0.021063  -0.019514   0.002323   0.086197
    105      -0.029431   0.014710  -0.086154   0.037869   0.011195  -0.032318
    106      -0.004864   0.014329   0.074260  -0.052645  -0.012362   0.008281
    107      -0.017420  -0.007255  -0.025739  -0.006917   0.012003   0.189526
    108      -0.032145  -0.002949  -0.141817   0.077589   0.026576  -0.013279
    109       0.009053   0.010701   0.112853  -0.082999  -0.020714   0.047432
    110      -0.010429  -0.020511  -0.036293  -0.001094   0.016384   0.225667
    111      -0.047266   0.093893  -0.192404   0.055171   0.009351  -0.075665
    112      -0.016251  -0.012102   0.160581  -0.071665  -0.016226  -0.029075
    113      -0.012710  -0.005635  -0.042910  -0.003693   0.013401   0.206540
    114      -0.064450   0.139233  -0.336935   0.108320   0.022564  -0.093681
    115      -0.008033  -0.039793   0.273491  -0.114402  -0.027759  -0.031462
    116       0.003347  -0.025384  -0.066339   0.009237   0.019660   0.260225
    117      -0.046451   0.100317  -0.082800  -0.006495  -0.012658  -0.097300
    118      -0.036985   0.010968   0.082991  -0.030500  -0.004909  -0.085423
    119      -0.026714   0.015780  -0.023708  -0.016167   0.005980   0.140836
    120      -0.059946   0.130107  -0.108465  -0.012258  -0.019946  -0.130272
    121      -0.038717   0.004182   0.117282  -0.028945  -0.005813  -0.149033
    122      -0.024778   0.014973  -0.031550  -0.015572   0.007139   0.161461
    123       0.000008  -0.006518   0.046138  -0.027250  -0.009449  -0.028551
    124      -0.022892   0.026986  -0.026977   0.007981   0.002299  -0.046412
    125      -0.099096   0.100064   0.000558  -0.060956  -0.007986   0.013780
    126       0.038494  -0.048973   0.070175  -0.008126  -0.009380  -0.008578
    127      -0.007450  -0.029752   0.090883  -0.035359  -0.009033  -0.019946
    128      -0.126514   0.115985   0.021129  -0.093535  -0.012031   0.010170
    129       0.070511  -0.089399   0.107437   0.000882  -0.011405   0.010699
    130      -0.033006  -0.009855  -0.000662  -0.013678   0.010777   0.030972
    131      -0.117770   0.099089   0.002294  -0.077578  -0.004017   0.046506
    132       0.026604  -0.016293  -0.068744   0.049334   0.014240   0.021817
    133       0.001965  -0.058843   0.169785  -0.066447  -0.019607  -0.017505
    134      -0.130702   0.135944   0.046855  -0.108171  -0.023447  -0.043886
    135       0.048479  -0.077298   0.191881  -0.058685  -0.029987  -0.034671
    136       0.014466  -0.061620   0.201893  -0.070343  -0.028602  -0.050119
    137      -0.154695   0.127030   0.032049  -0.123587  -0.012120   0.022499
    138      -0.019513   0.019096  -0.010136  -0.011629  -0.001958  -0.041273
    139      -0.016752   0.017794   0.038245  -0.005670  -0.008181  -0.067254
    140      -0.119607   0.125493  -0.004903  -0.063853  -0.009465  -0.007731
    141      -0.009765   0.004555   0.032259  -0.008492  -0.007651  -0.047789
    142      -0.002338  -0.001030   0.094907  -0.009913  -0.016375  -0.077130
    143      -0.123366   0.126954  -0.013162  -0.052559  -0.007613  -0.004882
    144      -0.024628   0.030992  -0.063527  -0.004707   0.005925  -0.031198
    145      -0.012886   0.007288   0.073767  -0.018295  -0.013226  -0.058890
    146      -0.120307   0.129549  -0.006177  -0.051768  -0.009615  -0.030291
    147      -0.022613   0.024219  -0.052402   0.015540   0.005108  -0.048161
    148      -0.010601   0.018342   0.001979   0.016158  -0.003029  -0.077472
    149      -0.113207   0.121541   0.001755  -0.066752  -0.010631  -0.008439
    150       0.003229   0.014288  -0.066523   0.020750   0.005850  -0.033581
    151      -0.020406   0.037881  -0.113493   0.045071   0.015250  -0.045916
    152      -0.100465   0.122394  -0.045517  -0.044184  -0.004034   0.003301
    153      -0.021476   0.047499  -0.121850   0.036082   0.007060  -0.057904
    154      -0.055325   0.106369  -0.251692   0.087085   0.025732  -0.086746
    155      -0.094527   0.122543  -0.056612  -0.039287  -0.000595   0.006286
    156       0.001909   0.038857  -0.172143   0.062773   0.019651  -0.041841
    157      -0.000720  -0.003357  -0.020589   0.015256   0.007294  -0.021963
    158      -0.142903   0.182267  -0.114568  -0.032684  -0.004258  -0.039351
    159       0.028336  -0.021166  -0.001674   0.001616   0.003157  -0.008855
    160      -0.003287   0.022949  -0.141059   0.063687   0.022487  -0.029568
    161      -0.071876   0.086485  -0.009219  -0.049304  -0.002213   0.030827
    162      -0.015725   0.009951   0.045189  -0.043604  -0.018959   0.011812
    163      -0.003331  -0.027560   0.002427   0.005953   0.018842   0.039421
    164       0.040828   0.002798  -0.015497   0.006190  -0.030076  -0.087998
    165       0.000909  -0.008351   0.025577  -0.050393  -0.027976   0.019458
    166      -0.002125  -0.025453   0.005376   0.005394   0.013596   0.035093
    167       0.035786   0.008527  -0.004522   0.003591  -0.015551  -0.072104
    168      -0.058213  -0.055756   0.025969  -0.030059  -0.018912   0.024492
    169       0.011694  -0.026309   0.000518   0.016814   0.029148   0.063195
    170       0.089060   0.036230  -0.012111   0.008606  -0.001043  -0.043384
    171      -0.118566  -0.094817   0.040665  -0.039165  -0.025133   0.039090
    172       0.026432  -0.028842  -0.007106   0.035627   0.049613   0.092344
    173       0.128433   0.064617  -0.020674   0.010375  -0.001563  -0.060475
    174      -0.041580  -0.054498   0.013985   0.012147   0.009598   0.012613
    175       0.008390  -0.024650   0.003954   0.005830   0.019390   0.055932
    176       0.087857   0.027597  -0.014001   0.010089   0.010445   0.006551
    177      -0.095129  -0.095782   0.017520   0.034075   0.021745   0.013746
    178       0.017472  -0.023314  -0.001208   0.017590   0.032105   0.074275
    179       0.128559   0.051714  -0.022679   0.013604   0.020533   0.029819
    180       0.051557   0.007840  -0.002109   0.028675   0.025572  -0.003227
    181      -0.005278  -0.025510   0.013559  -0.019136  -0.006042   0.026182
    182       0.024102  -0.017073  -0.004500   0.003897   0.004787   0.025249
    183       0.075666   0.017928  -0.011873   0.065025   0.051781  -0.017576
    184      -0.009206  -0.025155   0.016350  -0.028195  -0.014343   0.020032
    185       0.011978  -0.030188  -0.004541  -0.001094   0.008271   0.066807
    186       0.103912   0.053444  -0.005611  -0.004453   0.004107   0.001642
    187      -0.016520  -0.025566   0.019048  -0.030547  -0.020450  -0.000756
    188      -0.019331  -0.040793   0.004942   0.005907  -0.003472  -0.013673
    189       0.166599   0.097206  -0.018750   0.003953   0.010909  -0.006107
    190      -0.033199  -0.025402   0.027028  -0.049602  -0.041386  -0.030625
    191      -0.058703  -0.070845   0.012243   0.004248  -0.003674  -0.001939
    192       0.063993   0.035379   0.010631  -0.044938  -0.024866   0.012689
    193      -0.007998  -0.024121   0.014235  -0.017639  -0.008786   0.008673
    194      -0.005540  -0.023278   0.003859   0.005347  -0.013187  -0.063008
    195       0.076856   0.050678   0.012117  -0.067757  -0.044611   0.011508
    196      -0.003447  -0.021096   0.015965  -0.028574  -0.019710  -0.011209
    197      -0.012135  -0.029138   0.005915   0.002155  -0.019152  -0.089202
    198      -0.035410   0.043712   0.040023   0.020864  -0.009765  -0.064542
    199      -0.031996   0.045777  -0.007590  -0.042760  -0.007184  -0.086466
    200       0.031359  -0.054423   0.009547   0.064719   0.013798   0.076781
    201      -0.011442  -0.018634  -0.001987   0.011553  -0.006467  -0.033023
    202       0.040906   0.046474  -0.000308  -0.001429  -0.157213   0.015677
    203      -0.009888   0.003313   0.000083  -0.002599   0.018638   0.018333
    204      -0.010020  -0.013241  -0.001877   0.006182  -0.007907  -0.008565
    205       0.028709   0.059681   0.020497  -0.012881  -0.003172   0.018557
    206      -0.010225  -0.005051  -0.002103   0.004997   0.004164  -0.009037
    207      -0.010472  -0.016127  -0.002233   0.008708  -0.007258  -0.018366
    208      -0.005945   0.025875   0.020437  -0.044971   0.273352  -0.030654
    209      -0.004271   0.000355  -0.001491   0.010962  -0.025053  -0.016179
    210      -0.004517  -0.014150  -0.003761   0.004002  -0.014103  -0.003183
    211      -0.006871   0.019932   0.016166  -0.038748   0.245362  -0.031418
    212      -0.002415   0.002282  -0.001170   0.008707  -0.022220  -0.011697
    213      -0.000208  -0.012928  -0.005261   0.001973  -0.027754   0.009405
    214      -0.013580   0.026419   0.023488  -0.052669   0.331914  -0.044074
    215      -0.006126  -0.000395  -0.000803   0.013759  -0.022991  -0.024161
    216      -0.003265  -0.012513  -0.003530  -0.000737  -0.002245   0.003799
    217       0.016041   0.014775   0.000773   0.003145  -0.024999   0.003088
    218       0.001917   0.007456  -0.000891  -0.003506   0.002134   0.008552
    219       0.002179  -0.008598  -0.004512  -0.007519  -0.003151   0.023097
    220       0.022779   0.014594  -0.004196   0.020263  -0.131548   0.015732
    221       0.002324   0.008364  -0.000518  -0.006997   0.014444   0.011286
    222      -0.009658  -0.015590  -0.001789   0.001638   0.017647  -0.013405
    223       0.038425   0.012813  -0.010315   0.033407  -0.229927   0.030859
    224       0.004486   0.011348  -0.000593  -0.012570   0.021922   0.022570
    225      -0.009774  -0.014506  -0.001132  -0.002950   0.035934  -0.010986
    226       0.066356   0.010866  -0.026278   0.081310  -0.544188   0.071231
    227       0.006162   0.014557   0.000294  -0.023159   0.055290   0.032882
    228      -0.015577  -0.018836  -0.000831   0.009366   0.012258  -0.030819
    229       0.025557   0.013945  -0.000085  -0.000674  -0.009672   0.003263
    230       0.004756   0.010607  -0.001536  -0.006809  -0.004919   0.021715
    231      -0.020381  -0.020586   0.000566   0.011648   0.024270  -0.043565
    232       0.040576   0.012040  -0.006486   0.013699  -0.104319   0.015066
    233       0.006975   0.012911  -0.001768  -0.012279   0.001324   0.033313
    234      -0.015933  -0.019929  -0.001234   0.013423  -0.000990  -0.034386
    235       0.000900   0.020618   0.016198  -0.041166   0.253435  -0.028653
    236       0.000254   0.005212  -0.001924   0.005371  -0.028639   0.000753
    237      -0.022977  -0.025230  -0.000201   0.019990   0.007505  -0.057551
    238       0.001842   0.028470   0.022992  -0.054621   0.337048  -0.037525
    239      -0.001594   0.002830  -0.002563   0.008890  -0.037837  -0.004073
    240      -0.005518  -0.006191  -0.003185  -0.002148  -0.023709   0.031922
    241       0.055093   0.107798   0.038761   0.016087  -0.177620   0.080080
    242      -0.012872  -0.009465  -0.004804  -0.000847   0.025599  -0.009463
    243       0.050573  -0.045218  -0.074840  -0.109924  -0.007222   0.072461
    244       0.058743  -0.056114  -0.079801  -0.060514  -0.059613  -0.067753
    245       0.031900  -0.081910  -0.011926  -0.036766   0.000257  -0.056120
                 30         31         32         33         34         35    
      0       0.182522   0.019976  -0.035848   0.007692  -0.044606   0.007295
      1       0.097697   0.167160  -0.041488   0.014680  -0.030147  -0.048740
      2       0.171490  -0.021596  -0.009951  -0.017220   0.010283  -0.002285
      3      -0.044112  -0.012850   0.010713   0.027791  -0.002312   0.006736
      4      -0.163599  -0.049339   0.030399   0.020191   0.033904   0.027788
      5       0.065612   0.003028  -0.031272  -0.022955   0.068833  -0.022262
      6       0.036246  -0.059062   0.033133  -0.010143   0.010099   0.028941
      7      -0.049162   0.102937   0.014711   0.016432   0.000358  -0.026529
      8       0.011222  -0.030787   0.017850   0.016894  -0.002138   0.018938
      9      -0.010783   0.004330   0.007148  -0.006491  -0.040337  -0.016534
     10       0.025360  -0.033840   0.007302  -0.016237  -0.004268   0.002303
     11      -0.021141  -0.017287   0.009574  -0.010850  -0.008044  -0.001810
     12       0.060372  -0.023632  -0.002481   0.003483  -0.023163   0.018995
     13       0.008429   0.109009  -0.007928   0.005268  -0.003420  -0.037310
     14       0.054485  -0.015863   0.004845  -0.002292   0.007632   0.003999
     15      -0.021362  -0.009348  -0.001944   0.004881  -0.030671   0.003658
     16      -0.010227   0.013646  -0.000607  -0.010625   0.045709  -0.008376
     17      -0.007035   0.002853   0.008769  -0.013312   0.018825  -0.023408
     18      -0.044863  -0.012122  -0.006784   0.002113   0.039468   0.008095
     19      -0.002066  -0.018668   0.000379  -0.014310   0.046990   0.003778
     20      -0.020371   0.064748   0.005975  -0.006295   0.022487  -0.045063
     21      -0.029064  -0.001072  -0.001256   0.002035  -0.067775  -0.002300
     22      -0.015072  -0.003110  -0.011885   0.005456   0.129481   0.027437
     23      -0.028415   0.013509   0.015002  -0.026431   0.023538  -0.061621
     24      -0.020443  -0.002718  -0.008387   0.015879  -0.105296   0.018026
     25      -0.011875  -0.012890  -0.011507   0.005613   0.095102   0.048333
     26      -0.019412   0.015100   0.010006  -0.016054   0.006239  -0.053264
     27      -0.008463  -0.003469  -0.013553   0.027891  -0.151233   0.036497
     28      -0.010168  -0.020534  -0.015261   0.008698   0.109688   0.073102
     29      -0.025061   0.019962   0.014225  -0.022782   0.016648  -0.074791
     30      -0.022722  -0.005785  -0.011732   0.019727  -0.074029   0.027895
     31      -0.011735  -0.000999   0.000672  -0.009193  -0.031545   0.009726
     32       0.007936   0.004319  -0.003376   0.010901   0.001372   0.000238
     33      -0.004440  -0.009762  -0.017590   0.034400  -0.089642   0.050290
     34      -0.009853  -0.002098   0.007013  -0.020639  -0.102430   0.005553
     35       0.022532   0.001326  -0.009632   0.025580   0.005292   0.019567
     36      -0.046325  -0.004587  -0.008103   0.005557  -0.016762   0.012977
     37      -0.010791   0.017418   0.006357  -0.009326  -0.090796  -0.034322
     38       0.017212  -0.006219  -0.008143   0.017184   0.009152   0.031003
     39      -0.047776  -0.008913  -0.010930   0.008142   0.019994   0.024526
     40      -0.010339   0.035074   0.018495  -0.022821  -0.219380  -0.084944
     41       0.034008  -0.018351  -0.018422   0.035717   0.021106   0.076002
     42      -0.061485   0.003485   0.001315  -0.014139  -0.004157  -0.023451
     43      -0.008912   0.004559  -0.005093   0.011187   0.030162   0.003529
     44       0.003908   0.002618   0.002232  -0.003886  -0.004725  -0.007862
     45      -0.076885   0.006005   0.007406  -0.030078   0.041589  -0.046810
     46      -0.008330   0.007638  -0.003515   0.016349   0.007320  -0.007283
     47       0.009558   0.000013  -0.000968  -0.000343  -0.010952   0.006849
     48      -0.053731   0.006450   0.002646  -0.012018  -0.036706  -0.027644
     49      -0.016026  -0.008836  -0.012488   0.012412   0.133365   0.034705
     50      -0.020110   0.014191   0.013953  -0.025104   0.008671  -0.058341
     51      -0.065061   0.017385   0.005504  -0.019711  -0.005984  -0.049517
     52      -0.030972  -0.017273  -0.012654   0.008016   0.145074   0.039139
     53      -0.027059   0.023905   0.016611  -0.031049   0.028063  -0.076978
     54       0.013777  -0.013146   0.014133  -0.009898   0.005651   0.016540
     55      -0.007153   0.046217   0.002181   0.002074   0.000615  -0.022179
     56       0.011274  -0.035911   0.004309   0.021274  -0.005554   0.021619
     57       0.007036  -0.024573   0.028638  -0.020319   0.014592   0.028624
     58      -0.000646   0.002367  -0.004757  -0.018005   0.008752  -0.022170
     59       0.008071   0.022235   0.014619   0.049795  -0.016830   0.020124
     60      -0.137351  -0.271849  -0.274261  -0.135013   0.002916   0.062821
     61      -0.054341  -0.076746  -0.113733  -0.054446   0.002717  -0.004748
     62       0.102133   0.200153   0.207221   0.132038  -0.013005   0.008818
     63       0.181192   0.248560   0.394905   0.100228   0.037112   0.003188
     64      -0.061267  -0.139193  -0.121921  -0.088874   0.016378  -0.008397
     65       0.064439   0.097872   0.135240   0.081051  -0.005566   0.013293
     66      -0.005460  -0.050306   0.005422  -0.033920   0.016140   0.035311
     67       0.111777   0.194626   0.223090   0.072824   0.014327  -0.055146
     68      -0.140415  -0.202731  -0.311295  -0.045208  -0.042521   0.040296
     69       0.013623  -0.011276   0.011837  -0.012795   0.006337   0.018546
     70       0.017854   0.032429   0.032365   0.003846   0.006389  -0.019011
     71      -0.042501  -0.011216  -0.029500   0.040007  -0.021286   0.003871
     72       0.038511  -0.022744   0.022251  -0.027500   0.015251   0.039076
     73      -0.100472   0.044352  -0.104954  -0.024801  -0.011305  -0.116229
     74       0.107976  -0.024918   0.147139   0.078798   0.000613   0.127172
     75      -0.093156   0.008482  -0.081051  -0.008490  -0.013956  -0.039364
     76       0.214845   0.017475   0.258750   0.051885   0.034285   0.130526
     77      -0.036495  -0.006248  -0.009136   0.055317  -0.022896   0.018805
     78       0.093063  -0.020873   0.089014  -0.006909   0.018913   0.056889
     79      -0.033515   0.040464  -0.028573  -0.007655  -0.002814  -0.072058
     80      -0.248879   0.014699  -0.248460   0.009296  -0.054579  -0.149126
     81      -0.046221   0.082908  -0.023231   0.002043  -0.010069  -0.034042
     82      -0.008774   0.033540  -0.025955  -0.008146  -0.001584  -0.028569
     83       0.088105  -0.193420  -0.002676  -0.012471   0.008506   0.083682
     84      -0.211075   0.139459  -0.233444  -0.038639  -0.046824  -0.155803
     85      -0.064893  -0.135609  -0.221205  -0.088331  -0.013250  -0.043235
     86       0.001864  -0.214421  -0.145983  -0.051616  -0.010536   0.027490
     87       0.096758   0.136226   0.202210   0.067113   0.017466   0.048745
     88       0.015813   0.119896   0.075529   0.033052   0.004982  -0.021994
     89       0.040928  -0.314405  -0.160990  -0.074210  -0.002932   0.067266
     90      -0.078742   0.067458  -0.076348  -0.013994  -0.016351  -0.053049
     91       0.018477   0.101545   0.037003   0.020297   0.000827  -0.025571
     92       0.286775  -0.200723   0.286930   0.057368   0.051828   0.221342
     93       0.020421   0.019500   0.006745  -0.033409  -0.022898  -0.017823
     94       0.042299  -0.043358  -0.000254   0.015534   0.028841   0.016657
     95      -0.017175   0.012939   0.001120  -0.008514   0.004099   0.001878
     96       0.017230   0.021885  -0.000319  -0.019697  -0.005355  -0.014078
     97       0.030557  -0.030666  -0.001713   0.017546   0.016332   0.010487
     98      -0.011292   0.012742   0.000289  -0.009030   0.013821   0.008012
     99       0.017189  -0.009361  -0.011827   0.050145  -0.006990  -0.018497
    100       0.001078   0.020313  -0.000050  -0.024392  -0.004692   0.001883
    101      -0.033616   0.028224  -0.006268   0.008866  -0.003247  -0.001331
    102       0.011583  -0.013481  -0.026057   0.111750  -0.016334  -0.034516
    103      -0.026028   0.058213   0.001531  -0.057182  -0.022679   0.001130
    104      -0.024287   0.015830  -0.005443   0.014283   0.004043   0.000497
    105       0.021290  -0.043828  -0.004422   0.042711   0.007054   0.009277
    106       0.003283   0.041050  -0.004141  -0.020990  -0.014355  -0.018759
    107      -0.061910   0.060373  -0.015290   0.020330  -0.023060  -0.007411
    108       0.023792  -0.085496  -0.011683   0.100328   0.017476   0.023704
    109      -0.015626   0.094189  -0.004972  -0.056086  -0.033515  -0.035832
    110      -0.072079   0.067450  -0.020291   0.034296  -0.028436  -0.009021
    111       0.017731  -0.007715   0.010986  -0.050095   0.009412   0.015141
    112       0.028787  -0.010222  -0.007719   0.035907  -0.005310  -0.015116
    113      -0.069353   0.073923  -0.015907   0.011423  -0.026497  -0.008920
    114       0.017529  -0.015136   0.017648  -0.081142   0.029128   0.036990
    115       0.034350  -0.009714  -0.011047   0.056696  -0.018185  -0.030230
    116      -0.088136   0.091072  -0.021385   0.018500  -0.032329  -0.012376
    117       0.022239   0.022591   0.012249  -0.068073  -0.004932  -0.010252
    118       0.051312  -0.059387  -0.001027   0.037797   0.023524   0.013964
    119      -0.045866   0.054865  -0.009298  -0.000067  -0.014846  -0.005212
    120       0.030542   0.028579   0.015207  -0.088495   0.018810  -0.010702
    121       0.077957  -0.102121   0.004618   0.046900   0.040986   0.026020
    122      -0.054417   0.066346  -0.010632  -0.001773  -0.026022  -0.009221
    123       0.011885   0.007175   0.002514  -0.022824   0.009092  -0.000749
    124       0.027488  -0.029319  -0.001133   0.019058   0.016049   0.005579
    125       0.017488   0.019136  -0.006107  -0.004138   0.021965   0.013116
    126      -0.007891   0.014501   0.007724  -0.042285   0.020493   0.007282
    127       0.019522   0.000957   0.000398  -0.017405   0.059173   0.023632
    128       0.031116   0.025478  -0.010925   0.001365   0.027425   0.011775
    129      -0.028409   0.035899   0.017020  -0.100431   0.057371   0.037613
    130       0.038750  -0.102762  -0.052719   0.350327  -0.178310  -0.178346
    131       0.027227  -0.010435  -0.030289   0.139838  -0.062158  -0.065463
    132       0.001005  -0.086222  -0.031840   0.265293  -0.202684  -0.167421
    133       0.013871   0.041717   0.012199  -0.120502   0.143020   0.083311
    134       0.030823   0.085274   0.022893  -0.233543   0.175514   0.142484
    135      -0.015924   0.103222   0.042422  -0.312415   0.216011   0.160422
    136       0.003685   0.094491   0.041885  -0.320528   0.267575   0.192948
    137       0.049993   0.004309  -0.030573   0.108353  -0.024568  -0.042989
    138       0.016955  -0.005603   0.004201  -0.025993   0.014025   0.007177
    139       0.028651  -0.019926   0.000381   0.012334  -0.011231  -0.017246
    140       0.024058   0.019562  -0.005418  -0.010015   0.007189   0.004812
    141       0.007382  -0.007599   0.003029   0.004321  -0.038251  -0.030988
    142       0.022250  -0.017240   0.001059   0.023251  -0.048981  -0.046421
    143       0.015616   0.011450  -0.008583   0.029752  -0.032326  -0.021680
    144       0.023873  -0.002792   0.007738  -0.070284   0.082690   0.059210
    145       0.023927  -0.020110  -0.005804   0.057690  -0.054834  -0.051652
    146       0.024641   0.017229   0.000431  -0.035177   0.006150   0.005981
    147       0.012020  -0.014894   0.007024  -0.028824   0.014380   0.009732
    148       0.027157  -0.022000   0.009482  -0.042268   0.032922   0.018751
    149       0.026200   0.025237  -0.001786  -0.042290   0.036073   0.025797
    150       0.020271  -0.035965   0.001667   0.013555   0.029164   0.017633
    151       0.030542  -0.065080   0.000163   0.041920   0.031291   0.022405
    152       0.030698   0.005989  -0.011523   0.024408   0.035681   0.018711
    153       0.043442  -0.101577  -0.016107   0.171576  -0.096168  -0.079641
    154       0.077045  -0.169094  -0.027436   0.269252  -0.088139  -0.077079
    155       0.030708   0.016638  -0.008328  -0.010873   0.088157   0.056364
    156       0.032999  -0.081732  -0.001162   0.060470   0.046961   0.033021
    157       0.003165   0.000323   0.015851  -0.092481   0.097252   0.076847
    158       0.075483  -0.080809  -0.043158   0.265280  -0.136445  -0.124330
    159      -0.003748   0.034100   0.019908  -0.150989   0.157496   0.116915
    160       0.013910  -0.055982   0.013175  -0.030984   0.093495   0.079606
    161       0.003504   0.065173   0.009664  -0.143041   0.170326   0.127493
    162      -0.029511  -0.012070  -0.000902   0.036685   0.043923   0.009765
    163       0.008597  -0.028691   0.006157  -0.019900  -0.040797   0.003025
    164      -0.099994   0.004565   0.013289  -0.011639  -0.000433  -0.015767
    165      -0.062184   0.007586  -0.011724   0.055518   0.142872   0.008252
    166       0.013852  -0.015672  -0.000851  -0.025245  -0.069543  -0.003894
    167      -0.124903  -0.049568   0.044551  -0.015039  -0.047186   0.003676
    168      -0.009999   0.021310  -0.022267   0.045125   0.125162  -0.000491
    169       0.075512  -0.000076  -0.014208  -0.035808  -0.101992  -0.006586
    170      -0.069867  -0.030658   0.031778  -0.020451  -0.070804   0.003949
    171       0.001289   0.028945  -0.032469   0.061568   0.168027  -0.001290
    172       0.164772   0.025123  -0.033752  -0.050575  -0.140755  -0.012437
    173      -0.100049  -0.042324   0.043883  -0.028300  -0.091357   0.006102
    174       0.047334   0.005860  -0.009051  -0.006461  -0.026052  -0.007069
    175       0.038263  -0.007516  -0.008981  -0.027265  -0.080302  -0.004203
    176       0.040879   0.025056  -0.011124  -0.005066  -0.012761  -0.002290
    177       0.098730   0.003553  -0.009684  -0.028421  -0.091169  -0.014297
    178       0.101790   0.013762  -0.024308  -0.033364  -0.091170  -0.008174
    179       0.096246   0.054100  -0.030810  -0.001084   0.008705  -0.003560
    180       0.034042  -0.012477   0.011457  -0.035642  -0.118656  -0.001664
    181      -0.070390  -0.035760   0.011832  -0.009872  -0.040544   0.001795
    182       0.075974   0.045085  -0.031100   0.011799   0.044090  -0.007657
    183       0.065308  -0.037352   0.033979  -0.087304  -0.282235  -0.002636
    184      -0.098061  -0.039456   0.014433  -0.000700  -0.014289   0.003315
    185       0.151667   0.088365  -0.067299   0.033734   0.124441  -0.012685
    186      -0.018717   0.006915  -0.002433   0.009600   0.031322   0.002523
    187      -0.139657  -0.058635   0.029868  -0.004041  -0.029413   0.005898
    188       0.007456   0.002042   0.001783  -0.004566  -0.020911  -0.004112
    189      -0.026338   0.005622   0.003312  -0.000745   0.006988   0.002731
    190      -0.234865  -0.088414   0.051941   0.008989   0.002680   0.012219
    191       0.033067   0.009363  -0.006883  -0.000248  -0.011201  -0.005608
    192      -0.068032   0.011242  -0.012515   0.054253   0.156374   0.005455
    193      -0.089738  -0.043852   0.020372  -0.013277  -0.051547   0.002448
    194      -0.100434  -0.045381   0.041735  -0.017260  -0.064562   0.003492
    195      -0.118888   0.011041  -0.010726   0.071909   0.193464   0.001857
    196      -0.142633  -0.053172   0.031799  -0.004345  -0.032834   0.005991
    197      -0.152758  -0.061718   0.058539  -0.016242  -0.064753   0.009474
    198       0.022006   0.006944   0.001424  -0.003930  -0.011546  -0.018512
    199       0.016941  -0.037731   0.012362  -0.020007  -0.019710   0.008010
    200      -0.062238  -0.012828   0.010067  -0.008691  -0.034089  -0.010181
    201      -0.021240   0.045775  -0.014078   0.012783  -0.030629   0.155409
    202       0.018113  -0.009170   0.001489  -0.003536  -0.001667  -0.026485
    203       0.014072  -0.028643   0.011230  -0.011099   0.029935  -0.157825
    204      -0.003396   0.005954  -0.000990   0.000175   0.000079  -0.001880
    205       0.020044  -0.015328  -0.002197  -0.001670  -0.009717   0.020511
    206      -0.005309   0.014571  -0.001785   0.002238  -0.000737  -0.003104
    207      -0.009681   0.018969  -0.005020   0.004052  -0.007932   0.039064
    208      -0.021022   0.015236   0.000408   0.002734  -0.004255   0.010385
    209      -0.012546   0.042815  -0.014627   0.012548  -0.032319   0.162003
    210       0.001422  -0.010935   0.004681  -0.004196   0.013520  -0.067464
    211      -0.023661   0.017964   0.000895   0.002914  -0.002510   0.003374
    212      -0.009258   0.035757  -0.012708   0.010838  -0.028790   0.144964
    213       0.010566  -0.033551   0.011912  -0.010633   0.030062  -0.147982
    214      -0.033307   0.028230  -0.000109   0.004894  -0.008382   0.019478
    215      -0.018289   0.060653  -0.021132   0.018108  -0.047401   0.238302
    216       0.006424  -0.026398   0.010093  -0.008687   0.025448  -0.126731
    217       0.001587  -0.000329  -0.000208   0.000003  -0.001007   0.002613
    218       0.004475  -0.004005   0.000646  -0.000348  -0.001027   0.007195
    219       0.019513  -0.059616   0.020576  -0.017765   0.047114  -0.233390
    220       0.010444  -0.005016  -0.001509  -0.000527  -0.002716   0.011262
    221       0.006276  -0.010640   0.003058  -0.002243   0.003826  -0.016682
    222      -0.005283  -0.000292   0.002489  -0.001844   0.009803  -0.050853
    223       0.023013  -0.016470  -0.000956  -0.002540   0.000698   0.001359
    224       0.013513  -0.030944   0.009671  -0.007798   0.016927  -0.081912
    225      -0.003838  -0.007663   0.005366  -0.004012   0.015526  -0.079547
    226       0.053882  -0.037252  -0.003373  -0.005419   0.000361   0.011215
    227       0.020152  -0.054973   0.018300  -0.014628   0.034391  -0.168895
    228      -0.017348   0.033806  -0.008845   0.007651  -0.014449   0.069552
    229       0.000899  -0.002580   0.001605  -0.000859   0.002649  -0.012558
    230       0.013246  -0.024369   0.006616  -0.005678   0.010718  -0.050411
    231      -0.026293   0.055933  -0.015816   0.013759  -0.029832   0.145617
    232       0.008489  -0.008750   0.002055  -0.002012   0.005118  -0.020941
    233       0.021550  -0.047517   0.014221  -0.012180   0.027206  -0.132742
    234      -0.019858   0.043057  -0.012188   0.010311  -0.021476   0.104817
    235      -0.022263   0.014730   0.001756   0.002188  -0.001535  -0.000523
    236      -0.001271   0.017091  -0.007216   0.005956  -0.018231   0.094137
    237      -0.035723   0.080589  -0.023842   0.020373  -0.044941   0.220621
    238      -0.029257   0.020625   0.001367   0.003524  -0.003984   0.007827
    239      -0.004430   0.026005  -0.010167   0.008393  -0.023975   0.122953
    240       0.026615  -0.058463   0.018485  -0.017746   0.041525  -0.210708
    241       0.065856  -0.055039  -0.007964  -0.005613  -0.020961   0.063805
    242      -0.006551   0.007789   0.002236  -0.000545   0.007989  -0.043123
    243      -0.003771  -0.084886   0.042281  -0.015411   0.020929   0.002691
    244      -0.086557   0.089537   0.024041   0.010366   0.013805  -0.057945
    245      -0.016575  -0.049458   0.021934   0.019805  -0.000023  -0.014456
                 36         37         38         39         40         41    
      0      -0.026569  -0.004259   0.155287   0.003209   0.015708   0.015203
      1       0.004522  -0.002550   0.152630   0.040569   0.029886   0.012927
      2       0.052568   0.002743   0.110567  -0.017780   0.005689   0.018933
      3       0.008265  -0.009337   0.172614   0.005083   0.011433   0.011264
      4      -0.018221   0.010235  -0.011700  -0.003394   0.011042   0.013643
      5       0.014648  -0.004637  -0.253559  -0.013941  -0.030512  -0.014890
      6       0.026773   0.003283  -0.017048  -0.027165  -0.011565   0.001319
      7      -0.006996   0.005057  -0.018473   0.010524   0.004057  -0.002609
      8      -0.028586  -0.000619  -0.015808  -0.012725  -0.006045  -0.000111
      9       0.018435  -0.007565   0.031522   0.005427  -0.008153  -0.009009
     10       0.006284   0.003299  -0.020378  -0.001231  -0.008051   0.027929
     11       0.026052   0.019589   0.016485  -0.004393   0.007500   0.000207
     12      -0.027326   0.000156   0.040617  -0.010227   0.000727   0.002417
     13       0.010355   0.002504   0.042917   0.019801   0.012922   0.004312
     14       0.025829   0.002734   0.038707  -0.008768   0.001775   0.004884
     15      -0.017973   0.010485  -0.003476  -0.000459   0.002777   0.000872
     16       0.022476  -0.011455  -0.010381   0.002973  -0.004838   0.009230
     17       0.072869   0.010461   0.015961  -0.001333   0.003360   0.000915
     18       0.007080  -0.023482   0.006120  -0.001232  -0.005642  -0.009030
     19       0.024680  -0.006969  -0.019749  -0.001584  -0.007809   0.015380
     20       0.071284  -0.000909   0.037182   0.007162   0.008754  -0.009734
     21      -0.030645   0.035545  -0.050045   0.001030   0.010185   0.012172
     22      -0.002508  -0.065423   0.051981  -0.001281  -0.022670  -0.034825
     23       0.151399   0.027141  -0.008489   0.006927   0.007812   0.022538
     24      -0.101251   0.049676  -0.088669  -0.000943   0.015099   0.016003
     25      -0.052163  -0.079626   0.067844  -0.003801  -0.030081  -0.060225
     26       0.115973   0.040125  -0.035545   0.006206   0.013353   0.032660
     27      -0.169763   0.062219  -0.118288  -0.003155   0.019281   0.018220
     28      -0.093158  -0.106671   0.094065  -0.006047  -0.039921  -0.085315
     29       0.167166   0.049910  -0.038082   0.008352   0.017102   0.045485
     30      -0.107009   0.034152  -0.076077  -0.001917   0.009553   0.006245
     31      -0.033365  -0.009129  -0.003593   0.000206  -0.005949  -0.019430
     32      -0.007279   0.014955  -0.018628   0.000022   0.005668   0.012071
     33      -0.167641   0.030961  -0.073815  -0.005009   0.009595   0.004630
     34      -0.050280   0.005967  -0.015272   0.001124  -0.001707  -0.018894
     35      -0.052872   0.008654  -0.013737  -0.002719   0.004664   0.010575
     36      -0.041063   0.014300  -0.054407   0.000644   0.000910  -0.007716
     37       0.019300   0.069658  -0.088095   0.003929   0.023699   0.045296
     38      -0.065131  -0.019521   0.018299  -0.003122  -0.006773  -0.017286
     39      -0.045748  -0.010794  -0.027078  -0.000492  -0.008308  -0.025340
     40       0.058003   0.164513  -0.189500   0.009079   0.058271   0.113031
     41      -0.156300  -0.055368   0.049171  -0.008222  -0.019281  -0.047540
     42       0.046733   0.026650  -0.055616   0.004826   0.005270   0.007675
     43       0.001357  -0.000462  -0.004393  -0.000713  -0.001514  -0.002274
     44       0.014107   0.005459   0.000182   0.001362   0.002032   0.005658
     45       0.125216   0.015306  -0.032710   0.007567   0.000942   0.006675
     46       0.012778   0.024879  -0.023786  -0.000064   0.007549   0.013947
     47      -0.022476  -0.003085   0.001033  -0.000045  -0.000950  -0.002292
     48       0.037693   0.045858  -0.073121   0.004469   0.012524   0.021041
     49      -0.009426  -0.075781   0.072720  -0.002335  -0.028376  -0.052629
     50       0.133519   0.032868  -0.017003   0.006655   0.011057   0.030851
     51       0.095947   0.052478  -0.082444   0.007003   0.014426   0.029549
     52      -0.006604  -0.095882   0.099086   0.000439  -0.035645  -0.073216
     53       0.179301   0.042747  -0.029954   0.008172   0.014176   0.041605
     54       0.036318  -0.000837  -0.002386  -0.002407  -0.002300   0.001161
     55       0.004249   0.006893   0.000852   0.000971   0.003101  -0.001275
     56      -0.052431  -0.009028  -0.012516  -0.002659  -0.004760   0.002206
[truncated: 704,864 more chars]
