# Supplementary material for: A stereodivergent multicomponent approach for the synthesis of C–N atropisomeric peptide analogues
Source: Chem Sci. 2024 Sep 16;15(40):16743–51. doi: 10.1039/d4sc04700a (PMC11418089; doi:10.1039/d4sc04700a)
Supplement: SC-015-D4SC04700A-s001 [file SC-015-D4SC04700A-s001.zip › CompData/_4_TS/ImineBzOHTS_S3Dtsoptc.out]

                                 *****************
                                 * O   R   C   A *
                                 *****************

                                            #,                                       
                                            ###                                      
                                            ####                                     
                                            #####                                    
                                            ######                                   
                                           ########,                                 
                                     ,,################,,,,,                         
                               ,,#################################,,                 
                          ,,##########################################,,             
                       ,#########################################, ''#####,          
                    ,#############################################,,   '####,        
                  ,##################################################,,,,####,       
                ,###########''''           ''''###############################       
              ,#####''   ,,,,##########,,,,          '''####'''          '####       
            ,##' ,,,,###########################,,,                        '##       
           ' ,,###''''                  '''############,,,                           
         ,,##''                                '''############,,,,        ,,,,,,###''
      ,#''                                            '''#######################'''  
     '                                                          ''''####''''         
             ,#######,   #######,   ,#######,      ##                                
            ,#'     '#,  ##    ##  ,#'     '#,    #''#        ######   ,####,        
            ##       ##  ##   ,#'  ##            #'  '#       #        #'  '#        
            ##       ##  #######   ##           ,######,      #####,   #    #        
            '#,     ,#'  ##    ##  '#,     ,#' ,#      #,         ##   #,  ,#        
             '#######'   ##     ##  '#######'  #'      '#     #####' # '####'        


                  #######################################################
                  #                        -***-                        #
                  #          Department of theory and spectroscopy      #
                  #    Directorship and core code : Frank Neese         #
                  #        Max Planck Institute fuer Kohlenforschung    #
                  #                Kaiser Wilhelm Platz 1               #
                  #                 D-45470 Muelheim/Ruhr               #
                  #                      Germany                        #
                  #                                                     #
                  #                  All rights reserved                #
                  #                        -***-                        #
                  #######################################################


                         Program Version 5.0.2 -  RELEASE  -


 With contributions from (in alphabetic order):
   Daniel Aravena         : Magnetic Suceptibility
   Michael Atanasov       : Ab Initio Ligand Field Theory (pilot matlab implementation)
   Alexander A. Auer      : GIAO ZORA, VPT2 properties, NMR spectrum
   Ute Becker             : Parallelization
   Giovanni Bistoni       : ED, misc. LED, open-shell LED, HFLD
   Martin Brehm           : Molecular dynamics
   Dmytro Bykov           : SCF Hessian
   Vijay G. Chilkuri      : MRCI spin determinant printing, contributions to CSF-ICE
   Dipayan Datta          : RHF DLPNO-CCSD density
   Achintya Kumar Dutta   : EOM-CC, STEOM-CC
   Dmitry Ganyushin       : Spin-Orbit,Spin-Spin,Magnetic field MRCI
   Miquel Garcia          : C-PCM and meta-GGA Hessian, CC/C-PCM, Gaussian charge scheme
   Yang Guo               : DLPNO-NEVPT2, F12-NEVPT2, CIM, IAO-localization
   Andreas Hansen         : Spin unrestricted coupled pair/coupled cluster methods
   Benjamin Helmich-Paris : MC-RPA, TRAH-SCF, COSX integrals
   Lee Huntington         : MR-EOM, pCC
   Robert Izsak           : Overlap fitted RIJCOSX, COSX-SCS-MP3, EOM
   Marcus Kettner         : VPT2
   Christian Kollmar      : KDIIS, OOCD, Brueckner-CCSD(T), CCSD density, CASPT2, CASPT2-K
   Simone Kossmann        : Meta GGA functionals, TD-DFT gradient, OOMP2, MP2 Hessian
   Martin Krupicka        : Initial AUTO-CI
   Lucas Lang             : DCDCAS
   Marvin Lechner         : AUTO-CI (C++ implementation), FIC-MRCC
   Dagmar Lenk            : GEPOL surface, SMD
   Dimitrios Liakos       : Extrapolation schemes; Compound Job, initial MDCI parallelization
   Dimitrios Manganas     : Further ROCIS development; embedding schemes
   Dimitrios Pantazis     : SARC Basis sets
   Anastasios Papadopoulos: AUTO-CI, single reference methods and gradients
   Taras Petrenko         : DFT Hessian,TD-DFT gradient, ASA, ECA, R-Raman, ABS, FL, XAS/XES, NRVS
   Peter Pinski           : DLPNO-MP2, DLPNO-MP2 Gradient
   Christoph Reimann      : Effective Core Potentials
   Marius Retegan         : Local ZFS, SOC
   Christoph Riplinger    : Optimizer, TS searches, QM/MM, DLPNO-CCSD(T), (RO)-DLPNO pert. Triples
   Tobias Risthaus        : Range-separated hybrids, TD-DFT gradient, RPA, STAB
   Michael Roemelt        : Original ROCIS implementation
   Masaaki Saitow         : Open-shell DLPNO-CCSD energy and density
   Barbara Sandhoefer     : DKH picture change effects
   Avijit Sen             : IP-ROCIS
   Kantharuban Sivalingam : CASSCF convergence, NEVPT2, FIC-MRCI
   Bernardo de Souza      : ESD, SOC TD-DFT
   Georgi Stoychev        : AutoAux, RI-MP2 NMR, DLPNO-MP2 response
   Willem Van den Heuvel  : Paramagnetic NMR
   Boris Wezisla          : Elementary symmetry handling
   Frank Wennmohs         : Technical directorship


 We gratefully acknowledge several colleagues who have allowed us to
 interface, adapt or use parts of their codes:
   Stefan Grimme, W. Hujo, H. Kruse, P. Pracht,  : VdW corrections, initial TS optimization,
                  C. Bannwarth, S. Ehlert          DFT functionals, gCP, sTDA/sTD-DF
   Ed Valeev, F. Pavosevic, A. Kumar             : LibInt (2-el integral package), F12 methods
   Garnet Chan, S. Sharma, J. Yang, R. Olivares  : DMRG
   Ulf Ekstrom                                   : XCFun DFT Library
   Mihaly Kallay                                 : mrcc  (arbitrary order and MRCC methods)
   Jiri Pittner, Ondrej Demel                    : Mk-CCSD
   Frank Weinhold                                : gennbo (NPA and NBO analysis)
   Christopher J. Cramer and Donald G. Truhlar   : smd solvation model
   Lars Goerigk                                  : TD-DFT with DH, B97 family of functionals
   V. Asgeirsson, H. Jonsson                     : NEB implementation
   FAccTs GmbH                                   : IRC, NEB, NEB-TS, DLPNO-Multilevel, CI-OPT
                                                   MM, QMMM, 2- and 3-layer-ONIOM, Crystal-QMMM,
                                                   LR-CPCM, SF, NACMEs, symmetry and pop. for TD-DFT,
                                                   nearIR, NL-DFT gradient (VV10), updates on ESD,
                                                   ML-optimized integration grids
   S Lehtola, MJT Oliveira, MAL Marques          : LibXC Library
   Liviu Ungur et al                             : ANISO software


 Your calculation uses the libint2 library for the computation of 2-el integrals
 For citations please refer to: http://libint.valeyev.net

 Your ORCA version has been built with support for libXC version: 5.1.0
 For citations please refer to: https://tddft.org/programs/libxc/

 This ORCA versions uses:
   CBLAS   interface :  Fast vector & matrix operations
   LAPACKE interface :  Fast linear algebra routines
   SCALAPACK package :  Parallel linear algebra routines
   Shared memory     :  Shared parallel matrices
   BLAS/LAPACK       :  OpenBLAS 0.3.15  USE64BITINT DYNAMIC_ARCH NO_AFFINITY Zen SINGLE_THREADED
        Core in use  :  Zen
   Copyright (c) 2011-2014, The OpenBLAS Project


Your calculation utilizes the atom-pairwise dispersion correction
with the Becke-Johnson damping scheme (D3BJ)
Cite in your paper:
S.Grimme, S.Ehrlich, L.Goerigk, J Comput Chem, (2011), 32, 1456–1465 
S.Grimme, J.Antony, S.Ehrlich and H.Krieg, J.Chem.Phys., 132, (2010), 154104 
   

Your calculation utilizes the SMD solvation module
Please cite in your paper:
A.V. Marenich, C.J. Cramer, D.G. Truhlar J. Phys. Chem. B, 113, (2009), 6378 

================================================================================

----- Orbital basis set information -----
Your calculation utilizes the basis: def2-TZVP
   F. Weigend and R. Ahlrichs, Phys. Chem. Chem. Phys. 7, 3297 (2005).

----- AuxJ basis set information -----
Your calculation utilizes the auxiliary basis: def2/J
   F. Weigend, Phys. Chem. Chem. Phys. 8, 1057 (2006).

================================================================================
                                        WARNINGS
                       Please study these warnings very carefully!
================================================================================


WARNING: The environment variable RSH_COMMAND is not set!
  ===> : All Displacements for the Numerical Hessian or Gradient calculation
         will be started on localhost

WARNING: Geometry Optimization
  ===> : Switching off AutoStart
         For restart on a previous wavefunction, please use MOREAD

INFO   : the flag for use of the SHARK integral package has been found!

================================================================================
                                       INPUT FILE
================================================================================
NAME = ImineBzOHTS_S3Dtsoptc.inp
|  1> ! PBE0 D3 def2-tzvp OptTS
|  2> %maxcore 2660
|  3> %geom
|  4> maxiter 30
|  5> Calc_Hess true
|  6> NumHess true
|  7> MaxStep 0.05
|  8> end
|  9> %pal nprocs 30
| 10> end
| 11> %CPCM SMD TRUE
| 12>    SMDSOLVENT "2,2,2-TRIFLUOROETHANOL"
| 13> end
| 14> 
| 15> *xyz 0 1
| 16> O  6.650440  2.694090  3.647112
| 17> O  8.017179  1.806118  5.633271
| 18> N  5.385898  4.479181  3.025950
| 19> N  5.821184  2.502535  5.980970
| 20> C  5.715648  3.506618  3.830172
| 21> C  4.921041  3.354392  5.109032
| 22> H  4.888938  4.328862  5.608579
| 23> C  3.500844  2.890799  4.950648
| 24> C  2.617810  3.122490  6.003140
| 25> H  2.973998  3.616106  6.899931
| 26> C  1.294467  2.726745  5.910413
| 27> H  0.617630  2.915482  6.735863
| 28> C  0.835360  2.110228  4.754981
| 29> H  -0.202858  1.807706  4.675716
| 30> C  1.703869  1.897894  3.693627
| 31> H  1.347862  1.430511  2.782559
| 32> C  3.031421  2.287778  3.790002
| 33> H  3.689405  2.132088  2.944450
| 34> C  6.019440  4.778856  1.728063
| 35> C  5.913915  3.573221  0.802290
| 36> H  6.476950  2.720216  1.182151
| 37> H  6.317288  3.836823  -0.177840
| 38> H  4.870443  3.276224  0.672926
| 39> C  7.474128  5.178370  1.944699
| 40> H  7.540951  6.030093  2.625887
| 41> H  7.918373  5.466653  0.989394
| 42> H  8.059659  4.356046  2.358026
| 43> C  5.243553  5.947568  1.138754
| 44> H  5.669730  6.213048  0.170134
| 45> H  5.295525  6.823514  1.789658
| 46> H  4.192322  5.687188  0.992150
| 47> C  5.193591  1.848561  7.127160
| 48> C  5.374882  2.332765  8.427784
| 49> C  4.685108  1.625969  9.423227
| 50> H  4.767298  1.961499  10.448236
| 51> C  3.891072  0.527261  9.163313
| 52> H  3.386566  0.026285  9.981678
| 53> C  3.733834  0.080771  7.860747
| 54> H  3.105335  -0.770805  7.630119
| 55> C  4.381641  0.753115  6.847853
| 56> H  4.242461  0.437148  5.824484
| 57> C  6.161839  3.563476  8.916489
| 58> C  7.083549  3.135723  10.066309
| 59> H  6.536596  2.737462  10.920862
| 60> H  7.651690  4.001810  10.414772
| 61> H  7.795187  2.376225  9.731778
| 62> C  7.059516  4.285487  7.910157
| 63> H  7.840676  3.642273  7.492329
| 64> H  7.581332  5.084059  8.441606
| 65> H  6.506338  4.795273  7.114173
| 66> C  5.139399  4.588487  9.423453
| 67> H  4.482815  4.915313  8.612128
| 68> H  5.661403  5.467174  9.811879
| 69> H  4.518583  4.180294  10.222982
| 70> C  6.905081  1.590846  5.226939
| 71> C  6.470994  0.249721  4.746853
| 72> C  6.905503  -0.819886  5.530097
| 73> H  7.516525  -0.627830  6.404164
| 74> C  6.536604  -2.113971  5.206048
| 75> H  6.866378  -2.938051  5.828215
| 76> C  5.747292  -2.352082  4.089281
| 77> H  5.458748  -3.365516  3.833920
| 78> C  5.338440  -1.291263  3.294013
| 79> H  4.739083  -1.472844  2.409219
| 80> C  5.695377  0.008137  3.620309
| 81> H  5.384197  0.822749  2.985242
| 82> H  6.481684  3.180395  6.370168
| 83> O  4.002075  6.343507  5.972933
| 84> C  3.116444  6.260218  5.092803
| 85> C  1.673672  6.308199  5.528901
| 86> C  1.348459  6.482110  6.871381
| 87> H  2.143387  6.626044  7.593395
| 88> C  0.025581  6.456987  7.284694
| 89> H  -0.216487  6.588405  8.333615
| 90> C  -0.988684  6.257797  6.356855
| 91> H  -2.023665  6.231515  6.679908
| 92> C  -0.673568  6.091513  5.014584
| 93> H  -1.462258  5.934708  4.286905
| 94> C  0.650443  6.118304  4.604402
| 95> H  0.901901  5.974857  3.560487
| 96> O  3.337323  6.109398  3.860158
| 97> H  4.622554  5.110561  3.345182
| 98> *
| 99> 
|100>                          ****END OF INPUT****
================================================================================

                       *****************************
                       * Geometry Optimization Run *
                       *****************************

Geometry optimization settings:
Update method            Update   .... Bofill
Choice of coordinates    CoordSys .... Z-matrix Internals
Initial Hessian          InHess   .... Almoef's Model

Convergence Tolerances:
Energy Change            TolE     ....  5.0000e-06 Eh
Max. Gradient            TolMAXG  ....  3.0000e-04 Eh/bohr
RMS Gradient             TolRMSG  ....  1.0000e-04 Eh/bohr
Max. Displacement        TolMAXD  ....  4.0000e-03 bohr
RMS Displacement         TolRMSD  ....  2.0000e-03 bohr
Strict Convergence                ....  False
------------------------------------------------------------------------------
                        ORCA OPTIMIZATION COORDINATE SETUP
------------------------------------------------------------------------------

The optimization will be done in new redundant internal coordinates
Making redundant internal coordinates   ...  (new redundants) done
Following TS mode number                ...     0
Evaluating the initial hessian          ...  (Is done on the fly) done
Evaluating the coordinates              ...  done
Calculating the B-matrix                .... done
Calculating the G-matrix                .... done
Diagonalizing the G-matrix              .... done
Small eigenvalue found = 1.129e-03
Small eigenvalue found = 2.638e-03
Small eigenvalue found = 3.424e-03
Small eigenvalue found = 4.441e-03
Small eigenvalue found = 5.397e-03
Small eigenvalue found = 6.017e-03
Small eigenvalue found = 8.301e-03
Small eigenvalue found = 9.889e-03
Small eigenvalue found = 1.142e-02
Small eigenvalue found = 1.396e-02
Small eigenvalue found = 2.206e-02
Small eigenvalue found = 2.308e-02
Small eigenvalue found = 2.920e-02
The first mode is                       ....  221
The number of degrees of freedom        ....  240

    -----------------------------------------------------------------
                    Redundant Internal Coordinates


    -----------------------------------------------------------------
         Definition                    Initial Value    d2E/dq (diagonal element)
    -----------------------------------------------------------------
      1. B(C   4,O   0)                  1.2520         0.000000   
      2. B(C   4,N   2)                  1.3044         0.000000   
      3. B(C   5,N   3)                  1.5153         0.000000   
      4. B(C   5,C   4)                  1.5133         0.000000   
      5. B(H   6,C   5)                  1.0955         0.000000   
      6. B(C   7,C   5)                  1.5023         0.000000   
      7. B(C   8,C   7)                  1.3933         0.000000   
      8. B(H   9,C   8)                  1.0839         0.000000   
      9. B(C  10,C   8)                  1.3844         0.000000   
     10. B(H  11,C  10)                  1.0840         0.000000   
     11. B(C  12,C  10)                  1.3878         0.000000   
     12. B(H  13,C  12)                  1.0843         0.000000   
     13. B(C  14,C  12)                  1.3878         0.000000   
     14. B(H  15,C  14)                  1.0841         0.000000   
     15. B(C  16,C   7)                  1.3896         0.000000   
     16. B(C  16,C  14)                  1.3870         0.000000   
     17. B(H  17,C  16)                  1.0827         0.000000   
     18. B(C  18,N   2)                  1.4750         0.000000   
     19. B(C  19,C  18)                  1.5237         0.000000   
     20. B(H  20,C  19)                  1.0904         0.000000   
     21. B(H  21,C  19)                  1.0922         0.000000   
     22. B(H  22,C  19)                  1.0926         0.000000   
     23. B(C  23,C  18)                  1.5240         0.000000   
     24. B(H  24,C  23)                  1.0927         0.000000   
     25. B(H  25,C  23)                  1.0923         0.000000   
     26. B(H  26,C  23)                  1.0908         0.000000   
     27. B(C  27,C  18)                  1.5216         0.000000   
     28. B(H  28,C  27)                  1.0910         0.000000   
     29. B(H  29,C  27)                  1.0925         0.000000   
     30. B(H  30,C  27)                  1.0929         0.000000   
     31. B(C  31,N   3)                  1.4613         0.000000   
     32. B(C  32,C  31)                  1.3996         0.000000   
     33. B(C  33,C  32)                  1.4022         0.000000   
     34. B(H  34,C  33)                  1.0817         0.000000   
     35. B(C  35,C  33)                  1.3803         0.000000   
     36. B(H  36,C  35)                  1.0841         0.000000   
     37. B(C  37,C  35)                  1.3859         0.000000   
     38. B(H  38,C  37)                  1.0832         0.000000   
     39. B(C  39,C  37)                  1.3776         0.000000   
     40. B(C  39,C  31)                  1.3919         0.000000   
     41. B(H  40,C  39)                  1.0800         0.000000   
     42. B(C  41,C  32)                  1.5404         0.000000   
     43. B(C  42,C  41)                  1.5345         0.000000   
     44. B(H  43,C  42)                  1.0900         0.000000   
     45. B(H  44,C  42)                  1.0928         0.000000   
     46. B(H  45,C  42)                  1.0932         0.000000   
     47. B(C  46,C  41)                  1.5296         0.000000   
     48. B(H  47,C  46)                  1.0948         0.000000   
     49. B(H  48,C  46)                  1.0920         0.000000   
     50. B(H  49,C  46)                  1.0952         0.000000   
     51. B(H  49,H  24)                  4.7686         0.000000   
     52. B(C  50,C  41)                  1.5340         0.000000   
     53. B(H  51,C  50)                  1.0937         0.000000   
     54. B(H  52,C  50)                  1.0934         0.000000   
     55. B(H  53,C  50)                  1.0915         0.000000   
     56. B(C  54,N   3)                  1.6045         0.000000   
     57. B(C  54,O   1)                  1.2034         0.000000   
     58. B(C  54,O   0)                  1.9437         0.000000   
     59. B(C  55,C  54)                  1.4891         0.000000   
     60. B(C  56,C  55)                  1.3951         0.000000   
     61. B(H  57,C  56)                  1.0836         0.000000   
     62. B(C  58,C  56)                  1.3841         0.000000   
     63. B(H  59,C  58)                  1.0840         0.000000   
     64. B(C  60,C  58)                  1.3881         0.000000   
     65. B(H  61,C  60)                  1.0842         0.000000   
     66. B(C  62,C  60)                  1.3874         0.000000   
     67. B(H  63,C  62)                  1.0840         0.000000   
     68. B(C  64,C  62)                  1.3865         0.000000   
     69. B(C  64,C  55)                  1.3889         0.000000   
     70. B(H  65,C  64)                  1.0788         0.000000   
     71. B(H  66,N   3)                  1.0233         0.000000   
     72. B(O  67,H  51)                  3.0391         0.000000   
     73. B(C  68,O  67)                  1.2514         0.000000   
     74. B(C  69,C  68)                  1.5080         0.000000   
     75. B(C  70,C  69)                  1.3922         0.000000   
     76. B(H  71,H   9)                  3.1985         0.000000   
     77. B(H  71,C  70)                  1.0835         0.000000   
     78. B(C  72,C  70)                  1.3862         0.000000   
     79. B(H  73,C  72)                  1.0845         0.000000   
     80. B(C  74,C  72)                  1.3890         0.000000   
     81. B(H  75,C  74)                  1.0845         0.000000   
     82. B(C  76,C  74)                  1.3888         0.000000   
     83. B(H  77,C  76)                  1.0845         0.000000   
     84. B(C  78,C  76)                  1.3864         0.000000   
     85. B(C  78,C  69)                  1.3920         0.000000   
     86. B(H  79,C  78)                  1.0833         0.000000   
     87. B(O  80,C  68)                  1.2613         0.000000   
     88. B(H  81,O  80)                  1.7072         0.000000   
     89. B(H  81,N   2)                  1.0408         0.000000   
     90. A(C   4,O   0,C  54)          110.3246         0.000000   
     91. A(C   4,N   2,C  18)          125.8325         0.000000   
     92. A(C   4,N   2,H  81)          116.6552         0.000000   
     93. A(C  18,N   2,H  81)          117.4940         0.000000   
     94. A(C   5,N   3,C  54)          116.7619         0.000000   
     95. A(C  31,N   3,C  54)          113.8562         0.000000   
     96. A(C  54,N   3,H  66)           96.8398         0.000000   
     97. A(C   5,N   3,H  66)          103.2896         0.000000   
     98. A(C  31,N   3,H  66)          105.9821         0.000000   
     99. A(C   5,N   3,C  31)          116.6031         0.000000   
    100. A(O   0,C   4,C   5)          116.7644         0.000000   
    101. A(O   0,C   4,N   2)          125.6258         0.000000   
    102. A(N   2,C   4,C   5)          117.6005         0.000000   
    103. A(C   4,C   5,C   7)          115.9973         0.000000   
    104. A(N   3,C   5,C   4)          103.3506         0.000000   
    105. A(N   3,C   5,C   7)          116.6632         0.000000   
    106. A(C   4,C   5,H   6)          108.1351         0.000000   
    107. A(H   6,C   5,C   7)          107.1490         0.000000   
    108. A(N   3,C   5,H   6)          104.7777         0.000000   
    109. A(C   5,C   7,C  16)          122.7721         0.000000   
    110. A(C   5,C   7,C   8)          117.9168         0.000000   
    111. A(C   8,C   7,C  16)          119.2750         0.000000   
    112. A(C   7,C   8,H   9)          119.5042         0.000000   
    113. A(H   9,C   8,C  10)          119.9838         0.000000   
    114. A(C   7,C   8,C  10)          120.5120         0.000000   
    115. A(C   8,C  10,H  11)          119.7410         0.000000   
    116. A(C   8,C  10,C  12)          119.9345         0.000000   
    117. A(H  11,C  10,C  12)          120.3166         0.000000   
    118. A(C  10,C  12,H  13)          120.1044         0.000000   
    119. A(H  13,C  12,C  14)          120.0426         0.000000   
    120. A(C  10,C  12,C  14)          119.8473         0.000000   
    121. A(H  15,C  14,C  16)          119.5983         0.000000   
    122. A(C  12,C  14,H  15)          120.2109         0.000000   
    123. A(C  12,C  14,C  16)          120.1902         0.000000   
    124. A(C   7,C  16,H  17)          120.6242         0.000000   
    125. A(C   7,C  16,C  14)          120.2218         0.000000   
    126. A(C  14,C  16,H  17)          119.1450         0.000000   
    127. A(N   2,C  18,C  19)          110.1274         0.000000   
    128. A(C  23,C  18,C  27)          109.9029         0.000000   
    129. A(C  19,C  18,C  27)          109.7015         0.000000   
    130. A(N   2,C  18,C  27)          106.1304         0.000000   
    131. A(C  19,C  18,C  23)          111.0932         0.000000   
    132. A(N   2,C  18,C  23)          109.7644         0.000000   
    133. A(C  18,C  19,H  21)          109.1895         0.000000   
    134. A(C  18,C  19,H  20)          111.8122         0.000000   
    135. A(H  20,C  19,H  22)          108.7686         0.000000   
    136. A(C  18,C  19,H  22)          110.6805         0.000000   
    137. A(H  21,C  19,H  22)          108.1844         0.000000   
    138. A(H  20,C  19,H  21)          108.1038         0.000000   
    139. A(H  25,C  23,H  26)          108.1825         0.000000   
    140. A(H  24,C  23,H  26)          108.5768         0.000000   
    141. A(C  18,C  23,H  26)          111.6292         0.000000   
    142. A(H  24,C  23,H  25)          108.3390         0.000000   
    143. A(C  18,C  23,H  25)          109.4556         0.000000   
    144. A(C  18,C  23,H  24)          110.5687         0.000000   
    145. A(H  29,C  27,H  30)          108.4631         0.000000   
    146. A(H  28,C  27,H  30)          108.3376         0.000000   
    147. A(C  18,C  27,H  30)          111.0663         0.000000   
    148. A(H  28,C  27,H  29)          108.3763         0.000000   
    149. A(C  18,C  27,H  29)          111.1505         0.000000   
    150. A(C  18,C  27,H  28)          109.3638         0.000000   
    151. A(N   3,C  31,C  39)          116.4469         0.000000   
    152. A(N   3,C  31,C  32)          121.2277         0.000000   
    153. A(C  32,C  31,C  39)          122.2976         0.000000   
    154. A(C  31,C  32,C  33)          114.9351         0.000000   
    155. A(C  33,C  32,C  41)          115.3917         0.000000   
    156. A(C  31,C  32,C  41)          129.5982         0.000000   
    157. A(H  34,C  33,C  35)          117.9741         0.000000   
    158. A(C  32,C  33,C  35)          123.4031         0.000000   
    159. A(C  32,C  33,H  34)          118.6192         0.000000   
    160. A(H  36,C  35,C  37)          120.5187         0.000000   
    161. A(C  33,C  35,C  37)          119.9131         0.000000   
    162. A(C  33,C  35,H  36)          119.5652         0.000000   
    163. A(C  35,C  37,H  38)          121.2785         0.000000   
    164. A(H  38,C  37,C  39)          119.9997         0.000000   
    165. A(C  35,C  37,C  39)          118.7164         0.000000   
    166. A(C  37,C  39,H  40)          119.5588         0.000000   
    167. A(C  31,C  39,H  40)          119.7070         0.000000   
    168. A(C  31,C  39,C  37)          120.7243         0.000000   
    169. A(C  46,C  41,C  50)          107.0484         0.000000   
    170. A(C  42,C  41,C  50)          109.8155         0.000000   
    171. A(C  32,C  41,C  50)          107.3500         0.000000   
    172. A(C  42,C  41,C  46)          105.7860         0.000000   
    173. A(C  32,C  41,C  46)          117.9182         0.000000   
    174. A(C  32,C  41,C  42)          108.7769         0.000000   
    175. A(H  44,C  42,H  45)          108.0431         0.000000   
    176. A(H  43,C  42,H  45)          108.2228         0.000000   
    177. A(C  41,C  42,H  45)          110.8161         0.000000   
    178. A(H  43,C  42,H  44)          107.4850         0.000000   
    179. A(C  41,C  42,H  44)          109.2857         0.000000   
    180. A(C  41,C  42,H  43)          112.8252         0.000000   
    181. A(H  48,C  46,H  49)          104.7544         0.000000   
    182. A(H  47,C  46,H  49)          110.8852         0.000000   
    183. A(C  41,C  46,H  49)          113.6680         0.000000   
    184. A(H  47,C  46,H  48)          105.9286         0.000000   
    185. A(C  41,C  46,H  48)          107.7843         0.000000   
    186. A(C  41,C  46,H  47)          113.1106         0.000000   
    187. A(H  52,C  50,H  53)          108.1724         0.000000   
    188. A(H  51,C  50,H  53)          108.2822         0.000000   
    189. A(C  41,C  50,H  53)          111.7968         0.000000   
    190. A(H  51,C  50,H  52)          108.0592         0.000000   
    191. A(C  41,C  50,H  52)          109.6453         0.000000   
    192. A(C  41,C  50,H  51)          110.7725         0.000000   
    193. A(N   3,C  54,C  55)          117.7947         0.000000   
    194. A(O   1,C  54,C  55)          122.6388         0.000000   
    195. A(O   0,C  54,C  55)          102.1786         0.000000   
    196. A(O   1,C  54,N   3)          111.3426         0.000000   
    197. A(O   0,C  54,N   3)           88.3356         0.000000   
    198. A(O   0,C  54,O   1)          107.0962         0.000000   
    199. A(C  56,C  55,C  64)          119.7319         0.000000   
    200. A(C  54,C  55,C  64)          125.5160         0.000000   
    201. A(C  54,C  55,C  56)          114.7521         0.000000   
    202. A(H  57,C  56,C  58)          120.3209         0.000000   
    203. A(C  55,C  56,C  58)          120.1568         0.000000   
    204. A(C  55,C  56,H  57)          119.5109         0.000000   
    205. A(H  59,C  58,C  60)          120.2889         0.000000   
    206. A(C  56,C  58,C  60)          120.0188         0.000000   
    207. A(C  56,C  58,H  59)          119.6923         0.000000   
    208. A(H  61,C  60,C  62)          120.0830         0.000000   
    209. A(C  58,C  60,C  62)          119.8384         0.000000   
    210. A(C  58,C  60,H  61)          120.0761         0.000000   
    211. A(H  63,C  62,C  64)          119.4343         0.000000   
    212. A(C  60,C  62,C  64)          120.3855         0.000000   
    213. A(C  60,C  62,H  63)          120.1799         0.000000   
    214. A(C  62,C  64,H  65)          119.6633         0.000000   
    215. A(C  55,C  64,H  65)          120.4799         0.000000   
    216. A(C  55,C  64,C  62)          119.8458         0.000000   
    217. A(O  67,C  68,C  69)          118.1385         0.000000   
    218. A(C  69,C  68,O  80)          116.9979         0.000000   
    219. A(O  67,C  68,O  80)          124.8456         0.000000   
    220. A(C  68,C  69,C  70)          120.4192         0.000000   
    221. A(C  70,C  69,C  78)          119.0613         0.000000   
    222. A(C  68,C  69,C  78)          120.4551         0.000000   
    223. A(H  71,C  70,C  72)          120.2579         0.000000   
    224. A(C  69,C  70,C  72)          120.5428         0.000000   
    225. A(C  69,C  70,H  71)          119.1954         0.000000   
    226. A(H  73,C  72,C  74)          120.0315         0.000000   
    227. A(C  70,C  72,C  74)          120.0198         0.000000   
    228. A(C  70,C  72,H  73)          119.9480         0.000000   
    229. A(H  75,C  74,C  76)          120.1015         0.000000   
    230. A(C  72,C  74,C  76)          119.8094         0.000000   
    231. A(C  72,C  74,H  75)          120.0891         0.000000   
    232. A(H  77,C  76,C  78)          119.9211         0.000000   
    233. A(C  74,C  76,C  78)          120.0236         0.000000   
    234. A(C  74,C  76,H  77)          120.0543         0.000000   
    235. A(C  76,C  78,H  79)          120.2805         0.000000   
    236. A(C  69,C  78,H  79)          119.1714         0.000000   
    237. A(C  69,C  78,C  76)          120.5403         0.000000   
    238. A(C  68,O  80,H  81)          119.7732         0.000000   
    239. L(N   2,H  81,O  80,C  18, 2) 177.3288         0.000000   
    240. L(N   2,H  81,O  80,C  18, 1) 180.5154         0.000000   
    241. D(O   0,C   4,N   2,C  18)      2.2405         0.000000   
    242. D(C   5,C   4,O   0,C  54)     -6.6692         0.000000   
    243. D(N   2,C   4,O   0,C  54)    172.1908         0.000000   
    244. D(O   0,C   4,N   2,H  81)   -176.1571         0.000000   
    245. D(C   5,C   4,N   2,C  18)   -178.9081         0.000000   
    246. D(C   5,C   4,N   2,H  81)      2.6943         0.000000   
    247. D(H   6,C   5,C   4,O   0)    128.2791         0.000000   
    248. D(H   6,C   5,N   3,H  66)    -31.5015         0.000000   
    249. D(N   3,C   5,C   4,N   2)   -161.3822         0.000000   
    250. D(C   7,C   5,N   3,H  66)   -149.7759         0.000000   
    251. D(C   4,C   5,N   3,C  31)   -162.5653         0.000000   
    252. D(C   7,C   5,N   3,C  54)    105.3815         0.000000   
    253. D(N   3,C   5,C   4,O   0)     17.5722         0.000000   
    254. D(H   6,C   5,N   3,C  54)   -136.3441         0.000000   
    255. D(H   6,C   5,C   4,N   2)    -50.6753         0.000000   
    256. D(C   4,C   5,N   3,H  66)     81.6680         0.000000   
    257. D(C   4,C   5,N   3,C  54)    -23.1746         0.000000   
    258. D(H   6,C   5,N   3,C  31)     84.2652         0.000000   
    259. D(C   7,C   5,C   4,N   2)     69.6513         0.000000   
    260. D(C   7,C   5,C   4,O   0)   -111.3943         0.000000   
    261. D(C   7,C   5,N   3,C  31)    -34.0092         0.000000   
    262. D(C   8,C   7,C   5,H   6)    -39.7673         0.000000   
    263. D(C  16,C   7,C   5,H   6)    138.0275         0.000000   
    264. D(C  16,C   7,C   5,C   4)     17.1705         0.000000   
    265. D(C   8,C   7,C   5,C   4)   -160.6243         0.000000   
    266. D(C   8,C   7,C   5,N   3)     77.2109         0.000000   
    267. D(C  16,C   7,C   5,N   3)   -104.9943         0.000000   
    268. D(C  10,C   8,C   7,C  16)      1.6395         0.000000   
    269. D(C  10,C   8,C   7,C   5)    179.5138         0.000000   
    270. D(H   9,C   8,C   7,C   5)     -0.5274         0.000000   
    271. D(H   9,C   8,C   7,C  16)   -178.4018         0.000000   
    272. D(C  12,C  10,C   8,H   9)    179.1747         0.000000   
    273. D(C  12,C  10,C   8,C   7)     -0.8667         0.000000   
    274. D(H  11,C  10,C   8,C   7)   -179.8478         0.000000   
    275. D(H  11,C  10,C   8,H   9)      0.1936         0.000000   
    276. D(C  14,C  12,C  10,H  11)    178.6899         0.000000   
    277. D(C  14,C  12,C  10,C   8)     -0.2852         0.000000   
    278. D(H  13,C  12,C  10,H  11)     -0.4393         0.000000   
    279. D(H  13,C  12,C  10,C   8)   -179.4145         0.000000   
    280. D(C  16,C  14,C  12,H  13)    179.7805         0.000000   
    281. D(H  15,C  14,C  12,H  13)      0.0631         0.000000   
    282. D(C  16,C  14,C  12,C  10)      0.6508         0.000000   
    283. D(H  15,C  14,C  12,C  10)   -179.0667         0.000000   
    284. D(H  17,C  16,C   7,C   8)    177.6303         0.000000   
    285. D(H  17,C  16,C  14,H  15)      0.9377         0.000000   
    286. D(C   7,C  16,C  14,C  12)      0.1346         0.000000   
    287. D(C   7,C  16,C  14,H  15)    179.8538         0.000000   
    288. D(H  17,C  16,C  14,C  12)   -178.7814         0.000000   
    289. D(H  17,C  16,C   7,C   5)     -0.1358         0.000000   
    290. D(C  14,C  16,C   7,C   5)   -179.0357         0.000000   
    291. D(C  14,C  16,C   7,C   8)     -1.2696         0.000000   
    292. D(C  27,C  18,N   2,H  81)     -4.5832         0.000000   
    293. D(C  27,C  18,N   2,C   4)    177.0312         0.000000   
    294. D(C  23,C  18,N   2,H  81)    114.1336         0.000000   
    295. D(C  23,C  18,N   2,C   4)    -64.2520         0.000000   
    296. D(C  19,C  18,N   2,H  81)   -123.2525         0.000000   
    297. D(C  19,C  18,N   2,C   4)     58.3619         0.000000   
    298. D(H  21,C  19,C  18,C  23)    -62.5256         0.000000   
    299. D(H  21,C  19,C  18,N   2)    175.6458         0.000000   
    300. D(H  20,C  19,C  18,C  27)    178.7717         0.000000   
    301. D(H  20,C  19,C  18,C  23)     57.0572         0.000000   
    302. D(H  21,C  19,C  18,C  27)     59.1889         0.000000   
    303. D(H  20,C  19,C  18,N   2)    -64.7714         0.000000   
    304. D(H  22,C  19,C  18,C  27)    -59.7953         0.000000   
    305. D(H  22,C  19,C  18,C  23)    178.4902         0.000000   
    306. D(H  22,C  19,C  18,N   2)     56.6616         0.000000   
    307. D(H  26,C  23,C  18,C  27)   -179.4297         0.000000   
    308. D(H  26,C  23,C  18,C  19)    -57.8329         0.000000   
    309. D(H  25,C  23,C  18,C  27)    -59.6890         0.000000   
    310. D(H  25,C  23,C  18,C  19)     61.9079         0.000000   
    311. D(H  25,C  23,C  18,N   2)   -176.0522         0.000000   
    312. D(H  24,C  23,C  18,C  19)   -178.8193         0.000000   
    313. D(H  24,C  23,C  18,N   2)    -56.7793         0.000000   
    314. D(H  24,C  23,C  18,C  27)     59.5839         0.000000   
    315. D(H  26,C  23,C  18,N   2)     64.2070         0.000000   
    316. D(H  30,C  27,C  18,C  23)   -178.9816         0.000000   
    317. D(H  30,C  27,C  18,C  19)     58.5937         0.000000   
    318. D(H  30,C  27,C  18,N   2)    -60.3562         0.000000   
    319. D(H  29,C  27,C  18,C  23)    -58.1235         0.000000   
    320. D(H  29,C  27,C  18,C  19)    179.4518         0.000000   
    321. D(H  29,C  27,C  18,N   2)     60.5019         0.000000   
    322. D(H  28,C  27,C  18,C  19)    -60.9271         0.000000   
    323. D(H  28,C  27,C  18,N   2)   -179.8770         0.000000   
    324. D(H  28,C  27,C  18,C  23)     61.4976         0.000000   
    325. D(C  39,C  31,N   3,H  66)   -171.6164         0.000000   
    326. D(C  39,C  31,N   3,C  54)    -66.4211         0.000000   
    327. D(C  39,C  31,N   3,C   5)     74.1241         0.000000   
    328. D(C  32,C  31,N   3,H  66)     10.2559         0.000000   
    329. D(C  32,C  31,N   3,C  54)    115.4513         0.000000   
    330. D(C  32,C  31,N   3,C   5)   -104.0035         0.000000   
    331. D(C  41,C  32,C  31,C  39)   -176.2601         0.000000   
    332. D(C  41,C  32,C  31,N   3)      1.7566         0.000000   
    333. D(C  33,C  32,C  31,C  39)      0.4052         0.000000   
    334. D(C  33,C  32,C  31,N   3)    178.4218         0.000000   
    335. D(C  35,C  33,C  32,C  41)    177.6536         0.000000   
    336. D(C  35,C  33,C  32,C  31)      0.4974         0.000000   
    337. D(H  34,C  33,C  32,C  41)     -1.6437         0.000000   
    338. D(H  34,C  33,C  32,C  31)   -178.7998         0.000000   
    339. D(C  37,C  35,C  33,H  34)    178.5921         0.000000   
    340. D(C  37,C  35,C  33,C  32)     -0.7094         0.000000   
    341. D(H  36,C  35,C  33,H  34)     -0.7834         0.000000   
    342. D(H  36,C  35,C  33,C  32)    179.9151         0.000000   
    343. D(C  39,C  37,C  35,H  36)    179.3665         0.000000   
    344. D(C  39,C  37,C  35,C  33)     -0.0030         0.000000   
    345. D(H  38,C  37,C  35,H  36)      0.2088         0.000000   
    346. D(H  38,C  37,C  35,C  33)   -179.1607         0.000000   
    347. D(H  40,C  39,C  37,H  38)      1.1981         0.000000   
    348. D(H  40,C  39,C  37,C  35)   -177.9706         0.000000   
    349. D(C  31,C  39,C  37,H  38)   -179.9524         0.000000   
    350. D(C  31,C  39,C  37,C  35)      0.8788         0.000000   
    351. D(H  40,C  39,C  31,C  32)    177.7405         0.000000   
    352. D(H  40,C  39,C  31,N   3)     -0.3653         0.000000   
    353. D(C  37,C  39,C  31,C  32)     -1.1072         0.000000   
    354. D(C  37,C  39,C  31,N   3)   -179.2131         0.000000   
    355. D(C  50,C  41,C  32,C  33)    -65.7943         0.000000   
    356. D(C  50,C  41,C  32,C  31)    110.8585         0.000000   
    357. D(C  46,C  41,C  32,C  33)    173.3313         0.000000   
    358. D(C  46,C  41,C  32,C  31)    -10.0159         0.000000   
    359. D(C  42,C  41,C  32,C  33)     52.9781         0.000000   
    360. D(C  42,C  41,C  32,C  31)   -130.3692         0.000000   
    361. D(H  44,C  42,C  41,C  50)    -63.1991         0.000000   
    362. D(H  44,C  42,C  41,C  46)     51.9967         0.000000   
    363. D(H  44,C  42,C  41,C  32)    179.5881         0.000000   
    364. D(H  43,C  42,C  41,C  50)     56.3148         0.000000   
    365. D(H  43,C  42,C  41,C  46)    171.5107         0.000000   
    366. D(H  45,C  42,C  41,C  32)     60.6349         0.000000   
    367. D(H  43,C  42,C  41,C  32)    -60.8979         0.000000   
    368. D(H  45,C  42,C  41,C  50)    177.8476         0.000000   
    369. D(H  45,C  42,C  41,C  46)    -66.9565         0.000000   
    370. D(H  49,C  46,C  41,C  50)    -53.1462         0.000000   
    371. D(H  49,C  46,C  41,C  42)   -170.2217         0.000000   
    372. D(H  49,C  46,C  41,C  32)     67.8838         0.000000   
    373. D(H  48,C  46,C  41,C  50)     62.4871         0.000000   
    374. D(H  48,C  46,C  41,C  42)    -54.5883         0.000000   
    375. D(H  48,C  46,C  41,C  32)   -176.4829         0.000000   
    376. D(H  47,C  46,C  41,C  50)    179.2465         0.000000   
    377. D(H  47,C  46,C  41,C  42)     62.1711         0.000000   
    378. D(H  47,C  46,C  41,C  32)    -59.7235         0.000000   
    379. D(H  53,C  50,C  41,C  46)   -174.3443         0.000000   
    380. D(H  53,C  50,C  41,C  42)    -59.9538         0.000000   
    381. D(H  53,C  50,C  41,C  32)     58.1471         0.000000   
    382. D(H  52,C  50,C  41,C  46)    -54.3834         0.000000   
    383. D(H  52,C  50,C  41,C  42)     60.0071         0.000000   
    384. D(H  52,C  50,C  41,C  32)    178.1080         0.000000   
    385. D(H  51,C  50,C  41,C  46)     64.7898         0.000000   
    386. D(H  51,C  50,C  41,C  42)    179.1803         0.000000   
    387. D(H  51,C  50,C  41,C  32)    -62.7189         0.000000   
    388. D(C  55,C  54,N   3,C  31)     55.0071         0.000000   
    389. D(C  55,C  54,N   3,C   5)    -85.4724         0.000000   
    390. D(O   1,C  54,N   3,H  66)     16.5004         0.000000   
    391. D(O   1,C  54,N   3,C  31)    -94.3703         0.000000   
    392. D(O   1,C  54,N   3,C   5)    125.1502         0.000000   
    393. D(O   0,C  54,N   3,H  66)    -91.2218         0.000000   
    394. D(O   0,C  54,N   3,C  31)    157.9075         0.000000   
    395. D(O   0,C  54,N   3,C   5)     17.4281         0.000000   
    396. D(C  55,C  54,O   0,C   4)    111.8189         0.000000   
    397. D(N   3,C  54,O   0,C   4)     -6.2784         0.000000   
    398. D(C  55,C  54,N   3,H  66)    165.8778         0.000000   
    399. D(O   1,C  54,O   0,C   4)   -118.1170         0.000000   
    400. D(C  64,C  55,C  54,N   3)     76.4969         0.000000   
    401. D(C  64,C  55,C  54,O   1)   -137.7957         0.000000   
    402. D(C  64,C  55,C  54,O   0)    -18.1016         0.000000   
    403. D(C  56,C  55,C  54,N   3)   -103.4564         0.000000   
    404. D(C  56,C  55,C  54,O   1)     42.2510         0.000000   
    405. D(C  56,C  55,C  54,O   0)    161.9451         0.000000   
    406. D(C  58,C  56,C  55,C  64)     -1.6720         0.000000   
    407. D(C  58,C  56,C  55,C  54)    178.2842         0.000000   
    408. D(H  57,C  56,C  55,C  64)    179.5548         0.000000   
    409. D(H  57,C  56,C  55,C  54)     -0.4890         0.000000   
    410. D(C  60,C  58,C  56,H  57)    179.6271         0.000000   
    411. D(C  60,C  58,C  56,C  55)      0.8639         0.000000   
    412. D(H  59,C  58,C  56,H  57)     -0.3366         0.000000   
    413. D(H  59,C  58,C  56,C  55)   -179.0998         0.000000   
    414. D(C  62,C  60,C  58,H  59)   -179.5374         0.000000   
    415. D(C  62,C  60,C  58,C  56)      0.4991         0.000000   
    416. D(H  61,C  60,C  58,H  59)     -0.1086         0.000000   
    417. D(H  61,C  60,C  58,C  56)    179.9279         0.000000   
    418. D(C  64,C  62,C  60,H  61)    179.5135         0.000000   
    419. D(C  64,C  62,C  60,C  58)     -1.0578         0.000000   
    420. D(H  63,C  62,C  60,H  61)     -0.6922         0.000000   
    421. D(H  63,C  62,C  60,C  58)    178.7366         0.000000   
    422. D(H  65,C  64,C  62,H  63)     -0.7542         0.000000   
    423. D(H  65,C  64,C  62,C  60)    179.0417         0.000000   
    424. D(C  55,C  64,C  62,H  63)   -179.5502         0.000000   
    425. D(C  55,C  64,C  62,C  60)      0.2458         0.000000   
    426. D(H  65,C  64,C  55,C  56)   -177.6717         0.000000   
    427. D(H  65,C  64,C  55,C  54)      2.3772         0.000000   
    428. D(C  62,C  64,C  55,C  56)      1.1143         0.000000   
    429. D(C  62,C  64,C  55,C  54)   -178.8368         0.000000   
    430. D(C  78,C  69,C  68,O  80)      3.4185         0.000000   
    431. D(C  78,C  69,C  68,O  67)   -175.1121         0.000000   
    432. D(C  70,C  69,C  68,O  80)   -179.5270         0.000000   
    433. D(C  70,C  69,C  68,O  67)      1.9424         0.000000   
    434. D(C  72,C  70,C  69,C  78)      0.4700         0.000000   
    435. D(C  72,C  70,C  69,C  68)   -176.6252         0.000000   
    436. D(H  71,C  70,C  69,C  78)    179.7525         0.000000   
    437. D(H  71,C  70,C  69,C  68)      2.6573         0.000000   
    438. D(C  74,C  72,C  70,H  71)   -179.3087         0.000000   
    439. D(C  74,C  72,C  70,C  69)     -0.0338         0.000000   
    440. D(H  73,C  72,C  70,H  71)      0.4097         0.000000   
    441. D(H  73,C  72,C  70,C  69)    179.6846         0.000000   
    442. D(C  76,C  74,C  72,H  73)    179.9283         0.000000   
    443. D(C  76,C  74,C  72,C  70)     -0.3535         0.000000   
    444. D(H  75,C  74,C  72,H  73)     -0.1151         0.000000   
    445. D(H  75,C  74,C  72,C  70)    179.6031         0.000000   
    446. D(C  78,C  76,C  74,H  75)   -179.6575         0.000000   
    447. D(C  78,C  76,C  74,C  72)      0.2991         0.000000   
    448. D(H  77,C  76,C  74,H  75)     -0.0199         0.000000   
    449. D(H  77,C  76,C  74,C  72)    179.9368         0.000000   
    450. D(H  79,C  78,C  76,H  77)     -0.5177         0.000000   
    451. D(H  79,C  78,C  76,C  74)    179.1204         0.000000   
    452. D(C  69,C  78,C  76,H  77)   -179.4948         0.000000   
    453. D(C  69,C  78,C  76,C  74)      0.1433         0.000000   
    454. D(H  79,C  78,C  69,C  70)   -179.5131         0.000000   
    455. D(H  79,C  78,C  69,C  68)     -2.4189         0.000000   
    456. D(C  76,C  78,C  69,C  70)     -0.5248         0.000000   
    457. D(C  76,C  78,C  69,C  68)    176.5694         0.000000   
    458. D(H  81,O  80,C  68,C  69)   -140.9553         0.000000   
    459. D(H  81,O  80,C  68,O  67)     37.4658         0.000000   
    460. D(C  68,O  80,N   2,C  18)   -152.1946         0.000000   
    461. D(C  68,O  80,N   2,C   4)     27.3597         0.000000   
    -----------------------------------------------------------------

Number of atoms                         .... 82
Number of degrees of freedom            .... 461

         *************************************************************
         *                GEOMETRY OPTIMIZATION CYCLE   1            *
         *************************************************************
---------------------------------
CARTESIAN COORDINATES (ANGSTROEM)
---------------------------------
  O      6.650440    2.694090    3.647112
  O      8.017179    1.806118    5.633271
  N      5.385898    4.479181    3.025950
  N      5.821184    2.502535    5.980970
  C      5.715648    3.506618    3.830172
  C      4.921041    3.354392    5.109032
  H      4.888938    4.328862    5.608579
  C      3.500844    2.890799    4.950648
  C      2.617810    3.122490    6.003140
  H      2.973998    3.616106    6.899931
  C      1.294467    2.726745    5.910413
  H      0.617630    2.915482    6.735863
  C      0.835360    2.110228    4.754981
  H     -0.202858    1.807706    4.675716
  C      1.703869    1.897894    3.693627
  H      1.347862    1.430511    2.782559
  C      3.031421    2.287778    3.790002
  H      3.689405    2.132088    2.944450
  C      6.019440    4.778856    1.728063
  C      5.913915    3.573221    0.802290
  H      6.476950    2.720216    1.182151
  H      6.317288    3.836823   -0.177840
  H      4.870443    3.276224    0.672926
  C      7.474128    5.178370    1.944699
  H      7.540951    6.030093    2.625887
  H      7.918373    5.466653    0.989394
  H      8.059659    4.356046    2.358026
  C      5.243553    5.947568    1.138754
  H      5.669730    6.213048    0.170134
  H      5.295525    6.823514    1.789658
  H      4.192322    5.687188    0.992150
  C      5.193591    1.848561    7.127160
  C      5.374882    2.332765    8.427784
  C      4.685108    1.625969    9.423227
  H      4.767298    1.961499   10.448236
  C      3.891072    0.527261    9.163313
  H      3.386566    0.026285    9.981678
  C      3.733834    0.080771    7.860747
  H      3.105335   -0.770805    7.630119
  C      4.381641    0.753115    6.847853
  H      4.242461    0.437148    5.824484
  C      6.161839    3.563476    8.916489
  C      7.083549    3.135723   10.066309
  H      6.536596    2.737462   10.920862
  H      7.651690    4.001810   10.414772
  H      7.795187    2.376225    9.731778
  C      7.059516    4.285487    7.910157
  H      7.840676    3.642273    7.492329
  H      7.581332    5.084059    8.441606
  H      6.506338    4.795273    7.114173
  C      5.139399    4.588487    9.423453
  H      4.482815    4.915313    8.612128
  H      5.661403    5.467174    9.811879
  H      4.518583    4.180294   10.222982
  C      6.905081    1.590846    5.226939
  C      6.470994    0.249721    4.746853
  C      6.905503   -0.819886    5.530097
  H      7.516525   -0.627830    6.404164
  C      6.536604   -2.113971    5.206048
  H      6.866378   -2.938051    5.828215
  C      5.747292   -2.352082    4.089281
  H      5.458748   -3.365516    3.833920
  C      5.338440   -1.291263    3.294013
  H      4.739083   -1.472844    2.409219
  C      5.695377    0.008137    3.620309
  H      5.384197    0.822749    2.985242
  H      6.481684    3.180395    6.370168
  O      4.002075    6.343507    5.972933
  C      3.116444    6.260218    5.092803
  C      1.673672    6.308199    5.528901
  C      1.348459    6.482110    6.871381
  H      2.143387    6.626044    7.593395
  C      0.025581    6.456987    7.284694
  H     -0.216487    6.588405    8.333615
  C     -0.988684    6.257797    6.356855
  H     -2.023665    6.231515    6.679908
  C     -0.673568    6.091513    5.014584
  H     -1.462258    5.934708    4.286905
  C      0.650443    6.118304    4.604402
  H      0.901901    5.974857    3.560487
  O      3.337323    6.109398    3.860158
  H      4.622554    5.110561    3.345182

----------------------------
CARTESIAN COORDINATES (A.U.)
----------------------------
  NO LB      ZA    FRAG     MASS         X           Y           Z
   0 O     8.0000    0    15.999   12.567510    5.091092    6.892043
   1 O     8.0000    0    15.999   15.150273    3.413068   10.645339
   2 N     7.0000    0    14.007   10.177872    8.464425    5.718217
   3 N     7.0000    0    14.007   11.000444    4.729106   11.302395
   4 C     6.0000    0    12.011   10.801009    6.626548    7.237976
   5 C     6.0000    0    12.011    9.299420    6.338882    9.654671
   6 H     1.0000    0     1.008    9.238754    8.180364   10.598678
   7 C     6.0000    0    12.011    6.615636    5.462818    9.355369
   8 C     6.0000    0    12.011    4.946944    5.900651   11.344291
   9 H     1.0000    0     1.008    5.620042    6.833450   13.038980
  10 C     6.0000    0    12.011    2.446188    5.152801   11.169062
  11 H     1.0000    0     1.008    1.167152    5.509463   12.728936
  12 C     6.0000    0    12.011    1.578602    3.987753    8.985612
  13 H     1.0000    0     1.008   -0.383346    3.416069    8.835823
  14 C     6.0000    0    12.011    3.219846    3.586500    6.979943
  15 H     1.0000    0     1.008    2.547090    2.703274    5.258274
  16 C     6.0000    0    12.011    5.728555    4.323274    7.162066
  17 H     1.0000    0     1.008    6.971965    4.029062    5.564204
  18 C     6.0000    0    12.011   11.375093    9.030729    3.265566
  19 C     6.0000    0    12.011   11.175680    6.752409    1.516108
  20 H     1.0000    0     1.008   12.239662    5.140463    2.233942
  21 H     1.0000    0     1.008   11.937944    7.250545   -0.336069
  22 H     1.0000    0     1.008    9.203803    6.191166    1.271646
  23 C     6.0000    0    12.011   14.124055    9.785701    3.674949
  24 H     1.0000    0     1.008   14.250332   11.395224    4.962207
  25 H     1.0000    0     1.008   14.963556   10.330477    1.869684
  26 H     1.0000    0     1.008   15.230548    8.231734    4.456023
  27 C     6.0000    0    12.011    9.908879   11.239275    2.151933
  28 H     1.0000    0     1.008   10.714237   11.740959    0.321507
  29 H     1.0000    0     1.008   10.007092   12.894573    3.381963
  30 H     1.0000    0     1.008    7.922340   10.747228    1.874892
  31 C     6.0000    0    12.011    9.814465    3.493274   13.468381
  32 C     6.0000    0    12.011   10.157055    4.408287   15.926204
  33 C     6.0000    0    12.011    8.853571    3.072636   17.807318
  34 H     1.0000    0     1.008    9.008888    3.706696   19.744305
  35 C     6.0000    0    12.011    7.353060    0.996379   17.316152
  36 H     1.0000    0     1.008    6.399682    0.049671   18.862638
  37 C     6.0000    0    12.011    7.055924    0.152635   14.854659
  38 H     1.0000    0     1.008    5.868233   -1.456610   14.418835
  39 C     6.0000    0    12.011    8.280102    1.423181   12.940567
  40 H     1.0000    0     1.008    8.017089    0.826090   11.006680
  41 C     6.0000    0    12.011   11.644188    6.733994   16.849722
  42 C     6.0000    0    12.011   13.385968    5.925658   19.022567
  43 H     1.0000    0     1.008   12.352376    5.173053   20.637438
  44 H     1.0000    0     1.008   14.459599    7.562325   19.681067
  45 H     1.0000    0     1.008   14.730769    4.490414   18.390395
  46 C     6.0000    0    12.011   13.340552    8.098397   14.948030
  47 H     1.0000    0     1.008   14.816730    6.882898   14.158450
  48 H     1.0000    0     1.008   14.326641    9.607479   15.952323
  49 H     1.0000    0     1.008   12.295197    9.061753   13.443839
  50 C     6.0000    0    12.011    9.712057    8.670984   17.807745
  51 H     1.0000    0     1.008    8.471293    9.288595   16.274563
  52 H     1.0000    0     1.008   10.698501   10.331462   18.541764
  53 H     1.0000    0     1.008    8.538884    7.899611   19.318636
  54 C     6.0000    0    12.011   13.048712    3.006263    9.877483
  55 C     6.0000    0    12.011   12.228406    0.471904    8.970252
  56 C     6.0000    0    12.011   13.049509   -1.549360   10.450369
  57 H     1.0000    0     1.008   14.204174   -1.186427   12.102116
  58 C     6.0000    0    12.011   12.352391   -3.994826    9.838005
  59 H     1.0000    0     1.008   12.975574   -5.552112   11.013730
  60 C     6.0000    0    12.011   10.860808   -4.444791    7.727621
  61 H     1.0000    0     1.008   10.315539   -6.359904    7.245059
  62 C     6.0000    0    12.011   10.088190   -2.440133    6.224782
  63 H     1.0000    0     1.008    8.955569   -2.783272    4.552764
  64 C     6.0000    0    12.011   10.762703    0.015377    6.841393
  65 H     1.0000    0     1.008   10.174658    1.554770    5.641290
  66 H     1.0000    0     1.008   12.248608    6.010076   12.037873
  67 O     8.0000    0    15.999    7.562826   11.987491   11.287208
  68 C     6.0000    0    12.011    5.889226   11.830098    9.624003
  69 C     6.0000    0    12.011    3.162782   11.920769   10.448109
  70 C     6.0000    0    12.011    2.548218   12.249413   12.985028
  71 H     1.0000    0     1.008    4.050414   12.521409   14.349437
  72 C     6.0000    0    12.011    0.048341   12.201937   13.766077
  73 H     1.0000    0     1.008   -0.409101   12.450281   15.748250
  74 C     6.0000    0    12.011   -1.868342   11.825523   12.012715
  75 H     1.0000    0     1.008   -3.824173   11.775857   12.623197
  76 C     6.0000    0    12.011   -1.272859   11.511291    9.476190
  77 H     1.0000    0     1.008   -2.763267   11.214973    8.101076
  78 C     6.0000    0    12.011    1.229159   11.561919    8.701059
  79 H     1.0000    0     1.008    1.704346   11.290843    6.728345
  80 O     8.0000    0    15.999    6.306626   11.545089    7.294641
  81 H     1.0000    0     1.008    8.735361    9.657561    6.321478

--------------------------------
INTERNAL COORDINATES (ANGSTROEM)
--------------------------------
 O      0   0   0     0.000000000000     0.00000000     0.00000000
 O      1   0   0     2.569298997817     0.00000000     0.00000000
 N      1   2   0     2.274084118560   141.10024251     0.00000000
 N      2   1   3     2.329868080496    60.70373769    51.99905436
 C      1   2   3     1.252017890307   120.55953023   334.72656306
 C      5   1   2     1.513293077736   116.76437564   326.03755920
 H      6   5   1     1.095522518581   108.13514138   128.27912049
 C      6   5   1     1.502319366817   115.99730146   248.60568686
 C      8   6   5     1.393258473759   117.91676254   199.37568474
 H      9   8   6     1.083863803474   119.50416801   359.47256038
 C      9   8   6     1.384358731400   120.51197614   179.51378419
 H     11   9   8     1.084019225954   119.74104353   180.15221812
 C     11   9   8     1.387766390774   119.93445463   359.13329152
 H     13  11   9     1.084296599752   120.10439918   180.58553896
 C     13  11   9     1.387755714797   119.84728033   359.71476242
 H     15  13  11     1.084081525238   120.21093710   180.93332748
 C     15  13  11     1.386972237208   120.19019089     0.65075208
 H     17  15  13     1.082654379320   119.14498949   181.21855996
 C      3   1   2     1.475022452764    99.26422486   129.79155782
 C     19   3   1     1.523727969941   110.12739444    59.37763875
 H     20  19   3     1.090376228910   111.81222705   295.22863113
 H     20  19   3     1.092177004168   109.18945151   175.64583285
 H     20  19   3     1.092600602823   110.68049912    56.66164228
 C     19   3   1     1.524027483360   109.76443476   296.76374404
 H     24  19   3     1.092663934338   110.56866660   303.22065035
 H     24  19   3     1.092276682503   109.45555816   183.94775653
 H     24  19   3     1.090826531519   111.62921068    64.20699393
 C     19   3   1     1.521569411231   106.13035654   178.04694306
 H     28  19   3     1.091022992484   109.36382020   180.12304707
 H     28  19   3     1.092546795756   111.15051102    60.50190247
 H     28  19   3     1.092875607092   111.06634445   299.64380384
 C      4   2   1     1.461268791984   112.83578864   154.01013337
 C     32   4   2     1.399622352520   121.22774195    84.08607678
 C     33  32   4     1.402232335578   114.93511005   178.42184721
 H     34  33  32     1.081655687861   118.61922173   181.20016891
 C     34  33  32     1.380292623307   123.40311141     0.49742367
 H     36  34  33     1.084077732378   119.56524051   179.91505591
 C     36  34  33     1.385913162179   119.91312820   359.29063017
 H     38  36  34     1.083227562039   121.27853463   180.83928830
 C     38  36  34     1.377553853329   118.71636365     0.00000000
 H     40  38  36     1.080041817547   119.55879772   182.02941603
 C     33  32   4     1.540384193114   129.59816142     1.75659286
 C     42  33  32     1.534473194783   108.77685823   229.63082314
 H     43  42  33     1.089967998677   112.82516982   299.10205464
 H     43  42  33     1.092848273924   109.28569174   179.58808250
 H     43  42  33     1.093241439486   110.81612776    60.63485572
 C     42  33  32     1.529649624808   117.91821244   349.98407228
 H     47  42  33     1.094767296269   113.11055163   300.27651251
 H     47  42  33     1.091992315285   107.78425457   183.51711941
 H     47  42  33     1.095206918229   113.66802741    67.88379107
 C     42  33  32     1.533963363649   107.34995920   110.85846462
 H     51  42  33     1.093693759220   110.77250757   297.28111846
 H     51  42  33     1.093368088734   109.64530594   178.10796319
 H     51  42  33     1.091458039938   111.79676207    58.14708327
 C      2   1   3     1.203415842430    46.30849445    99.11273898
 C     55   2   1     1.489137453894   122.63884023   117.32857550
 C     56  55   2     1.395108730195   114.75207326    42.25104788
 H     57  56  55     1.083617327339   119.51087133   359.51100792
 C     57  56  55     1.384106287041   120.15682619   178.28415199
 H     59  57  56     1.083951342711   119.69231155   180.90024568
 C     59  57  56     1.388120604974   120.01881281     0.86394510
 H     61  59  57     1.084211857809   120.07613827   179.92790574
 C     61  59  57     1.387424989140   119.83838611     0.49908824
 H     63  61  59     1.084002258045   120.17991364   178.73661492
 C     63  61  59     1.386475193282   120.38546744   358.94222915
 H     65  63  61     1.078765867755   119.66325680   179.04174263
 H      4   2   1     1.023342324349    69.29269396   253.22894661
 O      7   6   5     2.231159854002   152.78493509    87.24200224
 C     68   7   6     1.251362514455    96.10554159   356.25220660
 C     69  68   7     1.508003543082   118.13845800   117.59033278
 C     70  69  68     1.392214452478   120.41916488     1.94243388
 H     71  70  69     1.083481304747   119.19538470     2.65726245
 C     71  70  69     1.386169183030   120.54281000   183.37479170
 H     73  71  70     1.084482766847   119.94804669   179.68456648
 C     73  71  70     1.388990768956   120.01983167   359.96615935
 H     75  73  71     1.084545828766   120.08905655   179.60308113
 C     75  73  71     1.388754801811   119.80943719   359.64646831
 H     77  75  73     1.084498248577   120.05433877   179.93675596
 C     77  75  73     1.386352104960   120.02357480     0.29914529
 H     79  77  75     1.083312833303   120.28051027   179.12037314
 O     69  68   7     1.261327832511   124.84555676   299.18572548
 H      3   1   2     1.040790005986   143.15356187   313.68377031

---------------------------
INTERNAL COORDINATES (A.U.)
---------------------------
 O      0   0   0     0.000000000000     0.00000000     0.00000000
 O      1   0   0     4.855271462033     0.00000000     0.00000000
 N      1   2   0     4.297396189579   141.10024251     0.00000000
 N      2   1   3     4.402812600303    60.70373769    51.99905436
 C      1   2   3     2.365970927449   120.55953023   334.72656306
 C      5   1   2     2.859709477281   116.76437564   326.03755920
 H      6   5   1     2.070237533662   108.13514138   128.27912049
 C      6   5   1     2.838972168970   115.99730146   248.60568686
 C      8   6   5     2.632876949169   117.91676254   199.37568474
 H      9   8   6     2.048205755036   119.50416801   359.47256038
 C      9   8   6     2.616058873448   120.51197614   179.51378419
 H     11   9   8     2.048499460958   119.74104353   180.15221812
 C     11   9   8     2.622498416423   119.93445463   359.13329152
 H     13  11   9     2.049023621473   120.10439918   180.58553896
 C     13  11   9     2.622478241751   119.84728033   359.71476242
 H     15  13  11     2.048617189543   120.21093710   180.93332748
 C     15  13  11     2.620997683675   120.19019089     0.65075208
 H     17  15  13     2.045920274605   119.14498949   181.21855996
 C      3   1   2     2.787388477109    99.26422486   129.79155782
 C     19   3   1     2.879428565783   110.12739444    59.37763875
 H     20  19   3     2.060512455577   111.81222705   295.22863113
 H     20  19   3     2.063915427644   109.18945151   175.64583285
 H     20  19   3     2.064715913093   110.68049912    56.66164228
 C     19   3   1     2.879994564119   109.76443476   296.76374404
 H     24  19   3     2.064835592311   110.56866660   303.22065035
 H     24  19   3     2.064103792398   109.45555816   183.94775653
 H     24  19   3     2.061363404186   111.62921068    64.20699393
 C     19   3   1     2.875349480978   106.13035654   178.04694306
 H     28  19   3     2.061734661606   109.36382020   180.12304707
 H     28  19   3     2.064614232471   111.15051102    60.50190247
 H     28  19   3     2.065235595847   111.06634445   299.64380384
 C      4   2   1     2.761397824895   112.83578864   154.01013337
 C     32   4   2     2.644902937177   121.22774195    84.08607678
 C     33  32   4     2.649835090371   114.93511005   178.42184721
 H     34  33  32     2.044033021255   118.61922173   181.20016891
 C     34  33  32     2.608375042722   123.40311141     0.49742367
 H     36  34  33     2.048610022076   119.56524051   179.91505591
 C     36  34  33     2.618996321914   119.91312820   359.29063017
 H     38  36  34     2.047003432969   121.27853463   180.83928830
 C     38  36  34     2.603199517519   118.71636365     0.00000000
 H     40  38  36     2.040983248346   119.55879772   182.02941603
 C     33  32   4     2.910904266006   129.59816142     1.75659286
 C     42  33  32     2.899734097984   108.77685823   229.63082314
 H     43  42  33     2.059741012237   112.82516982   299.10205464
 H     43  42  33     2.065183943645   109.28569174   179.58808250
 H     43  42  33     2.065926918882   110.81612776    60.63485572
 C     42  33  32     2.890618871742   117.91821244   349.98407228
 H     47  42  33     2.068810370322   113.11055163   300.27651251
 H     47  42  33     2.063566416235   107.78425457   183.51711941
 H     47  42  33     2.069641135428   113.66802741    67.88379107
 C     42  33  32     2.898770656765   107.34995920   110.85846462
 H     51  42  33     2.066781679305   110.77250757   297.28111846
 H     51  42  33     2.066166251275   109.64530594   178.10796319
 H     51  42  33     2.062556782150   111.79676207    58.14708327
 C      2   1   3     2.274126367415    46.30849445    99.11273898
 C     55   2   1     2.814061963625   122.63884023   117.32857550
 C     56  55   2     2.636373427111   114.75207326    42.25104788
 H     57  56  55     2.047739982642   119.51087133   359.51100792
 C     57  56  55     2.615581822746   120.15682619   178.28415199
 H     59  57  56     2.048371180220   119.69231155   180.90024568
 C     59  57  56     2.623167784254   120.01881281     0.86394510
 H     61  59  57     2.048863482408   120.07613827   179.92790574
 C     61  59  57     2.621853260832   119.83838611     0.49908824
 H     63  61  59     2.048467396257   120.17991364   178.73661492
 C     63  61  59     2.620058406778   120.38546744   358.94222915
 H     65  63  61     2.038572052679   119.66325680   179.04174263
 H      4   2   1     1.933836734270    69.29269396   253.22894661
 O      7   6   5     4.216281085063   152.78493509    87.24200224
 C     68   7   6     2.364732446574    96.10554159   356.25220660
 C     69  68   7     2.849713705409   118.13845800   117.59033278
 C     70  69  68     2.630904034871   120.41916488     1.94243388
 H     71  70  69     2.047482937195   119.19538470     2.65726245
 C     71  70  69     2.619480131208   120.54281000   183.37479170
 H     73  71  70     2.049375426299   119.94804669   179.68456648
 C     73  71  70     2.624812155872   120.01983167   359.96615935
 H     75  73  71     2.049494596055   120.08905655   179.60308113
 C     75  73  71     2.624366242591   119.80943719   359.64646831
 H     77  75  73     2.049404682527   120.05433877   179.93675596
 C     77  75  73     2.619825803559   120.02357480     0.29914529
 H     79  77  75     2.047164572304   120.28051027   179.12037314
 O     69  68   7     2.383564168538   124.84555676   299.18572548
 H      3   1   2     1.966808074235   143.15356187   313.68377031

---------------------
BASIS SET INFORMATION
---------------------
There are 4 groups of distinct atoms

 Group   1 Type O   : 11s6p2d1f contracted to 5s3p2d1f pattern {62111/411/11/1}
 Group   2 Type N   : 11s6p2d1f contracted to 5s3p2d1f pattern {62111/411/11/1}
 Group   3 Type C   : 11s6p2d1f contracted to 5s3p2d1f pattern {62111/411/11/1}
 Group   4 Type H   : 5s1p contracted to 3s1p pattern {311/1}

Atom   0O    basis set group =>   1
Atom   1O    basis set group =>   1
Atom   2N    basis set group =>   2
Atom   3N    basis set group =>   2
Atom   4C    basis set group =>   3
Atom   5C    basis set group =>   3
Atom   6H    basis set group =>   4
Atom   7C    basis set group =>   3
Atom   8C    basis set group =>   3
Atom   9H    basis set group =>   4
Atom  10C    basis set group =>   3
Atom  11H    basis set group =>   4
Atom  12C    basis set group =>   3
Atom  13H    basis set group =>   4
Atom  14C    basis set group =>   3
Atom  15H    basis set group =>   4
Atom  16C    basis set group =>   3
Atom  17H    basis set group =>   4
Atom  18C    basis set group =>   3
Atom  19C    basis set group =>   3
Atom  20H    basis set group =>   4
Atom  21H    basis set group =>   4
Atom  22H    basis set group =>   4
Atom  23C    basis set group =>   3
Atom  24H    basis set group =>   4
Atom  25H    basis set group =>   4
Atom  26H    basis set group =>   4
Atom  27C    basis set group =>   3
Atom  28H    basis set group =>   4
Atom  29H    basis set group =>   4
Atom  30H    basis set group =>   4
Atom  31C    basis set group =>   3
Atom  32C    basis set group =>   3
Atom  33C    basis set group =>   3
Atom  34H    basis set group =>   4
Atom  35C    basis set group =>   3
Atom  36H    basis set group =>   4
Atom  37C    basis set group =>   3
Atom  38H    basis set group =>   4
Atom  39C    basis set group =>   3
Atom  40H    basis set group =>   4
Atom  41C    basis set group =>   3
Atom  42C    basis set group =>   3
Atom  43H    basis set group =>   4
Atom  44H    basis set group =>   4
Atom  45H    basis set group =>   4
Atom  46C    basis set group =>   3
Atom  47H    basis set group =>   4
Atom  48H    basis set group =>   4
Atom  49H    basis set group =>   4
Atom  50C    basis set group =>   3
Atom  51H    basis set group =>   4
Atom  52H    basis set group =>   4
Atom  53H    basis set group =>   4
Atom  54C    basis set group =>   3
Atom  55C    basis set group =>   3
Atom  56C    basis set group =>   3
Atom  57H    basis set group =>   4
Atom  58C    basis set group =>   3
Atom  59H    basis set group =>   4
Atom  60C    basis set group =>   3
Atom  61H    basis set group =>   4
Atom  62C    basis set group =>   3
Atom  63H    basis set group =>   4
Atom  64C    basis set group =>   3
Atom  65H    basis set group =>   4
Atom  66H    basis set group =>   4
Atom  67O    basis set group =>   1
Atom  68C    basis set group =>   3
Atom  69C    basis set group =>   3
Atom  70C    basis set group =>   3
Atom  71H    basis set group =>   4
Atom  72C    basis set group =>   3
Atom  73H    basis set group =>   4
Atom  74C    basis set group =>   3
Atom  75H    basis set group =>   4
Atom  76C    basis set group =>   3
Atom  77H    basis set group =>   4
Atom  78C    basis set group =>   3
Atom  79H    basis set group =>   4
Atom  80O    basis set group =>   1
Atom  81H    basis set group =>   4
---------------------------------
AUXILIARY/J BASIS SET INFORMATION
---------------------------------
There are 4 groups of distinct atoms

 Group   1 Type O   : 12s5p4d2f1g contracted to 6s4p3d1f1g pattern {711111/2111/211/2/1}
 Group   2 Type N   : 12s5p4d2f1g contracted to 6s4p3d1f1g pattern {711111/2111/211/2/1}
 Group   3 Type C   : 12s5p4d2f1g contracted to 6s4p3d1f1g pattern {711111/2111/211/2/1}
 Group   4 Type H   : 5s2p1d contracted to 3s1p1d pattern {311/2/1}

Atom   0O    basis set group =>   1
Atom   1O    basis set group =>   1
Atom   2N    basis set group =>   2
Atom   3N    basis set group =>   2
Atom   4C    basis set group =>   3
Atom   5C    basis set group =>   3
Atom   6H    basis set group =>   4
Atom   7C    basis set group =>   3
Atom   8C    basis set group =>   3
Atom   9H    basis set group =>   4
Atom  10C    basis set group =>   3
Atom  11H    basis set group =>   4
Atom  12C    basis set group =>   3
Atom  13H    basis set group =>   4
Atom  14C    basis set group =>   3
Atom  15H    basis set group =>   4
Atom  16C    basis set group =>   3
Atom  17H    basis set group =>   4
Atom  18C    basis set group =>   3
Atom  19C    basis set group =>   3
Atom  20H    basis set group =>   4
Atom  21H    basis set group =>   4
Atom  22H    basis set group =>   4
Atom  23C    basis set group =>   3
Atom  24H    basis set group =>   4
Atom  25H    basis set group =>   4
Atom  26H    basis set group =>   4
Atom  27C    basis set group =>   3
Atom  28H    basis set group =>   4
Atom  29H    basis set group =>   4
Atom  30H    basis set group =>   4
Atom  31C    basis set group =>   3
Atom  32C    basis set group =>   3
Atom  33C    basis set group =>   3
Atom  34H    basis set group =>   4
Atom  35C    basis set group =>   3
Atom  36H    basis set group =>   4
Atom  37C    basis set group =>   3
Atom  38H    basis set group =>   4
Atom  39C    basis set group =>   3
Atom  40H    basis set group =>   4
Atom  41C    basis set group =>   3
Atom  42C    basis set group =>   3
Atom  43H    basis set group =>   4
Atom  44H    basis set group =>   4
Atom  45H    basis set group =>   4
Atom  46C    basis set group =>   3
Atom  47H    basis set group =>   4
Atom  48H    basis set group =>   4
Atom  49H    basis set group =>   4
Atom  50C    basis set group =>   3
Atom  51H    basis set group =>   4
Atom  52H    basis set group =>   4
Atom  53H    basis set group =>   4
Atom  54C    basis set group =>   3
Atom  55C    basis set group =>   3
Atom  56C    basis set group =>   3
Atom  57H    basis set group =>   4
Atom  58C    basis set group =>   3
Atom  59H    basis set group =>   4
Atom  60C    basis set group =>   3
Atom  61H    basis set group =>   4
Atom  62C    basis set group =>   3
Atom  63H    basis set group =>   4
Atom  64C    basis set group =>   3
Atom  65H    basis set group =>   4
Atom  66H    basis set group =>   4
Atom  67O    basis set group =>   1
Atom  68C    basis set group =>   3
Atom  69C    basis set group =>   3
Atom  70C    basis set group =>   3
Atom  71H    basis set group =>   4
Atom  72C    basis set group =>   3
Atom  73H    basis set group =>   4
Atom  74C    basis set group =>   3
Atom  75H    basis set group =>   4
Atom  76C    basis set group =>   3
Atom  77H    basis set group =>   4
Atom  78C    basis set group =>   3
Atom  79H    basis set group =>   4
Atom  80O    basis set group =>   1
Atom  81H    basis set group =>   4


           ************************************************************
           *        Program running with 30 parallel MPI-processes    *
           *              working on a common directory               *
           ************************************************************
------------------------------------------------------------------------------
                           ORCA GTO INTEGRAL CALCULATION
                           -- RI-GTO INTEGRALS CHOSEN --
------------------------------------------------------------------------------
------------------------------------------------------------------------------
                   ___                                                        
                  /   \      - P O W E R E D   B Y -                         
                 /     \                                                     
                 |  |  |   _    _      __       _____    __    __             
                 |  |  |  | |  | |    /  \     |  _  \  |  |  /  |          
                  \  \/   | |  | |   /    \    | | | |  |  | /  /          
                 / \  \   | |__| |  /  /\  \   | |_| |  |  |/  /          
                |  |  |   |  __  | /  /__\  \  |    /   |      \           
                |  |  |   | |  | | |   __   |  |    \   |  |\   \          
                \     /   | |  | | |  |  |  |  | |\  \  |  | \   \       
                 \___/    |_|  |_| |__|  |__|  |_| \__\ |__|  \__/        
                                                                              
                      - O R C A' S   B I G   F R I E N D -                    
                                      &                                       
                       - I N T E G R A L  F E E D E R -                       
                                                                              
 v1 FN, 2020, v2 2021                                                         
------------------------------------------------------------------------------


Reading SHARK input file ImineBzOHTS_S3Dtsoptc.SHARKINP.tmp ... ok
----------------------
SHARK INTEGRAL PACKAGE
----------------------

Number of atoms                             ...     82
Number of basis functions                   ...   1542
Number of shells                            ...    622
Maximum angular momentum                    ...      3
Integral batch strategy                     ... SHARK/LIBINT Hybrid
RI-J (if used) integral strategy            ... SPLIT-RIJ (Revised 2003 algorithm where possible)
Printlevel                                  ...      1
Contraction scheme used                     ... SEGMENTED contraction
Coulomb Range Separation                    ... NOT USED
Exchange Range Separation                   ... NOT USED
Finite Nucleus Model                        ... NOT USED
Auxiliary Coulomb fitting basis             ... AVAILABLE
   # of basis functions in Aux-J            ...   2498
   # of shells in Aux-J                     ...    830
   Maximum angular momentum in Aux-J        ...      4
Auxiliary J/K fitting basis                 ... NOT available
Auxiliary Correlation fitting basis         ... NOT available
Auxiliary 'external' fitting basis          ... NOT available
Integral threshold                          ...     2.500000e-11
Primitive cut-off                           ...     2.500000e-12
Primitive pair pre-selection threshold      ...     2.500000e-12

Calculating pre-screening integrals         ... done (  0.1 sec) Dimension = 622
Organizing shell pair data                  ... done (  1.0 sec)
Shell pair information
Total number of shell pairs                 ...    193753
Shell pairs after pre-screening             ...    118226
Total number of primitive shell pairs       ...    584784
Primitive shell pairs kept                  ...    222689
          la=0 lb=0:  32583 shell pairs
          la=1 lb=0:  35338 shell pairs
          la=1 lb=1:   9632 shell pairs
          la=2 lb=0:  16091 shell pairs
          la=2 lb=1:   8868 shell pairs
          la=2 lb=2:   2074 shell pairs
          la=3 lb=0:   7305 shell pairs
          la=3 lb=1:   4115 shell pairs
          la=3 lb=2:   1804 shell pairs
          la=3 lb=3:    416 shell pairs

Calculating one electron integrals          ... done (  0.4 sec)
Calculating RI/J V-Matrix + Cholesky decomp.... done (  1.3 sec)
Calculating Nuclear repulsion               ... done (  0.0 sec) ENN=   5352.898134757547 Eh

SHARK setup successfully completed in   6.0 seconds

Maximum memory used throughout the entire GTOINT-calculation: 170.8 MB
[1715660180.877611] [node128:2452323:0]          mpool.c:43   UCX  WARN  object 0xa87a7c0 was not returned to mpool ucp_requests
[1715660180.877632] [node128:2452323:0]          mpool.c:43   UCX  WARN  object 0xa87a980 was not returned to mpool ucp_requests
[1715660180.877638] [node128:2452323:0]          mpool.c:43   UCX  WARN  object 0xa87ab40 was not returned to mpool ucp_requests
[1715660180.877646] [node128:2452334:0]          mpool.c:43   UCX  WARN  object 0xb6d1840 was not returned to mpool ucp_requests
[1715660180.877668] [node128:2452334:0]          mpool.c:43   UCX  WARN  object 0xb6d1a00 was not returned to mpool ucp_requests
[1715660180.877674] [node128:2452334:0]          mpool.c:43   UCX  WARN  object 0xb6d1bc0 was not returned to mpool ucp_requests
[1715660180.877679] [node128:2452334:0]          mpool.c:43   UCX  WARN  object 0xb6d1d80 was not returned to mpool ucp_requests
[1715660180.877683] [node128:2452334:0]          mpool.c:43   UCX  WARN  object 0xb6d1f40 was not returned to mpool ucp_requests
[1715660180.877688] [node128:2452329:0]          mpool.c:43   UCX  WARN  object 0xb0b8a40 was not returned to mpool ucp_requests
[1715660180.877704] [node128:2452329:0]          mpool.c:43   UCX  WARN  object 0xb0b8c00 was not returned to mpool ucp_requests
[1715660180.877710] [node128:2452329:0]          mpool.c:43   UCX  WARN  object 0xb0b8dc0 was not returned to mpool ucp_requests
[1715660180.877713] [node128:2452329:0]          mpool.c:43   UCX  WARN  object 0xb0b8f80 was not returned to mpool ucp_requests
[1715660180.877716] [node128:2452329:0]          mpool.c:43   UCX  WARN  object 0xb0b9140 was not returned to mpool ucp_requests
[1715660180.877721] [node128:2452335:0]          mpool.c:43   UCX  WARN  object 0xc6fdac0 was not returned to mpool ucp_requests
[1715660180.877734] [node128:2452335:0]          mpool.c:43   UCX  WARN  object 0xc6fdc80 was not returned to mpool ucp_requests
[1715660180.877739] [node128:2452335:0]          mpool.c:43   UCX  WARN  object 0xc6fde40 was not returned to mpool ucp_requests
[1715660180.877744] [node128:2452335:0]          mpool.c:43   UCX  WARN  object 0xc6fe000 was not returned to mpool ucp_requests
[1715660180.877748] [node128:2452335:0]          mpool.c:43   UCX  WARN  object 0xc6fe1c0 was not returned to mpool ucp_requests
[1715660180.877731] [node128:2452319:0]          mpool.c:43   UCX  WARN  object 0xc61b7c0 was not returned to mpool ucp_requests
[1715660180.877743] [node128:2452319:0]          mpool.c:43   UCX  WARN  object 0xc61b980 was not returned to mpool ucp_requests
[1715660180.877749] [node128:2452319:0]          mpool.c:43   UCX  WARN  object 0xc61bb40 was not returned to mpool ucp_requests
[1715660180.877751] [node128:2452319:0]          mpool.c:43   UCX  WARN  object 0xc61bd00 was not returned to mpool ucp_requests
[1715660180.877755] [node128:2452319:0]          mpool.c:43   UCX  WARN  object 0xc61bec0 was not returned to mpool ucp_requests
[1715660180.877759] [node128:2452319:0]          mpool.c:43   UCX  WARN  object 0xc61c080 was not returned to mpool ucp_requests
[1715660180.884751] [node128:2452327:0]          mpool.c:43   UCX  WARN  object 0xaac5880 was not returned to mpool ucp_requests
[1715660180.884770] [node128:2452327:0]          mpool.c:43   UCX  WARN  object 0xaac5a40 was not returned to mpool ucp_requests
[1715660180.884775] [node128:2452327:0]          mpool.c:43   UCX  WARN  object 0xaac5c00 was not returned to mpool ucp_requests
[1715660180.884778] [node128:2452327:0]          mpool.c:43   UCX  WARN  object 0xaac5dc0 was not returned to mpool ucp_requests
[1715660180.884781] [node128:2452327:0]          mpool.c:43   UCX  WARN  object 0xaac5f80 was not returned to mpool ucp_requests
[1715660180.884992] [node128:2452325:0]          mpool.c:43   UCX  WARN  object 0xad96940 was not returned to mpool ucp_requests
[1715660180.885004] [node128:2452325:0]          mpool.c:43   UCX  WARN  object 0xad96b00 was not returned to mpool ucp_requests
[1715660180.885007] [node128:2452325:0]          mpool.c:43   UCX  WARN  object 0xad96cc0 was not returned to mpool ucp_requests
[1715660180.885010] [node128:2452325:0]          mpool.c:43   UCX  WARN  object 0xad96e80 was not returned to mpool ucp_requests
[1715660180.885012] [node128:2452325:0]          mpool.c:43   UCX  WARN  object 0xad97040 was not returned to mpool ucp_requests
[1715660180.885337] [node128:2452330:0]          mpool.c:43   UCX  WARN  object 0xad639c0 was not returned to mpool ucp_requests
[1715660180.885349] [node128:2452330:0]          mpool.c:43   UCX  WARN  object 0xad63b80 was not returned to mpool ucp_requests
[1715660180.885352] [node128:2452330:0]          mpool.c:43   UCX  WARN  object 0xad63d40 was not returned to mpool ucp_requests
[1715660180.885355] [node128:2452330:0]          mpool.c:43   UCX  WARN  object 0xad63f00 was not returned to mpool ucp_requests
[1715660180.885357] [node128:2452330:0]          mpool.c:43   UCX  WARN  object 0xad640c0 was not returned to mpool ucp_requests
[1715660180.887452] [node128:2452341:0]          mpool.c:43   UCX  WARN  object 0xbad4780 was not returned to mpool ucp_requests
[1715660180.887465] [node128:2452341:0]          mpool.c:43   UCX  WARN  object 0xbad4940 was not returned to mpool ucp_requests
[1715660180.887470] [node128:2452341:0]          mpool.c:43   UCX  WARN  object 0xbad4b00 was not returned to mpool ucp_requests
[1715660180.887474] [node128:2452341:0]          mpool.c:43   UCX  WARN  object 0xbad4cc0 was not returned to mpool ucp_requests
[1715660180.887477] [node128:2452341:0]          mpool.c:43   UCX  WARN  object 0xbad4e80 was not returned to mpool ucp_requests
[1715660180.887675] [node128:2452332:0]          mpool.c:43   UCX  WARN  object 0xbdf7880 was not returned to mpool ucp_requests
[1715660180.887687] [node128:2452332:0]          mpool.c:43   UCX  WARN  object 0xbdf7a40 was not returned to mpool ucp_requests
[1715660180.887691] [node128:2452332:0]          mpool.c:43   UCX  WARN  object 0xbdf7c00 was not returned to mpool ucp_requests
[1715660180.887693] [node128:2452332:0]          mpool.c:43   UCX  WARN  object 0xbdf7dc0 was not returned to mpool ucp_requests
[1715660180.887696] [node128:2452332:0]          mpool.c:43   UCX  WARN  object 0xbdf7f80 was not returned to mpool ucp_requests
[1715660180.888631] [node128:2452331:0]          mpool.c:43   UCX  WARN  object 0xac33a80 was not returned to mpool ucp_requests
[1715660180.888645] [node128:2452331:0]          mpool.c:43   UCX  WARN  object 0xac33c40 was not returned to mpool ucp_requests
[1715660180.888648] [node128:2452331:0]          mpool.c:43   UCX  WARN  object 0xac33e00 was not returned to mpool ucp_requests
[1715660180.888650] [node128:2452331:0]          mpool.c:43   UCX  WARN  object 0xac33fc0 was not returned to mpool ucp_requests
[1715660180.888653] [node128:2452331:0]          mpool.c:43   UCX  WARN  object 0xac34180 was not returned to mpool ucp_requests
[1715660180.889061] [node128:2452321:0]          mpool.c:43   UCX  WARN  object 0xb840840 was not returned to mpool ucp_requests
[1715660180.889075] [node128:2452321:0]          mpool.c:43   UCX  WARN  object 0xb840a00 was not returned to mpool ucp_requests
[1715660180.889080] [node128:2452321:0]          mpool.c:43   UCX  WARN  object 0xb840bc0 was not returned to mpool ucp_requests
[1715660180.889084] [node128:2452321:0]          mpool.c:43   UCX  WARN  object 0xb840d80 was not returned to mpool ucp_requests
[1715660180.889087] [node128:2452321:0]          mpool.c:43   UCX  WARN  object 0xb840f40 was not returned to mpool ucp_requests
[1715660180.889692] [node128:2452315:0]          mpool.c:43   UCX  WARN  object 0xb23bac0 was not returned to mpool ucp_requests
[1715660180.889706] [node128:2452315:0]          mpool.c:43   UCX  WARN  object 0xb23bc80 was not returned to mpool ucp_requests
[1715660180.889709] [node128:2452315:0]          mpool.c:43   UCX  WARN  object 0xb23be40 was not returned to mpool ucp_requests
[1715660180.889712] [node128:2452315:0]          mpool.c:43   UCX  WARN  object 0xb23c000 was not returned to mpool ucp_requests
[1715660180.889840] [node128:2452340:0]          mpool.c:43   UCX  WARN  object 0xbde2880 was not returned to mpool ucp_requests
[1715660180.889854] [node128:2452340:0]          mpool.c:43   UCX  WARN  object 0xbde2a40 was not returned to mpool ucp_requests
[1715660180.889859] [node128:2452340:0]          mpool.c:43   UCX  WARN  object 0xbde2c00 was not returned to mpool ucp_requests
[1715660180.889863] [node128:2452340:0]          mpool.c:43   UCX  WARN  object 0xbde2dc0 was not returned to mpool ucp_requests
[1715660180.889867] [node128:2452340:0]          mpool.c:43   UCX  WARN  object 0xbde2f80 was not returned to mpool ucp_requests
[1715660180.890307] [node128:2452326:0]          mpool.c:43   UCX  WARN  object 0xc85eb40 was not returned to mpool ucp_requests
[1715660180.890318] [node128:2452326:0]          mpool.c:43   UCX  WARN  object 0xc85ed00 was not returned to mpool ucp_requests
[1715660180.890321] [node128:2452326:0]          mpool.c:43   UCX  WARN  object 0xc85eec0 was not returned to mpool ucp_requests
[1715660180.890324] [node128:2452326:0]          mpool.c:43   UCX  WARN  object 0xc85f080 was not returned to mpool ucp_requests
[1715660180.890327] [node128:2452326:0]          mpool.c:43   UCX  WARN  object 0xc85f240 was not returned to mpool ucp_requests
[1715660180.890126] [node128:2452328:0]          mpool.c:43   UCX  WARN  object 0xb9c2b80 was not returned to mpool ucp_requests
[1715660180.890144] [node128:2452328:0]          mpool.c:43   UCX  WARN  object 0xb9c2d40 was not returned to mpool ucp_requests
[1715660180.890148] [node128:2452328:0]          mpool.c:43   UCX  WARN  object 0xb9c2f00 was not returned to mpool ucp_requests
[1715660180.890150] [node128:2452328:0]          mpool.c:43   UCX  WARN  object 0xb9c30c0 was not returned to mpool ucp_requests
[1715660180.890153] [node128:2452328:0]          mpool.c:43   UCX  WARN  object 0xb9c3280 was not returned to mpool ucp_requests
[1715660180.890513] [node128:2452333:0]          mpool.c:43   UCX  WARN  object 0xb9748c0 was not returned to mpool ucp_requests
[1715660180.890524] [node128:2452333:0]          mpool.c:43   UCX  WARN  object 0xb974a80 was not returned to mpool ucp_requests
[1715660180.890528] [node128:2452333:0]          mpool.c:43   UCX  WARN  object 0xb974c40 was not returned to mpool ucp_requests
[1715660180.890530] [node128:2452333:0]          mpool.c:43   UCX  WARN  object 0xb974e00 was not returned to mpool ucp_requests
[1715660180.890533] [node128:2452333:0]          mpool.c:43   UCX  WARN  object 0xb974fc0 was not returned to mpool ucp_requests
[1715660180.890508] [node128:2452313:0]          mpool.c:43   UCX  WARN  object 0xc09c7c0 was not returned to mpool ucp_requests
[1715660180.890526] [node128:2452313:0]          mpool.c:43   UCX  WARN  object 0xc09c980 was not returned to mpool ucp_requests
[1715660180.890529] [node128:2452313:0]          mpool.c:43   UCX  WARN  object 0xc09cd00 was not returned to mpool ucp_requests
[1715660180.890535] [node128:2452313:0]          mpool.c:43   UCX  WARN  object 0xc09cec0 was not returned to mpool ucp_requests
[1715660180.897193] [node128:2452324:0]          mpool.c:43   UCX  WARN  object 0xbf0ea80 was not returned to mpool ucp_requests
[1715660180.897206] [node128:2452324:0]          mpool.c:43   UCX  WARN  object 0xbf0ec40 was not returned to mpool ucp_requests
[1715660180.897213] [node128:2452324:0]          mpool.c:43   UCX  WARN  object 0xbf0ee00 was not returned to mpool ucp_requests
[1715660180.897217] [node128:2452324:0]          mpool.c:43   UCX  WARN  object 0xbf0efc0 was not returned to mpool ucp_requests
[1715660180.897221] [node128:2452324:0]          mpool.c:43   UCX  WARN  object 0xbf0f180 was not returned to mpool ucp_requests
[1715660180.897218] [node128:2452317:0]          mpool.c:43   UCX  WARN  object 0xb1d4ac0 was not returned to mpool ucp_requests
[1715660180.897237] [node128:2452317:0]          mpool.c:43   UCX  WARN  object 0xb1d4c80 was not returned to mpool ucp_requests
[1715660180.897240] [node128:2452317:0]          mpool.c:43   UCX  WARN  object 0xb1d4e40 was not returned to mpool ucp_requests
[1715660180.897243] [node128:2452317:0]          mpool.c:43   UCX  WARN  object 0xb1d5000 was not returned to mpool ucp_requests
[1715660180.897245] [node128:2452317:0]          mpool.c:43   UCX  WARN  object 0xb1d51c0 was not returned to mpool ucp_requests
[1715660180.897248] [node128:2452317:0]          mpool.c:43   UCX  WARN  object 0xb1d5380 was not returned to mpool ucp_requests
[1715660180.911247] [node128:2452322:0]          mpool.c:43   UCX  WARN  object 0xac58940 was not returned to mpool ucp_requests
[1715660180.911266] [node128:2452322:0]          mpool.c:43   UCX  WARN  object 0xac58b00 was not returned to mpool ucp_requests
[1715660180.911271] [node128:2452322:0]          mpool.c:43   UCX  WARN  object 0xac58cc0 was not returned to mpool ucp_requests
[1715660180.911275] [node128:2452322:0]          mpool.c:43   UCX  WARN  object 0xac58e80 was not returned to mpool ucp_requests
[1715660180.911279] [node128:2452322:0]          mpool.c:43   UCX  WARN  object 0xac59040 was not returned to mpool ucp_requests
[1715660180.920990] [node128:2452336:0]          mpool.c:43   UCX  WARN  object 0xc185980 was not returned to mpool ucp_requests
[1715660180.921009] [node128:2452336:0]          mpool.c:43   UCX  WARN  object 0xc185b40 was not returned to mpool ucp_requests
[1715660180.921014] [node128:2452336:0]          mpool.c:43   UCX  WARN  object 0xc185d00 was not returned to mpool ucp_requests
[1715660180.921016] [node128:2452336:0]          mpool.c:43   UCX  WARN  object 0xc185ec0 was not returned to mpool ucp_requests
[1715660180.921020] [node128:2452336:0]          mpool.c:43   UCX  WARN  object 0xc186080 was not returned to mpool ucp_requests
[1715660180.921157] [node128:2452318:0]          mpool.c:43   UCX  WARN  object 0xb180800 was not returned to mpool ucp_requests
[1715660180.921169] [node128:2452318:0]          mpool.c:43   UCX  WARN  object 0xb1809c0 was not returned to mpool ucp_requests
[1715660180.921174] [node128:2452318:0]          mpool.c:43   UCX  WARN  object 0xb180b80 was not returned to mpool ucp_requests
[1715660180.921177] [node128:2452318:0]          mpool.c:43   UCX  WARN  object 0xb180d40 was not returned to mpool ucp_requests
[1715660180.921180] [node128:2452318:0]          mpool.c:43   UCX  WARN  object 0xb180f00 was not returned to mpool ucp_requests
[1715660180.921183] [node128:2452318:0]          mpool.c:43   UCX  WARN  object 0xb1810c0 was not returned to mpool ucp_requests
[1715660180.945875] [node128:2452314:0]          mpool.c:43   UCX  WARN  object 0xb022800 was not returned to mpool ucp_requests
[1715660180.945887] [node128:2452314:0]          mpool.c:43   UCX  WARN  object 0xb0229c0 was not returned to mpool ucp_requests
[1715660180.945891] [node128:2452314:0]          mpool.c:43   UCX  WARN  object 0xb022b80 was not returned to mpool ucp_requests
[1715660180.945894] [node128:2452314:0]          mpool.c:43   UCX  WARN  object 0xb022d40 was not returned to mpool ucp_requests
[1715660180.945897] [node128:2452314:0]          mpool.c:43   UCX  WARN  object 0xb022f00 was not returned to mpool ucp_requests
[1715660180.959773] [node128:2452337:0]          mpool.c:43   UCX  WARN  object 0xbb53a40 was not returned to mpool ucp_requests
[1715660180.959793] [node128:2452337:0]          mpool.c:43   UCX  WARN  object 0xbb53c00 was not returned to mpool ucp_requests
[1715660180.959806] [node128:2452337:0]          mpool.c:43   UCX  WARN  object 0xbb53dc0 was not returned to mpool ucp_requests
[1715660180.959809] [node128:2452337:0]          mpool.c:43   UCX  WARN  object 0xbb53f80 was not returned to mpool ucp_requests
[1715660180.959813] [node128:2452337:0]          mpool.c:43   UCX  WARN  object 0xbb54140 was not returned to mpool ucp_requests
[1715660180.964152] [node128:2452320:0]          mpool.c:43   UCX  WARN  object 0xc176980 was not returned to mpool ucp_requests
[1715660180.964166] [node128:2452320:0]          mpool.c:43   UCX  WARN  object 0xc176b40 was not returned to mpool ucp_requests
[1715660180.964171] [node128:2452320:0]          mpool.c:43   UCX  WARN  object 0xc176d00 was not returned to mpool ucp_requests
[1715660180.964175] [node128:2452320:0]          mpool.c:43   UCX  WARN  object 0xc176ec0 was not returned to mpool ucp_requests
[1715660180.964178] [node128:2452320:0]          mpool.c:43   UCX  WARN  object 0xc177080 was not returned to mpool ucp_requests
[1715660180.975833] [node128:2452338:0]          mpool.c:43   UCX  WARN  object 0xbdbaa00 was not returned to mpool ucp_requests
[1715660180.975846] [node128:2452338:0]          mpool.c:43   UCX  WARN  object 0xbdbabc0 was not returned to mpool ucp_requests
[1715660180.975849] [node128:2452338:0]          mpool.c:43   UCX  WARN  object 0xbdbad80 was not returned to mpool ucp_requests
[1715660180.975852] [node128:2452338:0]          mpool.c:43   UCX  WARN  object 0xbdbaf40 was not returned to mpool ucp_requests
[1715660180.975855] [node128:2452338:0]          mpool.c:43   UCX  WARN  object 0xbdbb100 was not returned to mpool ucp_requests
[1715660180.995325] [node128:2452316:0]          mpool.c:43   UCX  WARN  object 0xc56abc0 was not returned to mpool ucp_requests
[1715660180.995344] [node128:2452316:0]          mpool.c:43   UCX  WARN  object 0xc56ad80 was not returned to mpool ucp_requests
[1715660180.995347] [node128:2452316:0]          mpool.c:43   UCX  WARN  object 0xc56af40 was not returned to mpool ucp_requests
[1715660180.995350] [node128:2452316:0]          mpool.c:43   UCX  WARN  object 0xc56b100 was not returned to mpool ucp_requests
[1715660180.995352] [node128:2452316:0]          mpool.c:43   UCX  WARN  object 0xc56b2c0 was not returned to mpool ucp_requests
[1715660180.995355] [node128:2452316:0]          mpool.c:43   UCX  WARN  object 0xc56b480 was not returned to mpool ucp_requests
[1715660181.018840] [node128:2452339:0]          mpool.c:43   UCX  WARN  object 0xb3f1840 was not returned to mpool ucp_requests
[1715660181.018855] [node128:2452339:0]          mpool.c:43   UCX  WARN  object 0xb3f1a00 was not returned to mpool ucp_requests
[1715660181.018859] [node128:2452339:0]          mpool.c:43   UCX  WARN  object 0xb3f1bc0 was not returned to mpool ucp_requests
[1715660181.018862] [node128:2452339:0]          mpool.c:43   UCX  WARN  object 0xb3f1d80 was not returned to mpool ucp_requests
[1715660181.018864] [node128:2452339:0]          mpool.c:43   UCX  WARN  object 0xb3f1f40 was not returned to mpool ucp_requests


           ************************************************************
           *        Program running with 30 parallel MPI-processes    *
           *              working on a common directory               *
           ************************************************************
-------------------------------------------------------------------------------
                                 ORCA SCF
-------------------------------------------------------------------------------

------------
SCF SETTINGS
------------
Hamiltonian:
 Density Functional     Method          .... DFT(GTOs)
 Exchange Functional    Exchange        .... PBE
   PBE kappa parameter   XKappa         ....  0.804000
   PBE mue parameter    XMuePBE         ....  0.219520
 Correlation Functional Correlation     .... PBE
   PBE beta parameter  CBetaPBE         ....  0.066725
 LDA part of GGA corr.  LDAOpt          .... PW91-LDA
 Gradients option       PostSCFGGA      .... off
 Hybrid DFT is turned on
   Fraction HF Exchange ScalHFX         ....  0.250000
   Scaling of DF-GGA-X  ScalDFX         ....  0.750000
   Scaling of DF-GGA-C  ScalDFC         ....  1.000000
   Scaling of DF-LDA-C  ScalLDAC        ....  1.000000
   Perturbative correction              ....  0.000000
   Density functional embedding theory  .... OFF
   NL short-range parameter             ....  6.900000
 RI-approximation to the Coulomb term is turned on
   Number of AuxJ basis functions       .... 2498
   RIJ-COSX (HFX calculated with COS-X)).... on


General Settings:
 Integral files         IntName         .... ImineBzOHTS_S3Dtsoptc
 Hartree-Fock type      HFTyp           .... RHF
 Total Charge           Charge          ....    0
 Multiplicity           Mult            ....    1
 Number of Electrons    NEL             ....  302
 Basis Dimension        Dim             .... 1542
 Nuclear Repulsion      ENuc            ....   5352.8981347575 Eh

Convergence Acceleration:
 DIIS                   CNVDIIS         .... on
   Start iteration      DIISMaxIt       ....    12
   Startup error        DIISStart       ....  0.200000
   # of expansion vecs  DIISMaxEq       ....     5
   Bias factor          DIISBfac        ....   1.050
   Max. coefficient     DIISMaxC        ....  10.000
 Trust-Rad. Augm. Hess. CNVTRAH         .... auto
   Auto Start mean grad. ratio tolernc. ....  1.125000
   Auto Start start iteration           ....    20
   Auto Start num. interpolation iter.  ....    10
   Max. Number of Micro iterations      ....    16
   Max. Number of Macro iterations      .... Maxiter - #DIIS iter
   Number of Davidson start vectors     ....     2
   Converg. threshold I  (grad. norm)   ....   1.000e-05
   Converg. threshold II (energy diff.) ....   1.000e-08
   Grad. Scal. Fac. for Micro threshold ....   0.100
   Minimum threshold for Micro iter.    ....   0.010
   NR start threshold (gradient norm)   ....   0.001
   Initial trust radius                 ....   0.400
   Minimum AH scaling param. (alpha)    ....   1.000
   Maximum AH scaling param. (alpha)    .... 1000.000
   Orbital update algorithm             .... Taylor
   White noise on init. David. guess    .... on
   Maximum white noise                  ....   0.010
   Quad. conv. algorithm                .... NR
 SOSCF                  CNVSOSCF        .... on
   Start iteration      SOSCFMaxIt      ....   150
   Startup grad/error   SOSCFStart      ....  0.003300
 Level Shifting         CNVShift        .... on
   Level shift para.    LevelShift      ....    0.2500
   Turn off err/grad.   ShiftErr        ....    0.0010
 Zerner damping         CNVZerner       .... off
 Static damping         CNVDamp         .... on
   Fraction old density DampFac         ....    0.7000
   Max. Damping (<1)    DampMax         ....    0.9800
   Min. Damping (>=0)   DampMin         ....    0.0000
   Turn off err/grad.   DampErr         ....    0.1000
 Fernandez-Rico         CNVRico         .... off

SCF Procedure:
 Maximum # iterations   MaxIter         ....   125
 SCF integral mode      SCFMode         .... Direct
   Integral package                     .... SHARK and LIBINT hybrid scheme
 Reset frequency        DirectResetFreq ....    20
 Integral Threshold     Thresh          ....  2.500e-11 Eh
 Primitive CutOff       TCut            ....  2.500e-12 Eh

Convergence Tolerance:
 Convergence Check Mode ConvCheckMode   .... Total+1el-Energy
 Convergence forced     ConvForced      .... 0
 Energy Change          TolE            ....  1.000e-08 Eh
 1-El. energy change                    ....  1.000e-05 Eh
 Orbital Gradient       TolG            ....  1.000e-05
 Orbital Rotation angle TolX            ....  1.000e-05
 DIIS Error             TolErr          ....  5.000e-07


Diagonalization of the overlap matrix:
Smallest eigenvalue                        ... 3.021e-06
Time for diagonalization                   ...    1.983 sec
Threshold for overlap eigenvalues          ... 1.000e-08
Number of eigenvalues below threshold      ... 0
Time for construction of square roots      ...    1.494 sec
Total time needed                          ...    3.484 sec

Time for model grid setup =    0.775 sec

------------------------------
INITIAL GUESS: MODEL POTENTIAL
------------------------------
Loading Hartree-Fock densities                     ... done
Calculating cut-offs                               ... done
Initializing the effective Hamiltonian             ... done
Setting up the integral package (SHARK)            ... done
Starting the Coulomb interaction                   ... done (   1.6 sec)
Reading the grid                                   ... done
Mapping shells                                     ... done
Starting the XC term evaluation                    ... done (   0.8 sec)
  promolecular density results
     # of electrons  =    301.995681499
     EX              =   -241.767015946
     EC              =    -10.152302022
     EX+EC           =   -251.919317968
Transforming the Hamiltonian                       ... done (   0.2 sec)
Diagonalizing the Hamiltonian                      ... done (   1.0 sec)
Back transforming the eigenvectors                 ... done (   0.1 sec)
Now organizing SCF variables                       ... done
                      ------------------
                      INITIAL GUESS DONE (   4.9 sec)
                      ------------------
-------------------
DFT GRID GENERATION
-------------------

General Integration Accuracy     IntAcc      ... 4.388
Radial Grid Type                 RadialGrid  ... OptM3 with GC (2021)
Angular Grid (max. ang.)         AngularGrid ... 4 (Lebedev-302)
Angular grid pruning method      GridPruning ... 4 (adaptive)
Weight generation scheme         WeightScheme... Becke
Basis function cutoff            BFCut       ... 1.0000e-11
Integration weight cutoff        WCut        ... 1.0000e-14
Angular grids for H and He will be reduced by one unit
Partially contracted basis set               ... off
Rotationally invariant grid construction     ... off

Total number of grid points                  ...   373625
Total number of batches                      ...     5878
Average number of points per batch           ...       63
Average number of grid points per atom       ...     4556
Time for grid setup =    2.553 sec

--------------------
COSX GRID GENERATION
--------------------

GRIDX 1
-------
General Integration Accuracy     IntAcc      ... 3.816
Radial Grid Type                 RadialGrid  ... OptM3 with GC (2021)
Angular Grid (max. ang.)         AngularGrid ... 1 (Lebedev-50)
Angular grid pruning method      GridPruning ... 4 (adaptive)
Weight generation scheme         WeightScheme... Becke
Basis function cutoff            BFCut       ... 1.0000e-11
Integration weight cutoff        WCut        ... 1.0000e-14
Angular grids for H and He will be reduced by one unit
Partially contracted basis set               ... on
Rotationally invariant grid construction     ... off

Total number of grid points                  ...    47354
Total number of batches                      ...      777
Average number of points per batch           ...       60
Average number of grid points per atom       ...      577
UseSFitting                                  ... on

GRIDX 2
-------
General Integration Accuracy     IntAcc      ... 4.020
Radial Grid Type                 RadialGrid  ... OptM3 with GC (2021)
Angular Grid (max. ang.)         AngularGrid ... 2 (Lebedev-110)
Angular grid pruning method      GridPruning ... 4 (adaptive)
Weight generation scheme         WeightScheme... Becke
Basis function cutoff            BFCut       ... 1.0000e-11
Integration weight cutoff        WCut        ... 1.0000e-14
Angular grids for H and He will be reduced by one unit
Partially contracted basis set               ... on
Rotationally invariant grid construction     ... off

Total number of grid points                  ...   100173
Total number of batches                      ...     1609
Average number of points per batch           ...       62
Average number of grid points per atom       ...     1222
UseSFitting                                  ... on

GRIDX 3
-------
General Integration Accuracy     IntAcc      ... 4.338
Radial Grid Type                 RadialGrid  ... OptM3 with GC (2021)
Angular Grid (max. ang.)         AngularGrid ... 3 (Lebedev-194)
Angular grid pruning method      GridPruning ... 4 (adaptive)
Weight generation scheme         WeightScheme... Becke
Basis function cutoff            BFCut       ... 1.0000e-11
Integration weight cutoff        WCut        ... 1.0000e-14
Angular grids for H and He will be reduced by one unit
Partially contracted basis set               ... on
Rotationally invariant grid construction     ... off

Total number of grid points                  ...   217265
Total number of batches                      ...     3436
Average number of points per batch           ...       63
Average number of grid points per atom       ...     2650
UseSFitting                                  ... on

Time for X-Grid setup             =    9.405 sec


--------------------
CPCM SOLVATION MODEL
--------------------
CPCM parameters:
  Epsilon                                         ...      26.7260
  Refrac                                          ...       1.2907
  Rsolv                                           ...       1.3000
  Surface type                                    ... GAUSSIAN VDW
  Epsilon function type                           ...         CPCM
Solvent:                                     ... 2,2,2-TRIFLUOROETHANOL
SMD-CDS solvent descriptors:
  Soln                                       ...    1.2907
  Soln25                                     ... Unavailable
  Sola                                       ...    0.5700
  Solb                                       ...    0.2500
  Solg                                       ...   42.0200
  Solc                                       ...    0.0000
  Solh                                       ...    0.5000
Radii:
 Radius for O  used is    2.8724 Bohr (=   1.5200 Ang.)
 Radius for N  used is    3.5716 Bohr (=   1.8900 Ang.)
 Radius for C  used is    3.4960 Bohr (=   1.8500 Ang.)
 Radius for H  used is    2.2677 Bohr (=   1.2000 Ang.)
Calculating surface                               ...        done! (  0.0s)
GEPOL surface points                              ...         4657
GEPOL Volume                                      ...    3910.4028
GEPOL Surface-area                                ...    2111.6196
Calculating surface distance matrix               ...        done! (  0.2s)
Performing Cholesky decomposition & store         ...        done! (  1.6s)
Overall time for CPCM initialization              ...                 1.8s
--------------
SCF ITERATIONS
--------------
ITER       Energy         Delta-E        Max-DP      RMS-DP      [F,P]     Damp
               ***  Starting incremental Fock matrix formation  ***
  0  -1803.8083429776   0.000000000000 0.15419218  0.00061720  0.2979629 0.7000
  1  -1804.3090305796  -0.500687602027 0.17334974  0.00052001  0.1326981 0.7000
                               ***Turning on DIIS***
  2  -1804.5170607249  -0.208030145226 0.24136633  0.00096250  0.0417798 0.0000
  3  -1804.8387063074  -0.321645582587 0.18078979  0.00040627  0.0666089 0.0000
  4  -1804.9079831087  -0.069276801227 0.05340730  0.00015007  0.0172777 0.0000
  5  -1804.9116239796  -0.003640870908 0.02090612  0.00006419  0.0100255 0.0000
                      *** Initiating the SOSCF procedure ***
                           *** Shutting down DIIS ***
                      *** Re-Reading the Fockian *** 
                      *** Removing any level shift *** 
ITER      Energy       Delta-E        Grad      Rot      Max-DP    RMS-DP
  6  -1804.91196027  -0.0003362917  0.000282  0.000282  0.007028  0.000023
               *** Restarting incremental Fock matrix formation ***
  7  -1804.91188012   0.0000801532  0.000128  0.000383  0.007842  0.000060
  8  -1804.91187875   0.0000013696  0.000242  0.000301  0.001341  0.000011
  9  -1804.91188530  -0.0000065508  0.000049  0.000163  0.001392  0.000011
 10  -1804.91188516   0.0000001418  0.000096  0.000124  0.000176  0.000001
 11  -1804.91188547  -0.0000003159  0.000012  0.000024  0.000289  0.000002
 12  -1804.91188550  -0.0000000245  0.000008  0.000009  0.000175  0.000001
                  ***Gradient check signals convergence***
              ***Rediagonalizing the Fockian in SOSCF/NRSCF***

               *****************************************************
               *                     SUCCESS                       *
               *           SCF CONVERGED AFTER  13 CYCLES          *
               *****************************************************

Old exchange energy                            =    -61.826326292 Eh
New exchange energy                            =    -61.826391459 Eh
Exchange energy change after final integration =     -0.000065166 Eh
Total energy after final integration           =  -1804.911950531 Eh
Final COS-X integration done in                =    40.493 sec

SMD CDS free energy correction energy :                 4.01637     Kcal/mol
Total Energy after SMD CDS correction =             -1804.905550032 Eh

----------------
TOTAL SCF ENERGY
----------------

Total Energy       :        -1804.90555003 Eh          -49113.97692 eV

Components:
Nuclear Repulsion  :         5352.89813476 Eh          145659.76345 eV
Electronic Energy  :        -7157.80368479 Eh         -194773.74037 eV
One Electron Energy:       -13112.13588870 Eh         -356799.35686 eV
Two Electron Energy:         5954.33220391 Eh          162025.61649 eV
Max COSX asymmetry :            0.00000244 Eh               0.00007 eV
CPCM Dielectric    :           -0.07521632 Eh              -2.04674 eV
SMD CDS (Gcds)     :            0.00640050 Eh               0.17417 eV

Virial components:
Potential Energy   :        -3601.36488249 Eh          -97998.12058 eV
Kinetic Energy     :         1796.45933246 Eh           48884.14366 eV
Virial Ratio       :            2.00470159


DFT components:
N(Alpha)           :      151.000009663510 electrons
N(Beta)            :      151.000009663510 electrons
N(Total)           :      302.000019327019 electrons
E(X)               :     -184.922605604538 Eh       
E(C)               :      -10.127650873974 Eh       
E(XC)              :     -195.050256478512 Eh       
DFET-embed. en.    :        0.000000000000 Eh       
CPCM Solvation Model Properties:
Surface-charge          :           -0.08475323
Charge-correction       :           -0.00096012 Eh              -0.02613 eV
Free-energy (cav+disp)  :            0.00640050 Eh               0.17417 eV

---------------
SCF CONVERGENCE
---------------

  Last Energy change         ...    1.3361e-07  Tolerance :   1.0000e-08
  Last MAX-Density change    ...    3.8858e-15  Tolerance :   1.0000e-07
  Last RMS-Density change    ...    1.2331e-17  Tolerance :   5.0000e-09
  Last Orbital Gradient      ...    1.0801e-06  Tolerance :   1.0000e-05
  Last Orbital Rotation      ...    3.4436e-06  Tolerance :   1.0000e-05

             **** THE GBW FILE WAS UPDATED (ImineBzOHTS_S3Dtsoptc.gbw) ****
             **** DENSITY ImineBzOHTS_S3Dtsoptc.scfp WAS UPDATED ****
             **** ENERGY FILE WAS UPDATED (ImineBzOHTS_S3Dtsoptc.en.tmp) ****
             **** THE GBW FILE WAS UPDATED (ImineBzOHTS_S3Dtsoptc.gbw) ****
             **** DENSITY ImineBzOHTS_S3Dtsoptc.scfp WAS UPDATED ****
----------------
ORBITAL ENERGIES
----------------

  NO   OCC          E(Eh)            E(eV) 
   0   2.0000     -19.226453      -523.1784 
   1   2.0000     -19.209918      -522.7284 
   2   2.0000     -19.159916      -521.3678 
   3   2.0000     -19.157487      -521.3017 
   4   2.0000     -14.501500      -394.6059 
   5   2.0000     -14.417525      -392.3208 
   6   2.0000     -10.385514      -282.6042 
   7   2.0000     -10.351008      -281.6652 
   8   2.0000     -10.316092      -280.7151 
   9   2.0000     -10.302249      -280.3384 
  10   2.0000     -10.287923      -279.9486 
  11   2.0000     -10.274912      -279.5946 
  12   2.0000     -10.256404      -279.0909 
  13   2.0000     -10.252821      -278.9934 
  14   2.0000     -10.251896      -278.9683 
  15   2.0000     -10.250278      -278.9242 
  16   2.0000     -10.238000      -278.5902 
  17   2.0000     -10.236854      -278.5590 
  18   2.0000     -10.236479      -278.5487 
  19   2.0000     -10.234205      -278.4869 
  20   2.0000     -10.233476      -278.4670 
  21   2.0000     -10.232030      -278.4277 
  22   2.0000     -10.231885      -278.4237 
  23   2.0000     -10.231530      -278.4141 
  24   2.0000     -10.231510      -278.4135 
  25   2.0000     -10.230013      -278.3728 
  26   2.0000     -10.229912      -278.3701 
  27   2.0000     -10.229544      -278.3600 
  28   2.0000     -10.228882      -278.3420 
  29   2.0000     -10.227617      -278.3076 
  30   2.0000     -10.226767      -278.2845 
  31   2.0000     -10.225790      -278.2579 
  32   2.0000     -10.223610      -278.1986 
  33   2.0000     -10.223334      -278.1911 
  34   2.0000     -10.222910      -278.1795 
  35   2.0000     -10.222557      -278.1699 
  36   2.0000     -10.213221      -277.9159 
  37   2.0000     -10.204456      -277.6774 
  38   2.0000     -10.204245      -277.6716 
  39   2.0000     -10.203976      -277.6643 
  40   2.0000     -10.203234      -277.6441 
  41   2.0000     -10.202985      -277.6373 
  42   2.0000      -1.130855       -30.7721 
  43   2.0000      -1.099912       -29.9301 
  44   2.0000      -1.072359       -29.1804 
  45   2.0000      -1.027159       -27.9504 
  46   2.0000      -0.982740       -26.7417 
  47   2.0000      -0.975169       -26.5357 
  48   2.0000      -0.903051       -24.5733 
  49   2.0000      -0.899815       -24.4852 
  50   2.0000      -0.896265       -24.3886 
  51   2.0000      -0.883781       -24.0489 
  52   2.0000      -0.852996       -23.2112 
  53   2.0000      -0.842354       -22.9216 
  54   2.0000      -0.811737       -22.0885 
  55   2.0000      -0.801036       -21.7973 
  56   2.0000      -0.784331       -21.3427 
  57   2.0000      -0.781063       -21.2538 
  58   2.0000      -0.777715       -21.1627 
  59   2.0000      -0.775738       -21.1089 
  60   2.0000      -0.773983       -21.0612 
  61   2.0000      -0.768732       -20.9183 
  62   2.0000      -0.736297       -20.0356 
  63   2.0000      -0.714778       -19.4501 
  64   2.0000      -0.711682       -19.3658 
  65   2.0000      -0.708559       -19.2809 
  66   2.0000      -0.705470       -19.1968 
  67   2.0000      -0.682967       -18.5845 
  68   2.0000      -0.660622       -17.9764 
  69   2.0000      -0.651883       -17.7386 
  70   2.0000      -0.643853       -17.5201 
  71   2.0000      -0.641200       -17.4479 
  72   2.0000      -0.636061       -17.3081 
  73   2.0000      -0.629965       -17.1422 
  74   2.0000      -0.620576       -16.8867 
  75   2.0000      -0.616749       -16.7826 
  76   2.0000      -0.605912       -16.4877 
  77   2.0000      -0.595630       -16.2079 
  78   2.0000      -0.587139       -15.9769 
  79   2.0000      -0.568384       -15.4665 
  80   2.0000      -0.558992       -15.2109 
  81   2.0000      -0.551414       -15.0047 
  82   2.0000      -0.547844       -14.9076 
  83   2.0000      -0.540321       -14.7029 
  84   2.0000      -0.528294       -14.3756 
  85   2.0000      -0.516538       -14.0557 
  86   2.0000      -0.509741       -13.8708 
  87   2.0000      -0.506267       -13.7762 
  88   2.0000      -0.502754       -13.6806 
  89   2.0000      -0.493338       -13.4244 
  90   2.0000      -0.485153       -13.2017 
  91   2.0000      -0.484341       -13.1796 
  92   2.0000      -0.478592       -13.0232 
  93   2.0000      -0.474773       -12.9192 
  94   2.0000      -0.472798       -12.8655 
  95   2.0000      -0.470197       -12.7947 
  96   2.0000      -0.465892       -12.6776 
  97   2.0000      -0.465050       -12.6547 
  98   2.0000      -0.459320       -12.4987 
  99   2.0000      -0.457277       -12.4431 
 100   2.0000      -0.455947       -12.4069 
 101   2.0000      -0.450640       -12.2625 
 102   2.0000      -0.448746       -12.2110 
 103   2.0000      -0.447843       -12.1864 
 104   2.0000      -0.443427       -12.0663 
 105   2.0000      -0.439709       -11.9651 
 106   2.0000      -0.436737       -11.8842 
 107   2.0000      -0.435076       -11.8390 
 108   2.0000      -0.433788       -11.8040 
 109   2.0000      -0.430676       -11.7193 
 110   2.0000      -0.428951       -11.6724 
 111   2.0000      -0.421793       -11.4776 
 112   2.0000      -0.415977       -11.3193 
 113   2.0000      -0.406405       -11.0588 
 114   2.0000      -0.405871       -11.0443 
 115   2.0000      -0.396947       -10.8015 
 116   2.0000      -0.395208       -10.7542 
 117   2.0000      -0.391857       -10.6630 
 118   2.0000      -0.388565       -10.5734 
 119   2.0000      -0.384654       -10.4670 
 120   2.0000      -0.383131       -10.4255 
 121   2.0000      -0.382404       -10.4057 
 122   2.0000      -0.377852       -10.2819 
 123   2.0000      -0.375383       -10.2147 
 124   2.0000      -0.374439       -10.1890 
 125   2.0000      -0.372165       -10.1271 
 126   2.0000      -0.371653       -10.1132 
 127   2.0000      -0.366559        -9.9746 
 128   2.0000      -0.364946        -9.9307 
 129   2.0000      -0.360362        -9.8060 
 130   2.0000      -0.355487        -9.6733 
 131   2.0000      -0.353487        -9.6189 
 132   2.0000      -0.348603        -9.4860 
 133   2.0000      -0.346955        -9.4411 
 134   2.0000      -0.346556        -9.4303 
 135   2.0000      -0.344443        -9.3728 
 136   2.0000      -0.334545        -9.1034 
 137   2.0000      -0.323018        -8.7898 
 138   2.0000      -0.307666        -8.3720 
 139   2.0000      -0.296808        -8.0766 
 140   2.0000      -0.288013        -7.8372 
 141   2.0000      -0.286936        -7.8079 
 142   2.0000      -0.281407        -7.6575 
 143   2.0000      -0.277256        -7.5445 
 144   2.0000      -0.275491        -7.4965 
 145   2.0000      -0.274328        -7.4648 
 146   2.0000      -0.271079        -7.3764 
 147   2.0000      -0.266869        -7.2619 
 148   2.0000      -0.265778        -7.2322 
 149   2.0000      -0.265044        -7.2122 
 150   2.0000      -0.258845        -7.0435 
 151   0.0000      -0.043257        -1.1771 
 152   0.0000      -0.033974        -0.9245 
 153   0.0000      -0.030091        -0.8188 
 154   0.0000      -0.024130        -0.6566 
 155   0.0000      -0.021955        -0.5974 
 156   0.0000      -0.015516        -0.4222 
 157   0.0000      -0.006373        -0.1734 
 158   0.0000      -0.002469        -0.0672 
 159   0.0000      -0.000889        -0.0242 
 160   0.0000       0.015419         0.4196 
 161   0.0000       0.041679         1.1341 
 162   0.0000       0.052416         1.4263 
 163   0.0000       0.059416         1.6168 
 164   0.0000       0.062333         1.6962 
 165   0.0000       0.064990         1.7685 
 166   0.0000       0.073973         2.0129 
 167   0.0000       0.076256         2.0750 
 168   0.0000       0.080913         2.2018 
 169   0.0000       0.082576         2.2470 
 170   0.0000       0.084336         2.2949 
 171   0.0000       0.088137         2.3983 
 172   0.0000       0.089684         2.4404 
 173   0.0000       0.092095         2.5060 
 174   0.0000       0.095116         2.5882 
 175   0.0000       0.101910         2.7731 
 176   0.0000       0.104409         2.8411 
 177   0.0000       0.107039         2.9127 
 178   0.0000       0.108338         2.9480 
 179   0.0000       0.111579         3.0362 
 180   0.0000       0.113747         3.0952 
 181   0.0000       0.113908         3.0996 
 182   0.0000       0.115392         3.1400 
 183   0.0000       0.118215         3.2168 
 184   0.0000       0.121438         3.3045 
 185   0.0000       0.123884         3.3710 
 186   0.0000       0.126938         3.4542 
 187   0.0000       0.128499         3.4966 
 188   0.0000       0.132947         3.6177 
 189   0.0000       0.135034         3.6745 
 190   0.0000       0.136728         3.7206 
 191   0.0000       0.139520         3.7965 
 192   0.0000       0.140307         3.8179 
 193   0.0000       0.144549         3.9334 
 194   0.0000       0.146000         3.9729 
 195   0.0000       0.146398         3.9837 
 196   0.0000       0.148105         4.0302 
 197   0.0000       0.150729         4.1015 
 198   0.0000       0.152095         4.1387 
 199   0.0000       0.157908         4.2969 
 200   0.0000       0.159376         4.3368 
 201   0.0000       0.163203         4.4410 
 202   0.0000       0.166115         4.5202 
 203   0.0000       0.168237         4.5780 
 204   0.0000       0.170467         4.6386 
 205   0.0000       0.171015         4.6536 
 206   0.0000       0.174304         4.7430 
 207   0.0000       0.175376         4.7722 
 208   0.0000       0.178756         4.8642 
 209   0.0000       0.181704         4.9444 
 210   0.0000       0.183120         4.9830 
 211   0.0000       0.184142         5.0108 
 212   0.0000       0.185357         5.0438 
 213   0.0000       0.188308         5.1241 
 214   0.0000       0.191814         5.2195 
 215   0.0000       0.192912         5.2494 
 216   0.0000       0.197093         5.3632 
 217   0.0000       0.199312         5.4236 
 218   0.0000       0.204202         5.5566 
 219   0.0000       0.207225         5.6389 
 220   0.0000       0.208918         5.6850 
 221   0.0000       0.212502         5.7825 
 222   0.0000       0.213050         5.7974 
 223   0.0000       0.218103         5.9349 
 224   0.0000       0.219478         5.9723 
 225   0.0000       0.221051         6.0151 
 226   0.0000       0.222562         6.0562 
 227   0.0000       0.226059         6.1514 
 228   0.0000       0.229749         6.2518 
 229   0.0000       0.233178         6.3451 
 230   0.0000       0.233421         6.3517 
 231   0.0000       0.237115         6.4522 
 232   0.0000       0.239495         6.5170 
 233   0.0000       0.241703         6.5771 
 234   0.0000       0.243148         6.6164 
 235   0.0000       0.245043         6.6680 
 236   0.0000       0.247854         6.7444 
 237   0.0000       0.249198         6.7810 
 238   0.0000       0.253814         6.9066 
 239   0.0000       0.254623         6.9286 
 240   0.0000       0.257915         7.0182 
 241   0.0000       0.261678         7.1206 
 242   0.0000       0.261768         7.1231 
 243   0.0000       0.265366         7.2210 
 244   0.0000       0.267658         7.2834 
 245   0.0000       0.270829         7.3696 
 246   0.0000       0.272962         7.4277 
 247   0.0000       0.275224         7.4892 
 248   0.0000       0.277954         7.5635 
 249   0.0000       0.283296         7.7089 
 250   0.0000       0.284825         7.7505 
 251   0.0000       0.290540         7.9060 
 252   0.0000       0.292059         7.9473 
 253   0.0000       0.293741         7.9931 
 254   0.0000       0.296440         8.0666 
 255   0.0000       0.300512         8.1774 
 256   0.0000       0.300971         8.1898 
 257   0.0000       0.304398         8.2831 
 258   0.0000       0.306043         8.3278 
 259   0.0000       0.307570         8.3694 
 260   0.0000       0.310543         8.4503 
 261   0.0000       0.312603         8.5064 
 262   0.0000       0.313708         8.5364 
 263   0.0000       0.314610         8.5610 
 264   0.0000       0.317532         8.6405 
 265   0.0000       0.320543         8.7224 
 266   0.0000       0.325412         8.8549 
 267   0.0000       0.327908         8.9228 
 268   0.0000       0.329800         8.9743 
 269   0.0000       0.331560         9.0222 
 270   0.0000       0.334045         9.0898 
 271   0.0000       0.338047         9.1987 
 272   0.0000       0.338667         9.2156 
 273   0.0000       0.341624         9.2961 
 274   0.0000       0.345312         9.3964 
 275   0.0000       0.347025         9.4430 
 276   0.0000       0.348716         9.4890 
 277   0.0000       0.353001         9.6057 
 278   0.0000       0.354389         9.6434 
 279   0.0000       0.357366         9.7244 
 280   0.0000       0.361844         9.8463 
 281   0.0000       0.363688         9.8964 
 282   0.0000       0.365108         9.9351 
 283   0.0000       0.367107         9.9895 
 284   0.0000       0.368352        10.0234 
 285   0.0000       0.372639        10.1400 
 286   0.0000       0.375359        10.2140 
 287   0.0000       0.377816        10.2809 
 288   0.0000       0.378985        10.3127 
 289   0.0000       0.380811        10.3624 
 290   0.0000       0.383801        10.4437 
 291   0.0000       0.385750        10.4968 
 292   0.0000       0.390882        10.6364 
 293   0.0000       0.393029        10.6949 
 294   0.0000       0.396457        10.7881 
 295   0.0000       0.399919        10.8823 
 296   0.0000       0.403265        10.9734 
 297   0.0000       0.404768        11.0143 
 298   0.0000       0.406113        11.0509 
 299   0.0000       0.410618        11.1735 
 300   0.0000       0.413594        11.2545 
 301   0.0000       0.416905        11.3446 
 302   0.0000       0.420071        11.4307 
 303   0.0000       0.420628        11.4459 
 304   0.0000       0.423021        11.5110 
 305   0.0000       0.425698        11.5838 
 306   0.0000       0.427929        11.6445 
 307   0.0000       0.429914        11.6985 
 308   0.0000       0.430449        11.7131 
 309   0.0000       0.433750        11.8029 
 310   0.0000       0.434499        11.8233 
 311   0.0000       0.436659        11.8821 
 312   0.0000       0.440345        11.9824 
 313   0.0000       0.442242        12.0340 
 314   0.0000       0.445116        12.1122 
 315   0.0000       0.445974        12.1356 
 316   0.0000       0.448179        12.1956 
 317   0.0000       0.448868        12.2143 
 318   0.0000       0.449632        12.2351 
 319   0.0000       0.453137        12.3305 
 320   0.0000       0.456823        12.4308 
 321   0.0000       0.460287        12.5250 
 322   0.0000       0.461756        12.5650 
 323   0.0000       0.463381        12.6092 
 324   0.0000       0.464306        12.6344 
 325   0.0000       0.466685        12.6991 
 326   0.0000       0.467917        12.7327 
 327   0.0000       0.469533        12.7766 
 328   0.0000       0.470419        12.8008 
 329   0.0000       0.471357        12.8263 
 330   0.0000       0.474517        12.9123 
 331   0.0000       0.476378        12.9629 
 332   0.0000       0.476650        12.9703 
 333   0.0000       0.477742        13.0000 
 334   0.0000       0.480934        13.0869 
 335   0.0000       0.483721        13.1627 
 336   0.0000       0.486506        13.2385 
 337   0.0000       0.489069        13.3082 
 338   0.0000       0.489952        13.3323 
 339   0.0000       0.491736        13.3808 
 340   0.0000       0.493267        13.4225 
 341   0.0000       0.496871        13.5205 
 342   0.0000       0.498203        13.5568 
 343   0.0000       0.501693        13.6517 
 344   0.0000       0.502334        13.6692 
 345   0.0000       0.505207        13.7474 
 346   0.0000       0.507265        13.8034 
 347   0.0000       0.510905        13.9024 
 348   0.0000       0.512298        13.9403 
 349   0.0000       0.514816        14.0089 
 350   0.0000       0.516564        14.0564 
 351   0.0000       0.517140        14.0721 
 352   0.0000       0.519985        14.1495 
 353   0.0000       0.523396        14.2423 
 354   0.0000       0.523923        14.2567 
 355   0.0000       0.527741        14.3605 
 356   0.0000       0.529381        14.4052 
 357   0.0000       0.531743        14.4695 
 358   0.0000       0.534120        14.5341 
 359   0.0000       0.536447        14.5975 
 360   0.0000       0.537936        14.6380 
 361   0.0000       0.542200        14.7540 
 362   0.0000       0.545012        14.8305 
 363   0.0000       0.549153        14.9432 
 364   0.0000       0.550665        14.9844 
 365   0.0000       0.553622        15.0648 
 366   0.0000       0.554927        15.1003 
 367   0.0000       0.558714        15.2034 
 368   0.0000       0.560998        15.2655 
 369   0.0000       0.564037        15.3482 
 370   0.0000       0.567625        15.4459 
 371   0.0000       0.572297        15.5730 
 372   0.0000       0.575045        15.6478 
 373   0.0000       0.576583        15.6896 
 374   0.0000       0.579454        15.7677 
 375   0.0000       0.586271        15.9533 
 376   0.0000       0.589383        16.0379 
 377   0.0000       0.592417        16.1205 
 378   0.0000       0.593846        16.1594 
 379   0.0000       0.598854        16.2956 
 380   0.0000       0.602419        16.3927 
 381   0.0000       0.604993        16.4627 
 382   0.0000       0.605963        16.4891 
 383   0.0000       0.611798        16.6479 
 384   0.0000       0.618076        16.8187 
 385   0.0000       0.620686        16.8897 
 386   0.0000       0.622813        16.9476 
 387   0.0000       0.628565        17.1041 
 388   0.0000       0.632034        17.1985 
 389   0.0000       0.633623        17.2418 
 390   0.0000       0.638179        17.3657 
 391   0.0000       0.643347        17.5064 
 392   0.0000       0.644090        17.5266 
 393   0.0000       0.651914        17.7395 
 394   0.0000       0.654790        17.8177 
 395   0.0000       0.658221        17.9111 
 396   0.0000       0.660419        17.9709 
 397   0.0000       0.663511        18.0550 
 398   0.0000       0.666208        18.1285 
 399   0.0000       0.670885        18.2557 
 400   0.0000       0.672002        18.2861 
 401   0.0000       0.674644        18.3580 
 402   0.0000       0.678399        18.4602 
 403   0.0000       0.685492        18.6532 
 404   0.0000       0.691902        18.8276 
 405   0.0000       0.693486        18.8707 
 406   0.0000       0.697161        18.9707 
 407   0.0000       0.698793        19.0151 
 408   0.0000       0.703001        19.1296 
 409   0.0000       0.704599        19.1731 
 410   0.0000       0.705311        19.1925 
 411   0.0000       0.710458        19.3325 
 412   0.0000       0.714782        19.4502 
 413   0.0000       0.716778        19.5045 
 414   0.0000       0.720681        19.6107 
 415   0.0000       0.723234        19.6802 
 416   0.0000       0.723880        19.6978 
 417   0.0000       0.727844        19.8056 
 418   0.0000       0.729622        19.8540 
 419   0.0000       0.732119        19.9220 
 420   0.0000       0.734674        19.9915 
 421   0.0000       0.737499        20.0684 
 422   0.0000       0.742106        20.1937 
 423   0.0000       0.744102        20.2480 
 424   0.0000       0.747470        20.3397 
 425   0.0000       0.748633        20.3713 
 426   0.0000       0.751844        20.4587 
 427   0.0000       0.758998        20.6534 
 428   0.0000       0.759689        20.6722 
 429   0.0000       0.765796        20.8384 
 430   0.0000       0.767856        20.8944 
 431   0.0000       0.768753        20.9188 
 432   0.0000       0.775268        21.0961 
 433   0.0000       0.776791        21.1376 
 434   0.0000       0.779746        21.2180 
 435   0.0000       0.783767        21.3274 
 436   0.0000       0.786001        21.3882 
 437   0.0000       0.787007        21.4155 
 438   0.0000       0.790373        21.5071 
 439   0.0000       0.792056        21.5529 
 440   0.0000       0.794033        21.6067 
 441   0.0000       0.802937        21.8490 
 442   0.0000       0.804906        21.9026 
 443   0.0000       0.806898        21.9568 
 444   0.0000       0.812307        22.1040 
 445   0.0000       0.813979        22.1495 
 446   0.0000       0.818867        22.2825 
 447   0.0000       0.822003        22.3678 
 448   0.0000       0.823775        22.4161 
 449   0.0000       0.827593        22.5200 
 450   0.0000       0.830523        22.5997 
 451   0.0000       0.832436        22.6517 
 452   0.0000       0.839868        22.8540 
 453   0.0000       0.843295        22.9472 
 454   0.0000       0.845771        23.0146 
 455   0.0000       0.849123        23.1058 
 456   0.0000       0.851622        23.1738 
 457   0.0000       0.853104        23.2141 
 458   0.0000       0.856975        23.3195 
 459   0.0000       0.865150        23.5419 
 460   0.0000       0.866036        23.5660 
 461   0.0000       0.871109        23.7041 
 462   0.0000       0.871203        23.7066 
 463   0.0000       0.873411        23.7667 
 464   0.0000       0.879068        23.9207 
 465   0.0000       0.880823        23.9684 
 466   0.0000       0.885704        24.1012 
 467   0.0000       0.887806        24.1584 
 468   0.0000       0.890710        24.2375 
 469   0.0000       0.895168        24.3588 
 470   0.0000       0.898265        24.4430 
 471   0.0000       0.904131        24.6027 
 472   0.0000       0.904986        24.6259 
 473   0.0000       0.908724        24.7276 
 474   0.0000       0.913298        24.8521 
 475   0.0000       0.918628        24.9971 
 476   0.0000       0.919517        25.0213 
 477   0.0000       0.924264        25.1505 
 478   0.0000       0.930908        25.3313 
 479   0.0000       0.932673        25.3793 
 480   0.0000       0.935259        25.4497 
 481   0.0000       0.937431        25.5088 
 482   0.0000       0.942371        25.6432 
 483   0.0000       0.945015        25.7152 
 484   0.0000       0.950644        25.8683 
 485   0.0000       0.952266        25.9125 
 486   0.0000       0.956400        26.0250 
 487   0.0000       0.959560        26.1110 
 488   0.0000       0.960952        26.1488 
 489   0.0000       0.966400        26.2971 
 490   0.0000       0.968695        26.3595 
 491   0.0000       0.972698        26.4685 
 492   0.0000       0.980560        26.6824 
 493   0.0000       0.988105        26.8877 
 494   0.0000       0.990840        26.9621 
 495   0.0000       0.993628        27.0380 
 496   0.0000       0.998831        27.1796 
 497   0.0000       1.000196        27.2167 
 498   0.0000       1.004091        27.3227 
 499   0.0000       1.008456        27.4415 
 500   0.0000       1.017900        27.6985 
 501   0.0000       1.019609        27.7450 
 502   0.0000       1.021356        27.7925 
 503   0.0000       1.026612        27.9355 
 504   0.0000       1.032239        28.0886 
 505   0.0000       1.035888        28.1879 
 506   0.0000       1.037260        28.2253 
 507   0.0000       1.040736        28.3199 
 508   0.0000       1.047534        28.5049 
 509   0.0000       1.050057        28.5735 
 510   0.0000       1.058922        28.8147 
 511   0.0000       1.059588        28.8329 
 512   0.0000       1.065878        29.0040 
 513   0.0000       1.068295        29.0698 
 514   0.0000       1.070727        29.1359 
 515   0.0000       1.074349        29.2345 
 516   0.0000       1.078156        29.3381 
 517   0.0000       1.082980        29.4694 
 518   0.0000       1.084134        29.5008 
 519   0.0000       1.089241        29.6398 
 520   0.0000       1.093617        29.7588 
 521   0.0000       1.098562        29.8934 
 522   0.0000       1.101659        29.9777 
 523   0.0000       1.109724        30.1971 
 524   0.0000       1.112982        30.2858 
 525   0.0000       1.116577        30.3836 
 526   0.0000       1.120000        30.4768 
 527   0.0000       1.123606        30.5749 
 528   0.0000       1.126543        30.6548 
 529   0.0000       1.130601        30.7652 
 530   0.0000       1.134947        30.8835 
 531   0.0000       1.138256        30.9735 
 532   0.0000       1.140964        31.0472 
 533   0.0000       1.145673        31.1753 
 534   0.0000       1.148205        31.2443 
 535   0.0000       1.152989        31.3744 
 536   0.0000       1.155570        31.4446 
 537   0.0000       1.160649        31.5829 
 538   0.0000       1.162109        31.6226 
 539   0.0000       1.167281        31.7633 
 540   0.0000       1.168878        31.8068 
 541   0.0000       1.173062        31.9206 
 542   0.0000       1.174573        31.9618 
 543   0.0000       1.175602        31.9898 
 544   0.0000       1.182323        32.1727 
 545   0.0000       1.183392        32.2017 
 546   0.0000       1.184337        32.2275 
 547   0.0000       1.185987        32.2723 
 548   0.0000       1.192017        32.4364 
 549   0.0000       1.201480        32.6939 
 550   0.0000       1.204485        32.7757 
 551   0.0000       1.207115        32.8473 
 552   0.0000       1.210684        32.9444 
 553   0.0000       1.215108        33.0648 
 554   0.0000       1.215595        33.0780 
 555   0.0000       1.222099        33.2550 
 556   0.0000       1.222466        33.2650 
 557   0.0000       1.228356        33.4253 
 558   0.0000       1.232876        33.5483 
 559   0.0000       1.236553        33.6483 
 560   0.0000       1.238248        33.6944 
 561   0.0000       1.245800        33.8999 
 562   0.0000       1.248973        33.9863 
 563   0.0000       1.253580        34.1117 
 564   0.0000       1.256510        34.1914 
 565   0.0000       1.259826        34.2816 
 566   0.0000       1.261111        34.3166 
 567   0.0000       1.268620        34.5209 
 568   0.0000       1.269108        34.5342 
 569   0.0000       1.273818        34.6623 
 570   0.0000       1.274996        34.6944 
 571   0.0000       1.279025        34.8040 
 572   0.0000       1.281512        34.8717 
 573   0.0000       1.284474        34.9523 
 574   0.0000       1.291326        35.1388 
 575   0.0000       1.296142        35.2698 
 576   0.0000       1.297047        35.2944 
 577   0.0000       1.302011        35.4295 
 578   0.0000       1.305012        35.5112 
 579   0.0000       1.305942        35.5365 
 580   0.0000       1.313151        35.7327 
 581   0.0000       1.315789        35.8044 
 582   0.0000       1.316785        35.8315 
 583   0.0000       1.320727        35.9388 
 584   0.0000       1.324357        36.0376 
 585   0.0000       1.328935        36.1622 
 586   0.0000       1.335933        36.3526 
 587   0.0000       1.338929        36.4341 
 588   0.0000       1.345494        36.6128 
 589   0.0000       1.349213        36.7140 
 590   0.0000       1.357907        36.9505 
 591   0.0000       1.359183        36.9852 
 592   0.0000       1.363251        37.0960 
 593   0.0000       1.367366        37.2079 
 594   0.0000       1.373456        37.3736 
 595   0.0000       1.377437        37.4820 
 596   0.0000       1.383550        37.6483 
 597   0.0000       1.385068        37.6896 
 598   0.0000       1.387445        37.7543 
 599   0.0000       1.394529        37.9471 
 600   0.0000       1.400355        38.1056 
 601   0.0000       1.408554        38.3287 
 602   0.0000       1.409863        38.3643 
 603   0.0000       1.416367        38.5413 
 604   0.0000       1.424849        38.7721 
 605   0.0000       1.428428        38.8695 
 606   0.0000       1.440068        39.1862 
 607   0.0000       1.444934        39.3186 
 608   0.0000       1.447540        39.3896 
 609   0.0000       1.450188        39.4616 
 610   0.0000       1.452880        39.5349 
 611   0.0000       1.460600        39.7449 
 612   0.0000       1.465656        39.8825 
 613   0.0000       1.467745        39.9394 
 614   0.0000       1.473903        40.1069 
 615   0.0000       1.477176        40.1960 
 616   0.0000       1.484772        40.4027 
 617   0.0000       1.486809        40.4581 
 618   0.0000       1.490301        40.5531 
 619   0.0000       1.491739        40.5923 
 620   0.0000       1.495989        40.7079 
 621   0.0000       1.498493        40.7761 
 622   0.0000       1.503071        40.9006 
 623   0.0000       1.508506        41.0485 
 624   0.0000       1.512062        41.1453 
 625   0.0000       1.513293        41.1788 
 626   0.0000       1.516643        41.2699 
 627   0.0000       1.520678        41.3798 
 628   0.0000       1.523626        41.4600 
 629   0.0000       1.529635        41.6235 
 630   0.0000       1.533166        41.7196 
 631   0.0000       1.537525        41.8382 
 632   0.0000       1.540283        41.9132 
 633   0.0000       1.544910        42.0391 
 634   0.0000       1.546714        42.0882 
 635   0.0000       1.549977        42.1770 
 636   0.0000       1.555815        42.3359 
 637   0.0000       1.560631        42.4669 
 638   0.0000       1.563074        42.5334 
 639   0.0000       1.565945        42.6115 
 640   0.0000       1.567859        42.6636 
 641   0.0000       1.576071        42.8871 
 642   0.0000       1.577578        42.9281 
 643   0.0000       1.583946        43.1013 
 644   0.0000       1.586190        43.1624 
 645   0.0000       1.591063        43.2950 
 646   0.0000       1.592027        43.3212 
 647   0.0000       1.595433        43.4139 
 648   0.0000       1.597465        43.4692 
 649   0.0000       1.602384        43.6031 
 650   0.0000       1.606115        43.7046 
 651   0.0000       1.610875        43.8341 
 652   0.0000       1.612138        43.8685 
 653   0.0000       1.614144        43.9231 
 654   0.0000       1.619727        44.0750 
 655   0.0000       1.623568        44.1795 
 656   0.0000       1.630989        44.3815 
 657   0.0000       1.632005        44.4091 
 658   0.0000       1.634127        44.4669 
 659   0.0000       1.638184        44.5772 
 660   0.0000       1.638397        44.5831 
 661   0.0000       1.641615        44.6706 
 662   0.0000       1.644025        44.7362 
 663   0.0000       1.645018        44.7632 
 664   0.0000       1.648637        44.8617 
 665   0.0000       1.651361        44.9358 
 666   0.0000       1.654759        45.0283 
 667   0.0000       1.657990        45.1162 
 668   0.0000       1.660298        45.1790 
 669   0.0000       1.661558        45.2133 
 670   0.0000       1.663519        45.2667 
 671   0.0000       1.671888        45.4944 
 672   0.0000       1.673383        45.5351 
 673   0.0000       1.676189        45.6114 
 674   0.0000       1.679643        45.7054 
 675   0.0000       1.683583        45.8126 
 676   0.0000       1.686511        45.8923 
 677   0.0000       1.688566        45.9482 
 678   0.0000       1.689640        45.9774 
 679   0.0000       1.692230        46.0479 
 680   0.0000       1.699132        46.2357 
 681   0.0000       1.700559        46.2746 
 682   0.0000       1.704559        46.3834 
 683   0.0000       1.706854        46.4459 
 684   0.0000       1.710886        46.5556 
 685   0.0000       1.714909        46.6651 
 686   0.0000       1.716450        46.7070 
 687   0.0000       1.718262        46.7563 
 688   0.0000       1.719938        46.8019 
 689   0.0000       1.723744        46.9055 
 690   0.0000       1.726959        46.9930 
 691   0.0000       1.730462        47.0883 
 692   0.0000       1.732680        47.1486 
 693   0.0000       1.738073        47.2954 
 694   0.0000       1.741668        47.3932 
 695   0.0000       1.745361        47.4937 
 696   0.0000       1.750422        47.6314 
 697   0.0000       1.753445        47.7137 
 698   0.0000       1.757173        47.8151 
 699   0.0000       1.760582        47.9079 
 700   0.0000       1.762041        47.9476 
 701   0.0000       1.767433        48.0943 
 702   0.0000       1.769989        48.1638 
 703   0.0000       1.771776        48.2125 
 704   0.0000       1.778147        48.3858 
 705   0.0000       1.785392        48.5830 
 706   0.0000       1.791043        48.7368 
 707   0.0000       1.794197        48.8226 
 708   0.0000       1.797463        48.9115 
 709   0.0000       1.801328        49.0166 
 710   0.0000       1.802138        49.0387 
 711   0.0000       1.807890        49.1952 
 712   0.0000       1.811426        49.2914 
 713   0.0000       1.814256        49.3684 
 714   0.0000       1.819114        49.5006 
 715   0.0000       1.823075        49.6084 
 716   0.0000       1.830695        49.8158 
 717   0.0000       1.839705        50.0609 
 718   0.0000       1.841556        50.1113 
 719   0.0000       1.849164        50.3183 
 720   0.0000       1.854426        50.4615 
 721   0.0000       1.856221        50.5103 
 722   0.0000       1.862540        50.6823 
 723   0.0000       1.868969        50.8572 
 724   0.0000       1.871416        50.9238 
 725   0.0000       1.877855        51.0990 
 726   0.0000       1.881745        51.2049 
 727   0.0000       1.887863        51.3714 
 728   0.0000       1.894015        51.5388 
 729   0.0000       1.895993        51.5926 
 730   0.0000       1.901107        51.7317 
 731   0.0000       1.906911        51.8897 
 732   0.0000       1.911291        52.0089 
 733   0.0000       1.912266        52.0354 
 734   0.0000       1.923281        52.3351 
 735   0.0000       1.927849        52.4594 
 736   0.0000       1.932790        52.5939 
 737   0.0000       1.935433        52.6658 
 738   0.0000       1.938291        52.7436 
 739   0.0000       1.945812        52.9482 
 740   0.0000       1.947321        52.9893 
 741   0.0000       1.948167        53.0123 
 742   0.0000       1.951871        53.1131 
 743   0.0000       1.956756        53.2460 
 744   0.0000       1.958178        53.2847 
 745   0.0000       1.963978        53.4426 
 746   0.0000       1.970165        53.6109 
 747   0.0000       1.975576        53.7582 
 748   0.0000       1.980438        53.8904 
 749   0.0000       1.983196        53.9655 
 750   0.0000       1.989253        54.1303 
 751   0.0000       1.993838        54.2551 
 752   0.0000       1.999313        54.4041 
 753   0.0000       2.002982        54.5039 
 754   0.0000       2.007601        54.6296 
 755   0.0000       2.018315        54.9212 
 756   0.0000       2.022778        55.0426 
 757   0.0000       2.028706        55.2039 
 758   0.0000       2.032673        55.3119 
 759   0.0000       2.037996        55.4567 
 760   0.0000       2.042817        55.5879 
 761   0.0000       2.047207        55.7073 
 762   0.0000       2.050882        55.8073 
 763   0.0000       2.051262        55.8177 
 764   0.0000       2.055202        55.9249 
 765   0.0000       2.057918        55.9988 
 766   0.0000       2.061260        56.0897 
 767   0.0000       2.065702        56.2106 
 768   0.0000       2.076896        56.5152 
 769   0.0000       2.080215        56.6055 
 770   0.0000       2.087223        56.7962 
 771   0.0000       2.090208        56.8774 
 772   0.0000       2.098576        57.1052 
 773   0.0000       2.102451        57.2106 
 774   0.0000       2.102703        57.2174 
 775   0.0000       2.109684        57.4074 
 776   0.0000       2.112291        57.4784 
 777   0.0000       2.115350        57.5616 
 778   0.0000       2.121387        57.7259 
 779   0.0000       2.123351        57.7793 
 780   0.0000       2.128142        57.9097 
 781   0.0000       2.131548        58.0024 
 782   0.0000       2.135453        58.1086 
 783   0.0000       2.140709        58.2516 
 784   0.0000       2.146617        58.4124 
 785   0.0000       2.149660        58.4952 
 786   0.0000       2.151849        58.5548 
 787   0.0000       2.162277        58.8385 
 788   0.0000       2.165113        58.9157 
 789   0.0000       2.169025        59.0222 
 790   0.0000       2.174223        59.1636 
 791   0.0000       2.178840        59.2892 
 792   0.0000       2.181422        59.3595 
 793   0.0000       2.184045        59.4309 
 794   0.0000       2.187160        59.5156 
 795   0.0000       2.189740        59.5858 
 796   0.0000       2.194470        59.7146 
 797   0.0000       2.200181        59.8700 
 798   0.0000       2.201427        59.9039 
 799   0.0000       2.212032        60.1925 
 800   0.0000       2.213344        60.2281 
 801   0.0000       2.216370        60.3105 
 802   0.0000       2.219352        60.3916 
 803   0.0000       2.230063        60.6831 
 804   0.0000       2.234191        60.7954 
 805   0.0000       2.235802        60.8393 
 806   0.0000       2.239041        60.9274 
 807   0.0000       2.241259        60.9878 
 808   0.0000       2.245252        61.0964 
 809   0.0000       2.247523        61.1582 
 810   0.0000       2.258188        61.4484 
 811   0.0000       2.259929        61.4958 
 812   0.0000       2.265078        61.6359 
 813   0.0000       2.271602        61.8134 
 814   0.0000       2.280519        62.0561 
 815   0.0000       2.282147        62.1004 
 816   0.0000       2.289028        62.2876 
 817   0.0000       2.294154        62.4271 
 818   0.0000       2.296955        62.5033 
 819   0.0000       2.305979        62.7489 
 820   0.0000       2.309407        62.8422 
 821   0.0000       2.312140        62.9165 
 822   0.0000       2.315279        63.0019 
 823   0.0000       2.322284        63.1926 
 824   0.0000       2.324967        63.2656 
 825   0.0000       2.326614        63.3104 
 826   0.0000       2.330810        63.4246 
 827   0.0000       2.333672        63.5024 
 828   0.0000       2.336989        63.5927 
 829   0.0000       2.340279        63.6822 
 830   0.0000       2.348297        63.9004 
 831   0.0000       2.351674        63.9923 
 832   0.0000       2.356233        64.1164 
 833   0.0000       2.359334        64.2007 
 834   0.0000       2.364404        64.3387 
 835   0.0000       2.369182        64.4687 
 836   0.0000       2.370287        64.4988 
 837   0.0000       2.374583        64.6157 
 838   0.0000       2.378696        64.7276 
 839   0.0000       2.390493        65.0486 
 840   0.0000       2.395212        65.1770 
 841   0.0000       2.399376        65.2903 
 842   0.0000       2.403913        65.4138 
 843   0.0000       2.406444        65.4827 
 844   0.0000       2.415286        65.7233 
 845   0.0000       2.416275        65.7502 
 846   0.0000       2.422805        65.9279 
 847   0.0000       2.426493        66.0282 
 848   0.0000       2.430215        66.1295 
 849   0.0000       2.437339        66.3234 
 850   0.0000       2.441777        66.4441 
 851   0.0000       2.449069        66.6426 
 852   0.0000       2.449757        66.6613 
 853   0.0000       2.454467        66.7894 
 854   0.0000       2.458776        66.9067 
 855   0.0000       2.461439        66.9791 
 856   0.0000       2.465761        67.0968 
 857   0.0000       2.470838        67.2349 
 858   0.0000       2.474616        67.3377 
 859   0.0000       2.479312        67.4655 
 860   0.0000       2.484101        67.5958 
 861   0.0000       2.489324        67.7379 
 862   0.0000       2.493629        67.8551 
 863   0.0000       2.497074        67.9488 
 864   0.0000       2.499630        68.0184 
 865   0.0000       2.504620        68.1542 
 866   0.0000       2.510213        68.3064 
 867   0.0000       2.516084        68.4661 
 868   0.0000       2.524012        68.6819 
 869   0.0000       2.525242        68.7153 
 870   0.0000       2.527121        68.7665 
 871   0.0000       2.532718        68.9188 
 872   0.0000       2.537766        69.0561 
 873   0.0000       2.542949        69.1972 
 874   0.0000       2.545307        69.2613 
 875   0.0000       2.548544        69.3494 
 876   0.0000       2.550247        69.3957 
 877   0.0000       2.555087        69.5275 
 878   0.0000       2.560421        69.6726 
 879   0.0000       2.565504        69.8109 
 880   0.0000       2.570669        69.9514 
 881   0.0000       2.571995        69.9875 
 882   0.0000       2.578785        70.1723 
 883   0.0000       2.579910        70.2029 
 884   0.0000       2.584513        70.3282 
 885   0.0000       2.588703        70.4422 
 886   0.0000       2.592740        70.5520 
 887   0.0000       2.597383        70.6784 
 888   0.0000       2.601801        70.7986 
 889   0.0000       2.605121        70.8889 
 890   0.0000       2.609691        71.0133 
 891   0.0000       2.616342        71.1943 
 892   0.0000       2.618454        71.2518 
 893   0.0000       2.622058        71.3498 
 894   0.0000       2.626359        71.4669 
 895   0.0000       2.629467        71.5514 
 896   0.0000       2.632257        71.6274 
 897   0.0000       2.635121        71.7053 
 898   0.0000       2.638894        71.8080 
 899   0.0000       2.641462        71.8778 
 900   0.0000       2.644458        71.9594 
 901   0.0000       2.646262        72.0085 
 902   0.0000       2.648660        72.0737 
 903   0.0000       2.653531        72.2062 
 904   0.0000       2.661551        72.4245 
 905   0.0000       2.662382        72.4471 
 906   0.0000       2.663910        72.4887 
 907   0.0000       2.666330        72.5545 
 908   0.0000       2.669261        72.6343 
 909   0.0000       2.673760        72.7567 
 910   0.0000       2.675310        72.7989 
 911   0.0000       2.677742        72.8651 
 912   0.0000       2.678673        72.8904 
 913   0.0000       2.686324        73.0986 
 914   0.0000       2.688031        73.1451 
 915   0.0000       2.688824        73.1666 
 916   0.0000       2.695861        73.3581 
 917   0.0000       2.697214        73.3949 
 918   0.0000       2.698133        73.4199 
 919   0.0000       2.698873        73.4401 
 920   0.0000       2.700536        73.4853 
 921   0.0000       2.703204        73.5579 
 922   0.0000       2.710421        73.7543 
 923   0.0000       2.711613        73.7867 
 924   0.0000       2.712671        73.8155 
 925   0.0000       2.714791        73.8732 
 926   0.0000       2.717399        73.9442 
 927   0.0000       2.718888        73.9847 
 928   0.0000       2.719878        74.0116 
 929   0.0000       2.724727        74.1436 
 930   0.0000       2.728963        74.2589 
 931   0.0000       2.731663        74.3323 
 932   0.0000       2.733248        74.3755 
 933   0.0000       2.736302        74.4586 
 934   0.0000       2.739518        74.5461 
 935   0.0000       2.740312        74.5677 
 936   0.0000       2.747939        74.7752 
 937   0.0000       2.748613        74.7936 
 938   0.0000       2.752811        74.9078 
 939   0.0000       2.756126        74.9980 
 940   0.0000       2.764864        75.2358 
 941   0.0000       2.765565        75.2549 
 942   0.0000       2.771954        75.4287 
 943   0.0000       2.772660        75.4479 
 944   0.0000       2.777096        75.5686 
 945   0.0000       2.778312        75.6017 
 946   0.0000       2.782234        75.7084 
 947   0.0000       2.786082        75.8131 
 948   0.0000       2.793483        76.0145 
 949   0.0000       2.796578        76.0987 
 950   0.0000       2.799879        76.1886 
 951   0.0000       2.803142        76.2774 
 952   0.0000       2.807689        76.4011 
 953   0.0000       2.811338        76.5004 
 954   0.0000       2.815495        76.6135 
 955   0.0000       2.821326        76.7722 
 956   0.0000       2.823409        76.8289 
 957   0.0000       2.827190        76.9317 
 958   0.0000       2.828883        76.9778 
 959   0.0000       2.836299        77.1796 
 960   0.0000       2.838955        77.2519 
 961   0.0000       2.844300        77.3973 
 962   0.0000       2.846318        77.4522 
 963   0.0000       2.848380        77.5084 
 964   0.0000       2.849646        77.5428 
 965   0.0000       2.850388        77.5630 
 966   0.0000       2.856530        77.7301 
 967   0.0000       2.862289        77.8869 
 968   0.0000       2.863655        77.9240 
 969   0.0000       2.868347        78.0517 
 970   0.0000       2.872047        78.1524 
 971   0.0000       2.873787        78.1997 
 972   0.0000       2.875264        78.2399 
 973   0.0000       2.875733        78.2527 
 974   0.0000       2.877986        78.3140 
 975   0.0000       2.885212        78.5106 
 976   0.0000       2.886850        78.5552 
 977   0.0000       2.887871        78.5830 
 978   0.0000       2.889987        78.6406 
 979   0.0000       2.892441        78.7073 
 980   0.0000       2.894472        78.7626 
 981   0.0000       2.895753        78.7974 
 982   0.0000       2.898729        78.8784 
 983   0.0000       2.902817        78.9897 
 984   0.0000       2.903895        79.0190 
 985   0.0000       2.909429        79.1696 
 986   0.0000       2.910100        79.1879 
 987   0.0000       2.913849        79.2899 
 988   0.0000       2.918771        79.4238 
 989   0.0000       2.926140        79.6243 
 990   0.0000       2.929069        79.7040 
 991   0.0000       2.936104        79.8955 
 992   0.0000       2.937375        79.9300 
 993   0.0000       2.940126        80.0049 
 994   0.0000       2.943289        80.0910 
 995   0.0000       2.944455        80.1227 
 996   0.0000       2.952306        80.3363 
 997   0.0000       2.958121        80.4946 
 998   0.0000       2.964334        80.6636 
 999   0.0000       2.969576        80.8063 
 1000   0.0000       2.973367        80.9094 
 1001   0.0000       2.974759        80.9473 
 1002   0.0000       2.982055        81.1458 
 1003   0.0000       2.984464        81.2114 
 1004   0.0000       2.990151        81.3661 
 1005   0.0000       2.998188        81.5848 
 1006   0.0000       3.001856        81.6846 
 1007   0.0000       3.004065        81.7448 
 1008   0.0000       3.009062        81.8807 
 1009   0.0000       3.019003        82.1512 
 1010   0.0000       3.025874        82.3382 
 1011   0.0000       3.027318        82.3775 
 1012   0.0000       3.032087        82.5073 
 1013   0.0000       3.033287        82.5399 
 1014   0.0000       3.036017        82.6142 
 1015   0.0000       3.048783        82.9616 
 1016   0.0000       3.051890        83.0461 
 1017   0.0000       3.055102        83.1336 
 1018   0.0000       3.061090        83.2965 
 1019   0.0000       3.064578        83.3914 
 1020   0.0000       3.070912        83.5638 
 1021   0.0000       3.073586        83.6365 
 1022   0.0000       3.079360        83.7936 
 1023   0.0000       3.082521        83.8797 
 1024   0.0000       3.089064        84.0577 
 1025   0.0000       3.089907        84.0806 
 1026   0.0000       3.103240        84.4435 
 1027   0.0000       3.105407        84.5024 
 1028   0.0000       3.112307        84.6902 
 1029   0.0000       3.121164        84.9312 
 1030   0.0000       3.123407        84.9922 
 1031   0.0000       3.124116        85.0115 
 1032   0.0000       3.128516        85.1312 
 1033   0.0000       3.136929        85.3602 
 1034   0.0000       3.137758        85.3827 
 1035   0.0000       3.140823        85.4661 
 1036   0.0000       3.143265        85.5326 
 1037   0.0000       3.146147        85.6110 
 1038   0.0000       3.152896        85.7947 
 1039   0.0000       3.158307        85.9419 
 1040   0.0000       3.159333        85.9698 
 1041   0.0000       3.163055        86.0711 
 1042   0.0000       3.166331        86.1602 
 1043   0.0000       3.168724        86.2254 
 1044   0.0000       3.172710        86.3338 
 1045   0.0000       3.173731        86.3616 
 1046   0.0000       3.176609        86.4399 
 1047   0.0000       3.182798        86.6083 
 1048   0.0000       3.184152        86.6452 
 1049   0.0000       3.185816        86.6905 
 1050   0.0000       3.187361        86.7325 
 1051   0.0000       3.191094        86.8341 
 1052   0.0000       3.193383        86.8964 
 1053   0.0000       3.199527        87.0636 
 1054   0.0000       3.203241        87.1646 
 1055   0.0000       3.206391        87.2503 
 1056   0.0000       3.207783        87.2882 
 1057   0.0000       3.213751        87.4506 
 1058   0.0000       3.214922        87.4825 
 1059   0.0000       3.220514        87.6346 
 1060   0.0000       3.223594        87.7185 
 1061   0.0000       3.226187        87.7890 
 1062   0.0000       3.228417        87.8497 
 1063   0.0000       3.229784        87.8869 
 1064   0.0000       3.231718        87.9395 
 1065   0.0000       3.238328        88.1194 
 1066   0.0000       3.239790        88.1592 
 1067   0.0000       3.243862        88.2700 
 1068   0.0000       3.248388        88.3931 
 1069   0.0000       3.249104        88.4126 
 1070   0.0000       3.250113        88.4401 
 1071   0.0000       3.255827        88.5956 
 1072   0.0000       3.260484        88.7223 
 1073   0.0000       3.263606        88.8072 
 1074   0.0000       3.266747        88.8927 
 1075   0.0000       3.270025        88.9819 
 1076   0.0000       3.270532        88.9957 
 1077   0.0000       3.273866        89.0864 
 1078   0.0000       3.276248        89.1512 
 1079   0.0000       3.280676        89.2717 
 1080   0.0000       3.283287        89.3428 
 1081   0.0000       3.285741        89.4096 
 1082   0.0000       3.287368        89.4538 
 1083   0.0000       3.292837        89.6027 
 1084   0.0000       3.295185        89.6665 
 1085   0.0000       3.300591        89.8137 
 1086   0.0000       3.303926        89.9044 
 1087   0.0000       3.306629        89.9779 
 1088   0.0000       3.308025        90.0159 
 1089   0.0000       3.312608        90.1406 
 1090   0.0000       3.315477        90.2187 
 1091   0.0000       3.317689        90.2789 
 1092   0.0000       3.321079        90.3711 
 1093   0.0000       3.327073        90.5343 
 1094   0.0000       3.329404        90.5977 
 1095   0.0000       3.331313        90.6496 
 1096   0.0000       3.333733        90.7155 
 1097   0.0000       3.337666        90.8225 
 1098   0.0000       3.341423        90.9248 
 1099   0.0000       3.344903        91.0194 
 1100   0.0000       3.349310        91.1394 
 1101   0.0000       3.352198        91.2179 
 1102   0.0000       3.353918        91.2648 
 1103   0.0000       3.356250        91.3282 
 1104   0.0000       3.358091        91.3783 
 1105   0.0000       3.362419        91.4961 
 1106   0.0000       3.368809        91.6700 
 1107   0.0000       3.369977        91.7017 
 1108   0.0000       3.370921        91.7274 
 1109   0.0000       3.376181        91.8706 
 1110   0.0000       3.377954        91.9188 
 1111   0.0000       3.382890        92.0531 
 1112   0.0000       3.384028        92.0841 
 1113   0.0000       3.388674        92.2105 
 1114   0.0000       3.393609        92.3448 
 1115   0.0000       3.394857        92.3788 
 1116   0.0000       3.398344        92.4736 
 1117   0.0000       3.400033        92.5196 
 1118   0.0000       3.400167        92.5233 
 1119   0.0000       3.402061        92.5748 
 1120   0.0000       3.403247        92.6071 
 1121   0.0000       3.407407        92.7203 
 1122   0.0000       3.409961        92.7897 
 1123   0.0000       3.411710        92.8373 
 1124   0.0000       3.414090        92.9021 
 1125   0.0000       3.415511        92.9408 
 1126   0.0000       3.419778        93.0569 
 1127   0.0000       3.420294        93.0709 
 1128   0.0000       3.423503        93.1582 
 1129   0.0000       3.427190        93.2586 
 1130   0.0000       3.429586        93.3238 
 1131   0.0000       3.433439        93.4286 
 1132   0.0000       3.436981        93.5250 
 1133   0.0000       3.438422        93.5642 
 1134   0.0000       3.442528        93.6760 
 1135   0.0000       3.447308        93.8060 
 1136   0.0000       3.451238        93.9130 
 1137   0.0000       3.456095        94.0451 
 1138   0.0000       3.457908        94.0945 
 1139   0.0000       3.464566        94.2756 
 1140   0.0000       3.467228        94.3481 
 1141   0.0000       3.468760        94.3898 
 1142   0.0000       3.470130        94.4270 
 1143   0.0000       3.472755        94.4985 
 1144   0.0000       3.477687        94.6327 
 1145   0.0000       3.478492        94.6546 
 1146   0.0000       3.481636        94.7401 
 1147   0.0000       3.488820        94.9356 
 1148   0.0000       3.490737        94.9878 
 1149   0.0000       3.491889        95.0191 
 1150   0.0000       3.495287        95.1116 
 1151   0.0000       3.502927        95.3195 
 1152   0.0000       3.503443        95.3335 
 1153   0.0000       3.507449        95.4425 
 1154   0.0000       3.513348        95.6031 
 1155   0.0000       3.517129        95.7060 
 1156   0.0000       3.519959        95.7830 
 1157   0.0000       3.522699        95.8575 
 1158   0.0000       3.525819        95.9424 
 1159   0.0000       3.528737        96.0218 
 1160   0.0000       3.532156        96.1148 
 1161   0.0000       3.533968        96.1642 
 1162   0.0000       3.536588        96.2355 
 1163   0.0000       3.538135        96.2775 
 1164   0.0000       3.546068        96.4934 
 1165   0.0000       3.547819        96.5411 
 1166   0.0000       3.550230        96.6067 
 1167   0.0000       3.553242        96.6886 
 1168   0.0000       3.560583        96.8884 
 1169   0.0000       3.562832        96.9496 
 1170   0.0000       3.570249        97.1514 
 1171   0.0000       3.573784        97.2476 
 1172   0.0000       3.577333        97.3442 
 1173   0.0000       3.580090        97.4192 
 1174   0.0000       3.583671        97.5166 
 1175   0.0000       3.586474        97.5929 
 1176   0.0000       3.592141        97.7471 
 1177   0.0000       3.593357        97.7802 
 1178   0.0000       3.598083        97.9088 
 1179   0.0000       3.604291        98.0778 
 1180   0.0000       3.606977        98.1508 
 1181   0.0000       3.611204        98.2659 
 1182   0.0000       3.615157        98.3734 
 1183   0.0000       3.618206        98.4564 
 1184   0.0000       3.623387        98.5974 
 1185   0.0000       3.632669        98.8499 
 1186   0.0000       3.636366        98.9505 
 1187   0.0000       3.637611        98.9844 
 1188   0.0000       3.642102        99.1066 
 1189   0.0000       3.644435        99.1701 
 1190   0.0000       3.647249        99.2467 
 1191   0.0000       3.650561        99.3368 
 1192   0.0000       3.653819        99.4255 
 1193   0.0000       3.656062        99.4865 
 1194   0.0000       3.668103        99.8142 
 1195   0.0000       3.669884        99.8626 
 1196   0.0000       3.671641        99.9104 
 1197   0.0000       3.675525       100.0161 
 1198   0.0000       3.679586       100.1266 
 1199   0.0000       3.682814       100.2145 
 1200   0.0000       3.691642       100.4547 
 1201   0.0000       3.694843       100.5418 
 1202   0.0000       3.701474       100.7222 
 1203   0.0000       3.709865       100.9506 
 1204   0.0000       3.713206       101.0415 
 1205   0.0000       3.721170       101.2582 
 1206   0.0000       3.728025       101.4447 
 1207   0.0000       3.729494       101.4847 
 1208   0.0000       3.732371       101.5630 
 1209   0.0000       3.741572       101.8133 
 1210   0.0000       3.744690       101.8982 
 1211   0.0000       3.749264       102.0227 
 1212   0.0000       3.750071       102.0446 
 1213   0.0000       3.759569       102.3031 
 1214   0.0000       3.766816       102.5003 
 1215   0.0000       3.771018       102.6146 
 1216   0.0000       3.778847       102.8276 
 1217   0.0000       3.789658       103.1218 
 1218   0.0000       3.796004       103.2945 
 1219   0.0000       3.797274       103.3291 
 1220   0.0000       3.802959       103.4838 
 1221   0.0000       3.807230       103.6000 
 1222   0.0000       3.810884       103.6994 
 1223   0.0000       3.816883       103.8627 
 1224   0.0000       3.822117       104.0051 
 1225   0.0000       3.827053       104.1394 
 1226   0.0000       3.833292       104.3092 
 1227   0.0000       3.838979       104.4639 
 1228   0.0000       3.847254       104.6891 
 1229   0.0000       3.859654       105.0265 
 1230   0.0000       3.869856       105.3041 
 1231   0.0000       3.877014       105.4989 
 1232   0.0000       3.881438       105.6193 
 1233   0.0000       3.884090       105.6915 
 1234   0.0000       3.887128       105.7741 
 1235   0.0000       3.896267       106.0228 
 1236   0.0000       3.904777       106.2544 
 1237   0.0000       3.917241       106.5936 
 1238   0.0000       3.924132       106.7811 
 1239   0.0000       3.928252       106.8932 
 1240   0.0000       3.942240       107.2738 
 1241   0.0000       3.953730       107.5865 
 1242   0.0000       3.961893       107.8086 
 1243   0.0000       3.964909       107.8907 
 1244   0.0000       3.970417       108.0405 
 1245   0.0000       3.977492       108.2331 
 1246   0.0000       3.989902       108.5708 
 1247   0.0000       3.990164       108.5779 
 1248   0.0000       3.999217       108.8242 
 1249   0.0000       4.001220       108.8787 
 1250   0.0000       4.008172       109.0679 
 1251   0.0000       4.016268       109.2882 
 1252   0.0000       4.017682       109.3267 
 1253   0.0000       4.022435       109.4560 
 1254   0.0000       4.034404       109.7817 
 1255   0.0000       4.042882       110.0124 
 1256   0.0000       4.051557       110.2485 
 1257   0.0000       4.058732       110.4437 
 1258   0.0000       4.060698       110.4972 
 1259   0.0000       4.067563       110.6840 
 1260   0.0000       4.074941       110.8848 
 1261   0.0000       4.080333       111.0315 
 1262   0.0000       4.089146       111.2713 
 1263   0.0000       4.092483       111.3621 
 1264   0.0000       4.105227       111.7089 
 1265   0.0000       4.108096       111.7870 
 1266   0.0000       4.111762       111.8867 
 1267   0.0000       4.117865       112.0528 
 1268   0.0000       4.124754       112.2403 
 1269   0.0000       4.129215       112.3617 
 1270   0.0000       4.135410       112.5302 
 1271   0.0000       4.147372       112.8557 
 1272   0.0000       4.149387       112.9106 
 1273   0.0000       4.152003       112.9817 
 1274   0.0000       4.159869       113.1958 
 1275   0.0000       4.160720       113.2189 
 1276   0.0000       4.164597       113.3244 
 1277   0.0000       4.169278       113.4518 
 1278   0.0000       4.175701       113.6266 
 1279   0.0000       4.177253       113.6688 
 1280   0.0000       4.183066       113.8270 
 1281   0.0000       4.186409       113.9180 
 1282   0.0000       4.191460       114.0554 
 1283   0.0000       4.204263       114.4038 
 1284   0.0000       4.205179       114.4287 
 1285   0.0000       4.211950       114.6130 
 1286   0.0000       4.214644       114.6863 
 1287   0.0000       4.218092       114.7801 
 1288   0.0000       4.224885       114.9650 
 1289   0.0000       4.227285       115.0303 
 1290   0.0000       4.230958       115.1302 
 1291   0.0000       4.232395       115.1693 
 1292   0.0000       4.236596       115.2836 
 1293   0.0000       4.242955       115.4567 
 1294   0.0000       4.243832       115.4805 
 1295   0.0000       4.247776       115.5879 
 1296   0.0000       4.250679       115.6668 
 1297   0.0000       4.253216       115.7359 
 1298   0.0000       4.259735       115.9133 
 1299   0.0000       4.262794       115.9965 
 1300   0.0000       4.263820       116.0244 
 1301   0.0000       4.265767       116.0774 
 1302   0.0000       4.267790       116.1325 
 1303   0.0000       4.271613       116.2365 
 1304   0.0000       4.273763       116.2950 
 1305   0.0000       4.282607       116.5357 
 1306   0.0000       4.286955       116.6540 
 1307   0.0000       4.288865       116.7059 
 1308   0.0000       4.296019       116.9006 
 1309   0.0000       4.302693       117.0822 
 1310   0.0000       4.307887       117.2236 
 1311   0.0000       4.311755       117.3288 
 1312   0.0000       4.321780       117.6016 
 1313   0.0000       4.325119       117.6925 
 1314   0.0000       4.334152       117.9383 
 1315   0.0000       4.341102       118.1274 
 1316   0.0000       4.343791       118.2006 
 1317   0.0000       4.346492       118.2741 
 1318   0.0000       4.351078       118.3988 
 1319   0.0000       4.359977       118.6410 
 1320   0.0000       4.363841       118.7462 
 1321   0.0000       4.372342       118.9775 
 1322   0.0000       4.382966       119.2666 
 1323   0.0000       4.384987       119.3216 
 1324   0.0000       4.388097       119.4062 
 1325   0.0000       4.392567       119.5278 
 1326   0.0000       4.396339       119.6305 
 1327   0.0000       4.406507       119.9071 
 1328   0.0000       4.410275       120.0097 
 1329   0.0000       4.416482       120.1786 
 1330   0.0000       4.420180       120.2792 
 1331   0.0000       4.428418       120.5034 
 1332   0.0000       4.440100       120.8213 
 1333   0.0000       4.441723       120.8654 
 1334   0.0000       4.451767       121.1387 
 1335   0.0000       4.455705       121.2459 
 1336   0.0000       4.461961       121.4161 
 1337   0.0000       4.469473       121.6205 
 1338   0.0000       4.471202       121.6676 
 1339   0.0000       4.485143       122.0469 
 1340   0.0000       4.487844       122.1204 
 1341   0.0000       4.491138       122.2101 
 1342   0.0000       4.495648       122.3328 
 1343   0.0000       4.498825       122.4193 
 1344   0.0000       4.507337       122.6509 
 1345   0.0000       4.509721       122.7158 
 1346   0.0000       4.519409       122.9794 
 1347   0.0000       4.548088       123.7598 
 1348   0.0000       4.549257       123.7916 
 1349   0.0000       4.560800       124.1057 
 1350   0.0000       4.571400       124.3941 
 1351   0.0000       4.574153       124.4690 
 1352   0.0000       4.586062       124.7931 
 1353   0.0000       4.600061       125.1740 
 1354   0.0000       4.607670       125.3811 
 1355   0.0000       4.628652       125.9520 
 1356   0.0000       4.644142       126.3735 
 1357   0.0000       4.649015       126.5061 
 1358   0.0000       4.656292       126.7042 
 1359   0.0000       4.668402       127.0337 
 1360   0.0000       4.677882       127.2916 
 1361   0.0000       4.680140       127.3531 
 1362   0.0000       4.687292       127.5477 
 1363   0.0000       4.690546       127.6362 
 1364   0.0000       4.703734       127.9951 
 1365   0.0000       4.710213       128.1714 
 1366   0.0000       4.721385       128.4754 
 1367   0.0000       4.729741       128.7028 
 1368   0.0000       4.737385       128.9108 
 1369   0.0000       4.743044       129.0648 
 1370   0.0000       4.754991       129.3899 
 1371   0.0000       4.762566       129.5960 
 1372   0.0000       4.770720       129.8179 
 1373   0.0000       4.777790       130.0103 
 1374   0.0000       4.784269       130.1866 
 1375   0.0000       4.786518       130.2478 
 1376   0.0000       4.794343       130.4607 
 1377   0.0000       4.810145       130.8907 
 1378   0.0000       4.817164       131.0817 
 1379   0.0000       4.819217       131.1376 
 1380   0.0000       4.829323       131.4126 
 1381   0.0000       4.846521       131.8806 
 1382   0.0000       4.864147       132.3602 
 1383   0.0000       4.879892       132.7886 
 1384   0.0000       4.890869       133.0873 
 1385   0.0000       4.899217       133.3145 
 1386   0.0000       4.906917       133.5240 
 1387   0.0000       4.910754       133.6284 
 1388   0.0000       4.912776       133.6834 
 1389   0.0000       4.918888       133.8497 
 1390   0.0000       4.933209       134.2394 
 1391   0.0000       4.934739       134.2811 
 1392   0.0000       4.943527       134.5202 
 1393   0.0000       4.960780       134.9897 
 1394   0.0000       4.973144       135.3261 
 1395   0.0000       4.981731       135.5598 
 1396   0.0000       4.993485       135.8796 
 1397   0.0000       5.001333       136.0932 
 1398   0.0000       5.016865       136.5158 
 1399   0.0000       5.020970       136.6275 
 1400   0.0000       5.024130       136.7135 
 1401   0.0000       5.045236       137.2878 
 1402   0.0000       5.059454       137.6747 
 1403   0.0000       5.089506       138.4925 
 1404   0.0000       5.092234       138.5667 
 1405   0.0000       5.105052       138.9155 
 1406   0.0000       5.118048       139.2692 
 1407   0.0000       5.133639       139.6934 
 1408   0.0000       5.149666       140.1295 
 1409   0.0000       5.162120       140.4684 
 1410   0.0000       5.179393       140.9384 
 1411   0.0000       5.186432       141.1300 
 1412   0.0000       5.192752       141.3020 
 1413   0.0000       5.202366       141.5636 
 1414   0.0000       5.218653       142.0068 
 1415   0.0000       5.221035       142.0716 
 1416   0.0000       5.232689       142.3887 
 1417   0.0000       5.243058       142.6709 
 1418   0.0000       5.247592       142.7942 
 1419   0.0000       5.256258       143.0301 
 1420   0.0000       5.260762       143.1526 
 1421   0.0000       5.267264       143.3295 
 1422   0.0000       5.274565       143.5282 
 1423   0.0000       5.281959       143.7294 
 1424   0.0000       5.295228       144.0905 
 1425   0.0000       5.299935       144.2186 
 1426   0.0000       5.302910       144.2995 
 1427   0.0000       5.307906       144.4355 
 1428   0.0000       5.324140       144.8772 
 1429   0.0000       5.333712       145.1377 
 1430   0.0000       5.342631       145.3804 
 1431   0.0000       5.354862       145.7132 
 1432   0.0000       5.368993       146.0977 
 1433   0.0000       5.378055       146.3443 
 1434   0.0000       5.387943       146.6134 
 1435   0.0000       5.411550       147.2558 
 1436   0.0000       5.416215       147.3827 
 1437   0.0000       5.424665       147.6126 
 1438   0.0000       5.458341       148.5290 
 1439   0.0000       5.466272       148.7448 
 1440   0.0000       5.482459       149.1853 
 1441   0.0000       5.488199       149.3415 
 1442   0.0000       5.506256       149.8328 
 1443   0.0000       5.521172       150.2387 
 1444   0.0000       5.546943       150.9400 
 1445   0.0000       5.554191       151.1372 
 1446   0.0000       5.565071       151.4333 
 1447   0.0000       5.589100       152.0871 
 1448   0.0000       5.594855       152.2438 
 1449   0.0000       5.600221       152.3898 
 1450   0.0000       5.618873       152.8973 
 1451   0.0000       5.640343       153.4815 
 1452   0.0000       5.663610       154.1147 
 1453   0.0000       5.669299       154.2695 
 1454   0.0000       5.691898       154.8844 
 1455   0.0000       5.706074       155.2702 
 1456   0.0000       5.710419       155.3884 
 1457   0.0000       5.723927       155.7560 
 1458   0.0000       5.740458       156.2058 
 1459   0.0000       5.768542       156.9700 
 1460   0.0000       5.793797       157.6572 
 1461   0.0000       5.845213       159.0563 
 1462   0.0000       5.862676       159.5315 
 1463   0.0000       5.911283       160.8542 
 1464   0.0000       5.919559       161.0794 
 1465   0.0000       5.994523       163.1193 
 1466   0.0000       6.019093       163.7878 
 1467   0.0000       6.114903       166.3950 
 1468   0.0000       6.136120       166.9723 
 1469   0.0000       6.139033       167.0516 
 1470   0.0000       6.185582       168.3183 
 1471   0.0000       6.196153       168.6059 
 1472   0.0000       6.254666       170.1981 
 1473   0.0000       6.258093       170.2914 
 1474   0.0000       6.366295       173.2357 
 1475   0.0000       6.415737       174.5811 
 1476   0.0000       6.438174       175.1916 
 1477   0.0000       6.477110       176.2511 
 1478   0.0000       6.496029       176.7659 
 1479   0.0000       6.515880       177.3061 
 1480   0.0000       6.539350       177.9448 
 1481   0.0000       6.593618       179.4215 
 1482   0.0000       6.605983       179.7579 
 1483   0.0000       6.637569       180.6174 
 1484   0.0000       6.683940       181.8793 
 1485   0.0000       6.721720       182.9073 
 1486   0.0000       6.871095       186.9720 
 1487   0.0000       6.899298       187.7395 
 1488   0.0000       6.906205       187.9274 
 1489   0.0000       6.910518       188.0448 
 1490   0.0000       6.973532       189.7595 
 1491   0.0000       7.047475       191.7715 
 1492   0.0000       7.090575       192.9444 
 1493   0.0000       7.129372       194.0001 
 1494   0.0000       7.177376       195.3063 
 1495   0.0000       7.231106       196.7684 
 1496   0.0000       7.239438       196.9951 
 1497   0.0000       7.294593       198.4960 
 1498   0.0000       7.330700       199.4785 
 1499   0.0000       7.383289       200.9095 
 1500   0.0000      22.233134       604.9943 
 1501   0.0000      22.326916       607.5463 
 1502   0.0000      22.428040       610.2980 
 1503   0.0000      22.483972       611.8200 
 1504   0.0000      22.522027       612.8555 
 1505   0.0000      22.536845       613.2587 
 1506   0.0000      22.554240       613.7321 
 1507   0.0000      22.557010       613.8074 
 1508   0.0000      22.586607       614.6128 
 1509   0.0000      22.656294       616.5091 
 1510   0.0000      22.701759       617.7463 
 1511   0.0000      22.710173       617.9752 
 1512   0.0000      22.712207       618.0306 
 1513   0.0000      22.717246       618.1677 
 1514   0.0000      22.741396       618.8249 
 1515   0.0000      22.772289       619.6655 
 1516   0.0000      22.780958       619.9014 
 1517   0.0000      22.845040       621.6452 
 1518   0.0000      22.859867       622.0486 
 1519   0.0000      22.883320       622.6868 
 1520   0.0000      22.885943       622.7582 
 1521   0.0000      22.931258       623.9913 
 1522   0.0000      22.935643       624.1106 
 1523   0.0000      22.950821       624.5236 
 1524   0.0000      22.976950       625.2346 
 1525   0.0000      23.009779       626.1279 
 1526   0.0000      23.064696       627.6223 
 1527   0.0000      23.100333       628.5920 
 1528   0.0000      23.129458       629.3846 
 1529   0.0000      23.317704       634.5070 
 1530   0.0000      23.321673       634.6150 
 1531   0.0000      23.398144       636.6959 
 1532   0.0000      23.466698       638.5613 
 1533   0.0000      23.511269       639.7742 
 1534   0.0000      23.671992       644.1476 
 1535   0.0000      23.743639       646.0973 
 1536   0.0000      32.956970       896.8047 
 1537   0.0000      33.093608       900.5229 
 1538   0.0000      44.083684      1199.5780 
 1539   0.0000      44.225685      1203.4421 
 1540   0.0000      44.268916      1204.6184 
 1541   0.0000      44.357081      1207.0175 

                    ********************************
                    * MULLIKEN POPULATION ANALYSIS *
                    ********************************

-----------------------
MULLIKEN ATOMIC CHARGES
-----------------------
   0 O :   -0.422784
   1 O :   -0.392165
   2 N :   -0.129001
   3 N :    0.254557
   4 C :    0.149549
   5 C :    0.193762
   6 H :    0.161924
   7 C :   -0.023683
   8 C :   -0.160161
   9 H :    0.172358
  10 C :   -0.171796
  11 H :    0.151865
  12 C :   -0.139868
  13 H :    0.157135
  14 C :   -0.195878
  15 H :    0.156709
  16 C :   -0.173380
  17 H :    0.163730
  18 C :    0.128638
  19 C :   -0.427160
  20 H :    0.148973
  21 H :    0.151838
  22 H :    0.138925
  23 C :   -0.424662
  24 H :    0.140023
  25 H :    0.147590
  26 H :    0.144817
  27 C :   -0.420578
  28 H :    0.151153
  29 H :    0.145458
  30 H :    0.146724
  31 C :    0.101046
  32 C :   -0.057900
  33 C :   -0.175696
  34 H :    0.167826
  35 C :   -0.201561
  36 H :    0.157396
  37 C :   -0.161735
  38 H :    0.159306
  39 C :   -0.233856
  40 H :    0.183243
  41 C :    0.103489
  42 C :   -0.432660
  43 H :    0.146294
  44 H :    0.147346
  45 H :    0.144038
  46 C :   -0.472087
  47 H :    0.151490
  48 H :    0.170667
  49 H :    0.163557
  50 C :   -0.439398
  51 H :    0.146669
  52 H :    0.145373
  53 H :    0.145397
  54 C :    0.443535
  55 C :   -0.060428
  56 C :   -0.202575
  57 H :    0.160991
  58 C :   -0.171730
  59 H :    0.162004
  60 C :   -0.117756
  61 H :    0.162634
  62 C :   -0.188505
  63 H :    0.158773
  64 C :   -0.101367
  65 H :    0.180351
  66 H :    0.188353
  67 O :   -0.592362
  68 C :    0.378658
  69 C :    0.130414
  70 C :   -0.231345
  71 H :    0.156654
  72 C :   -0.156387
  73 H :    0.155033
  74 C :   -0.152580
  75 H :    0.157821
  76 C :   -0.147212
  77 H :    0.155336
  78 C :   -0.243497
  79 H :    0.147883
  80 O :   -0.623746
  81 H :    0.268193
Sum of atomic charges:   -0.0000000

--------------------------------
MULLIKEN REDUCED ORBITAL CHARGES
--------------------------------
  0 O s       :     3.860439  s :     3.860439
      pz      :     1.626564  p :     4.528927
      px      :     1.449974
      py      :     1.452390
      dz2     :     0.004627  d :     0.031741
      dxz     :     0.004932
      dyz     :     0.005536
      dx2y2   :     0.008704
      dxy     :     0.007941
      f0      :     0.000173  f :     0.001677
      f+1     :     0.000156
      f-1     :     0.000141
      f+2     :     0.000040
      f-2     :     0.000310
      f+3     :     0.000449
      f-3     :     0.000408
  1 O s       :     3.812331  s :     3.812331
      pz      :     1.496386  p :     4.546895
      px      :     1.384177
      py      :     1.666332
      dz2     :     0.004062  d :     0.030999
      dxz     :     0.009286
      dyz     :     0.001445
      dx2y2   :     0.007779
      dxy     :     0.008428
      f0      :     0.000128  f :     0.001941
      f+1     :     0.000418
      f-1     :     0.000018
      f+2     :     0.000353
      f-2     :     0.000173
      f+3     :     0.000391
      f-3     :     0.000459
  2 N s       :     3.415111  s :     3.415111
      pz      :     1.141446  p :     3.649684
      px      :     1.291314
      py      :     1.216924
      dz2     :     0.016350  d :     0.060063
      dxz     :     0.011264
      dyz     :     0.015243
      dx2y2   :     0.006380
      dxy     :     0.010826
      f0      :     0.000578  f :     0.004143
      f+1     :     0.000504
      f-1     :     0.000823
      f+2     :     0.000521
      f-2     :     0.000764
      f+3     :     0.000368
      f-3     :     0.000584
  3 N s       :     3.191171  s :     3.191171
      pz      :     1.141429  p :     3.463806
      px      :     1.151050
      py      :     1.171326
      dz2     :     0.017623  d :     0.087310
      dxz     :     0.019131
      dyz     :     0.017602
      dx2y2   :     0.013597
      dxy     :     0.019356
      f0      :     0.000469  f :     0.003156
      f+1     :     0.000458
      f-1     :     0.000395
      f+2     :     0.000491
      f-2     :     0.000630
      f+3     :     0.000371
      f-3     :     0.000342
  4 C s       :     3.145868  s :     3.145868
      pz      :     0.861017  p :     2.425732
      px      :     0.781482
      py      :     0.783233
      dz2     :     0.038400  d :     0.256632
      dxz     :     0.058422
      dyz     :     0.047120
      dx2y2   :     0.077275
      dxy     :     0.035415
      f0      :     0.002870  f :     0.022219
      f+1     :     0.001906
      f-1     :     0.003754
      f+2     :     0.002081
      f-2     :     0.004419
      f+3     :     0.004036
      f-3     :     0.003152
  5 C s       :     2.964160  s :     2.964160
      pz      :     0.845829  p :     2.682283
      px      :     0.859256
      py      :     0.977198
      dz2     :     0.023139  d :     0.150151
      dxz     :     0.043651
      dyz     :     0.023225
      dx2y2   :     0.030215
      dxy     :     0.029921
      f0      :     0.001280  f :     0.009644
      f+1     :     0.001508
      f-1     :     0.000862
      f+2     :     0.001848
      f-2     :     0.001610
      f+3     :     0.001338
      f-3     :     0.001198
  6 H s       :     0.812419  s :     0.812419
      pz      :     0.006176  p :     0.025657
      px      :     0.004308
      py      :     0.015173
  7 C s       :     3.342642  s :     3.342642
      pz      :     0.873230  p :     2.526878
      px      :     0.744724
      py      :     0.908924
      dz2     :     0.037066  d :     0.144120
      dxz     :     0.036561
      dyz     :     0.023136
      dx2y2   :     0.024080
      dxy     :     0.023278
      f0      :     0.002082  f :     0.010043
      f+1     :     0.001366
      f-1     :     0.000922
      f+2     :     0.001832
      f-2     :     0.001559
      f+3     :     0.001231
      f-3     :     0.001052
  8 C s       :     3.187443  s :     3.187443
      pz      :     0.975780  p :     2.866582
      px      :     0.925462
      py      :     0.965339
      dz2     :     0.017985  d :     0.098656
      dxz     :     0.029933
      dyz     :     0.013421
      dx2y2   :     0.015837
      dxy     :     0.021481
      f0      :     0.001191  f :     0.007481
      f+1     :     0.000897
      f-1     :     0.000775
      f+2     :     0.001204
      f-2     :     0.001155
      f+3     :     0.001218
      f-3     :     0.001041
  9 H s       :     0.805190  s :     0.805190
      pz      :     0.010991  p :     0.022452
      px      :     0.004915
      py      :     0.006546
 10 C s       :     3.221624  s :     3.221624
      pz      :     0.960165  p :     2.849378
      px      :     0.943134
      py      :     0.946079
      dz2     :     0.017304  d :     0.093535
      dxz     :     0.034059
      dyz     :     0.010344
      dx2y2   :     0.014703
      dxy     :     0.017125
      f0      :     0.001396  f :     0.007259
      f+1     :     0.000894
      f-1     :     0.000688
      f+2     :     0.001508
      f-2     :     0.000764
      f+3     :     0.001067
      f-3     :     0.000943
 11 H s       :     0.825986  s :     0.825986
      pz      :     0.009798  p :     0.022148
      px      :     0.007663
      py      :     0.004688
 12 C s       :     3.193471  s :     3.193471
      pz      :     0.929021  p :     2.845062
      px      :     0.970037
      py      :     0.946003
      dz2     :     0.031699  d :     0.094160
      dxz     :     0.020150
      dyz     :     0.018023
      dx2y2   :     0.013320
      dxy     :     0.010968
      f0      :     0.001579  f :     0.007175
      f+1     :     0.001095
      f-1     :     0.000817
      f+2     :     0.001292
      f-2     :     0.001174
      f+3     :     0.000573
      f-3     :     0.000645
 13 H s       :     0.820848  s :     0.820848
      pz      :     0.003776  p :     0.022017
      px      :     0.013117
      py      :     0.005124
 14 C s       :     3.224356  s :     3.224356
      pz      :     0.967621  p :     2.870407
      px      :     0.946197
      py      :     0.956588
      dz2     :     0.018606  d :     0.093885
      dxz     :     0.029300
      dyz     :     0.012266
      dx2y2   :     0.014859
      dxy     :     0.018854
      f0      :     0.001258  f :     0.007231
      f+1     :     0.000819
      f-1     :     0.000790
      f+2     :     0.001188
      f-2     :     0.001065
      f+3     :     0.001108
      f-3     :     0.001003
 15 H s       :     0.821203  s :     0.821203
      pz      :     0.011013  p :     0.022088
      px      :     0.004757
      py      :     0.006318
 16 C s       :     3.217860  s :     3.217860
      pz      :     0.951862  p :     2.851273
      px      :     0.980682
      py      :     0.918729
      dz2     :     0.016890  d :     0.096875
      dxz     :     0.036121
      dyz     :     0.009386
      dx2y2   :     0.016515
      dxy     :     0.017962
      f0      :     0.001425  f :     0.007372
      f+1     :     0.000991
      f-1     :     0.000647
      f+2     :     0.001524
      f-2     :     0.000717
      f+3     :     0.001068
      f-3     :     0.001001
 17 H s       :     0.813357  s :     0.813357
      pz      :     0.010430  p :     0.022913
      px      :     0.007797
      py      :     0.004686
 18 C s       :     3.063446  s :     3.063446
      pz      :     0.770021  p :     2.582296
      px      :     0.887905
      py      :     0.924370
      dz2     :     0.046987  d :     0.212500
      dxz     :     0.042295
      dyz     :     0.039306
      dx2y2   :     0.040410
      dxy     :     0.043501
      f0      :     0.002350  f :     0.013120
      f+1     :     0.001606
      f-1     :     0.002226
      f+2     :     0.001747
      f-2     :     0.001934
      f+3     :     0.001535
      f-3     :     0.001723
 19 C s       :     3.268803  s :     3.268803
      pz      :     1.026013  p :     3.099015
      px      :     1.082068
      py      :     0.990934
      dz2     :     0.015602  d :     0.055903
      dxz     :     0.008026
      dyz     :     0.008027
      dx2y2   :     0.010202
      dxy     :     0.014046
      f0      :     0.000347  f :     0.003439
      f+1     :     0.000294
      f-1     :     0.000839
      f+2     :     0.000445
      f-2     :     0.000628
      f+3     :     0.000560
      f-3     :     0.000327
 20 H s       :     0.829256  s :     0.829256
      pz      :     0.005528  p :     0.021771
      px      :     0.006554
      py      :     0.009689
 21 H s       :     0.826852  s :     0.826852
      pz      :     0.011117  p :     0.021309
      px      :     0.005530
      py      :     0.004662
 22 H s       :     0.839968  s :     0.839968
      pz      :     0.004453  p :     0.021107
      px      :     0.011569
      py      :     0.005085
 23 C s       :     3.270931  s :     3.270931
      pz      :     1.082545  p :     3.094224
      px      :     0.938361
      py      :     1.073318
      dz2     :     0.005000  d :     0.056058
      dxz     :     0.014339
      dyz     :     0.011198
      dx2y2   :     0.010056
      dxy     :     0.015466
      f0      :     0.000425  f :     0.003449
      f+1     :     0.000386
      f-1     :     0.000320
      f+2     :     0.000643
      f-2     :     0.000288
      f+3     :     0.000753
      f-3     :     0.000632
 24 H s       :     0.838901  s :     0.838901
      pz      :     0.007458  p :     0.021076
      px      :     0.004298
      py      :     0.009320
 25 H s       :     0.831106  s :     0.831106
      pz      :     0.010304  p :     0.021304
      px      :     0.005950
      py      :     0.005050
 26 H s       :     0.833522  s :     0.833522
      pz      :     0.005729  p :     0.021661
      px      :     0.006881
      py      :     0.009051
 27 C s       :     3.260173  s :     3.260173
      pz      :     1.070783  p :     3.099947
      px      :     1.043350
      py      :     0.985814
      dz2     :     0.010771  d :     0.056919
      dxz     :     0.006393
      dyz     :     0.014052
      dx2y2   :     0.019323
      dxy     :     0.006381
      f0      :     0.000239  f :     0.003539
      f+1     :     0.000464
      f-1     :     0.000634
      f+2     :     0.000655
      f-2     :     0.000406
      f+3     :     0.000452
      f-3     :     0.000689
 28 H s       :     0.827502  s :     0.827502
      pz      :     0.010938  p :     0.021345
      px      :     0.005454
      py      :     0.004952
 29 H s       :     0.833464  s :     0.833464
      pz      :     0.006967  p :     0.021078
      px      :     0.004360
      py      :     0.009751
 30 H s       :     0.832259  s :     0.832259
      pz      :     0.004480  p :     0.021017
      px      :     0.011981
      py      :     0.004556
 31 C s       :     3.032320  s :     3.032320
      pz      :     0.755350  p :     2.700904
      px      :     0.997052
      py      :     0.948502
      dz2     :     0.036022  d :     0.153235
      dxz     :     0.035469
      dyz     :     0.039003
      dx2y2   :     0.023456
      dxy     :     0.019284
      f0      :     0.002411  f :     0.012494
      f+1     :     0.002145
      f-1     :     0.002048
      f+2     :     0.001296
      f-2     :     0.002202
      f+3     :     0.000844
      f-3     :     0.001548
 32 C s       :     3.433749  s :     3.433749
      pz      :     0.765753  p :     2.480273
      px      :     0.869833
      py      :     0.844687
      dz2     :     0.033085  d :     0.134321
      dxz     :     0.029712
      dyz     :     0.031812
      dx2y2   :     0.021162
      dxy     :     0.018550
      f0      :     0.001771  f :     0.009557
      f+1     :     0.001645
      f-1     :     0.001627
      f+2     :     0.001352
      f-2     :     0.001225
      f+3     :     0.000906
      f-3     :     0.001031
 33 C s       :     3.181818  s :     3.181818
      pz      :     0.954937  p :     2.890224
      px      :     0.960570
      py      :     0.974717
      dz2     :     0.023200  d :     0.096110
      dxz     :     0.014284
      dyz     :     0.022649
      dx2y2   :     0.021492
      dxy     :     0.014484
      f0      :     0.001257  f :     0.007544
      f+1     :     0.000732
      f-1     :     0.001093
      f+2     :     0.000898
      f-2     :     0.001125
      f+3     :     0.000878
      f-3     :     0.001562
 34 H s       :     0.808872  s :     0.808872
      pz      :     0.013322  p :     0.023301
      px      :     0.004655
      py      :     0.005325
 35 C s       :     3.232055  s :     3.232055
      pz      :     0.954154  p :     2.865556
      px      :     0.954848
      py      :     0.956554
      dz2     :     0.018151  d :     0.096697
      dxz     :     0.023824
      dyz     :     0.030176
      dx2y2   :     0.015046
      dxy     :     0.009500
      f0      :     0.001287  f :     0.007253
      f+1     :     0.001315
      f-1     :     0.001160
      f+2     :     0.000293
      f-2     :     0.001211
      f+3     :     0.000635
      f-3     :     0.001351
 36 H s       :     0.820603  s :     0.820603
      pz      :     0.009542  p :     0.022001
      px      :     0.006364
      py      :     0.006095
 37 C s       :     3.207783  s :     3.207783
      pz      :     0.931761  p :     2.854503
      px      :     0.961834
      py      :     0.960907
      dz2     :     0.030487  d :     0.092168
      dxz     :     0.021514
      dyz     :     0.021605
      dx2y2   :     0.007520
      dxy     :     0.011042
      f0      :     0.001582  f :     0.007282
      f+1     :     0.001330
      f-1     :     0.001147
      f+2     :     0.001001
      f-2     :     0.000895
      f+3     :     0.000750
      f-3     :     0.000576
 38 H s       :     0.818594  s :     0.818594
      pz      :     0.004012  p :     0.022100
      px      :     0.007713
      py      :     0.010375
 39 C s       :     3.299534  s :     3.299534
      pz      :     0.992836  p :     2.827547
      px      :     0.913035
      py      :     0.921676
      dz2     :     0.026072  d :     0.099071
      dxz     :     0.014894
      dyz     :     0.018348
      dx2y2   :     0.023252
      dxy     :     0.016504
      f0      :     0.001337  f :     0.007704
      f+1     :     0.000726
      f-1     :     0.000988
      f+2     :     0.000929
      f-2     :     0.001126
      f+3     :     0.000948
      f-3     :     0.001650
 40 H s       :     0.792849  s :     0.792849
      pz      :     0.014229  p :     0.023907
      px      :     0.004671
      py      :     0.005008
 41 C s       :     2.973459  s :     2.973459
      pz      :     0.950635  p :     2.727505
      px      :     0.894025
      py      :     0.882845
      dz2     :     0.032294  d :     0.185350
      dxz     :     0.039140
      dyz     :     0.036387
      dx2y2   :     0.034211
      dxy     :     0.043318
      f0      :     0.001141  f :     0.010197
      f+1     :     0.001492
      f-1     :     0.001281
      f+2     :     0.001538
      f-2     :     0.002018
      f+3     :     0.001308
      f-3     :     0.001420
 42 C s       :     3.280764  s :     3.280764
      pz      :     0.991751  p :     3.089466
      px      :     1.021751
      py      :     1.075964
      dz2     :     0.014178  d :     0.058993
      dxz     :     0.010827
      dyz     :     0.012414
      dx2y2   :     0.003431
      dxy     :     0.018142
      f0      :     0.000429  f :     0.003437
      f+1     :     0.000806
      f-1     :     0.000202
      f+2     :     0.000388
      f-2     :     0.001080
      f+3     :     0.000417
      f-3     :     0.000115
 43 H s       :     0.831572  s :     0.831572
      pz      :     0.009920  p :     0.022134
      px      :     0.006456
      py      :     0.005758
 44 H s       :     0.831275  s :     0.831275
      pz      :     0.005378  p :     0.021380
      px      :     0.006795
      py      :     0.009207
 45 H s       :     0.834835  s :     0.834835
      pz      :     0.004856  p :     0.021128
      px      :     0.008017
      py      :     0.008255
 46 C s       :     3.243963  s :     3.243963
      pz      :     1.027624  p :     3.158388
      px      :     1.055924
      py      :     1.074840
      dz2     :     0.011774  d :     0.066313
      dxz     :     0.015588
      dyz     :     0.015269
      dx2y2   :     0.007234
      dxy     :     0.016448
      f0      :     0.000280  f :     0.003423
      f+1     :     0.000539
      f-1     :     0.000241
      f+2     :     0.000484
      f-2     :     0.001376
      f+3     :     0.000293
      f-3     :     0.000211
 47 H s       :     0.826974  s :     0.826974
      pz      :     0.005492  p :     0.021536
      px      :     0.009134
      py      :     0.006910
 48 H s       :     0.807218  s :     0.807218
      pz      :     0.006347  p :     0.022115
      px      :     0.006689
      py      :     0.009079
 49 H s       :     0.814887  s :     0.814887
      pz      :     0.008467  p :     0.021556
      px      :     0.006094
      py      :     0.006996
 50 C s       :     3.279978  s :     3.279978
      pz      :     1.072528  p :     3.096666
      px      :     1.016815
      py      :     1.007324
      dz2     :     0.005509  d :     0.059315
      dxz     :     0.018071
      dyz     :     0.011299
      dx2y2   :     0.012660
      dxy     :     0.011776
      f0      :     0.000101  f :     0.003438
      f+1     :     0.000672
      f-1     :     0.000272
      f+2     :     0.000220
      f-2     :     0.001150
      f+3     :     0.000593
      f-3     :     0.000431
 51 H s       :     0.832026  s :     0.832026
      pz      :     0.008577  p :     0.021305
      px      :     0.007490
      py      :     0.005238
 52 H s       :     0.833384  s :     0.833384
      pz      :     0.005507  p :     0.021243
      px      :     0.005856
      py      :     0.009880
 53 H s       :     0.832990  s :     0.832990
      pz      :     0.008855  p :     0.021612
      px      :     0.007325
      py      :     0.005433
 54 C s       :     3.003412  s :     3.003412
      pz      :     0.709082  p :     2.242006
      px      :     0.762437
      py      :     0.770487
      dz2     :     0.042038  d :     0.289560
      dxz     :     0.056957
      dyz     :     0.050720
      dx2y2   :     0.054769
      dxy     :     0.085075
      f0      :     0.001449  f :     0.021488
      f+1     :     0.003483
      f-1     :     0.001717
      f+2     :     0.003195
      f-2     :     0.003569
      f+3     :     0.003508
      f-3     :     0.004569
 55 C s       :     3.321094  s :     3.321094
      pz      :     0.870527  p :     2.594980
      px      :     0.949710
      py      :     0.774743
      dz2     :     0.030649  d :     0.134366
      dxz     :     0.020387
      dyz     :     0.031784
      dx2y2   :     0.027292
      dxy     :     0.024254
      f0      :     0.001349  f :     0.009988
      f+1     :     0.000924
      f-1     :     0.001620
      f+2     :     0.001851
      f-2     :     0.001761
      f+3     :     0.001058
      f-3     :     0.001425
 56 C s       :     3.256275  s :     3.256275
      pz      :     0.955115  p :     2.843422
      px      :     0.954671
      py      :     0.933635
      dz2     :     0.014884  d :     0.095496
      dxz     :     0.011737
      dyz     :     0.025515
      dx2y2   :     0.018871
      dxy     :     0.024489
      f0      :     0.000496  f :     0.007382
      f+1     :     0.000799
      f-1     :     0.001369
      f+2     :     0.001381
      f-2     :     0.000958
      f+3     :     0.001071
      f-3     :     0.001307
 57 H s       :     0.816600  s :     0.816600
      pz      :     0.010700  p :     0.022409
      px      :     0.007646
      py      :     0.004064
 58 C s       :     3.200570  s :     3.200570
      pz      :     0.962288  p :     2.870496
      px      :     0.948742
      py      :     0.959466
      dz2     :     0.016960  d :     0.093424
      dxz     :     0.010379
      dyz     :     0.030428
      dx2y2   :     0.016273
      dxy     :     0.019385
      f0      :     0.001216  f :     0.007240
      f+1     :     0.000750
      f-1     :     0.000855
      f+2     :     0.001421
      f-2     :     0.001113
      f+3     :     0.000954
      f-3     :     0.000931
 59 H s       :     0.815893  s :     0.815893
      pz      :     0.007327  p :     0.022103
      px      :     0.005184
      py      :     0.009591
 60 C s       :     3.174796  s :     3.174796
      pz      :     0.931042  p :     2.840968
      px      :     0.934935
      py      :     0.974991
      dz2     :     0.025979  d :     0.094827
      dxz     :     0.014262
      dyz     :     0.021721
      dx2y2   :     0.017133
      dxy     :     0.015731
      f0      :     0.001068  f :     0.007166
      f+1     :     0.000774
      f-1     :     0.001281
      f+2     :     0.001318
      f-2     :     0.001238
      f+3     :     0.000704
      f-3     :     0.000784
 61 H s       :     0.815362  s :     0.815362
      pz      :     0.004414  p :     0.022004
      px      :     0.004888
      py      :     0.012701
 62 C s       :     3.221179  s :     3.221179
      pz      :     0.969581  p :     2.866160
      px      :     0.971864
      py      :     0.924715
      dz2     :     0.017203  d :     0.093950
      dxz     :     0.010949
      dyz     :     0.024299
      dx2y2   :     0.020198
      dxy     :     0.021299
      f0      :     0.000536  f :     0.007217
      f+1     :     0.000801
      f-1     :     0.001336
      f+2     :     0.001357
      f-2     :     0.000940
      f+3     :     0.001054
      f-3     :     0.001193
 63 H s       :     0.819140  s :     0.819140
      pz      :     0.010784  p :     0.022088
      px      :     0.007431
      py      :     0.003873
 64 C s       :     3.165499  s :     3.165499
      pz      :     0.919337  p :     2.828373
      px      :     0.927434
      py      :     0.981602
      dz2     :     0.018619  d :     0.100262
      dxz     :     0.009455
      dyz     :     0.031564
      dx2y2   :     0.018985
      dxy     :     0.021639
      f0      :     0.001266  f :     0.007233
      f+1     :     0.000728
      f-1     :     0.000874
      f+2     :     0.001452
      f-2     :     0.001051
      f+3     :     0.000995
      f-3     :     0.000867
 65 H s       :     0.795877  s :     0.795877
      pz      :     0.007833  p :     0.023773
      px      :     0.005224
      py      :     0.010715
 66 H s       :     0.767293  s :     0.767293
      pz      :     0.011225  p :     0.044354
      px      :     0.016088
      py      :     0.017041
 67 O s       :     3.836954  s :     3.836954
      pz      :     1.591736  p :     4.727514
      px      :     1.583517
      py      :     1.552261
      dz2     :     0.005718  d :     0.026228
      dxz     :     0.008360
      dyz     :     0.004207
      dx2y2   :     0.003533
      dxy     :     0.004410
      f0      :     0.000253  f :     0.001666
      f+1     :     0.000474
      f-1     :     0.000072
      f+2     :     0.000323
      f-2     :     0.000365
      f+3     :     0.000075
      f-3     :     0.000104
 68 C s       :     2.991669  s :     2.991669
      pz      :     0.745901  p :     2.355053
      px      :     0.862890
      py      :     0.746261
      dz2     :     0.066096  d :     0.248891
      dxz     :     0.067389
      dyz     :     0.065525
      dx2y2   :     0.018465
      dxy     :     0.031415
      f0      :     0.005484  f :     0.025729
      f+1     :     0.008476
      f-1     :     0.003306
      f+2     :     0.002757
      f-2     :     0.002978
      f+3     :     0.001172
      f-3     :     0.001557
 69 C s       :     3.177232  s :     3.177232
      pz      :     0.785497  p :     2.552121
      px      :     0.825055
      py      :     0.941568
      dz2     :     0.037766  d :     0.130230
      dxz     :     0.038892
      dyz     :     0.022168
      dx2y2   :     0.015814
      dxy     :     0.015590
      f0      :     0.001684  f :     0.010003
      f+1     :     0.002650
      f-1     :     0.001171
      f+2     :     0.001427
      f-2     :     0.000959
      f+3     :     0.000987
      f-3     :     0.001125
 70 C s       :     3.225576  s :     3.225576
      pz      :     0.956216  p :     2.898521
      px      :     0.997868
      py      :     0.944436
      dz2     :     0.018404  d :     0.099939
      dxz     :     0.042556
      dyz     :     0.014655
      dx2y2   :     0.009544
      dxy     :     0.014780
      f0      :     0.001096  f :     0.007309
      f+1     :     0.001737
      f-1     :     0.001136
      f+2     :     0.001123
      f-2     :     0.000325
      f+3     :     0.000592
      f-3     :     0.001298
 71 H s       :     0.820636  s :     0.820636
      pz      :     0.008076  p :     0.022710
      px      :     0.010000
      py      :     0.004634
 72 C s       :     3.188224  s :     3.188224
      pz      :     0.972925  p :     2.866833
      px      :     0.924425
      py      :     0.969482
      dz2     :     0.025993  d :     0.094126
      dxz     :     0.025646
      dyz     :     0.006573
      dx2y2   :     0.014870
      dxy     :     0.021045
      f0      :     0.001064  f :     0.007204
      f+1     :     0.001590
      f-1     :     0.000337
      f+2     :     0.001074
      f-2     :     0.000881
      f+3     :     0.000753
      f-3     :     0.001506
 73 H s       :     0.822943  s :     0.822943
      pz      :     0.013135  p :     0.022024
      px      :     0.004129
      py      :     0.004761
 74 C s       :     3.187750  s :     3.187750
      pz      :     0.928047  p :     2.863498
      px      :     0.984700
      py      :     0.950752
      dz2     :     0.028334  d :     0.094166
      dxz     :     0.026949
      dyz     :     0.020507
      dx2y2   :     0.011175
      dxy     :     0.007202
      f0      :     0.001286  f :     0.007165
      f+1     :     0.001667
      f-1     :     0.001205
      f+2     :     0.000853
      f-2     :     0.000805
      f+3     :     0.000736
      f-3     :     0.000612
 75 H s       :     0.820214  s :     0.820214
      pz      :     0.004551  p :     0.021966
      px      :     0.012898
      py      :     0.004517
 76 C s       :     3.182297  s :     3.182297
      pz      :     0.945418  p :     2.863859
      px      :     0.948886
      py      :     0.969555
      dz2     :     0.018005  d :     0.093851
      dxz     :     0.039241
      dyz     :     0.014035
      dx2y2   :     0.009064
      dxy     :     0.013505
      f0      :     0.001081  f :     0.007206
      f+1     :     0.001710
      f-1     :     0.001168
      f+2     :     0.001071
      f-2     :     0.000305
      f+3     :     0.000584
      f-3     :     0.001288
 77 H s       :     0.822640  s :     0.822640
      pz      :     0.008205  p :     0.022024
      px      :     0.008991
      py      :     0.004829
 78 C s       :     3.250398  s :     3.250398
      pz      :     0.982586  p :     2.886526
      px      :     0.959632
      py      :     0.944307
      dz2     :     0.027839  d :     0.099249
      dxz     :     0.027917
      dyz     :     0.006557
      dx2y2   :     0.014244
      dxy     :     0.022691
      f0      :     0.001030  f :     0.007324
      f+1     :     0.001691
      f-1     :     0.000316
      f+2     :     0.001072
      f-2     :     0.000911
      f+3     :     0.000775
      f-3     :     0.001530
 79 H s       :     0.829359  s :     0.829359
      pz      :     0.013395  p :     0.022758
      px      :     0.004740
      py      :     0.004623
 80 O s       :     3.858831  s :     3.858831
      pz      :     1.367933  p :     4.737860
      px      :     1.794651
      py      :     1.575275
      dz2     :     0.010128  d :     0.025432
      dxz     :     0.006567
      dyz     :     0.007408
      dx2y2   :     0.000514
      dxy     :     0.000815
      f0      :     0.000570  f :     0.001622
      f+1     :     0.000460
      f-1     :     0.000438
      f+2     :     0.000058
      f-2     :     0.000075
      f+3     :     0.000009
      f-3     :     0.000011
 81 H s       :     0.680205  s :     0.680205
      pz      :     0.009309  p :     0.051602
      px      :     0.023849
      py      :     0.018444


                     *******************************
                     * LOEWDIN POPULATION ANALYSIS *
                     *******************************

----------------------
LOEWDIN ATOMIC CHARGES
----------------------
   0 O :    0.171817
   1 O :    0.087775
   2 N :    0.243283
   3 N :    0.334135
   4 C :   -0.385133
   5 C :   -0.133230
   6 H :    0.190439
   7 C :   -0.143186
   8 C :   -0.091157
   9 H :    0.166676
  10 C :   -0.136566
  11 H :    0.158239
  12 C :   -0.135597
  13 H :    0.157061
  14 C :   -0.139413
  15 H :    0.157697
  16 C :   -0.102456
  17 H :    0.162050
  18 C :   -0.381461
  19 C :   -0.263228
  20 H :    0.128260
  21 H :    0.136567
  22 H :    0.131326
  23 C :   -0.262103
  24 H :    0.131604
  25 H :    0.135911
  26 H :    0.127835
  27 C :   -0.266082
  28 H :    0.136752
  29 H :    0.130077
  30 H :    0.131195
  31 C :   -0.136741
  32 C :   -0.056266
  33 C :   -0.098320
  34 H :    0.164844
  35 C :   -0.132685
  36 H :    0.159277
  37 C :   -0.137615
  38 H :    0.159688
  39 C :   -0.093649
  40 H :    0.175322
  41 C :   -0.308986
  42 C :   -0.255158
  43 H :    0.128118
  44 H :    0.133223
  45 H :    0.132119
  46 C :   -0.275307
  47 H :    0.133589
  48 H :    0.145221
  49 H :    0.134215
  50 C :   -0.253369
  51 H :    0.127897
  52 H :    0.133553
  53 H :    0.130787
  54 C :   -0.345779
  55 C :   -0.145911
  56 C :   -0.090758
  57 H :    0.165736
  58 C :   -0.135988
  59 H :    0.159202
  60 C :   -0.128030
  61 H :    0.158352
  62 C :   -0.134520
  63 H :    0.159123
  64 C :   -0.100684
  65 H :    0.160107
  66 H :    0.233396
  67 O :   -0.100996
  68 C :   -0.612895
  69 C :   -0.143298
  70 C :   -0.111646
  71 H :    0.155177
  72 C :   -0.151520
  73 H :    0.154546
  74 C :   -0.144786
  75 H :    0.154752
  76 C :   -0.151325
  77 H :    0.154604
  78 C :   -0.111780
  79 H :    0.155008
  80 O :   -0.088646
  81 H :    0.199712

-------------------------------
LOEWDIN REDUCED ORBITAL CHARGES
-------------------------------
  0 O s       :     3.359468  s :     3.359468
      pz      :     1.500894  p :     4.389156
      px      :     1.471441
      py      :     1.416821
      dz2     :     0.009774  d :     0.073737
      dxz     :     0.012068
      dyz     :     0.013943
      dx2y2   :     0.016215
      dxy     :     0.021737
      f0      :     0.000697  f :     0.005822
      f+1     :     0.000561
      f-1     :     0.000675
      f+2     :     0.000171
      f-2     :     0.001070
      f+3     :     0.001293
      f-3     :     0.001356
  1 O s       :     3.387694  s :     3.387694
      pz      :     1.421568  p :     4.449679
      px      :     1.497192
      py      :     1.530919
      dz2     :     0.007800  d :     0.068629
      dxz     :     0.018409
      dyz     :     0.003413
      dx2y2   :     0.021708
      dxy     :     0.017299
      f0      :     0.000564  f :     0.006222
      f+1     :     0.000991
      f-1     :     0.000047
      f+2     :     0.001201
      f-2     :     0.000559
      f+3     :     0.001590
      f-3     :     0.001271
  2 N s       :     2.917123  s :     2.917123
      pz      :     1.168523  p :     3.606738
      px      :     1.221372
      py      :     1.216842
      dz2     :     0.057055  d :     0.217780
      dxz     :     0.038563
      dyz     :     0.062046
      dx2y2   :     0.023776
      dxy     :     0.036340
      f0      :     0.002143  f :     0.015076
      f+1     :     0.001515
      f-1     :     0.003560
      f+2     :     0.002534
      f-2     :     0.002333
      f+3     :     0.001515
      f-3     :     0.001477
  3 N s       :     2.912518  s :     2.912518
      pz      :     1.149192  p :     3.469934
      px      :     1.156240
      py      :     1.164502
      dz2     :     0.045114  d :     0.266636
      dxz     :     0.064857
      dyz     :     0.058940
      dx2y2   :     0.032415
      dxy     :     0.065310
      f0      :     0.003293  f :     0.016778
      f+1     :     0.002321
      f-1     :     0.002080
      f+2     :     0.002419
      f-2     :     0.002173
      f+3     :     0.002321
      f-3     :     0.002170
  4 C s       :     2.716091  s :     2.716091
      pz      :     0.916122  p :     2.650811
      px      :     0.865886
      py      :     0.868802
      dz2     :     0.149621  d :     0.884124
      dxz     :     0.184224
      dyz     :     0.158381
      dx2y2   :     0.222433
      dxy     :     0.169465
      f0      :     0.019066  f :     0.134107
      f+1     :     0.012543
      f-1     :     0.021963
      f+2     :     0.013600
      f-2     :     0.023932
      f+3     :     0.025743
      f-3     :     0.017262
  5 C s       :     2.724439  s :     2.724439
      pz      :     0.929852  p :     2.835298
      px      :     0.954009
      py      :     0.951437
      dz2     :     0.083756  d :     0.512705
      dxz     :     0.137015
      dyz     :     0.087591
      dx2y2   :     0.106468
      dxy     :     0.097876
      f0      :     0.008637  f :     0.060788
      f+1     :     0.010213
      f-1     :     0.005139
      f+2     :     0.010607
      f-2     :     0.010534
      f+3     :     0.008041
      f-3     :     0.007617
  6 H s       :     0.741415  s :     0.741415
      pz      :     0.016923  p :     0.068146
      px      :     0.011906
      py      :     0.039316
  7 C s       :     2.697396  s :     2.697396
      pz      :     1.031622  p :     2.864231
      px      :     0.936719
      py      :     0.895890
      dz2     :     0.136845  d :     0.523342
      dxz     :     0.136947
      dyz     :     0.083473
      dx2y2   :     0.084480
      dxy     :     0.081597
      f0      :     0.011328  f :     0.058216
      f+1     :     0.009687
      f-1     :     0.006166
      f+2     :     0.009662
      f-2     :     0.009667
      f+3     :     0.006264
      f-3     :     0.005441
  8 C s       :     2.754500  s :     2.754500
      pz      :     0.974669  p :     2.899292
      px      :     1.040051
      py      :     0.884572
      dz2     :     0.077558  d :     0.393593
      dxz     :     0.120408
      dyz     :     0.050115
      dx2y2   :     0.069525
      dxy     :     0.075986
      f0      :     0.007770  f :     0.043772
      f+1     :     0.007124
      f-1     :     0.003999
      f+2     :     0.006808
      f-2     :     0.006324
      f+3     :     0.006717
      f-3     :     0.005030
  9 H s       :     0.771828  s :     0.771828
      pz      :     0.029637  p :     0.061497
      px      :     0.013732
      py      :     0.018128
 10 C s       :     2.762945  s :     2.762945
      pz      :     0.999916  p :     2.940512
      px      :     1.028873
      py      :     0.911723
      dz2     :     0.074891  d :     0.389516
      dxz     :     0.142616
      dyz     :     0.040988
      dx2y2   :     0.063422
      dxy     :     0.067601
      f0      :     0.009099  f :     0.043592
      f+1     :     0.006180
      f-1     :     0.005155
      f+2     :     0.006946
      f-2     :     0.005059
      f+3     :     0.005381
      f-3     :     0.005771
 11 H s       :     0.781261  s :     0.781261
      pz      :     0.026121  p :     0.060500
      px      :     0.020859
      py      :     0.013520
 12 C s       :     2.765161  s :     2.765161
      pz      :     1.042418  p :     2.934449
      px      :     0.991579
      py      :     0.900452
      dz2     :     0.128425  d :     0.392499
      dxz     :     0.093079
      dyz     :     0.074740
      dx2y2   :     0.056435
      dxy     :     0.039820
      f0      :     0.008662  f :     0.043488
      f+1     :     0.008413
      f-1     :     0.005475
      f+2     :     0.007686
      f-2     :     0.007835
      f+3     :     0.002701
      f-3     :     0.002716
 13 H s       :     0.782700  s :     0.782700
      pz      :     0.011190  p :     0.060239
      px      :     0.034677
      py      :     0.014373
 14 C s       :     2.763260  s :     2.763260
      pz      :     0.992544  p :     2.942989
      px      :     1.047533
      py      :     0.902911
      dz2     :     0.081050  d :     0.389831
      dxz     :     0.120614
      dyz     :     0.047281
      dx2y2   :     0.069225
      dxy     :     0.071661
      f0      :     0.008121  f :     0.043333
      f+1     :     0.006963
      f-1     :     0.004051
      f+2     :     0.006993
      f-2     :     0.005900
      f+3     :     0.006418
      f-3     :     0.004887
 15 H s       :     0.781912  s :     0.781912
      pz      :     0.029349  p :     0.060392
      px      :     0.013585
      py      :     0.017458
 16 C s       :     2.753823  s :     2.753823
      pz      :     0.988158  p :     2.913439
      px      :     1.027694
      py      :     0.897587
      dz2     :     0.075934  d :     0.391717
      dxz     :     0.143285
      dyz     :     0.041829
      dx2y2   :     0.065173
      dxy     :     0.065497
      f0      :     0.009134  f :     0.043477
      f+1     :     0.006346
      f-1     :     0.005085
      f+2     :     0.007078
      f-2     :     0.004840
      f+3     :     0.005294
      f-3     :     0.005700
 17 H s       :     0.775975  s :     0.775975
      pz      :     0.027545  p :     0.061975
      px      :     0.021023
      py      :     0.013407
 18 C s       :     2.698804  s :     2.698804
      pz      :     0.874410  p :     2.880529
      px      :     0.993957
      py      :     1.012161
      dz2     :     0.153381  d :     0.716518
      dxz     :     0.143312
      dyz     :     0.142985
      dx2y2   :     0.141693
      dxy     :     0.135147
      f0      :     0.014673  f :     0.085611
      f+1     :     0.012780
      f-1     :     0.013112
      f+2     :     0.010875
      f-2     :     0.012813
      f+3     :     0.010167
      f-3     :     0.011191
 19 C s       :     2.825838  s :     2.825838
      pz      :     1.048362  p :     3.156842
      px      :     1.072821
      py      :     1.035659
      dz2     :     0.064145  d :     0.256363
      dxz     :     0.033174
      dyz     :     0.047907
      dx2y2   :     0.050199
      dxy     :     0.060938
      f0      :     0.002549  f :     0.024184
      f+1     :     0.002979
      f-1     :     0.004587
      f+2     :     0.003128
      f-2     :     0.004717
      f+3     :     0.003722
      f-3     :     0.002502
 20 H s       :     0.807192  s :     0.807192
      pz      :     0.017294  p :     0.064548
      px      :     0.020121
      py      :     0.027133
 21 H s       :     0.800939  s :     0.800939
      pz      :     0.031270  p :     0.062495
      px      :     0.016754
      py      :     0.014471
 22 H s       :     0.806036  s :     0.806036
      pz      :     0.013531  p :     0.062639
      px      :     0.034556
      py      :     0.014552
 23 C s       :     2.826834  s :     2.826834
      pz      :     1.071373  p :     3.154908
      px      :     1.015127
      py      :     1.068408
      dz2     :     0.027506  d :     0.256220
      dxz     :     0.060075
      dyz     :     0.048466
      dx2y2   :     0.051250
      dxy     :     0.068923
      f0      :     0.002889  f :     0.024140
      f+1     :     0.003847
      f-1     :     0.001412
      f+2     :     0.003741
      f-2     :     0.002144
      f+3     :     0.005455
      f-3     :     0.004651
 24 H s       :     0.805820  s :     0.805820
      pz      :     0.022465  p :     0.062575
      px      :     0.012569
      py      :     0.027541
 25 H s       :     0.801585  s :     0.801585
      pz      :     0.031113  p :     0.062503
      px      :     0.016185
      py      :     0.015205
 26 H s       :     0.808033  s :     0.808033
      pz      :     0.017218  p :     0.064132
      px      :     0.019239
      py      :     0.027674
 27 C s       :     2.826783  s :     2.826783
      pz      :     1.066506  p :     3.156596
      px      :     1.056894
      py      :     1.033196
      dz2     :     0.046952  d :     0.258262
      dxz     :     0.029444
      dyz     :     0.062700
      dx2y2   :     0.083747
      dxy     :     0.035418
      f0      :     0.002125  f :     0.024441
      f+1     :     0.003780
      f-1     :     0.003314
      f+2     :     0.003357
      f-2     :     0.003473
      f+3     :     0.003366
      f-3     :     0.005026
 28 H s       :     0.800739  s :     0.800739
      pz      :     0.031399  p :     0.062509
      px      :     0.016977
      py      :     0.014132
 29 H s       :     0.806954  s :     0.806954
      pz      :     0.021850  p :     0.062969
      px      :     0.013245
      py      :     0.027874
 30 H s       :     0.806043  s :     0.806043
      pz      :     0.013906  p :     0.062761
      px      :     0.034660
      py      :     0.014195
 31 C s       :     2.697720  s :     2.697720
      pz      :     0.910294  p :     2.802226
      px      :     0.930030
      py      :     0.961902
      dz2     :     0.137584  d :     0.567278
      dxz     :     0.128780
      dyz     :     0.152892
      dx2y2   :     0.074855
      dxy     :     0.073167
      f0      :     0.015254  f :     0.069517
      f+1     :     0.011200
      f-1     :     0.011661
      f+2     :     0.008185
      f-2     :     0.012340
      f+3     :     0.005191
      f-3     :     0.005686
 32 C s       :     2.705422  s :     2.705422
      pz      :     1.011597  p :     2.796434
      px      :     0.873629
      py      :     0.911208
      dz2     :     0.127122  d :     0.499978
      dxz     :     0.110387
      dyz     :     0.129215
      dx2y2   :     0.067044
      dxy     :     0.066211
      f0      :     0.010639  f :     0.054431
      f+1     :     0.008735
      f-1     :     0.009736
      f+2     :     0.009002
      f-2     :     0.008229
      f+3     :     0.003926
      f-3     :     0.004164
 33 C s       :     2.749668  s :     2.749668
      pz      :     0.987305  p :     2.916058
      px      :     0.941757
      py      :     0.986996
      dz2     :     0.103627  d :     0.389732
      dxz     :     0.055351
      dyz     :     0.093191
      dx2y2   :     0.069951
      dxy     :     0.067614
      f0      :     0.007657  f :     0.042861
      f+1     :     0.004859
      f-1     :     0.006592
      f+2     :     0.005628
      f-2     :     0.007725
      f+3     :     0.005193
      f-3     :     0.005207
 34 H s       :     0.773181  s :     0.773181
      pz      :     0.034648  p :     0.061975
      px      :     0.012794
      py      :     0.014532
 35 C s       :     2.761821  s :     2.761821
      pz      :     1.025195  p :     2.929550
      px      :     0.924672
      py      :     0.979683
      dz2     :     0.085521  d :     0.397010
      dxz     :     0.091943
      dyz     :     0.119985
      dx2y2   :     0.051292
      dxy     :     0.048269
      f0      :     0.010218  f :     0.044304
      f+1     :     0.007450
      f-1     :     0.008009
      f+2     :     0.002185
      f-2     :     0.006728
      f+3     :     0.004546
      f-3     :     0.005168
 36 H s       :     0.780613  s :     0.780613
      pz      :     0.025654  p :     0.060109
      px      :     0.017551
      py      :     0.016904
 37 C s       :     2.760120  s :     2.760120
      pz      :     1.060769  p :     2.940884
      px      :     0.925932
      py      :     0.954183
      dz2     :     0.134179  d :     0.392042
      dxz     :     0.090814
      dyz     :     0.098352
      dx2y2   :     0.020562
      dxy     :     0.048135
      f0      :     0.010852  f :     0.044569
      f+1     :     0.007442
      f-1     :     0.007985
      f+2     :     0.007075
      f-2     :     0.006999
      f+3     :     0.002781
      f-3     :     0.001436
 38 H s       :     0.779691  s :     0.779691
      pz      :     0.011852  p :     0.060620
      px      :     0.021053
      py      :     0.027715
 39 C s       :     2.752131  s :     2.752131
      pz      :     1.008837  p :     2.902936
      px      :     0.926925
      py      :     0.967174
      dz2     :     0.110628  d :     0.393971
      dxz     :     0.055583
      dyz     :     0.081166
      dx2y2   :     0.079329
      dxy     :     0.067265
      f0      :     0.007966  f :     0.044610
      f+1     :     0.005050
      f-1     :     0.006405
      f+2     :     0.006079
      f-2     :     0.007698
      f+3     :     0.005420
      f-3     :     0.005992
 40 H s       :     0.760049  s :     0.760049
      pz      :     0.037329  p :     0.064629
      px      :     0.013074
      py      :     0.014226
 41 C s       :     2.687288  s :     2.687288
      pz      :     0.980403  p :     2.918770
      px      :     0.980898
      py      :     0.957469
      dz2     :     0.107827  d :     0.634885
      dxz     :     0.143916
      dyz     :     0.122744
      dx2y2   :     0.104005
      dxy     :     0.156393
      f0      :     0.009072  f :     0.068043
      f+1     :     0.009437
      f-1     :     0.009032
      f+2     :     0.010449
      f-2     :     0.009798
      f+3     :     0.009956
      f-3     :     0.010301
 42 C s       :     2.824824  s :     2.824824
      pz      :     1.030132  p :     3.140691
      px      :     1.042933
      py      :     1.067625
      dz2     :     0.061060  d :     0.265506
      dxz     :     0.060821
      dyz     :     0.053553
      dx2y2   :     0.014610
      dxy     :     0.075462
      f0      :     0.004363  f :     0.024137
      f+1     :     0.004294
      f-1     :     0.002987
      f+2     :     0.003736
      f-2     :     0.003789
      f+3     :     0.003263
      f-3     :     0.001705
 43 H s       :     0.807820  s :     0.807820
      pz      :     0.027191  p :     0.064062
      px      :     0.019860
      py      :     0.017012
 44 H s       :     0.804373  s :     0.804373
      pz      :     0.014983  p :     0.062404
      px      :     0.019373
      py      :     0.028048
 45 H s       :     0.805336  s :     0.805336
      pz      :     0.015188  p :     0.062545
      px      :     0.022823
      py      :     0.024534
 46 C s       :     2.822306  s :     2.822306
      pz      :     1.043208  p :     3.151274
      px      :     1.048908
      py      :     1.059158
      dz2     :     0.043118  d :     0.277565
      dxz     :     0.069520
      dyz     :     0.070188
      dx2y2   :     0.027270
      dxy     :     0.067469
      f0      :     0.003983  f :     0.024161
      f+1     :     0.003679
      f-1     :     0.002934
      f+2     :     0.003584
      f-2     :     0.003943
      f+3     :     0.003187
      f-3     :     0.002849
 47 H s       :     0.801007  s :     0.801007
      pz      :     0.016610  p :     0.065404
      px      :     0.026720
      py      :     0.022074
 48 H s       :     0.791659  s :     0.791659
      pz      :     0.019244  p :     0.063121
      px      :     0.018373
      py      :     0.025504
 49 H s       :     0.801072  s :     0.801072
      pz      :     0.025059  p :     0.064714
      px      :     0.019468
      py      :     0.020187
 50 C s       :     2.824972  s :     2.824972
      pz      :     1.063309  p :     3.139504
      px      :     1.041869
      py      :     1.034326
      dz2     :     0.024097  d :     0.264751
      dxz     :     0.081876
      dyz     :     0.049695
      dx2y2   :     0.048040
      dxy     :     0.061042
      f0      :     0.002265  f :     0.024142
      f+1     :     0.003601
      f-1     :     0.003490
      f+2     :     0.002210
      f-2     :     0.003850
      f+3     :     0.004928
      f-3     :     0.003799
 51 H s       :     0.809235  s :     0.809235
      pz      :     0.026507  p :     0.062869
      px      :     0.021265
      py      :     0.015096
 52 H s       :     0.804102  s :     0.804102
      pz      :     0.016230  p :     0.062345
      px      :     0.018386
      py      :     0.027728
 53 H s       :     0.805950  s :     0.805950
      pz      :     0.025927  p :     0.063263
      px      :     0.020695
      py      :     0.016641
 54 C s       :     2.769228  s :     2.769228
      pz      :     0.760396  p :     2.566127
      px      :     0.928247
      py      :     0.877483
      dz2     :     0.119837  d :     0.880364
      dxz     :     0.181993
      dyz     :     0.133664
      dx2y2   :     0.195150
      dxy     :     0.249720
      f0      :     0.008788  f :     0.130059
      f+1     :     0.020288
      f-1     :     0.009279
      f+2     :     0.019029
      f-2     :     0.022432
      f+3     :     0.022807
      f-3     :     0.027436
 55 C s       :     2.704937  s :     2.704937
      pz      :     0.995442  p :     2.878841
      px      :     0.925043
      py      :     0.958356
      dz2     :     0.111323  d :     0.505217
      dxz     :     0.074425
      dyz     :     0.128624
      dx2y2   :     0.101595
      dxy     :     0.089250
      f0      :     0.006675  f :     0.056916
      f+1     :     0.005680
      f-1     :     0.011294
      f+2     :     0.007897
      f-2     :     0.010847
      f+3     :     0.006129
      f-3     :     0.008395
 56 C s       :     2.756498  s :     2.756498
      pz      :     0.952105  p :     2.899906
      px      :     0.903047
      py      :     1.044753
      dz2     :     0.063325  d :     0.390744
      dxz     :     0.048063
      dyz     :     0.102780
      dx2y2   :     0.088555
      dxy     :     0.088021
      f0      :     0.003752  f :     0.043610
      f+1     :     0.002934
      f-1     :     0.009737
      f+2     :     0.005900
      f-2     :     0.007129
      f+3     :     0.005450
      f-3     :     0.008707
 57 H s       :     0.772841  s :     0.772841
      pz      :     0.029065  p :     0.061423
      px      :     0.020894
      py      :     0.011464
 58 C s       :     2.763441  s :     2.763441
      pz      :     0.984885  p :     2.941117
      px      :     0.932952
      py      :     1.023280
      dz2     :     0.066345  d :     0.387973
      dxz     :     0.047616
      dyz     :     0.128111
      dx2y2   :     0.068239
      dxy     :     0.077662
      f0      :     0.007129  f :     0.043457
      f+1     :     0.005103
      f-1     :     0.006420
      f+2     :     0.005951
      f-2     :     0.006857
      f+3     :     0.005827
      f-3     :     0.006170
 59 H s       :     0.780350  s :     0.780350
      pz      :     0.020059  p :     0.060448
      px      :     0.014662
      py      :     0.025727
 60 C s       :     2.765819  s :     2.765819
      pz      :     1.000549  p :     2.927771
      px      :     0.921663
      py      :     1.005558
      dz2     :     0.100750  d :     0.391035
      dxz     :     0.063758
      dyz     :     0.093203
      dx2y2   :     0.073763
      dxy     :     0.059561
      f0      :     0.005580  f :     0.043405
      f+1     :     0.005380
      f-1     :     0.008863
      f+2     :     0.006259
      f-2     :     0.008241
      f+3     :     0.003961
      f-3     :     0.005122
 61 H s       :     0.781382  s :     0.781382
      pz      :     0.012738  p :     0.060265
      px      :     0.013808
      py      :     0.033719
 62 C s       :     2.763583  s :     2.763583
      pz      :     0.963753  p :     2.939026
      px      :     0.912115
      py      :     1.063158
      dz2     :     0.067540  d :     0.388580
      dxz     :     0.047266
      dyz     :     0.101487
      dx2y2   :     0.090162
      dxy     :     0.082124
      f0      :     0.003889  f :     0.043331
      f+1     :     0.003036
      f-1     :     0.009648
      f+2     :     0.006135
      f-2     :     0.007018
      f+3     :     0.005292
      f-3     :     0.008313
 63 H s       :     0.780445  s :     0.780445
      pz      :     0.028794  p :     0.060431
      px      :     0.020261
      py      :     0.011377
 64 C s       :     2.756126  s :     2.756126
      pz      :     0.973261  p :     2.911706
      px      :     0.907453
      py      :     1.030991
      dz2     :     0.069750  d :     0.389229
      dxz     :     0.048142
      dyz     :     0.125905
      dx2y2   :     0.070544
      dxy     :     0.074889
      f0      :     0.007711  f :     0.043623
      f+1     :     0.005159
      f-1     :     0.006470
      f+2     :     0.006075
      f-2     :     0.006361
      f+3     :     0.005891
      f-3     :     0.005956
 65 H s       :     0.775785  s :     0.775785
      pz      :     0.021084  p :     0.064108
      px      :     0.014794
      py      :     0.028230
 66 H s       :     0.650447  s :     0.650447
      pz      :     0.030289  p :     0.116157
      px      :     0.041011
      py      :     0.044857
 67 O s       :     3.420805  s :     3.420805
      pz      :     1.589501  p :     4.614013
      px      :     1.573080
      py      :     1.451433
      dz2     :     0.015581  d :     0.060909
      dxz     :     0.022480
      dyz     :     0.006701
      dx2y2   :     0.009961
      dxy     :     0.006186
      f0      :     0.000873  f :     0.005268
      f+1     :     0.001718
      f-1     :     0.000224
      f+2     :     0.001208
      f-2     :     0.000684
      f+3     :     0.000349
      f-3     :     0.000211
 68 C s       :     2.755239  s :     2.755239
      pz      :     0.964492  p :     2.679780
      px      :     0.982064
      py      :     0.733223
      dz2     :     0.307097  d :     1.015478
      dxz     :     0.309992
      dyz     :     0.200482
      dx2y2   :     0.104409
      dxy     :     0.093498
      f0      :     0.034686  f :     0.162398
      f+1     :     0.052778
      f-1     :     0.018085
      f+2     :     0.019847
      f-2     :     0.022043
      f+3     :     0.007705
      f-3     :     0.007254
 69 C s       :     2.717059  s :     2.717059
      pz      :     1.039684  p :     2.877071
      px      :     0.981931
      py      :     0.855456
      dz2     :     0.138846  d :     0.494056
      dxz     :     0.156540
      dyz     :     0.075402
      dx2y2   :     0.073462
      dxy     :     0.049807
      f0      :     0.010464  f :     0.055112
      f+1     :     0.016073
      f-1     :     0.005004
      f+2     :     0.007815
      f-2     :     0.006530
      f+3     :     0.005008
      f-3     :     0.004219
 70 C s       :     2.759132  s :     2.759132
      pz      :     1.021396  p :     2.919931
      px      :     1.033156
      py      :     0.865379
      dz2     :     0.084538  d :     0.389425
      dxz     :     0.163834
      dyz     :     0.048344
      dx2y2   :     0.046328
      dxy     :     0.046381
      f0      :     0.008579  f :     0.043159
      f+1     :     0.011744
      f-1     :     0.005906
      f+2     :     0.006090
      f-2     :     0.001756
      f+3     :     0.004278
      f-3     :     0.004805
 71 H s       :     0.783018  s :     0.783018
      pz      :     0.021930  p :     0.061804
      px      :     0.026546
      py      :     0.013328
 72 C s       :     2.764907  s :     2.764907
      pz      :     0.996653  p :     2.952305
      px      :     1.066578
      py      :     0.889074
      dz2     :     0.113598  d :     0.391087
      dxz     :     0.115893
      dyz     :     0.017932
      dx2y2   :     0.068880
      dxy     :     0.074783
      f0      :     0.006194  f :     0.043220
      f+1     :     0.011860
      f-1     :     0.001392
      f+2     :     0.007556
      f-2     :     0.006264
      f+3     :     0.005323
      f-3     :     0.004632
 73 H s       :     0.785247  s :     0.785247
      pz      :     0.034647  p :     0.060207
      px      :     0.012027
      py      :     0.013533
 74 C s       :     2.766711  s :     2.766711
      pz      :     1.062995  p :     2.941694
      px      :     1.002684
      py      :     0.876015
      dz2     :     0.124176  d :     0.393087
      dxz     :     0.123620
      dyz     :     0.073470
      dx2y2   :     0.051730
      dxy     :     0.020091
      f0      :     0.009051  f :     0.043294
      f+1     :     0.012611
      f-1     :     0.004987
      f+2     :     0.005839
      f-2     :     0.005755
      f+3     :     0.003290
      f-3     :     0.001761
 75 H s       :     0.785062  s :     0.785062
      pz      :     0.013150  p :     0.060186
      px      :     0.034151
      py      :     0.012885
 76 C s       :     2.765046  s :     2.765046
      pz      :     1.033764  p :     2.952041
      px      :     1.030384
      py      :     0.887893
      dz2     :     0.085251  d :     0.391018
      dxz     :     0.167969
      dyz     :     0.048101
      dx2y2   :     0.044660
      dxy     :     0.045037
      f0      :     0.008728  f :     0.043220
      f+1     :     0.011887
      f-1     :     0.005884
      f+2     :     0.006071
      f-2     :     0.001704
      f+3     :     0.004270
      f-3     :     0.004677
 77 H s       :     0.785184  s :     0.785184
      pz      :     0.022315  p :     0.060212
      px      :     0.024185
      py      :     0.013712
 78 C s       :     2.759423  s :     2.759423
      pz      :     0.998308  p :     2.919687
      px      :     1.056023
      py      :     0.865357
      dz2     :     0.110847  d :     0.389487
      dxz     :     0.117226
      dyz     :     0.018051
      dx2y2   :     0.067116
      dxy     :     0.076246
      f0      :     0.006068  f :     0.043183
      f+1     :     0.011792
      f-1     :     0.001361
      f+2     :     0.007649
      f-2     :     0.006437
      f+3     :     0.005175
      f-3     :     0.004700
 79 H s       :     0.783075  s :     0.783075
      pz      :     0.035301  p :     0.061917
      px      :     0.013245
      py      :     0.013371
 80 O s       :     3.413963  s :     3.413963
      pz      :     1.491630  p :     4.607856
      px      :     1.642494
      py      :     1.473731
      dz2     :     0.027269  d :     0.061631
      dxz     :     0.018763
      dyz     :     0.012410
      dx2y2   :     0.001037
      dxy     :     0.002153
      f0      :     0.002122  f :     0.005196
      f+1     :     0.001683
      f-1     :     0.001038
      f+2     :     0.000155
      f-2     :     0.000145
      f+3     :     0.000015
      f-3     :     0.000038
 81 H s       :     0.656760  s :     0.656760
      pz      :     0.025355  p :     0.143529
      px      :     0.067552
      py      :     0.050622


                      *****************************
                      * MAYER POPULATION ANALYSIS *
                      *****************************

  NA   - Mulliken gross atomic population
  ZA   - Total nuclear charge
  QA   - Mulliken gross atomic charge
  VA   - Mayer's total valence
  BVA  - Mayer's bonded valence
  FA   - Mayer's free valence

  ATOM       NA         ZA         QA         VA         BVA        FA
  0 O      8.4228     8.0000    -0.4228     2.1143     2.1143     0.0000
  1 O      8.3922     8.0000    -0.3922     2.1525     2.1525    -0.0000
  2 N      7.1290     7.0000    -0.1290     3.2692     3.2692     0.0000
  3 N      6.7454     7.0000     0.2546     3.5087     3.5087     0.0000
  4 C      5.8505     6.0000     0.1495     4.2830     4.2830     0.0000
  5 C      5.8062     6.0000     0.1938     3.6967     3.6967     0.0000
  6 H      0.8381     1.0000     0.1619     1.0021     1.0021     0.0000
  7 C      6.0237     6.0000    -0.0237     3.6707     3.6707    -0.0000
  8 C      6.1602     6.0000    -0.1602     3.8987     3.8987    -0.0000
  9 H      0.8276     1.0000     0.1724     0.9433     0.9433    -0.0000
 10 C      6.1718     6.0000    -0.1718     3.8712     3.8712    -0.0000
 11 H      0.8481     1.0000     0.1519     0.9671     0.9671    -0.0000
 12 C      6.1399     6.0000    -0.1399     3.8435     3.8435    -0.0000
 13 H      0.8429     1.0000     0.1571     0.9612     0.9612    -0.0000
 14 C      6.1959     6.0000    -0.1959     3.9105     3.9105     0.0000
 15 H      0.8433     1.0000     0.1567     0.9627     0.9627     0.0000
 16 C      6.1734     6.0000    -0.1734     3.8944     3.8944    -0.0000
 17 H      0.8363     1.0000     0.1637     0.9624     0.9624     0.0000
 18 C      5.8714     6.0000     0.1286     3.9312     3.9312     0.0000
 19 C      6.4272     6.0000    -0.4272     3.8463     3.8463     0.0000
 20 H      0.8510     1.0000     0.1490     0.9824     0.9824     0.0000
 21 H      0.8482     1.0000     0.1518     0.9694     0.9694     0.0000
 22 H      0.8611     1.0000     0.1389     0.9777     0.9777     0.0000
 23 C      6.4247     6.0000    -0.4247     3.8481     3.8481    -0.0000
 24 H      0.8600     1.0000     0.1400     0.9785     0.9785    -0.0000
 25 H      0.8524     1.0000     0.1476     0.9709     0.9709     0.0000
 26 H      0.8552     1.0000     0.1448     0.9855     0.9855     0.0000
 27 C      6.4206     6.0000    -0.4206     3.8407     3.8407     0.0000
 28 H      0.8488     1.0000     0.1512     0.9718     0.9718    -0.0000
 29 H      0.8545     1.0000     0.1455     0.9842     0.9842     0.0000
 30 H      0.8533     1.0000     0.1467     0.9768     0.9768     0.0000
 31 C      5.8990     6.0000     0.1010     3.8898     3.8898    -0.0000
 32 C      6.0579     6.0000    -0.0579     3.7081     3.7081     0.0000
 33 C      6.1757     6.0000    -0.1757     3.8169     3.8169    -0.0000
 34 H      0.8322     1.0000     0.1678     0.9642     0.9642    -0.0000
 35 C      6.2016     6.0000    -0.2016     3.9391     3.9391    -0.0000
 36 H      0.8426     1.0000     0.1574     0.9622     0.9622    -0.0000
 37 C      6.1617     6.0000    -0.1617     3.8187     3.8187    -0.0000
 38 H      0.8407     1.0000     0.1593     0.9612     0.9612    -0.0000
 39 C      6.2339     6.0000    -0.2339     3.9803     3.9803    -0.0000
 40 H      0.8168     1.0000     0.1832     0.9301     0.9301     0.0000
 41 C      5.8965     6.0000     0.1035     3.9209     3.9209    -0.0000
 42 C      6.4327     6.0000    -0.4327     3.8570     3.8570    -0.0000
 43 H      0.8537     1.0000     0.1463     0.9716     0.9716     0.0000
 44 H      0.8527     1.0000     0.1473     0.9705     0.9705    -0.0000
 45 H      0.8560     1.0000     0.1440     0.9715     0.9715    -0.0000
 46 C      6.4721     6.0000    -0.4721     3.9455     3.9455    -0.0000
 47 H      0.8485     1.0000     0.1515     0.9893     0.9893    -0.0000
 48 H      0.8293     1.0000     0.1707     0.9674     0.9674     0.0000
 49 H      0.8364     1.0000     0.1636     0.9804     0.9804    -0.0000
 50 C      6.4394     6.0000    -0.4394     3.8786     3.8786    -0.0000
 51 H      0.8533     1.0000     0.1467     0.9809     0.9809    -0.0000
 52 H      0.8546     1.0000     0.1454     0.9700     0.9700    -0.0000
 53 H      0.8546     1.0000     0.1454     0.9719     0.9719    -0.0000
 54 C      5.5565     6.0000     0.4435     4.0721     4.0721     0.0000
 55 C      6.0604     6.0000    -0.0604     3.7372     3.7372     0.0000
 56 C      6.2026     6.0000    -0.2026     3.9243     3.9243     0.0000
 57 H      0.8390     1.0000     0.1610     0.9735     0.9735     0.0000
 58 C      6.1717     6.0000    -0.1717     3.9025     3.9025     0.0000
 59 H      0.8380     1.0000     0.1620     0.9607     0.9607     0.0000
 60 C      6.1178     6.0000    -0.1178     3.8584     3.8584    -0.0000
 61 H      0.8374     1.0000     0.1626     0.9585     0.9585    -0.0000
 62 C      6.1885     6.0000    -0.1885     3.9486     3.9486    -0.0000
 63 H      0.8412     1.0000     0.1588     0.9632     0.9632    -0.0000
 64 C      6.1014     6.0000    -0.1014     3.8470     3.8470    -0.0000
 65 H      0.8196     1.0000     0.1804     0.9396     0.9396    -0.0000
 66 H      0.8116     1.0000     0.1884     1.0657     1.0657    -0.0000
 67 O      8.5924     8.0000    -0.5924     1.8526     1.8526    -0.0000
 68 C      5.6213     6.0000     0.3787     4.3597     4.3597    -0.0000
 69 C      5.8696     6.0000     0.1304     3.3944     3.3944    -0.0000
 70 C      6.2313     6.0000    -0.2313     3.9803     3.9803     0.0000
 71 H      0.8433     1.0000     0.1567     0.9813     0.9813     0.0000
 72 C      6.1564     6.0000    -0.1564     3.8984     3.8984    -0.0000
 73 H      0.8450     1.0000     0.1550     0.9622     0.9622    -0.0000
 74 C      6.1526     6.0000    -0.1526     3.8976     3.8976    -0.0000
 75 H      0.8422     1.0000     0.1578     0.9595     0.9595    -0.0000
 76 C      6.1472     6.0000    -0.1472     3.8874     3.8874    -0.0000
 77 H      0.8447     1.0000     0.1553     0.9619     0.9619    -0.0000
 78 C      6.2435     6.0000    -0.2435     3.9629     3.9629    -0.0000
 79 H      0.8521     1.0000     0.1479     0.9942     0.9942    -0.0000
 80 O      8.6237     8.0000    -0.6237     1.8232     1.8232    -0.0000
 81 H      0.7318     1.0000     0.2682     0.9770     0.9770     0.0000

  Mayer bond orders larger than 0.100000
B(  0-O ,  4-C ) :   1.5916 B(  0-O , 54-C ) :   0.2772 B(  1-O , 54-C ) :   2.0126 
B(  2-N ,  4-C ) :   1.5644 B(  2-N , 18-C ) :   0.8754 B(  2-N , 81-H ) :   0.7864 
B(  3-N ,  5-C ) :   0.9112 B(  3-N , 31-C ) :   0.9889 B(  3-N , 54-C ) :   0.7375 
B(  3-N , 66-H ) :   0.8213 B(  4-C ,  5-C ) :   0.8608 B(  4-C ,  7-C ) :   0.1202 
B(  5-C ,  6-H ) :   0.9311 B(  5-C ,  7-C ) :   0.8960 B(  7-C ,  8-C ) :   1.2882 
B(  7-C , 16-C ) :   1.3023 B(  8-C ,  9-H ) :   0.9753 B(  8-C , 10-C ) :   1.3810 
B( 10-C , 11-H ) :   0.9893 B( 10-C , 12-C ) :   1.3561 B( 12-C , 13-H ) :   0.9792 
B( 12-C , 14-C ) :   1.3632 B( 14-C , 15-H ) :   0.9843 B( 14-C , 16-C ) :   1.4244 
B( 16-C , 17-H ) :   0.9648 B( 18-C , 19-C ) :   0.9751 B( 18-C , 23-C ) :   0.9817 
B( 18-C , 27-C ) :   0.9731 B( 19-C , 20-H ) :   0.9614 B( 19-C , 21-H ) :   0.9597 
B( 19-C , 22-H ) :   0.9641 B( 23-C , 24-H ) :   0.9648 B( 23-C , 25-H ) :   0.9611 
B( 23-C , 26-H ) :   0.9616 B( 27-C , 28-H ) :   0.9611 B( 27-C , 29-H ) :   0.9647 
B( 27-C , 30-H ) :   0.9646 B( 31-C , 32-C ) :   1.3315 B( 31-C , 39-C ) :   1.3763 
B( 32-C , 33-C ) :   1.2781 B( 32-C , 41-C ) :   0.9647 B( 33-C , 34-H ) :   0.9653 
B( 33-C , 35-C ) :   1.4375 B( 35-C , 36-H ) :   0.9830 B( 35-C , 37-C ) :   1.3363 
B( 37-C , 38-H ) :   0.9886 B( 37-C , 39-C ) :   1.3702 B( 39-C , 40-H ) :   0.9765 
B( 41-C , 42-C ) :   0.9503 B( 41-C , 46-C ) :   1.0282 B( 41-C , 50-C ) :   0.9468 
B( 42-C , 43-H ) :   0.9581 B( 42-C , 44-H ) :   0.9616 B( 42-C , 45-H ) :   0.9689 
B( 46-C , 47-H ) :   0.9287 B( 46-C , 48-H ) :   0.9453 B( 46-C , 49-H ) :   0.9289 
B( 50-C , 51-H ) :   0.9682 B( 50-C , 52-H ) :   0.9605 B( 50-C , 53-H ) :   0.9570 
B( 54-C , 55-C ) :   0.9523 B( 55-C , 56-C ) :   1.3235 B( 55-C , 64-C ) :   1.3271 
B( 56-C , 57-H ) :   0.9805 B( 56-C , 58-C ) :   1.4230 B( 58-C , 59-H ) :   0.9755 
B( 58-C , 60-C ) :   1.3710 B( 60-C , 61-H ) :   0.9709 B( 60-C , 62-C ) :   1.3819 
B( 62-C , 63-H ) :   0.9793 B( 62-C , 64-C ) :   1.4327 B( 64-C , 65-H ) :   0.9495 
B( 67-O , 68-C ) :   1.7395 B( 67-O , 69-C ) :  -0.1335 B( 68-C , 69-C ) :   0.9311 
B( 68-C , 80-O ) :   1.6292 B( 69-C , 70-C ) :   1.3432 B( 69-C , 78-C ) :   1.3408 
B( 69-C , 80-O ) :  -0.1452 B( 70-C , 71-H ) :   0.9590 B( 70-C , 72-C ) :   1.4254 
B( 72-C , 73-H ) :   0.9759 B( 72-C , 74-C ) :   1.3857 B( 74-C , 75-H ) :   0.9704 
B( 74-C , 76-C ) :   1.3890 B( 76-C , 77-H ) :   0.9755 B( 76-C , 78-C ) :   1.4162 
B( 78-C , 79-H ) :   0.9664 B( 80-O , 81-H ) :   0.1504 

-------
TIMINGS
-------

Total SCF time: 0 days 0 hours 7 min 12 sec 

Total time                  ....     432.253 sec
Sum of individual times     ....     411.661 sec  ( 95.2%)

Fock matrix formation       ....     368.640 sec  ( 85.3%)
  Split-RI-J                ....      32.837 sec  (  8.9% of F)
  Chain of spheres X        ....     223.401 sec  ( 60.6% of F)
  XC integration            ....      43.747 sec  ( 11.9% of F)
    Basis function eval.    ....       2.446 sec  (  5.6% of XC)
    Density eval.           ....       6.570 sec  ( 15.0% of XC)
    XC-Functional eval.     ....       0.206 sec  (  0.5% of XC)
    XC-Potential eval.      ....       3.578 sec  (  8.2% of XC)
Diagonalization             ....       6.169 sec  (  1.4%)
Density matrix formation    ....       1.872 sec  (  0.4%)
Population analysis         ....       2.714 sec  (  0.6%)
Initial guess               ....       4.153 sec  (  1.0%)
Orbital Transformation      ....       0.000 sec  (  0.0%)
Orbital Orthonormalization  ....       0.000 sec  (  0.0%)
DIIS solution               ....       7.287 sec  (  1.7%)
SOSCF solution              ....       8.093 sec  (  1.9%)
Grid generation             ....      12.733 sec  (  2.9%)

Maximum memory used throughout the entire SCF-calculation: 582.6 MB
[1715660618.069421] [node128:2452599:0]          mpool.c:43   UCX  WARN  object 0x14616640 was not returned to mpool ucp_requests
[1715660618.069439] [node128:2452599:0]          mpool.c:43   UCX  WARN  object 0x14616d40 was not returned to mpool ucp_requests
[1715660618.069444] [node128:2452599:0]          mpool.c:43   UCX  WARN  object 0x14616f00 was not returned to mpool ucp_requests
[1715660618.069456] [node128:2452600:0]          mpool.c:43   UCX  WARN  object 0x131e7a00 was not returned to mpool ucp_requests
[1715660618.069471] [node128:2452600:0]          mpool.c:43   UCX  WARN  object 0x131e7d80 was not returned to mpool ucp_requests
[1715660618.069475] [node128:2452600:0]          mpool.c:43   UCX  WARN  object 0x131e7f40 was not returned to mpool ucp_requests
[1715660618.069505] [node128:2452602:0]          mpool.c:43   UCX  WARN  object 0x147ba900 was not returned to mpool ucp_requests
[1715660618.069522] [node128:2452602:0]          mpool.c:43   UCX  WARN  object 0x147bb000 was not returned to mpool ucp_requests
[1715660618.069525] [node128:2452602:0]          mpool.c:43   UCX  WARN  object 0x147bb1c0 was not returned to mpool ucp_requests
[1715660618.069522] [node128:2452604:0]          mpool.c:43   UCX  WARN  object 0x135f1380 was not returned to mpool ucp_requests
[1715660618.069540] [node128:2452604:0]          mpool.c:43   UCX  WARN  object 0x135f1e00 was not returned to mpool ucp_requests
[1715660618.069543] [node128:2452604:0]          mpool.c:43   UCX  WARN  object 0x135f1fc0 was not returned to mpool ucp_requests
[1715660618.069466] [node128:2452605:0]          mpool.c:43   UCX  WARN  object 0x14951240 was not returned to mpool ucp_requests
[1715660618.069481] [node128:2452605:0]          mpool.c:43   UCX  WARN  object 0x14951cc0 was not returned to mpool ucp_requests
[1715660618.069485] [node128:2452605:0]          mpool.c:43   UCX  WARN  object 0x14951e80 was not returned to mpool ucp_requests
[1715660618.069536] [node128:2452606:0]          mpool.c:43   UCX  WARN  object 0x14459240 was not returned to mpool ucp_requests
[1715660618.069548] [node128:2452606:0]          mpool.c:43   UCX  WARN  object 0x14459400 was not returned to mpool ucp_requests
[1715660618.069551] [node128:2452606:0]          mpool.c:43   UCX  WARN  object 0x14459780 was not returned to mpool ucp_requests
[1715660618.069432] [node128:2452607:0]          mpool.c:43   UCX  WARN  object 0x144fb600 was not returned to mpool ucp_requests
[1715660618.069444] [node128:2452607:0]          mpool.c:43   UCX  WARN  object 0x144fb980 was not returned to mpool ucp_requests
[1715660618.069447] [node128:2452607:0]          mpool.c:43   UCX  WARN  object 0x144fbd00 was not returned to mpool ucp_requests
[1715660618.069445] [node128:2452609:0]          mpool.c:43   UCX  WARN  object 0x133f1700 was not returned to mpool ucp_requests
[1715660618.069469] [node128:2452609:0]          mpool.c:43   UCX  WARN  object 0x133f18c0 was not returned to mpool ucp_requests
[1715660618.069473] [node128:2452609:0]          mpool.c:43   UCX  WARN  object 0x133f1c40 was not returned to mpool ucp_requests
[1715660618.069503] [node128:2452610:0]          mpool.c:43   UCX  WARN  object 0x146ec800 was not returned to mpool ucp_requests
[1715660618.069524] [node128:2452610:0]          mpool.c:43   UCX  WARN  object 0x146ecb80 was not returned to mpool ucp_requests
[1715660618.069528] [node128:2452610:0]          mpool.c:43   UCX  WARN  object 0x146ecd40 was not returned to mpool ucp_requests
[1715660618.069523] [node128:2452611:0]          mpool.c:43   UCX  WARN  object 0x13d6c940 was not returned to mpool ucp_requests
[1715660618.069534] [node128:2452611:0]          mpool.c:43   UCX  WARN  object 0x13d6ccc0 was not returned to mpool ucp_requests
[1715660618.069537] [node128:2452611:0]          mpool.c:43   UCX  WARN  object 0x13d6ce80 was not returned to mpool ucp_requests
[1715660618.069560] [node128:2452612:0]          mpool.c:43   UCX  WARN  object 0x13d24b00 was not returned to mpool ucp_requests
[1715660618.069569] [node128:2452612:0]          mpool.c:43   UCX  WARN  object 0x13d24cc0 was not returned to mpool ucp_requests
[1715660618.069572] [node128:2452612:0]          mpool.c:43   UCX  WARN  object 0x13d24e80 was not returned to mpool ucp_requests
[1715660618.069573] [node128:2452613:0]          mpool.c:43   UCX  WARN  object 0x141c08c0 was not returned to mpool ucp_requests
[1715660618.069583] [node128:2452613:0]          mpool.c:43   UCX  WARN  object 0x141c0c40 was not returned to mpool ucp_requests
[1715660618.069589] [node128:2452613:0]          mpool.c:43   UCX  WARN  object 0x141c0e00 was not returned to mpool ucp_requests
[1715660618.069530] [node128:2452614:0]          mpool.c:43   UCX  WARN  object 0x142d9a80 was not returned to mpool ucp_requests
[1715660618.069542] [node128:2452614:0]          mpool.c:43   UCX  WARN  object 0x142d9c40 was not returned to mpool ucp_requests
[1715660618.069545] [node128:2452614:0]          mpool.c:43   UCX  WARN  object 0x142d9e00 was not returned to mpool ucp_requests
[1715660618.069475] [node128:2452615:0]          mpool.c:43   UCX  WARN  object 0x13dfcb40 was not returned to mpool ucp_requests
[1715660618.069487] [node128:2452615:0]          mpool.c:43   UCX  WARN  object 0x13dfcd00 was not returned to mpool ucp_requests
[1715660618.069491] [node128:2452615:0]          mpool.c:43   UCX  WARN  object 0x13dfd080 was not returned to mpool ucp_requests
[1715660618.069539] [node128:2452616:0]          mpool.c:43   UCX  WARN  object 0x13b128c0 was not returned to mpool ucp_requests
[1715660618.069554] [node128:2452616:0]          mpool.c:43   UCX  WARN  object 0x13b12a80 was not returned to mpool ucp_requests
[1715660618.069557] [node128:2452616:0]          mpool.c:43   UCX  WARN  object 0x13b12c40 was not returned to mpool ucp_requests
[1715660618.069498] [node128:2452617:0]          mpool.c:43   UCX  WARN  object 0x1365aa40 was not returned to mpool ucp_requests
[1715660618.069517] [node128:2452617:0]          mpool.c:43   UCX  WARN  object 0x1365ac00 was not returned to mpool ucp_requests
[1715660618.069521] [node128:2452617:0]          mpool.c:43   UCX  WARN  object 0x1365adc0 was not returned to mpool ucp_requests
[1715660618.069427] [node128:2452591:0]          mpool.c:43   UCX  WARN  object 0x139faa80 was not returned to mpool ucp_requests
[1715660618.069440] [node128:2452591:0]          mpool.c:43   UCX  WARN  object 0x139fac40 was not returned to mpool ucp_requests
[1715660618.069443] [node128:2452591:0]          mpool.c:43   UCX  WARN  object 0x139fae00 was not returned to mpool ucp_requests
[1715660618.069445] [node128:2452591:0]          mpool.c:43   UCX  WARN  object 0x139fafc0 was not returned to mpool ucp_requests
[1715660618.069452] [node128:2452589:0]          mpool.c:43   UCX  WARN  object 0x14aaf880 was not returned to mpool ucp_requests
[1715660618.069474] [node128:2452589:0]          mpool.c:43   UCX  WARN  object 0x14aafc00 was not returned to mpool ucp_requests
[1715660618.069480] [node128:2452589:0]          mpool.c:43   UCX  WARN  object 0x14aafdc0 was not returned to mpool ucp_requests
[1715660618.069483] [node128:2452589:0]          mpool.c:43   UCX  WARN  object 0x14aaff80 was not returned to mpool ucp_requests
[1715660618.069581] [node128:2452590:0]          mpool.c:43   UCX  WARN  object 0x13b667c0 was not returned to mpool ucp_requests
[1715660618.069595] [node128:2452590:0]          mpool.c:43   UCX  WARN  object 0x13b66980 was not returned to mpool ucp_requests
[1715660618.069599] [node128:2452590:0]          mpool.c:43   UCX  WARN  object 0x13b66b40 was not returned to mpool ucp_requests
[1715660618.069601] [node128:2452590:0]          mpool.c:43   UCX  WARN  object 0x13b66d00 was not returned to mpool ucp_requests
[1715660618.069477] [node128:2452593:0]          mpool.c:43   UCX  WARN  object 0x146c69c0 was not returned to mpool ucp_requests
[1715660618.069492] [node128:2452593:0]          mpool.c:43   UCX  WARN  object 0x146c6b80 was not returned to mpool ucp_requests
[1715660618.069497] [node128:2452593:0]          mpool.c:43   UCX  WARN  object 0x146c6d40 was not returned to mpool ucp_requests
[1715660618.069500] [node128:2452593:0]          mpool.c:43   UCX  WARN  object 0x146c6f00 was not returned to mpool ucp_requests
[1715660618.069535] [node128:2452594:0]          mpool.c:43   UCX  WARN  object 0x138c7980 was not returned to mpool ucp_requests
[1715660618.069547] [node128:2452594:0]          mpool.c:43   UCX  WARN  object 0x138c7b40 was not returned to mpool ucp_requests
[1715660618.069551] [node128:2452594:0]          mpool.c:43   UCX  WARN  object 0x138c7d00 was not returned to mpool ucp_requests
[1715660618.069553] [node128:2452594:0]          mpool.c:43   UCX  WARN  object 0x138c7ec0 was not returned to mpool ucp_requests
[1715660618.069556] [node128:2452594:0]          mpool.c:43   UCX  WARN  object 0x138c8080 was not returned to mpool ucp_requests
[1715660618.069571] [node128:2452595:0]          mpool.c:43   UCX  WARN  object 0x14504780 was not returned to mpool ucp_requests
[1715660618.069583] [node128:2452595:0]          mpool.c:43   UCX  WARN  object 0x14504940 was not returned to mpool ucp_requests
[1715660618.069585] [node128:2452595:0]          mpool.c:43   UCX  WARN  object 0x14504b00 was not returned to mpool ucp_requests
[1715660618.069588] [node128:2452595:0]          mpool.c:43   UCX  WARN  object 0x14504cc0 was not returned to mpool ucp_requests
[1715660618.069590] [node128:2452595:0]          mpool.c:43   UCX  WARN  object 0x14504e80 was not returned to mpool ucp_requests
[1715660618.069473] [node128:2452596:0]          mpool.c:43   UCX  WARN  object 0x12a3bb00 was not returned to mpool ucp_requests
[1715660618.069487] [node128:2452596:0]          mpool.c:43   UCX  WARN  object 0x12a3bcc0 was not returned to mpool ucp_requests
[1715660618.069491] [node128:2452596:0]          mpool.c:43   UCX  WARN  object 0x12a3c040 was not returned to mpool ucp_requests
[1715660618.069488] [node128:2452597:0]          mpool.c:43   UCX  WARN  object 0x133e76c0 was not returned to mpool ucp_requests
[1715660618.069508] [node128:2452597:0]          mpool.c:43   UCX  WARN  object 0x133e7f80 was not returned to mpool ucp_requests
[1715660618.069512] [node128:2452597:0]          mpool.c:43   UCX  WARN  object 0x133e8140 was not returned to mpool ucp_requests
[1715660618.069535] [node128:2452598:0]          mpool.c:43   UCX  WARN  object 0x14828880 was not returned to mpool ucp_requests
[1715660618.069548] [node128:2452598:0]          mpool.c:43   UCX  WARN  object 0x14829bc0 was not returned to mpool ucp_requests
[1715660618.069552] [node128:2452598:0]          mpool.c:43   UCX  WARN  object 0x14829d80 was not returned to mpool ucp_requests
[1715660618.069562] [node128:2452601:0]          mpool.c:43   UCX  WARN  object 0x13485400 was not returned to mpool ucp_requests
[1715660618.069573] [node128:2452601:0]          mpool.c:43   UCX  WARN  object 0x13485cc0 was not returned to mpool ucp_requests
[1715660618.069580] [node128:2452601:0]          mpool.c:43   UCX  WARN  object 0x13485e80 was not returned to mpool ucp_requests
[1715660618.069527] [node128:2452603:0]          mpool.c:43   UCX  WARN  object 0x1415fd40 was not returned to mpool ucp_requests
[1715660618.069541] [node128:2452603:0]          mpool.c:43   UCX  WARN  object 0x1415ff00 was not returned to mpool ucp_requests
[1715660618.069544] [node128:2452603:0]          mpool.c:43   UCX  WARN  object 0x141600c0 was not returned to mpool ucp_requests
[1715660618.071863] [node128:2452608:0]          mpool.c:43   UCX  WARN  object 0x12b4ebc0 was not returned to mpool ucp_requests
[1715660618.071878] [node128:2452608:0]          mpool.c:43   UCX  WARN  object 0x12b4ed80 was not returned to mpool ucp_requests
[1715660618.071882] [node128:2452608:0]          mpool.c:43   UCX  WARN  object 0x12b4f100 was not returned to mpool ucp_requests
[1715660618.117156] [node128:2452592:0]          mpool.c:43   UCX  WARN  object 0x135c38c0 was not returned to mpool ucp_requests
[1715660618.117177] [node128:2452592:0]          mpool.c:43   UCX  WARN  object 0x135c3a80 was not returned to mpool ucp_requests
[1715660618.117180] [node128:2452592:0]          mpool.c:43   UCX  WARN  object 0x135c3c40 was not returned to mpool ucp_requests
[1715660618.117186] [node128:2452592:0]          mpool.c:43   UCX  WARN  object 0x135c3e00 was not returned to mpool ucp_requests


-------------------------------------------------------------------------------
                          DFT DISPERSION CORRECTION                            
                                                                               
                              DFTD3 V3.1  Rev 1                                
                          USING Becke-Johnson damping                          
-------------------------------------------------------------------------------
The PBE0 functional is recognized
Active option DFTDOPT                   ...         4   

molecular C6(AA) [au] = 70437.211408 


            DFT-D V3
 parameters
 s6 scaling factor         :     1.0000 
 a1 scaling factor         :     0.4145 
 s8 scaling factor         :     1.2177 
 a2 scaling factor         :     4.8593 
 ad hoc parameters k1-k3   :    16.0000     1.3333    -4.0000 

 Edisp/kcal,au: -75.904487748637  -0.120961487897 
 E6   /kcal   : -48.910682774 
 E8   /kcal   : -26.993804975 
 % E8         :  35.562857711 

-------------------------   ----------------
Dispersion correction           -0.120961488
-------------------------   ----------------


-------------------------   --------------------
FINAL SINGLE POINT ENERGY     -1805.026511519700
-------------------------   --------------------


           ************************************************************
           *        Program running with 30 parallel MPI-processes    *
           *              working on a common directory               *
           ************************************************************
------------------------------------------------------------------------------
                         ORCA SCF GRADIENT CALCULATION
------------------------------------------------------------------------------

 ... reading COSX grid (gridx3)
Gradient of the Kohn-Sham DFT energy:
Kohn-Sham wavefunction type      ... RKS
Hartree-Fock exchange scaling    ...    0.250
Number of operators              ...    1
Number of atoms                  ...   82
Basis set dimensions             ... 1542
Integral neglect threshold       ... 2.5e-11
Integral primitive cutoff        ... 2.5e-12
SHARK Integral package           ... ON

Nuc. rep. gradient       (SHARK) ... done (  0.0 sec)
HCore & Overlap gradient (SHARK) ... done (  1.5 sec)
RI-J gradient            (SHARK) ... done (  6.5 sec)
COSX-gradient                    ... done ( 54.9 sec)
Exchange-correlation gradient    ... done
Dispersion correction            ... done

------------------
CARTESIAN GRADIENT
------------------

   1   O   :   -0.000001303    0.000066520   -0.000085457
   2   O   :   -0.000008039    0.000029024   -0.000021231
   3   N   :    0.000173483    0.000224933    0.000112285
   4   N   :   -0.000004191   -0.000093499   -0.000025035
   5   C   :   -0.000050319    0.000072538    0.000010587
   6   C   :    0.000014737   -0.000090827   -0.000023152
   7   H   :    0.000060908   -0.000002702    0.000018880
   8   C   :   -0.000006932    0.000046324   -0.000021612
   9   C   :   -0.000022259    0.000050611    0.000002741
  10   H   :    0.000029754   -0.000126083   -0.000011752
  11   C   :   -0.000033597    0.000034653   -0.000008112
  12   H   :   -0.000005477   -0.000027543    0.000008192
  13   C   :   -0.000004935   -0.000023226   -0.000031819
  14   H   :   -0.000015921   -0.000008710   -0.000007169
  15   C   :    0.000003697   -0.000007998    0.000018490
  16   H   :   -0.000015730   -0.000015395   -0.000030499
  17   C   :   -0.000004135   -0.000085388   -0.000015464
  18   H   :    0.000009637   -0.000031248    0.000012094
  19   C   :   -0.000033353   -0.000005191   -0.000033722
  20   C   :    0.000020381   -0.000038896    0.000045181
  21   H   :    0.000030282   -0.000002139   -0.000029611
  22   H   :   -0.000035905    0.000005294   -0.000012955
  23   H   :   -0.000010637   -0.000028387    0.000017497
  24   C   :   -0.000019490    0.000028375   -0.000015265
  25   H   :   -0.000017589   -0.000064764    0.000140908
  26   H   :   -0.000020141    0.000033725    0.000012145
  27   H   :    0.000006659   -0.000026902   -0.000036522
  28   C   :    0.000007140   -0.000039727   -0.000059362
  29   H   :    0.000002449    0.000001824    0.000002925
  30   H   :   -0.000019390   -0.000004531    0.000003775
  31   H   :    0.000001026   -0.000010950   -0.000019937
  32   C   :   -0.000002844    0.000008645   -0.000034585
  33   C   :    0.000020917   -0.000029427   -0.000019723
  34   C   :   -0.000008161    0.000010942    0.000005335
  35   H   :   -0.000003278    0.000007680   -0.000006535
  36   C   :   -0.000015435   -0.000017328   -0.000011447
  37   H   :   -0.000006458   -0.000003312   -0.000006863
  38   C   :   -0.000012831    0.000021909    0.000001837
  39   H   :   -0.000016502   -0.000018426   -0.000011842
  40   C   :   -0.000039346   -0.000009709   -0.000024147
  41   H   :   -0.000009109    0.000008661   -0.000014267
  42   C   :   -0.000028286    0.000024458   -0.000021004
  43   C   :    0.000042616   -0.000016863   -0.000013441
  44   H   :   -0.000033995    0.000010380    0.000006846
  45   H   :   -0.000002590   -0.000012999   -0.000021473
  46   H   :   -0.000040710   -0.000007807    0.000006208
  47   C   :    0.000005683    0.000015986    0.000047238
  48   H   :   -0.000004880   -0.000025791   -0.000002902
  49   H   :   -0.000020463   -0.000012726   -0.000002350
  50   H   :    0.000001103    0.000087754   -0.000111500
  51   C   :    0.000016724   -0.000002850    0.000026121
  52   H   :   -0.000017244   -0.000006239   -0.000030859
  53   H   :   -0.000019452   -0.000005593   -0.000002171
  54   H   :   -0.000029043   -0.000020918    0.000012146
  55   C   :    0.000059577   -0.000050825    0.000043192
  56   C   :   -0.000048654   -0.000008550    0.000052601
  57   C   :   -0.000042448    0.000000711    0.000013540
  58   H   :   -0.000003951   -0.000008807   -0.000012308
  59   C   :   -0.000009946    0.000006321   -0.000015985
  60   H   :   -0.000007074   -0.000010859    0.000004316
  61   C   :    0.000006584   -0.000009275    0.000021401
  62   H   :   -0.000003221   -0.000014528   -0.000010308
  63   C   :   -0.000015968   -0.000012567   -0.000014741
  64   H   :    0.000004565   -0.000006726   -0.000011882
  65   C   :    0.000068018    0.000004708   -0.000047140
  66   H   :   -0.000040875    0.000010451   -0.000001528
  67   H   :   -0.000018307   -0.000013634    0.000015127
  68   O   :   -0.000051157    0.000037821    0.000014939
  69   C   :   -0.000038441    0.000032016    0.000031148
  70   C   :    0.000014289   -0.000107179   -0.000004048
  71   C   :   -0.000069418   -0.000001047    0.000035774
  72   H   :   -0.000094988    0.000067071   -0.000013254
  73   C   :    0.000013908   -0.000002644   -0.000031466
  74   H   :   -0.000005309   -0.000015663   -0.000064472
  75   C   :    0.000038701    0.000008511   -0.000021219
  76   H   :    0.000019516    0.000009209   -0.000019916
  77   C   :   -0.000015746   -0.000011389    0.000013126
  78   H   :    0.000025878    0.000000897    0.000014023
  79   C   :    0.000011452    0.000002752   -0.000007689
  80   H   :   -0.000018963   -0.000014075    0.000013537
  81   O   :    0.000116217    0.000165274    0.000081524
  82   H   :   -0.000369548   -0.000368804   -0.000245657

Difference to translation invariance:
           :   -0.0006680805   -0.0004446872   -0.0004797210

Difference to rotation invariance:
           :    0.0013448504   -0.0043161095    0.0015354135

Norm of the cartesian gradient     ...    0.0008504261
RMS gradient                       ...    0.0000542212
MAX gradient                       ...    0.0003695478

-------
TIMINGS
-------

Total SCF gradient time            ...       93.184 sec

One electron gradient       ....       1.466 sec  (  1.6%)
RI-J Coulomb gradient       ....       6.531 sec  (  7.0%)
COSX gradient               ....      54.864 sec  ( 58.9%)
XC gradient                 ....      10.050 sec  ( 10.8%)
CPCM gradient               ....       3.066 sec  (  3.3%)
   A-Matrix (El+Nuc)        ....       0.922 sec  (  1.0%)
   Potential                ....       2.144 sec  (  2.3%)

Maximum memory used throughout the entire SCFGRAD-calculation: 371.6 MB

----------------------------------------------------------------------------
                           ORCA NUMERICAL FREQUENCIES
                              (30-process run)
----------------------------------------------------------------------------

Number of atoms                ... 82
Central differences            ... NOT used
Number of displacements        ... 246
Numerical increment            ... 5.000e-03 bohr
IR-spectrum generation         ... on
Raman-spectrum generation      ... off
Surface Crossing Hessian       ... off

The output will be reduced. Please look at the following files:
SCF program output             ... >ImineBzOHTS_S3Dtsoptc.lastscf
Integral program output        ... >ImineBzOHTS_S3Dtsoptc.lastint
Gradient program output        ... >ImineBzOHTS_S3Dtsoptc.lastgrad
Dipole moment program output   ... >ImineBzOHTS_S3Dtsoptc.lastmom
AutoCI program output          ... >ImineBzOHTS_S3Dtsoptc.lastautoci

	<< Calculating on displaced geometry   1 (of 247) >>
	<< Calculating on displaced geometry   8 (of 247) >>
	<< Calculating on displaced geometry  18 (of 247) >>
	<< Calculating on displaced geometry  27 (of 247) >>
	<< Calculating on displaced geometry  22 (of 247) >>
	<< Calculating on displaced geometry  20 (of 247) >>
	<< Calculating on displaced geometry  25 (of 247) >>
	<< Calculating on displaced geometry  15 (of 247) >>
	<< Calculating on displaced geometry  16 (of 247) >>
	<< Calculating on displaced geometry  26 (of 247) >>
	<< Calculating on displaced geometry   4 (of 247) >>
	<< Calculating on displaced geometry   5 (of 247) >>
	<< Calculating on displaced geometry  11 (of 247) >>
	<< Calculating on displaced geometry   2 (of 247) >>
	<< Calculating on displaced geometry  30 (of 247) >>
	<< Calculating on displaced geometry  14 (of 247) >>
	<< Calculating on displaced geometry   9 (of 247) >>
	<< Calculating on displaced geometry  23 (of 247) >>
	<< Calculating on displaced geometry  17 (of 247) >>
	<< Calculating on displaced geometry  24 (of 247) >>
	<< Calculating on displaced geometry  19 (of 247) >>
	<< Calculating on displaced geometry  29 (of 247) >>
	<< Calculating on displaced geometry  13 (of 247) >>
	<< Calculating on displaced geometry  28 (of 247) >>
	<< Calculating on displaced geometry  10 (of 247) >>
	<< Calculating on displaced geometry  21 (of 247) >>
	<< Calculating on displaced geometry   3 (of 247) >>
	<< Calculating on displaced geometry   6 (of 247) >>
	<< Calculating on displaced geometry   7 (of 247) >>
	<< Calculating on displaced geometry  12 (of 247) >>
	<< Calculating on displaced geometry  31 (of 247) >>
	<< Calculating on displaced geometry  32 (of 247) >>
	<< Calculating on displaced geometry  33 (of 247) >>
	<< Calculating on displaced geometry  34 (of 247) >>
	<< Calculating on displaced geometry  35 (of 247) >>
	<< Calculating on displaced geometry  36 (of 247) >>
	<< Calculating on displaced geometry  37 (of 247) >>
	<< Calculating on displaced geometry  38 (of 247) >>
	<< Calculating on displaced geometry  39 (of 247) >>
	<< Calculating on displaced geometry  40 (of 247) >>
	<< Calculating on displaced geometry  41 (of 247) >>
	<< Calculating on displaced geometry  42 (of 247) >>
	<< Calculating on displaced geometry  43 (of 247) >>
	<< Calculating on displaced geometry  44 (of 247) >>
	<< Calculating on displaced geometry  45 (of 247) >>
	<< Calculating on displaced geometry  46 (of 247) >>
	<< Calculating on displaced geometry  47 (of 247) >>
	<< Calculating on displaced geometry  48 (of 247) >>
	<< Calculating on displaced geometry  49 (of 247) >>
	<< Calculating on displaced geometry  50 (of 247) >>
	<< Calculating on displaced geometry  51 (of 247) >>
	<< Calculating on displaced geometry  52 (of 247) >>
	<< Calculating on displaced geometry  53 (of 247) >>
	<< Calculating on displaced geometry  54 (of 247) >>
	<< Calculating on displaced geometry  55 (of 247) >>
	<< Calculating on displaced geometry  56 (of 247) >>
	<< Calculating on displaced geometry  57 (of 247) >>
	<< Calculating on displaced geometry  58 (of 247) >>
	<< Calculating on displaced geometry  59 (of 247) >>
	<< Calculating on displaced geometry  60 (of 247) >>
	<< Calculating on displaced geometry  61 (of 247) >>
	<< Calculating on displaced geometry  62 (of 247) >>
	<< Calculating on displaced geometry  63 (of 247) >>
	<< Calculating on displaced geometry  64 (of 247) >>
	<< Calculating on displaced geometry  65 (of 247) >>
	<< Calculating on displaced geometry  66 (of 247) >>
	<< Calculating on displaced geometry  67 (of 247) >>
	<< Calculating on displaced geometry  68 (of 247) >>
	<< Calculating on displaced geometry  69 (of 247) >>
	<< Calculating on displaced geometry  70 (of 247) >>
	<< Calculating on displaced geometry  71 (of 247) >>
	<< Calculating on displaced geometry  72 (of 247) >>
	<< Calculating on displaced geometry  73 (of 247) >>
	<< Calculating on displaced geometry  74 (of 247) >>
	<< Calculating on displaced geometry  75 (of 247) >>
	<< Calculating on displaced geometry  76 (of 247) >>
	<< Calculating on displaced geometry  77 (of 247) >>
	<< Calculating on displaced geometry  78 (of 247) >>
	<< Calculating on displaced geometry  79 (of 247) >>
	<< Calculating on displaced geometry  80 (of 247) >>
	<< Calculating on displaced geometry  81 (of 247) >>
	<< Calculating on displaced geometry  82 (of 247) >>
	<< Calculating on displaced geometry  83 (of 247) >>
	<< Calculating on displaced geometry  84 (of 247) >>
	<< Calculating on displaced geometry  85 (of 247) >>
	<< Calculating on displaced geometry  86 (of 247) >>
	<< Calculating on displaced geometry  87 (of 247) >>
	<< Calculating on displaced geometry  88 (of 247) >>
	<< Calculating on displaced geometry  89 (of 247) >>
	<< Calculating on displaced geometry  90 (of 247) >>
	<< Calculating on displaced geometry  91 (of 247) >>
	<< Calculating on displaced geometry  92 (of 247) >>
	<< Calculating on displaced geometry  93 (of 247) >>
	<< Calculating on displaced geometry  94 (of 247) >>
	<< Calculating on displaced geometry  95 (of 247) >>
	<< Calculating on displaced geometry  96 (of 247) >>
	<< Calculating on displaced geometry  97 (of 247) >>
	<< Calculating on displaced geometry  98 (of 247) >>
	<< Calculating on displaced geometry  99 (of 247) >>
	<< Calculating on displaced geometry 100 (of 247) >>
	<< Calculating on displaced geometry 101 (of 247) >>
	<< Calculating on displaced geometry 102 (of 247) >>
	<< Calculating on displaced geometry 103 (of 247) >>
	<< Calculating on displaced geometry 104 (of 247) >>
	<< Calculating on displaced geometry 105 (of 247) >>
	<< Calculating on displaced geometry 106 (of 247) >>
	<< Calculating on displaced geometry 107 (of 247) >>
	<< Calculating on displaced geometry 108 (of 247) >>
	<< Calculating on displaced geometry 109 (of 247) >>
	<< Calculating on displaced geometry 110 (of 247) >>
	<< Calculating on displaced geometry 111 (of 247) >>
	<< Calculating on displaced geometry 112 (of 247) >>
	<< Calculating on displaced geometry 113 (of 247) >>
	<< Calculating on displaced geometry 114 (of 247) >>
	<< Calculating on displaced geometry 115 (of 247) >>
	<< Calculating on displaced geometry 116 (of 247) >>
	<< Calculating on displaced geometry 117 (of 247) >>
	<< Calculating on displaced geometry 118 (of 247) >>
	<< Calculating on displaced geometry 119 (of 247) >>
	<< Calculating on displaced geometry 120 (of 247) >>
	<< Calculating on displaced geometry 121 (of 247) >>
	<< Calculating on displaced geometry 122 (of 247) >>
	<< Calculating on displaced geometry 123 (of 247) >>
	<< Calculating on displaced geometry 124 (of 247) >>
	<< Calculating on displaced geometry 125 (of 247) >>
	<< Calculating on displaced geometry 126 (of 247) >>
	<< Calculating on displaced geometry 127 (of 247) >>
	<< Calculating on displaced geometry 128 (of 247) >>
	<< Calculating on displaced geometry 129 (of 247) >>
	<< Calculating on displaced geometry 130 (of 247) >>
	<< Calculating on displaced geometry 131 (of 247) >>
	<< Calculating on displaced geometry 132 (of 247) >>
	<< Calculating on displaced geometry 133 (of 247) >>
	<< Calculating on displaced geometry 134 (of 247) >>
	<< Calculating on displaced geometry 135 (of 247) >>
	<< Calculating on displaced geometry 136 (of 247) >>
	<< Calculating on displaced geometry 137 (of 247) >>
	<< Calculating on displaced geometry 138 (of 247) >>
	<< Calculating on displaced geometry 139 (of 247) >>
	<< Calculating on displaced geometry 140 (of 247) >>
	<< Calculating on displaced geometry 141 (of 247) >>
	<< Calculating on displaced geometry 142 (of 247) >>
	<< Calculating on displaced geometry 143 (of 247) >>
	<< Calculating on displaced geometry 144 (of 247) >>
	<< Calculating on displaced geometry 145 (of 247) >>
	<< Calculating on displaced geometry 146 (of 247) >>
	<< Calculating on displaced geometry 147 (of 247) >>
	<< Calculating on displaced geometry 148 (of 247) >>
	<< Calculating on displaced geometry 149 (of 247) >>
	<< Calculating on displaced geometry 150 (of 247) >>
	<< Calculating on displaced geometry 151 (of 247) >>
	<< Calculating on displaced geometry 152 (of 247) >>
	<< Calculating on displaced geometry 153 (of 247) >>
	<< Calculating on displaced geometry 154 (of 247) >>
	<< Calculating on displaced geometry 155 (of 247) >>
	<< Calculating on displaced geometry 156 (of 247) >>
	<< Calculating on displaced geometry 157 (of 247) >>
	<< Calculating on displaced geometry 158 (of 247) >>
	<< Calculating on displaced geometry 159 (of 247) >>
	<< Calculating on displaced geometry 160 (of 247) >>
	<< Calculating on displaced geometry 161 (of 247) >>
	<< Calculating on displaced geometry 162 (of 247) >>
	<< Calculating on displaced geometry 163 (of 247) >>
	<< Calculating on displaced geometry 164 (of 247) >>
	<< Calculating on displaced geometry 165 (of 247) >>
	<< Calculating on displaced geometry 166 (of 247) >>
	<< Calculating on displaced geometry 167 (of 247) >>
	<< Calculating on displaced geometry 168 (of 247) >>
	<< Calculating on displaced geometry 169 (of 247) >>
	<< Calculating on displaced geometry 170 (of 247) >>
	<< Calculating on displaced geometry 171 (of 247) >>
	<< Calculating on displaced geometry 172 (of 247) >>
	<< Calculating on displaced geometry 173 (of 247) >>
	<< Calculating on displaced geometry 174 (of 247) >>
	<< Calculating on displaced geometry 175 (of 247) >>
	<< Calculating on displaced geometry 176 (of 247) >>
	<< Calculating on displaced geometry 177 (of 247) >>
	<< Calculating on displaced geometry 178 (of 247) >>
	<< Calculating on displaced geometry 179 (of 247) >>
	<< Calculating on displaced geometry 180 (of 247) >>
	<< Calculating on displaced geometry 181 (of 247) >>
	<< Calculating on displaced geometry 182 (of 247) >>
	<< Calculating on displaced geometry 183 (of 247) >>
	<< Calculating on displaced geometry 184 (of 247) >>
	<< Calculating on displaced geometry 185 (of 247) >>
	<< Calculating on displaced geometry 186 (of 247) >>
	<< Calculating on displaced geometry 187 (of 247) >>
	<< Calculating on displaced geometry 188 (of 247) >>
	<< Calculating on displaced geometry 189 (of 247) >>
	<< Calculating on displaced geometry 190 (of 247) >>
	<< Calculating on displaced geometry 191 (of 247) >>
	<< Calculating on displaced geometry 192 (of 247) >>
	<< Calculating on displaced geometry 193 (of 247) >>
	<< Calculating on displaced geometry 194 (of 247) >>
	<< Calculating on displaced geometry 195 (of 247) >>
	<< Calculating on displaced geometry 196 (of 247) >>
	<< Calculating on displaced geometry 197 (of 247) >>
	<< Calculating on displaced geometry 198 (of 247) >>
	<< Calculating on displaced geometry 199 (of 247) >>
	<< Calculating on displaced geometry 200 (of 247) >>
	<< Calculating on displaced geometry 201 (of 247) >>
	<< Calculating on displaced geometry 202 (of 247) >>
	<< Calculating on displaced geometry 203 (of 247) >>
	<< Calculating on displaced geometry 204 (of 247) >>
	<< Calculating on displaced geometry 205 (of 247) >>
	<< Calculating on displaced geometry 206 (of 247) >>
	<< Calculating on displaced geometry 207 (of 247) >>
	<< Calculating on displaced geometry 208 (of 247) >>
	<< Calculating on displaced geometry 209 (of 247) >>
	<< Calculating on displaced geometry 210 (of 247) >>
	<< Calculating on displaced geometry 211 (of 247) >>
	<< Calculating on displaced geometry 212 (of 247) >>
	<< Calculating on displaced geometry 213 (of 247) >>
	<< Calculating on displaced geometry 214 (of 247) >>
	<< Calculating on displaced geometry 215 (of 247) >>
	<< Calculating on displaced geometry 216 (of 247) >>
	<< Calculating on displaced geometry 217 (of 247) >>
	<< Calculating on displaced geometry 218 (of 247) >>
	<< Calculating on displaced geometry 219 (of 247) >>
	<< Calculating on displaced geometry 220 (of 247) >>
	<< Calculating on displaced geometry 221 (of 247) >>
	<< Calculating on displaced geometry 222 (of 247) >>
	<< Calculating on displaced geometry 223 (of 247) >>
	<< Calculating on displaced geometry 224 (of 247) >>
	<< Calculating on displaced geometry 225 (of 247) >>
	<< Calculating on displaced geometry 226 (of 247) >>
	<< Calculating on displaced geometry 227 (of 247) >>
	<< Calculating on displaced geometry 228 (of 247) >>
	<< Calculating on displaced geometry 229 (of 247) >>
	<< Calculating on displaced geometry 230 (of 247) >>
	<< Calculating on displaced geometry 231 (of 247) >>
	<< Calculating on displaced geometry 232 (of 247) >>
	<< Calculating on displaced geometry 233 (of 247) >>
	<< Calculating on displaced geometry 234 (of 247) >>
	<< Calculating on displaced geometry 235 (of 247) >>
	<< Calculating on displaced geometry 236 (of 247) >>
	<< Calculating on displaced geometry 237 (of 247) >>
	<< Calculating on displaced geometry 238 (of 247) >>
	<< Calculating on displaced geometry 239 (of 247) >>
	<< Calculating on displaced geometry 240 (of 247) >>
	<< Calculating on displaced geometry 241 (of 247) >>
	<< Calculating on displaced geometry 242 (of 247) >>
	<< Calculating on displaced geometry 243 (of 247) >>
	<< Calculating on displaced geometry 244 (of 247) >>
	<< Calculating on displaced geometry 245 (of 247) >>
	<< Calculating on displaced geometry 246 (of 247) >>
	<< Calculating on displaced geometry 247 (of 247) >>

-----------------------
VIBRATIONAL FREQUENCIES
-----------------------

Scaling factor for frequencies =  1.000000000 (already applied!)

   0:         0.00 cm**-1
   1:         0.00 cm**-1
   2:         0.00 cm**-1
   3:         0.00 cm**-1
   4:         0.00 cm**-1
   5:         0.00 cm**-1
   6:       -22.66 cm**-1 ***imaginary mode***
   7:        -6.96 cm**-1 ***imaginary mode***
   8:        12.86 cm**-1
   9:        18.16 cm**-1
  10:        20.54 cm**-1
  11:        27.95 cm**-1
  12:        34.47 cm**-1
  13:        41.26 cm**-1
  14:        43.23 cm**-1
  15:        45.18 cm**-1
  16:        48.69 cm**-1
  17:        59.66 cm**-1
  18:        71.19 cm**-1
  19:        75.56 cm**-1
  20:        85.24 cm**-1
  21:        91.11 cm**-1
  22:       106.38 cm**-1
  23:       112.91 cm**-1
  24:       120.14 cm**-1
  25:       124.73 cm**-1
  26:       140.76 cm**-1
  27:       166.29 cm**-1
  28:       167.61 cm**-1
  29:       184.34 cm**-1
  30:       198.66 cm**-1
  31:       210.33 cm**-1
  32:       222.50 cm**-1
  33:       226.98 cm**-1
  34:       235.66 cm**-1
  35:       242.08 cm**-1
  36:       242.80 cm**-1
  37:       262.31 cm**-1
  38:       265.63 cm**-1
  39:       273.87 cm**-1
  40:       277.43 cm**-1
  41:       284.16 cm**-1
  42:       295.55 cm**-1
  43:       324.00 cm**-1
  44:       335.86 cm**-1
  45:       337.28 cm**-1
  46:       349.50 cm**-1
  47:       357.12 cm**-1
  48:       374.07 cm**-1
  49:       385.04 cm**-1
  50:       396.95 cm**-1
  51:       400.11 cm**-1
  52:       410.61 cm**-1
  53:       411.60 cm**-1
  54:       414.86 cm**-1
  55:       428.89 cm**-1
  56:       432.76 cm**-1
  57:       435.50 cm**-1
  58:       445.15 cm**-1
  59:       448.37 cm**-1
  60:       457.02 cm**-1
  61:       469.96 cm**-1
  62:       490.77 cm**-1
  63:       508.28 cm**-1
  64:       516.24 cm**-1
  65:       522.30 cm**-1
  66:       550.72 cm**-1
  67:       558.72 cm**-1
  68:       572.27 cm**-1
  69:       584.88 cm**-1
  70:       624.64 cm**-1
  71:       627.50 cm**-1
  72:       628.01 cm**-1
  73:       629.80 cm**-1
  74:       649.94 cm**-1
  75:       672.42 cm**-1
  76:       681.94 cm**-1
  77:       692.28 cm**-1
  78:       704.00 cm**-1
  79:       714.37 cm**-1
  80:       716.05 cm**-1
  81:       724.64 cm**-1
  82:       725.34 cm**-1
  83:       738.72 cm**-1
  84:       764.82 cm**-1
  85:       777.95 cm**-1
  86:       781.78 cm**-1
  87:       798.50 cm**-1
  88:       803.10 cm**-1
  89:       815.75 cm**-1
  90:       836.82 cm**-1
  91:       847.00 cm**-1
  92:       850.49 cm**-1
  93:       863.20 cm**-1
  94:       863.60 cm**-1
  95:       869.67 cm**-1
  96:       873.77 cm**-1
  97:       883.89 cm**-1
  98:       885.66 cm**-1
  99:       901.82 cm**-1
 100:       914.17 cm**-1
 101:       939.29 cm**-1
 102:       941.19 cm**-1
 103:       946.23 cm**-1
 104:       947.62 cm**-1
 105:       953.42 cm**-1
 106:       958.24 cm**-1
 107:       959.98 cm**-1
 108:       962.25 cm**-1
 109:       962.93 cm**-1
 110:       973.70 cm**-1
 111:       991.11 cm**-1
 112:       996.46 cm**-1
 113:      1004.07 cm**-1
 114:      1004.50 cm**-1
 115:      1012.61 cm**-1
 116:      1012.84 cm**-1
 117:      1015.21 cm**-1
 118:      1021.86 cm**-1
 119:      1024.12 cm**-1
 120:      1024.74 cm**-1
 121:      1025.48 cm**-1
 122:      1035.26 cm**-1
 123:      1036.55 cm**-1
 124:      1037.80 cm**-1
 125:      1049.28 cm**-1
 126:      1050.08 cm**-1
 127:      1052.42 cm**-1
 128:      1063.36 cm**-1
 129:      1065.07 cm**-1
 130:      1069.12 cm**-1
 131:      1085.36 cm**-1
 132:      1092.39 cm**-1
 133:      1103.75 cm**-1
 134:      1114.74 cm**-1
 135:      1120.84 cm**-1
 136:      1156.11 cm**-1
 137:      1159.54 cm**-1
 138:      1164.00 cm**-1
 139:      1168.94 cm**-1
 140:      1169.88 cm**-1
 141:      1183.26 cm**-1
 142:      1184.63 cm**-1
 143:      1197.32 cm**-1
 144:      1206.28 cm**-1
 145:      1207.16 cm**-1
 146:      1212.86 cm**-1
 147:      1219.55 cm**-1
 148:      1228.45 cm**-1
 149:      1235.12 cm**-1
 150:      1240.64 cm**-1
 151:      1257.37 cm**-1
 152:      1268.32 cm**-1
 153:      1274.95 cm**-1
 154:      1298.00 cm**-1
 155:      1314.86 cm**-1
 156:      1318.67 cm**-1
 157:      1335.49 cm**-1
 158:      1341.13 cm**-1
 159:      1344.67 cm**-1
 160:      1360.57 cm**-1
 161:      1368.32 cm**-1
 162:      1369.86 cm**-1
 163:      1371.14 cm**-1
 164:      1381.65 cm**-1
 165:      1383.90 cm**-1
 166:      1387.04 cm**-1
 167:      1387.52 cm**-1
 168:      1393.51 cm**-1
 169:      1405.42 cm**-1
 170:      1410.70 cm**-1
 171:      1412.21 cm**-1
 172:      1419.87 cm**-1
 173:      1440.48 cm**-1
 174:      1450.87 cm**-1
 175:      1457.67 cm**-1
 176:      1459.23 cm**-1
 177:      1462.44 cm**-1
 178:      1464.31 cm**-1
 179:      1470.60 cm**-1
 180:      1471.69 cm**-1
 181:      1476.82 cm**-1
 182:      1477.78 cm**-1
 183:      1479.76 cm**-1
 184:      1480.24 cm**-1
 185:      1487.16 cm**-1
 186:      1492.06 cm**-1
 187:      1494.44 cm**-1
 188:      1512.35 cm**-1
 189:      1515.08 cm**-1
 190:      1524.30 cm**-1
 191:      1528.56 cm**-1
 192:      1536.38 cm**-1
 193:      1541.57 cm**-1
 194:      1581.49 cm**-1
 195:      1640.80 cm**-1
 196:      1643.40 cm**-1
 197:      1648.15 cm**-1
 198:      1650.30 cm**-1
 199:      1651.33 cm**-1
 200:      1662.49 cm**-1
 201:      1663.50 cm**-1
 202:      1669.46 cm**-1
 203:      1676.34 cm**-1
 204:      1687.49 cm**-1
 205:      1751.55 cm**-1
 206:      3011.94 cm**-1
 207:      3032.06 cm**-1
 208:      3041.46 cm**-1
 209:      3044.61 cm**-1
 210:      3052.97 cm**-1
 211:      3055.28 cm**-1
 212:      3058.19 cm**-1
 213:      3066.18 cm**-1
 214:      3113.05 cm**-1
 215:      3120.18 cm**-1
 216:      3123.51 cm**-1
 217:      3127.03 cm**-1
 218:      3133.54 cm**-1
 219:      3135.54 cm**-1
 220:      3138.47 cm**-1
 221:      3141.89 cm**-1
 222:      3149.15 cm**-1
 223:      3151.10 cm**-1
 224:      3155.19 cm**-1
 225:      3156.38 cm**-1
 226:      3185.42 cm**-1
 227:      3195.24 cm**-1
 228:      3198.19 cm**-1
 229:      3199.18 cm**-1
 230:      3201.13 cm**-1
 231:      3205.24 cm**-1
 232:      3207.17 cm**-1
 233:      3209.03 cm**-1
 234:      3210.49 cm**-1
 235:      3214.71 cm**-1
 236:      3215.44 cm**-1
 237:      3219.00 cm**-1
 238:      3219.82 cm**-1
 239:      3223.67 cm**-1
 240:      3223.80 cm**-1
 241:      3224.89 cm**-1
 242:      3228.50 cm**-1
 243:      3251.89 cm**-1
 244:      3277.23 cm**-1
 245:      3374.48 cm**-1


------------
NORMAL MODES
------------

These modes are the cartesian displacements weighted by the diagonal matrix
M(i,i)=1/sqrt(m[i]) where m[i] is the mass of the displaced atom
Thus, these vectors are normalized but *not* orthogonal

                  0          1          2          3          4          5    
      0       0.000000   0.000000   0.000000   0.000000   0.000000   0.000000
      1       0.000000   0.000000   0.000000   0.000000   0.000000   0.000000
      2       0.000000   0.000000   0.000000   0.000000   0.000000   0.000000
      3       0.000000   0.000000   0.000000   0.000000   0.000000   0.000000
      4       0.000000   0.000000   0.000000   0.000000   0.000000   0.000000
      5       0.000000   0.000000   0.000000   0.000000   0.000000   0.000000
      6       0.000000   0.000000   0.000000   0.000000   0.000000   0.000000
      7       0.000000   0.000000   0.000000   0.000000   0.000000   0.000000
      8       0.000000   0.000000   0.000000   0.000000   0.000000   0.000000
      9       0.000000   0.000000   0.000000   0.000000   0.000000   0.000000
     10       0.000000   0.000000   0.000000   0.000000   0.000000   0.000000
     11       0.000000   0.000000   0.000000   0.000000   0.000000   0.000000
     12       0.000000   0.000000   0.000000   0.000000   0.000000   0.000000
     13       0.000000   0.000000   0.000000   0.000000   0.000000   0.000000
     14       0.000000   0.000000   0.000000   0.000000   0.000000   0.000000
     15       0.000000   0.000000   0.000000   0.000000   0.000000   0.000000
     16       0.000000   0.000000   0.000000   0.000000   0.000000   0.000000
     17       0.000000   0.000000   0.000000   0.000000   0.000000   0.000000
     18       0.000000   0.000000   0.000000   0.000000   0.000000   0.000000
     19       0.000000   0.000000   0.000000   0.000000   0.000000   0.000000
     20       0.000000   0.000000   0.000000   0.000000   0.000000   0.000000
     21       0.000000   0.000000   0.000000   0.000000   0.000000   0.000000
     22       0.000000   0.000000   0.000000   0.000000   0.000000   0.000000
     23       0.000000   0.000000   0.000000   0.000000   0.000000   0.000000
     24       0.000000   0.000000   0.000000   0.000000   0.000000   0.000000
     25       0.000000   0.000000   0.000000   0.000000   0.000000   0.000000
     26       0.000000   0.000000   0.000000   0.000000   0.000000   0.000000
     27       0.000000   0.000000   0.000000   0.000000   0.000000   0.000000
     28       0.000000   0.000000   0.000000   0.000000   0.000000   0.000000
     29       0.000000   0.000000   0.000000   0.000000   0.000000   0.000000
     30       0.000000   0.000000   0.000000   0.000000   0.000000   0.000000
     31       0.000000   0.000000   0.000000   0.000000   0.000000   0.000000
     32       0.000000   0.000000   0.000000   0.000000   0.000000   0.000000
     33       0.000000   0.000000   0.000000   0.000000   0.000000   0.000000
     34       0.000000   0.000000   0.000000   0.000000   0.000000   0.000000
     35       0.000000   0.000000   0.000000   0.000000   0.000000   0.000000
     36       0.000000   0.000000   0.000000   0.000000   0.000000   0.000000
     37       0.000000   0.000000   0.000000   0.000000   0.000000   0.000000
     38       0.000000   0.000000   0.000000   0.000000   0.000000   0.000000
     39       0.000000   0.000000   0.000000   0.000000   0.000000   0.000000
     40       0.000000   0.000000   0.000000   0.000000   0.000000   0.000000
     41       0.000000   0.000000   0.000000   0.000000   0.000000   0.000000
     42       0.000000   0.000000   0.000000   0.000000   0.000000   0.000000
     43       0.000000   0.000000   0.000000   0.000000   0.000000   0.000000
     44       0.000000   0.000000   0.000000   0.000000   0.000000   0.000000
     45       0.000000   0.000000   0.000000   0.000000   0.000000   0.000000
     46       0.000000   0.000000   0.000000   0.000000   0.000000   0.000000
     47       0.000000   0.000000   0.000000   0.000000   0.000000   0.000000
     48       0.000000   0.000000   0.000000   0.000000   0.000000   0.000000
     49       0.000000   0.000000   0.000000   0.000000   0.000000   0.000000
     50       0.000000   0.000000   0.000000   0.000000   0.000000   0.000000
     51       0.000000   0.000000   0.000000   0.000000   0.000000   0.000000
     52       0.000000   0.000000   0.000000   0.000000   0.000000   0.000000
     53       0.000000   0.000000   0.000000   0.000000   0.000000   0.000000
     54       0.000000   0.000000   0.000000   0.000000   0.000000   0.000000
     55       0.000000   0.000000   0.000000   0.000000   0.000000   0.000000
     56       0.000000   0.000000   0.000000   0.000000   0.000000   0.000000
     57       0.000000   0.000000   0.000000   0.000000   0.000000   0.000000
     58       0.000000   0.000000   0.000000   0.000000   0.000000   0.000000
     59       0.000000   0.000000   0.000000   0.000000   0.000000   0.000000
     60       0.000000   0.000000   0.000000   0.000000   0.000000   0.000000
     61       0.000000   0.000000   0.000000   0.000000   0.000000   0.000000
     62       0.000000   0.000000   0.000000   0.000000   0.000000   0.000000
     63       0.000000   0.000000   0.000000   0.000000   0.000000   0.000000
     64       0.000000   0.000000   0.000000   0.000000   0.000000   0.000000
     65       0.000000   0.000000   0.000000   0.000000   0.000000   0.000000
     66       0.000000   0.000000   0.000000   0.000000   0.000000   0.000000
     67       0.000000   0.000000   0.000000   0.000000   0.000000   0.000000
     68       0.000000   0.000000   0.000000   0.000000   0.000000   0.000000
     69       0.000000   0.000000   0.000000   0.000000   0.000000   0.000000
     70       0.000000   0.000000   0.000000   0.000000   0.000000   0.000000
     71       0.000000   0.000000   0.000000   0.000000   0.000000   0.000000
     72       0.000000   0.000000   0.000000   0.000000   0.000000   0.000000
     73       0.000000   0.000000   0.000000   0.000000   0.000000   0.000000
     74       0.000000   0.000000   0.000000   0.000000   0.000000   0.000000
     75       0.000000   0.000000   0.000000   0.000000   0.000000   0.000000
     76       0.000000   0.000000   0.000000   0.000000   0.000000   0.000000
     77       0.000000   0.000000   0.000000   0.000000   0.000000   0.000000
     78       0.000000   0.000000   0.000000   0.000000   0.000000   0.000000
     79       0.000000   0.000000   0.000000   0.000000   0.000000   0.000000
     80       0.000000   0.000000   0.000000   0.000000   0.000000   0.000000
     81       0.000000   0.000000   0.000000   0.000000   0.000000   0.000000
     82       0.000000   0.000000   0.000000   0.000000   0.000000   0.000000
     83       0.000000   0.000000   0.000000   0.000000   0.000000   0.000000
     84       0.000000   0.000000   0.000000   0.000000   0.000000   0.000000
     85       0.000000   0.000000   0.000000   0.000000   0.000000   0.000000
     86       0.000000   0.000000   0.000000   0.000000   0.000000   0.000000
     87       0.000000   0.000000   0.000000   0.000000   0.000000   0.000000
     88       0.000000   0.000000   0.000000   0.000000   0.000000   0.000000
     89       0.000000   0.000000   0.000000   0.000000   0.000000   0.000000
     90       0.000000   0.000000   0.000000   0.000000   0.000000   0.000000
     91       0.000000   0.000000   0.000000   0.000000   0.000000   0.000000
     92       0.000000   0.000000   0.000000   0.000000   0.000000   0.000000
     93       0.000000   0.000000   0.000000   0.000000   0.000000   0.000000
     94       0.000000   0.000000   0.000000   0.000000   0.000000   0.000000
     95       0.000000   0.000000   0.000000   0.000000   0.000000   0.000000
     96       0.000000   0.000000   0.000000   0.000000   0.000000   0.000000
     97       0.000000   0.000000   0.000000   0.000000   0.000000   0.000000
     98       0.000000   0.000000   0.000000   0.000000   0.000000   0.000000
     99       0.000000   0.000000   0.000000   0.000000   0.000000   0.000000
    100       0.000000   0.000000   0.000000   0.000000   0.000000   0.000000
    101       0.000000   0.000000   0.000000   0.000000   0.000000   0.000000
    102       0.000000   0.000000   0.000000   0.000000   0.000000   0.000000
    103       0.000000   0.000000   0.000000   0.000000   0.000000   0.000000
    104       0.000000   0.000000   0.000000   0.000000   0.000000   0.000000
    105       0.000000   0.000000   0.000000   0.000000   0.000000   0.000000
    106       0.000000   0.000000   0.000000   0.000000   0.000000   0.000000
    107       0.000000   0.000000   0.000000   0.000000   0.000000   0.000000
    108       0.000000   0.000000   0.000000   0.000000   0.000000   0.000000
    109       0.000000   0.000000   0.000000   0.000000   0.000000   0.000000
    110       0.000000   0.000000   0.000000   0.000000   0.000000   0.000000
    111       0.000000   0.000000   0.000000   0.000000   0.000000   0.000000
    112       0.000000   0.000000   0.000000   0.000000   0.000000   0.000000
    113       0.000000   0.000000   0.000000   0.000000   0.000000   0.000000
    114       0.000000   0.000000   0.000000   0.000000   0.000000   0.000000
    115       0.000000   0.000000   0.000000   0.000000   0.000000   0.000000
    116       0.000000   0.000000   0.000000   0.000000   0.000000   0.000000
    117       0.000000   0.000000   0.000000   0.000000   0.000000   0.000000
    118       0.000000   0.000000   0.000000   0.000000   0.000000   0.000000
    119       0.000000   0.000000   0.000000   0.000000   0.000000   0.000000
    120       0.000000   0.000000   0.000000   0.000000   0.000000   0.000000
    121       0.000000   0.000000   0.000000   0.000000   0.000000   0.000000
    122       0.000000   0.000000   0.000000   0.000000   0.000000   0.000000
    123       0.000000   0.000000   0.000000   0.000000   0.000000   0.000000
    124       0.000000   0.000000   0.000000   0.000000   0.000000   0.000000
    125       0.000000   0.000000   0.000000   0.000000   0.000000   0.000000
    126       0.000000   0.000000   0.000000   0.000000   0.000000   0.000000
    127       0.000000   0.000000   0.000000   0.000000   0.000000   0.000000
    128       0.000000   0.000000   0.000000   0.000000   0.000000   0.000000
    129       0.000000   0.000000   0.000000   0.000000   0.000000   0.000000
    130       0.000000   0.000000   0.000000   0.000000   0.000000   0.000000
    131       0.000000   0.000000   0.000000   0.000000   0.000000   0.000000
    132       0.000000   0.000000   0.000000   0.000000   0.000000   0.000000
    133       0.000000   0.000000   0.000000   0.000000   0.000000   0.000000
    134       0.000000   0.000000   0.000000   0.000000   0.000000   0.000000
    135       0.000000   0.000000   0.000000   0.000000   0.000000   0.000000
    136       0.000000   0.000000   0.000000   0.000000   0.000000   0.000000
    137       0.000000   0.000000   0.000000   0.000000   0.000000   0.000000
    138       0.000000   0.000000   0.000000   0.000000   0.000000   0.000000
    139       0.000000   0.000000   0.000000   0.000000   0.000000   0.000000
    140       0.000000   0.000000   0.000000   0.000000   0.000000   0.000000
    141       0.000000   0.000000   0.000000   0.000000   0.000000   0.000000
    142       0.000000   0.000000   0.000000   0.000000   0.000000   0.000000
    143       0.000000   0.000000   0.000000   0.000000   0.000000   0.000000
    144       0.000000   0.000000   0.000000   0.000000   0.000000   0.000000
    145       0.000000   0.000000   0.000000   0.000000   0.000000   0.000000
    146       0.000000   0.000000   0.000000   0.000000   0.000000   0.000000
    147       0.000000   0.000000   0.000000   0.000000   0.000000   0.000000
    148       0.000000   0.000000   0.000000   0.000000   0.000000   0.000000
    149       0.000000   0.000000   0.000000   0.000000   0.000000   0.000000
    150       0.000000   0.000000   0.000000   0.000000   0.000000   0.000000
    151       0.000000   0.000000   0.000000   0.000000   0.000000   0.000000
    152       0.000000   0.000000   0.000000   0.000000   0.000000   0.000000
    153       0.000000   0.000000   0.000000   0.000000   0.000000   0.000000
    154       0.000000   0.000000   0.000000   0.000000   0.000000   0.000000
    155       0.000000   0.000000   0.000000   0.000000   0.000000   0.000000
    156       0.000000   0.000000   0.000000   0.000000   0.000000   0.000000
    157       0.000000   0.000000   0.000000   0.000000   0.000000   0.000000
    158       0.000000   0.000000   0.000000   0.000000   0.000000   0.000000
    159       0.000000   0.000000   0.000000   0.000000   0.000000   0.000000
    160       0.000000   0.000000   0.000000   0.000000   0.000000   0.000000
    161       0.000000   0.000000   0.000000   0.000000   0.000000   0.000000
    162       0.000000   0.000000   0.000000   0.000000   0.000000   0.000000
    163       0.000000   0.000000   0.000000   0.000000   0.000000   0.000000
    164       0.000000   0.000000   0.000000   0.000000   0.000000   0.000000
    165       0.000000   0.000000   0.000000   0.000000   0.000000   0.000000
    166       0.000000   0.000000   0.000000   0.000000   0.000000   0.000000
    167       0.000000   0.000000   0.000000   0.000000   0.000000   0.000000
    168       0.000000   0.000000   0.000000   0.000000   0.000000   0.000000
    169       0.000000   0.000000   0.000000   0.000000   0.000000   0.000000
    170       0.000000   0.000000   0.000000   0.000000   0.000000   0.000000
    171       0.000000   0.000000   0.000000   0.000000   0.000000   0.000000
    172       0.000000   0.000000   0.000000   0.000000   0.000000   0.000000
    173       0.000000   0.000000   0.000000   0.000000   0.000000   0.000000
    174       0.000000   0.000000   0.000000   0.000000   0.000000   0.000000
    175       0.000000   0.000000   0.000000   0.000000   0.000000   0.000000
    176       0.000000   0.000000   0.000000   0.000000   0.000000   0.000000
    177       0.000000   0.000000   0.000000   0.000000   0.000000   0.000000
    178       0.000000   0.000000   0.000000   0.000000   0.000000   0.000000
    179       0.000000   0.000000   0.000000   0.000000   0.000000   0.000000
    180       0.000000   0.000000   0.000000   0.000000   0.000000   0.000000
    181       0.000000   0.000000   0.000000   0.000000   0.000000   0.000000
    182       0.000000   0.000000   0.000000   0.000000   0.000000   0.000000
    183       0.000000   0.000000   0.000000   0.000000   0.000000   0.000000
    184       0.000000   0.000000   0.000000   0.000000   0.000000   0.000000
    185       0.000000   0.000000   0.000000   0.000000   0.000000   0.000000
    186       0.000000   0.000000   0.000000   0.000000   0.000000   0.000000
    187       0.000000   0.000000   0.000000   0.000000   0.000000   0.000000
    188       0.000000   0.000000   0.000000   0.000000   0.000000   0.000000
    189       0.000000   0.000000   0.000000   0.000000   0.000000   0.000000
    190       0.000000   0.000000   0.000000   0.000000   0.000000   0.000000
    191       0.000000   0.000000   0.000000   0.000000   0.000000   0.000000
    192       0.000000   0.000000   0.000000   0.000000   0.000000   0.000000
    193       0.000000   0.000000   0.000000   0.000000   0.000000   0.000000
    194       0.000000   0.000000   0.000000   0.000000   0.000000   0.000000
    195       0.000000   0.000000   0.000000   0.000000   0.000000   0.000000
    196       0.000000   0.000000   0.000000   0.000000   0.000000   0.000000
    197       0.000000   0.000000   0.000000   0.000000   0.000000   0.000000
    198       0.000000   0.000000   0.000000   0.000000   0.000000   0.000000
    199       0.000000   0.000000   0.000000   0.000000   0.000000   0.000000
    200       0.000000   0.000000   0.000000   0.000000   0.000000   0.000000
    201       0.000000   0.000000   0.000000   0.000000   0.000000   0.000000
    202       0.000000   0.000000   0.000000   0.000000   0.000000   0.000000
    203       0.000000   0.000000   0.000000   0.000000   0.000000   0.000000
    204       0.000000   0.000000   0.000000   0.000000   0.000000   0.000000
    205       0.000000   0.000000   0.000000   0.000000   0.000000   0.000000
    206       0.000000   0.000000   0.000000   0.000000   0.000000   0.000000
    207       0.000000   0.000000   0.000000   0.000000   0.000000   0.000000
    208       0.000000   0.000000   0.000000   0.000000   0.000000   0.000000
    209       0.000000   0.000000   0.000000   0.000000   0.000000   0.000000
    210       0.000000   0.000000   0.000000   0.000000   0.000000   0.000000
    211       0.000000   0.000000   0.000000   0.000000   0.000000   0.000000
    212       0.000000   0.000000   0.000000   0.000000   0.000000   0.000000
    213       0.000000   0.000000   0.000000   0.000000   0.000000   0.000000
    214       0.000000   0.000000   0.000000   0.000000   0.000000   0.000000
    215       0.000000   0.000000   0.000000   0.000000   0.000000   0.000000
    216       0.000000   0.000000   0.000000   0.000000   0.000000   0.000000
    217       0.000000   0.000000   0.000000   0.000000   0.000000   0.000000
    218       0.000000   0.000000   0.000000   0.000000   0.000000   0.000000
    219       0.000000   0.000000   0.000000   0.000000   0.000000   0.000000
    220       0.000000   0.000000   0.000000   0.000000   0.000000   0.000000
    221       0.000000   0.000000   0.000000   0.000000   0.000000   0.000000
    222       0.000000   0.000000   0.000000   0.000000   0.000000   0.000000
    223       0.000000   0.000000   0.000000   0.000000   0.000000   0.000000
    224       0.000000   0.000000   0.000000   0.000000   0.000000   0.000000
    225       0.000000   0.000000   0.000000   0.000000   0.000000   0.000000
    226       0.000000   0.000000   0.000000   0.000000   0.000000   0.000000
    227       0.000000   0.000000   0.000000   0.000000   0.000000   0.000000
    228       0.000000   0.000000   0.000000   0.000000   0.000000   0.000000
    229       0.000000   0.000000   0.000000   0.000000   0.000000   0.000000
    230       0.000000   0.000000   0.000000   0.000000   0.000000   0.000000
    231       0.000000   0.000000   0.000000   0.000000   0.000000   0.000000
    232       0.000000   0.000000   0.000000   0.000000   0.000000   0.000000
    233       0.000000   0.000000   0.000000   0.000000   0.000000   0.000000
    234       0.000000   0.000000   0.000000   0.000000   0.000000   0.000000
    235       0.000000   0.000000   0.000000   0.000000   0.000000   0.000000
    236       0.000000   0.000000   0.000000   0.000000   0.000000   0.000000
    237       0.000000   0.000000   0.000000   0.000000   0.000000   0.000000
    238       0.000000   0.000000   0.000000   0.000000   0.000000   0.000000
    239       0.000000   0.000000   0.000000   0.000000   0.000000   0.000000
    240       0.000000   0.000000   0.000000   0.000000   0.000000   0.000000
    241       0.000000   0.000000   0.000000   0.000000   0.000000   0.000000
    242       0.000000   0.000000   0.000000   0.000000   0.000000   0.000000
    243       0.000000   0.000000   0.000000   0.000000   0.000000   0.000000
    244       0.000000   0.000000   0.000000   0.000000   0.000000   0.000000
    245       0.000000   0.000000   0.000000   0.000000   0.000000   0.000000
                  6          7          8          9         10         11    
      0       0.013494  -0.000828   0.009627   0.008342   0.073326   0.042383
      1       0.011155   0.001167   0.014434   0.019671   0.029981   0.041827
      2       0.015229   0.002085   0.021886   0.030885   0.059966   0.040726
      3       0.018964   0.022749  -0.002647   0.024045  -0.000421  -0.012801
      4       0.008427   0.072080   0.014924   0.008879  -0.099240   0.023468
      5      -0.017050  -0.008687   0.015069  -0.027325   0.073620   0.059715
      6      -0.003917  -0.039439  -0.009730  -0.005420   0.001387  -0.013501
      7      -0.008965  -0.036902  -0.008287  -0.000201  -0.035320  -0.027788
      8      -0.000436  -0.026272  -0.002229   0.012996   0.018613  -0.040676
      9       0.013047  -0.003433  -0.007171   0.024661   0.019682  -0.020059
     10      -0.004024   0.006184   0.012710   0.014199  -0.030915   0.034694
     11       0.004597  -0.001021   0.008191   0.021737   0.023042   0.010113
     12       0.005001  -0.017717  -0.004638   0.005506   0.030797   0.008430
     13       0.005384  -0.013552   0.003072   0.021069  -0.013526   0.013262
     14       0.011115  -0.008698   0.007916   0.031002   0.033493  -0.000600
     15       0.015550  -0.007854  -0.009013   0.025730   0.015542  -0.008398
     16       0.010620  -0.004733   0.005321   0.035879  -0.035876   0.025711
     17       0.017909  -0.003638   0.005121   0.044781   0.022838  -0.010116
     18       0.030930  -0.009003  -0.012313   0.050528   0.004811  -0.010250
     19       0.010422   0.002556   0.009794   0.036878  -0.038864   0.033651
     20       0.019733  -0.016977  -0.003364   0.045731   0.028702  -0.024710
     21       0.010682  -0.007033  -0.009190   0.015587   0.016155  -0.008128
     22       0.020080  -0.009332   0.004975   0.056546  -0.036954   0.026803
     23       0.035841   0.005774   0.008500   0.068327   0.018185  -0.020252
     24       0.028588  -0.009922  -0.007921   0.042647   0.015032  -0.012271
     25       0.026306   0.026219   0.014660   0.049477  -0.035923   0.014812
     26       0.049768  -0.005026   0.007527   0.093150   0.017450  -0.021271
     27       0.045183  -0.009425  -0.006926   0.067981   0.016244  -0.018332
     28       0.031046   0.048494   0.022764   0.035570  -0.042239   0.010917
     29       0.041017  -0.017522   0.002508   0.091399   0.020501  -0.016953
     30       0.028016  -0.012363  -0.008224   0.037467   0.010756  -0.009147
     31       0.022215   0.033006   0.015182   0.059077  -0.019990   0.005212
     32       0.076154  -0.000363   0.012674   0.120392   0.010980  -0.025492
     33       0.041000  -0.015705  -0.007681   0.058792   0.010220  -0.010893
     34       0.029114   0.061948   0.025871   0.048336  -0.016481  -0.007136
     35       0.085809  -0.009860   0.010810   0.140923   0.009962  -0.024342
     36       0.009612  -0.008877  -0.010118   0.004359   0.007012  -0.003814
     37       0.011961  -0.003315   0.005224   0.078277  -0.007515   0.011793
     38       0.088340   0.017488   0.018529   0.122865   0.005695  -0.030856
     39       0.008974  -0.009903  -0.010583   0.000335   0.003802  -0.001710
     40       0.008928  -0.000431   0.006027   0.086686   0.004399   0.005338
     41       0.108416   0.021602   0.022024   0.144605   0.000528  -0.034528
     42      -0.007925  -0.002692  -0.011263  -0.022581   0.007837  -0.001109
     43       0.005815  -0.048023  -0.004784   0.086182  -0.008499   0.027245
     44       0.074800   0.031188   0.019521   0.098867   0.006612  -0.031660
     45      -0.022782   0.000670  -0.012742  -0.048311   0.005186   0.003426
     46      -0.004167  -0.081579  -0.012986   0.099543   0.003421   0.033623
     47       0.085241   0.047048   0.024176   0.101334   0.001421  -0.036648
     48      -0.007042  -0.001769  -0.010890  -0.017333   0.011475  -0.003245
     49       0.009611  -0.049904  -0.004718   0.073848  -0.021807   0.033368
     50       0.048337   0.024660   0.014299   0.071807   0.012228  -0.025785
     51      -0.019419   0.004657  -0.011673  -0.037566   0.007825  -0.002308
     52       0.001967  -0.085584  -0.012552   0.076481  -0.013847   0.043105
     53       0.039846   0.036040   0.015190   0.055180   0.008457  -0.026520
     54      -0.005179  -0.048083   0.003601  -0.028308   0.020930  -0.005297
     55      -0.019137  -0.046118  -0.003430  -0.037608  -0.014404  -0.053070
     56      -0.004057  -0.032605   0.005470  -0.007818   0.033206  -0.042243
     57       0.005207  -0.020847   0.040930  -0.028864   0.135851   0.115558
     58      -0.030571  -0.065132  -0.010031  -0.070191  -0.036341  -0.111503
     59       0.009820  -0.010345   0.010030   0.034842   0.048535   0.020512
     60       0.017293   0.003279   0.055515   0.003715   0.201326   0.205460
     61      -0.019771  -0.043716   0.004021  -0.044854   0.015303  -0.035032
     62       0.015719   0.001310   0.019825   0.042108   0.066372   0.056714
     63      -0.002451  -0.032452   0.045814  -0.066314   0.126132   0.080952
     64      -0.035800  -0.071335  -0.005433  -0.090140  -0.015358  -0.116662
     65       0.005152  -0.016780   0.013193   0.013755   0.049752   0.004670
     66       0.008215  -0.013450   0.048710  -0.025605   0.161538   0.144789
     67      -0.044667  -0.094901  -0.034178  -0.099290  -0.127004  -0.227976
     68       0.017632  -0.000159  -0.000420   0.077704   0.038443   0.041848
     69      -0.008829  -0.057838  -0.007429  -0.030461  -0.014244  -0.043447
     70      -0.004349  -0.007614   0.025543  -0.012938   0.090806   0.074036
     71      -0.007406  -0.040689   0.025794  -0.041989   0.074001  -0.023785
     72      -0.016594  -0.078031  -0.033961  -0.031318  -0.095690  -0.129770
     73       0.003033   0.004512   0.031431   0.009395   0.114047   0.120308
     74      -0.015855  -0.053729   0.021327  -0.069818   0.053996  -0.072110
     75      -0.011405  -0.065625   0.002465  -0.047800   0.002179  -0.034799
     76      -0.009876  -0.011871   0.027549  -0.038195   0.094674   0.049276
     77      -0.010195  -0.045192   0.030754  -0.057236   0.082042  -0.027045
     78      -0.001422  -0.037291   0.001813  -0.014681   0.026869   0.006805
     79       0.005086   0.013386   0.039224   0.007417   0.141162   0.143487
     80       0.000775  -0.027967   0.040228  -0.023718   0.117303   0.045265
     81      -0.013993  -0.076264  -0.009940  -0.051376  -0.041519  -0.083840
     82      -0.032383  -0.075202  -0.021315  -0.067800  -0.079373  -0.149313
     83      -0.018518  -0.052386  -0.011910  -0.036720  -0.012421  -0.128428
     84      -0.014025  -0.082231   0.000359  -0.065884  -0.025073  -0.073617
     85      -0.039894  -0.080558  -0.016863  -0.094014  -0.062707  -0.161973
     86      -0.020428  -0.056072  -0.006021  -0.049953  -0.000459  -0.126232
     87      -0.022896  -0.098207  -0.038045  -0.056046  -0.130013  -0.182411
     88      -0.024755  -0.063513  -0.017690  -0.045896  -0.066132  -0.112629
     89      -0.028416  -0.066892  -0.014781  -0.066499  -0.024073  -0.171375
     90      -0.011400  -0.069402  -0.002354  -0.049114  -0.017018  -0.056173
     91      -0.042854  -0.103338  -0.042811  -0.087162  -0.157690  -0.247093
     92      -0.018011  -0.048767  -0.027877  -0.016332  -0.047791  -0.151887
     93       0.007347  -0.005318   0.001460   0.033020   0.025271  -0.032674
     94      -0.023580  -0.022005   0.001753  -0.011289  -0.006957   0.028517
     95      -0.010390  -0.019232   0.005595   0.010686   0.039711  -0.000590
     96      -0.018792  -0.021514   0.028416   0.044287   0.019669  -0.037022
     97      -0.030619  -0.046816  -0.026934  -0.044700   0.033383   0.011372
     98      -0.003714  -0.007701   0.012239   0.022161   0.025649   0.006239
     99      -0.034753  -0.019623   0.049132   0.048580   0.023804  -0.047173
    100      -0.038813  -0.076468  -0.048390  -0.066254   0.056898   0.004093
    101      -0.021030  -0.027595   0.011806   0.009742   0.045211  -0.005558
    102      -0.062247  -0.031705   0.078127   0.052722   0.017825  -0.045884
    103      -0.039989  -0.095840  -0.074317  -0.087960   0.087555  -0.011124
    104      -0.018937  -0.020412   0.018543   0.016350   0.035869  -0.000283
    105      -0.022025  -0.002723   0.040014   0.046167   0.033578  -0.056588
    106      -0.043195  -0.081591  -0.039605  -0.059732   0.042209   0.015227
    107      -0.041350  -0.055733   0.004323  -0.009987   0.075013  -0.023107
    108      -0.034910  -0.000104   0.058380   0.052847   0.035632  -0.066681
    109      -0.049757  -0.106488  -0.058665  -0.079544   0.061799   0.010696
    110      -0.053627  -0.069802   0.004002  -0.018097   0.088833  -0.032277
    111       0.005700   0.011666   0.009785   0.034963   0.039123  -0.051658
    112      -0.037430  -0.055786  -0.008999  -0.027012   0.002792   0.031448
    113      -0.046128  -0.066074  -0.002867  -0.019482   0.087421  -0.029354
    114       0.015762   0.026328   0.002937   0.032427   0.046267  -0.058391
    115      -0.040177  -0.060382  -0.002485  -0.020685  -0.009146   0.040156
    116      -0.062694  -0.088039  -0.008216  -0.035783   0.111691  -0.043438
    117       0.018269   0.010161  -0.007565   0.026841   0.034256  -0.038006
    118      -0.026214  -0.026437   0.009586  -0.002157  -0.020111   0.036148
    119      -0.030619  -0.047285  -0.001327  -0.008282   0.068410  -0.017266
    120       0.033940   0.023957  -0.024804   0.014790   0.035911  -0.032249
    121      -0.017942  -0.007529   0.028810   0.024140  -0.048476   0.047027
    122      -0.034952  -0.054787  -0.005020  -0.014643   0.076564  -0.021395
    123      -0.053526  -0.045717   0.057530   0.038590   0.006674  -0.019164
    124      -0.013725  -0.043795  -0.053390  -0.049046   0.057245  -0.010406
    125       0.009340   0.022841   0.031584   0.042437  -0.012360   0.032052
    126      -0.145334  -0.062023   0.149002  -0.008475   0.000517   0.020297
    127       0.039308  -0.044264  -0.130669  -0.040611   0.105957  -0.068196
    128       0.103091   0.035682  -0.070809   0.084123   0.010941  -0.021414
    129      -0.212189  -0.074061   0.215362  -0.042852  -0.002580   0.046930
    130       0.096450  -0.053599  -0.208585  -0.012203   0.134036  -0.116582
    131       0.086592   0.023553  -0.064262   0.075382   0.022166  -0.026737
    132      -0.160302  -0.075101   0.161079  -0.007016  -0.007007   0.028724
    133       0.051913  -0.042094  -0.149918  -0.042039   0.122386  -0.085093
    134       0.095121   0.050891  -0.042486   0.084383  -0.016729   0.006787
    135      -0.129851  -0.050294   0.135323  -0.009361   0.008101   0.011593
    136       0.012432  -0.036230  -0.094590  -0.059003   0.098196  -0.048676
    137       0.197891   0.043539  -0.181465   0.124581   0.043166  -0.083710
    138       0.032386  -0.037269  -0.030109   0.086744   0.011796  -0.058460
    139      -0.065576  -0.021937   0.026318  -0.073505   0.028131   0.038115
    140       0.048641   0.046677   0.011380   0.067965  -0.029871   0.032531
    141       0.028423  -0.027091  -0.023161   0.072854   0.015831  -0.051526
    142      -0.104647  -0.010313   0.078209  -0.099186   0.017250   0.068680
    143       0.102374   0.048389  -0.055890   0.082629  -0.006209  -0.001880
    144       0.030670  -0.052341  -0.034095   0.097513   0.008551  -0.064012
    145      -0.073193  -0.023242   0.025629  -0.089382   0.043214   0.034431
    146       0.061401   0.063312   0.016427   0.080838  -0.049206   0.043773
    147       0.098356  -0.032856  -0.099731   0.121496   0.018986  -0.091176
    148      -0.057031  -0.017951   0.030977  -0.052999   0.006780   0.044742
    149       0.007167   0.045947   0.063603   0.055563  -0.048423   0.059997
    150      -0.095706  -0.068802   0.094161   0.026617  -0.005925   0.003165
    151       0.005862  -0.063911  -0.089527  -0.036277   0.067238  -0.028805
    152      -0.118174   0.016224   0.181617  -0.008610  -0.058231   0.116023
    153      -0.031324  -0.057265   0.033054   0.063504  -0.001842  -0.024139
    154      -0.030783  -0.061859  -0.031889  -0.035789   0.032154   0.011116
    155      -0.183743   0.007851   0.251810  -0.038576  -0.074916   0.152883
    156      -0.130793  -0.088970   0.123890   0.016414  -0.016040   0.021973
    157       0.025009  -0.062049  -0.118266  -0.037743   0.086068  -0.049597
    158      -0.112983   0.038403   0.203828   0.008186  -0.085886   0.136573
    159      -0.158674  -0.079121   0.153474  -0.010872  -0.008960   0.028934
    160       0.036391  -0.083573  -0.144651  -0.027974   0.091449  -0.060211
    161      -0.151407  -0.002016   0.199452  -0.032978  -0.048183   0.119742
    162       0.018680   0.028836   0.000050   0.018082   0.003502  -0.003759
    163       0.013981   0.040110   0.019784   0.027548  -0.048163   0.036953
    164      -0.023926  -0.012885   0.002306  -0.027667   0.036701   0.026059
    165       0.018644   0.065225  -0.000010  -0.003882  -0.018602  -0.005886
    166       0.014908   0.019874   0.019263   0.032482  -0.016042   0.042553
    167      -0.030242   0.006715   0.000342  -0.026022  -0.034873   0.009972
    168       0.011643   0.074802  -0.013370  -0.009345  -0.068472  -0.031237
    169       0.010823   0.044097   0.018732   0.023604  -0.061056   0.034689
    170      -0.032139   0.034584   0.007214  -0.035666  -0.067735   0.013654
    171       0.009443   0.056097  -0.022556   0.009399  -0.098143  -0.041882
    172       0.005672   0.073746   0.017768   0.011341  -0.112689   0.024839
    173      -0.029632   0.041705   0.013863  -0.046363  -0.036270   0.023308
    174       0.006033   0.108343  -0.013314  -0.040674  -0.076701  -0.042293
    175       0.013236   0.029514   0.019376   0.030639  -0.039276   0.039797
    176      -0.036026   0.052803   0.004312  -0.029292  -0.142691   0.004488
    177      -0.000045   0.114571  -0.022855  -0.044498  -0.114589  -0.060694
    178       0.010326   0.048289   0.019147   0.024018  -0.073017   0.034081
    179      -0.036592   0.074521   0.009235  -0.035766  -0.167620   0.006992
    180       0.007783   0.133676  -0.000302  -0.067921  -0.034596  -0.029009
    181       0.019614  -0.008609   0.020235   0.046458   0.025075   0.052492
    182      -0.038447   0.042337  -0.005009  -0.013083  -0.185148  -0.007336
    183       0.003009   0.161393  -0.000309  -0.094547  -0.040008  -0.038957
    184       0.021611  -0.019984   0.020690   0.052274   0.041699   0.056701
    185      -0.041460   0.056016  -0.007274  -0.007137  -0.245321  -0.013935
    186       0.015437   0.125155   0.013429  -0.062796   0.016180  -0.002782
    187       0.023423  -0.032409   0.020303   0.054923   0.068300   0.059571
    188      -0.037305   0.015171  -0.011839  -0.004863  -0.152873  -0.011658
    189       0.017183   0.146436   0.024585  -0.085871   0.053766   0.008749
    190       0.028444  -0.062664   0.021037   0.067416   0.119845   0.069562
    191      -0.039355   0.006744  -0.019483   0.008251  -0.188097  -0.021451
    192       0.020782   0.089615   0.013838  -0.029964   0.024818   0.009563
    193       0.021302  -0.018203   0.019805   0.048114   0.047932   0.054628
    194      -0.033034  -0.002213  -0.009371  -0.011372  -0.078340  -0.003570
    195       0.024534   0.080852   0.025492  -0.030197   0.072714   0.029727
    196       0.024073  -0.036223   0.018977   0.054146   0.077720   0.057962
    197      -0.031764  -0.021861  -0.016332  -0.004195  -0.062646  -0.009614
    198       0.013566  -0.021864  -0.011082   0.034815   0.027640  -0.030212
    199      -0.013967   0.013426   0.015952  -0.001658  -0.029232   0.038212
    200       0.020246   0.016356   0.008036   0.030659   0.008094   0.020195
    201       0.019092   0.005064  -0.043471  -0.030091  -0.032490   0.057039
    202       0.048149  -0.036982  -0.042870   0.036465  -0.070162   0.027912
    203      -0.053262  -0.027492  -0.007000   0.003383  -0.038379  -0.060600
    204       0.005594  -0.011246  -0.033935  -0.004171  -0.044539   0.035524
    205       0.014938  -0.016401  -0.024793   0.028907  -0.067662   0.014341
    206      -0.035921  -0.012853  -0.018431  -0.021686  -0.025716  -0.038318
    207       0.012110  -0.002545  -0.038463  -0.017678  -0.038187   0.047518
    208       0.013134   0.047422   0.010598  -0.003170  -0.019526  -0.017539
    209      -0.013371   0.008646  -0.038531  -0.064450  -0.010512   0.004532
    210       0.030224   0.027661  -0.056528  -0.061160  -0.016932   0.087606
    211       0.166458  -0.014356   0.147005  -0.118101  -0.031095  -0.055180
    212      -0.028833   0.023998  -0.060859  -0.060487  -0.003992   0.019134
    213       0.034733   0.049406  -0.069254  -0.082735  -0.002457   0.108965
    214       0.298408  -0.126452   0.229934  -0.184836  -0.088879  -0.051276
    215      -0.060759   0.023061  -0.064404  -0.023290  -0.008335  -0.004532
    216       0.038810   0.030523  -0.062061  -0.073751  -0.014526   0.102395
    217       0.164226   0.063682   0.190414  -0.161462   0.032238  -0.106316
    218      -0.000435   0.038744  -0.076828  -0.105238   0.007165   0.064721
    219       0.053808   0.053819  -0.076520  -0.108208   0.001748   0.134727
    220       0.292429   0.013605   0.306734  -0.261142   0.023510  -0.140209
    221      -0.013403   0.050818  -0.095700  -0.101377   0.012140   0.077069
    222       0.029362   0.003148  -0.049119  -0.042828  -0.033651   0.076949
    223       0.000893   0.210710   0.089545  -0.082647   0.110931  -0.119933
    224       0.044991   0.036794  -0.068565  -0.155449   0.011229   0.094634
    225       0.036551   0.004450  -0.053092  -0.052519  -0.032556   0.088420
    226      -0.005254   0.284837   0.124520  -0.117883   0.169701  -0.167519
    227       0.068155   0.045651  -0.079624  -0.189585   0.018223   0.129596
    228       0.011167  -0.025804  -0.030956  -0.000512  -0.053947   0.036850
    229      -0.155188   0.269766  -0.053181   0.039231   0.118578  -0.077300
    230       0.059545   0.022642  -0.046237  -0.159306   0.005420   0.079137
    231       0.003797  -0.047667  -0.020397   0.024256  -0.069303   0.016412
    232      -0.289695   0.391423  -0.136538   0.106344   0.182575  -0.089081
    233       0.096188   0.020428  -0.039261  -0.199937   0.008593   0.103116
    234       0.001712  -0.028375  -0.026174   0.013174  -0.056080   0.022289
    235      -0.144325   0.183749  -0.088177   0.075118   0.050653  -0.025919
    236       0.029986   0.009418  -0.031977  -0.114088  -0.004801   0.034282
    237      -0.013706  -0.050612  -0.013074   0.047253  -0.071928  -0.008799
    238      -0.266267   0.232912  -0.196331   0.168423   0.059048   0.002726
    239       0.042874  -0.002937  -0.013692  -0.117841  -0.009896   0.022588
    240      -0.013241  -0.036213  -0.020927   0.033026  -0.062684   0.005718
    241      -0.018737  -0.038751  -0.032654   0.045329  -0.096075   0.017897
    242      -0.035214  -0.014566  -0.015038  -0.017298  -0.025335  -0.043777
    243      -0.010214  -0.044037  -0.018493   0.001752  -0.027665  -0.017590
    244      -0.009935  -0.040266  -0.013396   0.012515  -0.060471  -0.024342
    245      -0.009016  -0.029287  -0.009271   0.008979   0.000643  -0.060777
                 12         13         14         15         16         17    
      0       0.006577   0.037839   0.042916   0.014766  -0.032271   0.068612
      1       0.004875   0.022922   0.008520   0.011163  -0.039273  -0.003785
      2      -0.008697   0.002318  -0.004850   0.046009  -0.021460  -0.035301
      3       0.006305   0.037927   0.025440  -0.012511  -0.025226   0.050019
      4      -0.023840   0.013761  -0.025332  -0.011358  -0.018706  -0.021067
      5       0.013113  -0.001877   0.034013   0.056606   0.018794   0.004667
      6      -0.008516   0.036012   0.013740   0.018754  -0.014789   0.044387
      7       0.002306   0.026035  -0.000550   0.003824  -0.022150  -0.019913
      8       0.006334   0.009586   0.009797   0.025308  -0.007868  -0.044670
      9       0.018660   0.033937   0.030127  -0.007020  -0.019870   0.053850
     10      -0.011234   0.009724  -0.009501   0.009095  -0.029313   0.001862
     11       0.004969   0.003379   0.008116   0.033478  -0.004926  -0.022743
     12       0.010315   0.038625   0.043333   0.012603  -0.021607   0.060168
     13       0.002994   0.023497   0.002901   0.011754  -0.033680  -0.014511
     14       0.002206   0.006434   0.004418   0.036723  -0.015507  -0.042592
     15       0.021631   0.038176   0.039016   0.001640  -0.017400   0.065312
     16       0.003776   0.017647  -0.006795   0.011148  -0.024878   0.002758
     17       0.009642   0.005549   0.000837   0.029025  -0.008637  -0.037638
     18       0.034452   0.037066   0.028768  -0.006084   0.005117   0.077001
     19      -0.001314   0.015262  -0.011941   0.010987  -0.023034   0.012880
     20       0.020676   0.013623   0.010863   0.028521  -0.010808  -0.056611
     21       0.020455   0.037938   0.038934   0.001672  -0.033403   0.054232
     22       0.007886   0.022748  -0.000667   0.015097   0.016222   0.022655
     23       0.012606  -0.014649  -0.037350   0.008738   0.012703   0.007843
     24       0.012597   0.027745   0.017167  -0.008855  -0.003918   0.105056
     25       0.037052  -0.008128  -0.047065  -0.003159   0.020054   0.023414
     26      -0.000718  -0.016874  -0.044846   0.004521   0.037538   0.051516
     27       0.004461   0.019479   0.002575  -0.015619   0.034275   0.146938
     28       0.068111  -0.040171  -0.105038  -0.027945  -0.029779   0.023670
     29      -0.014866   0.003855  -0.006769   0.021317   0.049983   0.034176
     30       0.017335   0.025337   0.008942  -0.012937  -0.027515   0.101241
     31       0.018926   0.006361  -0.007502   0.016434   0.099796   0.021781
     32       0.007237  -0.047315  -0.105534  -0.023417   0.042281   0.119897
     33       0.011509   0.017497  -0.007037  -0.020553  -0.003539   0.143074
     34       0.040073  -0.017686  -0.039019   0.002405   0.100945   0.019034
     35      -0.002416  -0.048298  -0.111965  -0.026733   0.061769   0.155978
     36       0.031044   0.031983   0.020617  -0.007900  -0.085470   0.043440
     37      -0.031716   0.056539   0.085457   0.059592   0.188872   0.023423
     38       0.029032  -0.076408  -0.159030  -0.048177   0.017362   0.141745
     39       0.035718   0.029009   0.012638  -0.012031  -0.107082   0.040418
     40      -0.050073   0.071486   0.125038   0.080169   0.264362   0.019263
     41       0.036337  -0.100393  -0.207730  -0.071196   0.016694   0.194330
     42       0.038605   0.041677   0.041611   0.002322  -0.114009  -0.010504
     43      -0.060537   0.089282   0.131393   0.077498   0.183559   0.032757
     44       0.040445  -0.074571  -0.149626  -0.042724  -0.004393   0.094967
     45       0.048681   0.047900   0.052988   0.007197  -0.157540  -0.057789
     46      -0.101227   0.131206   0.207975   0.111866   0.251902   0.036632
     47       0.057269  -0.098345  -0.192688  -0.062073  -0.022688   0.110778
     48       0.032873   0.044598   0.050844   0.007498  -0.086905  -0.005017
     49      -0.039224   0.071330   0.085781   0.052897   0.090578   0.031856
     50       0.031563  -0.042678  -0.087517  -0.013630  -0.004158   0.027999
     51       0.039780   0.050657   0.063106   0.014803  -0.106678  -0.047447
     52      -0.063078   0.097844   0.126854   0.067045   0.083179   0.037424
     53       0.041288  -0.042681  -0.085246  -0.010585  -0.018746  -0.006189
     54      -0.043350   0.033099  -0.068773  -0.017044   0.020364   0.033482
     55      -0.004441   0.027301  -0.027867  -0.060756   0.009035  -0.005062
     56      -0.011665   0.008439  -0.035035  -0.007510   0.016967  -0.045531
     57      -0.068461  -0.002316  -0.064446  -0.203366   0.104432   0.001704
     58      -0.009971   0.039438  -0.072216  -0.058548   0.016749   0.012676
     59      -0.001751  -0.003801   0.021762   0.010353  -0.002445  -0.064737
     60      -0.059995  -0.026235   0.017794  -0.293954   0.129822  -0.023881
     61      -0.008025   0.020172  -0.021742  -0.122187   0.035855  -0.008164
     62      -0.009940  -0.010606   0.011851   0.002976   0.001871  -0.072030
     63      -0.092365   0.004635  -0.157413  -0.204590   0.121602   0.013491
     64      -0.016986   0.035709  -0.085565  -0.124006   0.049661   0.013125
     65      -0.013497  -0.001874  -0.020234  -0.007982   0.013493  -0.059224
     66      -0.071635  -0.010930  -0.055542  -0.243630   0.120980  -0.006205
     67      -0.009023   0.070526  -0.143571   0.071763  -0.029255   0.043902
     68       0.026855  -0.005178   0.117109   0.053962  -0.039554  -0.072708
     69      -0.037924   0.044525  -0.076302   0.038770  -0.003258   0.044603
     70      -0.002462  -0.008416   0.045750  -0.211990   0.061147  -0.033637
     71      -0.054229  -0.001173  -0.128161  -0.103014   0.081116  -0.062802
     72      -0.020191   0.071101  -0.079533   0.172281  -0.063652   0.071708
     73       0.001143  -0.019046   0.082938  -0.235508   0.066137  -0.051824
     74      -0.060404   0.009226  -0.173597  -0.088816   0.081416  -0.043142
     75      -0.063487   0.039047  -0.131350  -0.008851   0.032918   0.029055
     76      -0.007804  -0.005095   0.013082  -0.230237   0.072605  -0.017122
     77      -0.067182  -0.002625  -0.162342  -0.129644   0.100525  -0.064414
     78      -0.026609   0.031535  -0.024401  -0.010250   0.005683   0.039618
     79       0.000390  -0.026572   0.090663  -0.277483   0.081980  -0.052992
     80      -0.064362  -0.019528  -0.109892  -0.168510   0.111192  -0.094796
     81      -0.059653   0.056062  -0.155978   0.071711   0.001161   0.044249
     82      -0.008288   0.052761  -0.090152   0.018995  -0.014685   0.020415
     83       0.002189   0.028545  -0.043272   0.033731  -0.004658  -0.009537
     84      -0.086056   0.057674  -0.215089   0.037889   0.032195   0.031596
     85      -0.013945   0.057262  -0.102974  -0.035031   0.010457   0.034420
     86      -0.011081   0.030317  -0.072523   0.003741   0.015932  -0.011159
     87      -0.041546   0.078372  -0.171249   0.210821  -0.060661   0.070385
     88      -0.004207   0.042181  -0.063521   0.018155  -0.018644   0.005473
     89      -0.004663   0.041550  -0.078270   0.024303   0.005169   0.009039
     90      -0.063361   0.049380  -0.148557   0.033380   0.017320   0.036895
     91      -0.008808   0.078451  -0.149891   0.132923  -0.053473   0.041399
     92       0.032753   0.029459   0.015694   0.104199  -0.051991   0.003093
     93      -0.009350   0.024166   0.020921  -0.007478  -0.018299   0.016186
     94       0.012513   0.001926  -0.005868   0.009379  -0.016310   0.009972
     95       0.005252  -0.005399   0.007722   0.033499   0.004071  -0.036365
     96      -0.037551   0.028331   0.017019  -0.007498  -0.011327  -0.061030
     97       0.036343  -0.019534  -0.005721   0.008135  -0.000190   0.043636
     98       0.000282   0.002551   0.008336   0.034291  -0.003414  -0.039486
     99      -0.134512  -0.006744   0.017615   0.008314  -0.013460  -0.112340
    100       0.111003  -0.006828  -0.009008  -0.005133   0.016377   0.063954
    101      -0.013521  -0.012802   0.006269   0.035874   0.006781  -0.059966
    102      -0.168107  -0.013185   0.012634   0.013432  -0.010432  -0.162322
    103       0.137163  -0.016360  -0.008263  -0.009668   0.028809   0.083823
    104      -0.019130  -0.009415   0.006222   0.037332   0.002612  -0.062287
    105      -0.189881  -0.035051   0.023313   0.019223  -0.018494  -0.101221
    106       0.152366   0.018042  -0.012824  -0.013003   0.016413   0.060474
    107      -0.020324  -0.031694   0.004529   0.036213   0.021458  -0.077506
    108      -0.275409  -0.062709   0.025803   0.032173  -0.020912  -0.150329
    109       0.219530   0.028471  -0.016615  -0.024278   0.030048   0.083749
    110      -0.032147  -0.042529   0.003711   0.037427   0.028430  -0.094023
    111      -0.131028  -0.026056   0.024751   0.012821  -0.019811  -0.027203
    112       0.106041   0.029745  -0.010728  -0.006894  -0.002580   0.028737
    113      -0.011564  -0.036212   0.003886   0.034604   0.027721  -0.075271
    114      -0.165322  -0.045151   0.027929   0.019805  -0.022435  -0.019247
    115       0.132436   0.047891  -0.012531  -0.012171  -0.004144   0.027261
    116      -0.016475  -0.051571   0.001920   0.035107   0.041041  -0.091875
    117      -0.040599   0.002414   0.022762   0.000337  -0.019082   0.031044
    118       0.037026   0.022208  -0.006356   0.003808  -0.018128   0.002805
    119       0.000467  -0.022600   0.005070   0.033176   0.017748  -0.054005
    120      -0.003374   0.004780   0.023611  -0.000999  -0.018468   0.078120
    121       0.011237   0.034300  -0.005472   0.006062  -0.030432  -0.016494
    122       0.003154  -0.026307   0.004517   0.032139   0.021068  -0.053559
    123       0.053008   0.064790   0.001797  -0.020375   0.004622  -0.079020
    124      -0.025359  -0.050645   0.004174   0.015385  -0.003165   0.044086
    125       0.010479   0.022256   0.007835   0.036911  -0.021558  -0.014164
    126       0.006581  -0.003061  -0.029668   0.015313   0.017428  -0.026862
    127      -0.116053  -0.078058   0.032895   0.012735  -0.008072   0.000313
    128       0.014644   0.067169   0.044194   0.007312  -0.033853  -0.073943
    129      -0.036815  -0.056440  -0.052312   0.042225   0.026753   0.009334
    130      -0.097833  -0.035445   0.058637  -0.015085  -0.007880  -0.087297
    131      -0.004736   0.052669   0.041732   0.011872  -0.027886  -0.091524
    132       0.061955   0.025078  -0.036793   0.006043   0.025138  -0.050430
    133      -0.163763  -0.099958   0.041314   0.017552  -0.010846  -0.003204
    134       0.041966   0.074290   0.034893   0.010931  -0.039538  -0.025971
    135      -0.043049  -0.027786  -0.022495   0.023036   0.010194  -0.006674
    136      -0.159124  -0.118788   0.022239   0.033121  -0.010217   0.052529
    137       0.008488   0.108493   0.083331  -0.023150  -0.044230  -0.149652
    138       0.124476   0.143913   0.030151  -0.061549  -0.002086  -0.142707
    139      -0.098631  -0.112427  -0.016896   0.054864  -0.013726   0.126687
    140       0.022374   0.049277   0.017649   0.028463  -0.035433  -0.010747
    141       0.074711   0.106876   0.031216  -0.043473  -0.009422  -0.095158
    142      -0.162468  -0.168292  -0.030753   0.086432  -0.019253   0.193374
    143       0.029297   0.068390   0.040984   0.012589  -0.040247  -0.028038
    144       0.182580   0.180450   0.026794  -0.079770   0.008079  -0.187644
    145      -0.141712  -0.144656  -0.014635   0.067548  -0.015013   0.147359
    146       0.029742   0.061091   0.017549   0.027566  -0.043632   0.003208
    147       0.175738   0.199575   0.052301  -0.092503  -0.005726  -0.187367
    148      -0.049767  -0.074083  -0.020229   0.040257  -0.011960   0.101605
    149       0.015750   0.032338  -0.000452   0.041639  -0.031582   0.007676
    150       0.143430   0.093613  -0.017314  -0.029403   0.021256  -0.082917
    151       0.064064   0.004588   0.009464  -0.013776   0.008579  -0.004103
    152       0.009826  -0.034236  -0.041507   0.079595  -0.012550   0.079019
    153       0.174671   0.145012   0.001120  -0.053058   0.014031  -0.130034
    154       0.124928   0.027773  -0.011894  -0.010214   0.011197   0.013205
    155       0.008542  -0.066775  -0.064256   0.099329  -0.005693   0.124111
    156       0.223667   0.119248  -0.033117  -0.037538   0.035339  -0.084991
    157       0.015970  -0.016453   0.021343  -0.011849   0.005161  -0.007892
    158       0.011047  -0.021136  -0.046448   0.085628  -0.023808   0.089645
    159       0.104447   0.038248  -0.034764  -0.004969   0.027720  -0.034108
    160       0.122480   0.043079   0.021446  -0.040831   0.019116  -0.048384
    161       0.009766  -0.056979  -0.048727   0.084542  -0.002199   0.093055
    162       0.004057   0.035701   0.026552  -0.008534  -0.024260   0.051349
    163      -0.022760   0.014200  -0.023737   0.004040  -0.041158  -0.014873
    164       0.022230   0.004669   0.036741   0.036232   0.033204   0.001693
    165       0.013741   0.018097   0.018529  -0.003264   0.006920   0.034768
    166      -0.018309   0.015480  -0.013698   0.013041  -0.048658  -0.003525
    167       0.002638   0.021820   0.025213   0.002220   0.029954  -0.009216
    168       0.002156   0.017326   0.041561   0.002133   0.142882   0.055607
    169      -0.023086   0.020004  -0.024272  -0.007301  -0.049340  -0.019376
    170       0.003445   0.028010  -0.002268  -0.028561  -0.047066  -0.043428
    171      -0.034830   0.053205   0.072254  -0.017624   0.187888   0.102663
    172      -0.026112   0.021674  -0.036126  -0.027298  -0.039126  -0.039253
    173       0.030167   0.002531  -0.021007  -0.010473  -0.080967  -0.072219
    174       0.046075  -0.037569   0.019578   0.039758   0.225509   0.005108
    175      -0.025510   0.024584  -0.018538  -0.003653  -0.064063  -0.008073
    176      -0.036163   0.072212  -0.000768  -0.086411  -0.081279  -0.032281
    177       0.037948  -0.039123   0.036097   0.045017   0.330490   0.019589
    178      -0.029136   0.027588  -0.026887  -0.019320  -0.065526  -0.020507
    179      -0.036911   0.077301  -0.020782  -0.110141  -0.140049  -0.056638
    180       0.104160  -0.093946  -0.026926   0.072654   0.169530  -0.069977
    181      -0.023546   0.025612  -0.001372   0.019839  -0.075616   0.019784
    182      -0.077701   0.111799   0.028503  -0.114323  -0.039098   0.015371
    183       0.143823  -0.142584  -0.046293   0.106672   0.240453  -0.115200
    184      -0.026000   0.029666   0.003536   0.022208  -0.087414   0.029311
    185      -0.112395   0.150012   0.030894  -0.162808  -0.070451   0.028419
    186       0.113332  -0.089943  -0.051623   0.061102   0.014538  -0.090220
    187      -0.018303   0.020635   0.009944   0.041100  -0.070008   0.035656
    188      -0.074731   0.102144   0.055309  -0.079659   0.047676   0.046031
    189       0.161405  -0.136204  -0.091330   0.086217  -0.041551  -0.152089
    190      -0.016257   0.019664   0.023235   0.061509  -0.077466   0.057585
    191      -0.107438   0.133218   0.079182  -0.100543   0.086975   0.083295
    192       0.066052  -0.032170  -0.028318   0.021995  -0.069430  -0.035125
    193      -0.015364   0.015796   0.003575   0.037437  -0.056940   0.023116
    194      -0.033894   0.056488   0.053520  -0.020785   0.083194   0.032465
    195       0.080045  -0.034723  -0.051563   0.015348  -0.194878  -0.055351
    196      -0.011328   0.013464   0.012927   0.052277  -0.049261   0.034960
    197      -0.035243   0.054317   0.076900   0.001695   0.153797   0.058159
    198       0.023885   0.029518   0.027759  -0.003908  -0.020286   0.051738
    199      -0.016132   0.008441  -0.008701   0.005598  -0.025305  -0.003810
    200       0.004631   0.012008   0.012072   0.034889  -0.010337  -0.008698
    201      -0.019799  -0.062348  -0.015610   0.003655  -0.005397  -0.014194
    202       0.012789  -0.061136  -0.049695   0.001903   0.002075  -0.138294
    203       0.040694  -0.152613   0.139730  -0.054833  -0.036417   0.066003
    204      -0.010140  -0.103398   0.010915  -0.008378  -0.011303  -0.005180
    205       0.009168  -0.087415  -0.024456  -0.004092   0.001747  -0.110896
    206       0.031001  -0.107690   0.109479  -0.042177  -0.030297   0.053669
    207      -0.015713  -0.080991  -0.003583  -0.001427  -0.008330  -0.009720
    208       0.003768  -0.054285  -0.007208  -0.005244  -0.000148  -0.071183
    209       0.014225  -0.037086   0.060932  -0.020221  -0.019064   0.035675
    210      -0.034755  -0.002147  -0.054262   0.022144   0.003206  -0.024162
    211       0.006961  -0.055358   0.055989  -0.007588  -0.002859  -0.057378
    212       0.009294  -0.018066   0.041110  -0.014287  -0.016081   0.030864
    213      -0.045408   0.043315  -0.083273   0.035097   0.009008  -0.030346
    214       0.014791  -0.090242   0.091562  -0.006694   0.004015  -0.085501
    215       0.019315  -0.061160   0.065512  -0.028591  -0.023925   0.043263
    216      -0.040039   0.020620  -0.070854   0.029920   0.007910  -0.031615
    217      -0.000806  -0.014869   0.085485  -0.013034  -0.018229  -0.003928
    218      -0.008346   0.056355  -0.009961   0.010335  -0.002190   0.010011
    219      -0.054967   0.084032  -0.111179   0.049050   0.017373  -0.043057
    220       0.001534  -0.016538   0.141835  -0.015700  -0.022316   0.009337
    221      -0.012175   0.071768  -0.026623   0.015140   0.000555   0.005801
    222      -0.026456  -0.037595  -0.036458   0.013827   0.000704  -0.025321
    223      -0.011956   0.028628   0.047135  -0.016403  -0.031259   0.035838
    224      -0.020546   0.110571  -0.038857   0.028609   0.008306  -0.005402
    225      -0.030188  -0.021035  -0.048641   0.019755   0.004352  -0.031511
    226      -0.018902   0.064688   0.072209  -0.022142  -0.047075   0.083632
    227      -0.033650   0.165346  -0.077142   0.047221   0.019166  -0.022179
    228      -0.007853  -0.115623   0.013874  -0.009790  -0.010975  -0.010585
    229      -0.014488   0.026729  -0.020763  -0.013229  -0.024803   0.016746
    230      -0.015698   0.091385  -0.018219   0.022472   0.004604   0.000499
    231       0.003048  -0.162439   0.041707  -0.022720  -0.016729  -0.005274
    232      -0.023190   0.060005  -0.053174  -0.016400  -0.035078   0.047281
    233      -0.025493   0.135030  -0.041183   0.037136   0.012954  -0.011753
    234      -0.002743  -0.137668   0.029505  -0.017400  -0.015515  -0.003044
    235      -0.006180  -0.016654  -0.044940  -0.007571  -0.008390  -0.037214
    236       0.001758   0.018578   0.031303  -0.001977  -0.009077   0.021261
    237       0.012023  -0.200042   0.068423  -0.036247  -0.024693   0.007715
    238      -0.008515  -0.019399  -0.094576  -0.006466  -0.006050  -0.049725
    239       0.005650   0.003379   0.047383  -0.006759  -0.011535   0.025347
    240       0.003464  -0.159184   0.047785  -0.024273  -0.019506   0.006620
    241       0.011016  -0.136683  -0.006378  -0.011356   0.000295  -0.106651
    242       0.033199  -0.110739   0.113214  -0.043877  -0.031051   0.055052
    243      -0.003325  -0.010557   0.024658   0.002431  -0.009036   0.036627
    244       0.000224  -0.013246  -0.004166  -0.002749  -0.017412  -0.037393
    245       0.019457  -0.020282   0.039417   0.000254  -0.008311  -0.032035
                 18         19         20         21         22         23    
      0       0.053771   0.025653  -0.005769  -0.033528  -0.124788   0.056624
      1       0.021935  -0.032538   0.017206  -0.042145  -0.077433   0.067683
      2      -0.051417  -0.025607  -0.003169   0.038227  -0.053934   0.010657
      3       0.015465   0.020385   0.016863   0.088207  -0.023080   0.048610
      4      -0.121389  -0.044021   0.021321   0.038993  -0.045111  -0.003483
      5       0.102153  -0.009270  -0.011694  -0.180912  -0.187227   0.074536
      6       0.007999   0.021719  -0.059562   0.001458   0.088431  -0.024569
      7       0.035769  -0.030908  -0.001500  -0.000680   0.113329  -0.006199
      8       0.027949  -0.024434   0.027711   0.106799   0.068774  -0.000286
      9       0.050378   0.028211   0.008203   0.049703   0.018018   0.029838
     10      -0.046440  -0.014720  -0.012915  -0.062613   0.024800  -0.048771
     11       0.010436  -0.015771   0.008067   0.016974   0.006090  -0.006010
     12       0.061241   0.029833  -0.027204  -0.017084  -0.004139   0.010885
     13       0.005317  -0.030498  -0.007409  -0.016267   0.047079   0.004922
     14      -0.015028  -0.025453   0.006799   0.080155   0.025701   0.013364
     15       0.069031   0.039704  -0.011343   0.014823   0.036679   0.012725
     16      -0.023731  -0.011431  -0.033623  -0.051152   0.080974  -0.048989
     17      -0.005515  -0.018280   0.013569   0.086190   0.047725   0.002922
     18       0.074918   0.056803  -0.021453  -0.000255   0.049988  -0.010516
     19      -0.038587  -0.006675  -0.030212  -0.065904   0.076362  -0.058272
     20       0.017449  -0.029542   0.011247   0.107233   0.058475   0.023071
     21       0.066074   0.028551  -0.014999   0.018617   0.042253   0.011916
     22      -0.006845   0.022724  -0.030556  -0.062897   0.085898  -0.045998
     23      -0.003386  -0.002959   0.025989   0.064271   0.031017   0.001959
     24       0.065572   0.029414  -0.011548  -0.009310   0.022649   0.002201
     25       0.028034   0.123951  -0.007334  -0.072730   0.053626   0.028717
     26      -0.012016  -0.025638   0.024829   0.043077   0.019214  -0.021717
     27       0.065122   0.048701   0.004379  -0.025454  -0.006278   0.006647
     28       0.056833   0.141912  -0.033319  -0.112401   0.061824   0.054789
     29      -0.027833  -0.043534   0.032540   0.072354   0.025428  -0.038381
     30       0.067204   0.004827  -0.031713  -0.022698   0.042340  -0.012155
     31       0.018781   0.208767   0.065372  -0.012591  -0.008189   0.079452
     32       0.001919  -0.030148   0.008324  -0.026002   0.000071  -0.028770
     33       0.066126   0.002643  -0.028214  -0.047758   0.021198  -0.020446
     34       0.043120   0.288769   0.086958  -0.014415  -0.040939   0.145510
     35      -0.004410  -0.050935   0.006082  -0.046439  -0.009521  -0.051237
     36       0.072906  -0.017117  -0.059328  -0.007231   0.089598  -0.013840
     37      -0.029632   0.194697   0.123160   0.062358  -0.038148   0.041984
     38       0.025493  -0.013604  -0.011402  -0.072711  -0.002956  -0.008116
     39       0.075898  -0.039531  -0.079081  -0.020655   0.106340  -0.024903
     40      -0.044887   0.274002   0.196854   0.123081  -0.095960   0.082270
     41       0.038607  -0.023137  -0.031556  -0.129628  -0.012162  -0.014738
     42       0.071814  -0.008326  -0.057708   0.026093   0.109894  -0.000667
     43      -0.055963   0.069292   0.079982   0.058155   0.004313  -0.048645
     44       0.029257   0.018563  -0.001410  -0.043389   0.004392   0.021130
     45       0.072933  -0.023068  -0.075333   0.041765   0.143226  -0.001137
     46      -0.087994   0.042657   0.112480   0.112847  -0.016927  -0.081990
     47       0.045160   0.037879  -0.011347  -0.077473   0.001980   0.038578
     48       0.067824   0.018306  -0.033808   0.040371   0.087677   0.010510
     49      -0.039122  -0.022556  -0.005508  -0.007976   0.070561  -0.086409
     50       0.013082   0.025053   0.019931   0.026853   0.021599   0.022743
     51       0.065212   0.033311  -0.026735   0.065155   0.110519   0.015441
     52      -0.047769  -0.129476  -0.049931  -0.005724   0.095093  -0.136189
     53       0.013204   0.055815   0.032820   0.045361   0.033928   0.036492
     54      -0.080227   0.025370  -0.092950  -0.022374   0.039946   0.022059
     55       0.091516  -0.014728   0.071375  -0.020304   0.019051  -0.048854
     56      -0.000593  -0.018958   0.030988   0.091185   0.021590   0.007397
     57      -0.090962   0.037124  -0.095864  -0.026863   0.035962   0.013724
     58       0.111448  -0.004416   0.113873  -0.041756  -0.049912  -0.074023
     59      -0.025353  -0.033583  -0.022362   0.119700   0.110678   0.039106
     60      -0.053613   0.034640  -0.106371   0.022607   0.158611  -0.025711
     61       0.117119  -0.007393   0.093443  -0.015899   0.022178  -0.081579
     62      -0.065926  -0.036378  -0.049395   0.101878   0.084647   0.077793
     63      -0.141788   0.047717  -0.085175  -0.087943  -0.113018   0.054422
     64       0.141324   0.007090   0.148181  -0.042676  -0.066114  -0.112934
     65      -0.037962  -0.025853  -0.008476   0.093492   0.044413   0.044884
     66      -0.089164   0.039043  -0.096947  -0.023155   0.046092   0.008190
     67       0.088698  -0.005377   0.129149  -0.080032  -0.152481  -0.042437
     68       0.017287  -0.049269  -0.041683   0.180639   0.260374   0.011587
     69      -0.084363   0.023700  -0.098460  -0.026006   0.039111   0.028679
     70       0.144814  -0.013111   0.091742  -0.001466   0.055376  -0.081450
     71      -0.079734  -0.007387   0.019398   0.073390  -0.040417   0.033050
     72      -0.079621   0.018787  -0.105023  -0.031758   0.041553   0.034912
     73       0.141977  -0.019824   0.063186   0.020593   0.138144  -0.080704
     74      -0.075089   0.001297   0.056644   0.046312  -0.143736   0.030888
     75      -0.143185   0.027614  -0.120317  -0.030040   0.034925   0.046322
     76       0.167210  -0.003103   0.144118  -0.027871  -0.063393  -0.090012
     77      -0.099520  -0.002459   0.024942   0.062929  -0.077770   0.038207
     78      -0.032019   0.023115  -0.072050  -0.018404   0.040549   0.007746
     79       0.163473  -0.016307   0.087056   0.015947   0.104149  -0.090301
     80      -0.113165  -0.012873  -0.026020   0.097465   0.058944   0.040555
     81      -0.156125   0.022687  -0.124260  -0.046518   0.001554   0.076375
     82       0.077278  -0.010651   0.088171  -0.043080  -0.043572  -0.046596
     83       0.067477  -0.006167   0.101164   0.080175  -0.050420  -0.053972
     84      -0.225332   0.025860  -0.161940  -0.059258  -0.003010   0.106422
     85       0.103131   0.007590   0.120422  -0.053786  -0.085884  -0.103966
     86       0.043185   0.000338   0.092316   0.071052  -0.063356  -0.055907
     87      -0.139305   0.013652  -0.100827  -0.054049  -0.034372   0.095177
     88       0.070626  -0.020757   0.068278  -0.030744  -0.002965  -0.021306
     89       0.075294   0.008333   0.126007   0.063429  -0.102577  -0.090232
     90      -0.156970   0.024848  -0.128120  -0.043233   0.011923   0.069504
     91       0.050300  -0.015064   0.090711  -0.062389  -0.091123  -0.014907
     92       0.132132  -0.015759   0.134373   0.095088  -0.040522  -0.065954
     93       0.009667   0.011735   0.013187   0.062019   0.009977   0.020486
     94      -0.024961  -0.004354  -0.011710  -0.073453   0.039163  -0.054295
     95       0.011029  -0.020688   0.013087   0.008970   0.010987  -0.015940
     96      -0.007026   0.024321  -0.002189  -0.043613   0.024371  -0.022134
     97      -0.020742  -0.014208   0.004672   0.018386   0.009700  -0.006040
     98       0.010507  -0.020086   0.009863  -0.010482   0.022723  -0.031650
     99      -0.004391   0.044798  -0.015647  -0.123986   0.038655  -0.050648
    100      -0.031011  -0.030453   0.018446   0.092255  -0.016960   0.028907
    101       0.005835  -0.017608   0.010500  -0.013678   0.014268  -0.027099
    102      -0.007556   0.062783  -0.028543  -0.210570   0.065970  -0.096092
    103      -0.034344  -0.045161   0.032120   0.167915  -0.049425   0.072101
    104       0.007449  -0.014452   0.007166  -0.030679   0.022666  -0.037413
    105       0.004566   0.038422  -0.014381  -0.093408   0.008793  -0.013587
    106      -0.035558  -0.025075   0.016523   0.066394   0.008900  -0.001765
    107       0.000281  -0.020943   0.015120   0.001722  -0.001772  -0.013227
    108       0.008795   0.055980  -0.027258  -0.168672   0.017178  -0.034135
    109      -0.044325  -0.039611   0.029398   0.131503  -0.006943   0.021385
    110      -0.002578  -0.019120   0.015168  -0.004844  -0.006243  -0.011839
    111       0.004949   0.003712   0.003144   0.038377  -0.038078   0.052850
    112      -0.026545   0.002040  -0.001503  -0.046906   0.063170  -0.067671
    113      -0.002891  -0.026216   0.019129   0.024091  -0.013970   0.000590
    114       0.006394  -0.009081   0.005230   0.074383  -0.074626   0.091745
    115      -0.025564   0.011956  -0.003943  -0.077125   0.094782  -0.100432
    116      -0.009643  -0.027919   0.022566   0.037778  -0.032039   0.016479
    117       0.008760  -0.005980   0.015665   0.106278  -0.029905   0.060879
    118      -0.022242   0.010078  -0.014728  -0.109844   0.071654  -0.085810
    119       0.002846  -0.026627   0.018119   0.024769  -0.002169  -0.006885
    120       0.012194  -0.021465   0.025356   0.180873  -0.054987   0.097860
    121      -0.020521   0.025938  -0.025258  -0.177105   0.102336  -0.122994
    122       0.002124  -0.029303   0.019990   0.035406  -0.007622  -0.000570
    123      -0.031086  -0.000780  -0.006585  -0.033068  -0.012878  -0.004677
    124      -0.010742   0.004065   0.008992   0.017555   0.022541  -0.005610
    125       0.019647  -0.026383   0.006225  -0.023249   0.050090  -0.061221
    126       0.007901   0.018210  -0.013592   0.015886  -0.006433   0.004071
    127      -0.012108   0.034701   0.016746  -0.035307   0.050375  -0.022043
    128      -0.012840  -0.031352   0.014720  -0.082675   0.055046  -0.075169
    129       0.037952   0.036124  -0.019472   0.047980   0.001806   0.008541
    130      -0.056003   0.019652   0.020078  -0.114776   0.031548  -0.033484
    131      -0.013870  -0.026879   0.012556  -0.099102   0.051887  -0.077923
    132      -0.013041  -0.005803  -0.017568   0.007241  -0.038714   0.012054
    133      -0.003599   0.052461   0.019618  -0.047164   0.069662  -0.030081
    134       0.000422  -0.035909   0.014178  -0.038226   0.060082  -0.067989
    135       0.025690   0.039623  -0.009813   0.022326   0.022758  -0.003430
    136       0.020792   0.055838   0.016282   0.004703   0.075363  -0.021049
    137      -0.049747  -0.034420   0.023719  -0.160005   0.059568  -0.093131
    138      -0.081645  -0.028735  -0.001549  -0.072939  -0.039909   0.002748
    139       0.045657   0.032869   0.001115   0.054194   0.063844  -0.020852
    140       0.015779  -0.031342   0.005373  -0.033786   0.058462  -0.069144
    141      -0.043198  -0.005546  -0.000960  -0.048564  -0.011597   0.004128
    142       0.095310   0.060322  -0.003239   0.088144   0.094844  -0.025687
    143       0.009184  -0.031538   0.013400  -0.043379   0.060634  -0.058889
    144      -0.120186  -0.053377  -0.002957  -0.088620  -0.070530   0.005584
    145       0.069856   0.050189   0.004366   0.061283   0.082193  -0.022429
    146       0.017537  -0.032997   0.001856  -0.028423   0.061372  -0.069573
    147      -0.117083  -0.047292   0.002704  -0.094287  -0.059720   0.015704
    148       0.018529   0.013690  -0.004525   0.044077   0.036643  -0.015921
    149       0.025064  -0.029325  -0.001424  -0.023118   0.057666  -0.075228
    150      -0.053226  -0.031474  -0.008508   0.001654  -0.058230   0.022461
    151      -0.054159  -0.026451   0.011891   0.015564  -0.025319   0.018581
    152       0.065630  -0.024530  -0.003764   0.051375   0.060945  -0.059319
    153      -0.077645  -0.044916  -0.011250  -0.032913  -0.074337   0.017323
    154      -0.053686  -0.049763   0.001214   0.040909  -0.045171   0.019726
    155       0.084510  -0.022848  -0.005118   0.088683   0.065874  -0.053712
    156      -0.072403  -0.058627  -0.009807   0.032811  -0.097125   0.045623
    157      -0.048620  -0.008558   0.017396   0.000505  -0.006859   0.013904
    158       0.077644  -0.028696  -0.014295   0.042811   0.071155  -0.079652
    159      -0.026718  -0.015008  -0.005618   0.034651  -0.039004   0.026597
    160      -0.091690  -0.045265   0.019507   0.013420  -0.063257   0.043738
    161       0.066378  -0.021600   0.002281   0.074807   0.056230  -0.043421
    162       0.017609   0.018904   0.015281   0.073646  -0.062009   0.064938
    163      -0.115839  -0.036360   0.010661   0.024021  -0.023333  -0.026877
    164       0.123007  -0.006102  -0.002966  -0.155839  -0.097361   0.054433
    165       0.007327   0.007385   0.019243   0.066007  -0.099282   0.088570
    166      -0.086033  -0.037445   0.008223   0.004523  -0.046279  -0.008933
    167       0.067809   0.006638   0.002600  -0.106431  -0.028528   0.004073
    168       0.016634  -0.120070  -0.071271   0.050015  -0.066996   0.072804
    169      -0.119050  -0.020133   0.023102   0.030476  -0.016435  -0.031144
    170       0.020008   0.103350   0.074297  -0.064253  -0.004102  -0.016969
    171       0.033868  -0.209152  -0.129832   0.079040  -0.086534   0.102382
    172      -0.155306  -0.005940   0.035113   0.053728   0.023176  -0.060734
    173       0.016188   0.163238   0.113050  -0.089985   0.000629  -0.030969
    174      -0.005359  -0.127556  -0.087747  -0.015151   0.017871  -0.009743
    175      -0.103276  -0.020508   0.023589   0.027815  -0.041331  -0.011367
    176      -0.016270   0.116182   0.093215   0.019583   0.000896  -0.003703
    177      -0.000996  -0.228218  -0.162008  -0.031764   0.052756  -0.032368
    178      -0.127682  -0.006176   0.034821   0.048202  -0.014788  -0.029106
    179      -0.051810   0.188972   0.148009   0.055757   0.017269  -0.015343
    180      -0.036701   0.006040  -0.001087  -0.063695   0.069814  -0.075439
    181      -0.056022  -0.040841   0.008786  -0.000513  -0.100978   0.032224
    182      -0.003946   0.025292   0.034649   0.059711  -0.023526   0.033637
    183      -0.056307   0.007287  -0.009866  -0.123936   0.149579  -0.155022
    184      -0.043324  -0.042124   0.008335  -0.001504  -0.121385   0.049254
    185      -0.030437   0.029716   0.045965   0.131762  -0.030003   0.055404
    186      -0.043134   0.143579   0.099543  -0.031604   0.018806  -0.034975
    187      -0.023773  -0.061031  -0.007841  -0.028998  -0.130290   0.051788
    188       0.041847  -0.071455  -0.038915   0.005260  -0.035110   0.038099
    189      -0.066699   0.256255   0.172801  -0.064551   0.052794  -0.076537
    190       0.013942  -0.080157  -0.023253  -0.054054  -0.173825   0.083640
    191       0.049954  -0.143600  -0.085247   0.032677  -0.049026   0.059598
    192      -0.019804   0.135848   0.102459   0.035401  -0.070881   0.052972
    193      -0.040089  -0.056363  -0.004716  -0.025506  -0.103259   0.030487
    194       0.076564  -0.077112  -0.051376  -0.078697  -0.036128   0.020809
    195      -0.017035   0.236325   0.170274   0.049729  -0.107055   0.085648
    196      -0.014215  -0.068179  -0.012664  -0.046131  -0.123528   0.044905
    197       0.110505  -0.143744  -0.097129  -0.113495  -0.045706   0.025089
    198       0.053660   0.037072  -0.003244   0.062222   0.082816   0.001479
    199      -0.052201  -0.024161   0.000236  -0.078086  -0.029886  -0.030765
    200       0.018732  -0.013634   0.004180   0.020494  -0.008745   0.011864
    201       0.007115  -0.055016   0.081592   0.006113  -0.030276  -0.079763
    202       0.154677   0.107865  -0.329877   0.147307  -0.167488  -0.253883
    203      -0.117560   0.043377  -0.046778  -0.041457  -0.009801   0.035035
    204      -0.010866  -0.047834   0.067973  -0.000502  -0.027819  -0.061117
    205       0.097160   0.022146  -0.129698   0.047940  -0.019596   0.107885
    206      -0.093449   0.044212  -0.051935  -0.023053  -0.026931  -0.022206
    207      -0.002794  -0.053752   0.078531   0.001362  -0.025598  -0.066350
    208       0.063823   0.014339  -0.079116   0.032038  -0.012079   0.103110
    209      -0.062145   0.037612  -0.046379  -0.017770  -0.016597  -0.010959
    210       0.025669  -0.061764   0.088710   0.006916  -0.002120  -0.046405
    211       0.038074  -0.001555  -0.054412   0.023012  -0.007637   0.080579
    212      -0.052838   0.038629  -0.048984  -0.015704  -0.011030  -0.000617
    213       0.040764  -0.066077   0.092301   0.009957   0.011279  -0.038288
    214       0.047741   0.012878  -0.063698   0.029985  -0.011307   0.117473
    215      -0.071213   0.040288  -0.050770  -0.020371  -0.025563  -0.017939
    216       0.036796  -0.060691   0.088134   0.009637   0.006170  -0.032532
    217      -0.006269  -0.050171  -0.012031   0.000474   0.006752   0.006669
    218      -0.019545   0.039579  -0.049256  -0.008206   0.014314   0.038422
    219       0.059778  -0.063904   0.090601   0.013643   0.027333  -0.007660
    220      -0.031345  -0.071878   0.014732  -0.011759   0.017042  -0.006834
    221      -0.011218   0.041990  -0.052526  -0.005818   0.018088   0.046216
    222       0.019489  -0.054949   0.084021   0.007328  -0.012252  -0.047326
    223      -0.021191  -0.076975  -0.007245  -0.006643   0.006372  -0.066621
    224       0.002616   0.039151  -0.046230  -0.004158   0.034449   0.070593
    225       0.028250  -0.053268   0.083279   0.009458  -0.006775  -0.035171
    226      -0.059108  -0.122726   0.021556  -0.023989   0.014314  -0.153533
    227       0.028290   0.039862  -0.044049   0.001600   0.052611   0.101434
    228      -0.009450  -0.049114   0.077155   0.001677  -0.036368  -0.072991
    229       0.011216  -0.046954  -0.039312   0.007627  -0.003872  -0.026879
    230      -0.008365   0.036358  -0.043473  -0.007289   0.029627   0.059290
    231      -0.023623  -0.044262   0.073143  -0.000537  -0.050990  -0.083596
    232       0.002501  -0.065403  -0.040114   0.003962  -0.006568  -0.080717
    233       0.008892   0.035094  -0.039233  -0.004095   0.045976   0.082458
    234      -0.020174  -0.049957   0.076614  -0.000792  -0.043627  -0.086184
    235       0.052081  -0.001873  -0.068639   0.023717  -0.008286   0.073600
    236      -0.040539   0.036797  -0.045822  -0.013823   0.002887   0.016883
    237      -0.041993  -0.045913   0.074287  -0.004062  -0.066756  -0.114632
    238       0.074874   0.010280  -0.090261   0.031106  -0.011669   0.103533
    239      -0.048655   0.035685  -0.042699  -0.015452  -0.002596   0.005069
    240      -0.035938  -0.037836   0.049217  -0.009656  -0.017596  -0.027948
    241       0.062954  -0.061049   0.023210  -0.041301   0.120640   0.458795
    242      -0.091842   0.055798  -0.073047  -0.015097  -0.041744  -0.056742
    243      -0.002160   0.022605  -0.066590  -0.004004   0.115605  -0.008344
    244       0.007263  -0.041479  -0.008581   0.004960   0.148832   0.005018
    245       0.051011  -0.013473   0.045891   0.107494   0.065560  -0.041639
                 24         25         26         27         28         29    
      0       0.025082   0.024125  -0.021329   0.007937  -0.025172  -0.039757
      1       0.034819   0.025141  -0.002478  -0.033060   0.020690   0.055564
      2       0.041509   0.066761  -0.015056  -0.045959  -0.035197  -0.009060
      3      -0.029485  -0.012106  -0.055579   0.038283   0.018379  -0.003945
      4       0.010436   0.026538   0.000916   0.039677   0.008052  -0.082244
      5       0.076485   0.026135   0.028701  -0.029097  -0.002378   0.072026
      6       0.074549   0.055261   0.085881   0.136019  -0.001333  -0.054564
      7       0.080369   0.053632   0.087649   0.083511   0.044944   0.065910
      8       0.069583   0.079602   0.020915   0.045838   0.011403   0.060753
      9      -0.035234  -0.031385  -0.045361   0.007975   0.016875   0.063018
     10      -0.027079  -0.014989   0.012973  -0.015197  -0.008327   0.058210
     11      -0.001737   0.012231  -0.011326  -0.022521  -0.005901  -0.026067
     12       0.032577   0.024079   0.015340   0.025539  -0.016174  -0.045907
     13       0.043988   0.035481   0.036817  -0.019168   0.017083   0.037253
     14       0.042560   0.061059  -0.008227  -0.028254  -0.007700   0.019445
     15      -0.003747  -0.005647  -0.018015  -0.042174  -0.010704  -0.028707
     16       0.012927   0.016182   0.030815  -0.088592  -0.020356  -0.001790
     17       0.013702   0.034443  -0.023061  -0.066409  -0.004100   0.014240
     18      -0.006008  -0.008588  -0.016522  -0.099310  -0.018250  -0.054599
     19      -0.003921   0.006158   0.026251  -0.092422  -0.033433  -0.013993
     20       0.046134   0.053190  -0.013163  -0.063252   0.016567   0.036665
     21      -0.004146  -0.007758  -0.016320  -0.046636  -0.011091  -0.027833
     22       0.027170   0.036507   0.028938  -0.130329  -0.034674  -0.048293
     23       0.003916   0.003658  -0.023417  -0.059657   0.002974   0.039559
     24       0.036037  -0.053467  -0.009823  -0.011225  -0.017947  -0.049276
     25      -0.084200   0.174516   0.052653  -0.095953   0.009548  -0.047452
     26       0.064204  -0.067302  -0.023081  -0.032562  -0.012318   0.025533
     27       0.059685  -0.080707  -0.006487   0.037919  -0.014641  -0.061402
     28      -0.140362   0.263765   0.082176  -0.105913   0.023549  -0.060169
     29       0.086659  -0.106307  -0.041413  -0.046446  -0.021249   0.037959
     30       0.049884  -0.056918  -0.008698  -0.037753  -0.031187  -0.058744
     31      -0.136475   0.188796   0.044350  -0.017055   0.054388  -0.014422
     32       0.101441  -0.085855  -0.000396   0.020339  -0.019397  -0.005790
     33       0.084619  -0.097328  -0.003525   0.007919  -0.036243  -0.070145
     34      -0.239752   0.308494   0.066053   0.024149   0.105299  -0.001095
     35       0.154707  -0.147762  -0.001154   0.048542  -0.035678  -0.018323
     36       0.017784  -0.001065  -0.012867  -0.121568  -0.039329  -0.054987
     37      -0.048722   0.023127   0.005427   0.022949   0.046796   0.008513
     38       0.066847  -0.018586   0.022196   0.032419  -0.010514  -0.020242
     39       0.027226   0.002102  -0.011010  -0.144718  -0.051383  -0.062922
     40      -0.087552   0.014422  -0.005326   0.097417   0.092073   0.043725
     41       0.092278  -0.026254   0.039257   0.060919  -0.021593  -0.047456
     42      -0.029504   0.051009  -0.018747  -0.161933  -0.027610  -0.032623
     43       0.090234  -0.133215  -0.020787  -0.030509  -0.023098  -0.014012
     44      -0.000378   0.054636   0.021982   0.009468   0.012346   0.003162
     45      -0.060868   0.094771  -0.023498  -0.221372  -0.030197  -0.021017
     46       0.163540  -0.264846  -0.052988  -0.003280  -0.038570  -0.000953
     47      -0.025980   0.105165   0.040223   0.018666   0.021419  -0.008135
     48      -0.033443   0.040908  -0.020288  -0.126849  -0.015825  -0.025368
     49       0.114476  -0.103448  -0.006603  -0.115099  -0.063131  -0.041749
     50      -0.027699   0.056678  -0.002812  -0.039043   0.017460   0.033381
     51      -0.053574   0.069400  -0.022910  -0.167133  -0.012213  -0.015836
     52       0.182260  -0.179613  -0.024337  -0.151703  -0.102141  -0.044029
     53      -0.058172   0.094554  -0.002198  -0.065018   0.027601   0.041004
     54       0.023561   0.005987   0.039386   0.068550   0.006166  -0.028508
     55       0.020692   0.012574   0.039588   0.043059   0.010488  -0.001552
     56       0.031786   0.049958  -0.016047  -0.003512   0.004285   0.074819
     57      -0.025337  -0.037475   0.004671   0.013971  -0.006771  -0.063688
     58      -0.031377  -0.026855   0.000002  -0.002396  -0.014470  -0.061525
     59       0.103987   0.106263   0.038794   0.060771   0.037183   0.155034
     60       0.043756   0.012148   0.081707   0.167416   0.009734  -0.033753
     61       0.008727   0.001924   0.040377   0.067564  -0.001106  -0.031074
     62       0.089804   0.096410   0.013999  -0.011244   0.040042   0.173194
     63      -0.136443  -0.121973  -0.106566  -0.198393  -0.037089  -0.134142
     64      -0.067894  -0.058598  -0.016917  -0.001178  -0.033929  -0.125169
     65       0.047824   0.062257  -0.011581  -0.026227   0.019200   0.107663
     66      -0.028064  -0.040931   0.005473   0.018341  -0.008244  -0.070162
     67      -0.076311  -0.055948  -0.054617  -0.111686  -0.025126  -0.078118
     68       0.230713   0.204700   0.156759   0.274868   0.073688   0.249204
     69       0.034895   0.014290   0.049818   0.086984   0.010114  -0.025612
     70       0.028896   0.022629   0.052847   0.065105   0.003276  -0.032595
     71      -0.060570  -0.028034  -0.107544  -0.157619  -0.004311   0.115933
     72       0.071549   0.043065   0.085704   0.152299   0.015740  -0.041752
     73       0.076314   0.057088   0.105936   0.141078   0.030694   0.023736
     74      -0.123144  -0.073659  -0.177022  -0.258595  -0.039007   0.047602
     75      -0.006629  -0.023245   0.009269   0.005155   0.017093   0.042870
     76      -0.042302  -0.027406  -0.027198  -0.047218  -0.039923  -0.124750
     77      -0.100798  -0.060282  -0.149518  -0.228139  -0.014156   0.118569
     78       0.047325   0.028936   0.061921   0.116322  -0.000088  -0.075581
     79       0.053340   0.042209   0.080245   0.105279   0.014352  -0.013247
     80      -0.027853  -0.008378  -0.066673  -0.114698   0.031490   0.220790
     81      -0.004900  -0.025692   0.009538   0.013128   0.026872   0.032601
     82      -0.011104  -0.011953   0.011201   0.009226   0.000815  -0.011708
     83       0.006550   0.043205  -0.035443   0.000570  -0.041690  -0.020445
     84      -0.041341  -0.066145  -0.016186  -0.040742   0.045311   0.104998
     85      -0.051394  -0.037578  -0.012779  -0.007113  -0.037274  -0.055533
     86      -0.020496   0.018075  -0.052951  -0.027384  -0.043697  -0.000710
     87       0.012224  -0.007080   0.012148   0.025605   0.027990   0.002001
     88       0.018368   0.008356   0.032224   0.028105   0.021935   0.012642
     89      -0.034359   0.014538  -0.063481  -0.025526  -0.070373  -0.050244
     90      -0.008373  -0.029202   0.009652   0.011481   0.025780   0.037792
     91      -0.024755  -0.024701  -0.007579  -0.017844   0.008894   0.001484
     92       0.055993   0.093311  -0.003545   0.060212  -0.050113  -0.084679
     93      -0.049377  -0.041849  -0.046076   0.041100   0.020402   0.078003
     94      -0.054804  -0.027613   0.016071   0.003120  -0.001694   0.074225
     95      -0.036043  -0.011086  -0.004321   0.014156   0.002211  -0.047672
     96      -0.010060   0.009985  -0.105819   0.055425   0.019091   0.037662
     97      -0.052180  -0.042373   0.067451  -0.012080  -0.004396   0.052579
     98      -0.050816  -0.016555  -0.013569   0.024688   0.003716  -0.045439
     99       0.006174   0.041421  -0.094272   0.038168   0.008980   0.000887
    100      -0.031826  -0.042057   0.062674  -0.005769  -0.002754  -0.000802
    101      -0.026595   0.004638  -0.009011   0.017676  -0.002059  -0.110404
    102       0.037171   0.091432  -0.172049   0.060864   0.009743  -0.054352
    103      -0.031672  -0.060592   0.123705  -0.021429  -0.007828  -0.050078
    104      -0.029115   0.006763  -0.022692   0.020746  -0.000537  -0.089649
    105      -0.030574  -0.006908   0.079156  -0.032823  -0.009597   0.032900
    106      -0.009866  -0.009836  -0.070352   0.048495   0.012536  -0.008722
    107      -0.013459   0.013275   0.023915   0.011401  -0.009098  -0.198660
    108      -0.028061   0.008395   0.136539  -0.070106  -0.024127   0.015200
    109       0.004520  -0.008489  -0.110374   0.078401   0.020833  -0.050441
    110      -0.003188   0.023625   0.034980   0.006765  -0.013101  -0.236249
    111      -0.075731  -0.080358   0.186394  -0.049823  -0.008900   0.074923
    112      -0.008978   0.020832  -0.158764   0.065706   0.016971   0.033362
    113      -0.010013   0.009964   0.041504   0.008664  -0.010396  -0.216047
    114      -0.110165  -0.125018   0.338632  -0.101767  -0.022501   0.091716
    115       0.011109   0.050035  -0.277586   0.106972   0.028672   0.036450
    116       0.010456   0.023669   0.066838  -0.002933  -0.016648  -0.272892
    117      -0.076330  -0.082505   0.075933   0.007112   0.012032   0.097713
    118      -0.036053   0.001329  -0.080507   0.026368   0.006036   0.091422
    119      -0.029343  -0.005754   0.021770   0.019144  -0.003536  -0.148047
    120      -0.100966  -0.107744   0.103250   0.011563   0.018694   0.132469
    121      -0.033556   0.009132  -0.116142   0.023250   0.006336   0.159350
    122      -0.027412  -0.005761   0.029745   0.019080  -0.004525  -0.169445
    123       0.004029   0.007970  -0.044003   0.024542   0.009233   0.030804
    124      -0.032925  -0.020463   0.025416  -0.006898  -0.001826   0.049047
    125      -0.123081  -0.065800  -0.005170   0.061002   0.012199  -0.012088
    126       0.051050   0.037208  -0.065879   0.004822   0.007256   0.008502
    127       0.001963   0.032746  -0.094180   0.033150   0.008759   0.022585
    128      -0.152043  -0.072162  -0.028886   0.094060   0.017918  -0.006440
    129       0.094762   0.067613  -0.099679  -0.008025   0.007084  -0.013068
    130      -0.029355   0.021117  -0.014674   0.026742  -0.006053  -0.025897
    131      -0.139188  -0.058283  -0.014166   0.083514   0.011066  -0.042483
    132       0.027614   0.008059   0.062573  -0.038214  -0.012506  -0.020335
    133       0.021236   0.059369  -0.171187   0.059191   0.018095   0.020107
    134      -0.161478  -0.090406  -0.048332   0.100100   0.027100   0.047199
    135       0.071475   0.063358  -0.181277   0.043693   0.024869   0.034127
    136       0.033807   0.057598  -0.194496   0.054410   0.024039   0.050953
    137      -0.181453  -0.073852  -0.043751   0.127761   0.020356  -0.016984
    138      -0.020847  -0.012063   0.011849   0.010158   0.002551   0.044277
    139      -0.026162  -0.012773  -0.039648   0.004036   0.007188   0.071114
    140      -0.149302  -0.084146  -0.000714   0.063117   0.013835   0.010455
    141      -0.009442  -0.000607  -0.030499   0.006334   0.006199   0.050336
    142      -0.008536   0.001917  -0.096142   0.006471   0.013469   0.081036
    143      -0.154562  -0.085009   0.007882   0.053326   0.011028   0.005743
    144      -0.027695  -0.022951   0.065117   0.003855  -0.003309   0.035143
    145      -0.020803  -0.003177  -0.075677   0.017306   0.011527   0.062026
    146      -0.151079  -0.088123   0.000898   0.049563   0.013171   0.034156
    147      -0.024489  -0.017030   0.054609  -0.016802  -0.005081   0.050171
    148      -0.020175  -0.016689  -0.002068  -0.018313   0.002217   0.082258
    149      -0.141733  -0.082157  -0.007119   0.065367   0.015396   0.012017
    150      -0.002444  -0.016477   0.072178  -0.019646  -0.005828   0.035798
    151      -0.033864  -0.033305   0.113592  -0.041113  -0.014472   0.048746
    152      -0.137702  -0.090059   0.042638   0.046833   0.008590  -0.001530
    153      -0.031945  -0.039798   0.124161  -0.032961  -0.007585   0.064388
    154      -0.090794  -0.091732   0.249166  -0.076133  -0.024636   0.094391
    155      -0.135788  -0.093660   0.054990   0.042932   0.005600  -0.006189
    156      -0.014568  -0.042834   0.179928  -0.057614  -0.019254   0.045124
    157      -0.001265   0.002167   0.022211  -0.015677  -0.006789   0.022199
    158      -0.195276  -0.134842   0.105516   0.039867   0.008954   0.046495
    159       0.029709   0.009990   0.010671  -0.003642  -0.002941   0.007023
    160      -0.012239  -0.024328   0.144025  -0.060109  -0.021913   0.030704
    161      -0.102059  -0.065016   0.011330   0.049349   0.006858  -0.032570
    162      -0.016843  -0.001716  -0.049355   0.041298   0.017846  -0.012611
    163       0.007244   0.028231  -0.001133  -0.004788  -0.018676  -0.039319
    164       0.037746  -0.015552   0.014982  -0.006805   0.026326   0.082435
    165       0.004104   0.011935  -0.030077   0.049400   0.026468  -0.024094
    166       0.007999   0.025706  -0.005058  -0.004851  -0.013713  -0.034934
    167       0.032426  -0.019784   0.005846  -0.003603   0.013290   0.069160
    168      -0.040759   0.074200  -0.029271   0.029405   0.018816  -0.028872
    169       0.021730   0.022077   0.001170  -0.015435  -0.027938  -0.060683
    170       0.076668  -0.061654   0.014768  -0.008325  -0.000823   0.043091
    171      -0.084697   0.126052  -0.045227   0.037625   0.025331  -0.043533
    172       0.036699   0.019561   0.010775  -0.033411  -0.046816  -0.086274
    173       0.104561  -0.097732   0.023724  -0.009732  -0.000966   0.059257
    174      -0.028246   0.069134  -0.012567  -0.011565  -0.007967  -0.012739
    175       0.018205   0.021260  -0.003352  -0.004590  -0.018696  -0.054357
    176       0.079941  -0.054769   0.016060  -0.009680  -0.010789  -0.004068
    177      -0.068589   0.123130  -0.014665  -0.032928  -0.018554  -0.012868
    178       0.026076   0.017263   0.002745  -0.015783  -0.030294  -0.070432
    179       0.112080  -0.088768   0.025256  -0.013201  -0.020652  -0.025554
    180       0.043821  -0.018249   0.008077  -0.028020  -0.024833   0.006669
    181       0.005393   0.026891  -0.015577   0.019595   0.004813  -0.028675
    182       0.031256   0.006188   0.003896  -0.003187  -0.003985  -0.024053
    183       0.062974  -0.035789   0.023104  -0.064233  -0.050574   0.025687
    184       0.001578   0.027790  -0.019389   0.028445   0.012662  -0.023593
    185       0.024192   0.021889   0.002477   0.002114  -0.006257  -0.065033
    186       0.084982  -0.079340   0.009689   0.004125  -0.005388  -0.000452
    187      -0.005643   0.031125  -0.022356   0.030274   0.017923  -0.004396
    188      -0.005928   0.042970  -0.006110  -0.005414   0.003748   0.012765
    189       0.135953  -0.143879   0.026502  -0.004409  -0.013042   0.009580
    190      -0.022219   0.036961  -0.032488   0.048558   0.037245   0.021900
    191      -0.037157   0.085336  -0.015383  -0.003370   0.004953   0.000510
    192       0.053009  -0.049214  -0.012549   0.044047   0.022872  -0.016397
    193       0.002142   0.026951  -0.016198   0.017628   0.006939  -0.011960
    194       0.001478   0.022705  -0.003662  -0.005299   0.011688   0.060205
    195       0.063047  -0.068913  -0.015300   0.066701   0.042138  -0.017043
    196       0.005683   0.023214  -0.018552   0.028490   0.016872   0.006492
    197      -0.004252   0.031045  -0.005934  -0.002017   0.016702   0.084983
    198      -0.048250  -0.030970  -0.040838  -0.025192   0.007524   0.066707
    199      -0.042176  -0.034315   0.005412   0.042117   0.008700   0.089747
    200       0.046022   0.043319  -0.006064  -0.064696  -0.017770  -0.082896
    201      -0.003256   0.021235   0.003071  -0.012528   0.006705   0.030486
    202       0.025436  -0.052038  -0.004797  -0.006026   0.153699  -0.010850
    203      -0.010509  -0.000470   0.000468   0.004159  -0.018333  -0.017067
    204      -0.003855   0.015540   0.002490  -0.006543   0.007042   0.008186
    205       0.008962  -0.061813  -0.023910   0.013975   0.002649  -0.016189
    206      -0.007939   0.007574   0.002917  -0.004547  -0.004754   0.007571
    207      -0.003330   0.018398   0.003141  -0.009234   0.006762   0.016877
    208      -0.015511  -0.017712  -0.019551   0.056337  -0.272037   0.025875
    209      -0.004210   0.000514   0.001972  -0.011788   0.024956   0.014206
    210       0.000902   0.015113   0.004916  -0.005106   0.014655   0.003648
    211      -0.013658  -0.013047  -0.016037   0.048971  -0.244895   0.026458
    212      -0.003257  -0.001702   0.001726  -0.009399   0.022645   0.010134
    213       0.004368   0.012703   0.006441  -0.003972   0.030253  -0.007749
    214      -0.022336  -0.015795  -0.022515   0.066140  -0.332380   0.037603
    215      -0.005333   0.001745   0.001335  -0.014406   0.023632   0.020967
    216       0.001030   0.013480   0.004841   0.000052   0.002401  -0.002212
    217       0.011772  -0.019069  -0.004499  -0.003012   0.023575  -0.002960
    218      -0.001964  -0.007050   0.001846   0.003843  -0.001800  -0.007968
    219       0.004325   0.008555   0.005881   0.006488   0.005072  -0.019401
    220       0.019440  -0.022792  -0.001411  -0.023953   0.127826  -0.013863
    221      -0.002244  -0.007825   0.001730   0.008012  -0.014393  -0.010656
    222      -0.003733   0.018426   0.003235  -0.001300  -0.019246   0.013202
    223       0.034849  -0.026793   0.004032  -0.041242   0.228935  -0.026224
    224      -0.001617  -0.010906   0.001711   0.013672  -0.021951  -0.020256
    225      -0.004547   0.017817   0.002784   0.003906  -0.037396   0.011167
    226       0.064701  -0.038150   0.015504  -0.101258   0.542157  -0.060382
    227      -0.002263  -0.013346   0.001324   0.025726  -0.056840  -0.029023
    228      -0.007441   0.022627   0.002061  -0.008925  -0.014766   0.028258
    229       0.019680  -0.020430  -0.002927   0.001355   0.009931  -0.002395
    230      -0.000530  -0.010710   0.002194   0.006495   0.006025  -0.019244
    231      -0.011129   0.025877   0.000671  -0.010616  -0.028063   0.039853
    232       0.034812  -0.024526   0.002211  -0.016613   0.104317  -0.011906
    233       0.000316  -0.013364   0.002548   0.012177   0.000193  -0.029724
    234      -0.006977   0.023464   0.002281  -0.013508  -0.001198   0.031287
    235      -0.008079  -0.015060  -0.015509   0.052029  -0.252398   0.024427
    236      -0.001954  -0.005198   0.002278  -0.006589   0.029613  -0.000755
    237      -0.011547   0.030186   0.001428  -0.019493  -0.010841   0.051576
    238      -0.010920  -0.021017  -0.021252   0.069246  -0.338060   0.032448
    239      -0.002760  -0.002541   0.002846  -0.010556   0.038576   0.003759
    240      -0.002445   0.007122   0.002810   0.002100   0.020881  -0.028219
    241       0.020787  -0.118945  -0.045932  -0.018673   0.178384  -0.072356
    242      -0.009431   0.011939   0.005555   0.001578  -0.024333   0.006892
    243       0.056190   0.027662   0.077093   0.115941   0.014265  -0.067203
    244       0.069149   0.037816   0.083209   0.062934   0.059928   0.064279
    245       0.052886   0.072256   0.016397   0.038459  -0.001773   0.057583
                 30         31         32         33         34         35    
      0      -0.200209  -0.015834  -0.022233   0.018861   0.048235  -0.015728
      1      -0.118526  -0.183892  -0.034350   0.010025   0.033619   0.041566
      2      -0.181587   0.026978   0.014375   0.007621  -0.011521   0.022200
      3       0.048786   0.014324  -0.020320  -0.019743   0.005644  -0.002739
      4       0.172756   0.051305  -0.005936  -0.023985  -0.029809  -0.029116
      5      -0.062732  -0.004430   0.002476   0.034624  -0.072928   0.023081
      6      -0.031994   0.071626   0.028657  -0.018434  -0.012555  -0.013559
      7       0.050922  -0.111095  -0.009200  -0.023700  -0.001259   0.016606
      8      -0.003463   0.038854  -0.007041  -0.017270   0.001671  -0.029476
      9       0.014454  -0.006134   0.011433  -0.004737   0.037928   0.019661
     10      -0.018353   0.035188   0.020684   0.002329   0.003675   0.001404
     11       0.022623   0.017841   0.016459  -0.003509   0.008159   0.012740
     12      -0.063893   0.031090  -0.002858   0.001751   0.024365  -0.026035
     13      -0.015807  -0.120126  -0.009324  -0.005588   0.003862   0.033703
     14      -0.055155   0.019237   0.005736  -0.005250  -0.008168   0.006243
     15       0.020634   0.010582  -0.005442   0.000807   0.031904  -0.008949
     16       0.010511  -0.017376   0.008600   0.002906  -0.045249   0.015878
     17       0.007484  -0.004699   0.017883  -0.005981  -0.020350   0.048030
     18       0.043013   0.012405  -0.007551   0.006488  -0.037844  -0.004162
     19       0.003970   0.018275   0.013163   0.005962  -0.046385   0.008030
     20       0.017449  -0.072493   0.008987  -0.011074  -0.024969   0.062681
     21       0.028070   0.000971  -0.001621   0.000966   0.068294  -0.007397
     22       0.013090   0.002471  -0.016475   0.009180  -0.126292  -0.026433
     23       0.030341  -0.019220   0.034330  -0.009138  -0.026368   0.112144
     24       0.018045   0.004701  -0.018741   0.004248   0.107128  -0.051101
     25       0.010791   0.014559  -0.016612   0.011870  -0.092579  -0.065690
     26       0.020001  -0.019832   0.022013  -0.008069  -0.007629   0.092994
     27       0.005208   0.007216  -0.031968   0.006446   0.152468  -0.092353
     28       0.009289   0.023238  -0.022387   0.016037  -0.104660  -0.101691
     29       0.025847  -0.026150   0.030978  -0.011338  -0.019428   0.130591
     30       0.019980   0.007974  -0.025229   0.006111   0.076504  -0.061401
     31       0.011544   0.001299   0.008295   0.005164   0.028848  -0.024277
     32      -0.008779  -0.004154  -0.012135  -0.001945   0.001019   0.000028
     33       0.000899   0.014798  -0.042460   0.007693   0.094054  -0.103980
     34       0.010918   0.002481   0.024570   0.004940   0.096843  -0.027174
     35      -0.024316   0.001177  -0.030182  -0.000597  -0.000331  -0.034357
     36       0.044367   0.003911  -0.011072   0.006531   0.018541  -0.024457
     37       0.009856  -0.019532   0.014750  -0.004308   0.087973   0.038846
     38      -0.018045   0.008900  -0.021837   0.003040  -0.006499  -0.050588
     39       0.045296   0.008707  -0.016447   0.008699  -0.017775  -0.037389
     40       0.010093  -0.040243   0.040210  -0.013560   0.215070   0.103904
     41      -0.036538   0.025707  -0.047926   0.009458  -0.018220  -0.128943
     42       0.060753  -0.007536   0.013528   0.002420   0.004109   0.039901
     43       0.006805  -0.004528  -0.015440  -0.000489  -0.028722  -0.002381
     44      -0.003690  -0.003223   0.005506  -0.001266   0.004914   0.013350
     45       0.077282  -0.012646   0.031581   0.000741  -0.042865   0.088622
     46       0.006256  -0.007859  -0.018702  -0.005157  -0.005176   0.013819
     47      -0.009874   0.000559   0.000185   0.001788   0.011342  -0.014028
     48       0.053273  -0.010077   0.013372   0.000233   0.036398   0.040974
     49       0.014046   0.009339  -0.024224   0.007836  -0.130286  -0.036266
     50       0.021636  -0.019178   0.032887  -0.008241  -0.010724   0.102426
     51       0.064198  -0.024019   0.022108  -0.002145   0.004429   0.083180
     52       0.029957   0.017102  -0.020725   0.010701  -0.142265  -0.038991
     53       0.027991  -0.031007   0.039954  -0.010662  -0.031241   0.136359
     54      -0.013727   0.015583   0.017462  -0.007131  -0.006747   0.002069
     55       0.005677  -0.048897  -0.000808  -0.005015  -0.001282   0.019111
     56      -0.004653   0.042113  -0.018833  -0.006705   0.006372  -0.040213
     57      -0.006441   0.028809   0.036038  -0.015121  -0.016816   0.010752
     58      -0.004140  -0.003928   0.016232   0.007897  -0.010086   0.035914
     59       0.002823  -0.015904  -0.041851  -0.026066   0.018042  -0.064257
     60       0.128905   0.199769  -0.034928   0.308594   0.016891   0.067722
     61       0.049717   0.049751  -0.015656   0.128768   0.004844   0.050879
     62      -0.082434  -0.145451  -0.007016  -0.231199   0.001144  -0.112134
     63      -0.171857  -0.155572   0.139448  -0.402144  -0.066388  -0.046612
     64       0.048014   0.106519   0.016390   0.137598  -0.010730   0.082935
     65      -0.051322  -0.061418   0.000913  -0.149660  -0.002572  -0.074788
     66       0.006230   0.049411   0.034488   0.014198  -0.016413   0.018892
     67      -0.111802  -0.140460   0.066195  -0.242438  -0.032684  -0.009687
[truncated: 4,097,094 more chars]
