# Supplementary material for: A stereodivergent multicomponent approach for the synthesis of C–N atropisomeric peptide analogues
Source: Chem Sci. 2024 Sep 16;15(40):16743–51. doi: 10.1039/d4sc04700a (PMC11418089; doi:10.1039/d4sc04700a)
Supplement: SC-015-D4SC04700A-s001 [file SC-015-D4SC04700A-s001.zip › CompData/_4_TS/ImineBzOHTS_S3Dtsoptc.xyz]

82
Coordinates from ORCA-job ImineBzOHTS_S3Dtsoptc
  O   6.64735747298853      2.69342948822374      3.64625637469657
  O   8.02163491611425      1.82691977713276      5.62558151091808
  N   5.38879071494521      4.48142137109620      3.02173866676380
  N   5.82053328011291      2.51039242091766      5.98024334346307
  C   5.71548177861004      3.51055550968198      3.82862294960606
  C   4.92204937677845      3.36304405609104      5.10833466071106
  H   4.89042125916361      4.33902784640321      5.60508095285631
  C   3.50168449884496      2.89969590392124      4.95047067251094
  C   2.61914624966482      3.13236233854474      6.00303688338641
  H   2.97507015340830      3.62858524561539      6.89857526808224
  C   1.29597664184638      2.73580352326623      5.91132358286387
  H   0.61926171242401      2.92548120279000      6.73665046418554
  C   0.83658797900154      2.11798252735846      4.75673658976178
  H   -0.20149832822480      1.81481038829860      4.67830271491973
  C   1.70460884027761      1.90525649886175      3.69503573190185
  H   1.34835161139625      1.43693159281924      2.78459263512127
  C   3.03203931403081      2.29576833762952      3.79045700661471
  H   3.68983230704072      2.13920620427770      2.94483130619997
  C   6.01788455952496      4.77167525928499      1.71937315653357
  C   5.90120786086293      3.56198091900506      0.80024334859894
  H   6.45684103422022      2.70604642119546      1.18443300403992
  H   6.30670821918424      3.81674241857850     -0.18131585769716
  H   4.85510687581191      3.27360508484669      0.67281280805997
  C   7.47566861486598      5.16494066004540      1.92589910874816
  H   7.54993785685136      6.02857816789260      2.59099417716469
  H   7.91920895382687      5.43314974079204      0.96441842585722
  H   8.05680727898269      4.34620438692927      2.35224723247741
  C   5.24481033623944      5.94129325421827      1.12808135823521
  H   5.66720785200987      6.19944896882600      0.15581036447404
  H   5.30483718349355      6.82036622656540      1.77404938077673
  H   4.19152503938557      5.68555840436813      0.98834990063579
  C   5.19154769427917      1.84917858748042      7.12136024464613
  C   5.36783520152888      2.32653839077622      8.42531953952916
  C   4.67668096493480      1.61290600578686      9.41489162814941
  H   4.75461370294767      1.94347359362483     10.44179730765295
  C   3.88592293517364      0.51379670277875      9.14699652220490
  H   3.38007048271968      0.00747448235843      9.96122762923186
  C   3.73360033958400      0.07399209948683      7.84160864121939
  H   3.10772476375206     -0.77769971496901      7.60445828408010
  C   4.38282316626955      0.75330567769615      6.83432336175554
  H   4.24719019959877      0.44240286245839      5.80896529084642
  C   6.14819986618017      3.55802010130794      8.92231157663178
  C   7.06113641776399      3.13271334130538     10.07982737498789
  H   6.50909084815121      2.72968096891225     10.92874965562083
  H   7.62124370621310      4.00126040039423     10.43514325958218
  H   7.78013803951533      2.37804017732766      9.75006128556941
  C   7.05267568595727      4.28184281780996      7.92370776691625
  H   7.83551236411240      3.63904380631532      7.50850583524026
  H   7.57162862028768      5.07929777309638      8.45965630968263
  H   6.50348835804985      4.79305588965884      7.12615915661534
  C   5.11878060037573      4.58039359185163      9.42037385045908
  H   4.46817033839538      4.90530173432501      8.60350280356259
  H   5.63490607260829      5.46070061220262      9.81305885870450
  H   4.49227827543459      4.17052338060761     10.21458613292961
  C   6.90999149197738      1.60531345775731      5.21966773693317
  C   6.48190595106596      0.25897882390553      4.74770266178684
  C   6.92595797390688     -0.80495745132809      5.53303625665323
  H   7.54082406338390     -0.60606713269710      6.40288127146190
  C   6.56131992853532     -2.10226454498780      5.21683609974258
  H   6.89858658638232     -2.92202820485226      5.84067402804280
  C   5.76651604706024     -2.34903597767769      4.10584819000670
  H   5.48104059012351     -3.36491670709558      3.85685969444528
  C   5.34790285930469     -1.29368212493232      3.30836425260239
  H   4.74369845229823     -1.48197963424863      2.42828473927865
  C   5.70058843237158      0.00875485530685      3.62695821677731
  H   5.38092681423186      0.81933792189891      2.99080816768069
  H   6.47906309180449      3.18726139687836      6.37401151247547
  O   4.01091958914246      6.34848833838605      5.94008375838894
  C   3.11519212379956      6.25733995958419      5.07106263430077
  C   1.67767125620876      6.31057437213308      5.52347288140943
  C   1.37017761998160      6.47592593930162      6.87115458987667
  H   2.17566009594802      6.60845801250487      7.58372715964315
  C   0.05253134407821      6.45345382019454      7.30124829859184
  H   -0.17553721114634      6.57725995371381      8.35433575039303
  C   -0.97427456216740      6.26568250902914      6.38468793809941
  H   -2.00531163277418      6.24102145332666      6.72047946611407
  C   -0.67669826390774      6.10784487724493      5.03724391522871
  H   -1.47532338970137      5.95958389888452      4.31852403671040
  C   0.64222273244036      6.13132785546374      4.61050012922732
  H   0.87995560047000      5.99341100432887      3.56254578038432
  O   3.32216230330795      6.09330538787063      3.83765673765389
  H   4.62819702435697      5.11769651203549      3.34038105780450
