# Supplementary material for: A stereodivergent multicomponent approach for the synthesis of C–N atropisomeric peptide analogues
Source: Chem Sci. 2024 Sep 16;15(40):16743–51. doi: 10.1039/d4sc04700a (PMC11418089; doi:10.1039/d4sc04700a)
Supplement: SC-015-D4SC04700A-s001 [file SC-015-D4SC04700A-s001.zip › CompData/_4_TS/ImineBzOHTS_S3D_single_point.out]

                                 *****************
                                 * O   R   C   A *
                                 *****************

                                            #,                                       
                                            ###                                      
                                            ####                                     
                                            #####                                    
                                            ######                                   
                                           ########,                                 
                                     ,,################,,,,,                         
                               ,,#################################,,                 
                          ,,##########################################,,             
                       ,#########################################, ''#####,          
                    ,#############################################,,   '####,        
                  ,##################################################,,,,####,       
                ,###########''''           ''''###############################       
              ,#####''   ,,,,##########,,,,          '''####'''          '####       
            ,##' ,,,,###########################,,,                        '##       
           ' ,,###''''                  '''############,,,                           
         ,,##''                                '''############,,,,        ,,,,,,###''
      ,#''                                            '''#######################'''  
     '                                                          ''''####''''         
             ,#######,   #######,   ,#######,      ##                                
            ,#'     '#,  ##    ##  ,#'     '#,    #''#        ######   ,####,        
            ##       ##  ##   ,#'  ##            #'  '#       #        #'  '#        
            ##       ##  #######   ##           ,######,      #####,   #    #        
            '#,     ,#'  ##    ##  '#,     ,#' ,#      #,         ##   #,  ,#        
             '#######'   ##     ##  '#######'  #'      '#     #####' # '####'        


                  #######################################################
                  #                        -***-                        #
                  #          Department of theory and spectroscopy      #
                  #    Directorship and core code : Frank Neese         #
                  #        Max Planck Institute fuer Kohlenforschung    #
                  #                Kaiser Wilhelm Platz 1               #
                  #                 D-45470 Muelheim/Ruhr               #
                  #                      Germany                        #
                  #                                                     #
                  #                  All rights reserved                #
                  #                        -***-                        #
                  #######################################################


                         Program Version 5.0.2 -  RELEASE  -


 With contributions from (in alphabetic order):
   Daniel Aravena         : Magnetic Suceptibility
   Michael Atanasov       : Ab Initio Ligand Field Theory (pilot matlab implementation)
   Alexander A. Auer      : GIAO ZORA, VPT2 properties, NMR spectrum
   Ute Becker             : Parallelization
   Giovanni Bistoni       : ED, misc. LED, open-shell LED, HFLD
   Martin Brehm           : Molecular dynamics
   Dmytro Bykov           : SCF Hessian
   Vijay G. Chilkuri      : MRCI spin determinant printing, contributions to CSF-ICE
   Dipayan Datta          : RHF DLPNO-CCSD density
   Achintya Kumar Dutta   : EOM-CC, STEOM-CC
   Dmitry Ganyushin       : Spin-Orbit,Spin-Spin,Magnetic field MRCI
   Miquel Garcia          : C-PCM and meta-GGA Hessian, CC/C-PCM, Gaussian charge scheme
   Yang Guo               : DLPNO-NEVPT2, F12-NEVPT2, CIM, IAO-localization
   Andreas Hansen         : Spin unrestricted coupled pair/coupled cluster methods
   Benjamin Helmich-Paris : MC-RPA, TRAH-SCF, COSX integrals
   Lee Huntington         : MR-EOM, pCC
   Robert Izsak           : Overlap fitted RIJCOSX, COSX-SCS-MP3, EOM
   Marcus Kettner         : VPT2
   Christian Kollmar      : KDIIS, OOCD, Brueckner-CCSD(T), CCSD density, CASPT2, CASPT2-K
   Simone Kossmann        : Meta GGA functionals, TD-DFT gradient, OOMP2, MP2 Hessian
   Martin Krupicka        : Initial AUTO-CI
   Lucas Lang             : DCDCAS
   Marvin Lechner         : AUTO-CI (C++ implementation), FIC-MRCC
   Dagmar Lenk            : GEPOL surface, SMD
   Dimitrios Liakos       : Extrapolation schemes; Compound Job, initial MDCI parallelization
   Dimitrios Manganas     : Further ROCIS development; embedding schemes
   Dimitrios Pantazis     : SARC Basis sets
   Anastasios Papadopoulos: AUTO-CI, single reference methods and gradients
   Taras Petrenko         : DFT Hessian,TD-DFT gradient, ASA, ECA, R-Raman, ABS, FL, XAS/XES, NRVS
   Peter Pinski           : DLPNO-MP2, DLPNO-MP2 Gradient
   Christoph Reimann      : Effective Core Potentials
   Marius Retegan         : Local ZFS, SOC
   Christoph Riplinger    : Optimizer, TS searches, QM/MM, DLPNO-CCSD(T), (RO)-DLPNO pert. Triples
   Tobias Risthaus        : Range-separated hybrids, TD-DFT gradient, RPA, STAB
   Michael Roemelt        : Original ROCIS implementation
   Masaaki Saitow         : Open-shell DLPNO-CCSD energy and density
   Barbara Sandhoefer     : DKH picture change effects
   Avijit Sen             : IP-ROCIS
   Kantharuban Sivalingam : CASSCF convergence, NEVPT2, FIC-MRCI
   Bernardo de Souza      : ESD, SOC TD-DFT
   Georgi Stoychev        : AutoAux, RI-MP2 NMR, DLPNO-MP2 response
   Willem Van den Heuvel  : Paramagnetic NMR
   Boris Wezisla          : Elementary symmetry handling
   Frank Wennmohs         : Technical directorship


 We gratefully acknowledge several colleagues who have allowed us to
 interface, adapt or use parts of their codes:
   Stefan Grimme, W. Hujo, H. Kruse, P. Pracht,  : VdW corrections, initial TS optimization,
                  C. Bannwarth, S. Ehlert          DFT functionals, gCP, sTDA/sTD-DF
   Ed Valeev, F. Pavosevic, A. Kumar             : LibInt (2-el integral package), F12 methods
   Garnet Chan, S. Sharma, J. Yang, R. Olivares  : DMRG
   Ulf Ekstrom                                   : XCFun DFT Library
   Mihaly Kallay                                 : mrcc  (arbitrary order and MRCC methods)
   Jiri Pittner, Ondrej Demel                    : Mk-CCSD
   Frank Weinhold                                : gennbo (NPA and NBO analysis)
   Christopher J. Cramer and Donald G. Truhlar   : smd solvation model
   Lars Goerigk                                  : TD-DFT with DH, B97 family of functionals
   V. Asgeirsson, H. Jonsson                     : NEB implementation
   FAccTs GmbH                                   : IRC, NEB, NEB-TS, DLPNO-Multilevel, CI-OPT
                                                   MM, QMMM, 2- and 3-layer-ONIOM, Crystal-QMMM,
                                                   LR-CPCM, SF, NACMEs, symmetry and pop. for TD-DFT,
                                                   nearIR, NL-DFT gradient (VV10), updates on ESD,
                                                   ML-optimized integration grids
   S Lehtola, MJT Oliveira, MAL Marques          : LibXC Library
   Liviu Ungur et al                             : ANISO software


 Your calculation uses the libint2 library for the computation of 2-el integrals
 For citations please refer to: http://libint.valeyev.net

 Your ORCA version has been built with support for libXC version: 5.1.0
 For citations please refer to: https://tddft.org/programs/libxc/

 This ORCA versions uses:
   CBLAS   interface :  Fast vector & matrix operations
   LAPACKE interface :  Fast linear algebra routines
   SCALAPACK package :  Parallel linear algebra routines
   Shared memory     :  Shared parallel matrices
   BLAS/LAPACK       :  OpenBLAS 0.3.15  USE64BITINT DYNAMIC_ARCH NO_AFFINITY Zen SINGLE_THREADED
        Core in use  :  Zen
   Copyright (c) 2011-2014, The OpenBLAS Project


Your calculation utilizes the DFT-NL dispersion correction.
Cite in your paper:
Vydrov, O. A.; Van Voorhis, T. J. Chem. Phys. 2010, 133, 244103
Hujo, W.; Grimme, S. J. Chem. Theory Comput. 2011, 7, 3866 
   

Your calculation utilizes the SMD solvation module
Please cite in your paper:
A.V. Marenich, C.J. Cramer, D.G. Truhlar J. Phys. Chem. B, 113, (2009), 6378 

================================================================================

----- Orbital basis set information -----
Your calculation utilizes the basis: def2-QZVPP
   F. Weigend and R. Ahlrichs, Phys. Chem. Chem. Phys. 7, 3297 (2005).

----- AuxJ basis set information -----
Your calculation utilizes the auxiliary basis: def2/J
   F. Weigend, Phys. Chem. Chem. Phys. 8, 1057 (2006).

================================================================================
                                        WARNINGS
                       Please study these warnings very carefully!
================================================================================


INFO   : the flag for use of the SHARK integral package has been found!

================================================================================
                                       INPUT FILE
================================================================================
NAME = ImineBzOHTS_S3DAa.inp
|  1> ! wB97M-V def2-QZVPP
|  2> %maxcore 2660
|  3> %pal nprocs 20
|  4> end
|  5> %CPCM SMD TRUE
|  6>    SMDSOLVENT "2,2,2-TRIFLUOROETHANOL"
|  7> end
|  8> 
|  9> *xyz 0 1
| 10> O  6.647357  2.693429  3.646256
| 11> O  8.021635  1.826920  5.625582
| 12> N  5.388791  4.481421  3.021739
| 13> N  5.820533  2.510392  5.980243
| 14> C  5.715482  3.510556  3.828623
| 15> C  4.922049  3.363044  5.108335
| 16> H  4.890421  4.339028  5.605081
| 17> C  3.501684  2.899696  4.950471
| 18> C  2.619146  3.132362  6.003037
| 19> H  2.975070  3.628585  6.898575
| 20> C  1.295977  2.735804  5.911324
| 21> H  0.619262  2.925481  6.736650
| 22> C  0.836588  2.117983  4.756737
| 23> H  -0.201498  1.814810  4.678303
| 24> C  1.704609  1.905256  3.695036
| 25> H  1.348352  1.436932  2.784593
| 26> C  3.032039  2.295768  3.790457
| 27> H  3.689832  2.139206  2.944831
| 28> C  6.017885  4.771675  1.719373
| 29> C  5.901208  3.561981  0.800243
| 30> H  6.456841  2.706046  1.184433
| 31> H  6.306708  3.816742  -0.181316
| 32> H  4.855107  3.273605  0.672813
| 33> C  7.475669  5.164941  1.925899
| 34> H  7.549938  6.028578  2.590994
| 35> H  7.919209  5.433150  0.964418
| 36> H  8.056807  4.346204  2.352247
| 37> C  5.244810  5.941293  1.128081
| 38> H  5.667208  6.199449  0.155810
| 39> H  5.304837  6.820366  1.774049
| 40> H  4.191525  5.685558  0.988350
| 41> C  5.191548  1.849179  7.121360
| 42> C  5.367835  2.326538  8.425320
| 43> C  4.676681  1.612906  9.414892
| 44> H  4.754614  1.943474  10.441797
| 45> C  3.885923  0.513797  9.146997
| 46> H  3.380070  0.007474  9.961228
| 47> C  3.733600  0.073992  7.841609
| 48> H  3.107725  -0.777700  7.604458
| 49> C  4.382823  0.753306  6.834323
| 50> H  4.247190  0.442403  5.808965
| 51> C  6.148200  3.558020  8.922312
| 52> C  7.061136  3.132713  10.079827
| 53> H  6.509091  2.729681  10.928750
| 54> H  7.621244  4.001260  10.435143
| 55> H  7.780138  2.378040  9.750061
| 56> C  7.052676  4.281843  7.923708
| 57> H  7.835512  3.639044  7.508506
| 58> H  7.571629  5.079298  8.459656
| 59> H  6.503488  4.793056  7.126159
| 60> C  5.118781  4.580394  9.420374
| 61> H  4.468170  4.905302  8.603503
| 62> H  5.634906  5.460701  9.813059
| 63> H  4.492278  4.170523  10.214586
| 64> C  6.909991  1.605313  5.219668
| 65> C  6.481906  0.258979  4.747703
| 66> C  6.925958  -0.804957  5.533036
| 67> H  7.540824  -0.606067  6.402881
| 68> C  6.561320  -2.102265  5.216836
| 69> H  6.898587  -2.922028  5.840674
| 70> C  5.766516  -2.349036  4.105848
| 71> H  5.481041  -3.364917  3.856860
| 72> C  5.347903  -1.293682  3.308364
| 73> H  4.743698  -1.481980  2.428285
| 74> C  5.700588  0.008755  3.626958
| 75> H  5.380927  0.819338  2.990808
| 76> H  6.479063  3.187261  6.374012
| 77> O  4.010920  6.348488  5.940084
| 78> C  3.115192  6.257340  5.071063
| 79> C  1.677671  6.310574  5.523473
| 80> C  1.370178  6.475926  6.871155
| 81> H  2.175660  6.608458  7.583727
| 82> C  0.052531  6.453454  7.301248
| 83> H  -0.175537  6.577260  8.354336
| 84> C  -0.974275  6.265683  6.384688
| 85> H  -2.005312  6.241021  6.720479
| 86> C  -0.676698  6.107845  5.037244
| 87> H  -1.475323  5.959584  4.318524
| 88> C  0.642223  6.131328  4.610500
| 89> H  0.879956  5.993411  3.562546
| 90> O  3.322162  6.093305  3.837657
| 91> H  4.628197  5.117697  3.340381
| 92> *
| 93> 
| 94>                          ****END OF INPUT****
================================================================================

                       ****************************
                       * Single Point Calculation *
                       ****************************

---------------------------------
CARTESIAN COORDINATES (ANGSTROEM)
---------------------------------
  O      6.647357    2.693429    3.646256
  O      8.021635    1.826920    5.625582
  N      5.388791    4.481421    3.021739
  N      5.820533    2.510392    5.980243
  C      5.715482    3.510556    3.828623
  C      4.922049    3.363044    5.108335
  H      4.890421    4.339028    5.605081
  C      3.501684    2.899696    4.950471
  C      2.619146    3.132362    6.003037
  H      2.975070    3.628585    6.898575
  C      1.295977    2.735804    5.911324
  H      0.619262    2.925481    6.736650
  C      0.836588    2.117983    4.756737
  H     -0.201498    1.814810    4.678303
  C      1.704609    1.905256    3.695036
  H      1.348352    1.436932    2.784593
  C      3.032039    2.295768    3.790457
  H      3.689832    2.139206    2.944831
  C      6.017885    4.771675    1.719373
  C      5.901208    3.561981    0.800243
  H      6.456841    2.706046    1.184433
  H      6.306708    3.816742   -0.181316
  H      4.855107    3.273605    0.672813
  C      7.475669    5.164941    1.925899
  H      7.549938    6.028578    2.590994
  H      7.919209    5.433150    0.964418
  H      8.056807    4.346204    2.352247
  C      5.244810    5.941293    1.128081
  H      5.667208    6.199449    0.155810
  H      5.304837    6.820366    1.774049
  H      4.191525    5.685558    0.988350
  C      5.191548    1.849179    7.121360
  C      5.367835    2.326538    8.425320
  C      4.676681    1.612906    9.414892
  H      4.754614    1.943474   10.441797
  C      3.885923    0.513797    9.146997
  H      3.380070    0.007474    9.961228
  C      3.733600    0.073992    7.841609
  H      3.107725   -0.777700    7.604458
  C      4.382823    0.753306    6.834323
  H      4.247190    0.442403    5.808965
  C      6.148200    3.558020    8.922312
  C      7.061136    3.132713   10.079827
  H      6.509091    2.729681   10.928750
  H      7.621244    4.001260   10.435143
  H      7.780138    2.378040    9.750061
  C      7.052676    4.281843    7.923708
  H      7.835512    3.639044    7.508506
  H      7.571629    5.079298    8.459656
  H      6.503488    4.793056    7.126159
  C      5.118781    4.580394    9.420374
  H      4.468170    4.905302    8.603503
  H      5.634906    5.460701    9.813059
  H      4.492278    4.170523   10.214586
  C      6.909991    1.605313    5.219668
  C      6.481906    0.258979    4.747703
  C      6.925958   -0.804957    5.533036
  H      7.540824   -0.606067    6.402881
  C      6.561320   -2.102265    5.216836
  H      6.898587   -2.922028    5.840674
  C      5.766516   -2.349036    4.105848
  H      5.481041   -3.364917    3.856860
  C      5.347903   -1.293682    3.308364
  H      4.743698   -1.481980    2.428285
  C      5.700588    0.008755    3.626958
  H      5.380927    0.819338    2.990808
  H      6.479063    3.187261    6.374012
  O      4.010920    6.348488    5.940084
  C      3.115192    6.257340    5.071063
  C      1.677671    6.310574    5.523473
  C      1.370178    6.475926    6.871155
  H      2.175660    6.608458    7.583727
  C      0.052531    6.453454    7.301248
  H     -0.175537    6.577260    8.354336
  C     -0.974275    6.265683    6.384688
  H     -2.005312    6.241021    6.720479
  C     -0.676698    6.107845    5.037244
  H     -1.475323    5.959584    4.318524
  C      0.642223    6.131328    4.610500
  H      0.879956    5.993411    3.562546
  O      3.322162    6.093305    3.837657
  H      4.628197    5.117697    3.340381

----------------------------
CARTESIAN COORDINATES (A.U.)
----------------------------
  NO LB      ZA    FRAG     MASS         X           Y           Z
   0 O     8.0000    0    15.999   12.561684    5.089843    6.890425
   1 O     8.0000    0    15.999   15.158693    3.452378   10.630809
   2 N     7.0000    0    14.007   10.183339    8.468658    5.710259
   3 N     7.0000    0    14.007   10.999213    4.743953   11.301021
   4 C     6.0000    0    12.011   10.800696    6.633989    7.235049
   5 C     6.0000    0    12.011    9.301325    6.355232    9.653354
   6 H     1.0000    0     1.008    9.241556    8.199575   10.592068
   7 C     6.0000    0    12.011    6.617224    5.479631    9.355034
   8 C     6.0000    0    12.011    4.949469    5.919306   11.344096
   9 H     1.0000    0     1.008    5.622068    6.857032   13.036417
  10 C     6.0000    0    12.011    2.449042    5.169920   11.170783
  11 H     1.0000    0     1.008    1.170236    5.528358   12.730424
  12 C     6.0000    0    12.011    1.580922    4.002408    8.988930
  13 H     1.0000    0     1.008   -0.380776    3.429494    8.840711
  14 C     6.0000    0    12.011    3.221244    3.600412    6.982606
  15 H     1.0000    0     1.008    2.548016    2.715408    5.262118
  16 C     6.0000    0    12.011    5.729723    4.338373    7.162926
  17 H     1.0000    0     1.008    6.972772    4.042513    5.564924
  18 C     6.0000    0    12.011   11.372155    9.017159    3.249144
  19 C     6.0000    0    12.011   11.151667    6.731169    1.512240
  20 H     1.0000    0     1.008   12.201661    5.113686    2.238254
  21 H     1.0000    0     1.008   11.917951    7.212597   -0.342638
  22 H     1.0000    0     1.008    9.174823    6.186217    1.271432
  23 C     6.0000    0    12.011   14.126967    9.760324    3.639422
  24 H     1.0000    0     1.008   14.267315   11.392361    4.896269
  25 H     1.0000    0     1.008   14.965136   10.267166    1.822486
  26 H     1.0000    0     1.008   15.225159    8.213135    4.445103
  27 C     6.0000    0    12.011    9.911255   11.227417    2.131764
  28 H     1.0000    0     1.008   10.709471   11.715261    0.294438
  29 H     1.0000    0     1.008   10.024689   12.888624    3.352467
  30 H     1.0000    0     1.008    7.920834   10.744148    1.867711
  31 C     6.0000    0    12.011    9.810604    3.494442   13.457420
  32 C     6.0000    0    12.011   10.143738    4.396520   15.921547
  33 C     6.0000    0    12.011    8.837646    3.047951   17.791567
  34 H     1.0000    0     1.008    8.984918    3.672634   19.732137
  35 C     6.0000    0    12.011    7.343330    0.970936   17.285319
  36 H     1.0000    0     1.008    6.387407    0.014124   18.823993
  37 C     6.0000    0    12.011    7.055481    0.139825   14.818493
  38 H     1.0000    0     1.008    5.872749   -1.469640   14.370343
  39 C     6.0000    0    12.011    8.282335    1.423542   12.914999
  40 H     1.0000    0     1.008    8.026026    0.836021   10.977353
  41 C     6.0000    0    12.011   11.618414    6.723683   16.860726
  42 C     6.0000    0    12.011   13.343613    5.919970   19.048113
  43 H     1.0000    0     1.008   12.300399    5.158350   20.652344
  44 H     1.0000    0     1.008   14.402064    7.561286   19.719562
  45 H     1.0000    0     1.008   14.702330    4.493844   18.424945
  46 C     6.0000    0    12.011   13.327626    8.091511   14.973638
  47 H     1.0000    0     1.008   14.806972    6.876797   14.189020
  48 H     1.0000    0     1.008   14.308305    9.598482   15.986433
  49 H     1.0000    0     1.008   12.289811    9.057563   13.466489
  50 C     6.0000    0    12.011    9.673094    8.655690   17.801927
  51 H     1.0000    0     1.008    8.443618    9.269677   16.258264
  52 H     1.0000    0     1.008   10.648429   10.319229   18.543994
  53 H     1.0000    0     1.008    8.489175    7.881146   19.302770
  54 C     6.0000    0    12.011   13.057991    3.033602    9.863743
  55 C     6.0000    0    12.011   12.249027    0.489399    8.971858
  56 C     6.0000    0    12.011   13.088164   -1.521148   10.455923
  57 H     1.0000    0     1.008   14.250092   -1.145301   12.099692
  58 C     6.0000    0    12.011   12.399098   -3.972705    9.858391
  59 H     1.0000    0     1.008   13.036440   -5.521833   11.037274
  60 C     6.0000    0    12.011   10.897136   -4.439035    7.758928
  61 H     1.0000    0     1.008   10.357666   -6.358772    7.288409
  62 C     6.0000    0    12.011   10.106072   -2.444705    6.251902
  63 H     1.0000    0     1.008    8.964290   -2.800536    4.588794
  64 C     6.0000    0    12.011   10.772550    0.016545    6.853957
  65 H     1.0000    0     1.008   10.168478    1.548324    5.651808
  66 H     1.0000    0     1.008   12.243655    6.023050   12.045137
  67 O     8.0000    0    15.999    7.579540   11.996904   11.225132
  68 C     6.0000    0    12.011    5.886860   11.824659    9.582920
  69 C     6.0000    0    12.011    3.170339   11.925257   10.437851
  70 C     6.0000    0    12.011    2.589261   12.237727   12.984601
  71 H     1.0000    0     1.008    4.111402   12.488176   14.331167
  72 C     6.0000    0    12.011    0.099269   12.195261   13.797359
  73 H     1.0000    0     1.008   -0.331717   12.429220   15.787407
  74 C     6.0000    0    12.011   -1.841113   11.840425   12.065312
  75 H     1.0000    0     1.008   -3.789490   11.793820   12.699865
  76 C     6.0000    0    12.011   -1.278774   11.542154    9.519012
  77 H     1.0000    0     1.008   -2.787956   11.261982    8.160828
  78 C     6.0000    0    12.011    1.213626   11.586531    8.712582
  79 H     1.0000    0     1.008    1.662876   11.325905    6.732236
  80 O     8.0000    0    15.999    6.277976   11.514678    7.252121
  81 H     1.0000    0     1.008    8.746025    9.671046    6.312405

--------------------------------
INTERNAL COORDINATES (ANGSTROEM)
--------------------------------
 O      0   0   0     0.000000000000     0.00000000     0.00000000
 O      1   0   0     2.560704840984     0.00000000     0.00000000
 N      1   2   0     2.273966853696   140.84025062     0.00000000
 N      2   1   3     2.331902316588    60.77792608    52.88304448
 C      1   2   3     1.252735116632   120.49201598   334.50378981
 C      5   1   2     1.512930440760   116.72121162   325.39505758
 H      6   5   1     1.095582807074   108.16759528   128.50300257
 C      6   5   1     1.502347877432   115.91305123   248.81671576
 C      8   6   5     1.393162579657   117.90540326   199.24126706
 H      9   8   6     1.083931487202   119.51505614   359.61689956
 C      9   8   6     1.384357513179   120.50314039   179.57372562
 H     11   9   8     1.084012712947   119.74315875   180.16908798
 C     11   9   8     1.387736351737   119.93734824   359.11072264
 H     13  11   9     1.084291613765   120.10537609   180.58411356
 C     13  11   9     1.387776007276   119.84760546   359.70737930
 H     15  13  11     1.084044683246   120.21128169   180.93863778
 C     15  13  11     1.386966183541   120.18774342     0.66783860
 H     17  15  13     1.082721858359   119.14433831   181.18156178
 C      3   1   2     1.475182647440    99.27339118   129.35093953
 C     19   3   1     1.523736543128   110.10134668    59.41537827
 H     20  19   3     1.090391998785   111.81681550   295.54392793
 H     20  19   3     1.092149938242   109.17819705   175.97797017
 H     20  19   3     1.092577880280   110.68389231    56.98669932
 C     19   3   1     1.523957127379   109.81993551   296.78346797
 H     24  19   3     1.092582313217   110.57916479   302.41309454
 H     24  19   3     1.092295524408   109.42090803   183.19276964
 H     24  19   3     1.090790661546   111.64835023    63.46461218
 C     19   3   1     1.521603578733   106.12007563   178.05203010
 H     28  19   3     1.091043302615   109.35837237   180.17251706
 H     28  19   3     1.092541640892   111.15004038    60.55679643
 H     28  19   3     1.092856090165   111.06829490   299.68696016
 C      4   2   1     1.461154601431   113.10824262   153.33928393
 C     32   4   2     1.399735833238   121.26449149    84.09188914
 C     33  32   4     1.402218679923   114.94764541   178.40758130
 H     34  33  32     1.081611128890   118.61799878   181.24240704
 C     34  33  32     1.380255968822   123.41353607     0.50957940
 H     36  34  33     1.084076731278   119.56900912   179.92065001
 C     36  34  33     1.385881872635   119.90027915   359.28536407
 H     38  36  34     1.083207909540   121.28153031   180.84401305
 C     38  36  34     1.377527894498   118.71544746     0.00000000
 H     40  38  36     1.080007413985   119.54308689   182.03436386
 C     33  32   4     1.540298184643   129.57213965     1.89271314
 C     42  33  32     1.534333457750   108.85943999   229.13388792
 H     43  42  33     1.089889322353   112.87611371   299.29403002
 H     43  42  33     1.092860614502   109.26439852   179.77797745
 H     43  42  33     1.093270701926   110.79964047    60.85717342
 C     42  33  32     1.529446474618   117.86003355   349.50024401
 H     47  42  33     1.094721634984   113.11893400   300.52870032
 H     47  42  33     1.092010509079   107.83002871   183.68623767
 H     47  42  33     1.095002556213   113.57208908    68.06280529
 C     42  33  32     1.533954963251   107.31583794   110.32803166
 H     51  42  33     1.093680992075   110.77547334   297.37569318
 H     51  42  33     1.093401545224   109.65971934   178.20138605
 H     51  42  33     1.091454509631   111.78893588    58.22980830
 C      2   1   3     1.204005074981    46.06668755   100.01717001
 C     55   2   1     1.489504269214   122.58470384   117.51769829
 C     56  55   2     1.394951580410   114.80424420    41.90428283
 H     57  56  55     1.083627128712   119.50841174   359.43717634
 C     57  56  55     1.384178947213   120.15708374   178.18918227
 H     59  57  56     1.083943843426   119.69449254   180.89924682
 C     59  57  56     1.388129554833   120.01853632     0.85345785
 H     61  59  57     1.084207178509   120.07472838   179.94918924
 C     61  59  57     1.387439958824   119.83890007     0.50210353
 H     63  61  59     1.084001321526   120.17887136   178.77106917
 C     63  61  59     1.386445449713   120.37957346   358.93802496
 H     65  63  61     1.078848820415   119.66606418   179.10728902
 H      4   2   1     1.023165396904    69.20105951   252.47423133
 O      7   6   5     2.218936346678   152.45310082    86.19258693
 C     68   7   6     1.251332931849    96.48312674   357.92472941
 C     69  68   7     1.507970587345   118.12874636   117.29877547
 C     70  69  68     1.392170967258   120.34278716     0.89356943
 H     71  70  69     1.083570412355   119.13958419     2.61186882
 C     71  70  69     1.386246224897   120.55466090   183.48740979
 H     73  71  70     1.084590832528   119.95168513   179.62891423
 C     73  71  70     1.389125891947   120.00502078   359.95574036
 H     75  73  71     1.084620258567   120.09648174   179.57872365
 C     75  73  71     1.388909730079   119.80855377   359.66357407
 H     77  75  73     1.084592851325   120.04317979   179.91253966
 C     77  75  73     1.386439503572   120.03326428     0.31347514
 H     79  77  75     1.083395433022   120.28624056   179.05795692
 O     69  68   7     1.261362129985   124.82711224   298.95926388
 H      3   1   2     1.041577219977   143.17476295   313.08100667

---------------------------
INTERNAL COORDINATES (A.U.)
---------------------------
 O      0   0   0     0.000000000000     0.00000000     0.00000000
 O      1   0   0     4.839030859267     0.00000000     0.00000000
 N      1   2   0     4.297174591100   140.84025062     0.00000000
 N      2   1   3     4.406656749408    60.77792608    52.88304448
 C      1   2   3     2.367326288780   120.49201598   334.50378981
 C      5   1   2     2.859024192708   116.72121162   325.39505758
 H      6   5   1     2.070351462402   108.16759528   128.50300257
 C      6   5   1     2.839026046225   115.91305123   248.81671576
 C      8   6   5     2.632695735579   117.90540326   199.24126706
 H      9   8   6     2.048333658747   119.51505614   359.61689956
 C      9   8   6     2.616056571344   120.50314039   179.57372562
 H     11   9   8     2.048487153158   119.74315875   180.16908798
 C     11   9   8     2.622441650869   119.93734824   359.11072264
 H     13  11   9     2.049014199323   120.10537609   180.58411356
 C     13  11   9     2.622516588978   119.84760546   359.70737930
 H     15  13  11     2.048547568268   120.21128169   180.93863778
 C     15  13  11     2.620986243902   120.18774342     0.66783860
 H     17  15  13     2.046047791509   119.14433831   181.18156178
 C      3   1   2     2.787691201174    99.27339118   129.35093953
 C     19   3   1     2.879444766761   110.10134668    59.41537827
 H     20  19   3     2.060542256322   111.81681550   295.54392793
 H     20  19   3     2.063864280456   109.17819705   175.97797017
 H     20  19   3     2.064672973709   110.68389231    56.98669932
 C     19   3   1     2.879861610583   109.81993551   296.78346797
 H     24  19   3     2.064681350747   110.57916479   302.41309454
 H     24  19   3     2.064139398439   109.42090803   183.19276964
 H     24  19   3     2.061295619762   111.64835023    63.46461218
 C     19   3   1     2.875414048200   106.12007563   178.05203010
 H     28  19   3     2.061773042191   109.35837237   180.17251706
 H     28  19   3     2.064604491190   111.15004038    60.55679643
 H     28  19   3     2.065198714200   111.06829490   299.68696016
 C      4   2   1     2.761182036023   113.10824262   153.33928393
 C     32   4   2     2.645117384656   121.26449149    84.09188914
 C     33  32   4     2.649809284922   114.94764541   178.40758130
 H     34  33  32     2.043948817003   118.61799878   181.24240704
 C     34  33  32     2.608305775785   123.41353607     0.50957940
 H     36  34  33     2.048608130272   119.56900912   179.92065001
 C     36  34  33     2.618937193246   119.90027915   359.28536407
 H     38  36  34     2.046966295128   121.28153031   180.84401305
 C     38  36  34     2.603150462439   118.71544746     0.00000000
 H     40  38  36     2.040918235036   119.54308689   182.03436386
 C     33  32   4     2.910741733550   129.57213965     1.89271314
 C     42  33  32     2.899470033259   108.85943999   229.13388792
 H     43  42  33     2.059592335531   112.87611371   299.29403002
 H     43  42  33     2.065207263957   109.26439852   179.77797745
 H     43  42  33     2.065982216879   110.79964047    60.85717342
 C     42  33  32     2.890234973519   117.86003355   349.50024401
 H     47  42  33     2.068724082997   113.11893400   300.52870032
 H     47  42  33     2.063600797522   107.83002871   183.68623767
 H     47  42  33     2.069254947187   113.57208908    68.06280529
 C     42  33  32     2.898754782313   107.31583794   110.32803166
 H     51  42  33     2.066757552897   110.77547334   297.37569318
 H     51  42  33     2.066229474880   109.65971934   178.20138605
 H     51  42  33     2.062550110836   111.78893588    58.22980830
 C      2   1   3     2.275239855566    46.06668755   100.01717001
 C     55   2   1     2.814755144121   122.58470384   117.51769829
 C     56  55   2     2.636076457056   114.80424420    41.90428283
 H     57  56  55     2.047758504553   119.50841174   359.43717634
 C     57  56  55     2.615719130572   120.15708374   178.18918227
 H     59  57  56     2.048357008626   119.69449254   180.89924682
 C     59  57  56     2.623184697036   120.01853632     0.85345785
 H     61  59  57     2.048854639813   120.07472838   179.94918924
 C     61  59  57     2.621881549436   119.83890007     0.50210353
 H     63  61  59     2.048465626493   120.17887136   178.77106917
 C     63  61  59     2.620002199579   120.37957346   358.93802496
 H     65  63  61     2.038728810488   119.66606418   179.10728902
 H      4   2   1     1.933502389854    69.20105951   252.47423133
 O      7   6   5     4.193182003826   152.45310082    86.19258693
 C     68   7   6     2.364676543551    96.48312674   357.92472941
 C     69  68   7     2.849651428090   118.12874636   117.29877547
 C     70  69  68     2.630821859714   120.34278716     0.89356943
 H     71  70  69     2.047651326172   119.13958419     2.61186882
 C     71  70  69     2.619625719238   120.55466090   183.48740979
 H     73  71  70     2.049579640840   119.95168513   179.62891423
 C     73  71  70     2.625067501319   120.00502078   359.95574036
 H     75  73  71     2.049635247995   120.09648174   179.57872365
 C     75  73  71     2.624659014588   119.80855377   359.66357407
 H     77  75  73     2.049583455814   120.04317979   179.91253966
 C     77  75  73     2.619990963002   120.03326428     0.31347514
 H     79  77  75     2.047320663154   120.28624056   179.05795692
 O     69  68   7     2.383628981372   124.82711224   298.95926388
 H      3   1   2     1.968295693088   143.17476295   313.08100667

---------------------
BASIS SET INFORMATION
---------------------
There are 4 groups of distinct atoms

 Group   1 Type O   : 15s8p3d2f1g contracted to 7s4p3d2f1g pattern {8211111/5111/111/11/1}
 Group   2 Type N   : 15s8p3d2f1g contracted to 7s4p3d2f1g pattern {8211111/5111/111/11/1}
 Group   3 Type C   : 15s8p3d2f1g contracted to 7s4p3d2f1g pattern {8211111/5111/111/11/1}
 Group   4 Type H   : 7s3p2d1f contracted to 4s3p2d1f pattern {4111/111/11/1}

Atom   0O    basis set group =>   1
Atom   1O    basis set group =>   1
Atom   2N    basis set group =>   2
Atom   3N    basis set group =>   2
Atom   4C    basis set group =>   3
Atom   5C    basis set group =>   3
Atom   6H    basis set group =>   4
Atom   7C    basis set group =>   3
Atom   8C    basis set group =>   3
Atom   9H    basis set group =>   4
Atom  10C    basis set group =>   3
Atom  11H    basis set group =>   4
Atom  12C    basis set group =>   3
Atom  13H    basis set group =>   4
Atom  14C    basis set group =>   3
Atom  15H    basis set group =>   4
Atom  16C    basis set group =>   3
Atom  17H    basis set group =>   4
Atom  18C    basis set group =>   3
Atom  19C    basis set group =>   3
Atom  20H    basis set group =>   4
Atom  21H    basis set group =>   4
Atom  22H    basis set group =>   4
Atom  23C    basis set group =>   3
Atom  24H    basis set group =>   4
Atom  25H    basis set group =>   4
Atom  26H    basis set group =>   4
Atom  27C    basis set group =>   3
Atom  28H    basis set group =>   4
Atom  29H    basis set group =>   4
Atom  30H    basis set group =>   4
Atom  31C    basis set group =>   3
Atom  32C    basis set group =>   3
Atom  33C    basis set group =>   3
Atom  34H    basis set group =>   4
Atom  35C    basis set group =>   3
Atom  36H    basis set group =>   4
Atom  37C    basis set group =>   3
Atom  38H    basis set group =>   4
Atom  39C    basis set group =>   3
Atom  40H    basis set group =>   4
Atom  41C    basis set group =>   3
Atom  42C    basis set group =>   3
Atom  43H    basis set group =>   4
Atom  44H    basis set group =>   4
Atom  45H    basis set group =>   4
Atom  46C    basis set group =>   3
Atom  47H    basis set group =>   4
Atom  48H    basis set group =>   4
Atom  49H    basis set group =>   4
Atom  50C    basis set group =>   3
Atom  51H    basis set group =>   4
Atom  52H    basis set group =>   4
Atom  53H    basis set group =>   4
Atom  54C    basis set group =>   3
Atom  55C    basis set group =>   3
Atom  56C    basis set group =>   3
Atom  57H    basis set group =>   4
Atom  58C    basis set group =>   3
Atom  59H    basis set group =>   4
Atom  60C    basis set group =>   3
Atom  61H    basis set group =>   4
Atom  62C    basis set group =>   3
Atom  63H    basis set group =>   4
Atom  64C    basis set group =>   3
Atom  65H    basis set group =>   4
Atom  66H    basis set group =>   4
Atom  67O    basis set group =>   1
Atom  68C    basis set group =>   3
Atom  69C    basis set group =>   3
Atom  70C    basis set group =>   3
Atom  71H    basis set group =>   4
Atom  72C    basis set group =>   3
Atom  73H    basis set group =>   4
Atom  74C    basis set group =>   3
Atom  75H    basis set group =>   4
Atom  76C    basis set group =>   3
Atom  77H    basis set group =>   4
Atom  78C    basis set group =>   3
Atom  79H    basis set group =>   4
Atom  80O    basis set group =>   1
Atom  81H    basis set group =>   4
---------------------------------
AUXILIARY/J BASIS SET INFORMATION
---------------------------------
There are 4 groups of distinct atoms

 Group   1 Type O   : 12s5p4d2f1g contracted to 6s4p3d1f1g pattern {711111/2111/211/2/1}
 Group   2 Type N   : 12s5p4d2f1g contracted to 6s4p3d1f1g pattern {711111/2111/211/2/1}
 Group   3 Type C   : 12s5p4d2f1g contracted to 6s4p3d1f1g pattern {711111/2111/211/2/1}
 Group   4 Type H   : 5s2p1d contracted to 3s1p1d pattern {311/2/1}

Atom   0O    basis set group =>   1
Atom   1O    basis set group =>   1
Atom   2N    basis set group =>   2
Atom   3N    basis set group =>   2
Atom   4C    basis set group =>   3
Atom   5C    basis set group =>   3
Atom   6H    basis set group =>   4
Atom   7C    basis set group =>   3
Atom   8C    basis set group =>   3
Atom   9H    basis set group =>   4
Atom  10C    basis set group =>   3
Atom  11H    basis set group =>   4
Atom  12C    basis set group =>   3
Atom  13H    basis set group =>   4
Atom  14C    basis set group =>   3
Atom  15H    basis set group =>   4
Atom  16C    basis set group =>   3
Atom  17H    basis set group =>   4
Atom  18C    basis set group =>   3
Atom  19C    basis set group =>   3
Atom  20H    basis set group =>   4
Atom  21H    basis set group =>   4
Atom  22H    basis set group =>   4
Atom  23C    basis set group =>   3
Atom  24H    basis set group =>   4
Atom  25H    basis set group =>   4
Atom  26H    basis set group =>   4
Atom  27C    basis set group =>   3
Atom  28H    basis set group =>   4
Atom  29H    basis set group =>   4
Atom  30H    basis set group =>   4
Atom  31C    basis set group =>   3
Atom  32C    basis set group =>   3
Atom  33C    basis set group =>   3
Atom  34H    basis set group =>   4
Atom  35C    basis set group =>   3
Atom  36H    basis set group =>   4
Atom  37C    basis set group =>   3
Atom  38H    basis set group =>   4
Atom  39C    basis set group =>   3
Atom  40H    basis set group =>   4
Atom  41C    basis set group =>   3
Atom  42C    basis set group =>   3
Atom  43H    basis set group =>   4
Atom  44H    basis set group =>   4
Atom  45H    basis set group =>   4
Atom  46C    basis set group =>   3
Atom  47H    basis set group =>   4
Atom  48H    basis set group =>   4
Atom  49H    basis set group =>   4
Atom  50C    basis set group =>   3
Atom  51H    basis set group =>   4
Atom  52H    basis set group =>   4
Atom  53H    basis set group =>   4
Atom  54C    basis set group =>   3
Atom  55C    basis set group =>   3
Atom  56C    basis set group =>   3
Atom  57H    basis set group =>   4
Atom  58C    basis set group =>   3
Atom  59H    basis set group =>   4
Atom  60C    basis set group =>   3
Atom  61H    basis set group =>   4
Atom  62C    basis set group =>   3
Atom  63H    basis set group =>   4
Atom  64C    basis set group =>   3
Atom  65H    basis set group =>   4
Atom  66H    basis set group =>   4
Atom  67O    basis set group =>   1
Atom  68C    basis set group =>   3
Atom  69C    basis set group =>   3
Atom  70C    basis set group =>   3
Atom  71H    basis set group =>   4
Atom  72C    basis set group =>   3
Atom  73H    basis set group =>   4
Atom  74C    basis set group =>   3
Atom  75H    basis set group =>   4
Atom  76C    basis set group =>   3
Atom  77H    basis set group =>   4
Atom  78C    basis set group =>   3
Atom  79H    basis set group =>   4
Atom  80O    basis set group =>   1
Atom  81H    basis set group =>   4


           ************************************************************
           *        Program running with 20 parallel MPI-processes    *
           *              working on a common directory               *
           ************************************************************
------------------------------------------------------------------------------
                           ORCA GTO INTEGRAL CALCULATION
                           -- RI-GTO INTEGRALS CHOSEN --
------------------------------------------------------------------------------
------------------------------------------------------------------------------
                   ___                                                        
                  /   \      - P O W E R E D   B Y -                         
                 /     \                                                     
                 |  |  |   _    _      __       _____    __    __             
                 |  |  |  | |  | |    /  \     |  _  \  |  |  /  |          
                  \  \/   | |  | |   /    \    | | | |  |  | /  /          
                 / \  \   | |__| |  /  /\  \   | |_| |  |  |/  /          
                |  |  |   |  __  | /  /__\  \  |    /   |      \           
                |  |  |   | |  | | |   __   |  |    \   |  |\   \          
                \     /   | |  | | |  |  |  |  | |\  \  |  | \   \       
                 \___/    |_|  |_| |__|  |__|  |_| \__\ |__|  \__/        
                                                                              
                      - O R C A' S   B I G   F R I E N D -                    
                                      &                                       
                       - I N T E G R A L  F E E D E R -                       
                                                                              
 v1 FN, 2020, v2 2021                                                         
------------------------------------------------------------------------------


Reading SHARK input file ImineBzOHTS_S3DAa.SHARKINP.tmp ... ok
----------------------
SHARK INTEGRAL PACKAGE
----------------------

Number of atoms                             ...     82
Number of basis functions                   ...   3594
Number of shells                            ...   1114
Maximum angular momentum                    ...      4
Integral batch strategy                     ... SHARK/LIBINT Hybrid
RI-J (if used) integral strategy            ... SPLIT-RIJ (Revised 2003 algorithm where possible)
Printlevel                                  ...      1
Contraction scheme used                     ... SEGMENTED contraction
Coulomb Range Separation                    ... NOT USED
Exchange Range Separation                   ... Long Range
   Mu parameter                             ...  0.300000
   Scaling (regular/separated)              ...  0.150000  0.850000
Finite Nucleus Model                        ... NOT USED
Auxiliary Coulomb fitting basis             ... AVAILABLE
   # of basis functions in Aux-J            ...   2498
   # of shells in Aux-J                     ...    830
   Maximum angular momentum in Aux-J        ...      4
Auxiliary J/K fitting basis                 ... NOT available
Auxiliary Correlation fitting basis         ... NOT available
Auxiliary 'external' fitting basis          ... NOT available
Integral threshold                          ...     1.000000e-10
Primitive cut-off                           ...     1.000000e-11
Primitive pair pre-selection threshold      ...     1.000000e-11

Calculating pre-screening integrals         ... done (  0.6 sec) Dimension = 1114
Organizing shell pair data                  ... done (  4.2 sec)
Shell pair information
Total number of shell pairs                 ...    621055
Shell pairs after pre-screening             ...    298225
Total number of primitive shell pairs       ...   1513069
Primitive shell pairs kept                  ...    482102
          la=0 lb=0:  49591 shell pairs
          la=1 lb=0:  70975 shell pairs
          la=1 lb=1:  25186 shell pairs
          la=2 lb=0:  41282 shell pairs
          la=2 lb=1:  30615 shell pairs
          la=2 lb=2:   8702 shell pairs
          la=3 lb=0:  22973 shell pairs
          la=3 lb=1:  17475 shell pairs
          la=3 lb=2:   9456 shell pairs
          la=3 lb=3:   2618 shell pairs
          la=4 lb=0:   7969 shell pairs
          la=4 lb=1:   6037 shell pairs
          la=4 lb=2:   3270 shell pairs
          la=4 lb=3:   1754 shell pairs
          la=4 lb=4:    322 shell pairs

Calculating one electron integrals          ... done (  1.3 sec)
Calculating RI/J V-Matrix + Cholesky decomp.... done (  0.7 sec)
Calculating Nuclear repulsion               ... done (  0.0 sec) ENN=   5354.841537708622 Eh

SHARK setup successfully completed in  11.4 seconds

Maximum memory used throughout the entire GTOINT-calculation: 525.4 MB
[1720887852.167573] [node109:1878321:0]          mpool.c:43   UCX  WARN  object 0xc25c900 was not returned to mpool ucp_requests
[1720887852.167594] [node109:1878321:0]          mpool.c:43   UCX  WARN  object 0xc25cac0 was not returned to mpool ucp_requests
[1720887852.167600] [node109:1878321:0]          mpool.c:43   UCX  WARN  object 0xc25cc80 was not returned to mpool ucp_requests
[1720887852.167604] [node109:1878321:0]          mpool.c:43   UCX  WARN  object 0xc25ce40 was not returned to mpool ucp_requests
[1720887852.167608] [node109:1878321:0]          mpool.c:43   UCX  WARN  object 0xc25d000 was not returned to mpool ucp_requests
[1720887852.167612] [node109:1878321:0]          mpool.c:43   UCX  WARN  object 0xc25d1c0 was not returned to mpool ucp_requests
[1720887852.167615] [node109:1878321:0]          mpool.c:43   UCX  WARN  object 0xc25d380 was not returned to mpool ucp_requests
[1720887852.167618] [node109:1878321:0]          mpool.c:43   UCX  WARN  object 0xc25d540 was not returned to mpool ucp_requests
[1720887852.167620] [node109:1878321:0]          mpool.c:43   UCX  WARN  object 0xc25d700 was not returned to mpool ucp_requests
[1720887852.167623] [node109:1878321:0]          mpool.c:43   UCX  WARN  object 0xc25d8c0 was not returned to mpool ucp_requests
[1720887852.167625] [node109:1878321:0]          mpool.c:43   UCX  WARN  object 0xc25da80 was not returned to mpool ucp_requests
[1720887852.167628] [node109:1878321:0]          mpool.c:43   UCX  WARN  object 0xc25dc40 was not returned to mpool ucp_requests
[1720887852.167630] [node109:1878321:0]          mpool.c:43   UCX  WARN  object 0xc25de00 was not returned to mpool ucp_requests
[1720887852.167633] [node109:1878321:0]          mpool.c:43   UCX  WARN  object 0xc25dfc0 was not returned to mpool ucp_requests
[1720887852.167635] [node109:1878321:0]          mpool.c:43   UCX  WARN  object 0xc25e180 was not returned to mpool ucp_requests
[1720887852.255287] [node109:1878318:0]          mpool.c:43   UCX  WARN  object 0xc4d8640 was not returned to mpool ucp_requests
[1720887852.255308] [node109:1878318:0]          mpool.c:43   UCX  WARN  object 0xc4d8800 was not returned to mpool ucp_requests
[1720887852.255313] [node109:1878318:0]          mpool.c:43   UCX  WARN  object 0xc4d89c0 was not returned to mpool ucp_requests
[1720887852.255316] [node109:1878318:0]          mpool.c:43   UCX  WARN  object 0xc4d8b80 was not returned to mpool ucp_requests
[1720887852.255320] [node109:1878318:0]          mpool.c:43   UCX  WARN  object 0xc4d8d40 was not returned to mpool ucp_requests
[1720887852.255323] [node109:1878318:0]          mpool.c:43   UCX  WARN  object 0xc4d8f00 was not returned to mpool ucp_requests
[1720887852.255325] [node109:1878318:0]          mpool.c:43   UCX  WARN  object 0xc4d90c0 was not returned to mpool ucp_requests
[1720887852.255328] [node109:1878318:0]          mpool.c:43   UCX  WARN  object 0xc4d9280 was not returned to mpool ucp_requests
[1720887852.255330] [node109:1878318:0]          mpool.c:43   UCX  WARN  object 0xc4d9440 was not returned to mpool ucp_requests
[1720887852.255332] [node109:1878318:0]          mpool.c:43   UCX  WARN  object 0xc4d9600 was not returned to mpool ucp_requests
[1720887852.255335] [node109:1878318:0]          mpool.c:43   UCX  WARN  object 0xc4d97c0 was not returned to mpool ucp_requests
[1720887852.255337] [node109:1878318:0]          mpool.c:43   UCX  WARN  object 0xc4d9980 was not returned to mpool ucp_requests
[1720887852.255339] [node109:1878318:0]          mpool.c:43   UCX  WARN  object 0xc4d9b40 was not returned to mpool ucp_requests
[1720887852.255342] [node109:1878318:0]          mpool.c:43   UCX  WARN  object 0xc4d9d00 was not returned to mpool ucp_requests
[1720887852.255344] [node109:1878318:0]          mpool.c:43   UCX  WARN  object 0xc4d9ec0 was not returned to mpool ucp_requests
[1720887852.255347] [node109:1878318:0]          mpool.c:43   UCX  WARN  object 0xc4da080 was not returned to mpool ucp_requests
[1720887852.255349] [node109:1878318:0]          mpool.c:43   UCX  WARN  object 0xc4da240 was not returned to mpool ucp_requests
[1720887852.257614] [node109:1878310:0]          mpool.c:43   UCX  WARN  object 0xb9cf740 was not returned to mpool ucp_requests
[1720887852.257634] [node109:1878310:0]          mpool.c:43   UCX  WARN  object 0xb9cf900 was not returned to mpool ucp_requests
[1720887852.257640] [node109:1878310:0]          mpool.c:43   UCX  WARN  object 0xb9cfac0 was not returned to mpool ucp_requests
[1720887852.257644] [node109:1878310:0]          mpool.c:43   UCX  WARN  object 0xb9cfc80 was not returned to mpool ucp_requests
[1720887852.257648] [node109:1878310:0]          mpool.c:43   UCX  WARN  object 0xb9cfe40 was not returned to mpool ucp_requests
[1720887852.257651] [node109:1878310:0]          mpool.c:43   UCX  WARN  object 0xb9d0000 was not returned to mpool ucp_requests
[1720887852.257654] [node109:1878310:0]          mpool.c:43   UCX  WARN  object 0xb9d01c0 was not returned to mpool ucp_requests
[1720887852.257657] [node109:1878310:0]          mpool.c:43   UCX  WARN  object 0xb9d0380 was not returned to mpool ucp_requests
[1720887852.257660] [node109:1878310:0]          mpool.c:43   UCX  WARN  object 0xb9d0540 was not returned to mpool ucp_requests
[1720887852.257662] [node109:1878310:0]          mpool.c:43   UCX  WARN  object 0xb9d0700 was not returned to mpool ucp_requests
[1720887852.257665] [node109:1878310:0]          mpool.c:43   UCX  WARN  object 0xb9d08c0 was not returned to mpool ucp_requests
[1720887852.257668] [node109:1878310:0]          mpool.c:43   UCX  WARN  object 0xb9d0a80 was not returned to mpool ucp_requests
[1720887852.257671] [node109:1878310:0]          mpool.c:43   UCX  WARN  object 0xb9d0c40 was not returned to mpool ucp_requests
[1720887852.257674] [node109:1878310:0]          mpool.c:43   UCX  WARN  object 0xb9d0e00 was not returned to mpool ucp_requests
[1720887852.257677] [node109:1878310:0]          mpool.c:43   UCX  WARN  object 0xb9d0fc0 was not returned to mpool ucp_requests
[1720887852.257679] [node109:1878310:0]          mpool.c:43   UCX  WARN  object 0xb9d1180 was not returned to mpool ucp_requests
[1720887852.256711] [node109:1878313:0]          mpool.c:43   UCX  WARN  object 0xbe81640 was not returned to mpool ucp_requests
[1720887852.256733] [node109:1878313:0]          mpool.c:43   UCX  WARN  object 0xbe81800 was not returned to mpool ucp_requests
[1720887852.256736] [node109:1878313:0]          mpool.c:43   UCX  WARN  object 0xbe819c0 was not returned to mpool ucp_requests
[1720887852.256739] [node109:1878313:0]          mpool.c:43   UCX  WARN  object 0xbe81b80 was not returned to mpool ucp_requests
[1720887852.256741] [node109:1878313:0]          mpool.c:43   UCX  WARN  object 0xbe81d40 was not returned to mpool ucp_requests
[1720887852.256744] [node109:1878313:0]          mpool.c:43   UCX  WARN  object 0xbe81f00 was not returned to mpool ucp_requests
[1720887852.256746] [node109:1878313:0]          mpool.c:43   UCX  WARN  object 0xbe820c0 was not returned to mpool ucp_requests
[1720887852.256748] [node109:1878313:0]          mpool.c:43   UCX  WARN  object 0xbe82280 was not returned to mpool ucp_requests
[1720887852.256751] [node109:1878313:0]          mpool.c:43   UCX  WARN  object 0xbe82440 was not returned to mpool ucp_requests
[1720887852.256753] [node109:1878313:0]          mpool.c:43   UCX  WARN  object 0xbe82600 was not returned to mpool ucp_requests
[1720887852.256755] [node109:1878313:0]          mpool.c:43   UCX  WARN  object 0xbe827c0 was not returned to mpool ucp_requests
[1720887852.256758] [node109:1878313:0]          mpool.c:43   UCX  WARN  object 0xbe82980 was not returned to mpool ucp_requests
[1720887852.256760] [node109:1878313:0]          mpool.c:43   UCX  WARN  object 0xbe82b40 was not returned to mpool ucp_requests
[1720887852.256762] [node109:1878313:0]          mpool.c:43   UCX  WARN  object 0xbe82d00 was not returned to mpool ucp_requests
[1720887852.256765] [node109:1878313:0]          mpool.c:43   UCX  WARN  object 0xbe82ec0 was not returned to mpool ucp_requests
[1720887852.256767] [node109:1878313:0]          mpool.c:43   UCX  WARN  object 0xbe83080 was not returned to mpool ucp_requests
[1720887852.259949] [node109:1878309:0]          mpool.c:43   UCX  WARN  object 0xa9a1700 was not returned to mpool ucp_requests
[1720887852.259962] [node109:1878309:0]          mpool.c:43   UCX  WARN  object 0xa9a18c0 was not returned to mpool ucp_requests
[1720887852.259965] [node109:1878309:0]          mpool.c:43   UCX  WARN  object 0xa9a1a80 was not returned to mpool ucp_requests
[1720887852.259973] [node109:1878309:0]          mpool.c:43   UCX  WARN  object 0xa9a1c40 was not returned to mpool ucp_requests
[1720887852.259975] [node109:1878309:0]          mpool.c:43   UCX  WARN  object 0xa9a1e00 was not returned to mpool ucp_requests
[1720887852.259978] [node109:1878309:0]          mpool.c:43   UCX  WARN  object 0xa9a1fc0 was not returned to mpool ucp_requests
[1720887852.259980] [node109:1878309:0]          mpool.c:43   UCX  WARN  object 0xa9a2180 was not returned to mpool ucp_requests
[1720887852.259982] [node109:1878309:0]          mpool.c:43   UCX  WARN  object 0xa9a2340 was not returned to mpool ucp_requests
[1720887852.259985] [node109:1878309:0]          mpool.c:43   UCX  WARN  object 0xa9a2500 was not returned to mpool ucp_requests
[1720887852.259987] [node109:1878309:0]          mpool.c:43   UCX  WARN  object 0xa9a26c0 was not returned to mpool ucp_requests
[1720887852.259989] [node109:1878309:0]          mpool.c:43   UCX  WARN  object 0xa9a2880 was not returned to mpool ucp_requests
[1720887852.259992] [node109:1878309:0]          mpool.c:43   UCX  WARN  object 0xa9a2a40 was not returned to mpool ucp_requests
[1720887852.259994] [node109:1878309:0]          mpool.c:43   UCX  WARN  object 0xa9a2c00 was not returned to mpool ucp_requests
[1720887852.259997] [node109:1878309:0]          mpool.c:43   UCX  WARN  object 0xa9a2dc0 was not returned to mpool ucp_requests
[1720887852.259999] [node109:1878309:0]          mpool.c:43   UCX  WARN  object 0xa9a2f80 was not returned to mpool ucp_requests
[1720887852.260001] [node109:1878309:0]          mpool.c:43   UCX  WARN  object 0xa9a3140 was not returned to mpool ucp_requests
[1720887852.261954] [node109:1878319:0]          mpool.c:43   UCX  WARN  object 0xb69b7c0 was not returned to mpool ucp_requests
[1720887852.261977] [node109:1878319:0]          mpool.c:43   UCX  WARN  object 0xb69b980 was not returned to mpool ucp_requests
[1720887852.261982] [node109:1878319:0]          mpool.c:43   UCX  WARN  object 0xb69bb40 was not returned to mpool ucp_requests
[1720887852.261987] [node109:1878319:0]          mpool.c:43   UCX  WARN  object 0xb69bd00 was not returned to mpool ucp_requests
[1720887852.261992] [node109:1878319:0]          mpool.c:43   UCX  WARN  object 0xb69bec0 was not returned to mpool ucp_requests
[1720887852.261996] [node109:1878319:0]          mpool.c:43   UCX  WARN  object 0xb69c080 was not returned to mpool ucp_requests
[1720887852.261999] [node109:1878319:0]          mpool.c:43   UCX  WARN  object 0xb69c240 was not returned to mpool ucp_requests
[1720887852.262003] [node109:1878319:0]          mpool.c:43   UCX  WARN  object 0xb69c400 was not returned to mpool ucp_requests
[1720887852.262007] [node109:1878319:0]          mpool.c:43   UCX  WARN  object 0xb69c5c0 was not returned to mpool ucp_requests
[1720887852.262011] [node109:1878319:0]          mpool.c:43   UCX  WARN  object 0xb69c780 was not returned to mpool ucp_requests
[1720887852.262014] [node109:1878319:0]          mpool.c:43   UCX  WARN  object 0xb69c940 was not returned to mpool ucp_requests
[1720887852.262017] [node109:1878319:0]          mpool.c:43   UCX  WARN  object 0xb69cb00 was not returned to mpool ucp_requests
[1720887852.262020] [node109:1878319:0]          mpool.c:43   UCX  WARN  object 0xb69ccc0 was not returned to mpool ucp_requests
[1720887852.262024] [node109:1878319:0]          mpool.c:43   UCX  WARN  object 0xb69ce80 was not returned to mpool ucp_requests
[1720887852.262028] [node109:1878319:0]          mpool.c:43   UCX  WARN  object 0xb69d040 was not returned to mpool ucp_requests
[1720887852.265015] [node109:1878307:0]          mpool.c:43   UCX  WARN  object 0xc5da740 was not returned to mpool ucp_requests
[1720887852.265027] [node109:1878307:0]          mpool.c:43   UCX  WARN  object 0xc5da900 was not returned to mpool ucp_requests
[1720887852.265032] [node109:1878307:0]          mpool.c:43   UCX  WARN  object 0xc5daac0 was not returned to mpool ucp_requests
[1720887852.265036] [node109:1878307:0]          mpool.c:43   UCX  WARN  object 0xc5dac80 was not returned to mpool ucp_requests
[1720887852.265039] [node109:1878307:0]          mpool.c:43   UCX  WARN  object 0xc5dae40 was not returned to mpool ucp_requests
[1720887852.265041] [node109:1878307:0]          mpool.c:43   UCX  WARN  object 0xc5db000 was not returned to mpool ucp_requests
[1720887852.265044] [node109:1878307:0]          mpool.c:43   UCX  WARN  object 0xc5db1c0 was not returned to mpool ucp_requests
[1720887852.265046] [node109:1878307:0]          mpool.c:43   UCX  WARN  object 0xc5db380 was not returned to mpool ucp_requests
[1720887852.265049] [node109:1878307:0]          mpool.c:43   UCX  WARN  object 0xc5db540 was not returned to mpool ucp_requests
[1720887852.265051] [node109:1878307:0]          mpool.c:43   UCX  WARN  object 0xc5db700 was not returned to mpool ucp_requests
[1720887852.265054] [node109:1878307:0]          mpool.c:43   UCX  WARN  object 0xc5db8c0 was not returned to mpool ucp_requests
[1720887852.265056] [node109:1878307:0]          mpool.c:43   UCX  WARN  object 0xc5dba80 was not returned to mpool ucp_requests
[1720887852.265058] [node109:1878307:0]          mpool.c:43   UCX  WARN  object 0xc5dbc40 was not returned to mpool ucp_requests
[1720887852.265061] [node109:1878307:0]          mpool.c:43   UCX  WARN  object 0xc5dbe00 was not returned to mpool ucp_requests
[1720887852.265064] [node109:1878307:0]          mpool.c:43   UCX  WARN  object 0xc5dbfc0 was not returned to mpool ucp_requests
[1720887852.265066] [node109:1878307:0]          mpool.c:43   UCX  WARN  object 0xc5dc180 was not returned to mpool ucp_requests
[1720887852.266581] [node109:1878304:0]          mpool.c:43   UCX  WARN  object 0xaad0cc0 was not returned to mpool ucp_requests
[1720887852.266592] [node109:1878304:0]          mpool.c:43   UCX  WARN  object 0xaad0e80 was not returned to mpool ucp_requests
[1720887852.266596] [node109:1878304:0]          mpool.c:43   UCX  WARN  object 0xaad1040 was not returned to mpool ucp_requests
[1720887852.266600] [node109:1878304:0]          mpool.c:43   UCX  WARN  object 0xaad1200 was not returned to mpool ucp_requests
[1720887852.266603] [node109:1878304:0]          mpool.c:43   UCX  WARN  object 0xaad13c0 was not returned to mpool ucp_requests
[1720887852.266607] [node109:1878304:0]          mpool.c:43   UCX  WARN  object 0xaad1580 was not returned to mpool ucp_requests
[1720887852.266610] [node109:1878304:0]          mpool.c:43   UCX  WARN  object 0xaad1740 was not returned to mpool ucp_requests
[1720887852.266613] [node109:1878304:0]          mpool.c:43   UCX  WARN  object 0xaad1900 was not returned to mpool ucp_requests
[1720887852.266617] [node109:1878304:0]          mpool.c:43   UCX  WARN  object 0xaad1ac0 was not returned to mpool ucp_requests
[1720887852.266620] [node109:1878304:0]          mpool.c:43   UCX  WARN  object 0xaad1c80 was not returned to mpool ucp_requests
[1720887852.266624] [node109:1878304:0]          mpool.c:43   UCX  WARN  object 0xaad2000 was not returned to mpool ucp_requests
[1720887852.266628] [node109:1878304:0]          mpool.c:43   UCX  WARN  object 0xaad21c0 was not returned to mpool ucp_requests
[1720887852.269043] [node109:1878306:0]          mpool.c:43   UCX  WARN  object 0xafd3c00 was not returned to mpool ucp_requests
[1720887852.269054] [node109:1878306:0]          mpool.c:43   UCX  WARN  object 0xafd3dc0 was not returned to mpool ucp_requests
[1720887852.269058] [node109:1878306:0]          mpool.c:43   UCX  WARN  object 0xafd3f80 was not returned to mpool ucp_requests
[1720887852.269062] [node109:1878306:0]          mpool.c:43   UCX  WARN  object 0xafd4140 was not returned to mpool ucp_requests
[1720887852.269065] [node109:1878306:0]          mpool.c:43   UCX  WARN  object 0xafd4300 was not returned to mpool ucp_requests
[1720887852.269067] [node109:1878306:0]          mpool.c:43   UCX  WARN  object 0xafd44c0 was not returned to mpool ucp_requests
[1720887852.269070] [node109:1878306:0]          mpool.c:43   UCX  WARN  object 0xafd4680 was not returned to mpool ucp_requests
[1720887852.269072] [node109:1878306:0]          mpool.c:43   UCX  WARN  object 0xafd4840 was not returned to mpool ucp_requests
[1720887852.269074] [node109:1878306:0]          mpool.c:43   UCX  WARN  object 0xafd4a00 was not returned to mpool ucp_requests
[1720887852.269077] [node109:1878306:0]          mpool.c:43   UCX  WARN  object 0xafd4bc0 was not returned to mpool ucp_requests
[1720887852.269079] [node109:1878306:0]          mpool.c:43   UCX  WARN  object 0xafd4d80 was not returned to mpool ucp_requests
[1720887852.269082] [node109:1878306:0]          mpool.c:43   UCX  WARN  object 0xafd4f40 was not returned to mpool ucp_requests
[1720887852.269084] [node109:1878306:0]          mpool.c:43   UCX  WARN  object 0xafd5100 was not returned to mpool ucp_requests
[1720887852.270217] [node109:1878305:0]          mpool.c:43   UCX  WARN  object 0xc644e80 was not returned to mpool ucp_requests
[1720887852.270227] [node109:1878305:0]          mpool.c:43   UCX  WARN  object 0xc645040 was not returned to mpool ucp_requests
[1720887852.270230] [node109:1878305:0]          mpool.c:43   UCX  WARN  object 0xc645200 was not returned to mpool ucp_requests
[1720887852.270233] [node109:1878305:0]          mpool.c:43   UCX  WARN  object 0xc6453c0 was not returned to mpool ucp_requests
[1720887852.270236] [node109:1878305:0]          mpool.c:43   UCX  WARN  object 0xc645580 was not returned to mpool ucp_requests
[1720887852.270238] [node109:1878305:0]          mpool.c:43   UCX  WARN  object 0xc645740 was not returned to mpool ucp_requests
[1720887852.270240] [node109:1878305:0]          mpool.c:43   UCX  WARN  object 0xc645900 was not returned to mpool ucp_requests
[1720887852.270243] [node109:1878305:0]          mpool.c:43   UCX  WARN  object 0xc645ac0 was not returned to mpool ucp_requests
[1720887852.270245] [node109:1878305:0]          mpool.c:43   UCX  WARN  object 0xc645c80 was not returned to mpool ucp_requests
[1720887852.270247] [node109:1878305:0]          mpool.c:43   UCX  WARN  object 0xc645e40 was not returned to mpool ucp_requests
[1720887852.270250] [node109:1878305:0]          mpool.c:43   UCX  WARN  object 0xc646000 was not returned to mpool ucp_requests
[1720887852.270252] [node109:1878305:0]          mpool.c:43   UCX  WARN  object 0xc6461c0 was not returned to mpool ucp_requests
[1720887852.270115] [node109:1878311:0]          mpool.c:43   UCX  WARN  object 0xaf13700 was not returned to mpool ucp_requests
[1720887852.270128] [node109:1878311:0]          mpool.c:43   UCX  WARN  object 0xaf138c0 was not returned to mpool ucp_requests
[1720887852.270131] [node109:1878311:0]          mpool.c:43   UCX  WARN  object 0xaf13a80 was not returned to mpool ucp_requests
[1720887852.270133] [node109:1878311:0]          mpool.c:43   UCX  WARN  object 0xaf13c40 was not returned to mpool ucp_requests
[1720887852.270136] [node109:1878311:0]          mpool.c:43   UCX  WARN  object 0xaf13e00 was not returned to mpool ucp_requests
[1720887852.270138] [node109:1878311:0]          mpool.c:43   UCX  WARN  object 0xaf13fc0 was not returned to mpool ucp_requests
[1720887852.270140] [node109:1878311:0]          mpool.c:43   UCX  WARN  object 0xaf14180 was not returned to mpool ucp_requests
[1720887852.270143] [node109:1878311:0]          mpool.c:43   UCX  WARN  object 0xaf14340 was not returned to mpool ucp_requests
[1720887852.270145] [node109:1878311:0]          mpool.c:43   UCX  WARN  object 0xaf14500 was not returned to mpool ucp_requests
[1720887852.270147] [node109:1878311:0]          mpool.c:43   UCX  WARN  object 0xaf146c0 was not returned to mpool ucp_requests
[1720887852.270150] [node109:1878311:0]          mpool.c:43   UCX  WARN  object 0xaf14880 was not returned to mpool ucp_requests
[1720887852.270153] [node109:1878311:0]          mpool.c:43   UCX  WARN  object 0xaf14a40 was not returned to mpool ucp_requests
[1720887852.270155] [node109:1878311:0]          mpool.c:43   UCX  WARN  object 0xaf14c00 was not returned to mpool ucp_requests
[1720887852.270158] [node109:1878311:0]          mpool.c:43   UCX  WARN  object 0xaf14dc0 was not returned to mpool ucp_requests
[1720887852.270160] [node109:1878311:0]          mpool.c:43   UCX  WARN  object 0xaf14f80 was not returned to mpool ucp_requests
[1720887852.270163] [node109:1878311:0]          mpool.c:43   UCX  WARN  object 0xaf15140 was not returned to mpool ucp_requests
[1720887852.270213] [node109:1878314:0]          mpool.c:43   UCX  WARN  object 0xbd32440 was not returned to mpool ucp_requests
[1720887852.270225] [node109:1878314:0]          mpool.c:43   UCX  WARN  object 0xbd32600 was not returned to mpool ucp_requests
[1720887852.270229] [node109:1878314:0]          mpool.c:43   UCX  WARN  object 0xbd327c0 was not returned to mpool ucp_requests
[1720887852.270232] [node109:1878314:0]          mpool.c:43   UCX  WARN  object 0xbd32980 was not returned to mpool ucp_requests
[1720887852.270235] [node109:1878314:0]          mpool.c:43   UCX  WARN  object 0xbd32b40 was not returned to mpool ucp_requests
[1720887852.270238] [node109:1878314:0]          mpool.c:43   UCX  WARN  object 0xbd32d00 was not returned to mpool ucp_requests
[1720887852.270241] [node109:1878314:0]          mpool.c:43   UCX  WARN  object 0xbd32ec0 was not returned to mpool ucp_requests
[1720887852.270244] [node109:1878314:0]          mpool.c:43   UCX  WARN  object 0xbd33080 was not returned to mpool ucp_requests
[1720887852.270246] [node109:1878314:0]          mpool.c:43   UCX  WARN  object 0xbd33240 was not returned to mpool ucp_requests
[1720887852.270249] [node109:1878314:0]          mpool.c:43   UCX  WARN  object 0xbd33400 was not returned to mpool ucp_requests
[1720887852.270252] [node109:1878314:0]          mpool.c:43   UCX  WARN  object 0xbd335c0 was not returned to mpool ucp_requests
[1720887852.270255] [node109:1878314:0]          mpool.c:43   UCX  WARN  object 0xbd33780 was not returned to mpool ucp_requests
[1720887852.270257] [node109:1878314:0]          mpool.c:43   UCX  WARN  object 0xbd33940 was not returned to mpool ucp_requests
[1720887852.270260] [node109:1878314:0]          mpool.c:43   UCX  WARN  object 0xbd33b00 was not returned to mpool ucp_requests
[1720887852.270263] [node109:1878314:0]          mpool.c:43   UCX  WARN  object 0xbd33cc0 was not returned to mpool ucp_requests
[1720887852.270266] [node109:1878314:0]          mpool.c:43   UCX  WARN  object 0xbd33e80 was not returned to mpool ucp_requests
[1720887852.270253] [node109:1878317:0]          mpool.c:43   UCX  WARN  object 0xbb79380 was not returned to mpool ucp_requests
[1720887852.270264] [node109:1878317:0]          mpool.c:43   UCX  WARN  object 0xbb79540 was not returned to mpool ucp_requests
[1720887852.270267] [node109:1878317:0]          mpool.c:43   UCX  WARN  object 0xbb79700 was not returned to mpool ucp_requests
[1720887852.270270] [node109:1878317:0]          mpool.c:43   UCX  WARN  object 0xbb798c0 was not returned to mpool ucp_requests
[1720887852.270272] [node109:1878317:0]          mpool.c:43   UCX  WARN  object 0xbb79a80 was not returned to mpool ucp_requests
[1720887852.270274] [node109:1878317:0]          mpool.c:43   UCX  WARN  object 0xbb79c40 was not returned to mpool ucp_requests
[1720887852.270277] [node109:1878317:0]          mpool.c:43   UCX  WARN  object 0xbb79e00 was not returned to mpool ucp_requests
[1720887852.270279] [node109:1878317:0]          mpool.c:43   UCX  WARN  object 0xbb79fc0 was not returned to mpool ucp_requests
[1720887852.270281] [node109:1878317:0]          mpool.c:43   UCX  WARN  object 0xbb7a180 was not returned to mpool ucp_requests
[1720887852.270284] [node109:1878317:0]          mpool.c:43   UCX  WARN  object 0xbb7a340 was not returned to mpool ucp_requests
[1720887852.270286] [node109:1878317:0]          mpool.c:43   UCX  WARN  object 0xbb7a500 was not returned to mpool ucp_requests
[1720887852.270288] [node109:1878317:0]          mpool.c:43   UCX  WARN  object 0xbb7a6c0 was not returned to mpool ucp_requests
[1720887852.270290] [node109:1878317:0]          mpool.c:43   UCX  WARN  object 0xbb7a880 was not returned to mpool ucp_requests
[1720887852.270293] [node109:1878317:0]          mpool.c:43   UCX  WARN  object 0xbb7aa40 was not returned to mpool ucp_requests
[1720887852.270295] [node109:1878317:0]          mpool.c:43   UCX  WARN  object 0xbb7ac00 was not returned to mpool ucp_requests
[1720887852.270297] [node109:1878317:0]          mpool.c:43   UCX  WARN  object 0xbb7adc0 was not returned to mpool ucp_requests
[1720887852.270300] [node109:1878317:0]          mpool.c:43   UCX  WARN  object 0xbb7af80 was not returned to mpool ucp_requests
[1720887852.275332] [node109:1878320:0]          mpool.c:43   UCX  WARN  object 0xa849640 was not returned to mpool ucp_requests
[1720887852.275344] [node109:1878320:0]          mpool.c:43   UCX  WARN  object 0xa849800 was not returned to mpool ucp_requests
[1720887852.275347] [node109:1878320:0]          mpool.c:43   UCX  WARN  object 0xa8499c0 was not returned to mpool ucp_requests
[1720887852.275350] [node109:1878320:0]          mpool.c:43   UCX  WARN  object 0xa849b80 was not returned to mpool ucp_requests
[1720887852.275352] [node109:1878320:0]          mpool.c:43   UCX  WARN  object 0xa849d40 was not returned to mpool ucp_requests
[1720887852.275354] [node109:1878320:0]          mpool.c:43   UCX  WARN  object 0xa849f00 was not returned to mpool ucp_requests
[1720887852.275356] [node109:1878320:0]          mpool.c:43   UCX  WARN  object 0xa84a0c0 was not returned to mpool ucp_requests
[1720887852.275359] [node109:1878320:0]          mpool.c:43   UCX  WARN  object 0xa84a280 was not returned to mpool ucp_requests
[1720887852.275361] [node109:1878320:0]          mpool.c:43   UCX  WARN  object 0xa84a440 was not returned to mpool ucp_requests
[1720887852.275363] [node109:1878320:0]          mpool.c:43   UCX  WARN  object 0xa84a600 was not returned to mpool ucp_requests
[1720887852.275366] [node109:1878320:0]          mpool.c:43   UCX  WARN  object 0xa84a7c0 was not returned to mpool ucp_requests
[1720887852.275368] [node109:1878320:0]          mpool.c:43   UCX  WARN  object 0xa84a980 was not returned to mpool ucp_requests
[1720887852.275371] [node109:1878320:0]          mpool.c:43   UCX  WARN  object 0xa84ab40 was not returned to mpool ucp_requests
[1720887852.275373] [node109:1878320:0]          mpool.c:43   UCX  WARN  object 0xa84ad00 was not returned to mpool ucp_requests
[1720887852.275376] [node109:1878320:0]          mpool.c:43   UCX  WARN  object 0xa84aec0 was not returned to mpool ucp_requests
[1720887852.273891] [node109:1878322:0]          mpool.c:43   UCX  WARN  object 0xb482800 was not returned to mpool ucp_requests
[1720887852.273902] [node109:1878322:0]          mpool.c:43   UCX  WARN  object 0xb4829c0 was not returned to mpool ucp_requests
[1720887852.273905] [node109:1878322:0]          mpool.c:43   UCX  WARN  object 0xb482b80 was not returned to mpool ucp_requests
[1720887852.273908] [node109:1878322:0]          mpool.c:43   UCX  WARN  object 0xb482d40 was not returned to mpool ucp_requests
[1720887852.273910] [node109:1878322:0]          mpool.c:43   UCX  WARN  object 0xb482f00 was not returned to mpool ucp_requests
[1720887852.273913] [node109:1878322:0]          mpool.c:43   UCX  WARN  object 0xb4830c0 was not returned to mpool ucp_requests
[1720887852.273915] [node109:1878322:0]          mpool.c:43   UCX  WARN  object 0xb483280 was not returned to mpool ucp_requests
[1720887852.273917] [node109:1878322:0]          mpool.c:43   UCX  WARN  object 0xb483440 was not returned to mpool ucp_requests
[1720887852.273920] [node109:1878322:0]          mpool.c:43   UCX  WARN  object 0xb483600 was not returned to mpool ucp_requests
[1720887852.273922] [node109:1878322:0]          mpool.c:43   UCX  WARN  object 0xb4837c0 was not returned to mpool ucp_requests
[1720887852.273924] [node109:1878322:0]          mpool.c:43   UCX  WARN  object 0xb483980 was not returned to mpool ucp_requests
[1720887852.273926] [node109:1878322:0]          mpool.c:43   UCX  WARN  object 0xb483b40 was not returned to mpool ucp_requests
[1720887852.273929] [node109:1878322:0]          mpool.c:43   UCX  WARN  object 0xb483d00 was not returned to mpool ucp_requests
[1720887852.273931] [node109:1878322:0]          mpool.c:43   UCX  WARN  object 0xb483ec0 was not returned to mpool ucp_requests
[1720887852.273933] [node109:1878322:0]          mpool.c:43   UCX  WARN  object 0xb484080 was not returned to mpool ucp_requests
[1720887852.275311] [node109:1878308:0]          mpool.c:43   UCX  WARN  object 0xbbba480 was not returned to mpool ucp_requests
[1720887852.275320] [node109:1878308:0]          mpool.c:43   UCX  WARN  object 0xbbba640 was not returned to mpool ucp_requests
[1720887852.275324] [node109:1878308:0]          mpool.c:43   UCX  WARN  object 0xbbba800 was not returned to mpool ucp_requests
[1720887852.275326] [node109:1878308:0]          mpool.c:43   UCX  WARN  object 0xbbba9c0 was not returned to mpool ucp_requests
[1720887852.275329] [node109:1878308:0]          mpool.c:43   UCX  WARN  object 0xbbbab80 was not returned to mpool ucp_requests
[1720887852.275331] [node109:1878308:0]          mpool.c:43   UCX  WARN  object 0xbbbad40 was not returned to mpool ucp_requests
[1720887852.275333] [node109:1878308:0]          mpool.c:43   UCX  WARN  object 0xbbbaf00 was not returned to mpool ucp_requests
[1720887852.275336] [node109:1878308:0]          mpool.c:43   UCX  WARN  object 0xbbbb0c0 was not returned to mpool ucp_requests
[1720887852.275338] [node109:1878308:0]          mpool.c:43   UCX  WARN  object 0xbbbb280 was not returned to mpool ucp_requests
[1720887852.275340] [node109:1878308:0]          mpool.c:43   UCX  WARN  object 0xbbbb440 was not returned to mpool ucp_requests
[1720887852.275343] [node109:1878308:0]          mpool.c:43   UCX  WARN  object 0xbbbb600 was not returned to mpool ucp_requests
[1720887852.275345] [node109:1878308:0]          mpool.c:43   UCX  WARN  object 0xbbbb7c0 was not returned to mpool ucp_requests
[1720887852.275347] [node109:1878308:0]          mpool.c:43   UCX  WARN  object 0xbbbb980 was not returned to mpool ucp_requests
[1720887852.275350] [node109:1878308:0]          mpool.c:43   UCX  WARN  object 0xbbbbb40 was not returned to mpool ucp_requests
[1720887852.275352] [node109:1878308:0]          mpool.c:43   UCX  WARN  object 0xbbbbd00 was not returned to mpool ucp_requests
[1720887852.275354] [node109:1878308:0]          mpool.c:43   UCX  WARN  object 0xbbbbec0 was not returned to mpool ucp_requests
[1720887852.275249] [node109:1878312:0]          mpool.c:43   UCX  WARN  object 0xaa387c0 was not returned to mpool ucp_requests
[1720887852.275261] [node109:1878312:0]          mpool.c:43   UCX  WARN  object 0xaa38980 was not returned to mpool ucp_requests
[1720887852.275264] [node109:1878312:0]          mpool.c:43   UCX  WARN  object 0xaa38b40 was not returned to mpool ucp_requests
[1720887852.275267] [node109:1878312:0]          mpool.c:43   UCX  WARN  object 0xaa38d00 was not returned to mpool ucp_requests
[1720887852.275269] [node109:1878312:0]          mpool.c:43   UCX  WARN  object 0xaa38ec0 was not returned to mpool ucp_requests
[1720887852.275271] [node109:1878312:0]          mpool.c:43   UCX  WARN  object 0xaa39080 was not returned to mpool ucp_requests
[1720887852.275274] [node109:1878312:0]          mpool.c:43   UCX  WARN  object 0xaa39240 was not returned to mpool ucp_requests
[1720887852.275276] [node109:1878312:0]          mpool.c:43   UCX  WARN  object 0xaa39400 was not returned to mpool ucp_requests
[1720887852.275278] [node109:1878312:0]          mpool.c:43   UCX  WARN  object 0xaa395c0 was not returned to mpool ucp_requests
[1720887852.275281] [node109:1878312:0]          mpool.c:43   UCX  WARN  object 0xaa39780 was not returned to mpool ucp_requests
[1720887852.275283] [node109:1878312:0]          mpool.c:43   UCX  WARN  object 0xaa39940 was not returned to mpool ucp_requests
[1720887852.275286] [node109:1878312:0]          mpool.c:43   UCX  WARN  object 0xaa39b00 was not returned to mpool ucp_requests
[1720887852.275288] [node109:1878312:0]          mpool.c:43   UCX  WARN  object 0xaa39cc0 was not returned to mpool ucp_requests
[1720887852.275291] [node109:1878312:0]          mpool.c:43   UCX  WARN  object 0xaa39e80 was not returned to mpool ucp_requests
[1720887852.275293] [node109:1878312:0]          mpool.c:43   UCX  WARN  object 0xaa3a040 was not returned to mpool ucp_requests
[1720887852.275296] [node109:1878312:0]          mpool.c:43   UCX  WARN  object 0xaa3a200 was not returned to mpool ucp_requests
[1720887852.272810] [node109:1878315:0]          mpool.c:43   UCX  WARN  object 0xb344440 was not returned to mpool ucp_requests
[1720887852.272823] [node109:1878315:0]          mpool.c:43   UCX  WARN  object 0xb344600 was not returned to mpool ucp_requests
[1720887852.272827] [node109:1878315:0]          mpool.c:43   UCX  WARN  object 0xb3447c0 was not returned to mpool ucp_requests
[1720887852.272829] [node109:1878315:0]          mpool.c:43   UCX  WARN  object 0xb344980 was not returned to mpool ucp_requests
[1720887852.272832] [node109:1878315:0]          mpool.c:43   UCX  WARN  object 0xb344b40 was not returned to mpool ucp_requests
[1720887852.272834] [node109:1878315:0]          mpool.c:43   UCX  WARN  object 0xb344d00 was not returned to mpool ucp_requests
[1720887852.272836] [node109:1878315:0]          mpool.c:43   UCX  WARN  object 0xb344ec0 was not returned to mpool ucp_requests
[1720887852.272839] [node109:1878315:0]          mpool.c:43   UCX  WARN  object 0xb345080 was not returned to mpool ucp_requests
[1720887852.272841] [node109:1878315:0]          mpool.c:43   UCX  WARN  object 0xb345240 was not returned to mpool ucp_requests
[1720887852.272844] [node109:1878315:0]          mpool.c:43   UCX  WARN  object 0xb345400 was not returned to mpool ucp_requests
[1720887852.272847] [node109:1878315:0]          mpool.c:43   UCX  WARN  object 0xb3455c0 was not returned to mpool ucp_requests
[1720887852.272850] [node109:1878315:0]          mpool.c:43   UCX  WARN  object 0xb345780 was not returned to mpool ucp_requests
[1720887852.272852] [node109:1878315:0]          mpool.c:43   UCX  WARN  object 0xb345940 was not returned to mpool ucp_requests
[1720887852.272855] [node109:1878315:0]          mpool.c:43   UCX  WARN  object 0xb345b00 was not returned to mpool ucp_requests
[1720887852.272857] [node109:1878315:0]          mpool.c:43   UCX  WARN  object 0xb345cc0 was not returned to mpool ucp_requests
[1720887852.272860] [node109:1878315:0]          mpool.c:43   UCX  WARN  object 0xb345e80 was not returned to mpool ucp_requests
[1720887852.272862] [node109:1878315:0]          mpool.c:43   UCX  WARN  object 0xb346040 was not returned to mpool ucp_requests
[1720887852.275300] [node109:1878316:0]          mpool.c:43   UCX  WARN  object 0xb7a5280 was not returned to mpool ucp_requests
[1720887852.275310] [node109:1878316:0]          mpool.c:43   UCX  WARN  object 0xb7a5440 was not returned to mpool ucp_requests
[1720887852.275313] [node109:1878316:0]          mpool.c:43   UCX  WARN  object 0xb7a5600 was not returned to mpool ucp_requests
[1720887852.275316] [node109:1878316:0]          mpool.c:43   UCX  WARN  object 0xb7a57c0 was not returned to mpool ucp_requests
[1720887852.275318] [node109:1878316:0]          mpool.c:43   UCX  WARN  object 0xb7a5980 was not returned to mpool ucp_requests
[1720887852.275321] [node109:1878316:0]          mpool.c:43   UCX  WARN  object 0xb7a5b40 was not returned to mpool ucp_requests
[1720887852.275323] [node109:1878316:0]          mpool.c:43   UCX  WARN  object 0xb7a5d00 was not returned to mpool ucp_requests
[1720887852.275326] [node109:1878316:0]          mpool.c:43   UCX  WARN  object 0xb7a5ec0 was not returned to mpool ucp_requests
[1720887852.275328] [node109:1878316:0]          mpool.c:43   UCX  WARN  object 0xb7a6080 was not returned to mpool ucp_requests
[1720887852.275330] [node109:1878316:0]          mpool.c:43   UCX  WARN  object 0xb7a6240 was not returned to mpool ucp_requests
[1720887852.275332] [node109:1878316:0]          mpool.c:43   UCX  WARN  object 0xb7a6400 was not returned to mpool ucp_requests
[1720887852.275334] [node109:1878316:0]          mpool.c:43   UCX  WARN  object 0xb7a65c0 was not returned to mpool ucp_requests
[1720887852.275337] [node109:1878316:0]          mpool.c:43   UCX  WARN  object 0xb7a6780 was not returned to mpool ucp_requests
[1720887852.275339] [node109:1878316:0]          mpool.c:43   UCX  WARN  object 0xb7a6940 was not returned to mpool ucp_requests
[1720887852.275342] [node109:1878316:0]          mpool.c:43   UCX  WARN  object 0xb7a6b00 was not returned to mpool ucp_requests
[1720887852.275344] [node109:1878316:0]          mpool.c:43   UCX  WARN  object 0xb7a6cc0 was not returned to mpool ucp_requests
[1720887852.275347] [node109:1878316:0]          mpool.c:43   UCX  WARN  object 0xb7a6e80 was not returned to mpool ucp_requests


           ************************************************************
           *        Program running with 20 parallel MPI-processes    *
           *              working on a common directory               *
           ************************************************************
-------------------------------------------------------------------------------
                                 ORCA SCF
-------------------------------------------------------------------------------

------------
SCF SETTINGS
------------
Hamiltonian:
 Density Functional     Method          .... DFT(GTOs)
 Exchange Functional    Exchange        .... WB97M-V
 Correlation Functional Correlation     .... WB97M-V
 Gradients option       PostSCFGGA      .... off
 Hybrid DFT is turned on
   Fraction HF Exchange ScalHFX         ....  0.150000
   Scaling of DF-GGA-X  ScalDFX         ....  0.000000
   Scaling of DF-GGA-C  ScalDFC         ....  1.000000
   Scaling of DF-LDA-C  ScalLDAC        ....  1.000000
   Perturbative correction              ....  0.000000
   Density functional embedding theory  .... OFF
 Long-range corrected/Screened/Range-Separated Hybrid DFT is turned on
   Amount of maximum screened exact exchange              ....  0.850000
   Range separation parameter mu (erf(mu*r12)/r12)        ....  0.300000
   NL short-range parameter             ....  6.000000
   NL long-range parameter              ....  0.010000
 RI-approximation to the Coulomb term is turned on
   Number of AuxJ basis functions       .... 2498
   RIJ-COSX (HFX calculated with COS-X)).... on


General Settings:
 Integral files         IntName         .... ImineBzOHTS_S3DAa
 Hartree-Fock type      HFTyp           .... RHF
 Total Charge           Charge          ....    0
 Multiplicity           Mult            ....    1
 Number of Electrons    NEL             ....  302
 Basis Dimension        Dim             .... 3594
 Nuclear Repulsion      ENuc            ....   5354.8415377086 Eh

Convergence Acceleration:
 DIIS                   CNVDIIS         .... on
   Start iteration      DIISMaxIt       ....    12
   Startup error        DIISStart       ....  0.200000
   # of expansion vecs  DIISMaxEq       ....     5
   Bias factor          DIISBfac        ....   1.050
   Max. coefficient     DIISMaxC        ....  10.000
 Trust-Rad. Augm. Hess. CNVTRAH         .... auto
   Auto Start mean grad. ratio tolernc. ....  1.125000
   Auto Start start iteration           ....    20
   Auto Start num. interpolation iter.  ....    10
   Max. Number of Micro iterations      ....    16
   Max. Number of Macro iterations      .... Maxiter - #DIIS iter
   Number of Davidson start vectors     ....     2
   Converg. threshold I  (grad. norm)   ....   5.000e-05
   Converg. threshold II (energy diff.) ....   1.000e-06
   Grad. Scal. Fac. for Micro threshold ....   0.100
   Minimum threshold for Micro iter.    ....   0.010
   NR start threshold (gradient norm)   ....   0.001
   Initial trust radius                 ....   0.400
   Minimum AH scaling param. (alpha)    ....   1.000
   Maximum AH scaling param. (alpha)    .... 1000.000
   Orbital update algorithm             .... Taylor
   White noise on init. David. guess    .... on
   Maximum white noise                  ....   0.010
   Quad. conv. algorithm                .... NR
 SOSCF                  CNVSOSCF        .... on
   Start iteration      SOSCFMaxIt      ....   150
   Startup grad/error   SOSCFStart      ....  0.003300
 Level Shifting         CNVShift        .... on
   Level shift para.    LevelShift      ....    0.2500
   Turn off err/grad.   ShiftErr        ....    0.0010
 Zerner damping         CNVZerner       .... off
 Static damping         CNVDamp         .... on
   Fraction old density DampFac         ....    0.7000
   Max. Damping (<1)    DampMax         ....    0.9800
   Min. Damping (>=0)   DampMin         ....    0.0000
   Turn off err/grad.   DampErr         ....    0.1000
 Fernandez-Rico         CNVRico         .... off

SCF Procedure:
 Maximum # iterations   MaxIter         ....   125
 SCF integral mode      SCFMode         .... Direct
   Integral package                     .... SHARK and LIBINT hybrid scheme
 Reset frequency        DirectResetFreq ....    20
 Integral Threshold     Thresh          ....  1.000e-10 Eh
 Primitive CutOff       TCut            ....  1.000e-11 Eh

Convergence Tolerance:
 Convergence Check Mode ConvCheckMode   .... Total+1el-Energy
 Convergence forced     ConvForced      .... 0
 Energy Change          TolE            ....  1.000e-06 Eh
 1-El. energy change                    ....  1.000e-03 Eh
 Orbital Gradient       TolG            ....  5.000e-05
 Orbital Rotation angle TolX            ....  5.000e-05
 DIIS Error             TolErr          ....  1.000e-06


Diagonalization of the overlap matrix:
Smallest eigenvalue                        ... 1.635e-06
Time for diagonalization                   ...    1.993 sec
Threshold for overlap eigenvalues          ... 1.000e-08
Number of eigenvalues below threshold      ... 0
Time for construction of square roots      ...    1.993 sec
Total time needed                          ...    4.021 sec

Time for model grid setup =    1.076 sec

------------------------------
INITIAL GUESS: MODEL POTENTIAL
------------------------------
Loading Hartree-Fock densities                     ... done
Calculating cut-offs                               ... done
Initializing the effective Hamiltonian             ... done
Setting up the integral package (SHARK)            ... done
Starting the Coulomb interaction                   ... done (   5.5 sec)
Reading the grid                                   ... done
Mapping shells                                     ... done
Starting the XC term evaluation                    ... done (   1.9 sec)
  promolecular density results
     # of electrons  =    301.996076962
     EX              =   -241.767617752
     EC              =    -10.152902154
     EX+EC           =   -251.920519906
Transforming the Hamiltonian                       ... done (   1.4 sec)
Diagonalizing the Hamiltonian                      ... done (   2.0 sec)
Back transforming the eigenvectors                 ... done (   0.8 sec)
Now organizing SCF variables                       ... done
                      ------------------
                      INITIAL GUESS DONE (  13.2 sec)
                      ------------------
-------------------
DFT GRID GENERATION
-------------------

General Integration Accuracy     IntAcc      ... 4.388
Radial Grid Type                 RadialGrid  ... OptM3 with GC (2021)
Angular Grid (max. ang.)         AngularGrid ... 4 (Lebedev-302)
Angular grid pruning method      GridPruning ... 4 (adaptive)
Weight generation scheme         WeightScheme... Becke
Basis function cutoff            BFCut       ... 1.0000e-10
Integration weight cutoff        WCut        ... 1.0000e-14
Angular grids for H and He will be reduced by one unit
Partially contracted basis set               ... off
Rotationally invariant grid construction     ... off

Total number of grid points                  ...   381803
Total number of batches                      ...     6006
Average number of points per batch           ...       63
Average number of grid points per atom       ...     4656
Time for grid setup =    3.850 sec

--------------------
COSX GRID GENERATION
--------------------

GRIDX 1
-------
General Integration Accuracy     IntAcc      ... 3.816
Radial Grid Type                 RadialGrid  ... OptM3 with GC (2021)
Angular Grid (max. ang.)         AngularGrid ... 1 (Lebedev-50)
Angular grid pruning method      GridPruning ... 4 (adaptive)
Weight generation scheme         WeightScheme... Becke
Basis function cutoff            BFCut       ... 1.0000e-10
Integration weight cutoff        WCut        ... 1.0000e-14
Angular grids for H and He will be reduced by one unit
Partially contracted basis set               ... on
Rotationally invariant grid construction     ... off

Total number of grid points                  ...    48334
Total number of batches                      ...      794
Average number of points per batch           ...       60
Average number of grid points per atom       ...      589
UseSFitting                                  ... on

GRIDX 2
-------
General Integration Accuracy     IntAcc      ... 4.020
Radial Grid Type                 RadialGrid  ... OptM3 with GC (2021)
Angular Grid (max. ang.)         AngularGrid ... 2 (Lebedev-110)
Angular grid pruning method      GridPruning ... 4 (adaptive)
Weight generation scheme         WeightScheme... Becke
Basis function cutoff            BFCut       ... 1.0000e-10
Integration weight cutoff        WCut        ... 1.0000e-14
Angular grids for H and He will be reduced by one unit
Partially contracted basis set               ... on
Rotationally invariant grid construction     ... off

Total number of grid points                  ...   107923
Total number of batches                      ...     1723
Average number of points per batch           ...       62
Average number of grid points per atom       ...     1316
UseSFitting                                  ... on

GRIDX 3
-------
General Integration Accuracy     IntAcc      ... 4.338
Radial Grid Type                 RadialGrid  ... OptM3 with GC (2021)
Angular Grid (max. ang.)         AngularGrid ... 3 (Lebedev-194)
Angular grid pruning method      GridPruning ... 4 (adaptive)
Weight generation scheme         WeightScheme... Becke
Basis function cutoff            BFCut       ... 1.0000e-10
Integration weight cutoff        WCut        ... 1.0000e-14
Angular grids for H and He will be reduced by one unit
Partially contracted basis set               ... on
Rotationally invariant grid construction     ... off

Total number of grid points                  ...   232365
Total number of batches                      ...     3671
Average number of points per batch           ...       63
Average number of grid points per atom       ...     2834
UseSFitting                                  ... on

Time for X-Grid setup             =   26.654 sec


--------------------
CPCM SOLVATION MODEL
--------------------
CPCM parameters:
  Epsilon                                         ...      26.7260
  Refrac                                          ...       1.2907
  Rsolv                                           ...       1.3000
  Surface type                                    ... GAUSSIAN VDW
  Epsilon function type                           ...         CPCM
Solvent:                                     ... 2,2,2-TRIFLUOROETHANOL
SMD-CDS solvent descriptors:
  Soln                                       ...    1.2907
  Soln25                                     ... Unavailable
  Sola                                       ...    0.5700
  Solb                                       ...    0.2500
  Solg                                       ...   42.0200
  Solc                                       ...    0.0000
  Solh                                       ...    0.5000
Radii:
 Radius for O  used is    2.8724 Bohr (=   1.5200 Ang.)
 Radius for N  used is    3.5716 Bohr (=   1.8900 Ang.)
 Radius for C  used is    3.4960 Bohr (=   1.8500 Ang.)
 Radius for H  used is    2.2677 Bohr (=   1.2000 Ang.)
Calculating surface                               ...        done! (  0.0s)
GEPOL surface points                              ...         4654
GEPOL Volume                                      ...    3912.1476
GEPOL Surface-area                                ...    2111.9067
Calculating surface distance matrix               ...        done! (  0.3s)
Performing Cholesky decomposition & store         ...        done! (  1.2s)
Overall time for CPCM initialization              ...                 1.5s
--------------
SCF ITERATIONS
--------------
ITER       Energy         Delta-E        Max-DP      RMS-DP      [F,P]     Damp
               ***  Starting incremental Fock matrix formation  ***
  0  -1806.3664128613   0.000000000000 0.05339971  0.00020128  0.3249430 0.7000
  1  -1806.8488269851  -0.482414123855 0.04474165  0.00017421  0.1619925 0.7000
                               ***Turning on DIIS***
  2  -1807.0943146524  -0.245487667255 0.09143294  0.00042429  0.0883180 0.0000
  3  -1807.5088029916  -0.414488339227 0.04515643  0.00012806  0.0757832 0.0000
  4  -1807.5632598680  -0.054456876383 0.01329756  0.00004810  0.0173634 0.0000
  5  -1807.5648623241  -0.001602456126 0.00636084  0.00002053  0.0114415 0.0000
                      *** Initiating the SOSCF procedure ***
                           *** Shutting down DIIS ***
                      *** Re-Reading the Fockian *** 
                      *** Removing any level shift *** 
ITER      Energy       Delta-E        Grad      Rot      Max-DP    RMS-DP
  6  -1807.56521551  -0.0003531901  0.000430  0.000430  0.002882  0.000010
               *** Restarting incremental Fock matrix formation ***
  7  -1807.56521770  -0.0000021905  0.000311  0.000787  0.041515  0.000218
  8  -1807.56524246  -0.0000247514  0.000130  0.000480  0.010832  0.000055
  9  -1807.56524374  -0.0000012868  0.000088  0.000069  0.008356  0.000038
 10  -1807.56524665  -0.0000029045  0.000034  0.000100  0.002510  0.000011
 11  -1807.56524704  -0.0000003932  0.000031  0.000039  0.002453  0.000004
                  ***Gradient check signals convergence***
              ***Rediagonalizing the Fockian in SOSCF/NRSCF***

               *****************************************************
               *                     SUCCESS                       *
               *           SCF CONVERGED AFTER  12 CYCLES          *
               *****************************************************

Old exchange energy                            =    -77.246856738 Eh
New exchange energy                            =    -77.246827628 Eh
Exchange energy change after final integration =      0.000029110 Eh
Total energy after final integration           =  -1807.565217656 Eh
Final COS-X integration done in                =   361.712 sec

------------------
NL GRID GENERATION
------------------

General Integration Accuracy     IntAcc      ... 4.004
Radial Grid Type                 RadialGrid  ... OptM3 with GC (2021)
Angular Grid (max. ang.)         AngularGrid ... 2 (Lebedev-110)
Angular grid pruning method      GridPruning ... 4 (adaptive)
Weight generation scheme         WeightScheme... Becke
Basis function cutoff            BFCut       ... 1.0000e-10
Integration weight cutoff        WCut        ... 1.0000e-14
Angular grids for H and He will be reduced by one unit
Partially contracted basis set               ... off
Rotationally invariant grid construction     ... off

Total number of grid points                  ...   121027
Total number of batches                      ...     1929
Average number of points per batch           ...       62
Average number of grid points per atom       ...     1476
Final grid set up in    1.3 sec

-------------------------------------------------------------------------------
                    post-SCF DFT-NL dispersion correction                      
-------------------------------------------------------------------------------

SCF Energy:   -1807.565217656 
NL    Energy:  1.085625190 
SC+NL Energy: -1806.479592466 
NL done in:   12.3 sec
-------------------------------------------------------------------------------

SMD CDS free energy correction energy :                 4.02373     Kcal/mol
Total Energy after SMD CDS correction =             -1806.473180241 Eh

----------------
TOTAL SCF ENERGY
----------------

Total Energy       :        -1806.47318024 Eh          -49156.63431 eV

Components:
Nuclear Repulsion  :         5354.84153771 Eh          145712.64613 eV
Electronic Energy  :        -7161.31471795 Eh         -194869.28044 eV
One Electron Energy:       -13114.38308367 Eh         -356860.50614 eV
Two Electron Energy:         5953.06836572 Eh          161991.22571 eV
Max COSX asymmetry :            0.00000231 Eh               0.00006 eV
CPCM Dielectric    :           -0.07486689 Eh              -2.03723 eV
SMD CDS (Gcds)     :            0.00641223 Eh               0.17449 eV

Virial components:
Potential Energy   :        -3607.52490441 Eh          -98165.74330 eV
Kinetic Energy     :         1801.05172417 Eh           49009.10899 eV
Virial Ratio       :            2.00301016


DFT components:
N(Alpha)           :      150.999984354431 electrons
N(Beta)            :      150.999984354431 electrons
N(Total)           :      301.999968708863 electrons
E(X)               :     -172.779261893891 Eh       
E(C)               :       -9.616478410726 Eh       
NL Energy, E(C,NL) :        1.085625189577 Eh       
E(XC)              :     -181.310115115039 Eh       
DFET-embed. en.    :        0.000000000000 Eh       
CPCM Solvation Model Properties:
Surface-charge          :           -0.09288949
Charge-correction       :           -0.00095757 Eh              -0.02606 eV
Free-energy (cav+disp)  :            0.00641223 Eh               0.17449 eV

---------------
SCF CONVERGENCE
---------------

  Last Energy change         ...    2.7458e-07  Tolerance :   1.0000e-06
  Last MAX-Density change    ...    2.5535e-15  Tolerance :   1.0000e-05
  Last RMS-Density change    ...    4.3004e-18  Tolerance :   1.0000e-06
  Last Orbital Gradient      ...    4.4237e-06  Tolerance :   5.0000e-05
  Last Orbital Rotation      ...    1.4827e-05  Tolerance :   5.0000e-05

             **** THE GBW FILE WAS UPDATED (ImineBzOHTS_S3DAa.gbw) ****
             **** DENSITY ImineBzOHTS_S3DAa.scfp WAS UPDATED ****
             **** ENERGY FILE WAS UPDATED (ImineBzOHTS_S3DAa.en.tmp) ****
             **** THE GBW FILE WAS UPDATED (ImineBzOHTS_S3DAa.gbw) ****
             **** DENSITY ImineBzOHTS_S3DAa.scfp WAS UPDATED ****
----------------
ORBITAL ENERGIES
----------------

  NO   OCC          E(Eh)            E(eV) 
   0   2.0000     -19.350349      -526.5498 
   1   2.0000     -19.336504      -526.1730 
   2   2.0000     -19.285950      -524.7974 
   3   2.0000     -19.284812      -524.7664 
   4   2.0000     -14.620787      -397.8518 
   5   2.0000     -14.536452      -395.5570 
   6   2.0000     -10.515090      -286.1301 
   7   2.0000     -10.478875      -285.1447 
   8   2.0000     -10.445457      -284.2353 
   9   2.0000     -10.424696      -283.6704 
  10   2.0000     -10.410140      -283.2743 
  11   2.0000     -10.396859      -282.9129 
  12   2.0000     -10.377841      -282.3954 
  13   2.0000     -10.374117      -282.2941 
  14   2.0000     -10.372751      -282.2569 
  15   2.0000     -10.371523      -282.2235 
  16   2.0000     -10.359873      -281.9065 
  17   2.0000     -10.358699      -281.8745 
  18   2.0000     -10.358446      -281.8676 
  19   2.0000     -10.356354      -281.8107 
  20   2.0000     -10.355455      -281.7863 
  21   2.0000     -10.353815      -281.7416 
  22   2.0000     -10.353748      -281.7398 
  23   2.0000     -10.353666      -281.7376 
  24   2.0000     -10.353375      -281.7297 
  25   2.0000     -10.352128      -281.6957 
  26   2.0000     -10.351769      -281.6860 
  27   2.0000     -10.350908      -281.6625 
  28   2.0000     -10.350818      -281.6601 
  29   2.0000     -10.349506      -281.6244 
  30   2.0000     -10.348701      -281.6025 
  31   2.0000     -10.348014      -281.5838 
  32   2.0000     -10.345691      -281.5206 
  33   2.0000     -10.345454      -281.5141 
  34   2.0000     -10.345125      -281.5052 
  35   2.0000     -10.344885      -281.4986 
  36   2.0000     -10.334575      -281.2181 
  37   2.0000     -10.326680      -281.0032 
  38   2.0000     -10.326365      -280.9947 
  39   2.0000     -10.325972      -280.9840 
  40   2.0000     -10.325257      -280.9645 
  41   2.0000     -10.324975      -280.9568 
  42   2.0000      -1.232620       -33.5413 
  43   2.0000      -1.201208       -32.6865 
  44   2.0000      -1.174894       -31.9705 
  45   2.0000      -1.128141       -30.6983 
  46   2.0000      -1.084609       -29.5137 
  47   2.0000      -1.076593       -29.2956 
  48   2.0000      -1.004207       -27.3259 
  49   2.0000      -1.001060       -27.2402 
  50   2.0000      -0.997620       -27.1466 
  51   2.0000      -0.985115       -26.8063 
  52   2.0000      -0.953971       -25.9589 
  53   2.0000      -0.943301       -25.6685 
  54   2.0000      -0.912286       -24.8246 
  55   2.0000      -0.902174       -24.5494 
  56   2.0000      -0.885044       -24.0833 
  57   2.0000      -0.881449       -23.9854 
  58   2.0000      -0.878420       -23.9030 
  59   2.0000      -0.876408       -23.8483 
  60   2.0000      -0.874226       -23.7889 
  61   2.0000      -0.869240       -23.6532 
  62   2.0000      -0.836002       -22.7488 
  63   2.0000      -0.815505       -22.1910 
  64   2.0000      -0.812075       -22.0977 
  65   2.0000      -0.808817       -22.0090 
  66   2.0000      -0.805832       -21.9278 
  67   2.0000      -0.782486       -21.2925 
  68   2.0000      -0.758770       -20.6472 
  69   2.0000      -0.750120       -20.4118 
  70   2.0000      -0.741893       -20.1879 
  71   2.0000      -0.739877       -20.1331 
  72   2.0000      -0.733758       -19.9666 
  73   2.0000      -0.727258       -19.7897 
  74   2.0000      -0.718266       -19.5450 
  75   2.0000      -0.713162       -19.4061 
  76   2.0000      -0.703384       -19.1401 
  77   2.0000      -0.692991       -18.8573 
  78   2.0000      -0.684321       -18.6213 
  79   2.0000      -0.665300       -18.1037 
  80   2.0000      -0.656454       -17.8630 
  81   2.0000      -0.647061       -17.6074 
  82   2.0000      -0.643418       -17.5083 
  83   2.0000      -0.635971       -17.3057 
  84   2.0000      -0.624318       -16.9886 
  85   2.0000      -0.613583       -16.6964 
  86   2.0000      -0.605407       -16.4740 
  87   2.0000      -0.601044       -16.3552 
  88   2.0000      -0.597425       -16.2568 
  89   2.0000      -0.587514       -15.9871 
  90   2.0000      -0.579463       -15.7680 
  91   2.0000      -0.578643       -15.7457 
  92   2.0000      -0.571767       -15.5586 
  93   2.0000      -0.568431       -15.4678 
  94   2.0000      -0.566421       -15.4131 
  95   2.0000      -0.563658       -15.3379 
  96   2.0000      -0.561197       -15.2710 
  97   2.0000      -0.557965       -15.1830 
  98   2.0000      -0.553089       -15.0503 
  99   2.0000      -0.550271       -14.9736 
 100   2.0000      -0.549305       -14.9473 
 101   2.0000      -0.543143       -14.7797 
 102   2.0000      -0.541790       -14.7429 
 103   2.0000      -0.541136       -14.7251 
 104   2.0000      -0.535936       -14.5836 
 105   2.0000      -0.533844       -14.5266 
 106   2.0000      -0.528642       -14.3851 
 107   2.0000      -0.527040       -14.3415 
 108   2.0000      -0.526225       -14.3193 
 109   2.0000      -0.523071       -14.2335 
 110   2.0000      -0.520854       -14.1731 
 111   2.0000      -0.513173       -13.9641 
 112   2.0000      -0.509698       -13.8696 
 113   2.0000      -0.499281       -13.5861 
 114   2.0000      -0.498036       -13.5522 
 115   2.0000      -0.490655       -13.3514 
 116   2.0000      -0.487706       -13.2711 
 117   2.0000      -0.482525       -13.1302 
 118   2.0000      -0.479054       -13.0357 
 119   2.0000      -0.476260       -12.9597 
 120   2.0000      -0.474906       -12.9228 
 121   2.0000      -0.473718       -12.8905 
 122   2.0000      -0.467201       -12.7132 
 123   2.0000      -0.465012       -12.6536 
 124   2.0000      -0.463313       -12.6074 
 125   2.0000      -0.461526       -12.5587 
 126   2.0000      -0.459846       -12.5130 
 127   2.0000      -0.454986       -12.3808 
 128   2.0000      -0.452192       -12.3048 
 129   2.0000      -0.447465       -12.1761 
 130   2.0000      -0.442792       -12.0490 
 131   2.0000      -0.440884       -11.9971 
 132   2.0000      -0.435953       -11.8629 
 133   2.0000      -0.434207       -11.8154 
 134   2.0000      -0.432992       -11.7823 
 135   2.0000      -0.430375       -11.7111 
 136   2.0000      -0.421576       -11.4717 
 137   2.0000      -0.409348       -11.1389 
 138   2.0000      -0.394246       -10.7280 
 139   2.0000      -0.382273       -10.4022 
 140   2.0000      -0.375155       -10.2085 
 141   2.0000      -0.367225        -9.9927 
 142   2.0000      -0.365474        -9.9450 
 143   2.0000      -0.360200        -9.8016 
 144   2.0000      -0.359785        -9.7903 
 145   2.0000      -0.354726        -9.6526 
 146   2.0000      -0.351816        -9.5734 
 147   2.0000      -0.348677        -9.4880 
 148   2.0000      -0.344190        -9.3659 
 149   2.0000      -0.342047        -9.3076 
 150   2.0000      -0.334282        -9.0963 
 151   0.0000       0.028660         0.7799 
 152   0.0000       0.036470         0.9924 
 153   0.0000       0.041019         1.1162 
 154   0.0000       0.046115         1.2548 
 155   0.0000       0.048835         1.3289 
 156   0.0000       0.055995         1.5237 
 157   0.0000       0.059088         1.6079 
 158   0.0000       0.064127         1.7450 
 159   0.0000       0.067043         1.8243 
 160   0.0000       0.071111         1.9350 
 161   0.0000       0.072852         1.9824 
 162   0.0000       0.074913         2.0385 
 163   0.0000       0.077317         2.1039 
 164   0.0000       0.084961         2.3119 
 165   0.0000       0.086376         2.3504 
 166   0.0000       0.088477         2.4076 
 167   0.0000       0.089960         2.4479 
 168   0.0000       0.093719         2.5502 
 169   0.0000       0.099083         2.6962 
 170   0.0000       0.102280         2.7832 
 171   0.0000       0.104064         2.8317 
 172   0.0000       0.107227         2.9178 
 173   0.0000       0.109978         2.9926 
 174   0.0000       0.112535         3.0622 
 175   0.0000       0.113713         3.0943 
 176   0.0000       0.117540         3.1984 
 177   0.0000       0.120228         3.2716 
 178   0.0000       0.123264         3.3542 
 179   0.0000       0.125879         3.4253 
 180   0.0000       0.128980         3.5097 
 181   0.0000       0.132893         3.6162 
 182   0.0000       0.137556         3.7431 
 183   0.0000       0.138684         3.7738 
 184   0.0000       0.141766         3.8576 
 185   0.0000       0.142860         3.8874 
 186   0.0000       0.145144         3.9496 
 187   0.0000       0.150165         4.0862 
 188   0.0000       0.151193         4.1142 
 189   0.0000       0.154213         4.1963 
 190   0.0000       0.158041         4.3005 
 191   0.0000       0.159279         4.3342 
 192   0.0000       0.161268         4.3883 
 193   0.0000       0.162372         4.4184 
 194   0.0000       0.163883         4.4595 
 195   0.0000       0.166526         4.5314 
 196   0.0000       0.167639         4.5617 
 197   0.0000       0.171116         4.6563 
 198   0.0000       0.174290         4.7427 
 199   0.0000       0.175661         4.7800 
 200   0.0000       0.179510         4.8847 
 201   0.0000       0.183916         5.0046 
 202   0.0000       0.184780         5.0281 
 203   0.0000       0.186566         5.0767 
 204   0.0000       0.187506         5.1023 
 205   0.0000       0.189515         5.1570 
 206   0.0000       0.192254         5.2315 
 207   0.0000       0.194861         5.3024 
 208   0.0000       0.197392         5.3713 
 209   0.0000       0.199571         5.4306 
 210   0.0000       0.203455         5.5363 
 211   0.0000       0.205514         5.5923 
 212   0.0000       0.207133         5.6364 
 213   0.0000       0.207911         5.6575 
 214   0.0000       0.211228         5.7478 
 215   0.0000       0.213338         5.8052 
 216   0.0000       0.213807         5.8180 
 217   0.0000       0.217455         5.9172 
 218   0.0000       0.218789         5.9535 
 219   0.0000       0.220587         6.0025 
 220   0.0000       0.221658         6.0316 
 221   0.0000       0.225658         6.1405 
 222   0.0000       0.229772         6.2524 
 223   0.0000       0.231872         6.3095 
 224   0.0000       0.233564         6.3556 
 225   0.0000       0.236591         6.4380 
 226   0.0000       0.237757         6.4697 
 227   0.0000       0.239853         6.5267 
 228   0.0000       0.240994         6.5578 
 229   0.0000       0.245252         6.6736 
 230   0.0000       0.247788         6.7427 
 231   0.0000       0.249650         6.7933 
 232   0.0000       0.253735         6.9045 
 233   0.0000       0.256143         6.9700 
 234   0.0000       0.257955         7.0193 
 235   0.0000       0.259353         7.0573 
 236   0.0000       0.261592         7.1183 
 237   0.0000       0.262070         7.1313 
 238   0.0000       0.266565         7.2536 
 239   0.0000       0.267477         7.2784 
 240   0.0000       0.271425         7.3858 
 241   0.0000       0.272082         7.4037 
 242   0.0000       0.274151         7.4600 
 243   0.0000       0.276604         7.5268 
 244   0.0000       0.280409         7.6303 
 245   0.0000       0.285184         7.7602 
 246   0.0000       0.286800         7.8042 
 247   0.0000       0.288595         7.8531 
 248   0.0000       0.291169         7.9231 
 249   0.0000       0.295720         8.0470 
 250   0.0000       0.298502         8.1226 
 251   0.0000       0.298940         8.1346 
 252   0.0000       0.301131         8.1942 
 253   0.0000       0.301546         8.2055 
 254   0.0000       0.304835         8.2950 
 255   0.0000       0.308623         8.3981 
 256   0.0000       0.309781         8.4296 
 257   0.0000       0.311228         8.4690 
 258   0.0000       0.312201         8.4954 
 259   0.0000       0.314893         8.5687 
 260   0.0000       0.316077         8.6009 
 261   0.0000       0.317423         8.6375 
 262   0.0000       0.319501         8.6941 
 263   0.0000       0.322072         8.7640 
 264   0.0000       0.323438         8.8012 
 265   0.0000       0.324163         8.8209 
 266   0.0000       0.325391         8.8543 
 267   0.0000       0.326347         8.8804 
 268   0.0000       0.330943         9.0054 
 269   0.0000       0.332360         9.0440 
 270   0.0000       0.334659         9.1065 
 271   0.0000       0.337864         9.1938 
 272   0.0000       0.338891         9.2217 
 273   0.0000       0.340920         9.2769 
 274   0.0000       0.341841         9.3020 
 275   0.0000       0.343238         9.3400 
 276   0.0000       0.344591         9.3768 
 277   0.0000       0.345133         9.3915 
 278   0.0000       0.348188         9.4747 
 279   0.0000       0.350172         9.5287 
 280   0.0000       0.350733         9.5439 
 281   0.0000       0.351381         9.5616 
 282   0.0000       0.352853         9.6016 
 283   0.0000       0.354528         9.6472 
 284   0.0000       0.356775         9.7084 
 285   0.0000       0.360145         9.8000 
 286   0.0000       0.360870         9.8198 
 287   0.0000       0.362727         9.8703 
 288   0.0000       0.363933         9.9031 
 289   0.0000       0.365417         9.9435 
 290   0.0000       0.366868         9.9830 
 291   0.0000       0.367988        10.0135 
 292   0.0000       0.368709        10.0331 
 293   0.0000       0.372653        10.1404 
 294   0.0000       0.374425        10.1886 
 295   0.0000       0.376511        10.2454 
 296   0.0000       0.379324        10.3219 
 297   0.0000       0.381025        10.3682 
 298   0.0000       0.382461        10.4073 
 299   0.0000       0.385092        10.4789 
 300   0.0000       0.386131        10.5072 
 301   0.0000       0.387253        10.5377 
 302   0.0000       0.388870        10.5817 
 303   0.0000       0.389079        10.5874 
 304   0.0000       0.392084        10.6692 
 305   0.0000       0.393896        10.7185 
 306   0.0000       0.395027        10.7492 
 307   0.0000       0.397663        10.8210 
 308   0.0000       0.398476        10.8431 
 309   0.0000       0.399988        10.8842 
 310   0.0000       0.400937        10.9100 
 311   0.0000       0.403293        10.9742 
 312   0.0000       0.405502        11.0343 
 313   0.0000       0.406648        11.0655 
 314   0.0000       0.409688        11.1482 
 315   0.0000       0.410588        11.1727 
 316   0.0000       0.412662        11.2291 
 317   0.0000       0.414857        11.2888 
 318   0.0000       0.416426        11.3315 
 319   0.0000       0.417928        11.3724 
 320   0.0000       0.420056        11.4303 
 321   0.0000       0.421173        11.4607 
 322   0.0000       0.422364        11.4931 
 323   0.0000       0.424234        11.5440 
 324   0.0000       0.424921        11.5627 
 325   0.0000       0.425190        11.5700 
 326   0.0000       0.429506        11.6874 
 327   0.0000       0.430678        11.7193 
 328   0.0000       0.434000        11.8097 
 329   0.0000       0.437015        11.8918 
 330   0.0000       0.438412        11.9298 
 331   0.0000       0.440468        11.9857 
 332   0.0000       0.441741        12.0204 
 333   0.0000       0.443971        12.0811 
 334   0.0000       0.445371        12.1192 
 335   0.0000       0.447201        12.1690 
 336   0.0000       0.448294        12.1987 
 337   0.0000       0.451440        12.2843 
 338   0.0000       0.453713        12.3462 
 339   0.0000       0.456072        12.4103 
 340   0.0000       0.456911        12.4332 
 341   0.0000       0.459807        12.5120 
 342   0.0000       0.460930        12.5425 
 343   0.0000       0.462807        12.5936 
 344   0.0000       0.465814        12.6754 
 345   0.0000       0.466850        12.7036 
 346   0.0000       0.468057        12.7365 
 347   0.0000       0.470029        12.7902 
 348   0.0000       0.472523        12.8580 
 349   0.0000       0.473605        12.8875 
 350   0.0000       0.475077        12.9275 
 351   0.0000       0.477467        12.9925 
 352   0.0000       0.481955        13.1147 
 353   0.0000       0.483230        13.1494 
 354   0.0000       0.486560        13.2400 
 355   0.0000       0.487560        13.2672 
 356   0.0000       0.489578        13.3221 
 357   0.0000       0.491435        13.3726 
 358   0.0000       0.494923        13.4675 
 359   0.0000       0.495748        13.4900 
 360   0.0000       0.498403        13.5622 
 361   0.0000       0.499332        13.5875 
 362   0.0000       0.503408        13.6984 
 363   0.0000       0.505378        13.7520 
 364   0.0000       0.508112        13.8264 
 365   0.0000       0.512106        13.9351 
 366   0.0000       0.513157        13.9637 
 367   0.0000       0.517510        14.0822 
 368   0.0000       0.519790        14.1442 
 369   0.0000       0.522616        14.2211 
 370   0.0000       0.524194        14.2640 
 371   0.0000       0.525424        14.2975 
 372   0.0000       0.527975        14.3669 
 373   0.0000       0.531579        14.4650 
 374   0.0000       0.532774        14.4975 
 375   0.0000       0.535523        14.5723 
 376   0.0000       0.536600        14.6016 
 377   0.0000       0.539593        14.6831 
 378   0.0000       0.540695        14.7131 
 379   0.0000       0.541647        14.7390 
 380   0.0000       0.544570        14.8185 
 381   0.0000       0.546713        14.8768 
 382   0.0000       0.548618        14.9287 
 383   0.0000       0.550845        14.9893 
 384   0.0000       0.553228        15.0541 
 385   0.0000       0.555911        15.1271 
 386   0.0000       0.557206        15.1623 
 387   0.0000       0.560027        15.2391 
 388   0.0000       0.562167        15.2973 
 389   0.0000       0.564141        15.3511 
 390   0.0000       0.566706        15.4208 
 391   0.0000       0.567889        15.4530 
 392   0.0000       0.569492        15.4967 
 393   0.0000       0.573640        15.6095 
 394   0.0000       0.577097        15.7036 
 395   0.0000       0.580461        15.7951 
 396   0.0000       0.584196        15.8968 
 397   0.0000       0.584793        15.9130 
 398   0.0000       0.588049        16.0016 
 399   0.0000       0.589938        16.0530 
 400   0.0000       0.590709        16.0740 
 401   0.0000       0.595486        16.2040 
 402   0.0000       0.598041        16.2735 
 403   0.0000       0.598947        16.2982 
 404   0.0000       0.602524        16.3955 
 405   0.0000       0.604392        16.4463 
 406   0.0000       0.605444        16.4750 
 407   0.0000       0.608526        16.5588 
 408   0.0000       0.611853        16.6494 
 409   0.0000       0.616204        16.7678 
 410   0.0000       0.616748        16.7826 
 411   0.0000       0.619635        16.8611 
 412   0.0000       0.624279        16.9875 
 413   0.0000       0.629631        17.1331 
 414   0.0000       0.631048        17.1717 
 415   0.0000       0.631756        17.1910 
 416   0.0000       0.636896        17.3308 
 417   0.0000       0.637497        17.3472 
 418   0.0000       0.639255        17.3950 
 419   0.0000       0.642061        17.4714 
 420   0.0000       0.643027        17.4977 
 421   0.0000       0.646280        17.5862 
 422   0.0000       0.649716        17.6797 
 423   0.0000       0.650811        17.7095 
 424   0.0000       0.653622        17.7860 
 425   0.0000       0.656986        17.8775 
 426   0.0000       0.658299        17.9132 
 427   0.0000       0.661609        18.0033 
 428   0.0000       0.662452        18.0262 
 429   0.0000       0.664872        18.0921 
 430   0.0000       0.665614        18.1123 
 431   0.0000       0.669978        18.2310 
 432   0.0000       0.671155        18.2630 
 433   0.0000       0.673108        18.3162 
 434   0.0000       0.678047        18.4506 
 435   0.0000       0.679084        18.4788 
 436   0.0000       0.679970        18.5029 
 437   0.0000       0.682836        18.5809 
 438   0.0000       0.684233        18.6189 
 439   0.0000       0.686619        18.6839 
 440   0.0000       0.689144        18.7526 
 441   0.0000       0.691329        18.8120 
 442   0.0000       0.693532        18.8720 
 443   0.0000       0.695799        18.9336 
 444   0.0000       0.697935        18.9918 
 445   0.0000       0.701511        19.0891 
 446   0.0000       0.703502        19.1433 
 447   0.0000       0.705372        19.1942 
 448   0.0000       0.706344        19.2206 
 449   0.0000       0.711502        19.3609 
 450   0.0000       0.711890        19.3715 
 451   0.0000       0.713571        19.4173 
 452   0.0000       0.717545        19.5254 
 453   0.0000       0.719090        19.5674 
 454   0.0000       0.723147        19.6778 
 455   0.0000       0.726302        19.7637 
 456   0.0000       0.728626        19.8269 
 457   0.0000       0.730117        19.8675 
 458   0.0000       0.732995        19.9458 
 459   0.0000       0.735684        20.0190 
 460   0.0000       0.739360        20.1190 
 461   0.0000       0.740900        20.1609 
 462   0.0000       0.741723        20.1833 
 463   0.0000       0.746584        20.3156 
 464   0.0000       0.747723        20.3466 
 465   0.0000       0.751445        20.4478 
 466   0.0000       0.752944        20.4886 
 467   0.0000       0.755197        20.5500 
 468   0.0000       0.759425        20.6650 
 469   0.0000       0.762053        20.7365 
 470   0.0000       0.763499        20.7759 
 471   0.0000       0.764696        20.8084 
 472   0.0000       0.766335        20.8530 
 473   0.0000       0.768894        20.9227 
 474   0.0000       0.770048        20.9541 
 475   0.0000       0.772808        21.0292 
 476   0.0000       0.775444        21.1009 
 477   0.0000       0.777643        21.1608 
 478   0.0000       0.780351        21.2344 
 479   0.0000       0.782137        21.2830 
 480   0.0000       0.784287        21.3415 
 481   0.0000       0.785357        21.3706 
 482   0.0000       0.788382        21.4530 
 483   0.0000       0.790582        21.5128 
 484   0.0000       0.792840        21.5743 
 485   0.0000       0.793782        21.5999 
 486   0.0000       0.797784        21.7088 
 487   0.0000       0.798165        21.7192 
 488   0.0000       0.799039        21.7430 
 489   0.0000       0.801160        21.8007 
 490   0.0000       0.804794        21.8996 
 491   0.0000       0.807279        21.9672 
 492   0.0000       0.808557        22.0020 
 493   0.0000       0.811926        22.0936 
 494   0.0000       0.813630        22.1400 
 495   0.0000       0.815514        22.1913 
 496   0.0000       0.816534        22.2190 
 497   0.0000       0.818115        22.2620 
 498   0.0000       0.820348        22.3228 
 499   0.0000       0.823384        22.4054 
 500   0.0000       0.825670        22.4676 
 501   0.0000       0.826836        22.4994 
 502   0.0000       0.832086        22.6422 
 503   0.0000       0.834343        22.7036 
 504   0.0000       0.835438        22.7334 
 505   0.0000       0.837497        22.7895 
 506   0.0000       0.840199        22.8630 
 507   0.0000       0.842921        22.9370 
 508   0.0000       0.846319        23.0295 
 509   0.0000       0.847307        23.0564 
 510   0.0000       0.849817        23.1247 
 511   0.0000       0.851624        23.1739 
 512   0.0000       0.852993        23.2111 
 513   0.0000       0.856019        23.2935 
 514   0.0000       0.856126        23.2964 
 515   0.0000       0.858317        23.3560 
 516   0.0000       0.859841        23.3975 
 517   0.0000       0.861025        23.4297 
 518   0.0000       0.863157        23.4877 
 519   0.0000       0.866488        23.5783 
 520   0.0000       0.869023        23.6473 
 521   0.0000       0.870193        23.6792 
 522   0.0000       0.871621        23.7180 
 523   0.0000       0.874567        23.7982 
 524   0.0000       0.876999        23.8644 
 525   0.0000       0.879353        23.9284 
 526   0.0000       0.880871        23.9697 
 527   0.0000       0.883291        24.0356 
 528   0.0000       0.885433        24.0938 
 529   0.0000       0.888668        24.1819 
 530   0.0000       0.890079        24.2203 
 531   0.0000       0.892686        24.2912 
 532   0.0000       0.893688        24.3185 
 533   0.0000       0.896366        24.3914 
 534   0.0000       0.898301        24.4440 
 535   0.0000       0.899677        24.4815 
 536   0.0000       0.902802        24.5665 
 537   0.0000       0.905722        24.6459 
 538   0.0000       0.906658        24.6714 
 539   0.0000       0.907181        24.6857 
 540   0.0000       0.908346        24.7174 
 541   0.0000       0.911373        24.7997 
 542   0.0000       0.912301        24.8250 
 543   0.0000       0.914694        24.8901 
 544   0.0000       0.917429        24.9645 
 545   0.0000       0.919307        25.0156 
 546   0.0000       0.921642        25.0792 
 547   0.0000       0.923818        25.1384 
 548   0.0000       0.925037        25.1715 
 549   0.0000       0.926469        25.2105 
 550   0.0000       0.928138        25.2559 
 551   0.0000       0.929692        25.2982 
 552   0.0000       0.930967        25.3329 
 553   0.0000       0.934873        25.4392 
 554   0.0000       0.934998        25.4426 
 555   0.0000       0.939236        25.5579 
 556   0.0000       0.940597        25.5949 
 557   0.0000       0.942015        25.6335 
 558   0.0000       0.944078        25.6897 
 559   0.0000       0.945407        25.7258 
 560   0.0000       0.946901        25.7665 
 561   0.0000       0.948331        25.8054 
 562   0.0000       0.951830        25.9006 
 563   0.0000       0.953251        25.9393 
 564   0.0000       0.956746        26.0344 
 565   0.0000       0.959428        26.1074 
 566   0.0000       0.959982        26.1224 
 567   0.0000       0.961302        26.1584 
 568   0.0000       0.963923        26.2297 
 569   0.0000       0.965231        26.2653 
 570   0.0000       0.968417        26.3520 
 571   0.0000       0.970435        26.4069 
 572   0.0000       0.971880        26.4462 
 573   0.0000       0.972123        26.4528 
 574   0.0000       0.974000        26.5039 
 575   0.0000       0.976616        26.5751 
 576   0.0000       0.979687        26.6586 
 577   0.0000       0.980313        26.6757 
 578   0.0000       0.982583        26.7375 
 579   0.0000       0.983413        26.7600 
 580   0.0000       0.985495        26.8167 
 581   0.0000       0.986259        26.8375 
 582   0.0000       0.987046        26.8589 
 583   0.0000       0.992853        27.0169 
 584   0.0000       0.994632        27.0653 
 585   0.0000       0.995667        27.0935 
 586   0.0000       0.997658        27.1476 
 587   0.0000       1.000904        27.2360 
 588   0.0000       1.002390        27.2764 
 589   0.0000       1.006554        27.3897 
 590   0.0000       1.007487        27.4151 
 591   0.0000       1.009016        27.4567 
 592   0.0000       1.011305        27.5190 
 593   0.0000       1.014030        27.5932 
 594   0.0000       1.015390        27.6302 
 595   0.0000       1.016390        27.6574 
 596   0.0000       1.016546        27.6616 
 597   0.0000       1.018672        27.7195 
 598   0.0000       1.021502        27.7965 
 599   0.0000       1.023429        27.8489 
 600   0.0000       1.024764        27.8852 
 601   0.0000       1.026931        27.9442 
 602   0.0000       1.028008        27.9735 
 603   0.0000       1.031024        28.0556 
 604   0.0000       1.033462        28.1219 
 605   0.0000       1.034158        28.1409 
 606   0.0000       1.036710        28.2103 
 607   0.0000       1.037510        28.2321 
 608   0.0000       1.038874        28.2692 
 609   0.0000       1.041053        28.3285 
 610   0.0000       1.044554        28.4238 
 611   0.0000       1.045981        28.4626 
 612   0.0000       1.048370        28.5276 
 613   0.0000       1.051137        28.6029 
 614   0.0000       1.052613        28.6431 
 615   0.0000       1.056342        28.7445 
 616   0.0000       1.058486        28.8029 
 617   0.0000       1.058642        28.8071 
 618   0.0000       1.061458        28.8838 
 619   0.0000       1.065318        28.9888 
 620   0.0000       1.066234        29.0137 
 621   0.0000       1.067665        29.0526 
 622   0.0000       1.070170        29.1208 
 623   0.0000       1.072410        29.1818 
 624   0.0000       1.073739        29.2179 
 625   0.0000       1.076136        29.2832 
 626   0.0000       1.080016        29.3887 
 627   0.0000       1.080428        29.3999 
 628   0.0000       1.082832        29.4653 
 629   0.0000       1.084652        29.5149 
 630   0.0000       1.087127        29.5822 
 631   0.0000       1.090094        29.6630 
 632   0.0000       1.092332        29.7239 
 633   0.0000       1.094006        29.7694 
 634   0.0000       1.095256        29.8034 
 635   0.0000       1.098207        29.8837 
 636   0.0000       1.100563        29.9479 
 637   0.0000       1.105375        30.0788 
 638   0.0000       1.106308        30.1042 
 639   0.0000       1.108481        30.1633 
 640   0.0000       1.109578        30.1932 
 641   0.0000       1.113846        30.3093 
 642   0.0000       1.117147        30.3991 
 643   0.0000       1.117970        30.4215 
 644   0.0000       1.121115        30.5071 
 645   0.0000       1.123098        30.5611 
 646   0.0000       1.124061        30.5872 
 647   0.0000       1.125904        30.6374 
 648   0.0000       1.128020        30.6950 
 649   0.0000       1.129252        30.7285 
 650   0.0000       1.131512        30.7900 
 651   0.0000       1.133684        30.8491 
 652   0.0000       1.136553        30.9272 
 653   0.0000       1.138431        30.9783 
 654   0.0000       1.141178        31.0530 
 655   0.0000       1.144923        31.1549 
 656   0.0000       1.146125        31.1876 
 657   0.0000       1.148153        31.2428 
 658   0.0000       1.151840        31.3431 
 659   0.0000       1.153632        31.3919 
 660   0.0000       1.156439        31.4683 
 661   0.0000       1.158468        31.5235 
 662   0.0000       1.159276        31.5455 
 663   0.0000       1.161232        31.5987 
 664   0.0000       1.162873        31.6434 
 665   0.0000       1.166573        31.7441 
 666   0.0000       1.168411        31.7941 
 667   0.0000       1.168734        31.8029 
 668   0.0000       1.174349        31.9557 
 669   0.0000       1.176076        32.0027 
 670   0.0000       1.177436        32.0397 
 671   0.0000       1.180828        32.1320 
 672   0.0000       1.183735        32.2111 
 673   0.0000       1.185007        32.2457 
 674   0.0000       1.187747        32.3202 
 675   0.0000       1.190525        32.3958 
 676   0.0000       1.191789        32.4302 
 677   0.0000       1.196252        32.5517 
 678   0.0000       1.198127        32.6027 
 679   0.0000       1.199355        32.6361 
 680   0.0000       1.201631        32.6980 
 681   0.0000       1.204322        32.7713 
 682   0.0000       1.205950        32.8156 
 683   0.0000       1.208684        32.8900 
 684   0.0000       1.211042        32.9541 
 685   0.0000       1.211643        32.9705 
 686   0.0000       1.214206        33.0402 
 687   0.0000       1.217640        33.1337 
 688   0.0000       1.219582        33.1865 
 689   0.0000       1.222985        33.2791 
 690   0.0000       1.226108        33.3641 
 691   0.0000       1.229057        33.4443 
 692   0.0000       1.230534        33.4845 
 693   0.0000       1.234833        33.6015 
 694   0.0000       1.236321        33.6420 
 695   0.0000       1.240289        33.7500 
 696   0.0000       1.241307        33.7777 
 697   0.0000       1.245626        33.8952 
 698   0.0000       1.246466        33.9181 
 699   0.0000       1.247315        33.9412 
 700   0.0000       1.250787        34.0357 
 701   0.0000       1.253208        34.1015 
 702   0.0000       1.253828        34.1184 
 703   0.0000       1.255589        34.1663 
 704   0.0000       1.259400        34.2700 
 705   0.0000       1.260089        34.2888 
 706   0.0000       1.262949        34.3666 
 707   0.0000       1.267265        34.4840 
 708   0.0000       1.268733        34.5240 
 709   0.0000       1.271085        34.5880 
 710   0.0000       1.273387        34.6506 
 711   0.0000       1.274782        34.6886 
 712   0.0000       1.276361        34.7315 
 713   0.0000       1.279277        34.8109 
 714   0.0000       1.281237        34.8642 
 715   0.0000       1.283982        34.9389 
 716   0.0000       1.288798        35.0700 
 717   0.0000       1.291052        35.1313 
 718   0.0000       1.293565        35.1997 
 719   0.0000       1.294727        35.2313 
 720   0.0000       1.301626        35.4190 
 721   0.0000       1.305840        35.5337 
 722   0.0000       1.306884        35.5621 
 723   0.0000       1.309443        35.6318 
 724   0.0000       1.310810        35.6690 
 725   0.0000       1.313835        35.7513 
 726   0.0000       1.314716        35.7752 
 727   0.0000       1.317688        35.8561 
 728   0.0000       1.321014        35.9466 
 729   0.0000       1.323436        36.0125 
 730   0.0000       1.324159        36.0322 
 731   0.0000       1.329107        36.1668 
 732   0.0000       1.330301        36.1993 
 733   0.0000       1.333983        36.2995 
 734   0.0000       1.335919        36.3522 
 735   0.0000       1.339381        36.4464 
 736   0.0000       1.341866        36.5140 
 737   0.0000       1.344629        36.5892 
 738   0.0000       1.348914        36.7058 
 739   0.0000       1.350217        36.7413 
 740   0.0000       1.353760        36.8377 
 741   0.0000       1.356651        36.9164 
 742   0.0000       1.358447        36.9652 
 743   0.0000       1.359186        36.9853 
 744   0.0000       1.363779        37.1103 
 745   0.0000       1.366209        37.1764 
 746   0.0000       1.368326        37.2340 
 747   0.0000       1.370060        37.2812 
 748   0.0000       1.372413        37.3453 
 749   0.0000       1.374819        37.4107 
 750   0.0000       1.377204        37.4756 
 751   0.0000       1.380922        37.5768 
 752   0.0000       1.382196        37.6115 
 753   0.0000       1.384831        37.6832 
 754   0.0000       1.387430        37.7539 
 755   0.0000       1.388480        37.7825 
 756   0.0000       1.389702        37.8157 
 757   0.0000       1.394459        37.9452 
 758   0.0000       1.397350        38.0238 
 759   0.0000       1.399616        38.0855 
 760   0.0000       1.402253        38.1572 
 761   0.0000       1.405101        38.2347 
 762   0.0000       1.406510        38.2731 
 763   0.0000       1.413892        38.4739 
 764   0.0000       1.415651        38.5218 
 765   0.0000       1.418114        38.5888 
 766   0.0000       1.422487        38.7078 
 767   0.0000       1.422641        38.7120 
 768   0.0000       1.425102        38.7790 
 769   0.0000       1.426881        38.8274 
 770   0.0000       1.432508        38.9805 
 771   0.0000       1.435806        39.0703 
 772   0.0000       1.436859        39.0989 
 773   0.0000       1.440068        39.1862 
 774   0.0000       1.441670        39.2298 
 775   0.0000       1.443734        39.2860 
 776   0.0000       1.444764        39.3140 
 777   0.0000       1.447170        39.3795 
 778   0.0000       1.450628        39.4736 
 779   0.0000       1.455984        39.6193 
 780   0.0000       1.459408        39.7125 
 781   0.0000       1.463981        39.8369 
 782   0.0000       1.465522        39.8789 
 783   0.0000       1.467291        39.9270 
 784   0.0000       1.469772        39.9945 
 785   0.0000       1.474060        40.1112 
 786   0.0000       1.475601        40.1531 
 787   0.0000       1.479335        40.2548 
 788   0.0000       1.484322        40.3905 
 789   0.0000       1.488607        40.5070 
 790   0.0000       1.490139        40.5487 
 791   0.0000       1.491975        40.5987 
 792   0.0000       1.494160        40.6582 
 793   0.0000       1.497681        40.7540 
 794   0.0000       1.503499        40.9123 
 795   0.0000       1.506012        40.9807 
 796   0.0000       1.511338        41.1256 
 797   0.0000       1.513140        41.1746 
 798   0.0000       1.514568        41.2135 
 799   0.0000       1.517994        41.3067 
 800   0.0000       1.518354        41.3165 
 801   0.0000       1.519749        41.3545 
 802   0.0000       1.526140        41.5284 
 803   0.0000       1.527210        41.5575 
 804   0.0000       1.532953        41.7138 
 805   0.0000       1.533248        41.7218 
 806   0.0000       1.535736        41.7895 
 807   0.0000       1.537673        41.8422 
 808   0.0000       1.540010        41.9058 
 809   0.0000       1.542589        41.9760 
 810   0.0000       1.544634        42.0316 
 811   0.0000       1.552254        42.2390 
 812   0.0000       1.553489        42.2726 
 813   0.0000       1.553670        42.2775 
 814   0.0000       1.555796        42.3354 
 815   0.0000       1.560822        42.4721 
 816   0.0000       1.563302        42.5396 
 817   0.0000       1.566493        42.6264 
 818   0.0000       1.571442        42.7611 
 819   0.0000       1.574022        42.8313 
 820   0.0000       1.576033        42.8860 
 821   0.0000       1.576708        42.9044 
 822   0.0000       1.581739        43.0413 
 823   0.0000       1.583797        43.0973 
 824   0.0000       1.588308        43.2201 
 825   0.0000       1.590265        43.2733 
 826   0.0000       1.594888        43.3991 
 827   0.0000       1.598521        43.4980 
 828   0.0000       1.601419        43.5768 
 829   0.0000       1.602853        43.6159 
 830   0.0000       1.604912        43.6719 
 831   0.0000       1.606862        43.7249 
 832   0.0000       1.609364        43.7930 
 833   0.0000       1.613195        43.8973 
 834   0.0000       1.616278        43.9812 
 835   0.0000       1.620160        44.0868 
 836   0.0000       1.624977        44.2179 
 837   0.0000       1.626225        44.2518 
 838   0.0000       1.627229        44.2792 
 839   0.0000       1.630679        44.3730 
 840   0.0000       1.632454        44.4213 
 841   0.0000       1.635116        44.4938 
 842   0.0000       1.639136        44.6032 
 843   0.0000       1.640862        44.6501 
 844   0.0000       1.644151        44.7396 
 845   0.0000       1.644888        44.7597 
 846   0.0000       1.647794        44.8387 
 847   0.0000       1.651845        44.9490 
 848   0.0000       1.654018        45.0081 
 849   0.0000       1.656732        45.0820 
 850   0.0000       1.658391        45.1271 
 851   0.0000       1.661611        45.2147 
 852   0.0000       1.665335        45.3161 
 853   0.0000       1.667377        45.3716 
 854   0.0000       1.672174        45.5022 
 855   0.0000       1.673646        45.5422 
 856   0.0000       1.676397        45.6171 
 857   0.0000       1.679027        45.6886 
 858   0.0000       1.683194        45.8020 
 859   0.0000       1.685228        45.8574 
 860   0.0000       1.688161        45.9372 
 861   0.0000       1.691720        46.0341 
 862   0.0000       1.693277        46.0764 
 863   0.0000       1.697860        46.2011 
 864   0.0000       1.700741        46.2795 
 865   0.0000       1.704976        46.3948 
 866   0.0000       1.706734        46.4426 
 867   0.0000       1.706888        46.4468 
 868   0.0000       1.709584        46.5201 
 869   0.0000       1.715405        46.6785 
 870   0.0000       1.720208        46.8092 
 871   0.0000       1.721246        46.8375 
 872   0.0000       1.722831        46.8806 
 873   0.0000       1.728743        47.0415 
 874   0.0000       1.731632        47.1201 
 875   0.0000       1.733021        47.1579 
 876   0.0000       1.734718        47.2041 
 877   0.0000       1.737113        47.2692 
 878   0.0000       1.739646        47.3382 
 879   0.0000       1.744295        47.4647 
 880   0.0000       1.745983        47.5106 
 881   0.0000       1.749010        47.5930 
 882   0.0000       1.751770        47.6681 
 883   0.0000       1.756384        47.7936 
 884   0.0000       1.761063        47.9210 
 885   0.0000       1.764647        48.0185 
 886   0.0000       1.766727        48.0751 
 887   0.0000       1.770715        48.1836 
 888   0.0000       1.774570        48.2885 
 889   0.0000       1.775742        48.3204 
 890   0.0000       1.776829        48.3500 
 891   0.0000       1.777739        48.3747 
 892   0.0000       1.784854        48.5684 
 893   0.0000       1.789590        48.6972 
 894   0.0000       1.791333        48.7446 
 895   0.0000       1.794208        48.8229 
 896   0.0000       1.795608        48.8610 
 897   0.0000       1.797169        48.9035 
 898   0.0000       1.802403        49.0459 
 899   0.0000       1.805995        49.1436 
 900   0.0000       1.808834        49.2209 
 901   0.0000       1.811838        49.3026 
 902   0.0000       1.814746        49.3818 
 903   0.0000       1.820474        49.5376 
 904   0.0000       1.821919        49.5769 
 905   0.0000       1.822314        49.5877 
 906   0.0000       1.825888        49.6849 
 907   0.0000       1.832401        49.8622 
 908   0.0000       1.833544        49.8933 
 909   0.0000       1.835776        49.9540 
 910   0.0000       1.839385        50.0522 
 911   0.0000       1.841391        50.1068 
 912   0.0000       1.843524        50.1648 
 913   0.0000       1.844602        50.1942 
 914   0.0000       1.848559        50.3019 
 915   0.0000       1.850386        50.3516 
 916   0.0000       1.858009        50.5590 
 917   0.0000       1.861344        50.6498 
 918   0.0000       1.861529        50.6548 
 919   0.0000       1.865483        50.7624 
 920   0.0000       1.867052        50.8051 
 921   0.0000       1.869819        50.8804 
 922   0.0000       1.871657        50.9304 
 923   0.0000       1.875173        51.0261 
 924   0.0000       1.878406        51.1140 
 925   0.0000       1.881438        51.1965 
 926   0.0000       1.882983        51.2386 
 927   0.0000       1.885778        51.3146 
 928   0.0000       1.891033        51.4576 
 929   0.0000       1.893858        51.5345 
 930   0.0000       1.896268        51.6001 
 931   0.0000       1.899039        51.6755 
 932   0.0000       1.899562        51.6897 
 933   0.0000       1.904384        51.8209 
 934   0.0000       1.904991        51.8374 
 935   0.0000       1.907734        51.9121 
 936   0.0000       1.909608        51.9631 
 937   0.0000       1.910050        51.9751 
 938   0.0000       1.912257        52.0351 
 939   0.0000       1.917884        52.1883 
 940   0.0000       1.919398        52.2295 
 941   0.0000       1.923341        52.3368 
 942   0.0000       1.923693        52.3463 
 943   0.0000       1.926913        52.4340 
 944   0.0000       1.930982        52.5447 
 945   0.0000       1.932616        52.5892 
 946   0.0000       1.936634        52.6985 
 947   0.0000       1.939787        52.7843 
 948   0.0000       1.942151        52.8486 
 949   0.0000       1.945141        52.9300 
 950   0.0000       1.947489        52.9939 
 951   0.0000       1.951829        53.1120 
 952   0.0000       1.953698        53.1628 
 953   0.0000       1.957118        53.2559 
 954   0.0000       1.960091        53.3368 
 955   0.0000       1.960472        53.3472 
 956   0.0000       1.963920        53.4410 
 957   0.0000       1.965130        53.4739 
 958   0.0000       1.966578        53.5133 
 959   0.0000       1.969930        53.6045 
 960   0.0000       1.972358        53.6706 
 961   0.0000       1.974393        53.7260 
 962   0.0000       1.976797        53.7914 
 963   0.0000       1.978939        53.8497 
 964   0.0000       1.982533        53.9475 
 965   0.0000       1.983900        53.9847 
 966   0.0000       1.987178        54.0739 
 967   0.0000       1.989827        54.1460 
 968   0.0000       1.991066        54.1797 
 969   0.0000       1.996932        54.3393 
 970   0.0000       2.000528        54.4371 
 971   0.0000       2.002487        54.4904 
 972   0.0000       2.004166        54.5361 
 973   0.0000       2.010243        54.7015 
 974   0.0000       2.010505        54.7086 
 975   0.0000       2.012836        54.7721 
 976   0.0000       2.016849        54.8813 
 977   0.0000       2.017764        54.9062 
 978   0.0000       2.019846        54.9628 
 979   0.0000       2.021959        55.0203 
 980   0.0000       2.025670        55.1213 
 981   0.0000       2.027282        55.1652 
 982   0.0000       2.029123        55.2153 
 983   0.0000       2.032216        55.2994 
 984   0.0000       2.034269        55.3553 
 985   0.0000       2.036019        55.4029 
 986   0.0000       2.040629        55.5283 
 987   0.0000       2.041756        55.5590 
 988   0.0000       2.044308        55.6285 
 989   0.0000       2.045070        55.6492 
 990   0.0000       2.046932        55.6999 
 991   0.0000       2.048684        55.7475 
 992   0.0000       2.052543        55.8525 
 993   0.0000       2.055376        55.9296 
 994   0.0000       2.057179        55.9787 
 995   0.0000       2.059531        56.0427 
 996   0.0000       2.062712        56.1292 
 997   0.0000       2.064596        56.1805 
 998   0.0000       2.066426        56.2303 
 999   0.0000       2.069495        56.3138 
 1000   0.0000       2.069943        56.3260 
 1001   0.0000       2.073572        56.4248 
 1002   0.0000       2.077354        56.5277 
 1003   0.0000       2.078894        56.5696 
 1004   0.0000       2.083295        56.6893 
 1005   0.0000       2.085483        56.7489 
 1006   0.0000       2.087736        56.8102 
 1007   0.0000       2.089460        56.8571 
 1008   0.0000       2.092110        56.9292 
 1009   0.0000       2.094548        56.9956 
 1010   0.0000       2.096766        57.0559 
 1011   0.0000       2.099466        57.1294 
 1012   0.0000       2.100194        57.1492 
 1013   0.0000       2.101747        57.1914 
 1014   0.0000       2.103365        57.2355 
 1015   0.0000       2.107115        57.3375 
 1016   0.0000       2.109416        57.4001 
 1017   0.0000       2.112351        57.4800 
 1018   0.0000       2.114155        57.5291 
 1019   0.0000       2.115740        57.5722 
 1020   0.0000       2.117136        57.6102 
 1021   0.0000       2.121662        57.7334 
 1022   0.0000       2.122207        57.7482 
 1023   0.0000       2.123613        57.7865 
 1024   0.0000       2.126433        57.8632 
 1025   0.0000       2.129686        57.9517 
 1026   0.0000       2.131792        58.0090 
 1027   0.0000       2.135294        58.1043 
 1028   0.0000       2.137411        58.1619 
 1029   0.0000       2.140360        58.2422 
 1030   0.0000       2.143274        58.3214 
 1031   0.0000       2.144157        58.3455 
 1032   0.0000       2.146492        58.4090 
 1033   0.0000       2.148643        58.4676 
 1034   0.0000       2.150055        58.5060 
 1035   0.0000       2.153085        58.5884 
 1036   0.0000       2.156301        58.6759 
 1037   0.0000       2.157745        58.7152 
 1038   0.0000       2.159521        58.7636 
 1039   0.0000       2.163376        58.8685 
 1040   0.0000       2.164807        58.9074 
 1041   0.0000       2.167758        58.9877 
 1042   0.0000       2.171608        59.0925 
 1043   0.0000       2.172650        59.1208 
 1044   0.0000       2.174331        59.1666 
 1045   0.0000       2.177100        59.2419 
 1046   0.0000       2.179227        59.2998 
 1047   0.0000       2.181965        59.3743 
 1048   0.0000       2.184121        59.4330 
 1049   0.0000       2.185150        59.4609 
 1050   0.0000       2.189231        59.5720 
 1051   0.0000       2.191853        59.6434 
 1052   0.0000       2.194061        59.7034 
 1053   0.0000       2.196169        59.7608 
 1054   0.0000       2.198195        59.8159 
 1055   0.0000       2.201685        59.9109 
 1056   0.0000       2.203246        59.9534 
 1057   0.0000       2.206133        60.0319 
 1058   0.0000       2.208420        60.0942 
 1059   0.0000       2.212204        60.1971 
 1060   0.0000       2.213063        60.2205 
 1061   0.0000       2.214092        60.2485 
 1062   0.0000       2.217955        60.3536 
 1063   0.0000       2.219473        60.3949 
 1064   0.0000       2.220549        60.4242 
 1065   0.0000       2.221901        60.4610 
 1066   0.0000       2.222513        60.4777 
 1067   0.0000       2.225828        60.5679 
 1068   0.0000       2.230085        60.6837 
 1069   0.0000       2.234358        60.8000 
 1070   0.0000       2.236067        60.8465 
 1071   0.0000       2.236488        60.8579 
 1072   0.0000       2.237133        60.8755 
 1073   0.0000       2.240279        60.9611 
 1074   0.0000       2.243206        61.0407 
 1075   0.0000       2.244550        61.0773 
 1076   0.0000       2.246136        61.1205 
 1077   0.0000       2.248087        61.1736 
 1078   0.0000       2.250874        61.2494 
 1079   0.0000       2.254311        61.3429 
 1080   0.0000       2.254554        61.3495 
 1081   0.0000       2.256343        61.3982 
 1082   0.0000       2.259669        61.4887 
 1083   0.0000       2.262893        61.5764 
 1084   0.0000       2.265414        61.6451 
 1085   0.0000       2.267825        61.7107 
 1086   0.0000       2.268381        61.7258 
 1087   0.0000       2.271856        61.8204 
 1088   0.0000       2.273331        61.8605 
 1089   0.0000       2.274389        61.8893 
 1090   0.0000       2.276281        61.9408 
 1091   0.0000       2.280192        62.0472 
 1092   0.0000       2.282426        62.1080 
 1093   0.0000       2.283200        62.1290 
 1094   0.0000       2.285868        62.2016 
 1095   0.0000       2.286795        62.2269 
 1096   0.0000       2.287825        62.2549 
 1097   0.0000       2.291434        62.3531 
 1098   0.0000       2.292712        62.3879 
 1099   0.0000       2.294870        62.4466 
 1100   0.0000       2.295869        62.4738 
 1101   0.0000       2.299810        62.5810 
 1102   0.0000       2.301614        62.6301 
 1103   0.0000       2.304323        62.7038 
 1104   0.0000       2.304613        62.7117 
 1105   0.0000       2.306232        62.7558 
 1106   0.0000       2.310747        62.8786 
 1107   0.0000       2.312380        62.9231 
 1108   0.0000       2.313226        62.9461 
 1109   0.0000       2.314909        62.9919 
 1110   0.0000       2.315163        62.9988 
 1111   0.0000       2.318996        63.1031 
 1112   0.0000       2.322037        63.1858 
 1113   0.0000       2.325127        63.2699 
 1114   0.0000       2.326138        63.2974 
 1115   0.0000       2.330451        63.4148 
 1116   0.0000       2.331363        63.4396 
 1117   0.0000       2.332966        63.4832 
 1118   0.0000       2.335852        63.5618 
 1119   0.0000       2.338099        63.6229 
 1120   0.0000       2.340545        63.6895 
 1121   0.0000       2.341203        63.7074 
 1122   0.0000       2.343600        63.7726 
 1123   0.0000       2.346090        63.8404 
 1124   0.0000       2.349657        63.9374 
 1125   0.0000       2.350958        63.9728 
 1126   0.0000       2.352616        64.0179 
 1127   0.0000       2.355135        64.0865 
 1128   0.0000       2.357239        64.1437 
 1129   0.0000       2.362332        64.2823 
 1130   0.0000       2.362839        64.2961 
 1131   0.0000       2.363578        64.3162 
 1132   0.0000       2.366434        64.3939 
 1133   0.0000       2.371558        64.5334 
 1134   0.0000       2.372452        64.5577 
 1135   0.0000       2.373251        64.5795 
 1136   0.0000       2.376183        64.6592 
 1137   0.0000       2.380389        64.7737 
 1138   0.0000       2.381108        64.7932 
 1139   0.0000       2.381485        64.8035 
 1140   0.0000       2.384992        64.8989 
 1141   0.0000       2.386558        64.9415 
 1142   0.0000       2.389509        65.0219 
 1143   0.0000       2.391502        65.0761 
 1144   0.0000       2.392186        65.0947 
 1145   0.0000       2.394610        65.1607 
 1146   0.0000       2.398513        65.2668 
 1147   0.0000       2.399727        65.2999 
 1148   0.0000       2.402999        65.3889 
 1149   0.0000       2.406744        65.4908 
 1150   0.0000       2.407601        65.5141 
 1151   0.0000       2.408510        65.5389 
 1152   0.0000       2.412343        65.6432 
 1153   0.0000       2.413444        65.6731 
 1154   0.0000       2.415767        65.7364 
 1155   0.0000       2.419616        65.8411 
 1156   0.0000       2.421836        65.9015 
 1157   0.0000       2.423694        65.9521 
 1158   0.0000       2.426591        66.0309 
 1159   0.0000       2.429545        66.1113 
 1160   0.0000       2.432239        66.1846 
 1161   0.0000       2.434995        66.2596 
 1162   0.0000       2.436827        66.3094 
 1163   0.0000       2.438090        66.3438 
 1164   0.0000       2.441149        66.4271 
 1165   0.0000       2.444771        66.5256 
 1166   0.0000       2.447558        66.6014 
 1167   0.0000       2.448875        66.6373 
 1168   0.0000       2.451121        66.6984 
 1169   0.0000       2.455490        66.8173 
 1170   0.0000       2.457642        66.8758 
 1171   0.0000       2.461730        66.9871 
 1172   0.0000       2.464494        67.0623 
 1173   0.0000       2.467717        67.1500 
 1174   0.0000       2.470562        67.2274 
 1175   0.0000       2.472414        67.2778 
 1176   0.0000       2.474539        67.3356 
 1177   0.0000       2.475912        67.3730 
 1178   0.0000       2.480997        67.5114 
 1179   0.0000       2.481745        67.5317 
 1180   0.0000       2.484549        67.6080 
 1181   0.0000       2.485886        67.6444 
 1182   0.0000       2.486822        67.6699 
 1183   0.0000       2.488621        67.7188 
 1184   0.0000       2.490820        67.7787 
 1185   0.0000       2.493358        67.8477 
 1186   0.0000       2.496651        67.9373 
 1187   0.0000       2.498250        67.9808 
 1188   0.0000       2.501140        68.0595 
 1189   0.0000       2.502794        68.1045 
 1190   0.0000       2.505895        68.1889 
 1191   0.0000       2.506205        68.1973 
 1192   0.0000       2.510182        68.3055 
 1193   0.0000       2.511547        68.3427 
 1194   0.0000       2.515061        68.4383 
 1195   0.0000       2.517976        68.5176 
 1196   0.0000       2.519837        68.5682 
 1197   0.0000       2.522796        68.6488 
 1198   0.0000       2.524881        68.7055 
 1199   0.0000       2.528066        68.7922 
 1200   0.0000       2.530184        68.8498 
 1201   0.0000       2.531421        68.8835 
 1202   0.0000       2.532535        68.9138 
 1203   0.0000       2.536816        69.0303 
 1204   0.0000       2.538338        69.0717 
 1205   0.0000       2.541310        69.1526 
 1206   0.0000       2.542930        69.1966 
 1207   0.0000       2.545260        69.2600 
 1208   0.0000       2.546789        69.3017 
 1209   0.0000       2.550629        69.4062 
 1210   0.0000       2.553205        69.4763 
 1211   0.0000       2.554540        69.5126 
 1212   0.0000       2.556858        69.5757 
 1213   0.0000       2.561268        69.6957 
 1214   0.0000       2.562566        69.7310 
 1215   0.0000       2.564907        69.7947 
 1216   0.0000       2.566036        69.8254 
 1217   0.0000       2.568349        69.8883 
 1218   0.0000       2.571577        69.9762 
 1219   0.0000       2.574221        70.0481 
 1220   0.0000       2.576432        70.1083 
 1221   0.0000       2.579416        70.1895 
 1222   0.0000       2.580629        70.2225 
 1223   0.0000       2.582712        70.2792 
 1224   0.0000       2.585264        70.3486 
 1225   0.0000       2.588491        70.4364 
 1226   0.0000       2.589960        70.4764 
 1227   0.0000       2.593076        70.5612 
 1228   0.0000       2.597465        70.6806 
 1229   0.0000       2.599581        70.7382 
 1230   0.0000       2.601137        70.7805 
 1231   0.0000       2.603629        70.8483 
 1232   0.0000       2.604707        70.8777 
 1233   0.0000       2.605796        70.9073 
 1234   0.0000       2.611771        71.0699 
 1235   0.0000       2.613899        71.1278 
 1236   0.0000       2.615464        71.1704 
 1237   0.0000       2.616165        71.1895 
 1238   0.0000       2.619869        71.2903 
 1239   0.0000       2.621220        71.3270 
 1240   0.0000       2.623505        71.3892 
 1241   0.0000       2.625838        71.4527 
 1242   0.0000       2.629216        71.5446 
 1243   0.0000       2.631938        71.6187 
 1244   0.0000       2.634126        71.6782 
 1245   0.0000       2.636738        71.7493 
 1246   0.0000       2.638020        71.7842 
 1247   0.0000       2.639013        71.8112 
 1248   0.0000       2.643891        71.9439 
 1249   0.0000       2.646674        72.0197 
 1250   0.0000       2.649309        72.0914 
 1251   0.0000       2.650067        72.1120 
 1252   0.0000       2.652530        72.1790 
 1253   0.0000       2.654367        72.2290 
 1254   0.0000       2.655736        72.2663 
 1255   0.0000       2.659093        72.3576 
 1256   0.0000       2.661677        72.4279 
 1257   0.0000       2.664143        72.4950 
 1258   0.0000       2.665367        72.5283 
 1259   0.0000       2.667246        72.5795 
 1260   0.0000       2.671558        72.6968 
 1261   0.0000       2.673662        72.7541 
 1262   0.0000       2.677797        72.8666 
 1263   0.0000       2.677837        72.8676 
 1264   0.0000       2.681141        72.9575 
 1265   0.0000       2.682241        72.9875 
 1266   0.0000       2.683492        73.0215 
 1267   0.0000       2.685976        73.0891 
 1268   0.0000       2.688127        73.1477 
 1269   0.0000       2.689497        73.1849 
 1270   0.0000       2.690831        73.2212 
 1271   0.0000       2.695198        73.3401 
 1272   0.0000       2.696035        73.3628 
 1273   0.0000       2.697607        73.4056 
 1274   0.0000       2.702865        73.5487 
 1275   0.0000       2.703916        73.5773 
 1276   0.0000       2.707421        73.6727 
 1277   0.0000       2.708146        73.6924 
 1278   0.0000       2.711137        73.7738 
 1279   0.0000       2.714172        73.8564 
 1280   0.0000       2.716430        73.9178 
 1281   0.0000       2.717570        73.9488 
 1282   0.0000       2.720072        74.0169 
 1283   0.0000       2.721911        74.0670 
 1284   0.0000       2.725562        74.1663 
 1285   0.0000       2.728073        74.2346 
 1286   0.0000       2.731048        74.3156 
 1287   0.0000       2.734003        74.3960 
 1288   0.0000       2.736006        74.4505 
 1289   0.0000       2.736416        74.4617 
 1290   0.0000       2.740146        74.5632 
 1291   0.0000       2.741972        74.6128 
 1292   0.0000       2.744437        74.6799 
 1293   0.0000       2.745878        74.7191 
 1294   0.0000       2.748782        74.7982 
 1295   0.0000       2.750885        74.8554 
 1296   0.0000       2.754065        74.9419 
 1297   0.0000       2.755167        74.9719 
 1298   0.0000       2.757234        75.0282 
 1299   0.0000       2.758198        75.0544 
 1300   0.0000       2.761651        75.1483 
 1301   0.0000       2.764993        75.2393 
 1302   0.0000       2.767076        75.2960 
 1303   0.0000       2.769414        75.3596 
 1304   0.0000       2.770152        75.3797 
 1305   0.0000       2.773290        75.4650 
 1306   0.0000       2.774651        75.5021 
 1307   0.0000       2.776954        75.5648 
 1308   0.0000       2.779262        75.6276 
 1309   0.0000       2.781605        75.6913 
 1310   0.0000       2.785332        75.7927 
 1311   0.0000       2.786664        75.8290 
 1312   0.0000       2.789292        75.9005 
 1313   0.0000       2.790958        75.9458 
 1314   0.0000       2.794029        76.0294 
 1315   0.0000       2.795352        76.0654 
 1316   0.0000       2.797583        76.1261 
 1317   0.0000       2.801419        76.2305 
 1318   0.0000       2.803640        76.2909 
 1319   0.0000       2.805315        76.3365 
 1320   0.0000       2.808141        76.4134 
 1321   0.0000       2.810083        76.4663 
 1322   0.0000       2.813368        76.5556 
 1323   0.0000       2.815323        76.6088 
 1324   0.0000       2.816865        76.6508 
 1325   0.0000       2.818784        76.7030 
 1326   0.0000       2.820045        76.7373 
 1327   0.0000       2.821670        76.7816 
 1328   0.0000       2.823525        76.8320 
 1329   0.0000       2.827494        76.9400 
 1330   0.0000       2.828518        76.9679 
 1331   0.0000       2.830692        77.0271 
 1332   0.0000       2.833347        77.0993 
 1333   0.0000       2.836180        77.1764 
 1334   0.0000       2.839687        77.2718 
 1335   0.0000       2.842171        77.3394 
 1336   0.0000       2.843669        77.3802 
 1337   0.0000       2.846215        77.4494 
 1338   0.0000       2.848083        77.5003 
 1339   0.0000       2.849693        77.5441 
 1340   0.0000       2.852668        77.6250 
 1341   0.0000       2.852943        77.6325 
 1342   0.0000       2.855600        77.7048 
 1343   0.0000       2.856088        77.7181 
 1344   0.0000       2.860793        77.8461 
 1345   0.0000       2.864658        77.9513 
 1346   0.0000       2.866351        77.9974 
 1347   0.0000       2.868532        78.0567 
 1348   0.0000       2.871150        78.1280 
 1349   0.0000       2.873254        78.1852 
 1350   0.0000       2.874289        78.2134 
 1351   0.0000       2.876286        78.2677 
 1352   0.0000       2.878600        78.3307 
 1353   0.0000       2.879218        78.3475 
 1354   0.0000       2.884585        78.4936 
 1355   0.0000       2.888897        78.6109 
 1356   0.0000       2.891564        78.6835 
 1357   0.0000       2.892186        78.7004 
 1358   0.0000       2.895745        78.7972 
 1359   0.0000       2.896214        78.8100 
 1360   0.0000       2.899703        78.9049 
 1361   0.0000       2.901456        78.9526 
 1362   0.0000       2.906429        79.0879 
 1363   0.0000       2.908305        79.1390 
 1364   0.0000       2.910625        79.2021 
 1365   0.0000       2.913069        79.2686 
 1366   0.0000       2.913727        79.2865 
 1367   0.0000       2.915687        79.3399 
 1368   0.0000       2.917229        79.3818 
 1369   0.0000       2.920631        79.4744 
 1370   0.0000       2.923985        79.5657 
 1371   0.0000       2.927269        79.6550 
 1372   0.0000       2.927899        79.6722 
 1373   0.0000       2.930198        79.7347 
 1374   0.0000       2.933891        79.8352 
 1375   0.0000       2.935438        79.8773 
 1376   0.0000       2.937668        79.9380 
 1377   0.0000       2.940984        80.0283 
 1378   0.0000       2.941988        80.0556 
 1379   0.0000       2.944374        80.1205 
 1380   0.0000       2.949290        80.2543 
 1381   0.0000       2.952282        80.3357 
 1382   0.0000       2.953576        80.3709 
 1383   0.0000       2.954865        80.4060 
 1384   0.0000       2.956305        80.4451 
 1385   0.0000       2.959835        80.5412 
 1386   0.0000       2.960591        80.5618 
 1387   0.0000       2.963299        80.6355 
 1388   0.0000       2.964660        80.6725 
 1389   0.0000       2.968204        80.7689 
 1390   0.0000       2.972118        80.8754 
 1391   0.0000       2.974619        80.9435 
 1392   0.0000       2.977191        81.0135 
 1393   0.0000       2.979185        81.0677 
 1394   0.0000       2.982099        81.1470 
 1395   0.0000       2.983086        81.1739 
 1396   0.0000       2.984956        81.2248 
 1397   0.0000       2.988390        81.3182 
 1398   0.0000       2.991833        81.4119 
 1399   0.0000       2.994475        81.4838 
 1400   0.0000       2.996186        81.5304 
 1401   0.0000       2.998948        81.6055 
 1402   0.0000       2.999372        81.6171 
 1403   0.0000       3.000353        81.6437 
 1404   0.0000       3.005148        81.7742 
 1405   0.0000       3.006580        81.8132 
 1406   0.0000       3.008352        81.8614 
 1407   0.0000       3.012557        81.9758 
 1408   0.0000       3.015457        82.0548 
 1409   0.0000       3.017834        82.1194 
 1410   0.0000       3.022729        82.2526 
 1411   0.0000       3.024962        82.3134 
 1412   0.0000       3.026712        82.3610 
 1413   0.0000       3.028858        82.4194 
 1414   0.0000       3.030556        82.4656 
 1415   0.0000       3.033223        82.5382 
 1416   0.0000       3.035454        82.5989 
 1417   0.0000       3.039114        82.6985 
 1418   0.0000       3.040568        82.7381 
 1419   0.0000       3.044946        82.8572 
 1420   0.0000       3.047054        82.9146 
 1421   0.0000       3.049094        82.9701 
 1422   0.0000       3.052589        83.0652 
 1423   0.0000       3.054310        83.1120 
 1424   0.0000       3.055563        83.1461 
 1425   0.0000       3.057024        83.1858 
 1426   0.0000       3.059864        83.2631 
 1427   0.0000       3.065228        83.4091 
 1428   0.0000       3.067220        83.4633 
 1429   0.0000       3.070374        83.5491 
 1430   0.0000       3.075074        83.6770 
 1431   0.0000       3.076165        83.7067 
 1432   0.0000       3.079956        83.8099 
 1433   0.0000       3.081420        83.8497 
 1434   0.0000       3.083748        83.9130 
 1435   0.0000       3.085708        83.9664 
 1436   0.0000       3.088420        84.0402 
 1437   0.0000       3.090242        84.0897 
 1438   0.0000       3.094125        84.1954 
 1439   0.0000       3.097953        84.2996 
 1440   0.0000       3.100811        84.3774 
 1441   0.0000       3.101726        84.4023 
 1442   0.0000       3.104504        84.4778 
 1443   0.0000       3.107296        84.5538 
 1444   0.0000       3.112158        84.6861 
 1445   0.0000       3.116278        84.7982 
 1446   0.0000       3.116707        84.8099 
 1447   0.0000       3.121337        84.9359 
 1448   0.0000       3.123176        84.9859 
 1449   0.0000       3.124159        85.0127 
 1450   0.0000       3.128863        85.1407 
 1451   0.0000       3.132735        85.2460 
 1452   0.0000       3.133557        85.2684 
 1453   0.0000       3.135549        85.3226 
 1454   0.0000       3.138319        85.3980 
 1455   0.0000       3.143782        85.5467 
 1456   0.0000       3.149681        85.7072 
 1457   0.0000       3.149796        85.7103 
 1458   0.0000       3.154714        85.8441 
 1459   0.0000       3.157668        85.9245 
 1460   0.0000       3.159634        85.9780 
 1461   0.0000       3.161877        86.0390 
 1462   0.0000       3.163982        86.0963 
 1463   0.0000       3.166179        86.1561 
 1464   0.0000       3.168738        86.2257 
 1465   0.0000       3.170752        86.2806 
 1466   0.0000       3.171435        86.2991 
 1467   0.0000       3.177079        86.4527 
 1468   0.0000       3.181243        86.5660 
 1469   0.0000       3.186751        86.7159 
 1470   0.0000       3.189034        86.7780 
 1471   0.0000       3.193536        86.9005 
 1472   0.0000       3.198467        87.0347 
 1473   0.0000       3.198767        87.0429 
 1474   0.0000       3.202873        87.1546 
 1475   0.0000       3.203300        87.1662 
 1476   0.0000       3.207542        87.2817 
 1477   0.0000       3.212557        87.4181 
 1478   0.0000       3.213884        87.4542 
 1479   0.0000       3.217546        87.5539 
 1480   0.0000       3.218528        87.5806 
 1481   0.0000       3.221802        87.6697 
 1482   0.0000       3.226981        87.8106 
 1483   0.0000       3.228608        87.8549 
 1484   0.0000       3.231928        87.9452 
 1485   0.0000       3.236082        88.0583 
 1486   0.0000       3.238689        88.1292 
 1487   0.0000       3.239175        88.1424 
 1488   0.0000       3.242726        88.2391 
 1489   0.0000       3.249316        88.4184 
 1490   0.0000       3.252737        88.5115 
 1491   0.0000       3.255322        88.5818 
 1492   0.0000       3.259137        88.6856 
 1493   0.0000       3.264360        88.8278 
 1494   0.0000       3.267615        88.9163 
 1495   0.0000       3.268459        88.9393 
 1496   0.0000       3.270647        88.9988 
 1497   0.0000       3.274412        89.1013 
 1498   0.0000       3.276020        89.1450 
 1499   0.0000       3.279593        89.2423 
 1500   0.0000       3.281411        89.2917 
 1501   0.0000       3.284018        89.3627 
 1502   0.0000       3.286256        89.4236 
 1503   0.0000       3.290618        89.5423 
 1504   0.0000       3.291846        89.5757 
 1505   0.0000       3.294249        89.6411 
 1506   0.0000       3.297748        89.7363 
 1507   0.0000       3.301400        89.8357 
 1508   0.0000       3.306241        89.9674 
 1509   0.0000       3.310247        90.0764 
 1510   0.0000       3.312394        90.1348 
 1511   0.0000       3.314471        90.1913 
 1512   0.0000       3.318674        90.3057 
 1513   0.0000       3.322666        90.4143 
 1514   0.0000       3.323856        90.4467 
 1515   0.0000       3.328495        90.5730 
 1516   0.0000       3.336435        90.7890 
 1517   0.0000       3.336643        90.7947 
 1518   0.0000       3.343132        90.9712 
 1519   0.0000       3.347112        91.0795 
 1520   0.0000       3.349430        91.1426 
 1521   0.0000       3.352096        91.2152 
 1522   0.0000       3.353908        91.2645 
 1523   0.0000       3.354992        91.2940 
 1524   0.0000       3.358792        91.3974 
 1525   0.0000       3.363627        91.5290 
 1526   0.0000       3.365110        91.5693 
 1527   0.0000       3.371119        91.7328 
 1528   0.0000       3.374269        91.8185 
 1529   0.0000       3.377755        91.9134 
 1530   0.0000       3.380716        91.9940 
 1531   0.0000       3.386258        92.1448 
 1532   0.0000       3.388484        92.2053 
 1533   0.0000       3.390452        92.2589 
 1534   0.0000       3.393630        92.3454 
 1535   0.0000       3.395848        92.4057 
 1536   0.0000       3.398306        92.4726 
 1537   0.0000       3.404920        92.6526 
 1538   0.0000       3.407245        92.7159 
 1539   0.0000       3.408089        92.7388 
 1540   0.0000       3.411398        92.8289 
 1541   0.0000       3.415888        92.9510 
 1542   0.0000       3.418387        93.0190 
 1543   0.0000       3.421418        93.1015 
 1544   0.0000       3.423075        93.1466 
 1545   0.0000       3.428856        93.3039 
 1546   0.0000       3.431713        93.3816 
 1547   0.0000       3.433953        93.4426 
 1548   0.0000       3.438380        93.5631 
 1549   0.0000       3.444561        93.7313 
 1550   0.0000       3.445456        93.7556 
 1551   0.0000       3.446787        93.7918 
 1552   0.0000       3.450699        93.8983 
 1553   0.0000       3.453420        93.9723 
 1554   0.0000       3.454270        93.9955 
 1555   0.0000       3.456143        94.0464 
 1556   0.0000       3.457457        94.0822 
 1557   0.0000       3.463884        94.2571 
 1558   0.0000       3.466792        94.3362 
 1559   0.0000       3.470103        94.4263 
 1560   0.0000       3.472427        94.4895 
 1561   0.0000       3.478211        94.6469 
 1562   0.0000       3.480237        94.7021 
 1563   0.0000       3.482242        94.7566 
 1564   0.0000       3.484031        94.8053 
 1565   0.0000       3.488376        94.9235 
 1566   0.0000       3.491525        95.0092 
 1567   0.0000       3.496836        95.1537 
 1568   0.0000       3.499822        95.2350 
 1569   0.0000       3.500482        95.2529 
 1570   0.0000       3.502967        95.3206 
 1571   0.0000       3.506724        95.4228 
 1572   0.0000       3.512642        95.5839 
 1573   0.0000       3.514612        95.6374 
 1574   0.0000       3.518579        95.7454 
 1575   0.0000       3.519227        95.7630 
 1576   0.0000       3.520768        95.8050 
 1577   0.0000       3.523028        95.8665 
 1578   0.0000       3.525632        95.9373 
 1579   0.0000       3.527118        95.9778 
 1580   0.0000       3.528915        96.0267 
 1581   0.0000       3.531170        96.0880 
 1582   0.0000       3.534389        96.1756 
 1583   0.0000       3.538109        96.2768 
 1584   0.0000       3.539539        96.3158 
 1585   0.0000       3.541347        96.3649 
 1586   0.0000       3.542126        96.3861 
 1587   0.0000       3.544778        96.4583 
 1588   0.0000       3.547211        96.5245 
 1589   0.0000       3.550410        96.6116 
 1590   0.0000       3.552272        96.6622 
 1591   0.0000       3.554825        96.7317 
 1592   0.0000       3.556811        96.7857 
 1593   0.0000       3.556873        96.7874 
 1594   0.0000       3.560800        96.8943 
 1595   0.0000       3.566086        97.0381 
 1596   0.0000       3.568283        97.0979 
 1597   0.0000       3.569254        97.1243 
 1598   0.0000       3.574091        97.2560 
 1599   0.0000       3.576082        97.3101 
 1600   0.0000       3.580846        97.4398 
 1601   0.0000       3.584610        97.5422 
 1602   0.0000       3.587964        97.6335 
 1603   0.0000       3.590564        97.7042 
 1604   0.0000       3.591914        97.7409 
 1605   0.0000       3.592689        97.7621 
 1606   0.0000       3.595984        97.8517 
 1607   0.0000       3.602043        98.0166 
 1608   0.0000       3.605042        98.0982 
 1609   0.0000       3.605905        98.1217 
 1610   0.0000       3.609966        98.2322 
 1611   0.0000       3.614606        98.3584 
 1612   0.0000       3.616171        98.4010 
 1613   0.0000       3.616493        98.4098 
 1614   0.0000       3.623060        98.5885 
 1615   0.0000       3.625221        98.6473 
 1616   0.0000       3.626827        98.6910 
 1617   0.0000       3.629011        98.7504 
 1618   0.0000       3.633780        98.8802 
 1619   0.0000       3.635719        98.9329 
 1620   0.0000       3.639223        99.0283 
 1621   0.0000       3.643214        99.1369 
 1622   0.0000       3.647681        99.2584 
 1623   0.0000       3.651415        99.3600 
 1624   0.0000       3.652484        99.3891 
 1625   0.0000       3.657933        99.5374 
 1626   0.0000       3.660689        99.6124 
 1627   0.0000       3.664671        99.7208 
 1628   0.0000       3.667942        99.8098 
 1629   0.0000       3.672657        99.9381 
 1630   0.0000       3.674198        99.9800 
 1631   0.0000       3.675667       100.0200 
 1632   0.0000       3.681106       100.1680 
 1633   0.0000       3.686011       100.3015 
 1634   0.0000       3.687883       100.3524 
 1635   0.0000       3.689047       100.3841 
 1636   0.0000       3.693519       100.5058 
 1637   0.0000       3.698006       100.6279 
 1638   0.0000       3.701094       100.7119 
 1639   0.0000       3.702220       100.7425 
 1640   0.0000       3.706873       100.8691 
 1641   0.0000       3.709962       100.9532 
 1642   0.0000       3.712565       101.0240 
 1643   0.0000       3.714185       101.0681 
 1644   0.0000       3.717039       101.1458 
 1645   0.0000       3.724842       101.3581 
 1646   0.0000       3.727830       101.4394 
 1647   0.0000       3.734154       101.6115 
 1648   0.0000       3.736305       101.6700 
 1649   0.0000       3.738881       101.7401 
 1650   0.0000       3.742446       101.8371 
 1651   0.0000       3.746548       101.9487 
 1652   0.0000       3.748981       102.0150 
 1653   0.0000       3.753140       102.1281 
 1654   0.0000       3.756463       102.2186 
 1655   0.0000       3.758598       102.2767 
 1656   0.0000       3.761541       102.3567 
 1657   0.0000       3.763817       102.4187 
 1658   0.0000       3.767093       102.5078 
 1659   0.0000       3.775161       102.7274 
 1660   0.0000       3.780796       102.8807 
 1661   0.0000       3.783588       102.9567 
 1662   0.0000       3.785486       103.0083 
 1663   0.0000       3.788145       103.0807 
 1664   0.0000       3.791470       103.1712 
 1665   0.0000       3.796915       103.3193 
 1666   0.0000       3.801439       103.4424 
 1667   0.0000       3.806304       103.5748 
 1668   0.0000       3.810164       103.6798 
 1669   0.0000       3.817309       103.8743 
 1670   0.0000       3.820536       103.9621 
 1671   0.0000       3.823052       104.0305 
 1672   0.0000       3.826343       104.1201 
 1673   0.0000       3.827298       104.1461 
 1674   0.0000       3.830658       104.2375 
 1675   0.0000       3.831977       104.2734 
 1676   0.0000       3.833616       104.3180 
 1677   0.0000       3.837612       104.4267 
 1678   0.0000       3.839804       104.4864 
 1679   0.0000       3.842791       104.5677 
 1680   0.0000       3.851044       104.7922 
 1681   0.0000       3.854272       104.8801 
 1682   0.0000       3.858477       104.9945 
 1683   0.0000       3.860771       105.0569 
 1684   0.0000       3.864781       105.1660 
 1685   0.0000       3.871320       105.3440 
 1686   0.0000       3.874246       105.4236 
 1687   0.0000       3.877425       105.5101 
 1688   0.0000       3.879716       105.5724 
 1689   0.0000       3.884269       105.6963 
 1690   0.0000       3.886599       105.7597 
 1691   0.0000       3.889500       105.8387 
 1692   0.0000       3.896837       106.0383 
 1693   0.0000       3.900538       106.1390 
 1694   0.0000       3.904656       106.2511 
 1695   0.0000       3.907219       106.3208 
 1696   0.0000       3.913393       106.4889 
 1697   0.0000       3.915660       106.5505 
 1698   0.0000       3.923933       106.7756 
 1699   0.0000       3.924587       106.7934 
 1700   0.0000       3.930550       106.9557 
 1701   0.0000       3.932602       107.0115 
 1702   0.0000       3.934850       107.0727 
 1703   0.0000       3.937361       107.1410 
 1704   0.0000       3.942552       107.2823 
 1705   0.0000       3.946953       107.4020 
 1706   0.0000       3.950481       107.4981 
 1707   0.0000       3.952672       107.5577 
 1708   0.0000       3.955924       107.6462 
 1709   0.0000       3.957433       107.6872 
 1710   0.0000       3.961349       107.7938 
 1711   0.0000       3.965439       107.9051 
 1712   0.0000       3.968323       107.9836 
 1713   0.0000       3.973024       108.1115 
 1714   0.0000       3.977949       108.2455 
 1715   0.0000       3.979614       108.2908 
 1716   0.0000       3.981292       108.3365 
 1717   0.0000       3.985900       108.4618 
 1718   0.0000       3.991564       108.6160 
 1719   0.0000       3.995120       108.7127 
 1720   0.0000       4.001903       108.8973 
 1721   0.0000       4.003307       108.9355 
 1722   0.0000       4.008700       109.0823 
 1723   0.0000       4.010857       109.1410 
 1724   0.0000       4.013499       109.2129 
 1725   0.0000       4.017607       109.3246 
 1726   0.0000       4.020072       109.3917 
 1727   0.0000       4.024835       109.5213 
 1728   0.0000       4.031409       109.7002 
 1729   0.0000       4.033848       109.7666 
 1730   0.0000       4.034722       109.7904 
 1731   0.0000       4.039158       109.9111 
 1732   0.0000       4.042493       110.0018 
 1733   0.0000       4.045696       110.0890 
 1734   0.0000       4.052099       110.2632 
 1735   0.0000       4.053492       110.3011 
 1736   0.0000       4.056842       110.3923 
 1737   0.0000       4.058109       110.4268 
 1738   0.0000       4.060606       110.4947 
 1739   0.0000       4.065379       110.6246 
 1740   0.0000       4.069222       110.7292 
 1741   0.0000       4.074731       110.8791 
 1742   0.0000       4.078270       110.9754 
 1743   0.0000       4.084201       111.1368 
 1744   0.0000       4.088474       111.2530 
 1745   0.0000       4.091281       111.3294 
 1746   0.0000       4.095363       111.4405 
 1747   0.0000       4.096332       111.4669 
 1748   0.0000       4.102947       111.6469 
 1749   0.0000       4.108277       111.7919 
 1750   0.0000       4.112275       111.9007 
 1751   0.0000       4.114045       111.9489 
 1752   0.0000       4.117988       112.0561 
 1753   0.0000       4.122309       112.1737 
 1754   0.0000       4.125367       112.2569 
 1755   0.0000       4.131457       112.4227 
 1756   0.0000       4.136184       112.5513 
 1757   0.0000       4.138519       112.6148 
 1758   0.0000       4.143398       112.7476 
 1759   0.0000       4.146954       112.8443 
 1760   0.0000       4.150930       112.9526 
 1761   0.0000       4.156468       113.1032 
 1762   0.0000       4.160099       113.2020 
 1763   0.0000       4.164917       113.3332 
 1764   0.0000       4.168915       113.4419 
 1765   0.0000       4.175961       113.6337 
 1766   0.0000       4.178321       113.6979 
 1767   0.0000       4.186727       113.9266 
 1768   0.0000       4.188013       113.9616 
 1769   0.0000       4.192838       114.0929 
 1770   0.0000       4.197558       114.2214 
 1771   0.0000       4.199047       114.2619 
 1772   0.0000       4.200749       114.3082 
 1773   0.0000       4.207514       114.4923 
 1774   0.0000       4.212785       114.6357 
 1775   0.0000       4.213691       114.6604 
 1776   0.0000       4.218283       114.7853 
 1777   0.0000       4.223239       114.9202 
 1778   0.0000       4.232006       115.1587 
 1779   0.0000       4.238610       115.3384 
 1780   0.0000       4.245268       115.5196 
 1781   0.0000       4.252509       115.7167 
 1782   0.0000       4.253429       115.7417 
 1783   0.0000       4.265581       116.0724 
 1784   0.0000       4.272418       116.2584 
 1785   0.0000       4.275589       116.3447 
 1786   0.0000       4.277411       116.3943 
 1787   0.0000       4.282321       116.5279 
 1788   0.0000       4.289731       116.7295 
 1789   0.0000       4.297976       116.9539 
 1790   0.0000       4.299901       117.0062 
 1791   0.0000       4.306390       117.1828 
 1792   0.0000       4.311400       117.3192 
 1793   0.0000       4.317637       117.4889 
 1794   0.0000       4.324674       117.6804 
 1795   0.0000       4.333631       117.9241 
 1796   0.0000       4.336216       117.9944 
 1797   0.0000       4.349411       118.3535 
 1798   0.0000       4.350838       118.3923 
 1799   0.0000       4.353805       118.4731 
 1800   0.0000       4.356752       118.5533 
 1801   0.0000       4.365372       118.7878 
 1802   0.0000       4.374238       119.0291 
 1803   0.0000       4.377276       119.1117 
 1804   0.0000       4.383409       119.2786 
 1805   0.0000       4.392097       119.5150 
 1806   0.0000       4.396881       119.6452 
 1807   0.0000       4.401998       119.7845 
 1808   0.0000       4.408177       119.9526 
 1809   0.0000       4.417407       120.2038 
 1810   0.0000       4.425094       120.4129 
 1811   0.0000       4.433961       120.6542 
 1812   0.0000       4.438023       120.7647 
 1813   0.0000       4.444924       120.9525 
 1814   0.0000       4.446696       121.0008 
 1815   0.0000       4.456507       121.2677 
 1816   0.0000       4.460991       121.3897 
 1817   0.0000       4.468997       121.6076 
 1818   0.0000       4.476307       121.8065 
 1819   0.0000       4.484856       122.0391 
 1820   0.0000       4.486545       122.0851 
 1821   0.0000       4.494184       122.2930 
 1822   0.0000       4.498548       122.4117 
 1823   0.0000       4.500230       122.4575 
 1824   0.0000       4.508346       122.6783 
 1825   0.0000       4.514450       122.8444 
 1826   0.0000       4.521108       123.0256 
 1827   0.0000       4.531874       123.3186 
 1828   0.0000       4.532462       123.3346 
 1829   0.0000       4.542413       123.6053 
 1830   0.0000       4.546331       123.7119 
 1831   0.0000       4.554474       123.9335 
 1832   0.0000       4.564623       124.2097 
 1833   0.0000       4.568961       124.3278 
 1834   0.0000       4.572593       124.4266 
 1835   0.0000       4.575691       124.5109 
 1836   0.0000       4.579629       124.6180 
 1837   0.0000       4.584785       124.7584 
 1838   0.0000       4.594993       125.0361 
 1839   0.0000       4.600119       125.1756 
 1840   0.0000       4.602726       125.2465 
 1841   0.0000       4.606613       125.3523 
 1842   0.0000       4.608314       125.3986 
 1843   0.0000       4.615225       125.5866 
 1844   0.0000       4.619316       125.6980 
 1845   0.0000       4.626181       125.8848 
 1846   0.0000       4.631230       126.0222 
 1847   0.0000       4.635332       126.1338 
 1848   0.0000       4.639722       126.2533 
 1849   0.0000       4.641793       126.3096 
 1850   0.0000       4.649707       126.5249 
 1851   0.0000       4.657618       126.7402 
 1852   0.0000       4.667926       127.0207 
 1853   0.0000       4.670761       127.0979 
 1854   0.0000       4.676278       127.2480 
 1855   0.0000       4.685681       127.5039 
 1856   0.0000       4.693021       127.7036 
 1857   0.0000       4.694268       127.7375 
 1858   0.0000       4.705586       128.0455 
 1859   0.0000       4.714799       128.2962 
 1860   0.0000       4.719391       128.4212 
 1861   0.0000       4.731697       128.7560 
 1862   0.0000       4.732685       128.7829 
 1863   0.0000       4.737059       128.9019 
 1864   0.0000       4.744117       129.0940 
 1865   0.0000       4.753238       129.3422 
 1866   0.0000       4.765775       129.6833 
 1867   0.0000       4.767846       129.7397 
 1868   0.0000       4.773035       129.8809 
 1869   0.0000       4.780252       130.0773 
 1870   0.0000       4.787352       130.2705 
 1871   0.0000       4.796980       130.5325 
 1872   0.0000       4.802093       130.6716 
 1873   0.0000       4.808447       130.8445 
 1874   0.0000       4.819557       131.1468 
 1875   0.0000       4.829380       131.4141 
 1876   0.0000       4.830358       131.4407 
 1877   0.0000       4.834619       131.5567 
 1878   0.0000       4.840596       131.7193 
 1879   0.0000       4.850035       131.9762 
 1880   0.0000       4.851587       132.0184 
 1881   0.0000       4.858182       132.1979 
 1882   0.0000       4.861905       132.2992 
 1883   0.0000       4.862651       132.3195 
 1884   0.0000       4.869286       132.5000 
 1885   0.0000       4.874053       132.6297 
 1886   0.0000       4.882435       132.8578 
 1887   0.0000       4.891979       133.1175 
 1888   0.0000       4.898260       133.2884 
 1889   0.0000       4.898991       133.3083 
 1890   0.0000       4.904434       133.4564 
 1891   0.0000       4.909472       133.5935 
 1892   0.0000       4.916279       133.7788 
 1893   0.0000       4.920307       133.8884 
 1894   0.0000       4.927271       134.0779 
 1895   0.0000       4.935594       134.3043 
 1896   0.0000       4.945561       134.5756 
 1897   0.0000       4.947127       134.6182 
 1898   0.0000       4.954035       134.8061 
 1899   0.0000       4.959448       134.9534 
 1900   0.0000       4.962999       135.0501 
 1901   0.0000       4.965701       135.1236 
 1902   0.0000       4.976803       135.4257 
 1903   0.0000       4.978478       135.4713 
 1904   0.0000       4.984697       135.6405 
 1905   0.0000       4.986564       135.6913 
 1906   0.0000       4.992905       135.8639 
 1907   0.0000       4.998371       136.0126 
 1908   0.0000       5.003669       136.1568 
 1909   0.0000       5.007224       136.2535 
 1910   0.0000       5.010508       136.3429 
 1911   0.0000       5.015812       136.4872 
 1912   0.0000       5.022195       136.6609 
 1913   0.0000       5.028967       136.8451 
 1914   0.0000       5.038978       137.1176 
 1915   0.0000       5.044689       137.2730 
 1916   0.0000       5.052312       137.4804 
 1917   0.0000       5.055306       137.5619 
 1918   0.0000       5.058495       137.6487 
 1919   0.0000       5.062016       137.7445 
 1920   0.0000       5.066260       137.8600 
 1921   0.0000       5.075269       138.1051 
 1922   0.0000       5.080744       138.2541 
 1923   0.0000       5.083026       138.3162 
 1924   0.0000       5.088373       138.4617 
 1925   0.0000       5.092135       138.5640 
 1926   0.0000       5.099908       138.7755 
 1927   0.0000       5.107935       138.9940 
 1928   0.0000       5.111895       139.1017 
 1929   0.0000       5.121883       139.3735 
 1930   0.0000       5.128741       139.5601 
 1931   0.0000       5.134701       139.7223 
 1932   0.0000       5.139309       139.8477 
 1933   0.0000       5.142166       139.9254 
 1934   0.0000       5.144748       139.9957 
 1935   0.0000       5.154325       140.2563 
 1936   0.0000       5.160657       140.4286 
 1937   0.0000       5.161336       140.4471 
 1938   0.0000       5.163889       140.5166 
 1939   0.0000       5.168114       140.6315 
 1940   0.0000       5.174950       140.8175 
 1941   0.0000       5.180192       140.9602 
 1942   0.0000       5.181619       140.9990 
 1943   0.0000       5.188433       141.1844 
 1944   0.0000       5.196303       141.3986 
 1945   0.0000       5.197271       141.4249 
 1946   0.0000       5.202895       141.5780 
 1947   0.0000       5.206235       141.6689 
 1948   0.0000       5.212940       141.8513 
 1949   0.0000       5.215605       141.9238 
 1950   0.0000       5.224044       142.1535 
 1951   0.0000       5.226890       142.2309 
 1952   0.0000       5.230391       142.3262 
 1953   0.0000       5.234071       142.4263 
 1954   0.0000       5.238447       142.5454 
 1955   0.0000       5.241241       142.6214 
 1956   0.0000       5.243506       142.6831 
 1957   0.0000       5.245731       142.7436 
 1958   0.0000       5.252743       142.9344 
 1959   0.0000       5.255610       143.0124 
 1960   0.0000       5.260925       143.1570 
 1961   0.0000       5.263202       143.2190 
 1962   0.0000       5.265569       143.2834 
 1963   0.0000       5.268281       143.3572 
 1964   0.0000       5.269642       143.3942 
 1965   0.0000       5.277089       143.5969 
 1966   0.0000       5.281894       143.7276 
 1967   0.0000       5.289964       143.9472 
 1968   0.0000       5.291309       143.9838 
 1969   0.0000       5.293017       144.0303 
 1970   0.0000       5.295750       144.1047 
 1971   0.0000       5.302457       144.2872 
 1972   0.0000       5.310804       144.5143 
 1973   0.0000       5.315423       144.6400 
 1974   0.0000       5.316841       144.6786 
 1975   0.0000       5.319795       144.7590 
 1976   0.0000       5.323718       144.8657 
 1977   0.0000       5.328868       145.0059 
 1978   0.0000       5.330704       145.0558 
 1979   0.0000       5.336757       145.2205 
 1980   0.0000       5.343626       145.4074 
 1981   0.0000       5.344799       145.4394 
 1982   0.0000       5.347601       145.5156 
 1983   0.0000       5.351126       145.6115 
 1984   0.0000       5.357818       145.7937 
 1985   0.0000       5.363706       145.9539 
 1986   0.0000       5.366868       146.0399 
 1987   0.0000       5.368620       146.0876 
 1988   0.0000       5.371078       146.1545 
 1989   0.0000       5.375522       146.2754 
 1990   0.0000       5.378897       146.3672 
 1991   0.0000       5.383320       146.4876 
 1992   0.0000       5.386390       146.5711 
 1993   0.0000       5.390205       146.6749 
 1994   0.0000       5.392194       146.7291 
 1995   0.0000       5.404336       147.0594 
 1996   0.0000       5.408956       147.1852 
 1997   0.0000       5.410562       147.2289 
 1998   0.0000       5.418010       147.4315 
 1999   0.0000       5.422524       147.5544 
 2000   0.0000       5.425404       147.6327 
 2001   0.0000       5.431612       147.8017 
 2002   0.0000       5.438082       147.9777 
 2003   0.0000       5.444374       148.1489 
 2004   0.0000       5.447513       148.2344 
 2005   0.0000       5.448811       148.2697 
 2006   0.0000       5.449478       148.2878 
 2007   0.0000       5.452077       148.3586 
 2008   0.0000       5.455685       148.4567 
 2009   0.0000       5.460681       148.5927 
 2010   0.0000       5.464567       148.6984 
 2011   0.0000       5.469449       148.8313 
 2012   0.0000       5.472884       148.9247 
 2013   0.0000       5.477085       149.0391 
 2014   0.0000       5.480843       149.1413 
 2015   0.0000       5.488491       149.3494 
 2016   0.0000       5.492196       149.4503 
 2017   0.0000       5.497295       149.5890 
 2018   0.0000       5.499863       149.6589 
 2019   0.0000       5.503259       149.7513 
 2020   0.0000       5.506991       149.8528 
 2021   0.0000       5.510979       149.9614 
 2022   0.0000       5.513110       150.0193 
 2023   0.0000       5.518729       150.1723 
 2024   0.0000       5.523106       150.2914 
 2025   0.0000       5.525044       150.3441 
 2026   0.0000       5.527378       150.4076 
 2027   0.0000       5.533941       150.5862 
 2028   0.0000       5.537113       150.6725 
 2029   0.0000       5.543173       150.8374 
 2030   0.0000       5.545435       150.8990 
 2031   0.0000       5.549542       151.0107 
 2032   0.0000       5.552319       151.0863 
 2033   0.0000       5.557471       151.2265 
 2034   0.0000       5.558331       151.2499 
 2035   0.0000       5.560642       151.3128 
 2036   0.0000       5.566310       151.4670 
 2037   0.0000       5.569853       151.5634 
 2038   0.0000       5.571611       151.6113 
 2039   0.0000       5.573609       151.6656 
 2040   0.0000       5.574512       151.6902 
 2041   0.0000       5.578039       151.7862 
 2042   0.0000       5.579556       151.8274 
 2043   0.0000       5.582765       151.9147 
 2044   0.0000       5.588185       152.0622 
 2045   0.0000       5.592803       152.1879 
 2046   0.0000       5.594480       152.2335 
 2047   0.0000       5.597606       152.3186 
 2048   0.0000       5.601013       152.4113 
 2049   0.0000       5.602735       152.4582 
 2050   0.0000       5.606903       152.5716 
 2051   0.0000       5.611196       152.6884 
 2052   0.0000       5.612121       152.7136 
 2053   0.0000       5.614479       152.7777 
 2054   0.0000       5.619277       152.9083 
 2055   0.0000       5.625107       153.0669 
 2056   0.0000       5.626218       153.0972 
 2057   0.0000       5.629853       153.1961 
 2058   0.0000       5.635439       153.3481 
 2059   0.0000       5.637042       153.3917 
 2060   0.0000       5.640553       153.4873 
 2061   0.0000       5.643485       153.5670 
 2062   0.0000       5.645637       153.6256 
 2063   0.0000       5.649539       153.7318 
 2064   0.0000       5.651833       153.7942 
 2065   0.0000       5.658006       153.9622 
 2066   0.0000       5.661841       154.0665 
 2067   0.0000       5.665607       154.1690 
 2068   0.0000       5.668271       154.2415 
 2069   0.0000       5.672979       154.3696 
 2070   0.0000       5.674800       154.4192 
 2071   0.0000       5.676162       154.4562 
 2072   0.0000       5.679005       154.5336 
 2073   0.0000       5.683159       154.6466 
 2074   0.0000       5.688833       154.8010 
 2075   0.0000       5.697157       155.0275 
 2076   0.0000       5.697530       155.0377 
 2077   0.0000       5.699412       155.0889 
 2078   0.0000       5.701728       155.1519 
 2079   0.0000       5.703799       155.2083 
 2080   0.0000       5.712518       155.4455 
 2081   0.0000       5.715572       155.5286 
 2082   0.0000       5.716461       155.5528 
 2083   0.0000       5.720882       155.6731 
 2084   0.0000       5.722604       155.7200 
 2085   0.0000       5.725386       155.7957 
 2086   0.0000       5.727827       155.8621 
 2087   0.0000       5.732861       155.9991 
 2088   0.0000       5.736304       156.0928 
 2089   0.0000       5.737529       156.1261 
 2090   0.0000       5.744650       156.3199 
 2091   0.0000       5.749769       156.4592 
 2092   0.0000       5.753061       156.5488 
 2093   0.0000       5.757211       156.6617 
 2094   0.0000       5.763270       156.8265 
 2095   0.0000       5.766108       156.9038 
 2096   0.0000       5.773696       157.1102 
 2097   0.0000       5.775566       157.1611 
 2098   0.0000       5.778385       157.2379 
 2099   0.0000       5.782784       157.3576 
 2100   0.0000       5.786518       157.4592 
 2101   0.0000       5.791691       157.5999 
 2102   0.0000       5.798715       157.7911 
 2103   0.0000       5.802626       157.8975 
 2104   0.0000       5.806512       158.0032 
 2105   0.0000       5.808289       158.0516 
 2106   0.0000       5.811591       158.1414 
 2107   0.0000       5.816745       158.2817 
 2108   0.0000       5.818370       158.3259 
 2109   0.0000       5.820506       158.3840 
 2110   0.0000       5.826840       158.5564 
 2111   0.0000       5.832572       158.7123 
 2112   0.0000       5.837628       158.8499 
 2113   0.0000       5.842084       158.9712 
 2114   0.0000       5.843436       159.0080 
 2115   0.0000       5.849765       159.1802 
 2116   0.0000       5.850928       159.2118 
 2117   0.0000       5.855525       159.3369 
 2118   0.0000       5.857361       159.3869 
 2119   0.0000       5.859381       159.4419 
 2120   0.0000       5.863480       159.5534 
 2121   0.0000       5.865112       159.5978 
 2122   0.0000       5.869272       159.7110 
 2123   0.0000       5.873239       159.8190 
 2124   0.0000       5.875958       159.8929 
 2125   0.0000       5.879617       159.9925 
 2126   0.0000       5.880625       160.0199 
 2127   0.0000       5.886524       160.1805 
 2128   0.0000       5.889446       160.2600 
 2129   0.0000       5.897582       160.4814 
 2130   0.0000       5.899212       160.5257 
 2131   0.0000       5.902591       160.6177 
 2132   0.0000       5.906397       160.7212 
 2133   0.0000       5.907032       160.7385 
 2134   0.0000       5.909573       160.8077 
 2135   0.0000       5.913871       160.9246 
 2136   0.0000       5.919145       161.0681 
 2137   0.0000       5.920963       161.1176 
 2138   0.0000       5.924954       161.2262 
 2139   0.0000       5.926049       161.2560 
 2140   0.0000       5.929703       161.3554 
 2141   0.0000       5.930932       161.3889 
 2142   0.0000       5.934794       161.4940 
 2143   0.0000       5.936482       161.5399 
 2144   0.0000       5.940264       161.6428 
 2145   0.0000       5.942399       161.7009 
 2146   0.0000       5.943797       161.7390 
 2147   0.0000       5.949112       161.8836 
 2148   0.0000       5.950232       161.9140 
 2149   0.0000       5.952040       161.9632 
 2150   0.0000       5.954703       162.0357 
 2151   0.0000       5.958684       162.1440 
 2152   0.0000       5.961474       162.2200 
 2153   0.0000       5.961743       162.2273 
 2154   0.0000       5.965297       162.3240 
 2155   0.0000       5.968057       162.3991 
 2156   0.0000       5.969786       162.4461 
 2157   0.0000       5.972504       162.5201 
 2158   0.0000       5.974797       162.5825 
 2159   0.0000       5.976142       162.6191 
 2160   0.0000       5.980788       162.7455 
 2161   0.0000       5.982739       162.7986 
 2162   0.0000       5.985726       162.8799 
 2163   0.0000       5.987664       162.9326 
 2164   0.0000       5.989135       162.9727 
 2165   0.0000       5.991818       163.0457 
 2166   0.0000       5.994447       163.1172 
 2167   0.0000       5.996932       163.1848 
 2168   0.0000       5.999635       163.2584 
 2169   0.0000       6.002404       163.3337 
 2170   0.0000       6.004785       163.3985 
 2171   0.0000       6.010014       163.5408 
 2172   0.0000       6.010917       163.5654 
 2173   0.0000       6.012363       163.6047 
 2174   0.0000       6.015424       163.6880 
 2175   0.0000       6.018366       163.7681 
 2176   0.0000       6.019451       163.7976 
 2177   0.0000       6.023417       163.9055 
 2178   0.0000       6.026448       163.9880 
 2179   0.0000       6.028451       164.0425 
 2180   0.0000       6.029584       164.0733 
 2181   0.0000       6.030563       164.1000 
 2182   0.0000       6.036403       164.2589 
 2183   0.0000       6.038813       164.3245 
 2184   0.0000       6.041301       164.3922 
 2185   0.0000       6.046026       164.5207 
 2186   0.0000       6.047450       164.5595 
 2187   0.0000       6.050533       164.6434 
 2188   0.0000       6.052700       164.7023 
 2189   0.0000       6.056474       164.8050 
 2190   0.0000       6.059408       164.8849 
 2191   0.0000       6.061137       164.9319 
 2192   0.0000       6.063541       164.9973 
 2193   0.0000       6.066749       165.0846 
 2194   0.0000       6.068815       165.1408 
 2195   0.0000       6.070517       165.1872 
 2196   0.0000       6.074575       165.2976 
 2197   0.0000       6.079338       165.4272 
 2198   0.0000       6.080505       165.4590 
 2199   0.0000       6.084321       165.5628 
 2200   0.0000       6.086043       165.6096 
 2201   0.0000       6.087198       165.6411 
 2202   0.0000       6.088296       165.6710 
 2203   0.0000       6.092135       165.7754 
 2204   0.0000       6.093115       165.8021 
 2205   0.0000       6.094431       165.8379 
 2206   0.0000       6.098415       165.9463 
 2207   0.0000       6.099757       165.9828 
 2208   0.0000       6.102282       166.0515 
 2209   0.0000       6.105108       166.1284 
 2210   0.0000       6.108812       166.2292 
 2211   0.0000       6.110738       166.2816 
 2212   0.0000       6.115566       166.4130 
 2213   0.0000       6.117132       166.4556 
 2214   0.0000       6.118791       166.5008 
 2215   0.0000       6.119278       166.5140 
 2216   0.0000       6.123148       166.6193 
 2217   0.0000       6.126232       166.7032 
 2218   0.0000       6.128848       166.7744 
 2219   0.0000       6.129843       166.8015 
 2220   0.0000       6.133076       166.8895 
 2221   0.0000       6.136739       166.9891 
 2222   0.0000       6.138380       167.0338 
 2223   0.0000       6.138746       167.0438 
 2224   0.0000       6.141568       167.1206 
 2225   0.0000       6.143572       167.1751 
 2226   0.0000       6.145421       167.2254 
 2227   0.0000       6.149869       167.3465 
 2228   0.0000       6.151991       167.4042 
 2229   0.0000       6.153673       167.4500 
 2230   0.0000       6.157405       167.5515 
 2231   0.0000       6.160261       167.6292 
 2232   0.0000       6.162923       167.7017 
 2233   0.0000       6.163725       167.7235 
 2234   0.0000       6.169547       167.8819 
 2235   0.0000       6.173859       167.9992 
 2236   0.0000       6.174602       168.0195 
 2237   0.0000       6.177420       168.0961 
 2238   0.0000       6.179533       168.1536 
 2239   0.0000       6.181125       168.1970 
 2240   0.0000       6.183489       168.2613 
 2241   0.0000       6.187528       168.3712 
 2242   0.0000       6.188633       168.4013 
 2243   0.0000       6.191881       168.4896 
 2244   0.0000       6.192488       168.5062 
 2245   0.0000       6.194349       168.5568 
 2246   0.0000       6.197055       168.6304 
 2247   0.0000       6.197947       168.6547 
 2248   0.0000       6.199843       168.7063 
 2249   0.0000       6.200975       168.7371 
 2250   0.0000       6.202525       168.7793 
 2251   0.0000       6.204110       168.8224 
 2252   0.0000       6.207497       168.9146 
 2253   0.0000       6.209856       168.9788 
 2254   0.0000       6.212241       169.0437 
 2255   0.0000       6.213693       169.0832 
 2256   0.0000       6.216933       169.1713 
 2257   0.0000       6.220718       169.2743 
 2258   0.0000       6.222253       169.3161 
 2259   0.0000       6.223150       169.3405 
 2260   0.0000       6.227695       169.4642 
 2261   0.0000       6.229792       169.5212 
 2262   0.0000       6.231196       169.5595 
 2263   0.0000       6.233824       169.6310 
 2264   0.0000       6.235920       169.6880 
 2265   0.0000       6.239489       169.7851 
 2266   0.0000       6.243118       169.8839 
 2267   0.0000       6.245423       169.9466 
 2268   0.0000       6.246154       169.9665 
 2269   0.0000       6.248342       170.0260 
 2270   0.0000       6.249750       170.0644 
 2271   0.0000       6.253164       170.1572 
 2272   0.0000       6.255514       170.2212 
 2273   0.0000       6.256943       170.2601 
 2274   0.0000       6.259342       170.3253 
 2275   0.0000       6.259575       170.3317 
 2276   0.0000       6.262966       170.4240 
 2277   0.0000       6.266619       170.5234 
 2278   0.0000       6.269322       170.5969 
 2279   0.0000       6.274782       170.7455 
 2280   0.0000       6.275487       170.7647 
 2281   0.0000       6.276202       170.7841 
 2282   0.0000       6.278990       170.8600 
 2283   0.0000       6.281758       170.9353 
 2284   0.0000       6.283580       170.9849 
 2285   0.0000       6.285270       171.0309 
 2286   0.0000       6.286031       171.0516 
 2287   0.0000       6.289026       171.1331 
 2288   0.0000       6.290292       171.1675 
 2289   0.0000       6.292501       171.2276 
 2290   0.0000       6.293472       171.2541 
 2291   0.0000       6.296688       171.3416 
 2292   0.0000       6.299037       171.4055 
 2293   0.0000       6.303591       171.5294 
 2294   0.0000       6.304586       171.5565 
 2295   0.0000       6.306761       171.6157 
 2296   0.0000       6.309431       171.6884 
 2297   0.0000       6.312772       171.7793 
 2298   0.0000       6.313525       171.7997 
 2299   0.0000       6.315380       171.8502 
 2300   0.0000       6.316468       171.8798 
 2301   0.0000       6.320198       171.9813 
 2302   0.0000       6.321653       172.0209 
 2303   0.0000       6.323197       172.0630 
 2304   0.0000       6.326878       172.1631 
 2305   0.0000       6.328306       172.2020 
 2306   0.0000       6.331733       172.2952 
 2307   0.0000       6.334632       172.3741 
 2308   0.0000       6.336045       172.4126 
 2309   0.0000       6.337234       172.4449 
 2310   0.0000       6.340320       172.5289 
 2311   0.0000       6.340740       172.5403 
 2312   0.0000       6.344320       172.6377 
 2313   0.0000       6.345689       172.6750 
 2314   0.0000       6.348921       172.7629 
 2315   0.0000       6.350312       172.8008 
 2316   0.0000       6.352334       172.8558 
 2317   0.0000       6.356654       172.9734 
 2318   0.0000       6.358454       173.0223 
 2319   0.0000       6.360941       173.0900 
 2320   0.0000       6.362073       173.1208 
 2321   0.0000       6.366494       173.2411 
 2322   0.0000       6.368319       173.2908 
 2323   0.0000       6.372003       173.3910 
 2324   0.0000       6.373797       173.4398 
 2325   0.0000       6.376682       173.5183 
 2326   0.0000       6.378688       173.5729 
 2327   0.0000       6.380331       173.6176 
 2328   0.0000       6.382623       173.6800 
 2329   0.0000       6.386166       173.7764 
 2330   0.0000       6.389095       173.8561 
 2331   0.0000       6.390793       173.9023 
 2332   0.0000       6.392625       173.9522 
 2333   0.0000       6.395254       174.0237 
 2334   0.0000       6.398109       174.1014 
 2335   0.0000       6.399423       174.1372 
 2336   0.0000       6.400678       174.1713 
 2337   0.0000       6.404412       174.2729 
 2338   0.0000       6.407012       174.3437 
 2339   0.0000       6.408041       174.3717 
 2340   0.0000       6.411867       174.4758 
 2341   0.0000       6.414010       174.5341 
 2342   0.0000       6.417016       174.6159 
 2343   0.0000       6.420510       174.7110 
 2344   0.0000       6.423496       174.7922 
 2345   0.0000       6.424594       174.8221 
 2346   0.0000       6.427480       174.9006 
 2347   0.0000       6.431540       175.0111 
 2348   0.0000       6.435059       175.1069 
 2349   0.0000       6.436235       175.1388 
 2350   0.0000       6.439251       175.2209 
 2351   0.0000       6.441590       175.2846 
 2352   0.0000       6.442052       175.2972 
 2353   0.0000       6.442830       175.3183 
 2354   0.0000       6.445401       175.3883 
 2355   0.0000       6.448011       175.4593 
 2356   0.0000       6.449191       175.4914 
 2357   0.0000       6.450304       175.5217 
 2358   0.0000       6.453319       175.6037 
 2359   0.0000       6.455515       175.6635 
 2360   0.0000       6.459343       175.7676 
 2361   0.0000       6.461997       175.8399 
 2362   0.0000       6.466835       175.9715 
 2363   0.0000       6.467168       175.9806 
 2364   0.0000       6.468186       176.0083 
 2365   0.0000       6.470242       176.0642 
 2366   0.0000       6.473205       176.1449 
 2367   0.0000       6.474793       176.1881 
 2368   0.0000       6.478828       176.2979 
 2369   0.0000       6.481807       176.3789 
 2370   0.0000       6.485477       176.4788 
 2371   0.0000       6.486135       176.4967 
 2372   0.0000       6.490869       176.6255 
 2373   0.0000       6.492870       176.6800 
 2374   0.0000       6.493808       176.7055 
 2375   0.0000       6.498105       176.8224 
 2376   0.0000       6.501257       176.9082 
 2377   0.0000       6.502783       176.9497 
 2378   0.0000       6.504889       177.0070 
 2379   0.0000       6.507241       177.0710 
 2380   0.0000       6.509884       177.1429 
 2381   0.0000       6.512394       177.2113 
 2382   0.0000       6.514087       177.2573 
 2383   0.0000       6.519927       177.4162 
 2384   0.0000       6.521845       177.4684 
 2385   0.0000       6.526205       177.5871 
 2386   0.0000       6.527450       177.6209 
 2387   0.0000       6.529714       177.6826 
 2388   0.0000       6.531665       177.7356 
 2389   0.0000       6.537669       177.8990 
 2390   0.0000       6.539503       177.9489 
 2391   0.0000       6.545582       178.1143 
 2392   0.0000       6.547911       178.1777 
 2393   0.0000       6.548940       178.2057 
 2394   0.0000       6.551430       178.2735 
 2395   0.0000       6.552268       178.2963 
 2396   0.0000       6.555691       178.3894 
 2397   0.0000       6.555995       178.3977 
 2398   0.0000       6.563338       178.5975 
 2399   0.0000       6.564528       178.6299 
 2400   0.0000       6.565070       178.6446 
 2401   0.0000       6.568016       178.7248 
 2402   0.0000       6.568489       178.7377 
 2403   0.0000       6.574140       178.8914 
 2404   0.0000       6.578926       179.0217 
 2405   0.0000       6.580588       179.0669 
 2406   0.0000       6.585244       179.1936 
 2407   0.0000       6.587000       179.2414 
 2408   0.0000       6.588721       179.2882 
 2409   0.0000       6.595478       179.4721 
 2410   0.0000       6.597978       179.5401 
 2411   0.0000       6.601552       179.6374 
 2412   0.0000       6.602438       179.6615 
 2413   0.0000       6.605961       179.7573 
 2414   0.0000       6.610139       179.8710 
 2415   0.0000       6.614448       179.9883 
 2416   0.0000       6.616857       180.0538 
 2417   0.0000       6.619580       180.1279 
 2418   0.0000       6.626629       180.3197 
 2419   0.0000       6.628321       180.3658 
 2420   0.0000       6.632758       180.4865 
 2421   0.0000       6.639751       180.6768 
 2422   0.0000       6.641445       180.7229 
 2423   0.0000       6.643593       180.7814 
 2424   0.0000       6.644616       180.8092 
 2425   0.0000       6.647927       180.8993 
 2426   0.0000       6.648713       180.9207 
 2427   0.0000       6.652175       181.0149 
 2428   0.0000       6.654048       181.0659 
 2429   0.0000       6.655121       181.0951 
 2430   0.0000       6.660175       181.2326 
 2431   0.0000       6.664199       181.3421 
 2432   0.0000       6.668996       181.4726 
 2433   0.0000       6.669547       181.4876 
 2434   0.0000       6.673321       181.5903 
 2435   0.0000       6.675445       181.6481 
 2436   0.0000       6.679030       181.7457 
 2437   0.0000       6.681926       181.8244 
 2438   0.0000       6.684465       181.8935 
 2439   0.0000       6.688933       182.0151 
 2440   0.0000       6.691044       182.0726 
 2441   0.0000       6.695185       182.1852 
 2442   0.0000       6.697555       182.2497 
 2443   0.0000       6.698857       182.2852 
 2444   0.0000       6.701691       182.3623 
 2445   0.0000       6.704688       182.4438 
 2446   0.0000       6.706836       182.5023 
 2447   0.0000       6.710104       182.5912 
 2448   0.0000       6.711870       182.6393 
 2449   0.0000       6.714386       182.7077 
 2450   0.0000       6.716462       182.7642 
 2451   0.0000       6.718488       182.8194 
 2452   0.0000       6.722463       182.9275 
 2453   0.0000       6.724098       182.9720 
 2454   0.0000       6.724917       182.9943 
 2455   0.0000       6.727815       183.0732 
 2456   0.0000       6.731944       183.1855 
 2457   0.0000       6.734405       183.2525 
 2458   0.0000       6.737347       183.3325 
 2459   0.0000       6.738822       183.3727 
 2460   0.0000       6.742261       183.4662 
 2461   0.0000       6.744540       183.5283 
 2462   0.0000       6.747004       183.5953 
 2463   0.0000       6.748860       183.6458 
 2464   0.0000       6.751019       183.7046 
 2465   0.0000       6.758975       183.9210 
 2466   0.0000       6.760244       183.9556 
 2467   0.0000       6.761452       183.9885 
 2468   0.0000       6.762079       184.0055 
 2469   0.0000       6.765952       184.1109 
 2470   0.0000       6.769721       184.2135 
 2471   0.0000       6.772174       184.2802 
 2472   0.0000       6.776726       184.4041 
 2473   0.0000       6.778461       184.4513 
 2474   0.0000       6.781567       184.5358 
 2475   0.0000       6.784604       184.6185 
 2476   0.0000       6.785276       184.6367 
 2477   0.0000       6.787827       184.7062 
 2478   0.0000       6.788017       184.7113 
 2479   0.0000       6.791528       184.8069 
 2480   0.0000       6.795794       184.9230 
 2481   0.0000       6.798629       185.0001 
 2482   0.0000       6.800761       185.0581 
 2483   0.0000       6.803375       185.1292 
 2484   0.0000       6.805785       185.1948 
 2485   0.0000       6.807399       185.2387 
 2486   0.0000       6.808582       185.2709 
 2487   0.0000       6.814134       185.4220 
 2488   0.0000       6.815527       185.4599 
 2489   0.0000       6.816694       185.4917 
 2490   0.0000       6.819642       185.5719 
 2491   0.0000       6.821767       185.6297 
 2492   0.0000       6.823377       185.6735 
 2493   0.0000       6.826941       185.7705 
 2494   0.0000       6.829500       185.8401 
 2495   0.0000       6.831045       185.8822 
 2496   0.0000       6.835415       186.0011 
 2497   0.0000       6.839452       186.1109 
 2498   0.0000       6.842517       186.1944 
 2499   0.0000       6.846607       186.3056 
 2500   0.0000       6.848061       186.3452 
 2501   0.0000       6.850089       186.4004 
 2502   0.0000       6.857735       186.6084 
 2503   0.0000       6.858282       186.6233 
 2504   0.0000       6.863900       186.7762 
 2505   0.0000       6.866231       186.8396 
 2506   0.0000       6.868393       186.8985 
 2507   0.0000       6.871800       186.9912 
 2508   0.0000       6.873399       187.0347 
 2509   0.0000       6.874870       187.0747 
 2510   0.0000       6.877729       187.1525 
 2511   0.0000       6.884394       187.3339 
 2512   0.0000       6.886117       187.3808 
 2513   0.0000       6.889919       187.4842 
 2514   0.0000       6.891847       187.5367 
 2515   0.0000       6.894772       187.6163 
 2516   0.0000       6.898998       187.7313 
 2517   0.0000       6.903494       187.8536 
 2518   0.0000       6.907561       187.9643 
 2519   0.0000       6.913799       188.1340 
 2520   0.0000       6.921749       188.3504 
 2521   0.0000       6.923350       188.3939 
 2522   0.0000       6.929232       188.5540 
 2523   0.0000       6.934472       188.6966 
 2524   0.0000       6.935892       188.7352 
 2525   0.0000       6.940030       188.8478 
 2526   0.0000       6.943867       188.9522 
 2527   0.0000       6.947757       189.0581 
 2528   0.0000       6.949626       189.1089 
 2529   0.0000       6.955922       189.2803 
 2530   0.0000       6.959701       189.3831 
 2531   0.0000       6.960690       189.4100 
 2532   0.0000       6.967361       189.5915 
 2533   0.0000       6.971047       189.6918 
 2534   0.0000       6.974502       189.7858 
 2535   0.0000       6.978935       189.9065 
 2536   0.0000       6.982671       190.0082 
 2537   0.0000       6.985662       190.0895 
 2538   0.0000       6.992198       190.2674 
 2539   0.0000       6.996674       190.3892 
 2540   0.0000       6.999493       190.4659 
 2541   0.0000       7.004253       190.5954 
 2542   0.0000       7.008770       190.7183 
 2543   0.0000       7.012378       190.8165 
 2544   0.0000       7.014876       190.8845 
 2545   0.0000       7.017984       190.9691 
 2546   0.0000       7.019106       190.9996 
 2547   0.0000       7.022881       191.1023 
 2548   0.0000       7.024601       191.1491 
 2549   0.0000       7.030868       191.3196 
 2550   0.0000       7.034939       191.4304 
 2551   0.0000       7.036829       191.4819 
 2552   0.0000       7.040019       191.5687 
 2553   0.0000       7.041361       191.6052 
 2554   0.0000       7.045674       191.7225 
 2555   0.0000       7.046990       191.7583 
 2556   0.0000       7.051802       191.8893 
 2557   0.0000       7.054162       191.9535 
 2558   0.0000       7.056201       192.0090 
 2559   0.0000       7.059958       192.1112 
 2560   0.0000       7.061160       192.1439 
 2561   0.0000       7.066991       192.3026 
 2562   0.0000       7.068348       192.3395 
 2563   0.0000       7.073577       192.4818 
 2564   0.0000       7.075745       192.5408 
 2565   0.0000       7.083730       192.7581 
 2566   0.0000       7.086193       192.8251 
 2567   0.0000       7.088404       192.8853 
 2568   0.0000       7.092159       192.9874 
 2569   0.0000       7.094356       193.0472 
 2570   0.0000       7.098283       193.1541 
 2571   0.0000       7.103240       193.2890 
 2572   0.0000       7.105453       193.3492 
 2573   0.0000       7.110949       193.4988 
 2574   0.0000       7.113059       193.5562 
 2575   0.0000       7.114247       193.5885 
 2576   0.0000       7.121276       193.7798 
 2577   0.0000       7.122134       193.8031 
 2578   0.0000       7.128883       193.9868 
 2579   0.0000       7.131769       194.0653 
 2580   0.0000       7.136224       194.1865 
 2581   0.0000       7.138837       194.2576 
 2582   0.0000       7.141508       194.3303 
 2583   0.0000       7.145204       194.4309 
 2584   0.0000       7.147677       194.4982 
 2585   0.0000       7.150480       194.5745 
 2586   0.0000       7.157002       194.7519 
 2587   0.0000       7.160063       194.8352 
 2588   0.0000       7.161923       194.8858 
 2589   0.0000       7.163687       194.9338 
 2590   0.0000       7.171229       195.1391 
 2591   0.0000       7.174026       195.2152 
 2592   0.0000       7.177582       195.3119 
 2593   0.0000       7.182673       195.4505 
 2594   0.0000       7.184343       195.4959 
 2595   0.0000       7.188676       195.6138 
 2596   0.0000       7.192570       195.7198 
 2597   0.0000       7.199442       195.9068 
 2598   0.0000       7.203345       196.0130 
 2599   0.0000       7.204137       196.0345 
 2600   0.0000       7.208186       196.1447 
 2601   0.0000       7.212418       196.2599 
 2602   0.0000       7.213350       196.2852 
 2603   0.0000       7.218044       196.4130 
 2604   0.0000       7.219992       196.4660 
 2605   0.0000       7.223292       196.5558 
 2606   0.0000       7.230970       196.7647 
 2607   0.0000       7.235604       196.8908 
 2608   0.0000       7.239142       196.9871 
 2609   0.0000       7.241451       197.0499 
 2610   0.0000       7.245149       197.1505 
 2611   0.0000       7.250883       197.3066 
 2612   0.0000       7.255531       197.4330 
 2613   0.0000       7.258935       197.5257 
 2614   0.0000       7.260171       197.5593 
 2615   0.0000       7.270873       197.8505 
 2616   0.0000       7.273231       197.9147 
 2617   0.0000       7.281136       198.1298 
 2618   0.0000       7.282926       198.1785 
 2619   0.0000       7.287362       198.2992 
 2620   0.0000       7.290223       198.3770 
 2621   0.0000       7.292229       198.4316 
 2622   0.0000       7.294761       198.5005 
 2623   0.0000       7.300891       198.6673 
 2624   0.0000       7.303019       198.7252 
 2625   0.0000       7.305882       198.8031 
 2626   0.0000       7.306956       198.8324 
 2627   0.0000       7.312948       198.9954 
 2628   0.0000       7.316087       199.0808 
 2629   0.0000       7.320544       199.2021 
 2630   0.0000       7.323133       199.2726 
 2631   0.0000       7.328494       199.4185 
 2632   0.0000       7.333807       199.5630 
 2633   0.0000       7.334629       199.5854 
 2634   0.0000       7.337518       199.6640 
 2635   0.0000       7.344569       199.8559 
 2636   0.0000       7.349369       199.9865 
 2637   0.0000       7.354328       200.1215 
 2638   0.0000       7.357075       200.1962 
 2639   0.0000       7.362093       200.3327 
 2640   0.0000       7.364242       200.3912 
 2641   0.0000       7.365617       200.4286 
 2642   0.0000       7.373020       200.6301 
 2643   0.0000       7.374666       200.6749 
 2644   0.0000       7.384371       200.9389 
 2645   0.0000       7.390596       201.1084 
 2646   0.0000       7.392252       201.1534 
 2647   0.0000       7.395648       201.2458 
 2648   0.0000       7.401089       201.3939 
 2649   0.0000       7.404166       201.4776 
 2650   0.0000       7.410163       201.6408 
 2651   0.0000       7.418917       201.8790 
 2652   0.0000       7.419267       201.8885 
 2653   0.0000       7.427286       202.1067 
 2654   0.0000       7.430994       202.2076 
 2655   0.0000       7.432088       202.2374 
 2656   0.0000       7.436399       202.3547 
 2657   0.0000       7.443481       202.5474 
 2658   0.0000       7.446603       202.6324 
 2659   0.0000       7.449278       202.7052 
 2660   0.0000       7.449388       202.7081 
 2661   0.0000       7.451075       202.7541 
 2662   0.0000       7.458281       202.9502 
 2663   0.0000       7.466363       203.1701 
 2664   0.0000       7.468665       203.2327 
 2665   0.0000       7.471561       203.3115 
 2666   0.0000       7.472892       203.3477 
 2667   0.0000       7.476189       203.4375 
 2668   0.0000       7.479063       203.5157 
 2669   0.0000       7.481132       203.5720 
 2670   0.0000       7.485453       203.6895 
 2671   0.0000       7.489950       203.8119 
 2672   0.0000       7.496019       203.9770 
 2673   0.0000       7.498616       204.0477 
 2674   0.0000       7.504452       204.2065 
 2675   0.0000       7.507885       204.2999 
 2676   0.0000       7.508784       204.3244 
 2677   0.0000       7.514379       204.4767 
 2678   0.0000       7.517635       204.5652 
 2679   0.0000       7.521973       204.6833 
 2680   0.0000       7.525668       204.7838 
 2681   0.0000       7.527938       204.8456 
 2682   0.0000       7.529875       204.8983 
 2683   0.0000       7.533001       204.9834 
 2684   0.0000       7.537795       205.1138 
 2685   0.0000       7.540095       205.1764 
 2686   0.0000       7.542411       205.2394 
 2687   0.0000       7.544524       205.2969 
 2688   0.0000       7.549281       205.4264 
 2689   0.0000       7.551271       205.4805 
 2690   0.0000       7.554209       205.5605 
 2691   0.0000       7.556466       205.6219 
 2692   0.0000       7.558269       205.6709 
 2693   0.0000       7.560371       205.7282 
 2694   0.0000       7.562906       205.7971 
 2695   0.0000       7.565307       205.8625 
 2696   0.0000       7.570144       205.9941 
 2697   0.0000       7.574599       206.1153 
 2698   0.0000       7.576130       206.1570 
 2699   0.0000       7.582334       206.3258 
 2700   0.0000       7.586057       206.4271 
 2701   0.0000       7.591003       206.5617 
 2702   0.0000       7.592858       206.6122 
 2703   0.0000       7.594586       206.6592 
 2704   0.0000       7.597565       206.7403 
 2705   0.0000       7.601722       206.8534 
 2706   0.0000       7.605782       206.9639 
 2707   0.0000       7.607800       207.0188 
 2708   0.0000       7.611559       207.1210 
 2709   0.0000       7.614188       207.1926 
 2710   0.0000       7.618901       207.3208 
 2711   0.0000       7.622218       207.4111 
 2712   0.0000       7.623235       207.4388 
 2713   0.0000       7.627398       207.5521 
 2714   0.0000       7.632241       207.6838 
 2715   0.0000       7.634373       207.7419 
 2716   0.0000       7.639119       207.8710 
 2717   0.0000       7.640510       207.9088 
 2718   0.0000       7.644023       208.0044 
 2719   0.0000       7.646562       208.0735 
 2720   0.0000       7.647390       208.0961 
 2721   0.0000       7.653363       208.2586 
 2722   0.0000       7.655010       208.3034 
 2723   0.0000       7.658764       208.4056 
 2724   0.0000       7.662235       208.5000 
 2725   0.0000       7.667086       208.6320 
 2726   0.0000       7.672666       208.7839 
 2727   0.0000       7.675650       208.8651 
 2728   0.0000       7.680683       209.0020 
 2729   0.0000       7.685685       209.1381 
 2730   0.0000       7.687272       209.1813 
 2731   0.0000       7.690549       209.2705 
 2732   0.0000       7.696026       209.4195 
 2733   0.0000       7.699142       209.5043 
 2734   0.0000       7.701246       209.5616 
 2735   0.0000       7.703370       209.6193 
 2736   0.0000       7.704979       209.6631 
 2737   0.0000       7.707517       209.7322 
 2738   0.0000       7.713828       209.9039 
 2739   0.0000       7.714191       209.9138 
 2740   0.0000       7.721993       210.1261 
 2741   0.0000       7.726565       210.2505 
 2742   0.0000       7.729796       210.3384 
 2743   0.0000       7.731155       210.3754 
 2744   0.0000       7.731766       210.3920 
 2745   0.0000       7.734369       210.4629 
 2746   0.0000       7.744051       210.7263 
 2747   0.0000       7.747917       210.8315 
 2748   0.0000       7.750693       210.9071 
 2749   0.0000       7.752170       210.9473 
 2750   0.0000       7.756216       211.0574 
 2751   0.0000       7.762485       211.2280 
 2752   0.0000       7.763041       211.2431 
 2753   0.0000       7.767017       211.3513 
 2754   0.0000       7.769689       211.4240 
 2755   0.0000       7.774573       211.5569 
 2756   0.0000       7.779613       211.6940 
 2757   0.0000       7.785012       211.8409 
 2758   0.0000       7.787709       211.9143 
 2759   0.0000       7.794092       212.0880 
 2760   0.0000       7.796481       212.1530 
 2761   0.0000       7.800248       212.2555 
 2762   0.0000       7.802666       212.3213 
 2763   0.0000       7.806876       212.4359 
 2764   0.0000       7.812443       212.5874 
 2765   0.0000       7.814360       212.6396 
 2766   0.0000       7.818648       212.7562 
 2767   0.0000       7.825703       212.9482 
 2768   0.0000       7.827681       213.0020 
 2769   0.0000       7.831597       213.1086 
 2770   0.0000       7.833419       213.1582 
 2771   0.0000       7.837314       213.2642 
 2772   0.0000       7.841187       213.3696 
 2773   0.0000       7.842907       213.4164 
 2774   0.0000       7.847134       213.5314 
 2775   0.0000       7.852736       213.6838 
 2776   0.0000       7.855511       213.7593 
 2777   0.0000       7.858978       213.8537 
 2778   0.0000       7.861620       213.9256 
 2779   0.0000       7.865629       214.0346 
 2780   0.0000       7.869937       214.1519 
 2781   0.0000       7.874330       214.2714 
 2782   0.0000       7.876666       214.3350 
 2783   0.0000       7.882769       214.5011 
 2784   0.0000       7.886555       214.6041 
 2785   0.0000       7.892213       214.7580 
 2786   0.0000       7.894869       214.8303 
 2787   0.0000       7.901802       215.0190 
 2788   0.0000       7.906578       215.1489 
 2789   0.0000       7.908395       215.1984 
 2790   0.0000       7.913555       215.3388 
 2791   0.0000       7.914979       215.3775 
 2792   0.0000       7.917361       215.4424 
 2793   0.0000       7.922360       215.5784 
 2794   0.0000       7.926973       215.7039 
 2795   0.0000       7.927934       215.7301 
 2796   0.0000       7.928544       215.7466 
 2797   0.0000       7.929349       215.7685 
 2798   0.0000       7.935867       215.9459 
 2799   0.0000       7.940881       216.0824 
 2800   0.0000       7.945908       216.2192 
 2801   0.0000       7.948099       216.2788 
 2802   0.0000       7.952356       216.3946 
 2803   0.0000       7.954497       216.4529 
 2804   0.0000       7.955572       216.4821 
 2805   0.0000       7.958338       216.5574 
 2806   0.0000       7.962701       216.6761 
 2807   0.0000       7.967886       216.8172 
 2808   0.0000       7.970105       216.8776 
 2809   0.0000       7.972961       216.9553 
 2810   0.0000       7.974593       216.9997 
 2811   0.0000       7.978762       217.1132 
 2812   0.0000       7.980790       217.1683 
 2813   0.0000       7.982689       217.2200 
 2814   0.0000       7.985517       217.2970 
 2815   0.0000       7.989059       217.3933 
 2816   0.0000       7.993933       217.5260 
 2817   0.0000       7.995449       217.5672 
 2818   0.0000       7.999851       217.6870 
 2819   0.0000       8.003064       217.7744 
 2820   0.0000       8.008396       217.9195 
 2821   0.0000       8.010029       217.9640 
 2822   0.0000       8.011383       218.0008 
 2823   0.0000       8.013198       218.0502 
 2824   0.0000       8.015823       218.1216 
 2825   0.0000       8.018398       218.1917 
 2826   0.0000       8.022363       218.2996 
 2827   0.0000       8.027479       218.4388 
 2828   0.0000       8.028438       218.4649 
 2829   0.0000       8.030976       218.5340 
 2830   0.0000       8.035143       218.6474 
 2831   0.0000       8.036982       218.6974 
 2832   0.0000       8.044072       218.8903 
 2833   0.0000       8.045914       218.9405 
 2834   0.0000       8.046791       218.9643 
 2835   0.0000       8.048155       219.0014 
 2836   0.0000       8.050529       219.0660 
 2837   0.0000       8.057278       219.2497 
 2838   0.0000       8.059132       219.3001 
 2839   0.0000       8.062093       219.3807 
 2840   0.0000       8.068139       219.5452 
 2841   0.0000       8.077320       219.7951 
 2842   0.0000       8.079591       219.8568 
 2843   0.0000       8.087557       220.0736 
 2844   0.0000       8.090328       220.1490 
 2845   0.0000       8.098913       220.3826 
 2846   0.0000       8.102448       220.4788 
 2847   0.0000       8.107037       220.6037 
 2848   0.0000       8.108369       220.6399 
 2849   0.0000       8.111091       220.7140 
 2850   0.0000       8.113310       220.7744 
 2851   0.0000       8.118592       220.9181 
 2852   0.0000       8.121929       221.0089 
 2853   0.0000       8.128938       221.1997 
 2854   0.0000       8.131217       221.2617 
 2855   0.0000       8.136148       221.3958 
 2856   0.0000       8.138499       221.4598 
 2857   0.0000       8.141118       221.5311 
 2858   0.0000       8.142812       221.5772 
 2859   0.0000       8.144911       221.6343 
 2860   0.0000       8.147733       221.7111 
 2861   0.0000       8.150810       221.7948 
 2862   0.0000       8.154436       221.8935 
 2863   0.0000       8.157622       221.9802 
 2864   0.0000       8.159580       222.0335 
 2865   0.0000       8.163632       222.1437 
 2866   0.0000       8.164414       222.1650 
 2867   0.0000       8.167716       222.2549 
 2868   0.0000       8.172918       222.3964 
 2869   0.0000       8.178872       222.5584 
 2870   0.0000       8.179282       222.5696 
 2871   0.0000       8.182570       222.6590 
 2872   0.0000       8.186715       222.7718 
 2873   0.0000       8.190898       222.8857 
 2874   0.0000       8.194084       222.9724 
 2875   0.0000       8.196390       223.0351 
 2876   0.0000       8.198253       223.0858 
 2877   0.0000       8.203290       223.2229 
 2878   0.0000       8.204535       223.2568 
 2879   0.0000       8.207992       223.3508 
 2880   0.0000       8.210372       223.4156 
 2881   0.0000       8.212907       223.4846 
 2882   0.0000       8.215371       223.5516 
 2883   0.0000       8.219177       223.6552 
 2884   0.0000       8.222640       223.7494 
 2885   0.0000       8.224693       223.8053 
 2886   0.0000       8.226637       223.8582 
 2887   0.0000       8.229437       223.9344 
 2888   0.0000       8.231611       223.9935 
 2889   0.0000       8.235146       224.0897 
 2890   0.0000       8.236001       224.1130 
 2891   0.0000       8.238873       224.1911 
 2892   0.0000       8.244389       224.3412 
 2893   0.0000       8.246532       224.3995 
 2894   0.0000       8.248868       224.4631 
 2895   0.0000       8.254014       224.6031 
 2896   0.0000       8.257263       224.6915 
 2897   0.0000       8.260491       224.7794 
 2898   0.0000       8.266861       224.9527 
 2899   0.0000       8.269345       225.0203 
 2900   0.0000       8.279359       225.2928 
 2901   0.0000       8.281110       225.3404 
 2902   0.0000       8.284840       225.4420 
 2903   0.0000       8.286992       225.5005 
 2904   0.0000       8.294565       225.7066 
 2905   0.0000       8.300771       225.8755 
 2906   0.0000       8.304227       225.9695 
 2907   0.0000       8.308676       226.0906 
 2908   0.0000       8.310117       226.1298 
 2909   0.0000       8.311887       226.1779 
 2910   0.0000       8.314369       226.2455 
 2911   0.0000       8.322540       226.4678 
 2912   0.0000       8.324402       226.5185 
 2913   0.0000       8.326036       226.5630 
 2914   0.0000       8.335230       226.8131 
 2915   0.0000       8.339550       226.9307 
 2916   0.0000       8.341998       226.9973 
 2917   0.0000       8.345014       227.0794 
 2918   0.0000       8.349328       227.1968 
 2919   0.0000       8.351507       227.2561 
 2920   0.0000       8.354889       227.3481 
 2921   0.0000       8.356494       227.3918 
 2922   0.0000       8.358711       227.4521 
 2923   0.0000       8.362316       227.5502 
 2924   0.0000       8.363661       227.5868 
 2925   0.0000       8.370387       227.7698 
 2926   0.0000       8.372851       227.8368 
 2927   0.0000       8.374855       227.8914 
 2928   0.0000       8.377979       227.9764 
 2929   0.0000       8.384524       228.1545 
 2930   0.0000       8.386878       228.2186 
 2931   0.0000       8.387561       228.2372 
 2932   0.0000       8.388324       228.2579 
 2933   0.0000       8.393688       228.4039 
 2934   0.0000       8.394477       228.4253 
 2935   0.0000       8.394830       228.4349 
 2936   0.0000       8.396206       228.4724 
 2937   0.0000       8.398696       228.5401 
 2938   0.0000       8.400276       228.5831 
 2939   0.0000       8.403097       228.6599 
 2940   0.0000       8.406507       228.7527 
 2941   0.0000       8.411948       228.9007 
 2942   0.0000       8.413023       228.9300 
 2943   0.0000       8.415166       228.9883 
 2944   0.0000       8.418201       229.0709 
 2945   0.0000       8.419998       229.1198 
 2946   0.0000       8.422428       229.1859 
 2947   0.0000       8.424787       229.2501 
 2948   0.0000       8.428064       229.3393 
 2949   0.0000       8.428167       229.3421 
 2950   0.0000       8.431129       229.4227 
 2951   0.0000       8.435084       229.5303 
 2952   0.0000       8.436180       229.5601 
 2953   0.0000       8.438783       229.6310 
 2954   0.0000       8.441405       229.7023 
 2955   0.0000       8.444814       229.7951 
 2956   0.0000       8.447237       229.8610 
 2957   0.0000       8.449112       229.9120 
 2958   0.0000       8.455720       230.0918 
 2959   0.0000       8.456987       230.1263 
 2960   0.0000       8.457325       230.1355 
 2961   0.0000       8.462098       230.2654 
 2962   0.0000       8.464889       230.3413 
 2963   0.0000       8.467864       230.4223 
 2964   0.0000       8.469969       230.4796 
 2965   0.0000       8.471020       230.5082 
 2966   0.0000       8.474676       230.6077 
 2967   0.0000       8.475943       230.6421 
 2968   0.0000       8.479197       230.7307 
 2969   0.0000       8.480448       230.7647 
 2970   0.0000       8.486277       230.9233 
 2971   0.0000       8.490877       231.0485 
 2972   0.0000       8.494831       231.1561 
 2973   0.0000       8.497552       231.2302 
 2974   0.0000       8.501777       231.3451 
 2975   0.0000       8.502294       231.3592 
 2976   0.0000       8.508637       231.5318 
 2977   0.0000       8.510700       231.5879 
 2978   0.0000       8.512564       231.6386 
 2979   0.0000       8.513521       231.6647 
 2980   0.0000       8.519299       231.8219 
 2981   0.0000       8.522292       231.9034 
 2982   0.0000       8.523852       231.9458 
 2983   0.0000       8.525767       231.9979 
 2984   0.0000       8.528352       232.0682 
 2985   0.0000       8.529181       232.0908 
 2986   0.0000       8.532541       232.1822 
 2987   0.0000       8.535788       232.2706 
 2988   0.0000       8.537974       232.3301 
 2989   0.0000       8.541987       232.4393 
 2990   0.0000       8.544789       232.5155 
 2991   0.0000       8.546817       232.5707 
 2992   0.0000       8.548062       232.6046 
 2993   0.0000       8.552032       232.7126 
 2994   0.0000       8.552427       232.7234 
 2995   0.0000       8.556364       232.8305 
 2996   0.0000       8.557714       232.8672 
 2997   0.0000       8.560379       232.9398 
 2998   0.0000       8.564232       233.0446 
 2999   0.0000       8.567814       233.1421 
 3000   0.0000       8.569052       233.1758 
 3001   0.0000       8.572041       233.2571 
 3002   0.0000       8.574148       233.3144 
 3003   0.0000       8.580466       233.4864 
 3004   0.0000       8.581493       233.5143 
 3005   0.0000       8.583448       233.5675 
 3006   0.0000       8.586837       233.6597 
 3007   0.0000       8.587901       233.6887 
 3008   0.0000       8.593499       233.8410 
 3009   0.0000       8.595092       233.8843 
 3010   0.0000       8.596194       233.9143 
 3011   0.0000       8.602188       234.0774 
 3012   0.0000       8.605669       234.1721 
 3013   0.0000       8.606798       234.2029 
 3014   0.0000       8.608996       234.2627 
 3015   0.0000       8.611943       234.3429 
 3016   0.0000       8.615889       234.4503 
 3017   0.0000       8.620357       234.5719 
 3018   0.0000       8.625194       234.7035 
 3019   0.0000       8.627096       234.7552 
 3020   0.0000       8.628419       234.7912 
 3021   0.0000       8.632462       234.9012 
 3022   0.0000       8.637334       235.0338 
 3023   0.0000       8.640273       235.1138 
 3024   0.0000       8.643952       235.2139 
 3025   0.0000       8.650036       235.3794 
 3026   0.0000       8.652271       235.4403 
 3027   0.0000       8.655671       235.5328 
 3028   0.0000       8.658893       235.6204 
 3029   0.0000       8.660140       235.6544 
 3030   0.0000       8.667562       235.8563 
 3031   0.0000       8.670767       235.9436 
 3032   0.0000       8.674809       236.0535 
 3033   0.0000       8.676881       236.1099 
 3034   0.0000       8.679815       236.1898 
 3035   0.0000       8.684249       236.3104 
 3036   0.0000       8.684483       236.3168 
 3037   0.0000       8.690679       236.4854 
 3038   0.0000       8.692003       236.5214 
 3039   0.0000       8.694617       236.5926 
 3040   0.0000       8.698503       236.6983 
 3041   0.0000       8.701218       236.7722 
 3042   0.0000       8.703017       236.8211 
 3043   0.0000       8.709571       236.9995 
 3044   0.0000       8.710983       237.0379 
 3045   0.0000       8.715749       237.1676 
 3046   0.0000       8.717191       237.2068 
 3047   0.0000       8.722857       237.3610 
 3048   0.0000       8.726901       237.4710 
 3049   0.0000       8.729687       237.5469 
 3050   0.0000       8.735815       237.7136 
 3051   0.0000       8.740757       237.8481 
 3052   0.0000       8.741566       237.8701 
 3053   0.0000       8.742996       237.9090 
 3054   0.0000       8.749217       238.0783 
 3055   0.0000       8.757145       238.2940 
 3056   0.0000       8.760665       238.3898 
 3057   0.0000       8.763793       238.4749 
 3058   0.0000       8.767674       238.5805 
 3059   0.0000       8.771412       238.6822 
 3060   0.0000       8.775952       238.8058 
 3061   0.0000       8.779488       238.9020 
 3062   0.0000       8.782665       238.9885 
 3063   0.0000       8.790085       239.1904 
 3064   0.0000       8.794440       239.3089 
 3065   0.0000       8.795096       239.3267 
 3066   0.0000       8.799545       239.4478 
 3067   0.0000       8.801914       239.5123 
 3068   0.0000       8.806687       239.6421 
 3069   0.0000       8.815473       239.8812 
 3070   0.0000       8.818515       239.9640 
 3071   0.0000       8.824001       240.1133 
 3072   0.0000       8.828156       240.2263 
 3073   0.0000       8.831823       240.3261 
 3074   0.0000       8.840748       240.5690 
 3075   0.0000       8.842729       240.6229 
 3076   0.0000       8.846971       240.7383 
 3077   0.0000       8.853202       240.9079 
 3078   0.0000       8.854495       240.9431 
 3079   0.0000       8.859155       241.0699 
 3080   0.0000       8.862132       241.1509 
 3081   0.0000       8.863333       241.1836 
 3082   0.0000       8.869405       241.3488 
 3083   0.0000       8.877422       241.5669 
 3084   0.0000       8.881502       241.6779 
 3085   0.0000       8.888130       241.8583 
 3086   0.0000       8.891833       241.9591 
 3087   0.0000       8.894982       242.0448 
 3088   0.0000       8.895737       242.0653 
 3089   0.0000       8.903383       242.2734 
 3090   0.0000       8.909207       242.4318 
 3091   0.0000       8.912208       242.5135 
 3092   0.0000       8.913388       242.5456 
 3093   0.0000       8.919874       242.7221 
 3094   0.0000       8.925078       242.8637 
 3095   0.0000       8.925525       242.8759 
 3096   0.0000       8.929254       242.9774 
 3097   0.0000       8.931919       243.0499 
 3098   0.0000       8.940423       243.2813 
 3099   0.0000       8.942943       243.3499 
 3100   0.0000       8.944663       243.3967 
 3101   0.0000       8.947199       243.4657 
 3102   0.0000       8.952031       243.5972 
 3103   0.0000       8.954575       243.6664 
 3104   0.0000       8.957449       243.7446 
 3105   0.0000       8.959948       243.8126 
 3106   0.0000       8.960418       243.8254 
 3107   0.0000       8.963742       243.9158 
 3108   0.0000       8.969555       244.0740 
 3109   0.0000       8.977284       244.2843 
 3110   0.0000       8.978243       244.3104 
 3111   0.0000       8.979866       244.3546 
 3112   0.0000       8.983193       244.4451 
 3113   0.0000       8.986497       244.5350 
 3114   0.0000       8.992022       244.6853 
 3115   0.0000       8.996092       244.7961 
 3116   0.0000       9.000552       244.9175 
 3117   0.0000       9.003112       244.9871 
 3118   0.0000       9.007113       245.0960 
 3119   0.0000       9.009747       245.1677 
 3120   0.0000       9.011291       245.2097 
 3121   0.0000       9.013948       245.2820 
 3122   0.0000       9.018235       245.3987 
 3123   0.0000       9.022054       245.5026 
 3124   0.0000       9.027300       245.6453 
 3125   0.0000       9.032646       245.7908 
 3126   0.0000       9.036075       245.8841 
 3127   0.0000       9.038464       245.9491 
 3128   0.0000       9.044316       246.1084 
 3129   0.0000       9.046771       246.1752 
 3130   0.0000       9.047950       246.2072 
 3131   0.0000       9.048857       246.2319 
 3132   0.0000       9.051463       246.3028 
 3133   0.0000       9.053799       246.3664 
 3134   0.0000       9.058801       246.5025 
 3135   0.0000       9.067626       246.7426 
 3136   0.0000       9.070640       246.8246 
 3137   0.0000       9.075885       246.9674 
 3138   0.0000       9.080655       247.0972 
 3139   0.0000       9.086237       247.2491 
 3140   0.0000       9.089349       247.3338 
 3141   0.0000       9.093117       247.4363 
 3142   0.0000       9.095650       247.5052 
 3143   0.0000       9.099211       247.6021 
 3144   0.0000       9.105282       247.7673 
 3145   0.0000       9.109355       247.8781 
 3146   0.0000       9.111588       247.9389 
 3147   0.0000       9.118171       248.1181 
 3148   0.0000       9.121662       248.2130 
 3149   0.0000       9.123358       248.2592 
 3150   0.0000       9.125407       248.3150 
 3151   0.0000       9.127541       248.3730 
 3152   0.0000       9.131655       248.4850 
 3153   0.0000       9.139308       248.6932 
 3154   0.0000       9.143989       248.8206 
 3155   0.0000       9.152811       249.0606 
 3156   0.0000       9.155283       249.1279 
 3157   0.0000       9.166690       249.4383 
 3158   0.0000       9.169496       249.5147 
 3159   0.0000       9.171473       249.5685 
 3160   0.0000       9.179887       249.7974 
 3161   0.0000       9.182936       249.8804 
 3162   0.0000       9.184381       249.9197 
 3163   0.0000       9.191057       250.1014 
 3164   0.0000       9.196862       250.2594 
 3165   0.0000       9.203223       250.4324 
 3166   0.0000       9.212472       250.6841 
 3167   0.0000       9.219616       250.8785 
 3168   0.0000       9.228546       251.1215 
 3169   0.0000       9.238996       251.4059 
 3170   0.0000       9.244458       251.5545 
 3171   0.0000       9.257003       251.8959 
 3172   0.0000       9.267349       252.1774 
 3173   0.0000       9.282368       252.5861 
 3174   0.0000       9.294947       252.9284 
 3175   0.0000       9.298853       253.0347 
 3176   0.0000       9.305217       253.2078 
 3177   0.0000       9.317719       253.5480 
 3178   0.0000       9.336808       254.0675 
 3179   0.0000       9.348871       254.3957 
 3180   0.0000       9.354844       254.5583 
 3181   0.0000       9.367364       254.8989 
 3182   0.0000       9.383015       255.3248 
 3183   0.0000       9.389389       255.4983 
 3184   0.0000       9.396666       255.6963 
 3185   0.0000       9.399859       255.7832 
 3186   0.0000       9.407049       255.9788 
 3187   0.0000       9.409263       256.0391 
 3188   0.0000       9.417619       256.2664 
 3189   0.0000       9.429067       256.5780 
 3190   0.0000       9.433133       256.6886 
 3191   0.0000       9.445237       257.0180 
 3192   0.0000       9.464389       257.5391 
 3193   0.0000       9.467608       257.6267 
 3194   0.0000       9.475748       257.8482 
 3195   0.0000       9.480747       257.9842 
 3196   0.0000       9.500373       258.5183 
 3197   0.0000       9.506962       258.6976 
 3198   0.0000       9.512239       258.8412 
 3199   0.0000       9.515601       258.9327 
 3200   0.0000       9.522523       259.1210 
 3201   0.0000       9.524160       259.1656 
 3202   0.0000       9.538480       259.5552 
 3203   0.0000       9.553897       259.9747 
 3204   0.0000       9.558641       260.1039 
 3205   0.0000       9.564288       260.2575 
 3206   0.0000       9.570588       260.4290 
 3207   0.0000       9.573349       260.5041 
 3208   0.0000       9.579581       260.6736 
 3209   0.0000       9.585288       260.8290 
 3210   0.0000       9.590230       260.9634 
 3211   0.0000       9.590663       260.9752 
 3212   0.0000       9.599912       261.2269 
 3213   0.0000       9.602123       261.2870 
 3214   0.0000       9.620291       261.7814 
 3215   0.0000       9.624596       261.8986 
 3216   0.0000       9.626500       261.9504 
 3217   0.0000       9.635563       262.1970 
 3218   0.0000       9.638563       262.2786 
 3219   0.0000       9.645398       262.4646 
 3220   0.0000       9.649808       262.5846 
 3221   0.0000       9.665653       263.0158 
 3222   0.0000       9.680943       263.4319 
 3223   0.0000       9.699862       263.9467 
 3224   0.0000       9.704246       264.0660 
 3225   0.0000       9.706590       264.1297 
 3226   0.0000       9.712314       264.2855 
 3227   0.0000       9.720616       264.5114 
 3228   0.0000       9.722705       264.5683 
 3229   0.0000       9.729421       264.7510 
 3230   0.0000       9.735808       264.9248 
 3231   0.0000       9.737558       264.9724 
 3232   0.0000       9.746745       265.2224 
 3233   0.0000       9.756477       265.4872 
 3234   0.0000       9.760479       265.5961 
 3235   0.0000       9.770027       265.8560 
 3236   0.0000       9.771309       265.8908 
 3237   0.0000       9.773005       265.9370 
 3238   0.0000       9.779532       266.1146 
 3239   0.0000       9.784253       266.2431 
 3240   0.0000       9.791516       266.4407 
 3241   0.0000       9.795364       266.5454 
 3242   0.0000       9.798252       266.6240 
 3243   0.0000       9.799945       266.6701 
 3244   0.0000       9.805101       266.8104 
 3245   0.0000       9.810161       266.9480 
 3246   0.0000       9.811906       266.9955 
 3247   0.0000       9.814167       267.0571 
 3248   0.0000       9.817748       267.1545 
 3249   0.0000       9.821713       267.2624 
 3250   0.0000       9.827348       267.4157 
 3251   0.0000       9.829551       267.4757 
 3252   0.0000       9.836843       267.6741 
 3253   0.0000       9.838419       267.7170 
 3254   0.0000       9.849343       268.0142 
 3255   0.0000       9.851918       268.0843 
 3256   0.0000       9.857887       268.2467 
 3257   0.0000       9.861658       268.3494 
 3258   0.0000       9.866492       268.4809 
 3259   0.0000       9.871812       268.6257 
 3260   0.0000       9.873739       268.6781 
 3261   0.0000       9.884516       268.9714 
 3262   0.0000       9.888060       269.0678 
 3263   0.0000       9.889627       269.1104 
 3264   0.0000       9.893147       269.2062 
 3265   0.0000       9.893852       269.2254 
 3266   0.0000       9.895303       269.2649 
 3267   0.0000       9.898859       269.3617 
 3268   0.0000       9.903453       269.4867 
 3269   0.0000       9.904135       269.5052 
 3270   0.0000       9.907584       269.5991 
 3271   0.0000       9.910293       269.6728 
 3272   0.0000       9.917639       269.8727 
 3273   0.0000       9.921220       269.9701 
 3274   0.0000       9.923844       270.0415 
 3275   0.0000       9.926846       270.1232 
 3276   0.0000       9.929162       270.1862 
 3277   0.0000       9.930049       270.2104 
 3278   0.0000       9.936129       270.3758 
 3279   0.0000       9.948249       270.7056 
 3280   0.0000       9.958926       270.9961 
 3281   0.0000       9.969374       271.2804 
 3282   0.0000       9.970881       271.3215 
 3283   0.0000       9.971898       271.3491 
 3284   0.0000       9.977145       271.4919 
 3285   0.0000       9.985400       271.7166 
 3286   0.0000       9.990283       271.8494 
 3287   0.0000       9.998914       272.0843 
 3288   0.0000       9.999571       272.1022 
 3289   0.0000      10.004077       272.2248 
 3290   0.0000      10.011007       272.4133 
 3291   0.0000      10.018962       272.6298 
 3292   0.0000      10.027081       272.8507 
 3293   0.0000      10.030839       272.9530 
 3294   0.0000      10.032630       273.0017 
 3295   0.0000      10.047483       273.4059 
 3296   0.0000      10.049905       273.4718 
 3297   0.0000      10.061551       273.7887 
 3298   0.0000      10.065656       273.9004 
 3299   0.0000      10.072800       274.0948 
 3300   0.0000      10.082895       274.3695 
 3301   0.0000      10.089196       274.5410 
 3302   0.0000      10.092757       274.6379 
 3303   0.0000      10.097846       274.7764 
 3304   0.0000      10.103234       274.9230 
 3305   0.0000      10.107121       275.0287 
 3306   0.0000      10.112049       275.1628 
 3307   0.0000      10.114858       275.2393 
 3308   0.0000      10.122672       275.4519 
 3309   0.0000      10.129121       275.6274 
 3310   0.0000      10.141138       275.9544 
 3311   0.0000      10.152058       276.2515 
 3312   0.0000      10.155949       276.3574 
 3313   0.0000      10.162373       276.5322 
 3314   0.0000      10.173331       276.8304 
 3315   0.0000      10.182301       277.0745 
 3316   0.0000      10.189701       277.2759 
 3317   0.0000      10.199695       277.5478 
 3318   0.0000      10.213727       277.9296 
 3319   0.0000      10.228932       278.3434 
 3320   0.0000      10.243977       278.7528 
 3321   0.0000      10.248173       278.8670 
 3322   0.0000      10.257678       279.1256 
 3323   0.0000      10.259737       279.1816 
 3324   0.0000      10.266723       279.3717 
 3325   0.0000      10.273947       279.5683 
 3326   0.0000      10.279880       279.7298 
 3327   0.0000      10.286040       279.8974 
 3328   0.0000      10.298538       280.2375 
 3329   0.0000      10.319766       280.8151 
 3330   0.0000      10.323654       280.9209 
 3331   0.0000      10.341471       281.4057 
 3332   0.0000      10.349769       281.6315 
 3333   0.0000      10.355217       281.7798 
 3334   0.0000      10.365655       282.0638 
 3335   0.0000      10.375326       282.3270 
 3336   0.0000      10.379020       282.4275 
 3337   0.0000      10.386139       282.6212 
 3338   0.0000      10.388108       282.6748 
 3339   0.0000      10.390709       282.7456 
 3340   0.0000      10.396003       282.8896 
 3341   0.0000      10.397863       282.9402 
 3342   0.0000      10.405863       283.1579 
 3343   0.0000      10.410484       283.2837 
 3344   0.0000      10.413559       283.3673 
 3345   0.0000      10.415100       283.4093 
 3346   0.0000      10.419500       283.5290 
 3347   0.0000      10.423177       283.6291 
 3348   0.0000      10.424942       283.6771 
 3349   0.0000      10.430183       283.8197 
 3350   0.0000      10.436345       283.9874 
 3351   0.0000      10.439948       284.0854 
 3352   0.0000      10.445555       284.2380 
 3353   0.0000      10.458269       284.5840 
 3354   0.0000      10.463403       284.7237 
 3355   0.0000      10.480401       285.1862 
 3356   0.0000      10.486541       285.3533 
 3357   0.0000      10.491990       285.5016 
 3358   0.0000      10.497987       285.6647 
 3359   0.0000      10.509476       285.9774 
 3360   0.0000      10.521009       286.2912 
 3361   0.0000      10.524121       286.3759 
 3362   0.0000      10.528465       286.4941 
 3363   0.0000      10.549460       287.0654 
 3364   0.0000      10.552835       287.1572 
 3365   0.0000      10.559410       287.3362 
 3366   0.0000      10.564284       287.4688 
 3367   0.0000      10.584749       288.0257 
 3368   0.0000      10.598745       288.4065 
 3369   0.0000      10.608249       288.6651 
 3370   0.0000      10.623576       289.0822 
 3371   0.0000      10.632047       289.3127 
 3372   0.0000      10.643079       289.6129 
 3373   0.0000      10.656755       289.9850 
 3374   0.0000      10.674175       290.4591 
 3375   0.0000      10.685176       290.7584 
 3376   0.0000      10.705929       291.3231 
 3377   0.0000      10.716518       291.6113 
 3378   0.0000      10.743234       292.3383 
 3379   0.0000      10.749175       292.4999 
 3380   0.0000      10.757242       292.7194 
 3381   0.0000      10.763754       292.8966 
 3382   0.0000      10.773376       293.1585 
 3383   0.0000      10.780754       293.3592 
 3384   0.0000      10.791644       293.6556 
 3385   0.0000      10.806393       294.0569 
 3386   0.0000      10.809608       294.1444 
 3387   0.0000      10.815696       294.3100 
 3388   0.0000      10.820659       294.4451 
 3389   0.0000      10.833689       294.7997 
 3390   0.0000      10.847313       295.1704 
 3391   0.0000      10.866539       295.6936 
 3392   0.0000      10.879868       296.0563 
 3393   0.0000      10.891091       296.3616 
 3394   0.0000      10.893464       296.4262 
 3395   0.0000      10.910675       296.8946 
 3396   0.0000      10.952380       298.0294 
 3397   0.0000      10.963316       298.3270 
 3398   0.0000      10.972933       298.5887 
 3399   0.0000      10.982014       298.8358 
 3400   0.0000      11.005316       299.4699 
 3401   0.0000      11.051245       300.7197 
 3402   0.0000      11.096864       301.9610 
 3403   0.0000      11.117997       302.5361 
 3404   0.0000      11.200400       304.7784 
 3405   0.0000      11.254316       306.2455 
 3406   0.0000      11.267974       306.6172 
 3407   0.0000      11.315904       307.9214 
 3408   0.0000      11.350878       308.8731 
 3409   0.0000      11.375161       309.5339 
 3410   0.0000      11.412193       310.5416 
 3411   0.0000      11.468573       312.0757 
 3412   0.0000      11.508337       313.1578 
 3413   0.0000      11.553670       314.3913 
 3414   0.0000      11.567572       314.7696 
 3415   0.0000      11.604391       315.7715 
 3416   0.0000      11.621475       316.2364 
 3417   0.0000      11.623129       316.2814 
 3418   0.0000      11.640989       316.7674 
 3419   0.0000      11.713696       318.7459 
 3420   0.0000      11.723515       319.0131 
 3421   0.0000      11.730483       319.2027 
 3422   0.0000      11.738560       319.4225 
 3423   0.0000      11.747818       319.6744 
 3424   0.0000      11.788261       320.7749 
 3425   0.0000      11.822847       321.7160 
 3426   0.0000      11.829165       321.8880 
 3427   0.0000      11.850596       322.4711 
 3428   0.0000      11.894044       323.6534 
 3429   0.0000      12.013486       326.9036 
 3430   0.0000      12.061231       328.2028 
 3431   0.0000      12.082222       328.7740 
 3432   0.0000      12.097753       329.1966 
 3433   0.0000      12.105704       329.4129 
 3434   0.0000      12.120790       329.8235 
 3435   0.0000      12.142176       330.4054 
 3436   0.0000      12.155278       330.7619 
 3437   0.0000      12.179231       331.4137 
 3438   0.0000      12.196468       331.8828 
 3439   0.0000      12.209612       332.2404 
 3440   0.0000      12.223578       332.6205 
 3441   0.0000      12.229073       332.7700 
 3442   0.0000      12.264805       333.7423 
 3443   0.0000      12.277698       334.0932 
 3444   0.0000      12.309916       334.9698 
 3445   0.0000      12.318980       335.2165 
 3446   0.0000      12.320877       335.2681 
 3447   0.0000      12.333946       335.6237 
 3448   0.0000      12.337880       335.7308 
 3449   0.0000      12.358692       336.2971 
 3450   0.0000      12.371757       336.6526 
 3451   0.0000      12.402990       337.5025 
 3452   0.0000      12.417288       337.8916 
 3453   0.0000      12.425989       338.1284 
 3454   0.0000      12.448197       338.7327 
 3455   0.0000      12.471498       339.3667 
 3456   0.0000      12.482033       339.6534 
 3457   0.0000      12.493608       339.9684 
 3458   0.0000      12.505406       340.2894 
 3459   0.0000      12.519766       340.6802 
 3460   0.0000      12.544593       341.3557 
 3461   0.0000      12.563518       341.8707 
 3462   0.0000      12.573505       342.1425 
 3463   0.0000      12.596262       342.7617 
 3464   0.0000      12.603768       342.9660 
 3465   0.0000      12.619393       343.3911 
 3466   0.0000      12.650801       344.2458 
 3467   0.0000      12.683666       345.1401 
 3468   0.0000      12.717133       346.0508 
 3469   0.0000      12.725432       346.2766 
 3470   0.0000      12.740813       346.6951 
 3471   0.0000      12.751896       346.9967 
 3472   0.0000      12.774494       347.6117 
 3473   0.0000      12.795046       348.1709 
 3474   0.0000      12.834648       349.2485 
 3475   0.0000      12.869087       350.1857 
 3476   0.0000      12.889824       350.7499 
 3477   0.0000      12.939606       352.1046 
 3478   0.0000      12.951236       352.4210 
 3479   0.0000      13.004603       353.8732 
 3480   0.0000      13.045579       354.9882 
 3481   0.0000      13.130403       357.2964 
 3482   0.0000      13.151863       357.8804 
 3483   0.0000      13.167288       358.3001 
 3484   0.0000      13.199158       359.1674 
 3485   0.0000      13.200014       359.1906 
 3486   0.0000      13.231186       360.0389 
 3487   0.0000      13.237388       360.2076 
 3488   0.0000      13.254419       360.6711 
 3489   0.0000      13.296004       361.8027 
 3490   0.0000      13.308379       362.1394 
 3491   0.0000      13.338353       362.9550 
 3492   0.0000      13.354218       363.3867 
 3493   0.0000      13.365118       363.6833 
 3494   0.0000      13.387125       364.2822 
 3495   0.0000      13.441505       365.7619 
 3496   0.0000      13.462379       366.3300 
 3497   0.0000      13.592736       369.8771 
 3498   0.0000      13.660474       371.7204 
 3499   0.0000      13.745549       374.0354 
 3500   0.0000      14.296261       389.0210 
 3501   0.0000      14.385270       391.4431 
 3502   0.0000      14.423151       392.4739 
 3503   0.0000      14.492744       394.3676 
 3504   0.0000      14.540664       395.6716 
 3505   0.0000      14.715225       400.4216 
 3506   0.0000      14.786520       402.3617 
 3507   0.0000      14.835725       403.7006 
 3508   0.0000      15.031345       409.0237 
 3509   0.0000      15.220085       414.1596 
 3510   0.0000      28.188974       767.0610 
 3511   0.0000      28.280377       769.5482 
 3512   0.0000      28.406530       772.9810 
 3513   0.0000      28.480389       774.9908 
 3514   0.0000      28.620535       778.8044 
 3515   0.0000      28.717298       781.4374 
 3516   0.0000      28.745013       782.1916 
 3517   0.0000      28.758211       782.5507 
 3518   0.0000      28.777537       783.0766 
 3519   0.0000      28.779774       783.1375 
 3520   0.0000      28.835988       784.6671 
 3521   0.0000      28.862067       785.3768 
 3522   0.0000      28.870368       785.6027 
 3523   0.0000      28.906786       786.5936 
 3524   0.0000      28.932811       787.3018 
 3525   0.0000      29.099550       791.8390 
 3526   0.0000      29.135416       792.8150 
 3527   0.0000      29.157763       793.4231 
 3528   0.0000      29.172708       793.8298 
 3529   0.0000      29.181853       794.0786 
 3530   0.0000      29.199820       794.5675 
 3531   0.0000      29.249502       795.9194 
 3532   0.0000      29.251040       795.9613 
 3533   0.0000      29.263515       796.3007 
 3534   0.0000      29.296267       797.1920 
 3535   0.0000      29.359401       798.9099 
 3536   0.0000      29.404495       800.1370 
 3537   0.0000      29.415129       800.4264 
 3538   0.0000      29.429541       800.8185 
 3539   0.0000      29.433620       800.9295 
 3540   0.0000      29.438520       801.0629 
 3541   0.0000      29.532143       803.6105 
 3542   0.0000      29.566988       804.5586 
 3543   0.0000      29.580642       804.9302 
 3544   0.0000      29.590752       805.2053 
 3545   0.0000      29.605905       805.6176 
 3546   0.0000      38.631304      1051.2112 
 3547   0.0000      38.829967      1056.6171 
 3548   0.0000      48.533214      1320.6559 
 3549   0.0000      48.696114      1325.0886 
 3550   0.0000      48.700245      1325.2010 
 3551   0.0000      48.832691      1328.8051 
 3552   0.0000     149.025095      4055.1790 
 3553   0.0000     149.122043      4057.8171 
 3554   0.0000     149.256381      4061.4726 
 3555   0.0000     149.331752      4063.5236 
 3556   0.0000     149.422331      4065.9883 
 3557   0.0000     149.508214      4068.3253 
 3558   0.0000     149.564531      4069.8578 
 3559   0.0000     149.580959      4070.3048 
 3560   0.0000     149.593004      4070.6326 
 3561   0.0000     149.608985      4071.0675 
 3562   0.0000     149.665597      4072.6079 
 3563   0.0000     149.688794      4073.2392 
 3564   0.0000     149.712919      4073.8956 
 3565   0.0000     149.737153      4074.5551 
 3566   0.0000     149.770999      4075.4761 
 3567   0.0000     149.907079      4079.1790 
 3568   0.0000     149.914239      4079.3738 
 3569   0.0000     149.951112      4080.3772 
 3570   0.0000     149.997343      4081.6352 
 3571   0.0000     150.007067      4081.8998 
 3572   0.0000     150.009739      4081.9725 
 3573   0.0000     150.027359      4082.4520 
 3574   0.0000     150.040610      4082.8126 
 3575   0.0000     150.046915      4082.9841 
 3576   0.0000     150.084237      4083.9997 
 3577   0.0000     150.252017      4088.5652 
 3578   0.0000     150.260241      4088.7890 
 3579   0.0000     150.268861      4089.0236 
 3580   0.0000     150.277261      4089.2522 
 3581   0.0000     150.289523      4089.5858 
 3582   0.0000     150.304352      4089.9894 
 3583   0.0000     150.371688      4091.8217 
 3584   0.0000     150.385328      4092.1928 
 3585   0.0000     150.389261      4092.2998 
 3586   0.0000     150.402648      4092.6641 
 3587   0.0000     150.422909      4093.2155 
 3588   0.0000     200.091758      5444.7736 
 3589   0.0000     200.334859      5451.3887 
 3590   0.0000     255.947144      6964.6759 
 3591   0.0000     256.130360      6969.6614 
 3592   0.0000     256.137632      6969.8593 
 3593   0.0000     256.295549      6974.1565 

                    ********************************
                    * MULLIKEN POPULATION ANALYSIS *
                    ********************************

-----------------------
MULLIKEN ATOMIC CHARGES
-----------------------
   0 O :   -0.465635
   1 O :   -0.397020
   2 N :   -0.296098
   3 N :   -0.062417
   4 C :    0.345944
   5 C :    0.379677
   6 H :    0.066912
   7 C :    0.132007
   8 C :   -0.292987
   9 H :    0.163428
  10 C :   -0.141485
  11 H :    0.167766
  12 C :   -0.118572
  13 H :    0.146059
  14 C :   -0.110524
  15 H :    0.144858
  16 C :   -0.194713
  17 H :    0.081026
  18 C :    0.022172
  19 C :   -0.240289
  20 H :    0.085689
  21 H :    0.122413
  22 H :    0.103477
  23 C :   -0.259519
  24 H :    0.114829
  25 H :    0.120329
  26 H :    0.095503
  27 C :   -0.290693
  28 H :    0.118927
  29 H :    0.109794
  30 H :    0.120177
  31 C :    0.274999
  32 C :   -0.006230
  33 C :   -0.069364
  34 H :    0.099716
  35 C :   -0.156053
  36 H :    0.147532
  37 C :   -0.127895
  38 H :    0.158873
  39 C :   -0.190968
  40 H :    0.102672
  41 C :   -0.116497
  42 C :   -0.283342
  43 H :    0.108392
  44 H :    0.108707
  45 H :    0.126237
  46 C :   -0.255053
  47 H :    0.105781
  48 H :    0.122859
  49 H :    0.091268
  50 C :   -0.207944
  51 H :    0.083915
  52 H :    0.109869
  53 H :    0.088735
  54 C :    0.274684
  55 C :    0.069680
  56 C :   -0.133504
  57 H :    0.143147
  58 C :   -0.123539
  59 H :    0.150416
  60 C :   -0.119039
  61 H :    0.148111
  62 C :   -0.116282
  63 H :    0.156334
  64 C :   -0.142086
  65 H :    0.113246
  66 H :    0.126815
  67 O :   -0.623631
  68 C :    0.416833
  69 C :   -0.046779
  70 C :   -0.083684
  71 H :    0.101178
  72 C :   -0.147418
  73 H :    0.143295
  74 C :   -0.108772
  75 H :    0.142040
  76 C :   -0.139159
  77 H :    0.144057
  78 C :   -0.103398
  79 H :    0.112144
  80 O :   -0.644473
  81 H :    0.202543
Sum of atomic charges:   -0.0000000

--------------------------------
MULLIKEN REDUCED ORBITAL CHARGES
--------------------------------
  0 O s       :     3.841597  s :     3.841597
      pz      :     1.655327  p :     4.582213
      px      :     1.458068
      py      :     1.468819
      dz2     :     0.005578  d :     0.037919
      dxz     :     0.006373
      dyz     :     0.006748
      dx2y2   :     0.010618
      dxy     :     0.008602
      f0      :     0.000362  f :     0.003716
      f+1     :     0.000378
      f-1     :     0.000340
      f+2     :     0.000132
      f-2     :     0.000667
      f+3     :     0.000974
      f-3     :     0.000863
      g0      :     0.000014  g :     0.000190
      g+1     :     0.000013
      g-1     :     0.000014
      g+2     :     0.000007
      g-2     :     0.000029
      g+3     :     0.000012
      g-3     :     0.000016
      g+4     :     0.000043
      g-4     :     0.000042
  1 O s       :     3.753977  s :     3.753977
      pz      :     1.504389  p :     4.600948
      px      :     1.415632
      py      :     1.680927
      dz2     :     0.005016  d :     0.037847
      dxz     :     0.010806
      dyz     :     0.001912
      dx2y2   :     0.009507
      dxy     :     0.010606
      f0      :     0.000266  f :     0.004029
      f+1     :     0.000860
      f-1     :     0.000040
      f+2     :     0.000751
      f-2     :     0.000355
      f+3     :     0.000839
      f-3     :     0.000917
      g0      :     0.000020  g :     0.000219
      g+1     :     0.000027
      g-1     :     0.000003
      g+2     :     0.000031
      g-2     :     0.000006
      g+3     :     0.000037
      g-3     :     0.000022
      g+4     :     0.000037
      g-4     :     0.000036
  2 N s       :     3.588870  s :     3.588870
      pz      :     1.132107  p :     3.637138
      px      :     1.302825
      py      :     1.202206
      dz2     :     0.016999  d :     0.060954
      dxz     :     0.011336
      dyz     :     0.014964
      dx2y2   :     0.007605
      dxy     :     0.010051
      f0      :     0.001315  f :     0.008616
      f+1     :     0.001180
      f-1     :     0.002041
      f+2     :     0.001297
      f-2     :     0.001363
      f+3     :     0.000580
      f-3     :     0.000840
      g0      :     0.000054  g :     0.000519
      g+1     :     0.000076
      g-1     :     0.000068
      g+2     :     0.000066
      g-2     :     0.000080
      g+3     :     0.000060
      g-3     :     0.000072
      g+4     :     0.000027
      g-4     :     0.000017
  3 N s       :     3.500690  s :     3.500690
      pz      :     1.089363  p :     3.447391
      px      :     1.213428
      py      :     1.144599
      dz2     :     0.023429  d :     0.105525
      dxz     :     0.021862
      dyz     :     0.020275
      dx2y2   :     0.016916
      dxy     :     0.023043
      f0      :     0.000861  f :     0.008270
      f+1     :     0.001349
      f-1     :     0.001215
      f+2     :     0.001414
      f-2     :     0.001689
      f+3     :     0.000919
      f-3     :     0.000823
      g0      :     0.000039  g :     0.000541
      g+1     :     0.000057
      g-1     :     0.000051
      g+2     :     0.000022
      g-2     :     0.000136
      g+3     :     0.000090
      g-3     :     0.000109
      g+4     :     0.000020
      g-4     :     0.000018
  4 C s       :     3.150575  s :     3.150575
      pz      :     0.756121  p :     2.220038
      px      :     0.758269
      py      :     0.705648
      dz2     :     0.042718  d :     0.247111
      dxz     :     0.054390
      dyz     :     0.039129
      dx2y2   :     0.075332
      dxy     :     0.035541
      f0      :     0.004923  f :     0.032493
      f+1     :     0.002550
      f-1     :     0.005477
      f+2     :     0.002643
      f-2     :     0.007180
      f+3     :     0.005552
      f-3     :     0.004167
      g0      :     0.000277  g :     0.003839
      g+1     :     0.000350
      g-1     :     0.000442
      g+2     :     0.000339
      g-2     :     0.000490
      g+3     :     0.000370
      g-3     :     0.000515
      g+4     :     0.000416
      g-4     :     0.000640
  5 C s       :     3.235828  s :     3.235828
      pz      :     0.713755  p :     2.250513
      px      :     0.693630
      py      :     0.843128
      dz2     :     0.012489  d :     0.113941
      dxz     :     0.032318
      dyz     :     0.019847
      dx2y2   :     0.025204
      dxy     :     0.024083
      f0      :     0.002397  f :     0.018474
      f+1     :     0.003218
      f-1     :     0.002155
      f+2     :     0.003905
      f-2     :     0.002462
      f+3     :     0.002296
      f-3     :     0.002042
      g0      :     0.000159  g :     0.001567
      g+1     :     0.000236
      g-1     :     0.000084
      g+2     :     0.000180
      g-2     :     0.000235
      g+3     :     0.000159
      g-3     :     0.000211
      g+4     :     0.000162
      g-4     :     0.000141
  6 H s       :     0.884150  s :     0.884150
      pz      :     0.011750  p :     0.043457
      px      :     0.017339
      py      :     0.014369
      dz2     :     0.000866  d :     0.005097
      dxz     :     0.000665
      dyz     :     0.000826
      dx2y2   :     0.000671
      dxy     :     0.002069
      f0      :     0.000010  f :     0.000384
      f+1     :     0.000007
      f-1     :     0.000114
      f+2     :     0.000033
      f-2     :     0.000076
      f+3     :     0.000108
      f-3     :     0.000037
  7 C s       :     3.275548  s :     3.275548
      pz      :     0.912430  p :     2.476106
      px      :     0.723307
      py      :     0.840369
      dz2     :     0.024964  d :     0.096021
      dxz     :     0.024439
      dyz     :     0.015917
      dx2y2   :     0.016406
      dxy     :     0.014295
      f0      :     0.004583  f :     0.018785
      f+1     :     0.002050
      f-1     :     0.001176
      f+2     :     0.003982
      f-2     :     0.002867
      f+3     :     0.002438
      f-3     :     0.001689
      g0      :     0.000154  g :     0.001533
      g+1     :     0.000321
      g-1     :     0.000101
      g+2     :     0.000257
      g-2     :     0.000224
      g+3     :     0.000122
      g-3     :     0.000141
      g+4     :     0.000101
      g-4     :     0.000110
  8 C s       :     3.351499  s :     3.351499
      pz      :     0.933499  p :     2.831091
      px      :     0.888450
      py      :     1.009142
      dz2     :     0.018801  d :     0.095366
      dxz     :     0.027489
      dyz     :     0.013942
      dx2y2   :     0.016703
      dxy     :     0.018431
      f0      :     0.002678  f :     0.013775
      f+1     :     0.001357
      f-1     :     0.001315
      f+2     :     0.002347
      f-2     :     0.002258
      f+3     :     0.002120
      f-3     :     0.001701
      g0      :     0.000105  g :     0.001255
      g+1     :     0.000268
      g-1     :     0.000041
      g+2     :     0.000188
      g-2     :     0.000169
      g+3     :     0.000106
      g-3     :     0.000114
      g+4     :     0.000155
      g-4     :     0.000110
  9 H s       :     0.814012  s :     0.814012
      pz      :     0.001824  p :     0.019283
      px      :     0.007556
      py      :     0.009903
      dz2     :     0.000948  d :     0.002981
      dxz     :     0.000639
      dyz     :     0.000571
      dx2y2   :     0.000434
      dxy     :     0.000389
      f0      :     0.000096  f :     0.000297
      f+1     :     0.000039
      f-1     :     0.000036
      f+2     :     0.000072
      f-2     :     0.000031
      f+3     :     0.000012
      f-3     :     0.000012
 10 C s       :     3.203552  s :     3.203552
      pz      :     0.930972  p :     2.805518
      px      :     0.935536
      py      :     0.939010
      dz2     :     0.018276  d :     0.118212
      dxz     :     0.055447
      dyz     :     0.009328
      dx2y2   :     0.014260
      dxy     :     0.020901
      f0      :     0.003033  f :     0.012927
      f+1     :     0.001343
      f-1     :     0.001033
      f+2     :     0.002893
      f-2     :     0.001463
      f+3     :     0.001771
      f-3     :     0.001390
      g0      :     0.000149  g :     0.001276
      g+1     :     0.000229
      g-1     :     0.000089
      g+2     :     0.000210
      g-2     :     0.000170
      g+3     :     0.000077
      g-3     :     0.000098
      g+4     :     0.000141
      g-4     :     0.000113
 11 H s       :     0.810246  s :     0.810246
      pz      :     0.003510  p :     0.019092
      px      :     0.006069
      py      :     0.009513
      dz2     :     0.000846  d :     0.002623
      dxz     :     0.000234
      dyz     :     0.000686
      dx2y2   :     0.000401
      dxy     :     0.000455
      f0      :     0.000071  f :     0.000274
      f+1     :     0.000036
      f-1     :     0.000029
      f+2     :     0.000038
      f-2     :     0.000064
      f+3     :     0.000017
      f-3     :     0.000020
 12 C s       :     3.201471  s :     3.201471
      pz      :     0.900131  p :     2.778509
      px      :     0.948953
      py      :     0.929425
      dz2     :     0.050290  d :     0.124757
      dxz     :     0.019793
      dyz     :     0.020385
      dx2y2   :     0.019287
      dxy     :     0.015002
      f0      :     0.003209  f :     0.012579
      f+1     :     0.001448
      f-1     :     0.001227
      f+2     :     0.002477
      f-2     :     0.002142
      f+3     :     0.001050
      f-3     :     0.001026
      g0      :     0.000139  g :     0.001256
      g+1     :     0.000274
      g-1     :     0.000091
      g+2     :     0.000234
      g-2     :     0.000212
      g+3     :     0.000104
      g-3     :     0.000122
      g+4     :     0.000022
      g-4     :     0.000057
 13 H s       :     0.828791  s :     0.828791
      pz      :     0.007359  p :     0.022032
      px      :     0.005779
      py      :     0.008895
      dz2     :     0.000137  d :     0.002838
      dxz     :     0.001119
      dyz     :     0.000137
      dx2y2   :     0.000562
      dxy     :     0.000882
      f0      :     0.000041  f :     0.000280
      f+1     :     0.000017
      f-1     :     0.000008
      f+2     :     0.000056
      f-2     :     0.000024
      f+3     :     0.000074
      f-3     :     0.000060
 14 C s       :     3.167605  s :     3.167605
      pz      :     0.938320  p :     2.810242
      px      :     0.918254
      py      :     0.953668
      dz2     :     0.026234  d :     0.118829
      dxz     :     0.038320
      dyz     :     0.016763
      dx2y2   :     0.019651
      dxy     :     0.017861
      f0      :     0.002758  f :     0.012580
      f+1     :     0.001046
      f-1     :     0.001266
      f+2     :     0.002127
      f-2     :     0.002034
      f+3     :     0.001875
      f-3     :     0.001472
      g0      :     0.000111  g :     0.001268
      g+1     :     0.000281
      g-1     :     0.000043
      g+2     :     0.000187
      g-2     :     0.000183
      g+3     :     0.000103
      g-3     :     0.000103
      g+4     :     0.000153
      g-4     :     0.000104
 15 H s       :     0.829601  s :     0.829601
      pz      :     0.006508  p :     0.022349
      px      :     0.006737
      py      :     0.009104
      dz2     :     0.000900  d :     0.002902
      dxz     :     0.000713
      dyz     :     0.000587
      dx2y2   :     0.000395
      dxy     :     0.000307
      f0      :     0.000093  f :     0.000290
      f+1     :     0.000043
      f-1     :     0.000029
      f+2     :     0.000070
      f-2     :     0.000035
      f+3     :     0.000011
      f-3     :     0.000010
 16 C s       :     3.289554  s :     3.289554
      pz      :     0.976630  p :     2.785416
      px      :     0.924960
      py      :     0.883826
      dz2     :     0.018454  d :     0.104423
      dxz     :     0.045491
      dyz     :     0.007197
      dx2y2   :     0.011112
      dxy     :     0.022169
      f0      :     0.003270  f :     0.014075
      f+1     :     0.001270
      f-1     :     0.001033
      f+2     :     0.003384
      f-2     :     0.001578
      f+3     :     0.001813
      f-3     :     0.001727
      g0      :     0.000139  g :     0.001245
      g+1     :     0.000238
      g-1     :     0.000076
      g+2     :     0.000202
      g-2     :     0.000171
      g+3     :     0.000078
      g-3     :     0.000089
      g+4     :     0.000142
      g-4     :     0.000110
 17 H s       :     0.885359  s :     0.885359
      pz      :     0.011024  p :     0.029713
      px      :     0.007497
      py      :     0.011192
      dz2     :     0.001431  d :     0.003587
      dxz     :     0.000253
      dyz     :     0.000851
      dx2y2   :     0.000455
      dxy     :     0.000597
      f0      :     0.000091  f :     0.000316
      f+1     :     0.000041
      f-1     :     0.000041
      f+2     :     0.000036
      f-2     :     0.000072
      f+3     :     0.000015
      f-3     :     0.000020
 18 C s       :     3.261528  s :     3.261528
      pz      :     0.721729  p :     2.548897
      px      :     0.884362
      py      :     0.942806
      dz2     :     0.027814  d :     0.141248
      dxz     :     0.023052
      dyz     :     0.029004
      dx2y2   :     0.030413
      dxy     :     0.030965
      f0      :     0.004495  f :     0.024211
      f+1     :     0.002144
      f-1     :     0.004408
      f+2     :     0.003442
      f-2     :     0.003440
      f+3     :     0.002994
      f-3     :     0.003288
      g0      :     0.000234  g :     0.001945
      g+1     :     0.000256
      g-1     :     0.000214
      g+2     :     0.000253
      g-2     :     0.000208
      g+3     :     0.000207
      g-3     :     0.000192
      g+4     :     0.000188
      g-4     :     0.000194
 19 C s       :     3.160411  s :     3.160411
      pz      :     1.015764  p :     3.005834
      px      :     1.032067
      py      :     0.958003
      dz2     :     0.015189  d :     0.066877
      dxz     :     0.009432
      dyz     :     0.012201
      dx2y2   :     0.014436
      dxy     :     0.015618
      f0      :     0.000757  f :     0.006419
      f+1     :     0.000579
      f-1     :     0.001513
      f+2     :     0.000870
      f-2     :     0.001114
      f+3     :     0.000933
      f-3     :     0.000653
      g0      :     0.000068  g :     0.000749
      g+1     :     0.000078
      g-1     :     0.000103
      g+2     :     0.000122
      g-2     :     0.000036
      g+3     :     0.000083
      g-3     :     0.000108
      g+4     :     0.000052
      g-4     :     0.000097
 20 H s       :     0.878874  s :     0.878874
      pz      :     0.010876  p :     0.030906
      px      :     0.011152
      py      :     0.008878
      dz2     :     0.000856  d :     0.004145
      dxz     :     0.000295
      dyz     :     0.000740
      dx2y2   :     0.001495
      dxy     :     0.000758
      f0      :     0.000010  f :     0.000387
      f+1     :     0.000028
      f-1     :     0.000094
      f+2     :     0.000054
      f-2     :     0.000025
      f+3     :     0.000050
      f-3     :     0.000124
 21 H s       :     0.847213  s :     0.847213
      pz      :     0.007292  p :     0.026099
      px      :     0.010133
      py      :     0.008674
      dz2     :     0.001207  d :     0.003889
      dxz     :     0.000959
      dyz     :     0.001109
      dx2y2   :     0.000367
      dxy     :     0.000247
      f0      :     0.000128  f :     0.000386
      f+1     :     0.000055
      f-1     :     0.000086
      f+2     :     0.000072
      f-2     :     0.000035
      f+3     :     0.000004
      f-3     :     0.000007
 22 H s       :     0.864531  s :     0.864531
      pz      :     0.010117  p :     0.027628
      px      :     0.008494
      py      :     0.009017
      dz2     :     0.000166  d :     0.003981
      dxz     :     0.001644
      dyz     :     0.000207
      dx2y2   :     0.000553
      dxy     :     0.001410
      f0      :     0.000064  f :     0.000383
      f+1     :     0.000016
      f-1     :     0.000009
      f+2     :     0.000077
      f-2     :     0.000047
      f+3     :     0.000070
      f-3     :     0.000100
 23 C s       :     3.155299  s :     3.155299
      pz      :     1.038762  p :     3.027958
      px      :     0.960918
      py      :     1.028279
      dz2     :     0.010382  d :     0.069134
      dxz     :     0.013186
      dyz     :     0.016958
      dx2y2   :     0.013239
      dxy     :     0.015369
      f0      :     0.001008  f :     0.006373
      f+1     :     0.000644
      f-1     :     0.000469
      f+2     :     0.001022
      f-2     :     0.000704
      f+3     :     0.001193
      f-3     :     0.001333
      g0      :     0.000043  g :     0.000756
      g+1     :     0.000105
      g-1     :     0.000031
      g+2     :     0.000092
      g-2     :     0.000059
      g+3     :     0.000075
      g-3     :     0.000091
      g+4     :     0.000121
      g-4     :     0.000138
 24 H s       :     0.854182  s :     0.854182
      pz      :     0.009409  p :     0.026708
      px      :     0.007888
      py      :     0.009411
      dz2     :     0.001311  d :     0.003902
      dxz     :     0.000567
      dyz     :     0.000431
      dx2y2   :     0.000611
      dxy     :     0.000983
      f0      :     0.000045  f :     0.000380
      f+1     :     0.000007
      f-1     :     0.000130
      f+2     :     0.000018
      f-2     :     0.000083
      f+3     :     0.000059
      f-3     :     0.000038
 25 H s       :     0.848938  s :     0.848938
      pz      :     0.008179  p :     0.026498
      px      :     0.008219
      py      :     0.010100
      dz2     :     0.000824  d :     0.003853
      dxz     :     0.001009
      dyz     :     0.001265
      dx2y2   :     0.000407
      dxy     :     0.000348
      f0      :     0.000089  f :     0.000382
      f+1     :     0.000049
      f-1     :     0.000087
      f+2     :     0.000081
      f-2     :     0.000059
      f+3     :     0.000006
      f-3     :     0.000010
 26 H s       :     0.869371  s :     0.869371
      pz      :     0.010849  p :     0.030636
      px      :     0.008903
      py      :     0.010885
      dz2     :     0.000782  d :     0.004103
      dxz     :     0.000574
      dyz     :     0.000749
      dx2y2   :     0.001155
      dxy     :     0.000844
      f0      :     0.000012  f :     0.000386
      f+1     :     0.000040
      f-1     :     0.000098
      f+2     :     0.000046
      f-2     :     0.000047
      f+3     :     0.000040
      f-3     :     0.000103
 27 C s       :     3.183483  s :     3.183483
      pz      :     1.040957  p :     3.033365
      px      :     1.018718
      py      :     0.973690
      dz2     :     0.012555  d :     0.066749
      dxz     :     0.009825
      dyz     :     0.014908
      dx2y2   :     0.019664
      dxy     :     0.009797
      f0      :     0.000529  f :     0.006344
      f+1     :     0.000643
      f-1     :     0.001321
      f+2     :     0.001323
      f-2     :     0.000689
      f+3     :     0.000856
      f-3     :     0.000983
      g0      :     0.000052  g :     0.000752
      g+1     :     0.000075
      g-1     :     0.000100
      g+2     :     0.000053
      g-2     :     0.000061
      g+3     :     0.000120
      g-3     :     0.000088
      g+4     :     0.000101
      g-4     :     0.000102
 28 H s       :     0.850314  s :     0.850314
      pz      :     0.007944  p :     0.026503
      px      :     0.009535
      py      :     0.009024
      dz2     :     0.001097  d :     0.003872
      dxz     :     0.000747
      dyz     :     0.001366
      dx2y2   :     0.000367
      dxy     :     0.000295
      f0      :     0.000127  f :     0.000384
      f+1     :     0.000027
      f-1     :     0.000107
      f+2     :     0.000058
      f-2     :     0.000050
      f+3     :     0.000005
      f-3     :     0.000011
 29 H s       :     0.860620  s :     0.860620
      pz      :     0.009649  p :     0.025301
      px      :     0.009943
      py      :     0.005709
      dz2     :     0.001146  d :     0.003896
      dxz     :     0.000595
      dyz     :     0.000408
      dx2y2   :     0.000682
      dxy     :     0.001064
      f0      :     0.000037  f :     0.000389
      f+1     :     0.000003
      f-1     :     0.000117
      f+2     :     0.000023
      f-2     :     0.000094
      f+3     :     0.000071
      f-3     :     0.000043
 30 H s       :     0.851671  s :     0.851671
      pz      :     0.008869  p :     0.023942
      px      :     0.006040
      py      :     0.009033
      dz2     :     0.000156  d :     0.003823
      dxz     :     0.001567
      dyz     :     0.000189
      dx2y2   :     0.000782
      dxy     :     0.001129
      f0      :     0.000063  f :     0.000387
      f+1     :     0.000024
      f-1     :     0.000005
      f+2     :     0.000088
      f-2     :     0.000040
      f+3     :     0.000086
      f-3     :     0.000081
 31 C s       :     3.267512  s :     3.267512
      pz      :     0.616086  p :     2.338048
      px      :     0.917606
      py      :     0.804356
      dz2     :     0.010084  d :     0.093806
      dxz     :     0.025741
      dyz     :     0.028185
      dx2y2   :     0.019764
      dxy     :     0.010032
      f0      :     0.005901  f :     0.023739
      f+1     :     0.003538
      f-1     :     0.002766
      f+2     :     0.002389
      f-2     :     0.004803
      f+3     :     0.001452
      f-3     :     0.002890
      g0      :     0.000236  g :     0.001896
      g+1     :     0.000259
      g-1     :     0.000334
      g+2     :     0.000224
      g-2     :     0.000352
      g+3     :     0.000147
      g-3     :     0.000110
      g+4     :     0.000110
      g-4     :     0.000126
 32 C s       :     3.358076  s :     3.358076
      pz      :     0.766368  p :     2.517318
      px      :     0.860727
      py      :     0.890223
      dz2     :     0.024219  d :     0.110198
      dxz     :     0.025838
      dyz     :     0.022695
      dx2y2   :     0.020041
      dxy     :     0.017405
      f0      :     0.003679  f :     0.019123
      f+1     :     0.003391
      f-1     :     0.002912
      f+2     :     0.002687
      f-2     :     0.002564
      f+3     :     0.001791
      f-3     :     0.002098
      g0      :     0.000237  g :     0.001515
      g+1     :     0.000199
      g-1     :     0.000271
      g+2     :     0.000172
      g-2     :     0.000214
      g+3     :     0.000145
      g-3     :     0.000133
      g+4     :     0.000072
      g-4     :     0.000072
 33 C s       :     3.215573  s :     3.215573
      pz      :     0.923248  p :     2.744101
      px      :     0.916196
      py      :     0.904657
      dz2     :     0.027662  d :     0.095262
      dxz     :     0.010744
      dyz     :     0.020070
      dx2y2   :     0.022874
      dxy     :     0.013911
      f0      :     0.002491  f :     0.013192
      f+1     :     0.001501
      f-1     :     0.001956
      f+2     :     0.001721
      f-2     :     0.001959
      f+3     :     0.001105
      f-3     :     0.002460
      g0      :     0.000146  g :     0.001236
      g+1     :     0.000100
      g-1     :     0.000196
      g+2     :     0.000122
      g-2     :     0.000198
      g+3     :     0.000141
      g-3     :     0.000122
      g+4     :     0.000100
      g-4     :     0.000111
 34 H s       :     0.867156  s :     0.867156
      pz      :     0.006921  p :     0.029242
      px      :     0.011726
      py      :     0.010596
      dz2     :     0.000947  d :     0.003564
      dxz     :     0.001177
      dyz     :     0.000939
      dx2y2   :     0.000260
      dxy     :     0.000242
      f0      :     0.000093  f :     0.000321
      f+1     :     0.000107
      f-1     :     0.000059
      f+2     :     0.000025
      f-2     :     0.000031
      f+3     :     0.000002
      f-3     :     0.000004
 35 C s       :     3.204902  s :     3.204902
      pz      :     0.939586  p :     2.806473
      px      :     0.937627
      py      :     0.929259
      dz2     :     0.018060  d :     0.130246
      dxz     :     0.038073
      dyz     :     0.047654
      dx2y2   :     0.017580
      dxy     :     0.008879
      f0      :     0.002908  f :     0.013149
      f+1     :     0.002337
      f-1     :     0.001721
      f+2     :     0.000652
      f-2     :     0.002418
      f+3     :     0.000894
      f-3     :     0.002218
      g0      :     0.000219  g :     0.001283
      g+1     :     0.000173
      g-1     :     0.000245
      g+2     :     0.000106
      g-2     :     0.000208
      g+3     :     0.000073
      g-3     :     0.000040
      g+4     :     0.000098
      g-4     :     0.000120
 36 H s       :     0.827186  s :     0.827186
      pz      :     0.006314  p :     0.022151
      px      :     0.008416
      py      :     0.007421
      dz2     :     0.000945  d :     0.002847
      dxz     :     0.000496
      dyz     :     0.000481
      dx2y2   :     0.000564
      dxy     :     0.000361
      f0      :     0.000067  f :     0.000284
      f+1     :     0.000035
      f-1     :     0.000038
      f+2     :     0.000077
      f-2     :     0.000023
      f+3     :     0.000020
      f-3     :     0.000023
 37 C s       :     3.184274  s :     3.184274
      pz      :     0.901189  p :     2.809854
      px      :     0.933363
      py      :     0.975303
      dz2     :     0.044904  d :     0.119489
      dxz     :     0.027163
      dyz     :     0.024350
      dx2y2   :     0.009021
      dxy     :     0.014050
      f0      :     0.002979  f :     0.013011
      f+1     :     0.002376
      f-1     :     0.001930
      f+2     :     0.001885
      f-2     :     0.001740
      f+3     :     0.001198
      f-3     :     0.000902
      g0      :     0.000228  g :     0.001267
      g+1     :     0.000187
      g-1     :     0.000247
      g+2     :     0.000180
      g-2     :     0.000186
      g+3     :     0.000092
      g-3     :     0.000089
      g+4     :     0.000032
      g-4     :     0.000026
 38 H s       :     0.815998  s :     0.815998
      pz      :     0.007103  p :     0.022002
      px      :     0.008086
      py      :     0.006813
      dz2     :     0.000236  d :     0.002840
      dxz     :     0.000449
      dyz     :     0.000759
      dx2y2   :     0.001091
      dxy     :     0.000304
      f0      :     0.000029  f :     0.000287
      f+1     :     0.000018
      f-1     :     0.000031
      f+2     :     0.000019
      f-2     :     0.000055
      f+3     :     0.000026
      f-3     :     0.000109
 39 C s       :     3.343174  s :     3.343174
      pz      :     0.961516  p :     2.731592
      px      :     0.909610
      py      :     0.860467
      dz2     :     0.025798  d :     0.100854
      dxz     :     0.017626
      dyz     :     0.022813
      dx2y2   :     0.021878
      dxy     :     0.012739
      f0      :     0.002941  f :     0.014089
      f+1     :     0.001447
      f-1     :     0.001771
      f+2     :     0.001747
      f-2     :     0.002067
      f+3     :     0.001433
      f-3     :     0.002683
      g0      :     0.000137  g :     0.001259
      g+1     :     0.000121
      g-1     :     0.000190
      g+2     :     0.000145
      g-2     :     0.000202
      g+3     :     0.000114
      g-3     :     0.000118
      g+4     :     0.000107
      g-4     :     0.000126
 40 H s       :     0.866918  s :     0.866918
      pz      :     0.004738  p :     0.026693
      px      :     0.010214
      py      :     0.011741
      dz2     :     0.000385  d :     0.003407
      dxz     :     0.001240
      dyz     :     0.001340
      dx2y2   :     0.000230
      dxy     :     0.000212
      f0      :     0.000063  f :     0.000310
      f+1     :     0.000098
      f-1     :     0.000081
      f+2     :     0.000031
      f-2     :     0.000030
      f+3     :     0.000004
      f-3     :     0.000003
 41 C s       :     3.265225  s :     3.265225
      pz      :     0.924536  p :     2.701735
      px      :     0.886306
      py      :     0.890894
      dz2     :     0.016166  d :     0.128318
      dxz     :     0.035224
      dyz     :     0.026863
      dx2y2   :     0.021663
      dxy     :     0.028402
      f0      :     0.002020  f :     0.019605
      f+1     :     0.002788
      f-1     :     0.002484
      f+2     :     0.002937
      f-2     :     0.004001
      f+3     :     0.002355
      f-3     :     0.003020
      g0      :     0.000117  g :     0.001613
      g+1     :     0.000176
      g-1     :     0.000115
      g+2     :     0.000102
      g-2     :     0.000302
      g+3     :     0.000259
      g-3     :     0.000245
      g+4     :     0.000156
      g-4     :     0.000140
 42 C s       :     3.155025  s :     3.155025
      pz      :     0.983925  p :     3.044678
      px      :     1.016089
      py      :     1.044664
      dz2     :     0.015710  d :     0.076163
      dxz     :     0.016942
      dyz     :     0.014914
      dx2y2   :     0.005906
      dxy     :     0.022691
      f0      :     0.000804  f :     0.006724
      f+1     :     0.001437
      f-1     :     0.000693
      f+2     :     0.000675
      f-2     :     0.001986
      f+3     :     0.000622
      f-3     :     0.000508
      g0      :     0.000050  g :     0.000752
      g+1     :     0.000122
      g-1     :     0.000072
      g+2     :     0.000088
      g-2     :     0.000163
      g+3     :     0.000087
      g-3     :     0.000090
      g+4     :     0.000065
      g-4     :     0.000016
 43 H s       :     0.858876  s :     0.858876
      pz      :     0.006931  p :     0.028291
      px      :     0.010473
      py      :     0.010887
      dz2     :     0.001453  d :     0.004053
      dxz     :     0.000574
      dyz     :     0.000907
      dx2y2   :     0.000537
      dxy     :     0.000581
      f0      :     0.000100  f :     0.000388
      f+1     :     0.000055
      f-1     :     0.000062
      f+2     :     0.000083
      f-2     :     0.000052
      f+3     :     0.000026
      f-3     :     0.000011
 44 H s       :     0.860721  s :     0.860721
      pz      :     0.008613  p :     0.026208
      px      :     0.009263
      py      :     0.008331
      dz2     :     0.000438  d :     0.003974
      dxz     :     0.000634
      dyz     :     0.001037
      dx2y2   :     0.001086
      dxy     :     0.000779
      f0      :     0.000030  f :     0.000390
      f+1     :     0.000031
      f-1     :     0.000057
      f+2     :     0.000050
      f-2     :     0.000078
      f+3     :     0.000024
      f-3     :     0.000119
 45 H s       :     0.842285  s :     0.842285
      pz      :     0.009584  p :     0.027179
      px      :     0.008442
      py      :     0.009153
      dz2     :     0.000457  d :     0.003915
      dxz     :     0.000737
      dyz     :     0.000592
      dx2y2   :     0.001617
      dxy     :     0.000511
      f0      :     0.000024  f :     0.000385
      f+1     :     0.000047
      f-1     :     0.000040
      f+2     :     0.000050
      f-2     :     0.000048
      f+3     :     0.000072
      f-3     :     0.000105
 46 C s       :     3.193800  s :     3.193800
      pz      :     0.960326  p :     2.984304
      px      :     1.007744
      py      :     1.016235
      dz2     :     0.010937  d :     0.069654
      dxz     :     0.015852
      dyz     :     0.019311
      dx2y2   :     0.008356
      dxy     :     0.015198
      f0      :     0.000265  f :     0.006548
      f+1     :     0.000979
      f-1     :     0.000833
      f+2     :     0.001024
      f-2     :     0.002374
      f+3     :     0.000783
      f-3     :     0.000291
      g0      :     0.000061  g :     0.000747
      g+1     :     0.000069
      g-1     :     0.000069
      g+2     :     0.000033
      g-2     :     0.000166
      g+3     :     0.000123
      g-3     :     0.000137
      g+4     :     0.000060
      g-4     :     0.000028
 47 H s       :     0.857704  s :     0.857704
      pz      :     0.011470  p :     0.031951
      px      :     0.008707
      py      :     0.011775
      dz2     :     0.000643  d :     0.004183
      dxz     :     0.000794
      dyz     :     0.000740
      dx2y2   :     0.001467
      dxy     :     0.000539
      f0      :     0.000011  f :     0.000380
      f+1     :     0.000068
      f-1     :     0.000043
      f+2     :     0.000072
      f-2     :     0.000053
      f+3     :     0.000072
      f-3     :     0.000063
 48 H s       :     0.851197  s :     0.851197
      pz      :     0.007159  p :     0.021998
      px      :     0.008097
      py      :     0.006742
      dz2     :     0.000806  d :     0.003563
      dxz     :     0.000564
      dyz     :     0.000469
      dx2y2   :     0.000899
      dxy     :     0.000825
      f0      :     0.000010  f :     0.000383
      f+1     :     0.000050
      f-1     :     0.000075
      f+2     :     0.000082
      f-2     :     0.000034
      f+3     :     0.000046
      f-3     :     0.000088
 49 H s       :     0.875336  s :     0.875336
      pz      :     0.009634  p :     0.028974
      px      :     0.009812
      py      :     0.009528
      dz2     :     0.001294  d :     0.004047
      dxz     :     0.000501
      dyz     :     0.000946
      dx2y2   :     0.000649
      dxy     :     0.000656
      f0      :     0.000068  f :     0.000376
      f+1     :     0.000064
      f-1     :     0.000057
      f+2     :     0.000103
      f-2     :     0.000032
      f+3     :     0.000031
      f-3     :     0.000020
 50 C s       :     3.160485  s :     3.160485
      pz      :     1.013240  p :     2.970648
      px      :     0.970465
      py      :     0.986943
      dz2     :     0.007195  d :     0.069376
      dxz     :     0.021230
      dyz     :     0.013164
      dx2y2   :     0.010087
      dxy     :     0.017700
      f0      :     0.000453  f :     0.006678
      f+1     :     0.001226
      f-1     :     0.000266
      f+2     :     0.000772
      f-2     :     0.001992
      f+3     :     0.000997
      f-3     :     0.000972
      g0      :     0.000056  g :     0.000756
      g+1     :     0.000057
      g-1     :     0.000062
      g+2     :     0.000034
      g-2     :     0.000120
      g+3     :     0.000108
      g-3     :     0.000133
      g+4     :     0.000103
      g-4     :     0.000083
 51 H s       :     0.882509  s :     0.882509
      pz      :     0.010341  p :     0.029306
      px      :     0.008743
      py      :     0.010223
      dz2     :     0.001063  d :     0.003889
      dxz     :     0.000506
      dyz     :     0.000980
      dx2y2   :     0.000634
      dxy     :     0.000708
      f0      :     0.000072  f :     0.000380
      f+1     :     0.000036
      f-1     :     0.000052
      f+2     :     0.000090
      f-2     :     0.000075
      f+3     :     0.000027
      f-3     :     0.000028
 52 H s       :     0.860368  s :     0.860368
      pz      :     0.008916  p :     0.025500
      px      :     0.009127
      py      :     0.007457
      dz2     :     0.000544  d :     0.003878
      dxz     :     0.000583
      dyz     :     0.000893
      dx2y2   :     0.001242
      dxy     :     0.000616
      f0      :     0.000018  f :     0.000385
      f+1     :     0.000034
      f-1     :     0.000076
      f+2     :     0.000059
      f-2     :     0.000057
      f+3     :     0.000037
      f-3     :     0.000104
 53 H s       :     0.879153  s :     0.879153
      pz      :     0.007857  p :     0.027729
      px      :     0.009105
      py      :     0.010768
      dz2     :     0.001393  d :     0.003995
      dxz     :     0.000762
      dyz     :     0.000569
      dx2y2   :     0.000694
      dxy     :     0.000577
      f0      :     0.000087  f :     0.000387
      f+1     :     0.000071
      f-1     :     0.000045
      f+2     :     0.000089
      f-2     :     0.000036
      f+3     :     0.000034
      f-3     :     0.000025
 54 C s       :     3.184886  s :     3.184886
      pz      :     0.693422  p :     2.242685
      px      :     0.781452
      py      :     0.767812
      dz2     :     0.039131  d :     0.260127
      dxz     :     0.061316
      dyz     :     0.045170
      dx2y2   :     0.057351
      dxy     :     0.057160
      f0      :     0.002092  f :     0.034348
      f+1     :     0.005428
      f-1     :     0.004186
      f+2     :     0.005963
      f-2     :     0.005158
      f+3     :     0.005302
      f-3     :     0.006219
      g0      :     0.000289  g :     0.003270
      g+1     :     0.000209
      g-1     :     0.000126
      g+2     :     0.000446
      g-2     :     0.000150
      g+3     :     0.000486
      g-3     :     0.000443
      g+4     :     0.000571
      g-4     :     0.000548
 55 C s       :     3.249202  s :     3.249202
      pz      :     0.912103  p :     2.541557
      px      :     0.884662
      py      :     0.744792
      dz2     :     0.031069  d :     0.120142
      dxz     :     0.015116
      dyz     :     0.025363
      dx2y2   :     0.022948
      dxy     :     0.025646
      f0      :     0.002310  f :     0.017887
      f+1     :     0.001403
      f-1     :     0.003336
      f+2     :     0.003197
      f-2     :     0.003061
      f+3     :     0.001749
      f-3     :     0.002831
      g0      :     0.000159  g :     0.001532
      g+1     :     0.000144
      g-1     :     0.000196
      g+2     :     0.000227
      g-2     :     0.000144
      g+3     :     0.000223
      g-3     :     0.000199
      g+4     :     0.000112
      g-4     :     0.000130
 56 C s       :     3.227362  s :     3.227362
      pz      :     0.943153  p :     2.783145
      px      :     0.968287
      py      :     0.871705
      dz2     :     0.020623  d :     0.107923
      dxz     :     0.013348
      dyz     :     0.026287
      dx2y2   :     0.024519
      dxy     :     0.023146
      f0      :     0.000963  f :     0.013805
      f+1     :     0.001228
      f-1     :     0.003004
      f+2     :     0.002222
      f-2     :     0.002027
      f+3     :     0.001695
      f-3     :     0.002666
      g0      :     0.000103  g :     0.001269
      g+1     :     0.000055
      g-1     :     0.000179
      g+2     :     0.000183
      g-2     :     0.000088
      g+3     :     0.000154
      g-3     :     0.000174
      g+4     :     0.000192
      g-4     :     0.000141
 57 H s       :     0.828258  s :     0.828258
      pz      :     0.008484  p :     0.024991
      px      :     0.007813
      py      :     0.008695
      dz2     :     0.001040  d :     0.003300
      dxz     :     0.000370
      dyz     :     0.000903
      dx2y2   :     0.000470
      dxy     :     0.000517
      f0      :     0.000091  f :     0.000304
      f+1     :     0.000032
      f-1     :     0.000040
      f+2     :     0.000056
      f-2     :     0.000058
      f+3     :     0.000014
      f-3     :     0.000014
 58 C s       :     3.194856  s :     3.194856
      pz      :     0.920306  p :     2.795865
      px      :     0.936975
      py      :     0.938584
      dz2     :     0.017663  d :     0.119134
      dxz     :     0.007321
      dyz     :     0.051220
      dx2y2   :     0.013786
      dxy     :     0.029144
      f0      :     0.002133  f :     0.012417
      f+1     :     0.001002
      f-1     :     0.001711
      f+2     :     0.002250
      f-2     :     0.002112
      f+3     :     0.001451
      f-3     :     0.001758
      g0      :     0.000142  g :     0.001268
      g+1     :     0.000134
      g-1     :     0.000134
      g+2     :     0.000171
      g-2     :     0.000134
      g+3     :     0.000163
      g-3     :     0.000126
      g+4     :     0.000132
      g-4     :     0.000132
 59 H s       :     0.823654  s :     0.823654
      pz      :     0.007933  p :     0.022767
      px      :     0.008958
      py      :     0.005875
      dz2     :     0.000846  d :     0.002880
      dxz     :     0.000407
      dyz     :     0.000389
      dx2y2   :     0.000605
      dxy     :     0.000633
      f0      :     0.000019  f :     0.000284
      f+1     :     0.000018
      f-1     :     0.000084
      f+2     :     0.000045
      f-2     :     0.000040
      f+3     :     0.000031
      f-3     :     0.000046
 60 C s       :     3.202206  s :     3.202206
      pz      :     0.906513  p :     2.777428
      px      :     0.917908
      py      :     0.953007
      dz2     :     0.034282  d :     0.125613
      dxz     :     0.017082
      dyz     :     0.028027
      dx2y2   :     0.025341
      dxy     :     0.020881
      f0      :     0.001880  f :     0.012528
      f+1     :     0.001059
      f-1     :     0.002527
      f+2     :     0.001938
      f-2     :     0.002319
      f+3     :     0.001088
      f-3     :     0.001716
      g0      :     0.000113  g :     0.001265
      g+1     :     0.000135
      g-1     :     0.000161
      g+2     :     0.000196
      g-2     :     0.000150
      g+3     :     0.000183
      g-3     :     0.000168
      g+4     :     0.000069
      g-4     :     0.000088
 61 H s       :     0.826013  s :     0.826013
      pz      :     0.007998  p :     0.022728
      px      :     0.008989
      py      :     0.005741
      dz2     :     0.000270  d :     0.002868
      dxz     :     0.000160
      dyz     :     0.000995
      dx2y2   :     0.000502
      dxy     :     0.000940
      f0      :     0.000025  f :     0.000280
      f+1     :     0.000010
      f-1     :     0.000043
      f+2     :     0.000052
      f-2     :     0.000026
      f+3     :     0.000061
      f-3     :     0.000062
 62 C s       :     3.172121  s :     3.172121
      pz      :     0.973238  p :     2.812075
      px      :     0.948579
      py      :     0.890258
      dz2     :     0.025750  d :     0.118340
      dxz     :     0.016471
      dyz     :     0.024819
      dx2y2   :     0.028009
      dxy     :     0.023291
      f0      :     0.000935  f :     0.012468
      f+1     :     0.001261
      f-1     :     0.002605
      f+2     :     0.002004
      f-2     :     0.002086
      f+3     :     0.001443
      f-3     :     0.002135
      g0      :     0.000103  g :     0.001279
      g+1     :     0.000056
      g-1     :     0.000197
      g+2     :     0.000188
      g-2     :     0.000098
      g+3     :     0.000154
      g-3     :     0.000175
      g+4     :     0.000173
      g-4     :     0.000135
 63 H s       :     0.818344  s :     0.818344
      pz      :     0.006401  p :     0.022220
      px      :     0.008975
      py      :     0.006844
      dz2     :     0.000852  d :     0.002820
      dxz     :     0.000386
      dyz     :     0.000791
      dx2y2   :     0.000376
      dxy     :     0.000415
      f0      :     0.000090  f :     0.000283
      f+1     :     0.000019
      f-1     :     0.000040
      f+2     :     0.000053
      f-2     :     0.000056
      f+3     :     0.000013
      f-3     :     0.000012
 64 C s       :     3.292481  s :     3.292481
      pz      :     0.919349  p :     2.734744
      px      :     0.876989
      py      :     0.938405
      dz2     :     0.017060  d :     0.100293
      dxz     :     0.006224
      dyz     :     0.037858
      dx2y2   :     0.013501
      dxy     :     0.025650
      f0      :     0.002292  f :     0.013324
      f+1     :     0.001005
      f-1     :     0.001914
      f+2     :     0.002510
      f-2     :     0.002068
      f+3     :     0.001735
      f-3     :     0.001800
      g0      :     0.000154  g :     0.001245
      g+1     :     0.000135
      g-1     :     0.000131
      g+2     :     0.000165
      g-2     :     0.000135
      g+3     :     0.000145
      g-3     :     0.000123
      g+4     :     0.000128
      g-4     :     0.000129
 65 H s       :     0.848763  s :     0.848763
      pz      :     0.013062  p :     0.033859
      px      :     0.012000
      py      :     0.008797
      dz2     :     0.001192  d :     0.003813
      dxz     :     0.000599
      dyz     :     0.000445
      dx2y2   :     0.000685
      dxy     :     0.000892
      f0      :     0.000024  f :     0.000319
      f+1     :     0.000021
      f-1     :     0.000096
      f+2     :     0.000045
      f-2     :     0.000056
      f+3     :     0.000032
      f-3     :     0.000045
 66 H s       :     0.775120  s :     0.775120
      pz      :     0.027213  p :     0.086039
      px      :     0.034568
      py      :     0.024258
      dz2     :     0.001892  d :     0.011056
      dxz     :     0.002130
      dyz     :     0.001792
      dx2y2   :     0.003840
      dxy     :     0.001401
      f0      :     0.000045  f :     0.000970
      f+1     :     0.000124
      f-1     :     0.000125
      f+2     :     0.000145
      f-2     :     0.000145
      f+3     :     0.000183
      f-3     :     0.000204
 67 O s       :     3.834853  s :     3.834853
      pz      :     1.625101  p :     4.757205
      px      :     1.579729
      py      :     1.552375
      dz2     :     0.005782  d :     0.028159
      dxz     :     0.008978
      dyz     :     0.004583
      dx2y2   :     0.003504
      dxy     :     0.005312
      f0      :     0.000371  f :     0.003244
      f+1     :     0.000903
      f-1     :     0.000141
      f+2     :     0.000647
      f-2     :     0.000766
      f+3     :     0.000165
      f-3     :     0.000250
      g0      :     0.000018  g :     0.000170
      g+1     :     0.000024
      g-1     :     0.000001
      g+2     :     0.000042
      g-2     :     0.000019
      g+3     :     0.000026
      g-3     :     0.000027
      g+4     :     0.000005
      g-4     :     0.000007
 68 C s       :     3.016825  s :     3.016825
      pz      :     0.705651  p :     2.273762
      px      :     0.855243
      py      :     0.712867
      dz2     :     0.072538  d :     0.256259
      dxz     :     0.062271
      dyz     :     0.071991
      dx2y2   :     0.018258
      dxy     :     0.031202
      f0      :     0.005826  f :     0.031809
      f+1     :     0.010082
      f-1     :     0.004319
      f+2     :     0.003433
      f-2     :     0.004442
      f+3     :     0.001455
      f-3     :     0.002252
      g0      :     0.000862  g :     0.004512
      g+1     :     0.001254
      g-1     :     0.000545
      g+2     :     0.000533
      g-2     :     0.000373
      g+3     :     0.000334
      g-3     :     0.000395
      g+4     :     0.000104
      g-4     :     0.000111
 69 C s       :     3.279755  s :     3.279755
      pz      :     0.860965  p :     2.634114
      px      :     0.807095
      py      :     0.966054
      dz2     :     0.032656  d :     0.113936
      dxz     :     0.033643
      dyz     :     0.023104
      dx2y2   :     0.012017
      dxy     :     0.012516
      f0      :     0.002647  f :     0.017428
      f+1     :     0.005068
      f-1     :     0.001938
      f+2     :     0.002334
      f-2     :     0.001632
      f+3     :     0.001630
      f-3     :     0.002179
      g0      :     0.000268  g :     0.001546
      g+1     :     0.000398
      g-1     :     0.000145
      g+2     :     0.000170
      g-2     :     0.000131
      g+3     :     0.000156
      g-3     :     0.000141
      g+4     :     0.000077
      g-4     :     0.000061
 70 C s       :     3.236859  s :     3.236859
      pz      :     0.891732  p :     2.735291
      px      :     0.911993
      py      :     0.931566
      dz2     :     0.015690  d :     0.097470
      dxz     :     0.043268
      dyz     :     0.015647
      dx2y2   :     0.007301
      dxy     :     0.015564
      f0      :     0.001843  f :     0.012814
      f+1     :     0.003417
      f-1     :     0.001927
      f+2     :     0.002001
      f-2     :     0.000741
      f+3     :     0.000812
      f-3     :     0.002073
      g0      :     0.000245  g :     0.001249
      g+1     :     0.000274
      g-1     :     0.000151
      g+2     :     0.000176
      g-2     :     0.000059
      g+3     :     0.000099
      g-3     :     0.000069
      g+4     :     0.000061
      g-4     :     0.000115
 71 H s       :     0.868533  s :     0.868533
      pz      :     0.007892  p :     0.026647
      px      :     0.009239
      py      :     0.009517
      dz2     :     0.001080  d :     0.003338
      dxz     :     0.000606
      dyz     :     0.000519
      dx2y2   :     0.000448
      dxy     :     0.000686
      f0      :     0.000040  f :     0.000304
      f+1     :     0.000093
      f-1     :     0.000016
      f+2     :     0.000021
      f-2     :     0.000073
      f+3     :     0.000022
      f-3     :     0.000038
 72 C s       :     3.189234  s :     3.189234
      pz      :     0.969929  p :     2.821620
      px      :     0.894135
      py      :     0.957556
      dz2     :     0.046660  d :     0.122885
      dxz     :     0.028006
      dyz     :     0.007440
      dx2y2   :     0.016960
      dxy     :     0.023818
      f0      :     0.001749  f :     0.012404
      f+1     :     0.003532
      f-1     :     0.000562
      f+2     :     0.001464
      f-2     :     0.001683
      f+3     :     0.001067
      f-3     :     0.002346
      g0      :     0.000177  g :     0.001275
      g+1     :     0.000273
      g-1     :     0.000025
      g+2     :     0.000197
      g-2     :     0.000079
      g+3     :     0.000168
      g-3     :     0.000177
      g+4     :     0.000072
      g-4     :     0.000107
 73 H s       :     0.830483  s :     0.830483
      pz      :     0.005965  p :     0.023047
      px      :     0.006843
      py      :     0.010239
      dz2     :     0.000487  d :     0.002892
      dxz     :     0.001053
      dyz     :     0.001138
      dx2y2   :     0.000102
      dxy     :     0.000112
      f0      :     0.000050  f :     0.000283
      f+1     :     0.000083
      f-1     :     0.000111
      f+2     :     0.000019
      f-2     :     0.000018
      f+3     :     0.000001
      f-3     :     0.000001
 74 C s       :     3.192639  s :     3.192639
      pz      :     0.898106  p :     2.779664
      px      :     0.943272
      py      :     0.938286
      dz2     :     0.042491  d :     0.122966
      dxz     :     0.034854
      dyz     :     0.022872
      dx2y2   :     0.014504
      dxy     :     0.008244
      f0      :     0.001895  f :     0.012244
      f+1     :     0.003477
      f-1     :     0.001914
      f+2     :     0.001420
      f-2     :     0.001399
      f+3     :     0.001175
      f-3     :     0.000964
      g0      :     0.000253  g :     0.001260
      g+1     :     0.000330
      g-1     :     0.000133
      g+2     :     0.000145
      g-2     :     0.000115
      g+3     :     0.000113
      g-3     :     0.000104
      g+4     :     0.000043
      g-4     :     0.000022
 75 H s       :     0.831814  s :     0.831814
      pz      :     0.007146  p :     0.022954
      px      :     0.005752
      py      :     0.010055
      dz2     :     0.000411  d :     0.002910
      dxz     :     0.000943
      dyz     :     0.000156
      dx2y2   :     0.000291
      dxy     :     0.001109
      f0      :     0.000018  f :     0.000283
      f+1     :     0.000071
      f-1     :     0.000002
      f+2     :     0.000042
      f-2     :     0.000029
      f+3     :     0.000016
      f-3     :     0.000105
 76 C s       :     3.190226  s :     3.190226
      pz      :     0.925507  p :     2.811589
      px      :     0.930337
      py      :     0.955745
      dz2     :     0.014969  d :     0.123697
      dxz     :     0.071455
      dyz     :     0.016216
      dx2y2   :     0.005972
      dxy     :     0.015084
      f0      :     0.001706  f :     0.012375
      f+1     :     0.003486
      f-1     :     0.002016
      f+2     :     0.001637
      f-2     :     0.000601
      f+3     :     0.000914
      f-3     :     0.002014
      g0      :     0.000267  g :     0.001273
      g+1     :     0.000279
      g-1     :     0.000155
      g+2     :     0.000171
      g-2     :     0.000055
      g+3     :     0.000104
      g-3     :     0.000067
      g+4     :     0.000062
      g-4     :     0.000112
 77 H s       :     0.830280  s :     0.830280
      pz      :     0.006486  p :     0.022540
      px      :     0.005718
      py      :     0.010337
      dz2     :     0.000922  d :     0.002841
      dxz     :     0.000298
      dyz     :     0.000549
      dx2y2   :     0.000404
      dxy     :     0.000668
      f0      :     0.000042  f :     0.000281
      f+1     :     0.000070
      f-1     :     0.000016
      f+2     :     0.000024
      f-2     :     0.000068
      f+3     :     0.000023
      f-3     :     0.000038
 78 C s       :     3.240690  s :     3.240690
      pz      :     0.953926  p :     2.750102
      px      :     0.869727
      py      :     0.926448
      dz2     :     0.032324  d :     0.098476
      dxz     :     0.022516
      dyz     :     0.007366
      dx2y2   :     0.011555
      dxy     :     0.024715
      f0      :     0.001623  f :     0.012881
      f+1     :     0.003942
      f-1     :     0.000487
      f+2     :     0.001505
      f-2     :     0.001790
      f+3     :     0.001083
      f-3     :     0.002451
      g0      :     0.000172  g :     0.001250
      g+1     :     0.000252
      g-1     :     0.000028
      g+2     :     0.000193
      g-2     :     0.000071
      g+3     :     0.000167
      g-3     :     0.000181
      g+4     :     0.000073
      g-4     :     0.000112
 79 H s       :     0.857544  s :     0.857544
      pz      :     0.006334  p :     0.026686
      px      :     0.010220
      py      :     0.010133
      dz2     :     0.000727  d :     0.003323
      dxz     :     0.001117
      dyz     :     0.001127
      dx2y2   :     0.000216
      dxy     :     0.000136
      f0      :     0.000071  f :     0.000302
      f+1     :     0.000082
      f-1     :     0.000106
      f+2     :     0.000021
      f-2     :     0.000019
      f+3     :     0.000001
      f-3     :     0.000002
 80 O s       :     3.853633  s :     3.853633
      pz      :     1.365117  p :     4.759950
      px      :     1.816639
      py      :     1.578195
      dz2     :     0.010965  d :     0.027584
      dxz     :     0.005976
      dyz     :     0.009003
      dx2y2   :     0.000626
      dxy     :     0.001013
      f0      :     0.001102  f :     0.003137
      f+1     :     0.000703
      f-1     :     0.000979
      f+2     :     0.000152
      f-2     :     0.000146
      f+3     :     0.000025
      f-3     :     0.000029
      g0      :     0.000067  g :     0.000169
      g+1     :     0.000036
      g-1     :     0.000047
      g+2     :     0.000009
      g-2     :     0.000009
      g+3     :     0.000000
      g-3     :     0.000000
      g+4     :     0.000000
      g-4     :     0.000000
 81 H s       :     0.688366  s :     0.688366
      pz      :     0.017907  p :     0.098509
      px      :     0.045419
      py      :     0.035184
      dz2     :     0.001335  d :     0.009633
      dxz     :     0.001724
      dyz     :     0.001261
      dx2y2   :     0.003523
      dxy     :     0.001788
      f0      :     0.000073  f :     0.000950
      f+1     :     0.000121
      f-1     :     0.000077
      f+2     :     0.000079
      f-2     :     0.000168
      f+3     :     0.000223
      f-3     :     0.000209


                     *******************************
                     * LOEWDIN POPULATION ANALYSIS *
                     *******************************

----------------------
LOEWDIN ATOMIC CHARGES
----------------------
   0 O :    0.428385
   1 O :    0.336546
   2 N :    0.622985
   3 N :    0.658218
   4 C :   -0.576445
   5 C :   -0.028425
   6 H :   -0.021051
   7 C :   -0.100120
   8 C :    0.092532
   9 H :   -0.033563
  10 C :    0.074432
  11 H :   -0.047072
  12 C :    0.072941
  13 H :   -0.048124
  14 C :    0.073327
  15 H :   -0.048389
  16 C :    0.090140
  17 H :   -0.042310
  18 C :   -0.342077
  19 C :    0.246231
  20 H :   -0.056479
  21 H :   -0.042661
  22 H :   -0.047766
  23 C :    0.247210
  24 H :   -0.047556
  25 H :   -0.043078
  26 H :   -0.056151
  27 C :    0.240992
  28 H :   -0.041925
  29 H :   -0.049382
  30 H :   -0.047478
  31 C :   -0.132097
  32 C :   -0.030145
  33 C :    0.094286
  34 H :   -0.041734
  35 C :    0.077928
  36 H :   -0.044296
  37 C :    0.078055
  38 H :   -0.045771
  39 C :    0.089327
  40 H :   -0.034993
  41 C :   -0.233532
  42 C :    0.253280
  43 H :   -0.052929
  44 H :   -0.043901
  45 H :   -0.044672
  46 C :    0.254269
  47 H :   -0.041245
  48 H :   -0.032394
  49 H :   -0.037714
  50 C :    0.252639
  51 H :   -0.048952
  52 H :   -0.043086
  53 H :   -0.047554
  54 C :   -0.595914
  55 C :   -0.128646
  56 C :    0.094317
  57 H :   -0.037819
  58 C :    0.074505
  59 H :   -0.047405
  60 C :    0.077994
  61 H :   -0.046581
  62 C :    0.075080
  63 H :   -0.047099
  64 C :    0.089803
  65 H :   -0.052530
  66 H :   -0.138550
  67 O :    0.149308
  68 C :   -0.993609
  69 C :   -0.137574
  70 C :    0.070811
  71 H :   -0.054508
  72 C :    0.057570
  73 H :   -0.052851
  74 C :    0.060983
  75 H :   -0.051809
  76 C :    0.057488
  77 H :   -0.052850
  78 C :    0.071710
  79 H :   -0.055086
  80 O :    0.226972
  81 H :   -0.222365

-------------------------------
LOEWDIN REDUCED ORBITAL CHARGES
-------------------------------
  0 O s       :     3.179049  s :     3.179049
      pz      :     1.436056  p :     4.248848
      px      :     1.434008
      py      :     1.378784
      dz2     :     0.015837  d :     0.119436
      dxz     :     0.022847
      dyz     :     0.024917
      dx2y2   :     0.026221
      dxy     :     0.029614
      f0      :     0.003317  f :     0.023226
      f+1     :     0.002087
      f-1     :     0.002810
      f+2     :     0.001073
      f-2     :     0.004811
      f+3     :     0.004795
      f-3     :     0.004333
      g0      :     0.000082  g :     0.001057
      g+1     :     0.000109
      g-1     :     0.000080
      g+2     :     0.000032
      g-2     :     0.000142
      g+3     :     0.000059
      g-3     :     0.000145
      g+4     :     0.000172
      g-4     :     0.000237
  1 O s       :     3.232549  s :     3.232549
      pz      :     1.365506  p :     4.309692
      px      :     1.489170
      py      :     1.455017
      dz2     :     0.010898  d :     0.098487
      dxz     :     0.024924
      dyz     :     0.005898
      dx2y2   :     0.028800
      dxy     :     0.027967
      f0      :     0.001656  f :     0.021510
      f+1     :     0.003615
      f-1     :     0.000227
      f+2     :     0.003574
      f-2     :     0.002381
      f+3     :     0.005112
      f-3     :     0.004945
      g0      :     0.000092  g :     0.001217
      g+1     :     0.000133
      g-1     :     0.000019
      g+2     :     0.000142
      g-2     :     0.000024
      g+3     :     0.000186
      g-3     :     0.000153
      g+4     :     0.000263
      g-4     :     0.000204
  2 N s       :     2.686353  s :     2.686353
      pz      :     1.083263  p :     3.309718
      px      :     1.108263
      py      :     1.118192
      dz2     :     0.082225  d :     0.322627
      dxz     :     0.058629
      dyz     :     0.091221
      dx2y2   :     0.037725
      dxy     :     0.052826
      f0      :     0.008233  f :     0.054927
      f+1     :     0.004966
      f-1     :     0.015367
      f+2     :     0.009114
      f-2     :     0.007721
      f+3     :     0.004910
      f-3     :     0.004616
      g0      :     0.000330  g :     0.003390
      g+1     :     0.000236
      g-1     :     0.000659
      g+2     :     0.000646
      g-2     :     0.000329
      g+3     :     0.000416
      g-3     :     0.000325
      g+4     :     0.000212
      g-4     :     0.000237
  3 N s       :     2.662303  s :     2.662303
      pz      :     1.060656  p :     3.204988
      px      :     1.071792
      py      :     1.072540
      dz2     :     0.069004  d :     0.401956
      dxz     :     0.096668
      dyz     :     0.089238
      dx2y2   :     0.052053
      dxy     :     0.094992
      f0      :     0.012238  f :     0.070187
      f+1     :     0.010368
      f-1     :     0.009503
      f+2     :     0.011148
      f-2     :     0.008325
      f+3     :     0.009769
      f-3     :     0.008835
      g0      :     0.000190  g :     0.002348
      g+1     :     0.000317
      g-1     :     0.000368
      g+2     :     0.000307
      g-2     :     0.000207
      g+3     :     0.000306
      g-3     :     0.000242
      g+4     :     0.000158
      g-4     :     0.000253
  4 C s       :     2.576320  s :     2.576320
      pz      :     0.885089  p :     2.582474
      px      :     0.845735
      py      :     0.851650
      dz2     :     0.180724  d :     1.059721
      dxz     :     0.211337
      dyz     :     0.195205
      dx2y2   :     0.260172
      dxy     :     0.212283
      f0      :     0.046813  f :     0.315344
      f+1     :     0.029122
      f-1     :     0.055671
      f+2     :     0.030444
      f-2     :     0.057086
      f+3     :     0.056691
      f-3     :     0.039519
      g0      :     0.002599  g :     0.042586
      g+1     :     0.003170
      g-1     :     0.004932
      g+2     :     0.003140
      g-2     :     0.004787
      g+3     :     0.004361
      g-3     :     0.005791
      g+4     :     0.004943
      g-4     :     0.008863
  5 C s       :     2.527370  s :     2.527370
      pz      :     0.862145  p :     2.645493
      px      :     0.895066
      py      :     0.888282
      dz2     :     0.109503  d :     0.660768
      dxz     :     0.171346
      dyz     :     0.115691
      dx2y2   :     0.139152
      dxy     :     0.125076
      f0      :     0.025649  f :     0.181989
      f+1     :     0.027147
      f-1     :     0.018403
      f+2     :     0.034641
      f-2     :     0.028109
      f+3     :     0.026048
      f-3     :     0.021991
      g0      :     0.001286  g :     0.012804
      g+1     :     0.001607
      g-1     :     0.000991
      g+2     :     0.001187
      g-2     :     0.001861
      g+3     :     0.001668
      g-3     :     0.001828
      g+4     :     0.001580
      g-4     :     0.000796
  6 H s       :     0.724908  s :     0.724908
      pz      :     0.057019  p :     0.214232
      px      :     0.050054
      py      :     0.107160
      dz2     :     0.011818  d :     0.071985
      dxz     :     0.006856
      dyz     :     0.018188
      dx2y2   :     0.014058
      dxy     :     0.021066
      f0      :     0.000663  f :     0.009925
      f+1     :     0.000097
      f-1     :     0.002405
      f+2     :     0.001643
      f-2     :     0.001523
      f+3     :     0.002187
      f-3     :     0.001407
  7 C s       :     2.555666  s :     2.555666
      pz      :     0.988109  p :     2.716654
      px      :     0.903520
      py      :     0.825024
      dz2     :     0.162931  d :     0.651730
      dxz     :     0.170985
      dyz     :     0.106540
      dx2y2   :     0.107403
      dxy     :     0.103871
      f0      :     0.034001  f :     0.161493
      f+1     :     0.023957
      f-1     :     0.014758
      f+2     :     0.027901
      f-2     :     0.027430
      f+3     :     0.019027
      f-3     :     0.014419
      g0      :     0.001435  g :     0.014576
      g+1     :     0.002370
      g-1     :     0.001447
      g+2     :     0.002217
      g-2     :     0.001947
      g+3     :     0.001456
      g-3     :     0.001404
      g+4     :     0.001323
      g-4     :     0.000977
  8 C s       :     2.569623  s :     2.569623
      pz      :     0.917451  p :     2.690231
      px      :     0.982053
      py      :     0.790727
      dz2     :     0.102500  d :     0.517549
      dxz     :     0.155216
      dyz     :     0.067339
      dx2y2   :     0.092296
      dxy     :     0.100200
      f0      :     0.024036  f :     0.118209
      f+1     :     0.017187
      f-1     :     0.010332
      f+2     :     0.019457
      f-2     :     0.017627
      f+3     :     0.017648
      f-3     :     0.011922
      g0      :     0.000851  g :     0.011856
      g+1     :     0.002409
      g-1     :     0.000603
      g+2     :     0.001384
      g-2     :     0.001401
      g+3     :     0.001361
      g-3     :     0.001152
      g+4     :     0.001599
      g-4     :     0.001096
  9 H s       :     0.769570  s :     0.769570
      pz      :     0.079320  p :     0.187987
      px      :     0.049239
      py      :     0.059427
      dz2     :     0.020548  d :     0.066253
      dxz     :     0.016285
      dyz     :     0.014898
      dx2y2   :     0.007176
      dxy     :     0.007346
      f0      :     0.002426  f :     0.009752
      f+1     :     0.001587
      f-1     :     0.001829
      f+2     :     0.001650
      f-2     :     0.001628
      f+3     :     0.000280
      f-3     :     0.000353
 10 C s       :     2.582413  s :     2.582413
      pz      :     0.938335  p :     2.713010
      px      :     0.966237
      py      :     0.808438
      dz2     :     0.100513  d :     0.504182
      dxz     :     0.175373
      dyz     :     0.057260
      dx2y2   :     0.084665
      dxy     :     0.086371
      f0      :     0.026734  f :     0.114242
      f+1     :     0.015078
      f-1     :     0.011748
      f+2     :     0.019339
      f-2     :     0.014238
      f+3     :     0.013321
      f-3     :     0.013784
      g0      :     0.001335  g :     0.011720
      g+1     :     0.001464
      g-1     :     0.001332
      g+2     :     0.001670
      g-2     :     0.001355
      g+3     :     0.000716
      g-3     :     0.001254
      g+4     :     0.001471
      g-4     :     0.001124
 11 H s       :     0.786138  s :     0.786138
      pz      :     0.073009  p :     0.186585
      px      :     0.062289
      py      :     0.051287
      dz2     :     0.019629  d :     0.064682
      dxz     :     0.014441
      dyz     :     0.012769
      dx2y2   :     0.009256
      dxy     :     0.008588
      f0      :     0.001971  f :     0.009667
      f+1     :     0.002243
      f-1     :     0.000882
      f+2     :     0.001824
      f-2     :     0.001715
      f+3     :     0.000568
      f-3     :     0.000464
 12 C s       :     2.585585  s :     2.585585
      pz      :     0.967897  p :     2.707442
      px      :     0.941916
      py      :     0.797629
      dz2     :     0.158364  d :     0.508304
      dxz     :     0.125390
      dyz     :     0.095751
      dx2y2   :     0.074094
      dxy     :     0.054704
      f0      :     0.025966  f :     0.114093
      f+1     :     0.020427
      f-1     :     0.012824
      f+2     :     0.019993
      f-2     :     0.020856
      f+3     :     0.007075
      f-3     :     0.006952
      g0      :     0.001356  g :     0.011635
      g+1     :     0.001797
      g-1     :     0.001377
      g+2     :     0.002042
      g-2     :     0.001871
      g+3     :     0.001136
      g-3     :     0.001117
      g+4     :     0.000340
      g-4     :     0.000599
 13 H s       :     0.789019  s :     0.789019
      pz      :     0.044004  p :     0.185279
      px      :     0.089035
      py      :     0.052240
      dz2     :     0.005264  d :     0.064217
      dxz     :     0.022272
      dyz     :     0.002367
      dx2y2   :     0.015894
      dxy     :     0.018420
      f0      :     0.001331  f :     0.009610
      f+1     :     0.001232
      f-1     :     0.000253
      f+2     :     0.001633
      f-2     :     0.000744
      f+3     :     0.002294
      f-3     :     0.002124
 14 C s       :     2.583991  s :     2.583991
      pz      :     0.934122  p :     2.712885
      px      :     0.978477
      py      :     0.800286
      dz2     :     0.106109  d :     0.504498
      dxz     :     0.153871
      dyz     :     0.062815
      dx2y2   :     0.089085
      dxy     :     0.092617
      f0      :     0.024392  f :     0.113652
      f+1     :     0.016335
      f-1     :     0.010258
      f+2     :     0.019289
      f-2     :     0.016106
      f+3     :     0.016062
      f-3     :     0.011210
      g0      :     0.000876  g :     0.011647
      g+1     :     0.002442
      g-1     :     0.000661
      g+2     :     0.001336
      g-2     :     0.001365
      g+3     :     0.001313
      g-3     :     0.001060
      g+4     :     0.001542
      g-4     :     0.001052
 15 H s       :     0.788145  s :     0.788145
      pz      :     0.079016  p :     0.186055
      px      :     0.048091
      py      :     0.058948
      dz2     :     0.020009  d :     0.064536
      dxz     :     0.016695
      dyz     :     0.014763
      dx2y2   :     0.006559
      dxy     :     0.006511
      f0      :     0.002500  f :     0.009653
      f+1     :     0.001685
      f-1     :     0.001778
      f+2     :     0.001597
      f-2     :     0.001554
      f+3     :     0.000234
      f-3     :     0.000305
 16 C s       :     2.572327  s :     2.572327
      pz      :     0.932006  p :     2.696973
      px      :     0.970206
      py      :     0.794761
      dz2     :     0.102754  d :     0.511494
      dxz     :     0.176628
      dyz     :     0.059209
      dx2y2   :     0.087403
      dxy     :     0.085501
      f0      :     0.027433  f :     0.117195
      f+1     :     0.016242
      f-1     :     0.011872
      f+2     :     0.020239
      f-2     :     0.014577
      f+3     :     0.013038
      f-3     :     0.013795
      g0      :     0.001382  g :     0.011872
      g+1     :     0.001569
      g-1     :     0.001244
      g+2     :     0.001731
      g-2     :     0.001347
      g+3     :     0.000804
      g-3     :     0.001252
      g+4     :     0.001445
      g-4     :     0.001100
 17 H s       :     0.773434  s :     0.773434
      pz      :     0.074957  p :     0.192595
      px      :     0.066059
      py      :     0.051580
      dz2     :     0.020622  d :     0.066536
      dxz     :     0.014853
      dyz     :     0.013536
      dx2y2   :     0.008781
      dxy     :     0.008745
      f0      :     0.002189  f :     0.009744
      f+1     :     0.002237
      f-1     :     0.000966
      f+2     :     0.001776
      f-2     :     0.001681
      f+3     :     0.000489
      f-3     :     0.000408
 18 C s       :     2.540538  s :     2.540538
      pz      :     0.820422  p :     2.677403
      px      :     0.920301
      py      :     0.936680
      dz2     :     0.187374  d :     0.870948
      dxz     :     0.173101
      dyz     :     0.174457
      dx2y2   :     0.171932
      dxy     :     0.164085
      f0      :     0.042009  f :     0.237700
      f+1     :     0.026827
      f-1     :     0.041336
      f+2     :     0.030869
      f-2     :     0.036303
      f+3     :     0.027559
      f-3     :     0.032798
      g0      :     0.002467  g :     0.015488
      g+1     :     0.001905
      g-1     :     0.001662
      g+2     :     0.001805
      g-2     :     0.002092
      g+3     :     0.001538
      g-3     :     0.001402
      g+4     :     0.001382
      g-4     :     0.001234
 19 C s       :     2.536895  s :     2.536895
      pz      :     0.914197  p :     2.756312
      px      :     0.938472
      py      :     0.903642
      dz2     :     0.091588  d :     0.382329
      dxz     :     0.049390
      dyz     :     0.077711
      dx2y2   :     0.079143
      dxy     :     0.084497
      f0      :     0.008540  f :     0.074368
      f+1     :     0.008443
      f-1     :     0.014305
      f+2     :     0.008302
      f-2     :     0.014615
      f+3     :     0.011949
      f-3     :     0.008214
      g0      :     0.000152  g :     0.003866
      g+1     :     0.000275
      g-1     :     0.000804
      g+2     :     0.000500
      g-2     :     0.000295
      g+3     :     0.000752
      g-3     :     0.000412
      g+4     :     0.000228
      g-4     :     0.000447
 20 H s       :     0.780464  s :     0.780464
      pz      :     0.062516  p :     0.198396
      px      :     0.063996
      py      :     0.071884
      dz2     :     0.011199  d :     0.068162
      dxz     :     0.006452
      dyz     :     0.015562
      dx2y2   :     0.021810
      dxy     :     0.013139
      f0      :     0.000631  f :     0.009457
      f+1     :     0.000580
      f-1     :     0.001781
      f+2     :     0.001138
      f-2     :     0.001387
      f+3     :     0.001643
      f-3     :     0.002297
 21 H s       :     0.775909  s :     0.775909
      pz      :     0.078985  p :     0.189782
      px      :     0.058791
      py      :     0.052007
      dz2     :     0.020531  d :     0.067520
      dxz     :     0.016771
      dyz     :     0.020256
      dx2y2   :     0.005842
      dxy     :     0.004120
      f0      :     0.002728  f :     0.009451
      f+1     :     0.001900
      f-1     :     0.002209
      f+2     :     0.001363
      f-2     :     0.001008
      f+3     :     0.000079
      f-3     :     0.000164
 22 H s       :     0.780742  s :     0.780742
      pz      :     0.052788  p :     0.190135
      px      :     0.084909
      py      :     0.052437
      dz2     :     0.004285  d :     0.067492
      dxz     :     0.023105
      dyz     :     0.003233
      dx2y2   :     0.014544
      dxy     :     0.022324
      f0      :     0.001240  f :     0.009397
      f+1     :     0.000968
      f-1     :     0.000214
      f+2     :     0.001469
      f-2     :     0.000885
      f+3     :     0.002146
      f-3     :     0.002476
 23 C s       :     2.538267  s :     2.538267
      pz      :     0.936746  p :     2.754814
      px      :     0.883716
      py      :     0.934353
      dz2     :     0.048921  d :     0.381691
      dxz     :     0.083192
      dyz     :     0.078303
      dx2y2   :     0.078309
      dxy     :     0.092967
      f0      :     0.010219  f :     0.074164
      f+1     :     0.009956
      f-1     :     0.003593
      f+2     :     0.011670
      f-2     :     0.008621
      f+3     :     0.015235
      f-3     :     0.014870
      g0      :     0.000157  g :     0.003854
      g+1     :     0.000716
      g-1     :     0.000145
      g+2     :     0.000277
      g-2     :     0.000188
      g+3     :     0.000355
      g-3     :     0.000472
      g+4     :     0.000930
      g-4     :     0.000614
 24 H s       :     0.781018  s :     0.781018
      pz      :     0.066416  p :     0.189702
      px      :     0.047931
      py      :     0.075355
      dz2     :     0.018807  d :     0.067446
      dxz     :     0.008649
      dyz     :     0.013165
      dx2y2   :     0.011127
      dxy     :     0.015699
      f0      :     0.001044  f :     0.009390
      f+1     :     0.000116
      f-1     :     0.002724
      f+2     :     0.001485
      f-2     :     0.001853
      f+3     :     0.001201
      f-3     :     0.000967
 25 H s       :     0.776510  s :     0.776510
      pz      :     0.079750  p :     0.189756
      px      :     0.053782
      py      :     0.056225
      dz2     :     0.018687  d :     0.067378
      dxz     :     0.016777
      dyz     :     0.021138
      dx2y2   :     0.006008
      dxy     :     0.004768
      f0      :     0.002405  f :     0.009434
      f+1     :     0.001852
      f-1     :     0.002091
      f+2     :     0.001507
      f-2     :     0.001238
      f+3     :     0.000114
      f-3     :     0.000227
 26 H s       :     0.782197  s :     0.782197
      pz      :     0.060946  p :     0.196705
      px      :     0.059869
      py      :     0.075890
      dz2     :     0.011509  d :     0.067810
      dxz     :     0.007721
      dyz     :     0.015123
      dx2y2   :     0.020379
      dxy     :     0.013077
      f0      :     0.000616  f :     0.009439
      f+1     :     0.000687
      f-1     :     0.001838
      f+2     :     0.001153
      f-2     :     0.001556
      f+3     :     0.001551
      f-3     :     0.002036
 27 C s       :     2.536660  s :     2.536660
      pz      :     0.930621  p :     2.755920
      px      :     0.924555
      py      :     0.900745
      dz2     :     0.073455  d :     0.387108
      dxz     :     0.046734
      dyz     :     0.095062
      dx2y2   :     0.116865
      dxy     :     0.054992
      f0      :     0.006241  f :     0.075381
      f+1     :     0.010415
      f-1     :     0.012200
      f+2     :     0.011109
      f-2     :     0.009418
      f+3     :     0.010556
      f-3     :     0.015442
      g0      :     0.000370  g :     0.003939
      g+1     :     0.000340
      g-1     :     0.000240
      g+2     :     0.000295
      g-2     :     0.000551
      g+3     :     0.000332
      g-3     :     0.000673
      g+4     :     0.000475
      g-4     :     0.000663
 28 H s       :     0.775844  s :     0.775844
      pz      :     0.079813  p :     0.189002
      px      :     0.057325
      py      :     0.051863
      dz2     :     0.020363  d :     0.067590
      dxz     :     0.015567
      dyz     :     0.021355
      dx2y2   :     0.005865
      dxy     :     0.004440
      f0      :     0.002662  f :     0.009489
      f+1     :     0.001764
      f-1     :     0.002284
      f+2     :     0.001369
      f-2     :     0.001134
      f+3     :     0.000088
      f-3     :     0.000189
 29 H s       :     0.782025  s :     0.782025
      pz      :     0.065114  p :     0.190498
      px      :     0.052167
      py      :     0.073217
      dz2     :     0.017894  d :     0.067474
      dxz     :     0.008488
      dyz     :     0.013069
      dx2y2   :     0.011902
      dxy     :     0.016121
      f0      :     0.000935  f :     0.009385
      f+1     :     0.000093
      f-1     :     0.002687
      f+2     :     0.001517
      f-2     :     0.001779
      f+3     :     0.001310
      f-3     :     0.001065
 30 H s       :     0.781224  s :     0.781224
      pz      :     0.053776  p :     0.189484
      px      :     0.084505
      py      :     0.051203
      dz2     :     0.004288  d :     0.067394
      dxz     :     0.023580
      dyz     :     0.003208
      dx2y2   :     0.015640
      dxy     :     0.020679
      f0      :     0.001231  f :     0.009376
      f+1     :     0.001027
      f-1     :     0.000179
      f+2     :     0.001627
      f-2     :     0.000772
      f+3     :     0.002198
      f-3     :     0.002341
 31 C s       :     2.555552  s :     2.555552
      pz      :     0.895805  p :     2.671796
      px      :     0.864672
      py      :     0.911319
      dz2     :     0.170089  d :     0.695749
      dxz     :     0.156546
      dyz     :     0.182577
      dx2y2   :     0.091374
      dxy     :     0.095164
      f0      :     0.043514  f :     0.190500
      f+1     :     0.031774
      f-1     :     0.032068
      f+2     :     0.024410
      f-2     :     0.031337
      f+3     :     0.012109
      f-3     :     0.015289
      g0      :     0.002869  g :     0.018499
      g+1     :     0.002535
      g-1     :     0.002916
      g+2     :     0.001718
      g-2     :     0.002771
      g+3     :     0.002061
      g-3     :     0.001137
      g+4     :     0.001187
      g-4     :     0.001306
 32 C s       :     2.563994  s :     2.563994
      pz      :     0.983548  p :     2.668414
      px      :     0.814199
      py      :     0.870667
      dz2     :     0.154597  d :     0.628282
      dxz     :     0.139368
      dyz     :     0.161185
      dx2y2   :     0.085932
      dxy     :     0.087200
      f0      :     0.030868  f :     0.155386
      f+1     :     0.025005
      f-1     :     0.026149
      f+2     :     0.027053
      f-2     :     0.022282
      f+3     :     0.010503
      f-3     :     0.013525
      g0      :     0.002294  g :     0.014069
      g+1     :     0.001827
      g-1     :     0.002164
      g+2     :     0.001159
      g-2     :     0.001917
      g+3     :     0.001497
      g-3     :     0.001491
      g+4     :     0.000940
      g-4     :     0.000780
 33 C s       :     2.567505  s :     2.567505
      pz      :     0.938168  p :     2.697929
      px      :     0.848265
      py      :     0.911495
      dz2     :     0.134501  d :     0.511818
      dxz     :     0.076107
      dyz     :     0.120166
      dx2y2   :     0.090778
      dxy     :     0.090266
      f0      :     0.022846  f :     0.116724
      f+1     :     0.013833
      f-1     :     0.017928
      f+2     :     0.017124
      f-2     :     0.020793
      f+3     :     0.011273
      f-3     :     0.012927
      g0      :     0.001000  g :     0.011739
      g+1     :     0.001174
      g-1     :     0.001794
      g+2     :     0.000723
      g-2     :     0.001664
      g+3     :     0.001933
      g-3     :     0.000969
      g+4     :     0.001229
      g-4     :     0.001254
 34 H s       :     0.767758  s :     0.767758
      pz      :     0.089944  p :     0.195781
      px      :     0.052669
      py      :     0.053168
      dz2     :     0.021135  d :     0.068296
      dxz     :     0.020426
      dyz     :     0.020193
      dx2y2   :     0.003209
      dxy     :     0.003332
      f0      :     0.003228  f :     0.009900
      f+1     :     0.002482
      f-1     :     0.002611
      f+2     :     0.000704
      f-2     :     0.000775
      f+3     :     0.000050
      f-3     :     0.000050
 35 C s       :     2.583607  s :     2.583607
      pz      :     0.969757  p :     2.698941
      px      :     0.831198
      py      :     0.897986
      dz2     :     0.115895  d :     0.512222
      dxz     :     0.115060
      dyz     :     0.149352
      dx2y2   :     0.066357
      dxy     :     0.065559
      f0      :     0.027136  f :     0.115399
      f+1     :     0.020443
      f-1     :     0.020658
      f+2     :     0.007475
      f-2     :     0.018308
      f+3     :     0.008781
      f-3     :     0.012598
      g0      :     0.002427  g :     0.011902
      g+1     :     0.001375
      g-1     :     0.001751
      g+2     :     0.000550
      g-2     :     0.001794
      g+3     :     0.001278
      g-3     :     0.000337
      g+4     :     0.001110
      g-4     :     0.001281
 36 H s       :     0.786382  s :     0.786382
      pz      :     0.071069  p :     0.184181
      px      :     0.057651
      py      :     0.055460
      dz2     :     0.020690  d :     0.064106
      dxz     :     0.012641
      dyz     :     0.012987
      dx2y2   :     0.008931
      dxy     :     0.008857
      f0      :     0.002136  f :     0.009627
      f+1     :     0.001581
      f-1     :     0.001553
      f+2     :     0.001675
      f-2     :     0.001636
      f+3     :     0.000547
      f-3     :     0.000498
 37 C s       :     2.581299  s :     2.581299
      pz      :     0.990945  p :     2.707920
      px      :     0.834766
      py      :     0.882209
      dz2     :     0.165582  d :     0.504894
      dxz     :     0.115894
      dyz     :     0.128970
      dx2y2   :     0.030815
      dxy     :     0.063633
      f0      :     0.029981  f :     0.115842
      f+1     :     0.020181
      f-1     :     0.019859
      f+2     :     0.019788
      f-2     :     0.016275
      f+3     :     0.006481
      f-3     :     0.003277
      g0      :     0.002316  g :     0.011990
      g+1     :     0.001840
      g-1     :     0.002047
      g+2     :     0.001095
      g-2     :     0.001561
      g+3     :     0.001218
      g-3     :     0.000988
      g+4     :     0.000483
      g-4     :     0.000442
 38 H s       :     0.786069  s :     0.786069
      pz      :     0.044457  p :     0.185572
      px      :     0.064848
      py      :     0.076267
      dz2     :     0.007154  d :     0.064434
      dxz     :     0.008739
      dyz     :     0.015405
      dx2y2   :     0.018920
      dxy     :     0.014216
      f0      :     0.001091  f :     0.009696
      f+1     :     0.000744
      f-1     :     0.001286
      f+2     :     0.000510
      f-2     :     0.002020
      f+3     :     0.001718
      f-3     :     0.002327
 39 C s       :     2.566873  s :     2.566873
      pz      :     0.959630  p :     2.691554
      px      :     0.838175
      py      :     0.893749
      dz2     :     0.140562  d :     0.520618
      dxz     :     0.078082
      dyz     :     0.109160
      dx2y2   :     0.100716
      dxy     :     0.092099
      f0      :     0.023037  f :     0.119526
      f+1     :     0.013956
      f-1     :     0.017196
      f+2     :     0.017808
      f-2     :     0.019973
      f+3     :     0.011985
      f-3     :     0.015570
      g0      :     0.001082  g :     0.012102
      g+1     :     0.001296
      g-1     :     0.001802
      g+2     :     0.000749
      g-2     :     0.001654
      g+3     :     0.001652
      g-3     :     0.001020
      g+4     :     0.001315
      g-4     :     0.001533
 40 H s       :     0.755909  s :     0.755909
      pz      :     0.099886  p :     0.200430
      px      :     0.050992
      py      :     0.049552
      dz2     :     0.020673  d :     0.068683
      dxz     :     0.021379
      dyz     :     0.021081
      dx2y2   :     0.002733
      dxy     :     0.002817
      f0      :     0.003245  f :     0.009972
      f+1     :     0.002471
      f-1     :     0.002634
      f+2     :     0.000724
      f-2     :     0.000802
      f+3     :     0.000058
      f-3     :     0.000038
 41 C s       :     2.531173  s :     2.531173
      pz      :     0.900407  p :     2.707916
      px      :     0.910152
      py      :     0.897357
      dz2     :     0.133885  d :     0.786099
      dxz     :     0.173988
      dyz     :     0.153579
      dx2y2   :     0.131191
      dxy     :     0.193455
      f0      :     0.024441  f :     0.196818
      f+1     :     0.026663
      f-1     :     0.027581
      f+2     :     0.032104
      f-2     :     0.028566
      f+3     :     0.026540
      f-3     :     0.030925
      g0      :     0.001078  g :     0.011526
      g+1     :     0.001291
      g-1     :     0.000983
      g+2     :     0.001040
      g-2     :     0.001677
      g+3     :     0.001610
      g-3     :     0.001327
      g+4     :     0.001092
      g-4     :     0.001428
 42 C s       :     2.533236  s :     2.533236
      pz      :     0.899252  p :     2.739141
      px      :     0.907633
      py      :     0.932255
      dz2     :     0.081694  d :     0.395138
      dxz     :     0.097065
      dyz     :     0.079416
      dx2y2   :     0.022737
      dxy     :     0.114226
      f0      :     0.013143  f :     0.075392
      f+1     :     0.012623
      f-1     :     0.010915
      f+2     :     0.010723
      f-2     :     0.012766
      f+3     :     0.008546
      f-3     :     0.006677
      g0      :     0.000232  g :     0.003813
      g+1     :     0.000777
      g-1     :     0.000512
      g+2     :     0.000524
      g-2     :     0.000507
      g+3     :     0.000458
      g-3     :     0.000385
      g+4     :     0.000306
      g-4     :     0.000112
 43 H s       :     0.777264  s :     0.777264
      pz      :     0.071572  p :     0.197626
      px      :     0.065164
      py      :     0.060890
      dz2     :     0.020811  d :     0.068584
      dxz     :     0.014739
      dyz     :     0.014324
      dx2y2   :     0.007886
      dxy     :     0.010825
      f0      :     0.001885  f :     0.009456
      f+1     :     0.001753
      f-1     :     0.001487
      f+2     :     0.001759
      f-2     :     0.001653
      f+3     :     0.000539
      f-3     :     0.000380
 44 H s       :     0.776008  s :     0.776008
      pz      :     0.054126  p :     0.190580
      px      :     0.061373
      py      :     0.075082
      dz2     :     0.007449  d :     0.067902
      dxz     :     0.010103
      dyz     :     0.016112
      dx2y2   :     0.018230
      dxy     :     0.016008
      f0      :     0.000823  f :     0.009412
      f+1     :     0.000670
      f-1     :     0.001251
      f+2     :     0.001061
      f-2     :     0.001802
      f+3     :     0.001484
      f-3     :     0.002321
 45 H s       :     0.778947  s :     0.778947
      pz      :     0.053087  p :     0.189305
      px      :     0.066685
      py      :     0.069533
      dz2     :     0.007667  d :     0.067088
      dxz     :     0.012995
      dyz     :     0.010951
      dx2y2   :     0.021755
      dxy     :     0.013719
      f0      :     0.000771  f :     0.009333
      f+1     :     0.000982
      f-1     :     0.000907
      f+2     :     0.000907
      f-2     :     0.001697
      f+3     :     0.001768
      f-3     :     0.002300
 46 C s       :     2.526984  s :     2.526984
      pz      :     0.898202  p :     2.727514
      px      :     0.911428
      py      :     0.917884
      dz2     :     0.056194  d :     0.409709
      dxz     :     0.105396
      dyz     :     0.107955
      dx2y2   :     0.035423
      dxy     :     0.104741
      f0      :     0.011082  f :     0.077569
      f+1     :     0.010455
      f-1     :     0.012246
      f+2     :     0.012724
      f-2     :     0.012527
      f+3     :     0.010669
      f-3     :     0.007866
      g0      :     0.000245  g :     0.003954
      g+1     :     0.000505
      g-1     :     0.000539
      g+2     :     0.000462
      g-2     :     0.000516
      g+3     :     0.000712
      g-3     :     0.000378
      g+4     :     0.000352
      g-4     :     0.000246
 47 H s       :     0.766437  s :     0.766437
      pz      :     0.058218  p :     0.196834
      px      :     0.071138
      py      :     0.067478
      dz2     :     0.008246  d :     0.068625
      dxz     :     0.014681
      dyz     :     0.012115
      dx2y2   :     0.020221
      dxy     :     0.013361
      f0      :     0.000699  f :     0.009349
      f+1     :     0.001289
      f-1     :     0.000817
      f+2     :     0.001364
      f-2     :     0.001663
      f+3     :     0.001775
      f-3     :     0.001742
 48 H s       :     0.761059  s :     0.761059
      pz      :     0.060959  p :     0.192364
      px      :     0.059994
      py      :     0.071411
      dz2     :     0.013080  d :     0.069390
      dxz     :     0.011431
      dyz     :     0.013544
      dx2y2   :     0.015809
      dxy     :     0.015525
      f0      :     0.000554  f :     0.009581
      f+1     :     0.000994
      f-1     :     0.001685
      f+2     :     0.001719
      f-2     :     0.001615
      f+3     :     0.001372
      f-3     :     0.001643
 49 H s       :     0.762312  s :     0.762312
      pz      :     0.071997  p :     0.196551
      px      :     0.061216
      py      :     0.063337
      dz2     :     0.018212  d :     0.069438
      dxz     :     0.013893
      dyz     :     0.016010
      dx2y2   :     0.010002
      dxy     :     0.011321
      f0      :     0.001300  f :     0.009413
      f+1     :     0.001703
      f-1     :     0.001593
      f+2     :     0.002033
      f-2     :     0.001569
      f+3     :     0.000618
      f-3     :     0.000597
 50 C s       :     2.533898  s :     2.533898
      pz      :     0.929334  p :     2.740277
      px      :     0.908692
      py      :     0.902252
      dz2     :     0.037662  d :     0.394064
      dxz     :     0.122504
      dyz     :     0.074673
      dx2y2   :     0.063595
      dxy     :     0.095630
      f0      :     0.007683  f :     0.075340
      f+1     :     0.011025
      f-1     :     0.008769
      f+2     :     0.009391
      f-2     :     0.012215
      f+3     :     0.013424
      f-3     :     0.012832
      g0      :     0.000480  g :     0.003782
      g+1     :     0.000140
      g-1     :     0.000303
      g+2     :     0.000113
      g-2     :     0.000646
      g+3     :     0.000406
      g-3     :     0.000553
      g+4     :     0.000404
      g-4     :     0.000737
 51 H s       :     0.781440  s :     0.781440
      pz      :     0.073004  p :     0.191091
      px      :     0.063253
      py      :     0.054833
      dz2     :     0.018476  d :     0.067093
      dxz     :     0.014367
      dyz     :     0.014674
      dx2y2   :     0.007986
      dxy     :     0.011591
      f0      :     0.001559  f :     0.009328
      f+1     :     0.001838
      f-1     :     0.001177
      f+2     :     0.001767
      f-2     :     0.001861
      f+3     :     0.000467
      f-3     :     0.000659
 52 H s       :     0.776785  s :     0.776785
      pz      :     0.057773  p :     0.189620
      px      :     0.058062
      py      :     0.073785
      dz2     :     0.008684  d :     0.067325
      dxz     :     0.009958
      dyz     :     0.015432
      dx2y2   :     0.018236
      dxy     :     0.015015
      f0      :     0.000704  f :     0.009356
      f+1     :     0.000671
      f-1     :     0.001467
      f+2     :     0.001252
      f-2     :     0.001638
      f+3     :     0.001505
      f-3     :     0.002119
 53 H s       :     0.778012  s :     0.778012
      pz      :     0.071787  p :     0.192512
      px      :     0.063343
      py      :     0.057383
      dz2     :     0.020152  d :     0.067628
      dxz     :     0.014612
      dyz     :     0.011883
      dx2y2   :     0.009635
      dxy     :     0.011346
      f0      :     0.001558  f :     0.009402
      f+1     :     0.001819
      f-1     :     0.001237
      f+2     :     0.001935
      f-2     :     0.001624
      f+3     :     0.000672
      f-3     :     0.000556
 54 C s       :     2.622260  s :     2.622260
      pz      :     0.721866  p :     2.519782
      px      :     0.944606
      py      :     0.853310
      dz2     :     0.154965  d :     1.093664
      dxz     :     0.225936
      dyz     :     0.171632
      dx2y2   :     0.253937
      dxy     :     0.287194
      f0      :     0.021460  f :     0.323930
      f+1     :     0.045624
      f-1     :     0.033532
      f+2     :     0.050594
      f-2     :     0.050565
      f+3     :     0.055266
      f-3     :     0.066889
      g0      :     0.004398  g :     0.036278
      g+1     :     0.002683
      g-1     :     0.001079
      g+2     :     0.004809
      g-2     :     0.002199
      g+3     :     0.004984
      g-3     :     0.004748
      g+4     :     0.005817
      g-4     :     0.005561
 55 C s       :     2.568718  s :     2.568718
      pz      :     0.948540  p :     2.748538
      px      :     0.863705
      py      :     0.936293
      dz2     :     0.137007  d :     0.639815
      dxz     :     0.098396
      dyz     :     0.159840
      dx2y2   :     0.130345
      dxy     :     0.114228
      f0      :     0.018275  f :     0.156866
      f+1     :     0.012937
      f-1     :     0.032491
      f+2     :     0.021124
      f-2     :     0.030246
      f+3     :     0.016980
      f-3     :     0.024813
      g0      :     0.001122  g :     0.014708
      g+1     :     0.001649
      g-1     :     0.001468
      g+2     :     0.001855
      g-2     :     0.002322
      g+3     :     0.001645
      g-3     :     0.002072
      g+4     :     0.001358
      g-4     :     0.001218
 56 C s       :     2.575723  s :     2.575723
      pz      :     0.883694  p :     2.686800
      px      :     0.811406
      py      :     0.991700
      dz2     :     0.082813  d :     0.513452
      dxz     :     0.064679
      dyz     :     0.135426
      dx2y2   :     0.115090
      dxy     :     0.115444
      f0      :     0.011004  f :     0.117850
      f+1     :     0.007060
      f-1     :     0.028210
      f+2     :     0.014808
      f-2     :     0.018102
      f+3     :     0.013764
      f-3     :     0.024902
      g0      :     0.000911  g :     0.011858
      g+1     :     0.000625
      g-1     :     0.001532
      g+2     :     0.001408
      g-2     :     0.001193
      g+3     :     0.001242
      g-3     :     0.001823
      g+4     :     0.001873
      g-4     :     0.001251
 57 H s       :     0.776392  s :     0.776392
      pz      :     0.078154  p :     0.186324
      px      :     0.064005
      py      :     0.044165
      dz2     :     0.018711  d :     0.065408
      dxz     :     0.014618
      dyz     :     0.015907
      dx2y2   :     0.007390
      dxy     :     0.008782
      f0      :     0.001942  f :     0.009696
      f+1     :     0.002028
      f-1     :     0.001254
      f+2     :     0.001633
      f-2     :     0.002037
      f+3     :     0.000400
      f-3     :     0.000402
 58 C s       :     2.585349  s :     2.585349
      pz      :     0.908658  p :     2.713187
      px      :     0.836923
      py      :     0.967606
      dz2     :     0.088029  d :     0.501606
      dxz     :     0.065224
      dyz     :     0.157213
      dx2y2   :     0.091679
      dxy     :     0.099462
      f0      :     0.019480  f :     0.113657
      f+1     :     0.010372
      f-1     :     0.018455
      f+2     :     0.014412
      f-2     :     0.019493
      f+3     :     0.014877
      f-3     :     0.016568
      g0      :     0.001180  g :     0.011696
      g+1     :     0.001506
      g-1     :     0.000810
      g+2     :     0.001573
      g-2     :     0.001701
      g+3     :     0.001363
      g-3     :     0.001078
      g+4     :     0.001344
      g-4     :     0.001142
 59 H s       :     0.787388  s :     0.787388
      pz      :     0.062008  p :     0.185878
      px      :     0.052907
      py      :     0.070963
      dz2     :     0.015185  d :     0.064485
      dxz     :     0.008949
      dyz     :     0.013759
      dx2y2   :     0.014133
      dxy     :     0.012459
      f0      :     0.000820  f :     0.009654
      f+1     :     0.000550
      f-1     :     0.002405
      f+2     :     0.001768
      f-2     :     0.001680
      f+3     :     0.001019
      f-3     :     0.001412
 60 C s       :     2.587605  s :     2.587605
      pz      :     0.918788  p :     2.702206
      px      :     0.826686
      py      :     0.956732
      dz2     :     0.126661  d :     0.506701
      dxz     :     0.083365
      dyz     :     0.120594
      dx2y2   :     0.097262
      dxy     :     0.078820
      f0      :     0.014910  f :     0.113861
      f+1     :     0.011411
      f-1     :     0.025385
      f+2     :     0.014819
      f-2     :     0.022566
      f+3     :     0.010090
      f-3     :     0.014680
      g0      :     0.000823  g :     0.011633
      g+1     :     0.001556
      g-1     :     0.001209
      g+2     :     0.001541
      g-2     :     0.002083
      g+3     :     0.001249
      g-3     :     0.001723
      g+4     :     0.000659
      g-4     :     0.000789
 61 H s       :     0.788354  s :     0.788354
      pz      :     0.047197  p :     0.184593
      px      :     0.050416
      py      :     0.086980
      dz2     :     0.007050  d :     0.064039
      dxz     :     0.003161
      dyz     :     0.019754
      dx2y2   :     0.016013
      dxy     :     0.018060
      f0      :     0.000984  f :     0.009596
      f+1     :     0.000219
      f-1     :     0.001694
      f+2     :     0.001497
      f-2     :     0.000909
      f+3     :     0.002031
      f-3     :     0.002262
 62 C s       :     2.585151  s :     2.585151
      pz      :     0.896134  p :     2.711939
      px      :     0.820409
      py      :     0.995395
      dz2     :     0.086168  d :     0.502567
      dxz     :     0.063182
      dyz     :     0.133131
      dx2y2   :     0.113704
      dxy     :     0.106382
      f0      :     0.011036  f :     0.113610
      f+1     :     0.007188
      f-1     :     0.027164
      f+2     :     0.014913
      f-2     :     0.017658
      f+3     :     0.013019
      f-3     :     0.022633
      g0      :     0.000884  g :     0.011654
      g+1     :     0.000650
      g-1     :     0.001584
      g+2     :     0.001418
      g-2     :     0.001199
      g+3     :     0.001225
      g-3     :     0.001746
      g+4     :     0.001769
      g-4     :     0.001179
 63 H s       :     0.787106  s :     0.787106
      pz      :     0.078141  p :     0.185811
      px      :     0.063981
      py      :     0.043689
      dz2     :     0.018455  d :     0.064529
      dxz     :     0.014458
      dyz     :     0.016415
      dx2y2   :     0.006905
      dxy     :     0.008296
      f0      :     0.002001  f :     0.009652
      f+1     :     0.001986
      f-1     :     0.001323
      f+2     :     0.001596
      f-2     :     0.002014
      f+3     :     0.000368
      f-3     :     0.000365
 64 C s       :     2.575911  s :     2.575911
      pz      :     0.902326  p :     2.695252
      px      :     0.814191
      py      :     0.978735
      dz2     :     0.093370  d :     0.509622
      dxz     :     0.067775
      dyz     :     0.155097
      dx2y2   :     0.095378
      dxy     :     0.098002
      f0      :     0.021537  f :     0.117480
      f+1     :     0.010653
      f-1     :     0.019451
      f+2     :     0.015019
      f-2     :     0.019341
      f+3     :     0.015275
      f-3     :     0.016204
      g0      :     0.001306  g :     0.011933
      g+1     :     0.001568
      g-1     :     0.000826
      g+2     :     0.001620
      g-2     :     0.001735
      g+3     :     0.001317
      g-3     :     0.001102
      g+4     :     0.001315
      g-4     :     0.001145
 65 H s       :     0.774310  s :     0.774310
      pz      :     0.063410  p :     0.200623
      px      :     0.055743
      py      :     0.081470
      dz2     :     0.016404  d :     0.067687
      dxz     :     0.009337
      dyz     :     0.014302
      dx2y2   :     0.014168
      dxy     :     0.013477
      f0      :     0.000910  f :     0.009909
      f+1     :     0.000575
      f-1     :     0.002494
      f+2     :     0.001833
      f-2     :     0.001758
      f+3     :     0.001001
      f-3     :     0.001340
 66 H s       :     0.629662  s :     0.629662
      pz      :     0.099545  p :     0.348355
      px      :     0.117343
      py      :     0.131467
      dz2     :     0.017985  d :     0.138225
      dxz     :     0.025267
      dyz     :     0.027517
      dx2y2   :     0.038246
      dxy     :     0.029210
      f0      :     0.001510  f :     0.022308
      f+1     :     0.002570
      f-1     :     0.002674
      f+2     :     0.003113
      f-2     :     0.004118
      f+3     :     0.004027
      f-3     :     0.004295
 67 O s       :     3.268315  s :     3.268315
      pz      :     1.550686  p :     4.467353
      px      :     1.529561
      py      :     1.387106
      dz2     :     0.028208  d :     0.094607
      dxz     :     0.029105
      dyz     :     0.010725
      dx2y2   :     0.017548
      dxy     :     0.009021
      f0      :     0.003604  f :     0.019424
      f+1     :     0.006005
      f-1     :     0.001000
      f+2     :     0.003517
      f-2     :     0.002759
      f+3     :     0.001668
      f-3     :     0.000870
      g0      :     0.000085  g :     0.000994
      g+1     :     0.000307
      g-1     :     0.000009
      g+2     :     0.000182
      g-2     :     0.000091
      g+3     :     0.000140
      g-3     :     0.000102
      g+4     :     0.000052
      g-4     :     0.000026
 68 C s       :     2.631873  s :     2.631873
      pz      :     1.000844  p :     2.669344
      px      :     0.988508
      py      :     0.679992
      dz2     :     0.378257  d :     1.262791
      dxz     :     0.381061
      dyz     :     0.245867
      dx2y2   :     0.135463
      dxy     :     0.122144
      f0      :     0.079922  f :     0.377503
      f+1     :     0.127657
      f-1     :     0.039670
      f+2     :     0.044671
      f-2     :     0.048811
      f+3     :     0.017977
      f-3     :     0.018796
      g0      :     0.009003  g :     0.052098
      g+1     :     0.014435
      g-1     :     0.007333
      g+2     :     0.005536
      g-2     :     0.003790
      g+3     :     0.003899
      g-3     :     0.004473
      g+4     :     0.001621
      g-4     :     0.002008
 69 C s       :     2.583001  s :     2.583001
      pz      :     1.006137  p :     2.755398
      px      :     0.966805
      py      :     0.782456
      dz2     :     0.170849  d :     0.630562
      dxz     :     0.199040
      dyz     :     0.095286
      dx2y2   :     0.098370
      dxy     :     0.067017
      f0      :     0.026527  f :     0.154306
      f+1     :     0.049068
      f-1     :     0.013291
      f+2     :     0.020106
      f-2     :     0.019027
      f+3     :     0.013227
      f-3     :     0.013060
      g0      :     0.002295  g :     0.014307
      g+1     :     0.003522
      g-1     :     0.001130
      g+2     :     0.001922
      g-2     :     0.000872
      g+3     :     0.001556
      g-3     :     0.001192
      g+4     :     0.000891
      g-4     :     0.000926
 70 C s       :     2.580786  s :     2.580786
      pz      :     0.972946  p :     2.708233
      px      :     0.982423
      py      :     0.752864
      dz2     :     0.117665  d :     0.511603
      dxz     :     0.201860
      dyz     :     0.065736
      dx2y2   :     0.065666
      dxy     :     0.060676
      f0      :     0.020674  f :     0.116772
      f+1     :     0.037195
      f-1     :     0.016026
      f+2     :     0.015410
      f-2     :     0.006574
      f+3     :     0.008921
      f-3     :     0.011972
      g0      :     0.002462  g :     0.011795
      g+1     :     0.001998
      g-1     :     0.001310
      g+2     :     0.001945
      g-2     :     0.000322
      g+3     :     0.001272
      g-3     :     0.000378
      g+4     :     0.000846
      g-4     :     0.001260
 71 H s       :     0.786414  s :     0.786414
      pz      :     0.064035  p :     0.192402
      px      :     0.077761
      py      :     0.050607
      dz2     :     0.019106  d :     0.066000
      dxz     :     0.015238
      dyz     :     0.008858
      dx2y2   :     0.011194
      dxy     :     0.011604
      f0      :     0.001443  f :     0.009692
      f+1     :     0.002914
      f-1     :     0.000341
      f+2     :     0.001667
      f-2     :     0.001677
      f+3     :     0.000849
      f-3     :     0.000800
 72 C s       :     2.587229  s :     2.587229
      pz      :     0.949573  p :     2.724094
      px      :     0.999567
      py      :     0.774954
      dz2     :     0.143953  d :     0.506157
      dxz     :     0.151735
      dyz     :     0.027119
      dx2y2   :     0.088727
      dxy     :     0.094623
      f0      :     0.016080  f :     0.113339
      f+1     :     0.034817
      f-1     :     0.003857
      f+2     :     0.017999
      f-2     :     0.017759
      f+3     :     0.011431
      f-3     :     0.011396
      g0      :     0.001254  g :     0.011611
      g+1     :     0.002233
      g-1     :     0.000212
      g+2     :     0.002047
      g-2     :     0.000604
      g+3     :     0.001881
      g-3     :     0.001120
      g+4     :     0.001017
      g-4     :     0.001243
 73 H s       :     0.791825  s :     0.791825
      pz      :     0.089562  p :     0.186903
      px      :     0.044931
      py      :     0.052410
      dz2     :     0.019263  d :     0.064496
      dxz     :     0.022972
      dyz     :     0.019083
      dx2y2   :     0.001691
      dxy     :     0.001487
      f0      :     0.003065  f :     0.009626
      f+1     :     0.003193
      f-1     :     0.002402
      f+2     :     0.000511
      f-2     :     0.000425
      f+3     :     0.000017
      f-3     :     0.000013
 74 C s       :     2.588565  s :     2.588565
      pz      :     0.996172  p :     2.715431
      px      :     0.956147
      py      :     0.763112
      dz2     :     0.155201  d :     0.509694
      dxz     :     0.162575
      dyz     :     0.092862
      dx2y2   :     0.068305
      dxy     :     0.030751
      f0      :     0.022596  f :     0.113762
      f+1     :     0.037001
      f-1     :     0.013190
      f+2     :     0.012872
      f-2     :     0.015889
      f+3     :     0.007821
      f-3     :     0.004393
      g0      :     0.001966  g :     0.011565
      g+1     :     0.003272
      g-1     :     0.001137
      g+2     :     0.001252
      g-2     :     0.000805
      g+3     :     0.001204
      g-3     :     0.000849
      g+4     :     0.000646
      g-4     :     0.000434
 75 H s       :     0.791840  s :     0.791840
      pz      :     0.047860  p :     0.186153
      px      :     0.087733
      py      :     0.050560
      dz2     :     0.009218  d :     0.064221
      dxz     :     0.021322
      dyz     :     0.002202
      dx2y2   :     0.013430
      dxy     :     0.018050
      f0      :     0.000868  f :     0.009596
      f+1     :     0.002420
      f-1     :     0.000056
      f+2     :     0.001999
      f-2     :     0.000618
      f+3     :     0.001540
      f-3     :     0.002095
 76 C s       :     2.587139  s :     2.587139
      pz      :     0.976460  p :     2.724259
      px      :     0.973678
      py      :     0.774121
      dz2     :     0.116617  d :     0.506150
      dxz     :     0.205359
      dyz     :     0.064131
      dx2y2   :     0.062024
      dxy     :     0.058020
      f0      :     0.020708  f :     0.113354
      f+1     :     0.035806
      f-1     :     0.015381
      f+2     :     0.015179
      f-2     :     0.006116
      f+3     :     0.008627
      f-3     :     0.011536
      g0      :     0.002504  g :     0.011610
      g+1     :     0.001965
      g-1     :     0.001290
      g+2     :     0.001891
      g-2     :     0.000277
      g+3     :     0.001233
      g-3     :     0.000369
      g+4     :     0.000849
      g-4     :     0.001231
 77 H s       :     0.791697  s :     0.791697
      pz      :     0.064690  p :     0.187001
      px      :     0.069478
      py      :     0.052833
      dz2     :     0.018969  d :     0.064525
      dxz     :     0.014113
      dyz     :     0.009291
      dx2y2   :     0.010875
      dxy     :     0.011276
      f0      :     0.001446  f :     0.009627
      f+1     :     0.002834
      f-1     :     0.000373
      f+2     :     0.001658
      f-2     :     0.001683
      f+3     :     0.000833
      f-3     :     0.000800
 78 C s       :     2.580892  s :     2.580892
      pz      :     0.951659  p :     2.707310
      px      :     1.002507
      py      :     0.753144
      dz2     :     0.140517  d :     0.511537
      dxz     :     0.155305
      dyz     :     0.027775
      dx2y2   :     0.089837
      dxy     :     0.098103
      f0      :     0.016726  f :     0.116756
      f+1     :     0.034776
      f-1     :     0.003851
      f+2     :     0.018965
      f-2     :     0.018834
      f+3     :     0.011753
      f-3     :     0.011851
      g0      :     0.001199  g :     0.011794
      g+1     :     0.002274
      g-1     :     0.000216
      g+2     :     0.002036
      g-2     :     0.000593
      g+3     :     0.001945
      g-3     :     0.001167
      g+4     :     0.001045
      g-4     :     0.001318
 79 H s       :     0.786282  s :     0.786282
      pz      :     0.090833  p :     0.193015
      px      :     0.051262
      py      :     0.050919
      dz2     :     0.020323  d :     0.066089
      dxz     :     0.022854
      dyz     :     0.018682
      dx2y2   :     0.002472
      dxy     :     0.001758
      f0      :     0.003109  f :     0.009700
      f+1     :     0.003180
      f-1     :     0.002343
      f+2     :     0.000553
      f-2     :     0.000467
      f+3     :     0.000031
      f-3     :     0.000018
 80 O s       :     3.239835  s :     3.239835
      pz      :     1.482127  p :     4.413926
      px      :     1.533451
      py      :     1.398348
      dz2     :     0.036716  d :     0.098500
      dxz     :     0.034601
      dyz     :     0.019588
      dx2y2   :     0.002315
      dxy     :     0.005280
      f0      :     0.006482  f :     0.019818
      f+1     :     0.007020
      f-1     :     0.004212
      f+2     :     0.001002
      f-2     :     0.000685
      f+3     :     0.000093
      f-3     :     0.000324
      g0      :     0.000311  g :     0.000948
      g+1     :     0.000302
      g-1     :     0.000184
      g+2     :     0.000082
      g-2     :     0.000046
      g+3     :     0.000007
      g-3     :     0.000009
      g+4     :     0.000004
      g-4     :     0.000002
 81 H s       :     0.652707  s :     0.652707
      pz      :     0.078038  p :     0.417090
      px      :     0.192411
      py      :     0.146641
      dz2     :     0.015950  d :     0.130643
      dxz     :     0.022579
      dyz     :     0.019069
      dx2y2   :     0.041632
      dxy     :     0.031413
      f0      :     0.001925  f :     0.021925
      f+1     :     0.002676
      f-1     :     0.001808
      f+2     :     0.001565
      f-2     :     0.004139
      f+3     :     0.005114
      f-3     :     0.004697


                      *****************************
                      * MAYER POPULATION ANALYSIS *
                      *****************************

  NA   - Mulliken gross atomic population
  ZA   - Total nuclear charge
  QA   - Mulliken gross atomic charge
  VA   - Mayer's total valence
  BVA  - Mayer's bonded valence
  FA   - Mayer's free valence

  ATOM       NA         ZA         QA         VA         BVA        FA
  0 O      8.4656     8.0000    -0.4656     2.0685     2.0685    -0.0000
  1 O      8.3970     8.0000    -0.3970     2.1556     2.1556    -0.0000
  2 N      7.2961     7.0000    -0.2961     3.1255     3.1255     0.0000
  3 N      7.0624     7.0000    -0.0624     3.1397     3.1397     0.0000
  4 C      5.6541     6.0000     0.3459     3.8712     3.8712     0.0000
  5 C      5.6203     6.0000     0.3797     3.4731     3.4731     0.0000
  6 H      0.9331     1.0000     0.0669     1.0192     1.0192    -0.0000
  7 C      5.8680     6.0000     0.1320     3.5636     3.5636     0.0000
  8 C      6.2930     6.0000    -0.2930     3.9319     3.9319    -0.0000
  9 H      0.8366     1.0000     0.1634     0.9754     0.9754    -0.0000
 10 C      6.1415     6.0000    -0.1415     3.9661     3.9661    -0.0000
 11 H      0.8322     1.0000     0.1678     0.9651     0.9651    -0.0000
 12 C      6.1186     6.0000    -0.1186     3.9629     3.9629     0.0000
 13 H      0.8539     1.0000     0.1461     0.9716     0.9716     0.0000
 14 C      6.1105     6.0000    -0.1105     3.9731     3.9731    -0.0000
 15 H      0.8551     1.0000     0.1449     0.9642     0.9642    -0.0000
 16 C      6.1947     6.0000    -0.1947     4.0405     4.0405     0.0000
 17 H      0.9190     1.0000     0.0810     1.0032     1.0032     0.0000
 18 C      5.9778     6.0000     0.0222     4.2239     4.2239     0.0000
 19 C      6.2403     6.0000    -0.2403     3.9487     3.9487     0.0000
 20 H      0.9143     1.0000     0.0857     1.0051     1.0051    -0.0000
 21 H      0.8776     1.0000     0.1224     0.9772     0.9772     0.0000
 22 H      0.8965     1.0000     0.1035     0.9938     0.9938     0.0000
 23 C      6.2595     6.0000    -0.2595     3.9414     3.9414     0.0000
 24 H      0.8852     1.0000     0.1148     0.9915     0.9915     0.0000
 25 H      0.8797     1.0000     0.1203     0.9830     0.9830     0.0000
 26 H      0.9045     1.0000     0.0955     1.0038     1.0038     0.0000
 27 C      6.2907     6.0000    -0.2907     3.9760     3.9760    -0.0000
 28 H      0.8811     1.0000     0.1189     0.9848     0.9848     0.0000
 29 H      0.8902     1.0000     0.1098     0.9888     0.9888    -0.0000
 30 H      0.8798     1.0000     0.1202     0.9809     0.9809    -0.0000
 31 C      5.7250     6.0000     0.2750     3.3434     3.3434    -0.0000
 32 C      6.0062     6.0000    -0.0062     3.7196     3.7196    -0.0000
 33 C      6.0694     6.0000    -0.0694     3.8891     3.8891     0.0000
 34 H      0.9003     1.0000     0.0997     0.9890     0.9890    -0.0000
 35 C      6.1561     6.0000    -0.1561     3.9882     3.9882    -0.0000
 36 H      0.8525     1.0000     0.1475     0.9678     0.9678     0.0000
 37 C      6.1279     6.0000    -0.1279     3.9718     3.9718    -0.0000
 38 H      0.8411     1.0000     0.1589     0.9640     0.9640    -0.0000
 39 C      6.1910     6.0000    -0.1910     4.0004     4.0004     0.0000
 40 H      0.8973     1.0000     0.1027     0.9952     0.9952     0.0000
 41 C      6.1165     6.0000    -0.1165     4.1882     4.1882    -0.0000
 42 C      6.2833     6.0000    -0.2833     3.9909     3.9909    -0.0000
 43 H      0.8916     1.0000     0.1084     0.9853     0.9853    -0.0000
 44 H      0.8913     1.0000     0.1087     0.9855     0.9855    -0.0000
 45 H      0.8738     1.0000     0.1262     0.9873     0.9873    -0.0000
 46 C      6.2551     6.0000    -0.2551     3.9678     3.9678    -0.0000
 47 H      0.8942     1.0000     0.1058     1.0069     1.0069    -0.0000
 48 H      0.8771     1.0000     0.1229     0.9586     0.9586    -0.0000
 49 H      0.9087     1.0000     0.0913     1.0085     1.0085     0.0000
 50 C      6.2079     6.0000    -0.2079     3.9883     3.9883     0.0000
 51 H      0.9161     1.0000     0.0839     1.0024     1.0024     0.0000
 52 H      0.8901     1.0000     0.1099     0.9815     0.9815    -0.0000
 53 H      0.9113     1.0000     0.0887     0.9907     0.9907     0.0000
 54 C      5.7253     6.0000     0.2747     4.2586     4.2586     0.0000
 55 C      5.9303     6.0000     0.0697     3.6701     3.6701    -0.0000
 56 C      6.1335     6.0000    -0.1335     3.9699     3.9699    -0.0000
 57 H      0.8569     1.0000     0.1431     0.9803     0.9803     0.0000
 58 C      6.1235     6.0000    -0.1235     3.9654     3.9654    -0.0000
 59 H      0.8496     1.0000     0.1504     0.9709     0.9709    -0.0000
 60 C      6.1190     6.0000    -0.1190     3.9756     3.9756    -0.0000
 61 H      0.8519     1.0000     0.1481     0.9719     0.9719     0.0000
 62 C      6.1163     6.0000    -0.1163     3.9759     3.9759    -0.0000
 63 H      0.8437     1.0000     0.1563     0.9655     0.9655    -0.0000
 64 C      6.1421     6.0000    -0.1421     3.9087     3.9087    -0.0000
 65 H      0.8868     1.0000     0.1132     0.9863     0.9863    -0.0000
 66 H      0.8732     1.0000     0.1268     1.1270     1.1270     0.0000
 67 O      8.6236     8.0000    -0.6236     1.8238     1.8238    -0.0000
 68 C      5.5832     6.0000     0.4168     4.1895     4.1895    -0.0000
 69 C      6.0468     6.0000    -0.0468     3.7623     3.7623    -0.0000
 70 C      6.0837     6.0000    -0.0837     3.8772     3.8772    -0.0000
 71 H      0.8988     1.0000     0.1012     1.0128     1.0128     0.0000
 72 C      6.1474     6.0000    -0.1474     3.9783     3.9783    -0.0000
 73 H      0.8567     1.0000     0.1433     0.9743     0.9743     0.0000
 74 C      6.1088     6.0000    -0.1088     3.9590     3.9590    -0.0000
 75 H      0.8580     1.0000     0.1420     0.9744     0.9744     0.0000
 76 C      6.1392     6.0000    -0.1392     3.9674     3.9674     0.0000
 77 H      0.8559     1.0000     0.1441     0.9732     0.9732     0.0000
 78 C      6.1034     6.0000    -0.1034     3.8595     3.8595    -0.0000
 79 H      0.8879     1.0000     0.1121     1.0136     1.0136    -0.0000
 80 O      8.6445     8.0000    -0.6445     1.8164     1.8164    -0.0000
 81 H      0.7975     1.0000     0.2025     1.0837     1.0837    -0.0000

  Mayer bond orders larger than 0.100000
B(  0-O ,  4-C ) :   1.4716 B(  0-O , 54-C ) :   0.4026 B(  1-O , 54-C ) :   2.1147 
B(  2-N ,  4-C ) :   1.4280 B(  2-N , 18-C ) :   0.8525 B(  2-N , 81-H ) :   0.8396 
B(  3-N ,  5-C ) :   0.7593 B(  3-N , 31-C ) :   0.8755 B(  3-N , 54-C ) :   0.6769 
B(  3-N , 66-H ) :   0.8793 B(  4-C ,  5-C ) :   0.8922 B(  5-C ,  6-H ) :   0.8968 
B(  5-C ,  7-C ) :   0.9003 B(  7-C ,  8-C ) :   1.2355 B(  7-C , 16-C ) :   1.3844 
B(  8-C ,  9-H ) :   0.9220 B(  8-C , 10-C ) :   1.5320 B( 10-C , 11-H ) :   0.9030 
B( 10-C , 12-C ) :   1.4271 B( 12-C , 13-H ) :   0.9201 B( 12-C , 14-C ) :   1.4417 
B( 14-C , 15-H ) :   0.9044 B( 14-C , 16-C ) :   1.5101 B( 16-C , 17-H ) :   0.9408 
B( 18-C , 19-C ) :   1.0597 B( 18-C , 23-C ) :   1.0712 B( 18-C , 27-C ) :   1.0938 
B( 19-C , 20-H ) :   0.9637 B( 19-C , 21-H ) :   0.9503 B( 19-C , 22-H ) :   0.9622 
B( 23-C , 24-H ) :   0.9593 B( 23-C , 25-H ) :   0.9538 B( 23-C , 26-H ) :   0.9606 
B( 27-C , 28-H ) :   0.9560 B( 27-C , 29-H ) :   0.9585 B( 27-C , 30-H ) :   0.9537 
B( 31-C , 32-C ) :   1.2146 B( 31-C , 39-C ) :   1.2972 B( 32-C , 33-C ) :   1.4335 
B( 32-C , 41-C ) :   0.8957 B( 33-C , 34-H ) :   0.9299 B( 33-C , 35-C ) :   1.4778 
B( 35-C , 36-H ) :   0.9146 B( 35-C , 37-C ) :   1.4190 B( 37-C , 38-H ) :   0.9004 
B( 37-C , 39-C ) :   1.5415 B( 39-C , 40-H ) :   0.9425 B( 41-C , 42-C ) :   1.0968 
B( 41-C , 46-C ) :   1.0626 B( 41-C , 50-C ) :   1.0718 B( 42-C , 43-H ) :   0.9579 
B( 42-C , 44-H ) :   0.9520 B( 42-C , 45-H ) :   0.9559 B( 46-C , 47-H ) :   0.9470 
B( 46-C , 48-H ) :   0.9355 B( 46-C , 49-H ) :   0.9438 B( 50-C , 51-H ) :   0.9677 
B( 50-C , 52-H ) :   0.9440 B( 50-C , 53-H ) :   0.9495 B( 54-C , 55-C ) :   0.9814 
B( 55-C , 56-C ) :   1.3909 B( 55-C , 64-C ) :   1.2882 B( 56-C , 57-H ) :   0.9278 
B( 56-C , 58-C ) :   1.4726 B( 58-C , 59-H ) :   0.9223 B( 58-C , 60-C ) :   1.4366 
B( 60-C , 61-H ) :   0.9259 B( 60-C , 62-C ) :   1.4569 B( 62-C , 63-H ) :   0.9176 
B( 62-C , 64-C ) :   1.4815 B( 64-C , 65-H ) :   0.9539 B( 67-O , 68-C ) :   1.6753 
B( 68-C , 69-C ) :   0.9772 B( 68-C , 80-O ) :   1.5626 B( 69-C , 70-C ) :   1.3569 
B( 69-C , 78-C ) :   1.3541 B( 70-C , 71-H ) :   0.9405 B( 70-C , 72-C ) :   1.4586 
B( 72-C , 73-H ) :   0.9299 B( 72-C , 74-C ) :   1.4464 B( 74-C , 75-H ) :   0.9294 
B( 74-C , 76-C ) :   1.4462 B( 76-C , 77-H ) :   0.9297 B( 76-C , 78-C ) :   1.4542 
B( 78-C , 79-H ) :   0.9344 B( 80-O , 81-H ) :   0.1924 

-------
TIMINGS
-------

Total SCF time: 0 days 0 hours 40 min 10 sec 

Total time                  ....    2410.993 sec
Sum of individual times     ....    2360.865 sec  ( 97.9%)

Fock matrix formation       ....    2235.507 sec  ( 92.7%)
  Split-RI-J                ....      97.860 sec  (  4.4% of F)
  Chain of spheres X        ....    1837.438 sec  ( 82.2% of F)
  XC integration            ....     152.043 sec  (  6.8% of F)
    Basis function eval.    ....       6.530 sec  (  4.3% of XC)
    Density eval.           ....      69.217 sec  ( 45.5% of XC)
    XC-Functional eval.     ....       1.262 sec  (  0.8% of XC)
    XC-Potential eval.      ....      36.755 sec  ( 24.2% of XC)
Diagonalization             ....      25.204 sec  (  1.0%)
Density matrix formation    ....       4.347 sec  (  0.2%)
Population analysis         ....      10.795 sec  (  0.4%)
Initial guess               ....      12.159 sec  (  0.5%)
Orbital Transformation      ....       0.000 sec  (  0.0%)
Orbital Orthonormalization  ....       0.000 sec  (  0.0%)
DIIS solution               ....      19.189 sec  (  0.8%)
SOSCF solution              ....      20.795 sec  (  0.9%)
Grid generation             ....      32.869 sec  (  1.4%)

Maximum memory used throughout the entire SCF-calculation: 1729.6 MB
[1720890265.839670] [node109:1878410:0]          mpool.c:43   UCX  WARN  object 0x132a1380 was not returned to mpool ucp_requests
[1720890265.839694] [node109:1878410:0]          mpool.c:43   UCX  WARN  object 0x132a1700 was not returned to mpool ucp_requests
[1720890265.839700] [node109:1878410:0]          mpool.c:43   UCX  WARN  object 0x132a18c0 was not returned to mpool ucp_requests
[1720890265.839702] [node109:1878410:0]          mpool.c:43   UCX  WARN  object 0x132a1a80 was not returned to mpool ucp_requests
[1720890265.839706] [node109:1878410:0]          mpool.c:43   UCX  WARN  object 0x132a1c40 was not returned to mpool ucp_requests
[1720890265.839709] [node109:1878410:0]          mpool.c:43   UCX  WARN  object 0x132a1e00 was not returned to mpool ucp_requests
[1720890265.839713] [node109:1878410:0]          mpool.c:43   UCX  WARN  object 0x132a1fc0 was not returned to mpool ucp_requests
[1720890265.839717] [node109:1878410:0]          mpool.c:43   UCX  WARN  object 0x132a2180 was not returned to mpool ucp_requests
[1720890265.839720] [node109:1878410:0]          mpool.c:43   UCX  WARN  object 0x132a2500 was not returned to mpool ucp_requests
[1720890265.839723] [node109:1878410:0]          mpool.c:43   UCX  WARN  object 0x132a26c0 was not returned to mpool ucp_requests
[1720890265.839725] [node109:1878410:0]          mpool.c:43   UCX  WARN  object 0x132a2880 was not returned to mpool ucp_requests
[1720890265.839728] [node109:1878410:0]          mpool.c:43   UCX  WARN  object 0x132a2a40 was not returned to mpool ucp_requests
[1720890265.839730] [node109:1878410:0]          mpool.c:43   UCX  WARN  object 0x132a2c00 was not returned to mpool ucp_requests
[1720890265.839733] [node109:1878410:0]          mpool.c:43   UCX  WARN  object 0x132a2dc0 was not returned to mpool ucp_requests
[1720890265.839735] [node109:1878410:0]          mpool.c:43   UCX  WARN  object 0x132a2f80 was not returned to mpool ucp_requests
[1720890265.839738] [node109:1878410:0]          mpool.c:43   UCX  WARN  object 0x132a3140 was not returned to mpool ucp_requests
[1720890265.839740] [node109:1878410:0]          mpool.c:43   UCX  WARN  object 0x132a3300 was not returned to mpool ucp_requests
[1720890265.839743] [node109:1878410:0]          mpool.c:43   UCX  WARN  object 0x132a34c0 was not returned to mpool ucp_requests
[1720890265.839745] [node109:1878410:0]          mpool.c:43   UCX  WARN  object 0x132a3680 was not returned to mpool ucp_requests
[1720890265.839748] [node109:1878410:0]          mpool.c:43   UCX  WARN  object 0x132a3840 was not returned to mpool ucp_requests
[1720890265.839751] [node109:1878410:0]          mpool.c:43   UCX  WARN  object 0x132a3a00 was not returned to mpool ucp_requests
[1720890265.839753] [node109:1878410:0]          mpool.c:43   UCX  WARN  object 0x132a3bc0 was not returned to mpool ucp_requests
[1720890265.839756] [node109:1878410:0]          mpool.c:43   UCX  WARN  object 0x132a3d80 was not returned to mpool ucp_requests
[1720890265.896113] [node109:1878404:0]          mpool.c:43   UCX  WARN  object 0x12c037c0 was not returned to mpool ucp_requests
[1720890265.896126] [node109:1878404:0]          mpool.c:43   UCX  WARN  object 0x12c03b40 was not returned to mpool ucp_requests
[1720890265.896131] [node109:1878404:0]          mpool.c:43   UCX  WARN  object 0x12c03d00 was not returned to mpool ucp_requests
[1720890265.896134] [node109:1878404:0]          mpool.c:43   UCX  WARN  object 0x12c03ec0 was not returned to mpool ucp_requests
[1720890265.896137] [node109:1878404:0]          mpool.c:43   UCX  WARN  object 0x12c04080 was not returned to mpool ucp_requests
[1720890265.896140] [node109:1878404:0]          mpool.c:43   UCX  WARN  object 0x12c04240 was not returned to mpool ucp_requests
[1720890265.896143] [node109:1878404:0]          mpool.c:43   UCX  WARN  object 0x12c04400 was not returned to mpool ucp_requests
[1720890265.896145] [node109:1878404:0]          mpool.c:43   UCX  WARN  object 0x12c045c0 was not returned to mpool ucp_requests
[1720890265.896148] [node109:1878404:0]          mpool.c:43   UCX  WARN  object 0x12c04780 was not returned to mpool ucp_requests
[1720890265.896151] [node109:1878404:0]          mpool.c:43   UCX  WARN  object 0x12c04940 was not returned to mpool ucp_requests
[1720890265.896154] [node109:1878404:0]          mpool.c:43   UCX  WARN  object 0x12c04b00 was not returned to mpool ucp_requests
[1720890265.896156] [node109:1878404:0]          mpool.c:43   UCX  WARN  object 0x12c04cc0 was not returned to mpool ucp_requests
[1720890265.896159] [node109:1878404:0]          mpool.c:43   UCX  WARN  object 0x12c04e80 was not returned to mpool ucp_requests
[1720890265.896162] [node109:1878404:0]          mpool.c:43   UCX  WARN  object 0x12c05200 was not returned to mpool ucp_requests
[1720890265.896166] [node109:1878404:0]          mpool.c:43   UCX  WARN  object 0x12c053c0 was not returned to mpool ucp_requests
[1720890265.896169] [node109:1878404:0]          mpool.c:43   UCX  WARN  object 0x12c05580 was not returned to mpool ucp_requests
[1720890265.896171] [node109:1878404:0]          mpool.c:43   UCX  WARN  object 0x12c05740 was not returned to mpool ucp_requests
[1720890265.896174] [node109:1878404:0]          mpool.c:43   UCX  WARN  object 0x12c05900 was not returned to mpool ucp_requests
[1720890265.896177] [node109:1878404:0]          mpool.c:43   UCX  WARN  object 0x12c05ac0 was not returned to mpool ucp_requests
[1720890265.896181] [node109:1878404:0]          mpool.c:43   UCX  WARN  object 0x12c05c80 was not returned to mpool ucp_requests
[1720890265.896183] [node109:1878404:0]          mpool.c:43   UCX  WARN  object 0x12c05e40 was not returned to mpool ucp_requests
[1720890265.896186] [node109:1878404:0]          mpool.c:43   UCX  WARN  object 0x12c06000 was not returned to mpool ucp_requests
[1720890265.896189] [node109:1878404:0]          mpool.c:43   UCX  WARN  object 0x12c061c0 was not returned to mpool ucp_requests
[1720890265.898027] [node109:1878418:0]          mpool.c:43   UCX  WARN  object 0x13511740 was not returned to mpool ucp_requests
[1720890265.898047] [node109:1878418:0]          mpool.c:43   UCX  WARN  object 0x13511ac0 was not returned to mpool ucp_requests
[1720890265.898051] [node109:1878418:0]          mpool.c:43   UCX  WARN  object 0x13511c80 was not returned to mpool ucp_requests
[1720890265.898055] [node109:1878418:0]          mpool.c:43   UCX  WARN  object 0x13511e40 was not returned to mpool ucp_requests
[1720890265.898058] [node109:1878418:0]          mpool.c:43   UCX  WARN  object 0x13512000 was not returned to mpool ucp_requests
[1720890265.898061] [node109:1878418:0]          mpool.c:43   UCX  WARN  object 0x135121c0 was not returned to mpool ucp_requests
[1720890265.898065] [node109:1878418:0]          mpool.c:43   UCX  WARN  object 0x13512380 was not returned to mpool ucp_requests
[1720890265.898068] [node109:1878418:0]          mpool.c:43   UCX  WARN  object 0x13512540 was not returned to mpool ucp_requests
[1720890265.898071] [node109:1878418:0]          mpool.c:43   UCX  WARN  object 0x13512700 was not returned to mpool ucp_requests
[1720890265.898074] [node109:1878418:0]          mpool.c:43   UCX  WARN  object 0x135128c0 was not returned to mpool ucp_requests
[1720890265.898077] [node109:1878418:0]          mpool.c:43   UCX  WARN  object 0x13512a80 was not returned to mpool ucp_requests
[1720890265.898080] [node109:1878418:0]          mpool.c:43   UCX  WARN  object 0x13512c40 was not returned to mpool ucp_requests
[1720890265.898084] [node109:1878418:0]          mpool.c:43   UCX  WARN  object 0x13512e00 was not returned to mpool ucp_requests
[1720890265.898087] [node109:1878418:0]          mpool.c:43   UCX  WARN  object 0x13512fc0 was not returned to mpool ucp_requests
[1720890265.898090] [node109:1878418:0]          mpool.c:43   UCX  WARN  object 0x13513180 was not returned to mpool ucp_requests
[1720890265.898093] [node109:1878418:0]          mpool.c:43   UCX  WARN  object 0x13513340 was not returned to mpool ucp_requests
[1720890265.898097] [node109:1878418:0]          mpool.c:43   UCX  WARN  object 0x13513500 was not returned to mpool ucp_requests
[1720890265.898100] [node109:1878418:0]          mpool.c:43   UCX  WARN  object 0x135136c0 was not returned to mpool ucp_requests
[1720890265.898103] [node109:1878418:0]          mpool.c:43   UCX  WARN  object 0x13513880 was not returned to mpool ucp_requests
[1720890265.898107] [node109:1878418:0]          mpool.c:43   UCX  WARN  object 0x13513a40 was not returned to mpool ucp_requests
[truncated: 47,939 more chars]
