# Supplementary material for: A stereodivergent multicomponent approach for the synthesis of C–N atropisomeric peptide analogues
Source: Chem Sci. 2024 Sep 16;15(40):16743–51. doi: 10.1039/d4sc04700a (PMC11418089; doi:10.1039/d4sc04700a)
Supplement: SC-015-D4SC04700A-s001 [file SC-015-D4SC04700A-s001.zip › CompData/_5_1a-BzOH/AmidiniumBzoateR3freq.out]

                                 *****************
                                 * O   R   C   A *
                                 *****************

                                            #,                                       
                                            ###                                      
                                            ####                                     
                                            #####                                    
                                            ######                                   
                                           ########,                                 
                                     ,,################,,,,,                         
                               ,,#################################,,                 
                          ,,##########################################,,             
                       ,#########################################, ''#####,          
                    ,#############################################,,   '####,        
                  ,##################################################,,,,####,       
                ,###########''''           ''''###############################       
              ,#####''   ,,,,##########,,,,          '''####'''          '####       
            ,##' ,,,,###########################,,,                        '##       
           ' ,,###''''                  '''############,,,                           
         ,,##''                                '''############,,,,        ,,,,,,###''
      ,#''                                            '''#######################'''  
     '                                                          ''''####''''         
             ,#######,   #######,   ,#######,      ##                                
            ,#'     '#,  ##    ##  ,#'     '#,    #''#        ######   ,####,        
            ##       ##  ##   ,#'  ##            #'  '#       #        #'  '#        
            ##       ##  #######   ##           ,######,      #####,   #    #        
            '#,     ,#'  ##    ##  '#,     ,#' ,#      #,         ##   #,  ,#        
             '#######'   ##     ##  '#######'  #'      '#     #####' # '####'        


                  #######################################################
                  #                        -***-                        #
                  #          Department of theory and spectroscopy      #
                  #    Directorship and core code : Frank Neese         #
                  #        Max Planck Institute fuer Kohlenforschung    #
                  #                Kaiser Wilhelm Platz 1               #
                  #                 D-45470 Muelheim/Ruhr               #
                  #                      Germany                        #
                  #                                                     #
                  #                  All rights reserved                #
                  #                        -***-                        #
                  #######################################################


                         Program Version 5.0.2 -  RELEASE  -


 With contributions from (in alphabetic order):
   Daniel Aravena         : Magnetic Suceptibility
   Michael Atanasov       : Ab Initio Ligand Field Theory (pilot matlab implementation)
   Alexander A. Auer      : GIAO ZORA, VPT2 properties, NMR spectrum
   Ute Becker             : Parallelization
   Giovanni Bistoni       : ED, misc. LED, open-shell LED, HFLD
   Martin Brehm           : Molecular dynamics
   Dmytro Bykov           : SCF Hessian
   Vijay G. Chilkuri      : MRCI spin determinant printing, contributions to CSF-ICE
   Dipayan Datta          : RHF DLPNO-CCSD density
   Achintya Kumar Dutta   : EOM-CC, STEOM-CC
   Dmitry Ganyushin       : Spin-Orbit,Spin-Spin,Magnetic field MRCI
   Miquel Garcia          : C-PCM and meta-GGA Hessian, CC/C-PCM, Gaussian charge scheme
   Yang Guo               : DLPNO-NEVPT2, F12-NEVPT2, CIM, IAO-localization
   Andreas Hansen         : Spin unrestricted coupled pair/coupled cluster methods
   Benjamin Helmich-Paris : MC-RPA, TRAH-SCF, COSX integrals
   Lee Huntington         : MR-EOM, pCC
   Robert Izsak           : Overlap fitted RIJCOSX, COSX-SCS-MP3, EOM
   Marcus Kettner         : VPT2
   Christian Kollmar      : KDIIS, OOCD, Brueckner-CCSD(T), CCSD density, CASPT2, CASPT2-K
   Simone Kossmann        : Meta GGA functionals, TD-DFT gradient, OOMP2, MP2 Hessian
   Martin Krupicka        : Initial AUTO-CI
   Lucas Lang             : DCDCAS
   Marvin Lechner         : AUTO-CI (C++ implementation), FIC-MRCC
   Dagmar Lenk            : GEPOL surface, SMD
   Dimitrios Liakos       : Extrapolation schemes; Compound Job, initial MDCI parallelization
   Dimitrios Manganas     : Further ROCIS development; embedding schemes
   Dimitrios Pantazis     : SARC Basis sets
   Anastasios Papadopoulos: AUTO-CI, single reference methods and gradients
   Taras Petrenko         : DFT Hessian,TD-DFT gradient, ASA, ECA, R-Raman, ABS, FL, XAS/XES, NRVS
   Peter Pinski           : DLPNO-MP2, DLPNO-MP2 Gradient
   Christoph Reimann      : Effective Core Potentials
   Marius Retegan         : Local ZFS, SOC
   Christoph Riplinger    : Optimizer, TS searches, QM/MM, DLPNO-CCSD(T), (RO)-DLPNO pert. Triples
   Tobias Risthaus        : Range-separated hybrids, TD-DFT gradient, RPA, STAB
   Michael Roemelt        : Original ROCIS implementation
   Masaaki Saitow         : Open-shell DLPNO-CCSD energy and density
   Barbara Sandhoefer     : DKH picture change effects
   Avijit Sen             : IP-ROCIS
   Kantharuban Sivalingam : CASSCF convergence, NEVPT2, FIC-MRCI
   Bernardo de Souza      : ESD, SOC TD-DFT
   Georgi Stoychev        : AutoAux, RI-MP2 NMR, DLPNO-MP2 response
   Willem Van den Heuvel  : Paramagnetic NMR
   Boris Wezisla          : Elementary symmetry handling
   Frank Wennmohs         : Technical directorship


 We gratefully acknowledge several colleagues who have allowed us to
 interface, adapt or use parts of their codes:
   Stefan Grimme, W. Hujo, H. Kruse, P. Pracht,  : VdW corrections, initial TS optimization,
                  C. Bannwarth, S. Ehlert          DFT functionals, gCP, sTDA/sTD-DF
   Ed Valeev, F. Pavosevic, A. Kumar             : LibInt (2-el integral package), F12 methods
   Garnet Chan, S. Sharma, J. Yang, R. Olivares  : DMRG
   Ulf Ekstrom                                   : XCFun DFT Library
   Mihaly Kallay                                 : mrcc  (arbitrary order and MRCC methods)
   Jiri Pittner, Ondrej Demel                    : Mk-CCSD
   Frank Weinhold                                : gennbo (NPA and NBO analysis)
   Christopher J. Cramer and Donald G. Truhlar   : smd solvation model
   Lars Goerigk                                  : TD-DFT with DH, B97 family of functionals
   V. Asgeirsson, H. Jonsson                     : NEB implementation
   FAccTs GmbH                                   : IRC, NEB, NEB-TS, DLPNO-Multilevel, CI-OPT
                                                   MM, QMMM, 2- and 3-layer-ONIOM, Crystal-QMMM,
                                                   LR-CPCM, SF, NACMEs, symmetry and pop. for TD-DFT,
                                                   nearIR, NL-DFT gradient (VV10), updates on ESD,
                                                   ML-optimized integration grids
   S Lehtola, MJT Oliveira, MAL Marques          : LibXC Library
   Liviu Ungur et al                             : ANISO software


 Your calculation uses the libint2 library for the computation of 2-el integrals
 For citations please refer to: http://libint.valeyev.net

 Your ORCA version has been built with support for libXC version: 5.1.0
 For citations please refer to: https://tddft.org/programs/libxc/

 This ORCA versions uses:
   CBLAS   interface :  Fast vector & matrix operations
   LAPACKE interface :  Fast linear algebra routines
   SCALAPACK package :  Parallel linear algebra routines
   Shared memory     :  Shared parallel matrices
   BLAS/LAPACK       :  OpenBLAS 0.3.15  USE64BITINT DYNAMIC_ARCH NO_AFFINITY Zen SINGLE_THREADED
        Core in use  :  Zen
   Copyright (c) 2011-2014, The OpenBLAS Project


Your calculation utilizes the atom-pairwise dispersion correction
with the Becke-Johnson damping scheme (D3BJ)
Cite in your paper:
S.Grimme, S.Ehrlich, L.Goerigk, J Comput Chem, (2011), 32, 1456–1465 
S.Grimme, J.Antony, S.Ehrlich and H.Krieg, J.Chem.Phys., 132, (2010), 154104 
   

Your calculation utilizes the SMD solvation module
Please cite in your paper:
A.V. Marenich, C.J. Cramer, D.G. Truhlar J. Phys. Chem. B, 113, (2009), 6378 

================================================================================

----- Orbital basis set information -----
Your calculation utilizes the basis: def2-TZVP
   F. Weigend and R. Ahlrichs, Phys. Chem. Chem. Phys. 7, 3297 (2005).

----- AuxJ basis set information -----
Your calculation utilizes the auxiliary basis: def2/J
   F. Weigend, Phys. Chem. Chem. Phys. 8, 1057 (2006).

================================================================================
                                        WARNINGS
                       Please study these warnings very carefully!
================================================================================

WARNING: Gradients needed for Numerical Frequencies
  ===> : Setting RunTyp to EnGrad

WARNING: The environment variable RSH_COMMAND is not set!
  ===> : All Displacements for the Numerical Hessian or Gradient calculation
         will be started on localhost

INFO   : the flag for use of the SHARK integral package has been found!

================================================================================
                                       INPUT FILE
================================================================================
NAME = AmidiniumBzoateR3freq.inp
|  1> ! PBE0 D3 def2-tzvp NumFreq
|  2> %maxcore 2660
|  3> %pal nprocs 30
|  4> end
|  5> %CPCM SMD TRUE
|  6>    SMDSOLVENT "2,2,2-TRIFLUOROETHANOL"
|  7> end
|  8> 
|  9> *xyz 0 1
| 10> O  5.525802  1.861622  2.940121
| 11> O  7.239517  3.374782  5.163957
| 12> N  4.982414  4.052492  2.567395
| 13> N  5.349110  2.053823  5.519917
| 14> C  5.093516  2.961495  3.300444
| 15> C  4.617246  3.122080  4.742919
| 16> H  4.964935  4.074066  5.143743
| 17> C  3.122163  3.024172  4.891920
| 18> C  2.504115  3.658536  5.966102
| 19> H  3.103610  4.200876  6.686761
| 20> C  1.126491  3.614447  6.109881
| 21> H  0.658808  4.119574  6.947394
| 22> C  0.352307  2.939409  5.176887
| 23> H  -0.726094  2.908188  5.285152
| 24> C  0.961321  2.311635  4.098998
| 25> H  0.362056  1.788629  3.362525
| 26> C  2.339619  2.354568  3.955718
| 27> H  2.801750  1.865390  3.105015
| 28> C  5.317025  4.164866  1.139544
| 29> C  6.801599  3.888317  0.930530
| 30> H  7.406412  4.581149  1.520786
| 31> H  7.056240  4.024206  -0.123154
| 32> H  7.063457  2.869159  1.217203
| 33> C  5.003654  5.598051  0.736102
| 34> H  3.945249  5.827283  0.883993
| 35> H  5.241052  5.739515  -0.319647
| 36> H  5.594933  6.308575  1.319025
| 37> C  4.459983  3.204220  0.323366
| 38> H  4.679034  3.331323  -0.739298
| 39> H  3.398308  3.409732  0.480305
| 40> H  4.656660  2.165050  0.589999
| 41> C  4.990328  1.989088  6.951730
| 42> C  4.280398  0.929895  7.522124
| 43> C  4.052507  1.060393  8.900784
| 44> H  3.507802  0.275257  9.407679
| 45> C  4.474462  2.139408  9.649565
| 46> H  4.259195  2.170674  10.711411
| 47> C  5.162421  3.176436  9.038885
| 48> H  5.495902  4.040347  9.600552
| 49> C  5.417207  3.091487  7.688497
| 50> H  5.943590  3.899648  7.196292
| 51> C  3.678608  -0.330958  6.879884
| 52> C  4.271668  -1.561399  7.576997
| 53> H  5.356331  -1.597276  7.443307
| 54> H  3.845921  -2.466821  7.136699
| 55> H  4.059442  -1.580489  8.646660
| 56> C  2.160396  -0.284381  7.097600
| 57> H  1.890559  -0.245055  8.153800
| 58> H  1.704552  -1.180283  6.668090
| 59> H  1.727372  0.588595  6.602130
| 60> C  3.893133  -0.532066  5.383558
| 61> H  3.469175  0.269573  4.778158
| 62> H  3.365436  -1.441259  5.087274
| 63> H  4.938382  -0.702565  5.122959
| 64> C  6.863775  2.278472  5.421925
| 65> C  7.705471  1.132489  5.784220
| 66> C  8.702594  1.368960  6.730873
| 67> H  8.794026  2.352284  7.177252
| 68> C  9.543016  0.337123  7.107275
| 69> H  10.303766  0.510254  7.859259
| 70> C  9.412369  -0.914400  6.518794
| 71> H  10.077035  -1.719583  6.810547
| 72> C  8.441359  -1.136493  5.551929
| 73> H  8.356976  -2.106247  5.076043
| 74> C  7.577298  -0.118224  5.186828
| 75> H  6.844444  -0.283646  4.406729
| 76> H  5.149553  1.160374  5.059688
| 77> O  5.359249  6.206896  5.517037
| 78> C  4.238372  6.499004  5.040835
| 79> C  3.188125  7.038744  5.980482
| 80> C  1.938454  7.421727  5.501449
| 81> H  1.739480  7.361422  4.438057
| 82> C  0.955311  7.865015  6.373183
| 83> H  -0.014883  8.160748  5.989059
| 84> C  1.209940  7.922243  7.737289
| 85> H  0.439162  8.261935  8.420577
| 86> C  2.453962  7.541122  8.223862
| 87> H  2.656175  7.581182  9.288677
| 88> C  3.437409  7.105750  7.348626
| 89> H  4.406951  6.800603  7.724618
| 90> O  3.908702  6.342397  3.834682
| 91> H  4.634330  4.900371  3.041469
| 92> *
| 93> 
| 94>                          ****END OF INPUT****
================================================================================

                     *******************************
                     * Energy+Gradient Calculation *
                     *******************************

---------------------------------
CARTESIAN COORDINATES (ANGSTROEM)
---------------------------------
  O      5.525802    1.861622    2.940121
  O      7.239517    3.374782    5.163957
  N      4.982414    4.052492    2.567395
  N      5.349110    2.053823    5.519917
  C      5.093516    2.961495    3.300444
  C      4.617246    3.122080    4.742919
  H      4.964935    4.074066    5.143743
  C      3.122163    3.024172    4.891920
  C      2.504115    3.658536    5.966102
  H      3.103610    4.200876    6.686761
  C      1.126491    3.614447    6.109881
  H      0.658808    4.119574    6.947394
  C      0.352307    2.939409    5.176887
  H     -0.726094    2.908188    5.285152
  C      0.961321    2.311635    4.098998
  H      0.362056    1.788629    3.362525
  C      2.339619    2.354568    3.955718
  H      2.801750    1.865390    3.105015
  C      5.317025    4.164866    1.139544
  C      6.801599    3.888317    0.930530
  H      7.406412    4.581149    1.520786
  H      7.056240    4.024206   -0.123154
  H      7.063457    2.869159    1.217203
  C      5.003654    5.598051    0.736102
  H      3.945249    5.827283    0.883993
  H      5.241052    5.739515   -0.319647
  H      5.594933    6.308575    1.319025
  C      4.459983    3.204220    0.323366
  H      4.679034    3.331323   -0.739298
  H      3.398308    3.409732    0.480305
  H      4.656660    2.165050    0.589999
  C      4.990328    1.989088    6.951730
  C      4.280398    0.929895    7.522124
  C      4.052507    1.060393    8.900784
  H      3.507802    0.275257    9.407679
  C      4.474462    2.139408    9.649565
  H      4.259195    2.170674   10.711411
  C      5.162421    3.176436    9.038885
  H      5.495902    4.040347    9.600552
  C      5.417207    3.091487    7.688497
  H      5.943590    3.899648    7.196292
  C      3.678608   -0.330958    6.879884
  C      4.271668   -1.561399    7.576997
  H      5.356331   -1.597276    7.443307
  H      3.845921   -2.466821    7.136699
  H      4.059442   -1.580489    8.646660
  C      2.160396   -0.284381    7.097600
  H      1.890559   -0.245055    8.153800
  H      1.704552   -1.180283    6.668090
  H      1.727372    0.588595    6.602130
  C      3.893133   -0.532066    5.383558
  H      3.469175    0.269573    4.778158
  H      3.365436   -1.441259    5.087274
  H      4.938382   -0.702565    5.122959
  C      6.863775    2.278472    5.421925
  C      7.705471    1.132489    5.784220
  C      8.702594    1.368960    6.730873
  H      8.794026    2.352284    7.177252
  C      9.543016    0.337123    7.107275
  H     10.303766    0.510254    7.859259
  C      9.412369   -0.914400    6.518794
  H     10.077035   -1.719583    6.810547
  C      8.441359   -1.136493    5.551929
  H      8.356976   -2.106247    5.076043
  C      7.577298   -0.118224    5.186828
  H      6.844444   -0.283646    4.406729
  H      5.149553    1.160374    5.059688
  O      5.359249    6.206896    5.517037
  C      4.238372    6.499004    5.040835
  C      3.188125    7.038744    5.980482
  C      1.938454    7.421727    5.501449
  H      1.739480    7.361422    4.438057
  C      0.955311    7.865015    6.373183
  H     -0.014883    8.160748    5.989059
  C      1.209940    7.922243    7.737289
  H      0.439162    8.261935    8.420577
  C      2.453962    7.541122    8.223862
  H      2.656175    7.581182    9.288677
  C      3.437409    7.105750    7.348626
  H      4.406951    6.800603    7.724618
  O      3.908702    6.342397    3.834682
  H      4.634330    4.900371    3.041469

----------------------------
CARTESIAN COORDINATES (A.U.)
----------------------------
  NO LB      ZA    FRAG     MASS         X           Y           Z
   0 O     8.0000    0    15.999   10.442252    3.517956    5.556023
   1 O     8.0000    0    15.999   13.680704    6.377414    9.758464
   2 N     7.0000    0    14.007    9.415398    7.658100    4.851673
   3 N     7.0000    0    14.007   10.108353    3.881163   10.431131
   4 C     6.0000    0    12.011    9.625350    5.596414    6.236935
   5 C     6.0000    0    12.011    8.725330    5.899876    8.962818
   6 H     1.0000    0     1.008    9.382367    7.698869    9.720266
   7 C     6.0000    0    12.011    5.900033    5.714857    9.244389
   8 C     6.0000    0    12.011    4.732092    6.913631   11.274299
   9 H     1.0000    0     1.008    5.864973    7.938505   12.636147
  10 C     6.0000    0    12.011    2.128759    6.830315   11.546002
  11 H     1.0000    0     1.008    1.244967    7.784867   13.128672
  12 C     6.0000    0    12.011    0.665764    5.554678    9.782899
  13 H     1.0000    0     1.008   -1.372119    5.495679    9.987490
  14 C     6.0000    0    12.011    1.816633    4.368357    7.745984
  15 H     1.0000    0     1.008    0.684187    3.380019    6.354251
  16 C     6.0000    0    12.011    4.421239    4.449489    7.475224
  17 H     1.0000    0     1.008    5.294540    3.525076    5.867628
  18 C     6.0000    0    12.011   10.047721    7.870456    2.153426
  19 C     6.0000    0    12.011   12.853159    7.347854    1.758447
  20 H     1.0000    0     1.008   13.996090    8.657117    2.873869
  21 H     1.0000    0     1.008   13.334361    7.604647   -0.232727
  22 H     1.0000    0     1.008   13.347999    5.421925    2.300180
  23 C     6.0000    0    12.011    9.455536   10.578783    1.391031
  24 H     1.0000    0     1.008    7.455440   11.011969    1.670505
  25 H     1.0000    0     1.008    9.904153   10.846111   -0.604045
  26 H     1.0000    0     1.008   10.572891   11.921479    2.492596
  27 C     6.0000    0    12.011    8.428146    6.055098    0.611073
  28 H     1.0000    0     1.008    8.842093    6.295288   -1.397071
  29 H     1.0000    0     1.008    6.421871    6.443460    0.907645
  30 H     1.0000    0     1.008    8.799812    4.091352    1.114937
  31 C     6.0000    0    12.011    9.430353    3.758832   13.136866
  32 C     6.0000    0    12.011    8.088780    1.757247   14.214754
  33 C     6.0000    0    12.011    7.658128    2.003852   16.820044
  34 H     1.0000    0     1.008    6.628785    0.520160   17.777937
  35 C     6.0000    0    12.011    8.455508    4.042895   18.235035
  36 H     1.0000    0     1.008    8.048712    4.101979   20.241633
  37 C     6.0000    0    12.011    9.755562    6.002594   17.081017
  38 H     1.0000    0     1.008   10.385750    7.635149   18.142414
  39 C     6.0000    0    12.011   10.237038    5.842064   14.529154
  40 H     1.0000    0     1.008   11.231757    7.369267   13.599021
  41 C     6.0000    0    12.011    6.951562   -0.625420   13.001097
  42 C     6.0000    0    12.011    8.072283   -2.950616   14.318449
  43 H     1.0000    0     1.008   10.121999   -3.018414   14.065812
  44 H     1.0000    0     1.008    7.267737   -4.661616   13.486407
  45 H     1.0000    0     1.008    7.671234   -2.986691   16.339819
  46 C     6.0000    0    12.011    4.082557   -0.537402   13.412520
  47 H     1.0000    0     1.008    3.572639   -0.463087   15.408449
  48 H     1.0000    0     1.008    3.221136   -2.230412   12.600864
  49 H     1.0000    0     1.008    3.264260    1.112283   12.476218
  50 C     6.0000    0    12.011    7.356955   -1.005459   10.173450
  51 H     1.0000    0     1.008    6.555791    0.509419    9.029410
  52 H     1.0000    0     1.008    6.359752   -2.723585    9.613555
  53 H     1.0000    0     1.008    9.332190   -1.327655    9.680990
  54 C     6.0000    0    12.011   12.970655    4.305688   10.245953
  55 C     6.0000    0    12.011   14.561230    2.140094   10.930592
  56 C     6.0000    0    12.011   16.445519    2.586959   12.719507
  57 H     1.0000    0     1.008   16.618301    4.445173   13.563041
  58 C     6.0000    0    12.011   18.033687    0.637070   13.430803
  59 H     1.0000    0     1.008   19.471296    0.964240   14.851847
  60 C     6.0000    0    12.011   17.786800   -1.727966   12.318735
  61 H     1.0000    0     1.008   19.042836   -3.249541   12.870069
  62 C     6.0000    0    12.011   15.951857   -2.147661   10.491625
  63 H     1.0000    0     1.008   15.792396   -3.980230    9.592331
  64 C     6.0000    0    12.011   14.319018   -0.223411    9.801684
  65 H     1.0000    0     1.008   12.934125   -0.536013    8.327511
  66 H     1.0000    0     1.008    9.731245    2.192789    9.561425
  67 O     8.0000    0    15.999   10.127513   11.729334   10.425689
  68 C     6.0000    0    12.011    8.009362   12.281338    9.525798
  69 C     6.0000    0    12.011    6.024683   13.301298   11.301473
  70 C     6.0000    0    12.011    3.663147   14.025031   10.396232
  71 H     1.0000    0     1.008    3.287141   13.911072    8.386712
  72 C     6.0000    0    12.011    1.805276   14.862724   12.043570
  73 H     1.0000    0     1.008   -0.028125   15.421579   11.317681
  74 C     6.0000    0    12.011    2.286455   14.970870   14.621357
  75 H     1.0000    0     1.008    0.829896   15.612794   15.912584
  76 C     6.0000    0    12.011    4.637316   14.250655   15.540847
  77 H     1.0000    0     1.008    5.019443   14.326358   17.553056
  78 C     6.0000    0    12.011    6.495762   13.427921   13.886891
  79 H     1.0000    0     1.008    8.327930   12.851277   14.597413
  80 O     8.0000    0    15.999    7.386376   11.985393    7.246499
  81 H     1.0000    0     1.008    8.757615    9.260359    5.747543

--------------------------------
INTERNAL COORDINATES (ANGSTROEM)
--------------------------------
 O      0   0   0     0.000000000000     0.00000000     0.00000000
 O      1   0   0     3.189344578706     0.00000000     0.00000000
 N      1   2   0     2.287816982741    77.69487363     0.00000000
 N      2   1   3     2.333512122730    53.30869413   108.39236208
 C      1   2   3     1.235485518432    64.04180895   334.79448507
 C      4   2   1     1.510140332734    85.04810855   294.80292620
 H      6   4   2     1.089873783469   105.90601000   314.63331557
 C      6   4   2     1.505676077831   112.60079660   194.73962968
 C      8   6   4     1.392216931345   119.17849084    86.66571107
 H      9   8   6     1.082994148140   119.72664878   359.14231211
 C      9   8   6     1.385808113029   120.45510899   178.34122376
 H     11   9   8     1.084116552676   119.61537038   180.46344556
 C     11   9   8     1.387629262929   120.02261734   359.73880179
 H     13  11   9     1.084271542496   120.11712844   180.30952083
 C     13  11   9     1.388107684437   119.82350596   359.86673198
 H     15  13  11     1.083995523971   120.21363938   180.44394336
 C     15  13  11     1.386390196767   120.16036838     0.19531865
 H     17  15  13     1.084691555722   119.38326040   180.41189217
 C      3   1   2     1.470833408445   100.21177626   125.34016808
 C     19   3   1     1.524508498852   109.92408770   298.61234076
 H     20  19   3     1.092802402417   110.48072875   302.19383038
 H     20  19   3     1.092500723596   109.67248860   182.95480757
 H     20  19   3     1.090611777883   111.54867193    62.99073951
 C     19   3   1     1.521507829500   106.41075116   180.03736960
 H     24  19   3     1.092995975166   111.16886930   299.29149230
 H     24  19   3     1.091318388327   109.50053075   179.63768107
 H     24  19   3     1.092819488455   111.07297725    60.06736233
 C     19   3   1     1.524305827176   110.10457857    61.30996643
 H     28  19   3     1.092425416267   109.55965816   177.11876821
 H     28  19   3     1.092711690013   110.53933076    57.94648869
 H     28  19   3     1.090710450999   111.60218352   296.94472778
 C      4   2   1     1.477499106842   111.67541976   180.56745856
 C     32   4   2     1.396867828889   123.52822873   205.49366262
 C     33  32   4     1.403448407133   114.40257921   179.54615301
 H     34  33  32     1.081704495944   118.33384447   179.99161023
 C     34  33  32     1.379489897829   123.79828307     0.50792444
 H     36  34  33     1.083897768132   119.57527387   179.88123641
 C     36  34  33     1.386234006532   119.85628545     0.23231266
 H     38  36  34     1.083061222725   121.40406135   179.33530664
 C     38  36  34     1.376836950747   118.53856841   359.43264780
 H     40  38  36     1.082806089120   119.32361093   179.29726720
 C     33  32   4     1.537652011773   130.55047614   357.68000762
 C     42  33  32     1.533516140394   108.46374603   122.91016392
 H     43  42  33     1.093459646625   110.75471551   298.44521191
 H     43  42  33     1.093120228930   109.32137936   179.49300593
 H     43  42  33     1.090680171611   112.62001429    59.76152134
 C     42  33  32     1.534450178575   107.64243189   241.92873116
 H     47  42  33     1.090833159033   112.53358752   300.99754016
 H     47  42  33     1.093120755470   109.38845767   181.11742187
 H     47  42  33     1.093200531491   110.60037154    62.12165123
 C     42  33  32     1.524944884763   117.57564171     1.95683483
 H     51  42  33     1.090355277919   113.15091342   299.45501287
 H     51  42  33     1.092190571152   107.93859308   182.63923090
 H     51  42  33     1.090654491488   112.94770927    66.33918301
 C      2   1   3     1.187276360283    62.82948994   149.27058567
 C     55   2   1     1.467305987083   126.39014965   122.11825204
 C     56  55   2     1.395107420014   116.43313216    46.15034303
 H     57  56  55     1.083762017807   119.57559862     2.11011485
 C     57  56  55     1.382995010207   119.50790044   180.76084114
 H     59  57  56     1.083602714059   119.75518700   181.43539998
 C     59  57  56     1.389132227507   119.98217105     1.62235852
 H     61  59  57     1.084075812872   119.83385339   179.56502409
 C     61  59  57     1.388169171598   120.33061926     0.03860509
 H     63  61  59     1.083517787672   120.23678811   178.46309971
 C     63  61  59     1.384475318770   120.16957625   358.66819787
 H     65  63  61     1.083048416831   119.99446233   177.77416459
 H      4   2   1     1.024638884823   125.65218350    42.12373167
 O      7   6   4     2.200862501369   165.02015389   172.90311206
 C     68   7   6     1.252382001466    90.06809555    30.47295257
 C     69  68   7     1.509064118326   118.00454530   111.73634571
 C     70  69  68     1.392058260857   120.59070363   177.89196931
 H     71  70  69     1.083526599288   119.16091681   357.81190617
 C     71  70  69     1.386720799638   120.53574954   177.29866016
 H     73  71  70     1.084567034489   119.91577633   180.01199076
 C     73  71  70     1.388847058124   120.04115486   359.60825997
 H     75  73  71     1.084606781784   120.09131958   180.44804349
 C     75  73  71     1.389099433969   119.79675144     0.34690882
 H     77  75  73     1.084585582236   120.04837484   180.19556576
 C     77  75  73     1.386634355513   120.01396022     0.02963695
 H     79  77  75     1.083741835234   120.25952120   180.44709938
 O     69  68   7     1.260163926145   124.68697973   293.68575990
 H      3   1   2     1.031895065970   142.38450927   307.14722565

---------------------------
INTERNAL COORDINATES (A.U.)
---------------------------
 O      0   0   0     0.000000000000     0.00000000     0.00000000
 O      1   0   0     6.026987800461     0.00000000     0.00000000
 N      1   2   0     4.323347541915    77.69487363     0.00000000
 N      2   1   3     4.409698842146    53.30869413   108.39236208
 C      1   2   3     2.334729272261    64.04180895   334.79448507
 C      4   2   1     2.853751652655    85.04810855   294.80292620
 H      6   4   2     2.059562971297   105.90601000   314.63331557
 C      6   4   2     2.845315433498   112.60079660   194.73962968
 C      8   6   4     2.630908719251   119.17849084    86.66571107
 H      9   8   6     2.046562344624   119.72664878   359.14231211
 C      9   8   6     2.618797807792   120.45510899   178.34122376
 H     11   9   8     2.048683381809   119.61537038   180.46344556
 C     11   9   8     2.622239282350   120.02261734   359.73880179
 H     13  11   9     2.048976270122   120.11712844   180.30952083
 C     13  11   9     2.623143367977   119.82350596   359.86673198
 H     15  13  11     2.048454670702   120.21363938   180.44394336
 C     15  13  11     2.619897786644   120.16036838     0.19531865
 H     17  15  13     2.049769980091   119.38326040   180.41189217
 C      3   1   2     2.779472330583   100.21177626   125.34016808
 C     19   3   1     2.880903551666   109.92408770   298.61234076
 H     20  19   3     2.065097259060   110.48072875   302.19383038
 H     20  19   3     2.064527168707   109.67248860   182.95480757
 H     20  19   3     2.060957578628   111.54867193    62.99073951
 C     19   3   1     2.875233108372   106.41075116   180.03736960
 H     24  19   3     2.065463058543   111.16886930   299.29149230
 H     24  19   3     2.062292878851   109.50053075   179.63768107
 H     24  19   3     2.065129546991   111.07297725    60.06736233
 C     19   3   1     2.880520557704   110.10457857    61.30996643
 H     28  19   3     2.064384858479   109.55965816   177.11876821
 H     28  19   3     2.064925837458   110.53933076    57.94648869
 H     28  19   3     2.061144043793   111.60218352   296.94472778
 C      4   2   1     2.792068675044   111.67541976   180.56745856
 C     32   4   2     2.639697641885   123.52822873   205.49366262
 C     33  32   4     2.652133132570   114.40257921   179.54615301
 H     34  33  32     2.044125255166   118.33384447   179.99161023
 C     34  33  32     2.606858111407   123.79828307     0.50792444
 H     36  34  33     2.048269938937   119.57527387   179.88123641
 C     36  34  33     2.619602629873   119.85628545     0.23231266
 H     38  36  34     2.046689097221   121.40406135   179.33530664
 C     38  36  34     2.601844767974   118.53856841   359.43264780
 H     40  38  36     2.046206964579   119.32361093   179.29726720
 C     33  32   4     2.905741191524   130.55047614   357.68000762
 C     42  33  32     2.897925527293   108.46374603   122.91016392
 H     43  42  33     2.066339270616   110.75471551   298.44521191
 H     43  42  33     2.065697864128   109.32137936   179.49300593
 H     43  42  33     2.061086824043   112.62001429    59.76152134
 C     42  33  32     2.899690603653   107.64243189   241.92873116
 H     47  42  33     2.061375928372   112.53358752   300.99754016
 H     47  42  33     2.065698859144   109.38845767   181.11742187
 H     47  42  33     2.065849613975   110.60037154    62.12165123
 C     42  33  32     2.881728201526   117.57564171     1.95683483
 H     51  42  33     2.060472863942   113.15091342   299.45501287
 H     51  42  33     2.063941065529   107.93859308   182.63923090
 H     51  42  33     2.061038295644   112.94770927    66.33918301
 C      2   1   3     2.243627166215    62.82948994   149.27058567
 C     55   2   1     2.772806470250   126.39014965   122.11825204
 C     56  55   2     2.636370951229   116.43313216    46.15034303
 H     57  56  55     2.048013408001   119.57559862     2.11011485
 C     57  56  55     2.613481813871   119.50790044   180.76084114
 H     59  57  56     2.047712367546   119.75518700   181.43539998
 C     59  57  56     2.625079473793   119.98217105     1.62235852
 H     61  59  57     2.048606394736   119.83385339   179.56502409
 C     61  59  57     2.623259561872   120.33061926     0.03860509
 H     63  61  59     2.047551879932   120.23678811   178.46309971
 C     63  61  59     2.616279191648   120.16957625   358.66819787
 H     65  63  61     2.046664897588   119.99446233   177.77416459
 H      4   2   1     1.936286878482   125.65218350    42.12373167
 O      7   6   4     4.159027386004   165.02015389   172.90311206
 C     68   7   6     2.366658997824    90.06809555    30.47295257
 C     69  68   7     2.851717902163   118.00454530   111.73634571
 C     70  69  68     2.630608875482   120.59070363   177.89196931
 H     71  70  69     2.047568531474   119.16091681   357.81190617
 C     71  70  69     2.620522535528   120.53574954   177.29866016
 H     73  71  70     2.049534669064   119.91577633   180.01199076
 C     73  71  70     2.624540581757   120.04115486   359.60825997
 H     75  73  71     2.049609780566   120.09131958   180.44804349
 C     75  73  71     2.625017502987   119.79675144     0.34690882
 H     77  75  73     2.049569719225   120.04837484   180.19556576
 C     77  75  73     2.620359179806   120.01396022     0.02963695
 H     79  77  75     2.047975268466   120.25952120   180.44709938
 O     69  68   7     2.381364704262   124.68697973   293.68575990
 H      3   1   2     1.949999073628   142.38450927   307.14722565

---------------------
BASIS SET INFORMATION
---------------------
There are 4 groups of distinct atoms

 Group   1 Type O   : 11s6p2d1f contracted to 5s3p2d1f pattern {62111/411/11/1}
 Group   2 Type N   : 11s6p2d1f contracted to 5s3p2d1f pattern {62111/411/11/1}
 Group   3 Type C   : 11s6p2d1f contracted to 5s3p2d1f pattern {62111/411/11/1}
 Group   4 Type H   : 5s1p contracted to 3s1p pattern {311/1}

Atom   0O    basis set group =>   1
Atom   1O    basis set group =>   1
Atom   2N    basis set group =>   2
Atom   3N    basis set group =>   2
Atom   4C    basis set group =>   3
Atom   5C    basis set group =>   3
Atom   6H    basis set group =>   4
Atom   7C    basis set group =>   3
Atom   8C    basis set group =>   3
Atom   9H    basis set group =>   4
Atom  10C    basis set group =>   3
Atom  11H    basis set group =>   4
Atom  12C    basis set group =>   3
Atom  13H    basis set group =>   4
Atom  14C    basis set group =>   3
Atom  15H    basis set group =>   4
Atom  16C    basis set group =>   3
Atom  17H    basis set group =>   4
Atom  18C    basis set group =>   3
Atom  19C    basis set group =>   3
Atom  20H    basis set group =>   4
Atom  21H    basis set group =>   4
Atom  22H    basis set group =>   4
Atom  23C    basis set group =>   3
Atom  24H    basis set group =>   4
Atom  25H    basis set group =>   4
Atom  26H    basis set group =>   4
Atom  27C    basis set group =>   3
Atom  28H    basis set group =>   4
Atom  29H    basis set group =>   4
Atom  30H    basis set group =>   4
Atom  31C    basis set group =>   3
Atom  32C    basis set group =>   3
Atom  33C    basis set group =>   3
Atom  34H    basis set group =>   4
Atom  35C    basis set group =>   3
Atom  36H    basis set group =>   4
Atom  37C    basis set group =>   3
Atom  38H    basis set group =>   4
Atom  39C    basis set group =>   3
Atom  40H    basis set group =>   4
Atom  41C    basis set group =>   3
Atom  42C    basis set group =>   3
Atom  43H    basis set group =>   4
Atom  44H    basis set group =>   4
Atom  45H    basis set group =>   4
Atom  46C    basis set group =>   3
Atom  47H    basis set group =>   4
Atom  48H    basis set group =>   4
Atom  49H    basis set group =>   4
Atom  50C    basis set group =>   3
Atom  51H    basis set group =>   4
Atom  52H    basis set group =>   4
Atom  53H    basis set group =>   4
Atom  54C    basis set group =>   3
Atom  55C    basis set group =>   3
Atom  56C    basis set group =>   3
Atom  57H    basis set group =>   4
Atom  58C    basis set group =>   3
Atom  59H    basis set group =>   4
Atom  60C    basis set group =>   3
Atom  61H    basis set group =>   4
Atom  62C    basis set group =>   3
Atom  63H    basis set group =>   4
Atom  64C    basis set group =>   3
Atom  65H    basis set group =>   4
Atom  66H    basis set group =>   4
Atom  67O    basis set group =>   1
Atom  68C    basis set group =>   3
Atom  69C    basis set group =>   3
Atom  70C    basis set group =>   3
Atom  71H    basis set group =>   4
Atom  72C    basis set group =>   3
Atom  73H    basis set group =>   4
Atom  74C    basis set group =>   3
Atom  75H    basis set group =>   4
Atom  76C    basis set group =>   3
Atom  77H    basis set group =>   4
Atom  78C    basis set group =>   3
Atom  79H    basis set group =>   4
Atom  80O    basis set group =>   1
Atom  81H    basis set group =>   4
---------------------------------
AUXILIARY/J BASIS SET INFORMATION
---------------------------------
There are 4 groups of distinct atoms

 Group   1 Type O   : 12s5p4d2f1g contracted to 6s4p3d1f1g pattern {711111/2111/211/2/1}
 Group   2 Type N   : 12s5p4d2f1g contracted to 6s4p3d1f1g pattern {711111/2111/211/2/1}
 Group   3 Type C   : 12s5p4d2f1g contracted to 6s4p3d1f1g pattern {711111/2111/211/2/1}
 Group   4 Type H   : 5s2p1d contracted to 3s1p1d pattern {311/2/1}

Atom   0O    basis set group =>   1
Atom   1O    basis set group =>   1
Atom   2N    basis set group =>   2
Atom   3N    basis set group =>   2
Atom   4C    basis set group =>   3
Atom   5C    basis set group =>   3
Atom   6H    basis set group =>   4
Atom   7C    basis set group =>   3
Atom   8C    basis set group =>   3
Atom   9H    basis set group =>   4
Atom  10C    basis set group =>   3
Atom  11H    basis set group =>   4
Atom  12C    basis set group =>   3
Atom  13H    basis set group =>   4
Atom  14C    basis set group =>   3
Atom  15H    basis set group =>   4
Atom  16C    basis set group =>   3
Atom  17H    basis set group =>   4
Atom  18C    basis set group =>   3
Atom  19C    basis set group =>   3
Atom  20H    basis set group =>   4
Atom  21H    basis set group =>   4
Atom  22H    basis set group =>   4
Atom  23C    basis set group =>   3
Atom  24H    basis set group =>   4
Atom  25H    basis set group =>   4
Atom  26H    basis set group =>   4
Atom  27C    basis set group =>   3
Atom  28H    basis set group =>   4
Atom  29H    basis set group =>   4
Atom  30H    basis set group =>   4
Atom  31C    basis set group =>   3
Atom  32C    basis set group =>   3
Atom  33C    basis set group =>   3
Atom  34H    basis set group =>   4
Atom  35C    basis set group =>   3
Atom  36H    basis set group =>   4
Atom  37C    basis set group =>   3
Atom  38H    basis set group =>   4
Atom  39C    basis set group =>   3
Atom  40H    basis set group =>   4
Atom  41C    basis set group =>   3
Atom  42C    basis set group =>   3
Atom  43H    basis set group =>   4
Atom  44H    basis set group =>   4
Atom  45H    basis set group =>   4
Atom  46C    basis set group =>   3
Atom  47H    basis set group =>   4
Atom  48H    basis set group =>   4
Atom  49H    basis set group =>   4
Atom  50C    basis set group =>   3
Atom  51H    basis set group =>   4
Atom  52H    basis set group =>   4
Atom  53H    basis set group =>   4
Atom  54C    basis set group =>   3
Atom  55C    basis set group =>   3
Atom  56C    basis set group =>   3
Atom  57H    basis set group =>   4
Atom  58C    basis set group =>   3
Atom  59H    basis set group =>   4
Atom  60C    basis set group =>   3
Atom  61H    basis set group =>   4
Atom  62C    basis set group =>   3
Atom  63H    basis set group =>   4
Atom  64C    basis set group =>   3
Atom  65H    basis set group =>   4
Atom  66H    basis set group =>   4
Atom  67O    basis set group =>   1
Atom  68C    basis set group =>   3
Atom  69C    basis set group =>   3
Atom  70C    basis set group =>   3
Atom  71H    basis set group =>   4
Atom  72C    basis set group =>   3
Atom  73H    basis set group =>   4
Atom  74C    basis set group =>   3
Atom  75H    basis set group =>   4
Atom  76C    basis set group =>   3
Atom  77H    basis set group =>   4
Atom  78C    basis set group =>   3
Atom  79H    basis set group =>   4
Atom  80O    basis set group =>   1
Atom  81H    basis set group =>   4


           ************************************************************
           *        Program running with 30 parallel MPI-processes    *
           *              working on a common directory               *
           ************************************************************
------------------------------------------------------------------------------
                           ORCA GTO INTEGRAL CALCULATION
                           -- RI-GTO INTEGRALS CHOSEN --
------------------------------------------------------------------------------
------------------------------------------------------------------------------
                   ___                                                        
                  /   \      - P O W E R E D   B Y -                         
                 /     \                                                     
                 |  |  |   _    _      __       _____    __    __             
                 |  |  |  | |  | |    /  \     |  _  \  |  |  /  |          
                  \  \/   | |  | |   /    \    | | | |  |  | /  /          
                 / \  \   | |__| |  /  /\  \   | |_| |  |  |/  /          
                |  |  |   |  __  | /  /__\  \  |    /   |      \           
                |  |  |   | |  | | |   __   |  |    \   |  |\   \          
                \     /   | |  | | |  |  |  |  | |\  \  |  | \   \       
                 \___/    |_|  |_| |__|  |__|  |_| \__\ |__|  \__/        
                                                                              
                      - O R C A' S   B I G   F R I E N D -                    
                                      &                                       
                       - I N T E G R A L  F E E D E R -                       
                                                                              
 v1 FN, 2020, v2 2021                                                         
------------------------------------------------------------------------------


Reading SHARK input file AmidiniumBzoateR3freq.SHARKINP.tmp ... ok
----------------------
SHARK INTEGRAL PACKAGE
----------------------

Number of atoms                             ...     82
Number of basis functions                   ...   1542
Number of shells                            ...    622
Maximum angular momentum                    ...      3
Integral batch strategy                     ... SHARK/LIBINT Hybrid
RI-J (if used) integral strategy            ... SPLIT-RIJ (Revised 2003 algorithm where possible)
Printlevel                                  ...      1
Contraction scheme used                     ... SEGMENTED contraction
Coulomb Range Separation                    ... NOT USED
Exchange Range Separation                   ... NOT USED
Finite Nucleus Model                        ... NOT USED
Auxiliary Coulomb fitting basis             ... AVAILABLE
   # of basis functions in Aux-J            ...   2498
   # of shells in Aux-J                     ...    830
   Maximum angular momentum in Aux-J        ...      4
Auxiliary J/K fitting basis                 ... NOT available
Auxiliary Correlation fitting basis         ... NOT available
Auxiliary 'external' fitting basis          ... NOT available
Integral threshold                          ...     2.500000e-11
Primitive cut-off                           ...     2.500000e-12
Primitive pair pre-selection threshold      ...     2.500000e-12

Calculating pre-screening integrals         ... done (  0.2 sec) Dimension = 622
Organizing shell pair data                  ... done (  1.0 sec)
Shell pair information
Total number of shell pairs                 ...    193753
Shell pairs after pre-screening             ...    116754
Total number of primitive shell pairs       ...    584784
Primitive shell pairs kept                  ...    219293
          la=0 lb=0:  32152 shell pairs
          la=1 lb=0:  34910 shell pairs
          la=1 lb=1:   9526 shell pairs
          la=2 lb=0:  15868 shell pairs
          la=2 lb=1:   8775 shell pairs
          la=2 lb=2:   2028 shell pairs
          la=3 lb=0:   7211 shell pairs
          la=3 lb=1:   4087 shell pairs
          la=3 lb=2:   1788 shell pairs
          la=3 lb=3:    409 shell pairs

Calculating one electron integrals          ... done (  0.3 sec)
Calculating RI/J V-Matrix + Cholesky decomp.... done (  1.9 sec)
Calculating Nuclear repulsion               ... done (  0.0 sec) ENN=   5314.063289544688 Eh

SHARK setup successfully completed in   7.0 seconds

Maximum memory used throughout the entire GTOINT-calculation: 169.1 MB
[1715633394.868191] [node072:198223:0]          mpool.c:43   UCX  WARN  object 0xae5f880 was not returned to mpool ucp_requests
[1715633394.868211] [node072:198223:0]          mpool.c:43   UCX  WARN  object 0xae5fa40 was not returned to mpool ucp_requests
[1715633394.868217] [node072:198223:0]          mpool.c:43   UCX  WARN  object 0xae5fc00 was not returned to mpool ucp_requests
[1715633394.868219] [node072:198223:0]          mpool.c:43   UCX  WARN  object 0xae5fdc0 was not returned to mpool ucp_requests
[1715633394.868221] [node072:198223:0]          mpool.c:43   UCX  WARN  object 0xae5ff80 was not returned to mpool ucp_requests
[1715633394.868535] [node072:198229:0]          mpool.c:43   UCX  WARN  object 0xabada40 was not returned to mpool ucp_requests
[1715633394.868554] [node072:198229:0]          mpool.c:43   UCX  WARN  object 0xabadc00 was not returned to mpool ucp_requests
[1715633394.868558] [node072:198229:0]          mpool.c:43   UCX  WARN  object 0xabaddc0 was not returned to mpool ucp_requests
[1715633394.868563] [node072:198229:0]          mpool.c:43   UCX  WARN  object 0xabadf80 was not returned to mpool ucp_requests
[1715633394.868566] [node072:198229:0]          mpool.c:43   UCX  WARN  object 0xabae140 was not returned to mpool ucp_requests
[1715633394.869498] [node072:198171:0]          mpool.c:43   UCX  WARN  object 0xc54dc40 was not returned to mpool ucp_requests
[1715633394.869517] [node072:198171:0]          mpool.c:43   UCX  WARN  object 0xc54de00 was not returned to mpool ucp_requests
[1715633394.869523] [node072:198171:0]          mpool.c:43   UCX  WARN  object 0xc54dfc0 was not returned to mpool ucp_requests
[1715633394.869527] [node072:198171:0]          mpool.c:43   UCX  WARN  object 0xc54e180 was not returned to mpool ucp_requests
[1715633394.873317] [node072:198242:0]          mpool.c:43   UCX  WARN  object 0xc5c3900 was not returned to mpool ucp_requests
[1715633394.873328] [node072:198242:0]          mpool.c:43   UCX  WARN  object 0xc5c3ac0 was not returned to mpool ucp_requests
[1715633394.873333] [node072:198242:0]          mpool.c:43   UCX  WARN  object 0xc5c3c80 was not returned to mpool ucp_requests
[1715633394.873336] [node072:198242:0]          mpool.c:43   UCX  WARN  object 0xc5c3e40 was not returned to mpool ucp_requests
[1715633394.873340] [node072:198242:0]          mpool.c:43   UCX  WARN  object 0xc5c4000 was not returned to mpool ucp_requests
[1715633394.874983] [node072:198183:0]          mpool.c:43   UCX  WARN  object 0xaef9a40 was not returned to mpool ucp_requests
[1715633394.874996] [node072:198183:0]          mpool.c:43   UCX  WARN  object 0xaef9c00 was not returned to mpool ucp_requests
[1715633394.875000] [node072:198183:0]          mpool.c:43   UCX  WARN  object 0xaef9dc0 was not returned to mpool ucp_requests
[1715633394.875004] [node072:198183:0]          mpool.c:43   UCX  WARN  object 0xaef9f80 was not returned to mpool ucp_requests
[1715633394.875007] [node072:198183:0]          mpool.c:43   UCX  WARN  object 0xaefa140 was not returned to mpool ucp_requests
[1715633394.875011] [node072:198183:0]          mpool.c:43   UCX  WARN  object 0xaefa300 was not returned to mpool ucp_requests
[1715633394.878214] [node072:198201:0]          mpool.c:43   UCX  WARN  object 0xc5a1800 was not returned to mpool ucp_requests
[1715633394.878226] [node072:198201:0]          mpool.c:43   UCX  WARN  object 0xc5a19c0 was not returned to mpool ucp_requests
[1715633394.878230] [node072:198201:0]          mpool.c:43   UCX  WARN  object 0xc5a1b80 was not returned to mpool ucp_requests
[1715633394.878232] [node072:198201:0]          mpool.c:43   UCX  WARN  object 0xc5a1d40 was not returned to mpool ucp_requests
[1715633394.878235] [node072:198201:0]          mpool.c:43   UCX  WARN  object 0xc5a1f00 was not returned to mpool ucp_requests
[1715633394.881898] [node072:198217:0]          mpool.c:43   UCX  WARN  object 0xbebf980 was not returned to mpool ucp_requests
[1715633394.881910] [node072:198217:0]          mpool.c:43   UCX  WARN  object 0xbebfb40 was not returned to mpool ucp_requests
[1715633394.881914] [node072:198217:0]          mpool.c:43   UCX  WARN  object 0xbebfd00 was not returned to mpool ucp_requests
[1715633394.881918] [node072:198217:0]          mpool.c:43   UCX  WARN  object 0xbebfec0 was not returned to mpool ucp_requests
[1715633394.881921] [node072:198217:0]          mpool.c:43   UCX  WARN  object 0xbec0080 was not returned to mpool ucp_requests
[1715633394.885321] [node072:198238:0]          mpool.c:43   UCX  WARN  object 0xc62ca80 was not returned to mpool ucp_requests
[1715633394.885332] [node072:198238:0]          mpool.c:43   UCX  WARN  object 0xc62cc40 was not returned to mpool ucp_requests
[1715633394.885337] [node072:198238:0]          mpool.c:43   UCX  WARN  object 0xc62ce00 was not returned to mpool ucp_requests
[1715633394.885340] [node072:198238:0]          mpool.c:43   UCX  WARN  object 0xc62cfc0 was not returned to mpool ucp_requests
[1715633394.885343] [node072:198238:0]          mpool.c:43   UCX  WARN  object 0xc62d180 was not returned to mpool ucp_requests
[1715633394.889981] [node072:198215:0]          mpool.c:43   UCX  WARN  object 0xb363880 was not returned to mpool ucp_requests
[1715633394.890002] [node072:198215:0]          mpool.c:43   UCX  WARN  object 0xb363a40 was not returned to mpool ucp_requests
[1715633394.890007] [node072:198215:0]          mpool.c:43   UCX  WARN  object 0xb363c00 was not returned to mpool ucp_requests
[1715633394.890010] [node072:198215:0]          mpool.c:43   UCX  WARN  object 0xb363dc0 was not returned to mpool ucp_requests
[1715633394.890013] [node072:198215:0]          mpool.c:43   UCX  WARN  object 0xb363f80 was not returned to mpool ucp_requests
[1715633394.892301] [node072:198180:0]          mpool.c:43   UCX  WARN  object 0xb8e6800 was not returned to mpool ucp_requests
[1715633394.892312] [node072:198180:0]          mpool.c:43   UCX  WARN  object 0xb8e69c0 was not returned to mpool ucp_requests
[1715633394.892316] [node072:198180:0]          mpool.c:43   UCX  WARN  object 0xb8e6b80 was not returned to mpool ucp_requests
[1715633394.892319] [node072:198180:0]          mpool.c:43   UCX  WARN  object 0xb8e6d40 was not returned to mpool ucp_requests
[1715633394.892322] [node072:198180:0]          mpool.c:43   UCX  WARN  object 0xb8e6f00 was not returned to mpool ucp_requests
[1715633394.892324] [node072:198180:0]          mpool.c:43   UCX  WARN  object 0xb8e70c0 was not returned to mpool ucp_requests
[1715633394.893506] [node072:198235:0]          mpool.c:43   UCX  WARN  object 0xb11d8c0 was not returned to mpool ucp_requests
[1715633394.893516] [node072:198235:0]          mpool.c:43   UCX  WARN  object 0xb11da80 was not returned to mpool ucp_requests
[1715633394.893521] [node072:198235:0]          mpool.c:43   UCX  WARN  object 0xb11dc40 was not returned to mpool ucp_requests
[1715633394.893524] [node072:198235:0]          mpool.c:43   UCX  WARN  object 0xb11de00 was not returned to mpool ucp_requests
[1715633394.893528] [node072:198235:0]          mpool.c:43   UCX  WARN  object 0xb11dfc0 was not returned to mpool ucp_requests
[1715633394.896376] [node072:198240:0]          mpool.c:43   UCX  WARN  object 0xbf48b40 was not returned to mpool ucp_requests
[1715633394.896387] [node072:198240:0]          mpool.c:43   UCX  WARN  object 0xbf48d00 was not returned to mpool ucp_requests
[1715633394.896391] [node072:198240:0]          mpool.c:43   UCX  WARN  object 0xbf48ec0 was not returned to mpool ucp_requests
[1715633394.896395] [node072:198240:0]          mpool.c:43   UCX  WARN  object 0xbf49080 was not returned to mpool ucp_requests
[1715633394.896399] [node072:198240:0]          mpool.c:43   UCX  WARN  object 0xbf49240 was not returned to mpool ucp_requests
[1715633394.929104] [node072:198175:0]          mpool.c:43   UCX  WARN  object 0xbcc89c0 was not returned to mpool ucp_requests
[1715633394.929115] [node072:198175:0]          mpool.c:43   UCX  WARN  object 0xbcc8b80 was not returned to mpool ucp_requests
[1715633394.929118] [node072:198175:0]          mpool.c:43   UCX  WARN  object 0xbcc8d40 was not returned to mpool ucp_requests
[1715633394.929121] [node072:198175:0]          mpool.c:43   UCX  WARN  object 0xbcc8f00 was not returned to mpool ucp_requests
[1715633394.929124] [node072:198175:0]          mpool.c:43   UCX  WARN  object 0xbcc90c0 was not returned to mpool ucp_requests
[1715633394.929127] [node072:198175:0]          mpool.c:43   UCX  WARN  object 0xbcc9280 was not returned to mpool ucp_requests
[1715633394.930947] [node072:198212:0]          mpool.c:43   UCX  WARN  object 0xabf87c0 was not returned to mpool ucp_requests
[1715633394.930958] [node072:198212:0]          mpool.c:43   UCX  WARN  object 0xabf8980 was not returned to mpool ucp_requests
[1715633394.930962] [node072:198212:0]          mpool.c:43   UCX  WARN  object 0xabf8b40 was not returned to mpool ucp_requests
[1715633394.930965] [node072:198212:0]          mpool.c:43   UCX  WARN  object 0xabf8d00 was not returned to mpool ucp_requests
[1715633394.930969] [node072:198212:0]          mpool.c:43   UCX  WARN  object 0xabf8ec0 was not returned to mpool ucp_requests
[1715633394.934650] [node072:198232:0]          mpool.c:43   UCX  WARN  object 0xb1eaac0 was not returned to mpool ucp_requests
[1715633394.934661] [node072:198232:0]          mpool.c:43   UCX  WARN  object 0xb1eac80 was not returned to mpool ucp_requests
[1715633394.934666] [node072:198232:0]          mpool.c:43   UCX  WARN  object 0xb1eae40 was not returned to mpool ucp_requests
[1715633394.934669] [node072:198232:0]          mpool.c:43   UCX  WARN  object 0xb1eb000 was not returned to mpool ucp_requests
[1715633394.934673] [node072:198232:0]          mpool.c:43   UCX  WARN  object 0xb1eb1c0 was not returned to mpool ucp_requests
[1715633394.935023] [node072:198210:0]          mpool.c:43   UCX  WARN  object 0xc79db80 was not returned to mpool ucp_requests
[1715633394.935033] [node072:198210:0]          mpool.c:43   UCX  WARN  object 0xc79dd40 was not returned to mpool ucp_requests
[1715633394.935037] [node072:198210:0]          mpool.c:43   UCX  WARN  object 0xc79df00 was not returned to mpool ucp_requests
[1715633394.935040] [node072:198210:0]          mpool.c:43   UCX  WARN  object 0xc79e0c0 was not returned to mpool ucp_requests
[1715633394.935042] [node072:198210:0]          mpool.c:43   UCX  WARN  object 0xc79e280 was not returned to mpool ucp_requests
[1715633394.935192] [node072:198230:0]          mpool.c:43   UCX  WARN  object 0xbdf4b80 was not returned to mpool ucp_requests
[1715633394.935203] [node072:198230:0]          mpool.c:43   UCX  WARN  object 0xbdf4d40 was not returned to mpool ucp_requests
[1715633394.935208] [node072:198230:0]          mpool.c:43   UCX  WARN  object 0xbdf4f00 was not returned to mpool ucp_requests
[1715633394.935211] [node072:198230:0]          mpool.c:43   UCX  WARN  object 0xbdf50c0 was not returned to mpool ucp_requests
[1715633394.935215] [node072:198230:0]          mpool.c:43   UCX  WARN  object 0xbdf5280 was not returned to mpool ucp_requests
[1715633394.936917] [node072:198225:0]          mpool.c:43   UCX  WARN  object 0xc1afb80 was not returned to mpool ucp_requests
[1715633394.936929] [node072:198225:0]          mpool.c:43   UCX  WARN  object 0xc1afd40 was not returned to mpool ucp_requests
[1715633394.936933] [node072:198225:0]          mpool.c:43   UCX  WARN  object 0xc1aff00 was not returned to mpool ucp_requests
[1715633394.936937] [node072:198225:0]          mpool.c:43   UCX  WARN  object 0xc1b00c0 was not returned to mpool ucp_requests
[1715633394.936940] [node072:198225:0]          mpool.c:43   UCX  WARN  object 0xc1b0280 was not returned to mpool ucp_requests
[1715633394.937633] [node072:198177:0]          mpool.c:43   UCX  WARN  object 0xb5458c0 was not returned to mpool ucp_requests
[1715633394.937644] [node072:198177:0]          mpool.c:43   UCX  WARN  object 0xb545a80 was not returned to mpool ucp_requests
[1715633394.937648] [node072:198177:0]          mpool.c:43   UCX  WARN  object 0xb545c40 was not returned to mpool ucp_requests
[1715633394.937653] [node072:198177:0]          mpool.c:43   UCX  WARN  object 0xb545e00 was not returned to mpool ucp_requests
[1715633394.937656] [node072:198177:0]          mpool.c:43   UCX  WARN  object 0xb545fc0 was not returned to mpool ucp_requests
[1715633394.937660] [node072:198177:0]          mpool.c:43   UCX  WARN  object 0xb546180 was not returned to mpool ucp_requests
[1715633394.938946] [node072:198195:0]          mpool.c:43   UCX  WARN  object 0xaf91b40 was not returned to mpool ucp_requests
[1715633394.938956] [node072:198195:0]          mpool.c:43   UCX  WARN  object 0xaf91d00 was not returned to mpool ucp_requests
[1715633394.938960] [node072:198195:0]          mpool.c:43   UCX  WARN  object 0xaf91ec0 was not returned to mpool ucp_requests
[1715633394.938963] [node072:198195:0]          mpool.c:43   UCX  WARN  object 0xaf92080 was not returned to mpool ucp_requests
[1715633394.938965] [node072:198195:0]          mpool.c:43   UCX  WARN  object 0xaf92240 was not returned to mpool ucp_requests
[1715633394.950421] [node072:198190:0]          mpool.c:43   UCX  WARN  object 0xc698a80 was not returned to mpool ucp_requests
[1715633394.950436] [node072:198190:0]          mpool.c:43   UCX  WARN  object 0xc698c40 was not returned to mpool ucp_requests
[1715633394.950440] [node072:198190:0]          mpool.c:43   UCX  WARN  object 0xc698e00 was not returned to mpool ucp_requests
[1715633394.950443] [node072:198190:0]          mpool.c:43   UCX  WARN  object 0xc698fc0 was not returned to mpool ucp_requests
[1715633394.950445] [node072:198190:0]          mpool.c:43   UCX  WARN  object 0xc699180 was not returned to mpool ucp_requests
[1715633394.952587] [node072:198214:0]          mpool.c:43   UCX  WARN  object 0xbbb3a80 was not returned to mpool ucp_requests
[1715633394.952599] [node072:198214:0]          mpool.c:43   UCX  WARN  object 0xbbb3c40 was not returned to mpool ucp_requests
[1715633394.952603] [node072:198214:0]          mpool.c:43   UCX  WARN  object 0xbbb3e00 was not returned to mpool ucp_requests
[1715633394.952606] [node072:198214:0]          mpool.c:43   UCX  WARN  object 0xbbb3fc0 was not returned to mpool ucp_requests
[1715633394.952609] [node072:198214:0]          mpool.c:43   UCX  WARN  object 0xbbb4180 was not returned to mpool ucp_requests
[1715633394.954437] [node072:198208:0]          mpool.c:43   UCX  WARN  object 0xb1e8b80 was not returned to mpool ucp_requests
[1715633394.954449] [node072:198208:0]          mpool.c:43   UCX  WARN  object 0xb1e8d40 was not returned to mpool ucp_requests
[1715633394.954452] [node072:198208:0]          mpool.c:43   UCX  WARN  object 0xb1e8f00 was not returned to mpool ucp_requests
[1715633394.954455] [node072:198208:0]          mpool.c:43   UCX  WARN  object 0xb1e90c0 was not returned to mpool ucp_requests
[1715633394.954458] [node072:198208:0]          mpool.c:43   UCX  WARN  object 0xb1e9280 was not returned to mpool ucp_requests
[1715633394.958390] [node072:198237:0]          mpool.c:43   UCX  WARN  object 0xaf36800 was not returned to mpool ucp_requests
[1715633394.958401] [node072:198237:0]          mpool.c:43   UCX  WARN  object 0xaf369c0 was not returned to mpool ucp_requests
[1715633394.958405] [node072:198237:0]          mpool.c:43   UCX  WARN  object 0xaf36b80 was not returned to mpool ucp_requests
[1715633394.958408] [node072:198237:0]          mpool.c:43   UCX  WARN  object 0xaf36d40 was not returned to mpool ucp_requests
[1715633394.958413] [node072:198237:0]          mpool.c:43   UCX  WARN  object 0xaf36f00 was not returned to mpool ucp_requests
[1715633394.962597] [node072:198220:0]          mpool.c:43   UCX  WARN  object 0xbda8b40 was not returned to mpool ucp_requests
[1715633394.962610] [node072:198220:0]          mpool.c:43   UCX  WARN  object 0xbda8d00 was not returned to mpool ucp_requests
[1715633394.962613] [node072:198220:0]          mpool.c:43   UCX  WARN  object 0xbda8ec0 was not returned to mpool ucp_requests
[1715633394.962616] [node072:198220:0]          mpool.c:43   UCX  WARN  object 0xbda9080 was not returned to mpool ucp_requests
[1715633394.962619] [node072:198220:0]          mpool.c:43   UCX  WARN  object 0xbda9240 was not returned to mpool ucp_requests
[1715633394.965532] [node072:198178:0]          mpool.c:43   UCX  WARN  object 0xbc75bc0 was not returned to mpool ucp_requests
[1715633394.965543] [node072:198178:0]          mpool.c:43   UCX  WARN  object 0xbc75d80 was not returned to mpool ucp_requests
[1715633394.965547] [node072:198178:0]          mpool.c:43   UCX  WARN  object 0xbc75f40 was not returned to mpool ucp_requests
[1715633394.965550] [node072:198178:0]          mpool.c:43   UCX  WARN  object 0xbc76100 was not returned to mpool ucp_requests
[1715633394.965552] [node072:198178:0]          mpool.c:43   UCX  WARN  object 0xbc762c0 was not returned to mpool ucp_requests
[1715633394.965555] [node072:198178:0]          mpool.c:43   UCX  WARN  object 0xbc76480 was not returned to mpool ucp_requests
[1715633394.975377] [node072:198227:0]          mpool.c:43   UCX  WARN  object 0xb62cb40 was not returned to mpool ucp_requests
[1715633394.975389] [node072:198227:0]          mpool.c:43   UCX  WARN  object 0xb62cd00 was not returned to mpool ucp_requests
[1715633394.975392] [node072:198227:0]          mpool.c:43   UCX  WARN  object 0xb62cec0 was not returned to mpool ucp_requests
[1715633394.975395] [node072:198227:0]          mpool.c:43   UCX  WARN  object 0xb62d080 was not returned to mpool ucp_requests
[1715633394.975398] [node072:198227:0]          mpool.c:43   UCX  WARN  object 0xb62d240 was not returned to mpool ucp_requests
[1715633394.988047] [node072:198172:0]          mpool.c:43   UCX  WARN  object 0xaa4bb80 was not returned to mpool ucp_requests
[1715633394.988058] [node072:198172:0]          mpool.c:43   UCX  WARN  object 0xaa4bd40 was not returned to mpool ucp_requests
[1715633394.988062] [node072:198172:0]          mpool.c:43   UCX  WARN  object 0xaa4bf00 was not returned to mpool ucp_requests
[1715633394.988065] [node072:198172:0]          mpool.c:43   UCX  WARN  object 0xaa4c0c0 was not returned to mpool ucp_requests
[1715633394.988067] [node072:198172:0]          mpool.c:43   UCX  WARN  object 0xaa4c280 was not returned to mpool ucp_requests
[1715633394.988071] [node072:198172:0]          mpool.c:43   UCX  WARN  object 0xaa4c440 was not returned to mpool ucp_requests
[1715633394.993879] [node072:198221:0]          mpool.c:43   UCX  WARN  object 0xaf6fb00 was not returned to mpool ucp_requests
[1715633394.993889] [node072:198221:0]          mpool.c:43   UCX  WARN  object 0xaf6fcc0 was not returned to mpool ucp_requests
[1715633394.993893] [node072:198221:0]          mpool.c:43   UCX  WARN  object 0xaf6fe80 was not returned to mpool ucp_requests
[1715633394.993896] [node072:198221:0]          mpool.c:43   UCX  WARN  object 0xaf70040 was not returned to mpool ucp_requests
[1715633394.993899] [node072:198221:0]          mpool.c:43   UCX  WARN  object 0xaf70200 was not returned to mpool ucp_requests


           ************************************************************
           *        Program running with 30 parallel MPI-processes    *
           *              working on a common directory               *
           ************************************************************
-------------------------------------------------------------------------------
                                 ORCA SCF
-------------------------------------------------------------------------------

------------
SCF SETTINGS
------------
Hamiltonian:
 Density Functional     Method          .... DFT(GTOs)
 Exchange Functional    Exchange        .... PBE
   PBE kappa parameter   XKappa         ....  0.804000
   PBE mue parameter    XMuePBE         ....  0.219520
 Correlation Functional Correlation     .... PBE
   PBE beta parameter  CBetaPBE         ....  0.066725
 LDA part of GGA corr.  LDAOpt          .... PW91-LDA
 Gradients option       PostSCFGGA      .... off
 Hybrid DFT is turned on
   Fraction HF Exchange ScalHFX         ....  0.250000
   Scaling of DF-GGA-X  ScalDFX         ....  0.750000
   Scaling of DF-GGA-C  ScalDFC         ....  1.000000
   Scaling of DF-LDA-C  ScalLDAC        ....  1.000000
   Perturbative correction              ....  0.000000
   Density functional embedding theory  .... OFF
   NL short-range parameter             ....  6.900000
 RI-approximation to the Coulomb term is turned on
   Number of AuxJ basis functions       .... 2498
   RIJ-COSX (HFX calculated with COS-X)).... on


General Settings:
 Integral files         IntName         .... AmidiniumBzoateR3freq
 Hartree-Fock type      HFTyp           .... RHF
 Total Charge           Charge          ....    0
 Multiplicity           Mult            ....    1
 Number of Electrons    NEL             ....  302
 Basis Dimension        Dim             .... 1542
 Nuclear Repulsion      ENuc            ....   5314.0632895447 Eh

Convergence Acceleration:
 DIIS                   CNVDIIS         .... on
   Start iteration      DIISMaxIt       ....    12
   Startup error        DIISStart       ....  0.200000
   # of expansion vecs  DIISMaxEq       ....     5
   Bias factor          DIISBfac        ....   1.050
   Max. coefficient     DIISMaxC        ....  10.000
 Trust-Rad. Augm. Hess. CNVTRAH         .... auto
   Auto Start mean grad. ratio tolernc. ....  1.125000
   Auto Start start iteration           ....    20
   Auto Start num. interpolation iter.  ....    10
   Max. Number of Micro iterations      ....    16
   Max. Number of Macro iterations      .... Maxiter - #DIIS iter
   Number of Davidson start vectors     ....     2
   Converg. threshold I  (grad. norm)   ....   1.000e-05
   Converg. threshold II (energy diff.) ....   1.000e-08
   Grad. Scal. Fac. for Micro threshold ....   0.100
   Minimum threshold for Micro iter.    ....   0.010
   NR start threshold (gradient norm)   ....   0.001
   Initial trust radius                 ....   0.400
   Minimum AH scaling param. (alpha)    ....   1.000
   Maximum AH scaling param. (alpha)    .... 1000.000
   Orbital update algorithm             .... Taylor
   White noise on init. David. guess    .... on
   Maximum white noise                  ....   0.010
   Quad. conv. algorithm                .... NR
 SOSCF                  CNVSOSCF        .... on
   Start iteration      SOSCFMaxIt      ....   150
   Startup grad/error   SOSCFStart      ....  0.003300
 Level Shifting         CNVShift        .... on
   Level shift para.    LevelShift      ....    0.2500
   Turn off err/grad.   ShiftErr        ....    0.0010
 Zerner damping         CNVZerner       .... off
 Static damping         CNVDamp         .... on
   Fraction old density DampFac         ....    0.7000
   Max. Damping (<1)    DampMax         ....    0.9800
   Min. Damping (>=0)   DampMin         ....    0.0000
   Turn off err/grad.   DampErr         ....    0.1000
 Fernandez-Rico         CNVRico         .... off

SCF Procedure:
 Maximum # iterations   MaxIter         ....   125
 SCF integral mode      SCFMode         .... Direct
   Integral package                     .... SHARK and LIBINT hybrid scheme
 Reset frequency        DirectResetFreq ....    20
 Integral Threshold     Thresh          ....  2.500e-11 Eh
 Primitive CutOff       TCut            ....  2.500e-12 Eh

Convergence Tolerance:
 Convergence Check Mode ConvCheckMode   .... Total+1el-Energy
 Convergence forced     ConvForced      .... 0
 Energy Change          TolE            ....  1.000e-08 Eh
 1-El. energy change                    ....  1.000e-05 Eh
 Orbital Gradient       TolG            ....  1.000e-05
 Orbital Rotation angle TolX            ....  1.000e-05
 DIIS Error             TolErr          ....  5.000e-07


Diagonalization of the overlap matrix:
Smallest eigenvalue                        ... 3.423e-06
Time for diagonalization                   ...    1.819 sec
Threshold for overlap eigenvalues          ... 1.000e-08
Number of eigenvalues below threshold      ... 0
Time for construction of square roots      ...    1.073 sec
Total time needed                          ...    2.918 sec

Time for model grid setup =    1.119 sec

------------------------------
INITIAL GUESS: MODEL POTENTIAL
------------------------------
Loading Hartree-Fock densities                     ... done
Calculating cut-offs                               ... done
Initializing the effective Hamiltonian             ... done
Setting up the integral package (SHARK)            ... done
Starting the Coulomb interaction                   ... done (   2.2 sec)
Reading the grid                                   ... done
Mapping shells                                     ... done
Starting the XC term evaluation                    ... done (   1.1 sec)
  promolecular density results
     # of electrons  =    301.996810265
     EX              =   -241.759918946
     EC              =    -10.142399322
     EX+EC           =   -251.902318268
Transforming the Hamiltonian                       ... done (   0.6 sec)
Diagonalizing the Hamiltonian                      ... done (   0.7 sec)
Back transforming the eigenvectors                 ... done (   0.1 sec)
Now organizing SCF variables                       ... done
                      ------------------
                      INITIAL GUESS DONE (   6.3 sec)
                      ------------------
-------------------
DFT GRID GENERATION
-------------------

General Integration Accuracy     IntAcc      ... 4.388
Radial Grid Type                 RadialGrid  ... OptM3 with GC (2021)
Angular Grid (max. ang.)         AngularGrid ... 4 (Lebedev-302)
Angular grid pruning method      GridPruning ... 4 (adaptive)
Weight generation scheme         WeightScheme... Becke
Basis function cutoff            BFCut       ... 1.0000e-11
Integration weight cutoff        WCut        ... 1.0000e-14
Angular grids for H and He will be reduced by one unit
Partially contracted basis set               ... off
Rotationally invariant grid construction     ... off

Total number of grid points                  ...   373663
Total number of batches                      ...     5879
Average number of points per batch           ...       63
Average number of grid points per atom       ...     4557
Time for grid setup =    2.578 sec

--------------------
COSX GRID GENERATION
--------------------

GRIDX 1
-------
General Integration Accuracy     IntAcc      ... 3.816
Radial Grid Type                 RadialGrid  ... OptM3 with GC (2021)
Angular Grid (max. ang.)         AngularGrid ... 1 (Lebedev-50)
Angular grid pruning method      GridPruning ... 4 (adaptive)
Weight generation scheme         WeightScheme... Becke
Basis function cutoff            BFCut       ... 1.0000e-11
Integration weight cutoff        WCut        ... 1.0000e-14
Angular grids for H and He will be reduced by one unit
Partially contracted basis set               ... on
Rotationally invariant grid construction     ... off

Total number of grid points                  ...    47304
Total number of batches                      ...      774
Average number of points per batch           ...       61
Average number of grid points per atom       ...      577
UseSFitting                                  ... on

GRIDX 2
-------
General Integration Accuracy     IntAcc      ... 4.020
Radial Grid Type                 RadialGrid  ... OptM3 with GC (2021)
Angular Grid (max. ang.)         AngularGrid ... 2 (Lebedev-110)
Angular grid pruning method      GridPruning ... 4 (adaptive)
Weight generation scheme         WeightScheme... Becke
Basis function cutoff            BFCut       ... 1.0000e-11
Integration weight cutoff        WCut        ... 1.0000e-14
Angular grids for H and He will be reduced by one unit
Partially contracted basis set               ... on
Rotationally invariant grid construction     ... off

Total number of grid points                  ...   100078
Total number of batches                      ...     1600
Average number of points per batch           ...       62
Average number of grid points per atom       ...     1220
UseSFitting                                  ... on

GRIDX 3
-------
General Integration Accuracy     IntAcc      ... 4.338
Radial Grid Type                 RadialGrid  ... OptM3 with GC (2021)
Angular Grid (max. ang.)         AngularGrid ... 3 (Lebedev-194)
Angular grid pruning method      GridPruning ... 4 (adaptive)
Weight generation scheme         WeightScheme... Becke
Basis function cutoff            BFCut       ... 1.0000e-11
Integration weight cutoff        WCut        ... 1.0000e-14
Angular grids for H and He will be reduced by one unit
Partially contracted basis set               ... on
Rotationally invariant grid construction     ... off

Total number of grid points                  ...   217300
Total number of batches                      ...     3440
Average number of points per batch           ...       63
Average number of grid points per atom       ...     2650
UseSFitting                                  ... on

Time for X-Grid setup             =   10.654 sec


--------------------
CPCM SOLVATION MODEL
--------------------
CPCM parameters:
  Epsilon                                         ...      26.7260
  Refrac                                          ...       1.2907
  Rsolv                                           ...       1.3000
  Surface type                                    ... GAUSSIAN VDW
  Epsilon function type                           ...         CPCM
Solvent:                                     ... 2,2,2-TRIFLUOROETHANOL
SMD-CDS solvent descriptors:
  Soln                                       ...    1.2907
  Soln25                                     ... Unavailable
  Sola                                       ...    0.5700
  Solb                                       ...    0.2500
  Solg                                       ...   42.0200
  Solc                                       ...    0.0000
  Solh                                       ...    0.5000
Radii:
 Radius for O  used is    2.8724 Bohr (=   1.5200 Ang.)
 Radius for N  used is    3.5716 Bohr (=   1.8900 Ang.)
 Radius for C  used is    3.4960 Bohr (=   1.8500 Ang.)
 Radius for H  used is    2.2677 Bohr (=   1.2000 Ang.)
Calculating surface                               ...        done! (  0.0s)
GEPOL surface points                              ...         4652
GEPOL Volume                                      ...    3963.3050
GEPOL Surface-area                                ...    2166.0592
Calculating surface distance matrix               ...        done! (  0.2s)
Performing Cholesky decomposition & store         ...        done! (  1.5s)
Overall time for CPCM initialization              ...                 1.8s
--------------
SCF ITERATIONS
--------------
ITER       Energy         Delta-E        Max-DP      RMS-DP      [F,P]     Damp
               ***  Starting incremental Fock matrix formation  ***
  0  -1803.8095111079   0.000000000000 0.15012445  0.00061450  0.2944093 0.7000
  1  -1804.3188714066  -0.509360298633 0.16886370  0.00052296  0.1306381 0.7000
                               ***Turning on DIIS***
  2  -1804.5287998168  -0.209928410192 0.23422262  0.00092550  0.0397705 0.0000
  3  -1804.8544516357  -0.325651818978 0.17608285  0.00042870  0.0689612 0.0000
  4  -1804.9245923474  -0.070140711700 0.05286081  0.00014706  0.0173844 0.0000
  5  -1804.9283826515  -0.003790304043 0.02062130  0.00006412  0.0103048 0.0000
                      *** Initiating the SOSCF procedure ***
                           *** Shutting down DIIS ***
                      *** Re-Reading the Fockian *** 
                      *** Removing any level shift *** 
ITER      Energy       Delta-E        Grad      Rot      Max-DP    RMS-DP
  6  -1804.92872900  -0.0003463463  0.000308  0.000308  0.007126  0.000023
               *** Restarting incremental Fock matrix formation ***
  7  -1804.92868782   0.0000411760  0.000148  0.000409  0.004451  0.000042
  8  -1804.92868672   0.0000010977  0.000252  0.000283  0.001331  0.000008
  9  -1804.92869312  -0.0000063961  0.000033  0.000067  0.000794  0.000007
 10  -1804.92869311   0.0000000136  0.000040  0.000042  0.000166  0.000001
 11  -1804.92869330  -0.0000001969  0.000006  0.000018  0.000331  0.000002
 12  -1804.92869331  -0.0000000020  0.000006  0.000010  0.000372  0.000001
                  ***Gradient check signals convergence***
              ***Rediagonalizing the Fockian in SOSCF/NRSCF***

               *****************************************************
               *                     SUCCESS                       *
               *           SCF CONVERGED AFTER  13 CYCLES          *
               *****************************************************

Old exchange energy                            =    -61.830019719 Eh
New exchange energy                            =    -61.830002426 Eh
Exchange energy change after final integration =      0.000017293 Eh
Total energy after final integration           =  -1804.928675852 Eh
Final COS-X integration done in                =    39.108 sec

SMD CDS free energy correction energy :                 4.44524     Kcal/mol
Total Energy after SMD CDS correction =             -1804.921591911 Eh

----------------
TOTAL SCF ENERGY
----------------

Total Energy       :        -1804.92159191 Eh          -49114.41344 eV

Components:
Nuclear Repulsion  :         5314.06328954 Eh          144603.01358 eV
Electronic Energy  :        -7118.98488146 Eh         -193717.42703 eV
One Electron Energy:       -13035.46845548 Eh         -354713.12994 eV
Two Electron Energy:         5916.48357402 Eh          160995.70291 eV
Max COSX asymmetry :            0.00000302 Eh               0.00008 eV
CPCM Dielectric    :           -0.08642961 Eh              -2.35187 eV
SMD CDS (Gcds)     :            0.00708394 Eh               0.19276 eV

Virial components:
Potential Energy   :        -3601.40525035 Eh          -97999.21905 eV
Kinetic Energy     :         1796.48365843 Eh           48884.80560 eV
Virial Ratio       :            2.00469692


DFT components:
N(Alpha)           :      150.999758835577 electrons
N(Beta)            :      150.999758835577 electrons
N(Total)           :      301.999517671154 electrons
E(X)               :     -184.921993291809 Eh       
E(C)               :      -10.117595768217 Eh       
E(XC)              :     -195.039589060025 Eh       
DFET-embed. en.    :        0.000000000000 Eh       
CPCM Solvation Model Properties:
Surface-charge          :           -0.08421113
Charge-correction       :           -0.00150919 Eh              -0.04107 eV
Free-energy (cav+disp)  :            0.00708394 Eh               0.19276 eV

---------------
SCF CONVERGENCE
---------------

  Last Energy change         ...    1.6023e-07  Tolerance :   1.0000e-08
  Last MAX-Density change    ...    2.2204e-15  Tolerance :   1.0000e-07
  Last RMS-Density change    ...    1.1410e-17  Tolerance :   5.0000e-09
  Last Orbital Gradient      ...    9.4534e-07  Tolerance :   1.0000e-05
  Last Orbital Rotation      ...    3.1073e-06  Tolerance :   1.0000e-05

             **** THE GBW FILE WAS UPDATED (AmidiniumBzoateR3freq.gbw) ****
             **** DENSITY AmidiniumBzoateR3freq.scfp WAS UPDATED ****
             **** ENERGY FILE WAS UPDATED (AmidiniumBzoateR3freq.en.tmp) ****
             **** THE GBW FILE WAS UPDATED (AmidiniumBzoateR3freq.gbw) ****
             **** DENSITY AmidiniumBzoateR3freq.scfp WAS UPDATED ****
----------------
ORBITAL ENERGIES
----------------

  NO   OCC          E(Eh)            E(eV) 
   0   2.0000     -19.251853      -523.8696 
   1   2.0000     -19.189376      -522.1695 
   2   2.0000     -19.157681      -521.3070 
   3   2.0000     -19.155249      -521.2408 
   4   2.0000     -14.518858      -395.0782 
   5   2.0000     -14.404877      -391.9766 
   6   2.0000     -10.389281      -282.7067 
   7   2.0000     -10.335905      -281.2543 
   8   2.0000     -10.314201      -280.6637 
   9   2.0000     -10.296789      -280.1899 
  10   2.0000     -10.295678      -280.1596 
  11   2.0000     -10.269308      -279.4421 
  12   2.0000     -10.263918      -279.2954 
  13   2.0000     -10.261261      -279.2231 
  14   2.0000     -10.252028      -278.9719 
  15   2.0000     -10.250649      -278.9343 
  16   2.0000     -10.248839      -278.8851 
  17   2.0000     -10.247553      -278.8501 
  18   2.0000     -10.242218      -278.7049 
  19   2.0000     -10.241122      -278.6751 
  20   2.0000     -10.238272      -278.5975 
  21   2.0000     -10.237768      -278.5838 
  22   2.0000     -10.235325      -278.5174 
  23   2.0000     -10.234672      -278.4996 
  24   2.0000     -10.233930      -278.4794 
  25   2.0000     -10.233905      -278.4787 
  26   2.0000     -10.231814      -278.4218 
  27   2.0000     -10.230411      -278.3836 
  28   2.0000     -10.229189      -278.3504 
  29   2.0000     -10.228571      -278.3336 
  30   2.0000     -10.226575      -278.2792 
  31   2.0000     -10.225665      -278.2545 
  32   2.0000     -10.223597      -278.1982 
  33   2.0000     -10.223351      -278.1915 
  34   2.0000     -10.222866      -278.1783 
  35   2.0000     -10.222633      -278.1720 
  36   2.0000     -10.209972      -277.8275 
  37   2.0000     -10.205043      -277.6933 
  38   2.0000     -10.204298      -277.6731 
  39   2.0000     -10.202122      -277.6139 
  40   2.0000     -10.200310      -277.5645 
  41   2.0000     -10.199824      -277.5513 
  42   2.0000      -1.153191       -31.3799 
  43   2.0000      -1.087900       -29.6033 
  44   2.0000      -1.070307       -29.1245 
  45   2.0000      -1.042636       -28.3716 
  46   2.0000      -0.976908       -26.5830 
  47   2.0000      -0.963776       -26.2257 
  48   2.0000      -0.909650       -24.7528 
  49   2.0000      -0.907154       -24.6849 
  50   2.0000      -0.897242       -24.4152 
  51   2.0000      -0.883612       -24.0443 
  52   2.0000      -0.854942       -23.2642 
  53   2.0000      -0.839225       -22.8365 
  54   2.0000      -0.816255       -22.2114 
  55   2.0000      -0.804700       -21.8970 
  56   2.0000      -0.790514       -21.5110 
  57   2.0000      -0.785731       -21.3808 
  58   2.0000      -0.778543       -21.1852 
  59   2.0000      -0.777559       -21.1585 
  60   2.0000      -0.775645       -21.1064 
  61   2.0000      -0.768558       -20.9135 
  62   2.0000      -0.738591       -20.0981 
  63   2.0000      -0.715267       -19.4634 
  64   2.0000      -0.708356       -19.2753 
  65   2.0000      -0.706242       -19.2178 
  66   2.0000      -0.705345       -19.1934 
  67   2.0000      -0.688654       -18.7392 
  68   2.0000      -0.668119       -18.1804 
  69   2.0000      -0.654915       -17.8211 
  70   2.0000      -0.643648       -17.5145 
  71   2.0000      -0.641264       -17.4497 
  72   2.0000      -0.640320       -17.4240 
  73   2.0000      -0.632382       -17.2080 
  74   2.0000      -0.620363       -16.8809 
  75   2.0000      -0.617491       -16.8028 
  76   2.0000      -0.613349       -16.6901 
  77   2.0000      -0.599989       -16.3265 
  78   2.0000      -0.579799       -15.7771 
  79   2.0000      -0.576460       -15.6863 
  80   2.0000      -0.557403       -15.1677 
  81   2.0000      -0.556241       -15.1361 
  82   2.0000      -0.547646       -14.9022 
  83   2.0000      -0.539370       -14.6770 
  84   2.0000      -0.530636       -14.4393 
  85   2.0000      -0.513574       -13.9751 
  86   2.0000      -0.512094       -13.9348 
  87   2.0000      -0.510032       -13.8787 
  88   2.0000      -0.499427       -13.5901 
  89   2.0000      -0.494797       -13.4641 
  90   2.0000      -0.492759       -13.4086 
  91   2.0000      -0.488325       -13.2880 
  92   2.0000      -0.478902       -13.0316 
  93   2.0000      -0.473175       -12.8758 
  94   2.0000      -0.471471       -12.8294 
  95   2.0000      -0.468691       -12.7537 
  96   2.0000      -0.467923       -12.7328 
  97   2.0000      -0.464114       -12.6292 
  98   2.0000      -0.461485       -12.5576 
  99   2.0000      -0.459783       -12.5113 
 100   2.0000      -0.458861       -12.4862 
 101   2.0000      -0.450429       -12.2568 
 102   2.0000      -0.448497       -12.2042 
 103   2.0000      -0.447899       -12.1880 
 104   2.0000      -0.442630       -12.0446 
 105   2.0000      -0.440487       -11.9863 
 106   2.0000      -0.439341       -11.9551 
 107   2.0000      -0.436377       -11.8744 
 108   2.0000      -0.432487       -11.7686 
 109   2.0000      -0.430365       -11.7108 
 110   2.0000      -0.427780       -11.6405 
 111   2.0000      -0.424665       -11.5557 
 112   2.0000      -0.418494       -11.3878 
 113   2.0000      -0.415376       -11.3029 
 114   2.0000      -0.405066       -11.0224 
 115   2.0000      -0.403406       -10.9772 
 116   2.0000      -0.395142       -10.7524 
 117   2.0000      -0.389685       -10.6039 
 118   2.0000      -0.389078       -10.5874 
 119   2.0000      -0.386966       -10.5299 
 120   2.0000      -0.384850       -10.4723 
 121   2.0000      -0.384078       -10.4513 
 122   2.0000      -0.381349       -10.3770 
 123   2.0000      -0.379183       -10.3181 
 124   2.0000      -0.377537       -10.2733 
 125   2.0000      -0.376602       -10.2479 
 126   2.0000      -0.369541       -10.0557 
 127   2.0000      -0.367660       -10.0045 
 128   2.0000      -0.366361        -9.9692 
 129   2.0000      -0.364315        -9.9135 
 130   2.0000      -0.357254        -9.7214 
 131   2.0000      -0.348875        -9.4934 
 132   2.0000      -0.347790        -9.4638 
 133   2.0000      -0.347394        -9.4531 
 134   2.0000      -0.345257        -9.3949 
 135   2.0000      -0.343948        -9.3593 
 136   2.0000      -0.341682        -9.2976 
 137   2.0000      -0.329720        -8.9721 
 138   2.0000      -0.298054        -8.1105 
 139   2.0000      -0.293204        -7.9785 
 140   2.0000      -0.286249        -7.7892 
 141   2.0000      -0.285710        -7.7746 
 142   2.0000      -0.283151        -7.7049 
 143   2.0000      -0.280609        -7.6358 
 144   2.0000      -0.274378        -7.4662 
 145   2.0000      -0.273598        -7.4450 
 146   2.0000      -0.272372        -7.4116 
 147   2.0000      -0.269847        -7.3429 
 148   2.0000      -0.266448        -7.2504 
 149   2.0000      -0.265812        -7.2331 
 150   2.0000      -0.262511        -7.1433 
 151   0.0000      -0.077155        -2.0995 
 152   0.0000      -0.032635        -0.8880 
 153   0.0000      -0.030680        -0.8348 
 154   0.0000      -0.026522        -0.7217 
 155   0.0000      -0.024558        -0.6683 
 156   0.0000      -0.018799        -0.5115 
 157   0.0000      -0.010813        -0.2942 
 158   0.0000      -0.006352        -0.1728 
 159   0.0000      -0.002252        -0.0613 
 160   0.0000       0.012535         0.3411 
 161   0.0000       0.043650         1.1878 
 162   0.0000       0.054774         1.4905 
 163   0.0000       0.057785         1.5724 
 164   0.0000       0.065288         1.7766 
 165   0.0000       0.067653         1.8409 
 166   0.0000       0.073387         1.9970 
 167   0.0000       0.075982         2.0676 
 168   0.0000       0.081196         2.2095 
 169   0.0000       0.084209         2.2914 
 170   0.0000       0.088624         2.4116 
 171   0.0000       0.090588         2.4650 
 172   0.0000       0.093086         2.5330 
 173   0.0000       0.095578         2.6008 
 174   0.0000       0.099216         2.6998 
 175   0.0000       0.101419         2.7597 
 176   0.0000       0.104056         2.8315 
 177   0.0000       0.104623         2.8469 
 178   0.0000       0.107977         2.9382 
 179   0.0000       0.110663         3.0113 
 180   0.0000       0.111223         3.0265 
 181   0.0000       0.112705         3.0668 
 182   0.0000       0.114717         3.1216 
 183   0.0000       0.119344         3.2475 
 184   0.0000       0.120642         3.2828 
 185   0.0000       0.121253         3.2995 
 186   0.0000       0.124935         3.3997 
 187   0.0000       0.126957         3.4547 
 188   0.0000       0.130861         3.5609 
 189   0.0000       0.132473         3.6048 
 190   0.0000       0.135208         3.6792 
 191   0.0000       0.137673         3.7463 
 192   0.0000       0.141858         3.8602 
 193   0.0000       0.143523         3.9055 
 194   0.0000       0.146104         3.9757 
 195   0.0000       0.147500         4.0137 
 196   0.0000       0.148123         4.0306 
 197   0.0000       0.153189         4.1685 
 198   0.0000       0.154718         4.2101 
 199   0.0000       0.157298         4.2803 
 200   0.0000       0.159338         4.3358 
 201   0.0000       0.161166         4.3855 
 202   0.0000       0.166616         4.5338 
 203   0.0000       0.168009         4.5717 
 204   0.0000       0.169084         4.6010 
 205   0.0000       0.170465         4.6386 
 206   0.0000       0.172165         4.6849 
 207   0.0000       0.174780         4.7560 
 208   0.0000       0.177388         4.8270 
 209   0.0000       0.178871         4.8673 
 210   0.0000       0.181633         4.9425 
 211   0.0000       0.184717         5.0264 
 212   0.0000       0.187741         5.1087 
 213   0.0000       0.188599         5.1321 
 214   0.0000       0.190519         5.1843 
 215   0.0000       0.194259         5.2860 
 216   0.0000       0.194996         5.3061 
 217   0.0000       0.196886         5.3575 
 218   0.0000       0.200172         5.4469 
 219   0.0000       0.203904         5.5485 
 220   0.0000       0.206127         5.6090 
 221   0.0000       0.210612         5.7310 
 222   0.0000       0.211088         5.7440 
 223   0.0000       0.213030         5.7968 
 224   0.0000       0.219106         5.9622 
 225   0.0000       0.220359         5.9963 
 226   0.0000       0.223074         6.0701 
 227   0.0000       0.224342         6.1047 
 228   0.0000       0.225974         6.1491 
 229   0.0000       0.230363         6.2685 
 230   0.0000       0.232175         6.3178 
 231   0.0000       0.232879         6.3370 
 232   0.0000       0.236570         6.4374 
 233   0.0000       0.238796         6.4980 
 234   0.0000       0.239332         6.5126 
 235   0.0000       0.241790         6.5794 
 236   0.0000       0.247664         6.7393 
 237   0.0000       0.248913         6.7733 
 238   0.0000       0.250227         6.8090 
 239   0.0000       0.253312         6.8930 
 240   0.0000       0.254423         6.9232 
 241   0.0000       0.260366         7.0849 
 242   0.0000       0.262588         7.1454 
 243   0.0000       0.264950         7.2096 
 244   0.0000       0.268337         7.3018 
 245   0.0000       0.269384         7.3303 
 246   0.0000       0.271839         7.3971 
 247   0.0000       0.273378         7.4390 
 248   0.0000       0.275818         7.5054 
 249   0.0000       0.276977         7.5369 
 250   0.0000       0.279169         7.5966 
 251   0.0000       0.281408         7.6575 
 252   0.0000       0.283068         7.7027 
 253   0.0000       0.284210         7.7337 
 254   0.0000       0.290822         7.9137 
 255   0.0000       0.295373         8.0375 
 256   0.0000       0.298995         8.1361 
 257   0.0000       0.299661         8.1542 
 258   0.0000       0.305407         8.3106 
 259   0.0000       0.306533         8.3412 
 260   0.0000       0.309072         8.4103 
 261   0.0000       0.310739         8.4557 
 262   0.0000       0.314287         8.5522 
 263   0.0000       0.317228         8.6322 
 264   0.0000       0.320436         8.7195 
 265   0.0000       0.322789         8.7835 
 266   0.0000       0.324745         8.8368 
 267   0.0000       0.326110         8.8739 
 268   0.0000       0.329785         8.9739 
 269   0.0000       0.332290         9.0421 
 270   0.0000       0.333716         9.0809 
 271   0.0000       0.338436         9.2093 
 272   0.0000       0.339949         9.2505 
 273   0.0000       0.340921         9.2769 
 274   0.0000       0.342789         9.3278 
 275   0.0000       0.345457         9.4004 
 276   0.0000       0.346213         9.4209 
 277   0.0000       0.351476         9.5641 
 278   0.0000       0.352729         9.5982 
 279   0.0000       0.357343         9.7238 
 280   0.0000       0.360094         9.7986 
 281   0.0000       0.362152         9.8546 
 282   0.0000       0.364035         9.9059 
 283   0.0000       0.366564         9.9747 
 284   0.0000       0.368030        10.0146 
 285   0.0000       0.373388        10.1604 
 286   0.0000       0.373596        10.1661 
 287   0.0000       0.376214        10.2373 
 288   0.0000       0.378801        10.3077 
 289   0.0000       0.381042        10.3687 
 290   0.0000       0.383138        10.4257 
 291   0.0000       0.384124        10.4525 
 292   0.0000       0.388331        10.5670 
 293   0.0000       0.393138        10.6978 
 294   0.0000       0.396572        10.7913 
 295   0.0000       0.397033        10.8038 
 296   0.0000       0.397744        10.8232 
 297   0.0000       0.402227        10.9451 
 298   0.0000       0.404681        11.0119 
 299   0.0000       0.412104        11.2139 
 300   0.0000       0.412250        11.2179 
 301   0.0000       0.413125        11.2417 
 302   0.0000       0.414118        11.2687 
 303   0.0000       0.418420        11.3858 
 304   0.0000       0.418614        11.3911 
 305   0.0000       0.422155        11.4874 
 306   0.0000       0.424246        11.5443 
 307   0.0000       0.426146        11.5960 
 308   0.0000       0.427918        11.6442 
 309   0.0000       0.430433        11.7127 
 310   0.0000       0.432180        11.7602 
 311   0.0000       0.434162        11.8142 
 312   0.0000       0.436236        11.8706 
 313   0.0000       0.439312        11.9543 
 314   0.0000       0.441601        12.0166 
 315   0.0000       0.443841        12.0775 
 316   0.0000       0.445861        12.1325 
 317   0.0000       0.448664        12.2088 
 318   0.0000       0.449294        12.2259 
 319   0.0000       0.452484        12.3127 
 320   0.0000       0.454880        12.3779 
 321   0.0000       0.455415        12.3925 
 322   0.0000       0.457568        12.4511 
 323   0.0000       0.459838        12.5128 
 324   0.0000       0.461798        12.5662 
 325   0.0000       0.463145        12.6028 
 326   0.0000       0.465651        12.6710 
 327   0.0000       0.467187        12.7128 
 328   0.0000       0.469793        12.7837 
 329   0.0000       0.471932        12.8419 
 330   0.0000       0.472968        12.8701 
 331   0.0000       0.475790        12.9469 
 332   0.0000       0.478519        13.0212 
 333   0.0000       0.479333        13.0433 
 334   0.0000       0.481754        13.1092 
 335   0.0000       0.485209        13.2032 
 336   0.0000       0.486991        13.2517 
 337   0.0000       0.488247        13.2859 
 338   0.0000       0.490305        13.3419 
 339   0.0000       0.490960        13.3597 
 340   0.0000       0.491624        13.3778 
 341   0.0000       0.493825        13.4377 
 342   0.0000       0.495632        13.4868 
 343   0.0000       0.498992        13.5783 
 344   0.0000       0.500633        13.6229 
 345   0.0000       0.501901        13.6574 
 346   0.0000       0.504420        13.7260 
 347   0.0000       0.506233        13.7753 
 348   0.0000       0.507627        13.8132 
 349   0.0000       0.513166        13.9640 
 350   0.0000       0.514873        14.0104 
 351   0.0000       0.515433        14.0256 
 352   0.0000       0.518675        14.1139 
 353   0.0000       0.519853        14.1459 
 354   0.0000       0.520077        14.1520 
 355   0.0000       0.523778        14.2527 
 356   0.0000       0.524875        14.2826 
 357   0.0000       0.528713        14.3870 
 358   0.0000       0.531170        14.4539 
 359   0.0000       0.532354        14.4861 
 360   0.0000       0.533864        14.5272 
 361   0.0000       0.536746        14.6056 
 362   0.0000       0.538271        14.6471 
 363   0.0000       0.542587        14.7645 
 364   0.0000       0.543445        14.7879 
 365   0.0000       0.546231        14.8637 
 366   0.0000       0.548150        14.9159 
 367   0.0000       0.552280        15.0283 
 368   0.0000       0.555096        15.1049 
 369   0.0000       0.560167        15.2429 
 370   0.0000       0.562876        15.3166 
 371   0.0000       0.564136        15.3509 
 372   0.0000       0.565289        15.3823 
 373   0.0000       0.567150        15.4329 
 374   0.0000       0.573414        15.6034 
 375   0.0000       0.574841        15.6422 
 376   0.0000       0.576125        15.6772 
 377   0.0000       0.580699        15.8016 
 378   0.0000       0.589151        16.0316 
 379   0.0000       0.594347        16.1730 
 380   0.0000       0.596878        16.2419 
 381   0.0000       0.597802        16.2670 
 382   0.0000       0.601906        16.3787 
 383   0.0000       0.607877        16.5412 
 384   0.0000       0.611245        16.6328 
 385   0.0000       0.614304        16.7161 
 386   0.0000       0.616143        16.7661 
 387   0.0000       0.619635        16.8611 
 388   0.0000       0.626867        17.0579 
 389   0.0000       0.629314        17.1245 
 390   0.0000       0.636097        17.3091 
 391   0.0000       0.643263        17.5041 
 392   0.0000       0.644218        17.5301 
 393   0.0000       0.645534        17.5659 
 394   0.0000       0.649782        17.6815 
 395   0.0000       0.654336        17.8054 
 396   0.0000       0.656610        17.8673 
 397   0.0000       0.658698        17.9241 
 398   0.0000       0.660175        17.9643 
 399   0.0000       0.666862        18.1462 
 400   0.0000       0.670732        18.2515 
 401   0.0000       0.673995        18.3403 
 402   0.0000       0.677008        18.4223 
 403   0.0000       0.678753        18.4698 
 404   0.0000       0.687072        18.6962 
 405   0.0000       0.689441        18.7607 
 406   0.0000       0.691933        18.8284 
 407   0.0000       0.695968        18.9383 
 408   0.0000       0.697707        18.9856 
 409   0.0000       0.699221        19.0268 
 410   0.0000       0.701947        19.1010 
 411   0.0000       0.707673        19.2568 
 412   0.0000       0.709411        19.3041 
 413   0.0000       0.709927        19.3181 
 414   0.0000       0.713831        19.4243 
 415   0.0000       0.717237        19.5170 
 416   0.0000       0.720117        19.5954 
 417   0.0000       0.720347        19.6016 
 418   0.0000       0.725082        19.7305 
 419   0.0000       0.726285        19.7632 
 420   0.0000       0.728580        19.8257 
 421   0.0000       0.731480        19.9046 
 422   0.0000       0.737104        20.0576 
 423   0.0000       0.740390        20.1470 
 424   0.0000       0.744221        20.2513 
 425   0.0000       0.746248        20.3064 
 426   0.0000       0.747363        20.3368 
 427   0.0000       0.751692        20.4546 
 428   0.0000       0.753254        20.4971 
 429   0.0000       0.758887        20.6504 
 430   0.0000       0.759276        20.6609 
 431   0.0000       0.763377        20.7725 
 432   0.0000       0.767784        20.8925 
 433   0.0000       0.769981        20.9522 
 434   0.0000       0.776589        21.1321 
 435   0.0000       0.779749        21.2181 
 436   0.0000       0.781603        21.2685 
 437   0.0000       0.786250        21.3949 
 438   0.0000       0.789239        21.4763 
 439   0.0000       0.793257        21.5856 
 440   0.0000       0.796456        21.6727 
 441   0.0000       0.798182        21.7196 
 442   0.0000       0.800020        21.7697 
 443   0.0000       0.802341        21.8328 
 444   0.0000       0.809332        22.0230 
 445   0.0000       0.810391        22.0519 
 446   0.0000       0.812510        22.1095 
 447   0.0000       0.814491        22.1634 
 448   0.0000       0.818792        22.2805 
 449   0.0000       0.820293        22.3213 
 450   0.0000       0.823513        22.4089 
 451   0.0000       0.825682        22.4680 
 452   0.0000       0.829869        22.5819 
 453   0.0000       0.833747        22.6874 
 454   0.0000       0.835218        22.7274 
 455   0.0000       0.838896        22.8275 
 456   0.0000       0.842843        22.9349 
 457   0.0000       0.847807        23.0700 
 458   0.0000       0.852039        23.1852 
 459   0.0000       0.856082        23.2952 
 460   0.0000       0.858318        23.3560 
 461   0.0000       0.863416        23.4947 
 462   0.0000       0.866915        23.5899 
 463   0.0000       0.869214        23.6525 
 464   0.0000       0.874492        23.7961 
 465   0.0000       0.879567        23.9342 
 466   0.0000       0.880853        23.9692 
 467   0.0000       0.885774        24.1031 
 468   0.0000       0.887320        24.1452 
 469   0.0000       0.892013        24.2729 
 470   0.0000       0.894842        24.3499 
 471   0.0000       0.898003        24.4359 
 472   0.0000       0.901349        24.5270 
 473   0.0000       0.906956        24.6795 
 474   0.0000       0.907841        24.7036 
 475   0.0000       0.915653        24.9162 
 476   0.0000       0.915957        24.9245 
 477   0.0000       0.919674        25.0256 
 478   0.0000       0.923660        25.1341 
 479   0.0000       0.929084        25.2817 
 480   0.0000       0.932269        25.3683 
 481   0.0000       0.933700        25.4073 
 482   0.0000       0.935647        25.4603 
 483   0.0000       0.940406        25.5897 
 484   0.0000       0.945022        25.7154 
 485   0.0000       0.946233        25.7483 
 486   0.0000       0.950487        25.8641 
 487   0.0000       0.954663        25.9777 
 488   0.0000       0.957335        26.0504 
 489   0.0000       0.960524        26.1372 
 490   0.0000       0.964864        26.2553 
 491   0.0000       0.970457        26.4075 
 492   0.0000       0.973750        26.4971 
 493   0.0000       0.977547        26.6004 
 494   0.0000       0.979269        26.6473 
 495   0.0000       0.981235        26.7008 
 496   0.0000       0.983572        26.7644 
 497   0.0000       0.990612        26.9559 
 498   0.0000       0.995580        27.0911 
 499   0.0000       1.001852        27.2618 
 500   0.0000       1.004650        27.3379 
 501   0.0000       1.008084        27.4314 
 502   0.0000       1.015010        27.6198 
 503   0.0000       1.017435        27.6858 
 504   0.0000       1.022179        27.8149 
 505   0.0000       1.026400        27.9298 
 506   0.0000       1.028438        27.9852 
 507   0.0000       1.030886        28.0518 
 508   0.0000       1.038686        28.2641 
 509   0.0000       1.041555        28.3422 
 510   0.0000       1.048857        28.5409 
 511   0.0000       1.055656        28.7259 
 512   0.0000       1.055919        28.7330 
 513   0.0000       1.062506        28.9123 
 514   0.0000       1.066372        29.0175 
 515   0.0000       1.067778        29.0557 
 516   0.0000       1.074298        29.2331 
 517   0.0000       1.078755        29.3544 
 518   0.0000       1.085260        29.5314 
 519   0.0000       1.087130        29.5823 
 520   0.0000       1.093858        29.7654 
 521   0.0000       1.097389        29.8615 
 522   0.0000       1.102423        29.9985 
 523   0.0000       1.107163        30.1274 
 524   0.0000       1.108925        30.1754 
 525   0.0000       1.109804        30.1993 
 526   0.0000       1.116174        30.3726 
 527   0.0000       1.118027        30.4231 
 528   0.0000       1.123170        30.5630 
 529   0.0000       1.130066        30.7507 
 530   0.0000       1.131131        30.7796 
 531   0.0000       1.134188        30.8628 
 532   0.0000       1.138128        30.9700 
 533   0.0000       1.141907        31.0729 
 534   0.0000       1.147012        31.2118 
 535   0.0000       1.150443        31.3051 
 536   0.0000       1.151960        31.3464 
 537   0.0000       1.153155        31.3789 
 538   0.0000       1.155817        31.4514 
 539   0.0000       1.162197        31.6250 
 540   0.0000       1.164362        31.6839 
 541   0.0000       1.166607        31.7450 
 542   0.0000       1.170081        31.8395 
 543   0.0000       1.172600        31.9081 
 544   0.0000       1.175424        31.9849 
 545   0.0000       1.179906        32.1069 
 546   0.0000       1.183396        32.2018 
 547   0.0000       1.187488        32.3132 
 548   0.0000       1.189716        32.3738 
 549   0.0000       1.195508        32.5314 
 550   0.0000       1.198301        32.6074 
 551   0.0000       1.203272        32.7427 
 552   0.0000       1.207042        32.8453 
 553   0.0000       1.213212        33.0132 
 554   0.0000       1.215551        33.0768 
 555   0.0000       1.216247        33.0958 
 556   0.0000       1.220018        33.1984 
 557   0.0000       1.222848        33.2754 
 558   0.0000       1.228202        33.4211 
 559   0.0000       1.231738        33.5173 
 560   0.0000       1.238121        33.6910 
 561   0.0000       1.240488        33.7554 
 562   0.0000       1.243834        33.8464 
 563   0.0000       1.245780        33.8994 
 564   0.0000       1.250523        34.0285 
 565   0.0000       1.253258        34.1029 
 566   0.0000       1.257893        34.2290 
 567   0.0000       1.262025        34.3415 
 568   0.0000       1.265207        34.4280 
 569   0.0000       1.267183        34.4818 
 570   0.0000       1.272690        34.6317 
 571   0.0000       1.277577        34.7646 
 572   0.0000       1.279947        34.8291 
 573   0.0000       1.282577        34.9007 
 574   0.0000       1.289451        35.0877 
 575   0.0000       1.290916        35.1276 
 576   0.0000       1.292362        35.1670 
 577   0.0000       1.296867        35.2895 
 578   0.0000       1.300573        35.3904 
 579   0.0000       1.304424        35.4952 
 580   0.0000       1.307870        35.5889 
 581   0.0000       1.308967        35.6188 
 582   0.0000       1.315054        35.7844 
 583   0.0000       1.318903        35.8892 
 584   0.0000       1.323625        36.0177 
 585   0.0000       1.325606        36.0716 
 586   0.0000       1.329998        36.1911 
 587   0.0000       1.335535        36.3418 
 588   0.0000       1.337466        36.3943 
 589   0.0000       1.345166        36.6038 
 590   0.0000       1.348779        36.7022 
 591   0.0000       1.353263        36.8242 
 592   0.0000       1.358503        36.9667 
 593   0.0000       1.364759        37.1370 
 594   0.0000       1.366962        37.1969 
 595   0.0000       1.371507        37.3206 
 596   0.0000       1.372653        37.3518 
 597   0.0000       1.387431        37.7539 
 598   0.0000       1.391186        37.8561 
 599   0.0000       1.392742        37.8984 
 600   0.0000       1.398445        38.0536 
 601   0.0000       1.403799        38.1993 
 602   0.0000       1.406776        38.2803 
 603   0.0000       1.409160        38.3452 
 604   0.0000       1.418559        38.6009 
 605   0.0000       1.426200        38.8089 
 606   0.0000       1.431260        38.9466 
 607   0.0000       1.433517        39.0080 
 608   0.0000       1.439186        39.1622 
 609   0.0000       1.441451        39.2239 
 610   0.0000       1.448580        39.4179 
 611   0.0000       1.451333        39.4928 
 612   0.0000       1.458367        39.6842 
 613   0.0000       1.461193        39.7611 
 614   0.0000       1.463300        39.8184 
 615   0.0000       1.471984        40.0547 
 616   0.0000       1.478504        40.2322 
 617   0.0000       1.479812        40.2677 
 618   0.0000       1.480916        40.2978 
 619   0.0000       1.485033        40.4098 
 620   0.0000       1.491342        40.5815 
 621   0.0000       1.493530        40.6410 
 622   0.0000       1.498215        40.7685 
 623   0.0000       1.499986        40.8167 
 624   0.0000       1.504823        40.9483 
 625   0.0000       1.512022        41.1442 
 626   0.0000       1.514892        41.2223 
 627   0.0000       1.517255        41.2866 
 628   0.0000       1.524933        41.4955 
 629   0.0000       1.526946        41.5503 
 630   0.0000       1.531371        41.6707 
 631   0.0000       1.535025        41.7702 
 632   0.0000       1.538853        41.8743 
 633   0.0000       1.545561        42.0568 
 634   0.0000       1.548160        42.1276 
 635   0.0000       1.552210        42.2378 
 636   0.0000       1.555740        42.3339 
 637   0.0000       1.559087        42.4249 
 638   0.0000       1.560637        42.4671 
 639   0.0000       1.566877        42.6369 
 640   0.0000       1.568183        42.6724 
 641   0.0000       1.570274        42.7293 
 642   0.0000       1.578387        42.9501 
 643   0.0000       1.581408        43.0323 
 644   0.0000       1.584637        43.1202 
 645   0.0000       1.587428        43.1961 
 646   0.0000       1.590724        43.2858 
 647   0.0000       1.591472        43.3062 
 648   0.0000       1.594509        43.3888 
 649   0.0000       1.597431        43.4683 
 650   0.0000       1.601839        43.5883 
 651   0.0000       1.605087        43.6766 
 652   0.0000       1.607393        43.7394 
 653   0.0000       1.610744        43.8306 
 654   0.0000       1.614860        43.9426 
 655   0.0000       1.619452        44.0675 
 656   0.0000       1.625319        44.2272 
 657   0.0000       1.626296        44.2538 
 658   0.0000       1.628571        44.3157 
 659   0.0000       1.630781        44.3758 
 660   0.0000       1.632694        44.4279 
 661   0.0000       1.634730        44.4833 
 662   0.0000       1.639370        44.6095 
 663   0.0000       1.640365        44.6366 
 664   0.0000       1.642664        44.6992 
 665   0.0000       1.644209        44.7412 
 666   0.0000       1.648884        44.8684 
 667   0.0000       1.651640        44.9434 
 668   0.0000       1.654468        45.0204 
 669   0.0000       1.656467        45.0747 
 670   0.0000       1.660130        45.1744 
 671   0.0000       1.663871        45.2762 
 672   0.0000       1.665349        45.3165 
 673   0.0000       1.666262        45.3413 
 674   0.0000       1.671607        45.4867 
 675   0.0000       1.675400        45.5900 
 676   0.0000       1.676297        45.6144 
 677   0.0000       1.682371        45.7796 
 678   0.0000       1.684742        45.8442 
 679   0.0000       1.687642        45.9231 
 680   0.0000       1.691935        46.0399 
 681   0.0000       1.696184        46.1555 
 682   0.0000       1.696911        46.1753 
 683   0.0000       1.701971        46.3130 
 684   0.0000       1.707624        46.4668 
 685   0.0000       1.709130        46.5078 
 686   0.0000       1.710785        46.5528 
 687   0.0000       1.713429        46.6248 
 688   0.0000       1.715576        46.6832 
 689   0.0000       1.717807        46.7439 
 690   0.0000       1.722234        46.8644 
 691   0.0000       1.723214        46.8910 
 692   0.0000       1.726228        46.9730 
 693   0.0000       1.729332        47.0575 
 694   0.0000       1.733457        47.1697 
 695   0.0000       1.735313        47.2203 
 696   0.0000       1.736968        47.2653 
 697   0.0000       1.741718        47.3945 
 698   0.0000       1.744692        47.4755 
 699   0.0000       1.750573        47.6355 
 700   0.0000       1.752268        47.6816 
 701   0.0000       1.753338        47.7107 
 702   0.0000       1.758921        47.8627 
 703   0.0000       1.762629        47.9636 
 704   0.0000       1.768704        48.1289 
 705   0.0000       1.774483        48.2861 
 706   0.0000       1.775982        48.3269 
 707   0.0000       1.778475        48.3948 
 708   0.0000       1.784544        48.5599 
 709   0.0000       1.786855        48.6228 
 710   0.0000       1.790916        48.7333 
 711   0.0000       1.799375        48.9635 
 712   0.0000       1.803113        49.0652 
 713   0.0000       1.808749        49.2186 
 714   0.0000       1.812520        49.3212 
 715   0.0000       1.815751        49.4091 
 716   0.0000       1.822002        49.5792 
 717   0.0000       1.829209        49.7753 
 718   0.0000       1.832075        49.8533 
 719   0.0000       1.841849        50.1193 
 720   0.0000       1.846666        50.2503 
 721   0.0000       1.851042        50.3694 
 722   0.0000       1.854867        50.4735 
 723   0.0000       1.857446        50.5437 
 724   0.0000       1.859276        50.5935 
 725   0.0000       1.869254        50.8650 
 726   0.0000       1.877493        51.0892 
 727   0.0000       1.881519        51.1987 
 728   0.0000       1.888082        51.3773 
 729   0.0000       1.889247        51.4090 
 730   0.0000       1.891740        51.4769 
 731   0.0000       1.897713        51.6394 
 732   0.0000       1.907938        51.9176 
 733   0.0000       1.910841        51.9966 
 734   0.0000       1.920144        52.2498 
 735   0.0000       1.924849        52.3778 
 736   0.0000       1.926547        52.4240 
 737   0.0000       1.931728        52.5650 
 738   0.0000       1.933021        52.6002 
 739   0.0000       1.935586        52.6700 
 740   0.0000       1.941543        52.8321 
 741   0.0000       1.943749        52.8921 
 742   0.0000       1.950938        53.0877 
 743   0.0000       1.956595        53.2417 
 744   0.0000       1.958461        53.2924 
 745   0.0000       1.964128        53.4466 
 746   0.0000       1.968491        53.5654 
 747   0.0000       1.973884        53.7121 
 748   0.0000       1.977810        53.8190 
 749   0.0000       1.982662        53.9510 
 750   0.0000       1.989823        54.1458 
 751   0.0000       1.992407        54.2162 
 752   0.0000       1.998065        54.3701 
 753   0.0000       1.999013        54.3959 
 754   0.0000       2.004606        54.5481 
 755   0.0000       2.010094        54.6974 
 756   0.0000       2.014622        54.8207 
 757   0.0000       2.020574        54.9826 
 758   0.0000       2.027308        55.1659 
 759   0.0000       2.031160        55.2707 
 760   0.0000       2.036419        55.4138 
 761   0.0000       2.041140        55.5422 
 762   0.0000       2.043515        55.6069 
 763   0.0000       2.051093        55.8131 
 764   0.0000       2.053799        55.8867 
 765   0.0000       2.057901        55.9983 
 766   0.0000       2.059132        56.0318 
 767   0.0000       2.066613        56.2354 
 768   0.0000       2.072461        56.3945 
 769   0.0000       2.074405        56.4474 
 770   0.0000       2.078633        56.5625 
 771   0.0000       2.086800        56.7847 
 772   0.0000       2.087572        56.8057 
 773   0.0000       2.095546        57.0227 
 774   0.0000       2.098280        57.0971 
 775   0.0000       2.101945        57.1968 
 776   0.0000       2.108606        57.3781 
 777   0.0000       2.111488        57.4565 
 778   0.0000       2.116271        57.5867 
 779   0.0000       2.123146        57.7737 
 780   0.0000       2.125752        57.8447 
 781   0.0000       2.127633        57.8958 
 782   0.0000       2.138942        58.2036 
 783   0.0000       2.141958        58.2856 
 784   0.0000       2.144459        58.3537 
 785   0.0000       2.151112        58.5347 
 786   0.0000       2.152530        58.5733 
 787   0.0000       2.156169        58.6723 
 788   0.0000       2.160971        58.8030 
 789   0.0000       2.163511        58.8721 
 790   0.0000       2.171386        59.0864 
 791   0.0000       2.174701        59.1766 
 792   0.0000       2.177114        59.2423 
 793   0.0000       2.183581        59.4183 
 794   0.0000       2.185308        59.4653 
 795   0.0000       2.191377        59.6304 
 796   0.0000       2.192255        59.6543 
 797   0.0000       2.201141        59.8961 
 798   0.0000       2.206021        60.0289 
 799   0.0000       2.207380        60.0659 
 800   0.0000       2.213913        60.2436 
 801   0.0000       2.214502        60.2597 
 802   0.0000       2.223357        60.5006 
 803   0.0000       2.227389        60.6103 
 804   0.0000       2.228461        60.6395 
 805   0.0000       2.235133        60.8211 
 806   0.0000       2.235877        60.8413 
 807   0.0000       2.238107        60.9020 
 808   0.0000       2.243986        61.0620 
 809   0.0000       2.249870        61.2221 
 810   0.0000       2.251632        61.2700 
 811   0.0000       2.257161        61.4205 
 812   0.0000       2.262613        61.5688 
 813   0.0000       2.268401        61.7263 
 814   0.0000       2.274289        61.8866 
 815   0.0000       2.276391        61.9438 
 816   0.0000       2.279843        62.0377 
 817   0.0000       2.292159        62.3728 
 818   0.0000       2.295815        62.4723 
 819   0.0000       2.299349        62.5685 
 820   0.0000       2.304543        62.7098 
 821   0.0000       2.313370        62.9500 
 822   0.0000       2.314390        62.9778 
 823   0.0000       2.316907        63.0462 
 824   0.0000       2.325992        63.2935 
 825   0.0000       2.327974        63.3474 
 826   0.0000       2.328629        63.3652 
 827   0.0000       2.333290        63.4920 
 828   0.0000       2.335927        63.5638 
 829   0.0000       2.340550        63.6896 
 830   0.0000       2.341324        63.7107 
 831   0.0000       2.349037        63.9206 
 832   0.0000       2.352445        64.0133 
 833   0.0000       2.358730        64.1843 
 834   0.0000       2.360164        64.2233 
 835   0.0000       2.370131        64.4946 
 836   0.0000       2.372098        64.5481 
 837   0.0000       2.377755        64.7020 
 838   0.0000       2.381750        64.8107 
 839   0.0000       2.385016        64.8996 
 840   0.0000       2.394356        65.1537 
 841   0.0000       2.396390        65.2091 
 842   0.0000       2.402292        65.3697 
 843   0.0000       2.407294        65.5058 
 844   0.0000       2.410574        65.5951 
 845   0.0000       2.415056        65.7170 
 846   0.0000       2.420175        65.8563 
 847   0.0000       2.423229        65.9394 
 848   0.0000       2.430756        66.1442 
 849   0.0000       2.432635        66.1954 
 850   0.0000       2.435318        66.2684 
 851   0.0000       2.439496        66.3821 
 852   0.0000       2.443865        66.5009 
 853   0.0000       2.449453        66.6530 
 854   0.0000       2.450967        66.6942 
 855   0.0000       2.457029        66.8592 
 856   0.0000       2.458678        66.9040 
 857   0.0000       2.464280        67.0565 
 858   0.0000       2.473956        67.3198 
 859   0.0000       2.475907        67.3729 
 860   0.0000       2.481214        67.5173 
 861   0.0000       2.487484        67.6879 
 862   0.0000       2.489748        67.7495 
 863   0.0000       2.495604        67.9088 
 864   0.0000       2.496238        67.9261 
 865   0.0000       2.498328        67.9830 
 866   0.0000       2.501111        68.0587 
 867   0.0000       2.511312        68.3363 
 868   0.0000       2.513139        68.3860 
 869   0.0000       2.522987        68.6540 
 870   0.0000       2.529734        68.8376 
 871   0.0000       2.536393        69.0188 
 872   0.0000       2.539466        69.1024 
 873   0.0000       2.542125        69.1747 
 874   0.0000       2.546412        69.2914 
 875   0.0000       2.550651        69.4068 
 876   0.0000       2.553154        69.4749 
 877   0.0000       2.553982        69.4974 
 878   0.0000       2.558154        69.6109 
 879   0.0000       2.559017        69.6344 
 880   0.0000       2.561957        69.7144 
 881   0.0000       2.569147        69.9100 
 882   0.0000       2.574659        70.0600 
 883   0.0000       2.576906        70.1212 
 884   0.0000       2.582375        70.2700 
 885   0.0000       2.586709        70.3879 
 886   0.0000       2.593176        70.5639 
 887   0.0000       2.596034        70.6417 
 888   0.0000       2.597613        70.6846 
 889   0.0000       2.602416        70.8153 
 890   0.0000       2.606703        70.9320 
 891   0.0000       2.611341        71.0582 
 892   0.0000       2.617841        71.2351 
 893   0.0000       2.621749        71.3414 
 894   0.0000       2.624531        71.4171 
 895   0.0000       2.627617        71.5011 
 896   0.0000       2.628503        71.5252 
 897   0.0000       2.630829        71.5885 
 898   0.0000       2.634486        71.6880 
 899   0.0000       2.637778        71.7776 
 900   0.0000       2.645240        71.9806 
 901   0.0000       2.645440        71.9861 
 902   0.0000       2.647451        72.0408 
 903   0.0000       2.650883        72.1342 
 904   0.0000       2.653989        72.2187 
 905   0.0000       2.654947        72.2448 
 906   0.0000       2.660014        72.3827 
 907   0.0000       2.665001        72.5184 
 908   0.0000       2.668575        72.6156 
 909   0.0000       2.669361        72.6370 
 910   0.0000       2.671985        72.7084 
 911   0.0000       2.676829        72.8402 
 912   0.0000       2.679943        72.9250 
 913   0.0000       2.681789        72.9752 
 914   0.0000       2.683959        73.0342 
 915   0.0000       2.685942        73.0882 
 916   0.0000       2.690623        73.2156 
 917   0.0000       2.691377        73.2361 
 918   0.0000       2.692532        73.2675 
 919   0.0000       2.695064        73.3364 
 920   0.0000       2.699210        73.4492 
 921   0.0000       2.701241        73.5045 
 922   0.0000       2.704101        73.5823 
 923   0.0000       2.706992        73.6610 
 924   0.0000       2.708761        73.7091 
 925   0.0000       2.710865        73.7664 
 926   0.0000       2.712365        73.8072 
 927   0.0000       2.713807        73.8464 
 928   0.0000       2.719623        74.0047 
 929   0.0000       2.721063        74.0439 
 930   0.0000       2.721554        74.0573 
 931   0.0000       2.728435        74.2445 
 932   0.0000       2.729250        74.2667 
 933   0.0000       2.733029        74.3695 
 934   0.0000       2.734551        74.4109 
 935   0.0000       2.743109        74.6438 
 936   0.0000       2.743694        74.6597 
 937   0.0000       2.750057        74.8329 
 938   0.0000       2.753986        74.9398 
 939   0.0000       2.755087        74.9697 
 940   0.0000       2.760802        75.1253 
 941   0.0000       2.763629        75.2022 
 942   0.0000       2.764471        75.2251 
 943   0.0000       2.766980        75.2934 
 944   0.0000       2.774459        75.4969 
 945   0.0000       2.775464        75.5242 
 946   0.0000       2.779135        75.6241 
 947   0.0000       2.782678        75.7205 
 948   0.0000       2.785239        75.7902 
 949   0.0000       2.787900        75.8626 
 950   0.0000       2.789554        75.9076 
 951   0.0000       2.796206        76.0886 
 952   0.0000       2.797871        76.1339 
 953   0.0000       2.800609        76.2084 
 954   0.0000       2.803818        76.2958 
 955   0.0000       2.811550        76.5062 
 956   0.0000       2.814509        76.5867 
 957   0.0000       2.817205        76.6600 
 958   0.0000       2.822395        76.8013 
 959   0.0000       2.824449        76.8572 
 960   0.0000       2.827710        76.9459 
 961   0.0000       2.828501        76.9674 
 962   0.0000       2.834254        77.1240 
 963   0.0000       2.836205        77.1771 
 964   0.0000       2.840998        77.3075 
 965   0.0000       2.845687        77.4351 
 966   0.0000       2.846158        77.4479 
 967   0.0000       2.851413        77.5909 
 968   0.0000       2.856640        77.7331 
 969   0.0000       2.860562        77.8398 
 970   0.0000       2.861377        77.8620 
 971   0.0000       2.864502        77.9471 
 972   0.0000       2.869273        78.0769 
 973   0.0000       2.871624        78.1409 
 974   0.0000       2.872147        78.1551 
 975   0.0000       2.875654        78.2505 
 976   0.0000       2.880871        78.3925 
 977   0.0000       2.882294        78.4312 
 978   0.0000       2.883368        78.4604 
 979   0.0000       2.886361        78.5419 
 980   0.0000       2.887042        78.5604 
 981   0.0000       2.892029        78.6961 
 982   0.0000       2.895260        78.7840 
 983   0.0000       2.901513        78.9542 
 984   0.0000       2.902687        78.9861 
 985   0.0000       2.907055        79.1050 
 986   0.0000       2.909399        79.1688 
 987   0.0000       2.912551        79.2546 
 988   0.0000       2.916052        79.3498 
 989   0.0000       2.918080        79.4050 
 990   0.0000       2.920581        79.4731 
 991   0.0000       2.923050        79.5402 
 992   0.0000       2.928188        79.6800 
 993   0.0000       2.935872        79.8891 
 994   0.0000       2.938468        79.9598 
 995   0.0000       2.940416        80.0128 
 996   0.0000       2.944305        80.1186 
 997   0.0000       2.950534        80.2881 
 998   0.0000       2.951863        80.3243 
 999   0.0000       2.959960        80.5446 
 1000   0.0000       2.961673        80.5912 
 1001   0.0000       2.971672        80.8633 
 1002   0.0000       2.973189        80.9046 
 1003   0.0000       2.983328        81.1805 
 1004   0.0000       2.988884        81.3317 
 1005   0.0000       2.989752        81.3553 
 1006   0.0000       2.999404        81.6179 
 1007   0.0000       3.001962        81.6875 
 1008   0.0000       3.004472        81.7558 
 1009   0.0000       3.013202        81.9934 
 1010   0.0000       3.018641        82.1414 
 1011   0.0000       3.020961        82.2045 
 1012   0.0000       3.026188        82.3468 
 1013   0.0000       3.033956        82.5581 
 1014   0.0000       3.038335        82.6773 
 1015   0.0000       3.046599        82.9022 
 1016   0.0000       3.051569        83.0374 
 1017   0.0000       3.054855        83.1268 
 1018   0.0000       3.059317        83.2482 
 1019   0.0000       3.063760        83.3691 
 1020   0.0000       3.066098        83.4328 
 1021   0.0000       3.068377        83.4948 
 1022   0.0000       3.073930        83.6459 
 1023   0.0000       3.077003        83.7295 
 1024   0.0000       3.085741        83.9673 
 1025   0.0000       3.086655        83.9922 
 1026   0.0000       3.090684        84.1018 
 1027   0.0000       3.094555        84.2071 
 1028   0.0000       3.104408        84.4752 
 1029   0.0000       3.108696        84.5919 
 1030   0.0000       3.114840        84.7591 
 1031   0.0000       3.117666        84.8360 
 1032   0.0000       3.122393        84.9646 
 1033   0.0000       3.123317        84.9898 
 1034   0.0000       3.130904        85.1962 
 1035   0.0000       3.131772        85.2199 
 1036   0.0000       3.138480        85.4024 
 1037   0.0000       3.140085        85.4461 
 1038   0.0000       3.143758        85.5460 
 1039   0.0000       3.147748        85.6546 
 1040   0.0000       3.149443        85.7007 
 1041   0.0000       3.154884        85.8488 
 1042   0.0000       3.155595        85.8681 
 1043   0.0000       3.159999        85.9880 
 1044   0.0000       3.162977        86.0690 
 1045   0.0000       3.169443        86.2449 
 1046   0.0000       3.170121        86.2634 
 1047   0.0000       3.173642        86.3592 
 1048   0.0000       3.175716        86.4156 
 1049   0.0000       3.182136        86.5903 
 1050   0.0000       3.183853        86.6370 
 1051   0.0000       3.187661        86.7407 
 1052   0.0000       3.188690        86.7687 
 1053   0.0000       3.194780        86.9344 
 1054   0.0000       3.201312        87.1121 
 1055   0.0000       3.202381        87.1412 
 1056   0.0000       3.204257        87.1923 
 1057   0.0000       3.208336        87.3033 
 1058   0.0000       3.208423        87.3056 
 1059   0.0000       3.215842        87.5075 
 1060   0.0000       3.218694        87.5851 
 1061   0.0000       3.219882        87.6174 
 1062   0.0000       3.223944        87.7280 
 1063   0.0000       3.226945        87.8096 
 1064   0.0000       3.229359        87.8753 
 1065   0.0000       3.231000        87.9200 
 1066   0.0000       3.233938        87.9999 
 1067   0.0000       3.236794        88.0776 
 1068   0.0000       3.239078        88.1398 
 1069   0.0000       3.241314        88.2006 
 1070   0.0000       3.242213        88.2251 
 1071   0.0000       3.248484        88.3957 
 1072   0.0000       3.252047        88.4927 
 1073   0.0000       3.254060        88.5475 
 1074   0.0000       3.257004        88.6276 
 1075   0.0000       3.262074        88.7655 
 1076   0.0000       3.266962        88.8986 
 1077   0.0000       3.270150        88.9853 
 1078   0.0000       3.273991        89.0898 
 1079   0.0000       3.276223        89.1505 
 1080   0.0000       3.279593        89.2423 
 1081   0.0000       3.280130        89.2569 
 1082   0.0000       3.285309        89.3978 
 1083   0.0000       3.287386        89.4543 
 1084   0.0000       3.289885        89.5223 
 1085   0.0000       3.293815        89.6293 
 1086   0.0000       3.295396        89.6723 
 1087   0.0000       3.299253        89.7772 
 1088   0.0000       3.303018        89.8797 
 1089   0.0000       3.304719        89.9260 
 1090   0.0000       3.307225        89.9942 
 1091   0.0000       3.310966        90.0960 
 1092   0.0000       3.316421        90.2444 
 1093   0.0000       3.320339        90.3510 
 1094   0.0000       3.322143        90.4001 
 1095   0.0000       3.328003        90.5596 
 1096   0.0000       3.334131        90.7263 
 1097   0.0000       3.336316        90.7858 
 1098   0.0000       3.342047        90.9417 
 1099   0.0000       3.343719        90.9872 
 1100   0.0000       3.345796        91.0437 
 1101   0.0000       3.346444        91.0614 
 1102   0.0000       3.350577        91.1738 
 1103   0.0000       3.354069        91.2689 
 1104   0.0000       3.358467        91.3885 
 1105   0.0000       3.361931        91.4828 
 1106   0.0000       3.365606        91.5828 
 1107   0.0000       3.368102        91.6507 
 1108   0.0000       3.370318        91.7110 
 1109   0.0000       3.371461        91.7421 
 1110   0.0000       3.375937        91.8639 
 1111   0.0000       3.377906        91.9175 
 1112   0.0000       3.381734        92.0217 
 1113   0.0000       3.382323        92.0377 
 1114   0.0000       3.383874        92.0799 
 1115   0.0000       3.385742        92.1307 
 1116   0.0000       3.392767        92.3219 
 1117   0.0000       3.393777        92.3494 
 1118   0.0000       3.395138        92.3864 
 1119   0.0000       3.398847        92.4873 
 1120   0.0000       3.399791        92.5130 
 1121   0.0000       3.402313        92.5816 
 1122   0.0000       3.406308        92.6904 
 1123   0.0000       3.409271        92.7710 
 1124   0.0000       3.409933        92.7890 
 1125   0.0000       3.412237        92.8517 
 1126   0.0000       3.414701        92.9187 
 1127   0.0000       3.418898        93.0329 
 1128   0.0000       3.421851        93.1133 
 1129   0.0000       3.424346        93.1812 
 1130   0.0000       3.427653        93.2712 
 1131   0.0000       3.430450        93.3473 
 1132   0.0000       3.432502        93.4031 
 1133   0.0000       3.435162        93.4755 
 1134   0.0000       3.439773        93.6010 
 1135   0.0000       3.445973        93.7697 
 1136   0.0000       3.446539        93.7851 
 1137   0.0000       3.448315        93.8334 
 1138   0.0000       3.450108        93.8822 
 1139   0.0000       3.451406        93.9175 
 1140   0.0000       3.458364        94.1069 
 1141   0.0000       3.462493        94.2192 
 1142   0.0000       3.465757        94.3080 
 1143   0.0000       3.466836        94.3374 
 1144   0.0000       3.468447        94.3812 
 1145   0.0000       3.474299        94.5405 
 1146   0.0000       3.475722        94.5792 
 1147   0.0000       3.479143        94.6723 
 1148   0.0000       3.485061        94.8333 
 1149   0.0000       3.487575        94.9017 
 1150   0.0000       3.491212        95.0007 
 1151   0.0000       3.494347        95.0860 
 1152   0.0000       3.497933        95.1836 
 1153   0.0000       3.499872        95.2364 
 1154   0.0000       3.503155        95.3257 
 1155   0.0000       3.507109        95.4333 
 1156   0.0000       3.511029        95.5400 
 1157   0.0000       3.516065        95.6770 
 1158   0.0000       3.517995        95.7295 
 1159   0.0000       3.523813        95.8878 
 1160   0.0000       3.525824        95.9425 
 1161   0.0000       3.529597        96.0452 
 1162   0.0000       3.530366        96.0661 
 1163   0.0000       3.533429        96.1495 
 1164   0.0000       3.538630        96.2910 
 1165   0.0000       3.541035        96.3564 
 1166   0.0000       3.543776        96.4310 
 1167   0.0000       3.546868        96.5152 
 1168   0.0000       3.552566        96.6702 
 1169   0.0000       3.555477        96.7494 
 1170   0.0000       3.559487        96.8586 
 1171   0.0000       3.562519        96.9411 
 1172   0.0000       3.568890        97.1144 
 1173   0.0000       3.572306        97.2074 
 1174   0.0000       3.574605        97.2699 
 1175   0.0000       3.577944        97.3608 
 1176   0.0000       3.581988        97.4708 
 1177   0.0000       3.582938        97.4967 
 1178   0.0000       3.592516        97.7573 
 1179   0.0000       3.593218        97.7764 
 1180   0.0000       3.596978        97.8787 
 1181   0.0000       3.603267        98.0499 
 1182   0.0000       3.608927        98.2039 
 1183   0.0000       3.610432        98.2448 
 1184   0.0000       3.613940        98.3403 
 1185   0.0000       3.618403        98.4617 
 1186   0.0000       3.626020        98.6690 
 1187   0.0000       3.632957        98.8578 
 1188   0.0000       3.634947        98.9119 
 1189   0.0000       3.639038        99.0233 
 1190   0.0000       3.644140        99.1621 
 1191   0.0000       3.645976        99.2120 
 1192   0.0000       3.650239        99.3281 
 1193   0.0000       3.652869        99.3996 
 1194   0.0000       3.659867        99.5900 
 1195   0.0000       3.663608        99.6918 
 1196   0.0000       3.671518        99.9071 
 1197   0.0000       3.674784        99.9960 
 1198   0.0000       3.677992       100.0832 
 1199   0.0000       3.678562       100.0988 
 1200   0.0000       3.684370       100.2568 
 1201   0.0000       3.696816       100.5955 
 1202   0.0000       3.701643       100.7268 
 1203   0.0000       3.705104       100.8210 
 1204   0.0000       3.712005       101.0088 
 1205   0.0000       3.720400       101.2372 
 1206   0.0000       3.723034       101.3089 
 1207   0.0000       3.728098       101.4467 
 1208   0.0000       3.732077       101.5550 
 1209   0.0000       3.738873       101.7399 
 1210   0.0000       3.740448       101.7828 
 1211   0.0000       3.744462       101.8920 
 1212   0.0000       3.746907       101.9585 
 1213   0.0000       3.759455       102.3000 
 1214   0.0000       3.763998       102.4236 
 1215   0.0000       3.774297       102.7038 
 1216   0.0000       3.775817       102.7452 
 1217   0.0000       3.781934       102.9116 
 1218   0.0000       3.783425       102.9522 
 1219   0.0000       3.792783       103.2069 
 1220   0.0000       3.796247       103.3011 
 1221   0.0000       3.806824       103.5890 
 1222   0.0000       3.810243       103.6820 
 1223   0.0000       3.812504       103.7435 
 1224   0.0000       3.818875       103.9169 
 1225   0.0000       3.826152       104.1149 
 1226   0.0000       3.831898       104.2712 
 1227   0.0000       3.843108       104.5763 
 1228   0.0000       3.844358       104.6103 
 1229   0.0000       3.848940       104.7350 
 1230   0.0000       3.858507       104.9953 
 1231   0.0000       3.867175       105.2312 
 1232   0.0000       3.870510       105.3219 
 1233   0.0000       3.872746       105.3828 
 1234   0.0000       3.874084       105.4192 
 1235   0.0000       3.885241       105.7228 
 1236   0.0000       3.908019       106.3426 
 1237   0.0000       3.913579       106.4939 
 1238   0.0000       3.920784       106.6900 
 1239   0.0000       3.921959       106.7219 
 1240   0.0000       3.927329       106.8681 
 1241   0.0000       3.940236       107.2193 
 1242   0.0000       3.950335       107.4941 
 1243   0.0000       3.963347       107.8481 
 1244   0.0000       3.965896       107.9175 
 1245   0.0000       3.980436       108.3132 
 1246   0.0000       3.983577       108.3986 
 1247   0.0000       3.983872       108.4067 
 1248   0.0000       3.992389       108.6384 
 1249   0.0000       3.995693       108.7283 
 1250   0.0000       4.011514       109.1588 
 1251   0.0000       4.011788       109.1663 
 1252   0.0000       4.017157       109.3124 
 1253   0.0000       4.023361       109.4812 
 1254   0.0000       4.027534       109.5948 
 1255   0.0000       4.037045       109.8536 
 1256   0.0000       4.043823       110.0380 
 1257   0.0000       4.045896       110.0944 
 1258   0.0000       4.054540       110.3296 
 1259   0.0000       4.063467       110.5726 
 1260   0.0000       4.070478       110.7633 
 1261   0.0000       4.073018       110.8325 
 1262   0.0000       4.078607       110.9845 
 1263   0.0000       4.084592       111.1474 
 1264   0.0000       4.096827       111.4803 
 1265   0.0000       4.101260       111.6010 
 1266   0.0000       4.103087       111.6507 
 1267   0.0000       4.110241       111.8453 
 1268   0.0000       4.119691       112.1025 
 1269   0.0000       4.123614       112.2092 
 1270   0.0000       4.125736       112.2670 
 1271   0.0000       4.139336       112.6370 
 1272   0.0000       4.148843       112.8958 
 1273   0.0000       4.150194       112.9325 
 1274   0.0000       4.153162       113.0133 
 1275   0.0000       4.157672       113.1360 
 1276   0.0000       4.164822       113.3306 
 1277   0.0000       4.167291       113.3978 
 1278   0.0000       4.171269       113.5060 
 1279   0.0000       4.177313       113.6705 
 1280   0.0000       4.180687       113.7623 
 1281   0.0000       4.182964       113.8242 
 1282   0.0000       4.184877       113.8763 
 1283   0.0000       4.194534       114.1391 
 1284   0.0000       4.199772       114.2816 
 1285   0.0000       4.204689       114.4154 
 1286   0.0000       4.207972       114.5047 
 1287   0.0000       4.212882       114.6384 
 1288   0.0000       4.215662       114.7140 
 1289   0.0000       4.220100       114.8348 
 1290   0.0000       4.226184       115.0003 
 1291   0.0000       4.227197       115.0279 
 1292   0.0000       4.232929       115.1838 
 1293   0.0000       4.236274       115.2749 
 1294   0.0000       4.238138       115.3256 
 1295   0.0000       4.242843       115.4536 
 1296   0.0000       4.246567       115.5550 
 1297   0.0000       4.251182       115.6806 
 1298   0.0000       4.252895       115.7272 
 1299   0.0000       4.259443       115.9053 
 1300   0.0000       4.262219       115.9809 
 1301   0.0000       4.264447       116.0415 
 1302   0.0000       4.268463       116.1508 
 1303   0.0000       4.269643       116.1829 
 1304   0.0000       4.272092       116.2495 
 1305   0.0000       4.277915       116.4080 
 1306   0.0000       4.282613       116.5358 
 1307   0.0000       4.284599       116.5899 
 1308   0.0000       4.288651       116.7001 
 1309   0.0000       4.290062       116.7385 
 1310   0.0000       4.304806       117.1397 
 1311   0.0000       4.308692       117.2455 
 1312   0.0000       4.315795       117.4388 
 1313   0.0000       4.322371       117.6177 
 1314   0.0000       4.328598       117.7871 
 1315   0.0000       4.339497       118.0837 
 1316   0.0000       4.345654       118.2512 
 1317   0.0000       4.347209       118.2936 
 1318   0.0000       4.349517       118.3564 
 1319   0.0000       4.352991       118.4509 
 1320   0.0000       4.358433       118.5990 
 1321   0.0000       4.372759       118.9888 
 1322   0.0000       4.379650       119.1763 
 1323   0.0000       4.384818       119.3170 
 1324   0.0000       4.387236       119.3828 
 1325   0.0000       4.390911       119.4828 
 1326   0.0000       4.399018       119.7034 
 1327   0.0000       4.399720       119.7225 
 1328   0.0000       4.408669       119.9660 
 1329   0.0000       4.412052       120.0580 
 1330   0.0000       4.421758       120.3222 
 1331   0.0000       4.427024       120.4654 
 1332   0.0000       4.437645       120.7545 
 1333   0.0000       4.452253       121.1520 
 1334   0.0000       4.454550       121.2145 
 1335   0.0000       4.458275       121.3158 
 1336   0.0000       4.464476       121.4846 
 1337   0.0000       4.469016       121.6081 
 1338   0.0000       4.474932       121.7691 
 1339   0.0000       4.482590       121.9775 
 1340   0.0000       4.489175       122.1567 
 1341   0.0000       4.496239       122.3489 
 1342   0.0000       4.498565       122.4122 
 1343   0.0000       4.504181       122.5650 
 1344   0.0000       4.515920       122.8844 
 1345   0.0000       4.518606       122.9575 
 1346   0.0000       4.528561       123.2284 
 1347   0.0000       4.537794       123.4796 
 1348   0.0000       4.546305       123.7112 
 1349   0.0000       4.550537       123.8264 
 1350   0.0000       4.569760       124.3495 
 1351   0.0000       4.572798       124.4322 
 1352   0.0000       4.590333       124.9093 
 1353   0.0000       4.601850       125.2227 
 1354   0.0000       4.616535       125.6223 
 1355   0.0000       4.631377       126.0262 
 1356   0.0000       4.643941       126.3681 
 1357   0.0000       4.645764       126.4177 
 1358   0.0000       4.657661       126.7414 
 1359   0.0000       4.666885       126.9924 
 1360   0.0000       4.672614       127.1483 
 1361   0.0000       4.681038       127.3775 
 1362   0.0000       4.686629       127.5297 
 1363   0.0000       4.689524       127.6084 
 1364   0.0000       4.695071       127.7594 
 1365   0.0000       4.701648       127.9383 
 1366   0.0000       4.708329       128.1201 
 1367   0.0000       4.715415       128.3130 
 1368   0.0000       4.736110       128.8761 
 1369   0.0000       4.739066       128.9566 
 1370   0.0000       4.748722       129.2193 
 1371   0.0000       4.763178       129.6127 
 1372   0.0000       4.765340       129.6715 
 1373   0.0000       4.775041       129.9355 
 1374   0.0000       4.778675       130.0344 
 1375   0.0000       4.782607       130.1414 
 1376   0.0000       4.788470       130.3009 
 1377   0.0000       4.800122       130.6180 
 1378   0.0000       4.816596       131.0662 
 1379   0.0000       4.822748       131.2336 
 1380   0.0000       4.833909       131.5373 
 1381   0.0000       4.848190       131.9260 
 1382   0.0000       4.851580       132.0182 
 1383   0.0000       4.875958       132.6816 
 1384   0.0000       4.890802       133.0855 
 1385   0.0000       4.893691       133.1641 
 1386   0.0000       4.896486       133.2402 
 1387   0.0000       4.903517       133.4315 
 1388   0.0000       4.907053       133.5277 
 1389   0.0000       4.914994       133.7438 
 1390   0.0000       4.925214       134.0219 
 1391   0.0000       4.929744       134.1452 
 1392   0.0000       4.943212       134.5116 
 1393   0.0000       4.956789       134.8811 
 1394   0.0000       4.964254       135.0842 
 1395   0.0000       4.980401       135.5236 
 1396   0.0000       4.992187       135.8443 
 1397   0.0000       4.999261       136.0368 
 1398   0.0000       5.021209       136.6340 
 1399   0.0000       5.029192       136.8513 
 1400   0.0000       5.048279       137.3707 
 1401   0.0000       5.056827       137.6033 
 1402   0.0000       5.073650       138.0610 
 1403   0.0000       5.084884       138.3667 
 1404   0.0000       5.090589       138.5220 
 1405   0.0000       5.119276       139.3026 
 1406   0.0000       5.130794       139.6160 
 1407   0.0000       5.148471       140.0970 
 1408   0.0000       5.150591       140.1547 
 1409   0.0000       5.162145       140.4691 
 1410   0.0000       5.173700       140.7835 
 1411   0.0000       5.180835       140.9777 
 1412   0.0000       5.194479       141.3490 
 1413   0.0000       5.203927       141.6061 
 1414   0.0000       5.215941       141.9330 
 1415   0.0000       5.220232       142.0497 
 1416   0.0000       5.228014       142.2615 
 1417   0.0000       5.240133       142.5913 
 1418   0.0000       5.250391       142.8704 
 1419   0.0000       5.255682       143.0144 
 1420   0.0000       5.258316       143.0860 
 1421   0.0000       5.260325       143.1407 
 1422   0.0000       5.269708       143.3960 
 1423   0.0000       5.273990       143.5126 
 1424   0.0000       5.282232       143.7368 
 1425   0.0000       5.290901       143.9727 
 1426   0.0000       5.296824       144.1339 
 1427   0.0000       5.300989       144.2472 
 1428   0.0000       5.303347       144.3114 
 1429   0.0000       5.335317       145.1814 
 1430   0.0000       5.338923       145.2795 
 1431   0.0000       5.355327       145.7258 
 1432   0.0000       5.365775       146.0101 
 1433   0.0000       5.372879       146.2035 
 1434   0.0000       5.379109       146.3730 
 1435   0.0000       5.394408       146.7893 
 1436   0.0000       5.403664       147.0412 
 1437   0.0000       5.406667       147.1229 
 1438   0.0000       5.442972       148.1108 
 1439   0.0000       5.445920       148.1910 
 1440   0.0000       5.462638       148.6459 
 1441   0.0000       5.468870       148.8155 
 1442   0.0000       5.475853       149.0055 
 1443   0.0000       5.499148       149.6394 
 1444   0.0000       5.511124       149.9653 
 1445   0.0000       5.546903       150.9389 
 1446   0.0000       5.559904       151.2927 
 1447   0.0000       5.587525       152.0443 
 1448   0.0000       5.589472       152.0973 
 1449   0.0000       5.601384       152.4214 
 1450   0.0000       5.621923       152.9803 
 1451   0.0000       5.647565       153.6781 
 1452   0.0000       5.649111       153.7201 
 1453   0.0000       5.686167       154.7285 
 1454   0.0000       5.692411       154.8984 
 1455   0.0000       5.702765       155.1801 
 1456   0.0000       5.712016       155.4319 
 1457   0.0000       5.736872       156.1082 
 1458   0.0000       5.751723       156.5123 
 1459   0.0000       5.768749       156.9756 
 1460   0.0000       5.805869       157.9857 
 1461   0.0000       5.827871       158.5844 
 1462   0.0000       5.900887       160.5713 
 1463   0.0000       5.914741       160.9483 
 1464   0.0000       5.954115       162.0197 
 1465   0.0000       5.978247       162.6764 
 1466   0.0000       6.036462       164.2605 
 1467   0.0000       6.073004       165.2548 
 1468   0.0000       6.123251       166.6221 
 1469   0.0000       6.182744       168.2410 
 1470   0.0000       6.193361       168.5299 
 1471   0.0000       6.215310       169.1272 
 1472   0.0000       6.254529       170.1944 
 1473   0.0000       6.267271       170.5411 
 1474   0.0000       6.404430       174.2734 
 1475   0.0000       6.435714       175.1247 
 1476   0.0000       6.440775       175.2624 
 1477   0.0000       6.472418       176.1235 
 1478   0.0000       6.513922       177.2528 
 1479   0.0000       6.535194       177.8317 
 1480   0.0000       6.573739       178.8805 
 1481   0.0000       6.616789       180.0520 
 1482   0.0000       6.622027       180.1945 
 1483   0.0000       6.648159       180.9056 
 1484   0.0000       6.700339       182.3255 
 1485   0.0000       6.710045       182.5896 
 1486   0.0000       6.790868       184.7889 
 1487   0.0000       6.862447       186.7367 
 1488   0.0000       6.903830       187.8628 
 1489   0.0000       6.909575       188.0191 
 1490   0.0000       6.934563       188.6990 
 1491   0.0000       6.953468       189.2135 
 1492   0.0000       7.074388       192.5039 
 1493   0.0000       7.097259       193.1262 
 1494   0.0000       7.151040       194.5897 
 1495   0.0000       7.181389       195.4155 
 1496   0.0000       7.221856       196.5167 
 1497   0.0000       7.259909       197.5522 
 1498   0.0000       7.285690       198.2537 
 1499   0.0000       7.372931       200.6276 
 1500   0.0000      22.231433       604.9480 
 1501   0.0000      22.245324       605.3260 
 1502   0.0000      22.392045       609.3185 
 1503   0.0000      22.467443       611.3702 
 1504   0.0000      22.518607       612.7624 
 1505   0.0000      22.542856       613.4223 
 1506   0.0000      22.548597       613.5785 
 1507   0.0000      22.575582       614.3128 
 1508   0.0000      22.580027       614.4338 
 1509   0.0000      22.676474       617.0582 
 1510   0.0000      22.690131       617.4298 
 1511   0.0000      22.702035       617.7538 
 1512   0.0000      22.710265       617.9777 
 1513   0.0000      22.715325       618.1154 
 1514   0.0000      22.738771       618.7534 
 1515   0.0000      22.747896       619.0017 
 1516   0.0000      22.769436       619.5879 
 1517   0.0000      22.841851       621.5584 
 1518   0.0000      22.846138       621.6750 
 1519   0.0000      22.860428       622.0639 
 1520   0.0000      22.883742       622.6983 
 1521   0.0000      22.915666       623.5670 
 1522   0.0000      22.926486       623.8614 
 1523   0.0000      22.931002       623.9843 
 1524   0.0000      22.975254       625.1885 
 1525   0.0000      23.017397       626.3352 
 1526   0.0000      23.042555       627.0198 
 1527   0.0000      23.083789       628.1418 
 1528   0.0000      23.108305       628.8089 
 1529   0.0000      23.291605       633.7968 
 1530   0.0000      23.317220       634.4938 
 1531   0.0000      23.399938       636.7447 
 1532   0.0000      23.480675       638.9416 
 1533   0.0000      23.529574       640.2723 
 1534   0.0000      23.655656       643.7031 
 1535   0.0000      23.738689       645.9626 
 1536   0.0000      32.922794       895.8748 
 1537   0.0000      33.029402       898.7757 
 1538   0.0000      44.083962      1199.5856 
 1539   0.0000      44.249295      1204.0845 
 1540   0.0000      44.274272      1204.7642 
 1541   0.0000      44.336810      1206.4659 

                    ********************************
                    * MULLIKEN POPULATION ANALYSIS *
                    ********************************

-----------------------
MULLIKEN ATOMIC CHARGES
-----------------------
   0 O :   -0.529364
   1 O :   -0.255992
   2 N :   -0.152774
   3 N :    0.254117
   4 C :    0.200544
   5 C :    0.165527
   6 H :    0.157357
   7 C :   -0.054331
   8 C :   -0.244986
   9 H :    0.190865
  10 C :   -0.148913
  11 H :    0.154484
  12 C :   -0.148381
  13 H :    0.158542
  14 C :   -0.158503
  15 H :    0.158400
  16 C :   -0.165817
  17 H :    0.173637
  18 C :    0.121033
  19 C :   -0.418493
  20 H :    0.136365
  21 H :    0.144252
  22 H :    0.140022
  23 C :   -0.429190
  24 H :    0.145670
  25 H :    0.148434
  26 H :    0.145371
  27 C :   -0.417097
  28 H :    0.146535
  29 H :    0.136360
  30 H :    0.140365
  31 C :    0.035970
  32 C :   -0.055572
  33 C :   -0.154932
  34 H :    0.173796
  35 C :   -0.207106
  36 H :    0.160660
  37 C :   -0.116561
  38 H :    0.166780
  39 C :   -0.238642
  40 H :    0.168683
  41 C :    0.154808
  42 C :   -0.431910
  43 H :    0.149056
  44 H :    0.145855
  45 H :    0.146131
  46 C :   -0.441520
  47 H :    0.144592
  48 H :    0.143891
  49 H :    0.155017
  50 C :   -0.482143
  51 H :    0.146982
  52 H :    0.161490
  53 H :    0.135540
  54 C :    0.312527
  55 C :    0.168574
  56 C :   -0.252545
  57 H :    0.173034
  58 C :   -0.163681
  59 H :    0.166368
  60 C :   -0.109896
  61 H :    0.167680
  62 C :   -0.163721
  63 H :    0.166460
  64 C :   -0.257180
  65 H :    0.202060
  66 H :    0.266240
  67 O :   -0.591623
  68 C :    0.384847
  69 C :    0.102507
  70 C :   -0.243399
  71 H :    0.146798
  72 C :   -0.151922
  73 H :    0.155896
  74 C :   -0.148293
  75 H :    0.157977
  76 C :   -0.158797
  77 H :    0.155561
  78 C :   -0.212597
  79 H :    0.149112
  80 O :   -0.624679
  81 H :    0.247791
Sum of atomic charges:    0.0000000

--------------------------------
MULLIKEN REDUCED ORBITAL CHARGES
--------------------------------
  0 O s       :     3.861066  s :     3.861066
      pz      :     1.740576  p :     4.637815
      px      :     1.501422
      py      :     1.395817
      dz2     :     0.003918  d :     0.028756
      dxz     :     0.001965
      dyz     :     0.007117
      dx2y2   :     0.007669
      dxy     :     0.008088
      f0      :     0.000174  f :     0.001727
      f+1     :     0.000066
      f-1     :     0.000311
      f+2     :     0.000230
      f-2     :     0.000201
      f+3     :     0.000336
      f-3     :     0.000409
  1 O s       :     3.808224  s :     3.808224
      pz      :     1.329630  p :     4.412597
      px      :     1.711332
      py      :     1.371634
      dz2     :     0.003556  d :     0.033175
      dxz     :     0.002023
      dyz     :     0.010314
      dx2y2   :     0.008463
      dxy     :     0.008820
      f0      :     0.000139  f :     0.001996
      f+1     :     0.000052
      f-1     :     0.000255
      f+2     :     0.000312
      f-2     :     0.000232
      f+3     :     0.000455
      f-3     :     0.000551
  2 N s       :     3.419895  s :     3.419895
      pz      :     1.084132  p :     3.668960
      px      :     1.483041
      py      :     1.101786
      dz2     :     0.014747  d :     0.059828
      dxz     :     0.011748
      dyz     :     0.019910
      dx2y2   :     0.006326
      dxy     :     0.007096
      f0      :     0.000660  f :     0.004091
      f+1     :     0.000522
      f-1     :     0.000793
      f+2     :     0.000516
      f-2     :     0.000494
      f+3     :     0.000655
      f-3     :     0.000451
  3 N s       :     3.159561  s :     3.159561
      pz      :     1.142845  p :     3.494439
      px      :     1.158517
      py      :     1.193077
      dz2     :     0.020182  d :     0.088637
      dxz     :     0.019015
      dyz     :     0.018401
      dx2y2   :     0.020526
      dxy     :     0.010513
      f0      :     0.000589  f :     0.003246
      f+1     :     0.000568
      f-1     :     0.000558
      f+2     :     0.000394
      f-2     :     0.000262
      f+3     :     0.000379
      f-3     :     0.000496
  4 C s       :     3.135447  s :     3.135447
      pz      :     0.880630  p :     2.382162
      px      :     0.763964
      py      :     0.737568
      dz2     :     0.046982  d :     0.259676
      dxz     :     0.030106
      dyz     :     0.073128
      dx2y2   :     0.047440
      dxy     :     0.062021
      f0      :     0.002215  f :     0.022171
      f+1     :     0.001156
      f-1     :     0.005963
      f+2     :     0.002733
      f-2     :     0.003412
      f+3     :     0.003074
      f-3     :     0.003617
  5 C s       :     2.985050  s :     2.985050
      pz      :     0.890886  p :     2.695686
      px      :     0.868113
      py      :     0.936688
      dz2     :     0.026192  d :     0.144145
      dxz     :     0.037143
      dyz     :     0.023251
      dx2y2   :     0.023356
      dxy     :     0.034203
      f0      :     0.001580  f :     0.009592
      f+1     :     0.001103
      f-1     :     0.001385
      f+2     :     0.001409
      f-2     :     0.001312
      f+3     :     0.001260
      f-3     :     0.001543
  6 H s       :     0.815974  s :     0.815974
      pz      :     0.005598  p :     0.026669
      px      :     0.005777
      py      :     0.015294
  7 C s       :     3.390601  s :     3.390601
      pz      :     0.894640  p :     2.515345
      px      :     0.696826
      py      :     0.923878
      dz2     :     0.034823  d :     0.138495
      dxz     :     0.033578
      dyz     :     0.018007
      dx2y2   :     0.027003
      dxy     :     0.025084
      f0      :     0.001507  f :     0.009890
      f+1     :     0.001391
      f-1     :     0.001059
      f+2     :     0.002458
      f-2     :     0.000925
      f+3     :     0.001143
      f-3     :     0.001407
  8 C s       :     3.251000  s :     3.251000
      pz      :     0.965314  p :     2.888119
      px      :     0.950575
      py      :     0.972230
      dz2     :     0.016158  d :     0.098481
      dxz     :     0.031788
      dyz     :     0.010501
      dx2y2   :     0.015073
      dxy     :     0.024961
      f0      :     0.001290  f :     0.007386
      f+1     :     0.000712
      f-1     :     0.000750
      f+2     :     0.001763
      f-2     :     0.000816
      f+3     :     0.000617
      f-3     :     0.001439
  9 H s       :     0.786064  s :     0.786064
      pz      :     0.008749  p :     0.023071
      px      :     0.007151
      py      :     0.007171
 10 C s       :     3.200749  s :     3.200749
      pz      :     0.966655  p :     2.846727
      px      :     0.932527
      py      :     0.947545
      dz2     :     0.015744  d :     0.094202
      dxz     :     0.029028
      dyz     :     0.009328
      dx2y2   :     0.016197
      dxy     :     0.023904
      f0      :     0.000902  f :     0.007236
      f+1     :     0.000835
      f-1     :     0.000889
      f+2     :     0.001791
      f-2     :     0.000661
      f+3     :     0.000690
      f-3     :     0.001469
 11 H s       :     0.823398  s :     0.823398
      pz      :     0.010088  p :     0.022118
      px      :     0.005504
      py      :     0.006526
 12 C s       :     3.191265  s :     3.191265
      pz      :     0.930347  p :     2.855645
      px      :     0.985604
      py      :     0.939695
      dz2     :     0.028435  d :     0.094283
      dxz     :     0.017621
      dyz     :     0.016791
      dx2y2   :     0.021033
      dxy     :     0.010403
      f0      :     0.001170  f :     0.007188
      f+1     :     0.001048
      f-1     :     0.000978
      f+2     :     0.001783
      f-2     :     0.000830
      f+3     :     0.000881
      f-3     :     0.000499
 13 H s       :     0.819442  s :     0.819442
      pz      :     0.003963  p :     0.022016
      px      :     0.013812
      py      :     0.004241
 14 C s       :     3.195861  s :     3.195861
      pz      :     0.948199  p :     2.861296
      px      :     0.938521
      py      :     0.974576
      dz2     :     0.016318  d :     0.094098
      dxz     :     0.032425
      dyz     :     0.009940
      dx2y2   :     0.013229
      dxy     :     0.022187
      f0      :     0.001252  f :     0.007247
      f+1     :     0.000687
      f-1     :     0.000787
      f+2     :     0.001754
      f-2     :     0.000768
      f+3     :     0.000565
      f-3     :     0.001434
 15 H s       :     0.819516  s :     0.819516
      pz      :     0.008634  p :     0.022084
      px      :     0.006737
      py      :     0.006714
 16 C s       :     3.187963  s :     3.187963
      pz      :     1.011838  p :     2.872429
      px      :     0.947171
      py      :     0.913420
      dz2     :     0.016146  d :     0.098002
      dxz     :     0.032102
      dyz     :     0.008753
      dx2y2   :     0.016376
      dxy     :     0.024626
      f0      :     0.000899  f :     0.007423
      f+1     :     0.000954
      f-1     :     0.000868
      f+2     :     0.001777
      f-2     :     0.000664
      f+3     :     0.000773
      f-3     :     0.001489
 17 H s       :     0.803949  s :     0.803949
      pz      :     0.010313  p :     0.022414
      px      :     0.005711
      py      :     0.006389
 18 C s       :     3.066435  s :     3.066435
      pz      :     0.746861  p :     2.586956
      px      :     0.909583
      py      :     0.930512
      dz2     :     0.050035  d :     0.212382
      dxz     :     0.045139
      dyz     :     0.033012
      dx2y2   :     0.043316
      dxy     :     0.040881
      f0      :     0.002555  f :     0.013194
      f+1     :     0.002400
      f-1     :     0.002243
      f+2     :     0.001651
      f-2     :     0.000751
      f+3     :     0.001700
      f-3     :     0.001895
 19 C s       :     3.265416  s :     3.265416
      pz      :     1.078126  p :     3.093305
      px      :     0.934815
      py      :     1.080364
      dz2     :     0.010865  d :     0.056324
      dxz     :     0.013751
      dyz     :     0.004231
      dx2y2   :     0.010623
      dxy     :     0.016854
      f0      :     0.000815  f :     0.003448
      f+1     :     0.000397
      f-1     :     0.000147
      f+2     :     0.000407
      f-2     :     0.000126
      f+3     :     0.000724
      f-3     :     0.000834
 20 H s       :     0.842580  s :     0.842580
      pz      :     0.006532  p :     0.021054
      px      :     0.007083
      py      :     0.007440
 21 H s       :     0.834493  s :     0.834493
      pz      :     0.011759  p :     0.021255
      px      :     0.004915
      py      :     0.004581
 22 H s       :     0.838193  s :     0.838193
      pz      :     0.005131  p :     0.021784
      px      :     0.004906
      py      :     0.011747
 23 C s       :     3.266261  s :     3.266261
      pz      :     1.086400  p :     3.102061
      px      :     1.082816
      py      :     0.932845
      dz2     :     0.013039  d :     0.057323
      dxz     :     0.004024
      dyz     :     0.012552
      dx2y2   :     0.012181
      dxy     :     0.015527
      f0      :     0.000736  f :     0.003546
      f+1     :     0.000263
      f-1     :     0.000481
      f+2     :     0.000365
      f-2     :     0.000217
      f+3     :     0.000859
      f-3     :     0.000626
 24 H s       :     0.833327  s :     0.833327
      pz      :     0.004445  p :     0.021004
      px      :     0.011827
      py      :     0.004731
 25 H s       :     0.830260  s :     0.830260
      pz      :     0.011994  p :     0.021306
      px      :     0.004826
      py      :     0.004486
 26 H s       :     0.833585  s :     0.833585
      pz      :     0.006503  p :     0.021044
      px      :     0.006552
      py      :     0.007989
 27 C s       :     3.264458  s :     3.264458
      pz      :     1.032913  p :     3.093047
      px      :     1.032128
      py      :     1.028006
      dz2     :     0.019619  d :     0.056147
      dxz     :     0.004504
      dyz     :     0.005200
      dx2y2   :     0.021453
      dxy     :     0.005370
      f0      :     0.000656  f :     0.003446
      f+1     :     0.000495
      f-1     :     0.000479
      f+2     :     0.000470
      f-2     :     0.000169
      f+3     :     0.000574
      f-3     :     0.000604
 28 H s       :     0.832207  s :     0.832207
      pz      :     0.012166  p :     0.021257
      px      :     0.004606
      py      :     0.004485
 29 H s       :     0.842568  s :     0.842568
      pz      :     0.004379  p :     0.021072
      px      :     0.012133
      py      :     0.004560
 30 H s       :     0.837858  s :     0.837858
      pz      :     0.005046  p :     0.021776
      px      :     0.004624
      py      :     0.012106
 31 C s       :     3.113659  s :     3.113659
      pz      :     0.713493  p :     2.686678
      px      :     1.040768
      py      :     0.932418
      dz2     :     0.040880  d :     0.151333
      dxz     :     0.025508
      dyz     :     0.033475
      dx2y2   :     0.027926
      dxy     :     0.023544
      f0      :     0.002158  f :     0.012360
      f+1     :     0.001940
      f-1     :     0.003153
      f+2     :     0.001163
      f-2     :     0.001304
      f+3     :     0.000962
      f-3     :     0.001681
 32 C s       :     3.421350  s :     3.421350
      pz      :     0.795832  p :     2.492019
      px      :     0.859988
      py      :     0.836199
      dz2     :     0.029315  d :     0.132632
      dxz     :     0.024519
      dyz     :     0.037982
      dx2y2   :     0.023700
      dxy     :     0.017116
      f0      :     0.001073  f :     0.009571
      f+1     :     0.001530
      f-1     :     0.002376
      f+2     :     0.000966
      f-2     :     0.000961
      f+3     :     0.000988
      f-3     :     0.001676
 33 C s       :     3.172253  s :     3.172253
      pz      :     0.905265  p :     2.878347
      px      :     0.971862
      py      :     1.001220
      dz2     :     0.023761  d :     0.096760
      dxz     :     0.020415
      dyz     :     0.028960
      dx2y2   :     0.010245
      dxy     :     0.013379
      f0      :     0.001126  f :     0.007571
      f+1     :     0.001317
      f-1     :     0.002072
      f+2     :     0.000593
      f-2     :     0.000937
      f+3     :     0.000682
      f-3     :     0.000844
 34 H s       :     0.802967  s :     0.802967
      pz      :     0.006081  p :     0.023238
      px      :     0.007259
      py      :     0.009897
 35 C s       :     3.239486  s :     3.239486
      pz      :     0.986288  p :     2.863998
      px      :     0.936276
      py      :     0.941435
      dz2     :     0.029071  d :     0.096370
      dxz     :     0.010601
      dyz     :     0.018308
      dx2y2   :     0.020155
      dxy     :     0.018237
      f0      :     0.000749  f :     0.007252
      f+1     :     0.000682
      f-1     :     0.001605
      f+2     :     0.000943
      f-2     :     0.000975
      f+3     :     0.000819
      f-3     :     0.001480
 36 H s       :     0.817328  s :     0.817328
      pz      :     0.013683  p :     0.022012
      px      :     0.004596
      py      :     0.003733
 37 C s       :     3.172079  s :     3.172079
      pz      :     0.935156  p :     2.845184
      px      :     0.940277
      py      :     0.969751
      dz2     :     0.017894  d :     0.092018
      dxz     :     0.020903
      dyz     :     0.031517
      dx2y2   :     0.012597
      dxy     :     0.009107
      f0      :     0.000913  f :     0.007280
      f+1     :     0.001409
      f-1     :     0.001846
      f+2     :     0.000682
      f-2     :     0.000705
      f+3     :     0.000663
      f-3     :     0.001063
 38 H s       :     0.811073  s :     0.811073
      pz      :     0.006384  p :     0.022147
      px      :     0.005269
      py      :     0.010494
 39 C s       :     3.321532  s :     3.321532
      pz      :     0.894365  p :     2.811196
      px      :     0.990406
      py      :     0.926425
      dz2     :     0.022575  d :     0.098227
      dxz     :     0.024127
      dyz     :     0.030492
      dx2y2   :     0.008747
      dxy     :     0.012286
      f0      :     0.001074  f :     0.007687
      f+1     :     0.001320
      f-1     :     0.002015
      f+2     :     0.000640
      f-2     :     0.001010
      f+3     :     0.000729
      f-3     :     0.000899
 40 H s       :     0.808029  s :     0.808029
      pz      :     0.006115  p :     0.023288
      px      :     0.006994
      py      :     0.010180
 41 C s       :     2.959138  s :     2.959138
      pz      :     0.918436  p :     2.689103
      px      :     0.897416
      py      :     0.873251
      dz2     :     0.040379  d :     0.186710
      dxz     :     0.035528
      dyz     :     0.035962
      dx2y2   :     0.036788
      dxy     :     0.038053
      f0      :     0.001514  f :     0.010241
      f+1     :     0.001438
      f-1     :     0.002167
      f+2     :     0.001275
      f-2     :     0.000738
      f+3     :     0.001173
      f-3     :     0.001936
 42 C s       :     3.280556  s :     3.280556
      pz      :     1.050201  p :     3.089177
      px      :     1.063000
      py      :     0.975976
      dz2     :     0.018361  d :     0.058743
      dxz     :     0.003039
      dyz     :     0.009672
      dx2y2   :     0.018312
      dxy     :     0.009360
      f0      :     0.000725  f :     0.003434
      f+1     :     0.000292
      f-1     :     0.000524
      f+2     :     0.000377
      f-2     :     0.000249
      f+3     :     0.000814
      f-3     :     0.000454
 43 H s       :     0.829746  s :     0.829746
      pz      :     0.004481  p :     0.021198
      px      :     0.012385
      py      :     0.004331
 44 H s       :     0.832833  s :     0.832833
      pz      :     0.005552  p :     0.021312
      px      :     0.005488
      py      :     0.010272
 45 H s       :     0.831950  s :     0.831950
      pz      :     0.012634  p :     0.021919
      px      :     0.004704
      py      :     0.004581
 46 C s       :     3.275759  s :     3.275759
      pz      :     1.085021  p :     3.103256
      px      :     0.923248
      py      :     1.094988
      dz2     :     0.010136  d :     0.059075
      dxz     :     0.015556
      dyz     :     0.005862
      dx2y2   :     0.007706
      dxy     :     0.019814
      f0      :     0.000888  f :     0.003430
      f+1     :     0.000372
      f-1     :     0.000072
      f+2     :     0.000576
      f-2     :     0.000028
      f+3     :     0.000771
      f-3     :     0.000724
 47 H s       :     0.833524  s :     0.833524
      pz      :     0.012218  p :     0.021884
      px      :     0.005131
      py      :     0.004535
 48 H s       :     0.834826  s :     0.834826
      pz      :     0.005633  p :     0.021284
      px      :     0.005965
      py      :     0.009686
 49 H s       :     0.823661  s :     0.823661
      pz      :     0.006046  p :     0.021322
      px      :     0.005859
      py      :     0.009418
 50 C s       :     3.259252  s :     3.259252
      pz      :     0.952018  p :     3.157900
      px      :     1.075728
      py      :     1.130154
      dz2     :     0.010505  d :     0.061634
      dxz     :     0.015542
      dyz     :     0.021454
      dx2y2   :     0.008977
      dxy     :     0.005156
      f0      :     0.001026  f :     0.003357
      f+1     :     0.000797
      f-1     :     0.000866
      f+2     :     0.000057
      f-2     :     0.000050
      f+3     :     0.000529
      f-3     :     0.000032
 51 H s       :     0.830661  s :     0.830661
      pz      :     0.007345  p :     0.022357
      px      :     0.005871
      py      :     0.009141
 52 H s       :     0.816562  s :     0.816562
      pz      :     0.005260  p :     0.021948
      px      :     0.006444
      py      :     0.010245
 53 H s       :     0.842370  s :     0.842370
      pz      :     0.004901  p :     0.022090
      px      :     0.012260
      py      :     0.004929
 54 C s       :     3.099488  s :     3.099488
      pz      :     0.728261  p :     2.317928
      px      :     0.790529
      py      :     0.799138
      dz2     :     0.021417  d :     0.249028
      dxz     :     0.022410
      dyz     :     0.051625
      dx2y2   :     0.077989
      dxy     :     0.075587
      f0      :     0.001985  f :     0.021029
      f+1     :     0.001315
      f-1     :     0.002259
      f+2     :     0.002668
      f-2     :     0.001796
      f+3     :     0.004910
      f-3     :     0.006095
 55 C s       :     3.245532  s :     3.245532
      pz      :     0.891110  p :     2.441546
      px      :     0.826551
      py      :     0.723885
      dz2     :     0.025657  d :     0.134466
      dxz     :     0.015065
      dyz     :     0.029708
      dx2y2   :     0.024922
      dxy     :     0.039114
      f0      :     0.000851  f :     0.009882
      f+1     :     0.001250
      f-1     :     0.001420
      f+2     :     0.001270
      f-2     :     0.001882
      f+3     :     0.001711
      f-3     :     0.001498
 56 C s       :     3.282601  s :     3.282601
      pz      :     0.953629  p :     2.866032
      px      :     0.910368
      py      :     1.002035
      dz2     :     0.018251  d :     0.096522
      dxz     :     0.014516
      dyz     :     0.017928
      dx2y2   :     0.030016
      dxy     :     0.015812
      f0      :     0.000932  f :     0.007390
      f+1     :     0.001318
      f-1     :     0.000553
      f+2     :     0.001078
      f-2     :     0.001401
      f+3     :     0.000736
      f-3     :     0.001372
 57 H s       :     0.804678  s :     0.804678
      pz      :     0.005801  p :     0.022288
      px      :     0.003943
      py      :     0.012544
 58 C s       :     3.195166  s :     3.195166
      pz      :     0.978136  p :     2.867604
      px      :     0.962072
      py      :     0.927395
      dz2     :     0.012329  d :     0.093671
      dxz     :     0.014004
      dyz     :     0.019945
      dx2y2   :     0.025558
      dxy     :     0.021834
      f0      :     0.000430  f :     0.007240
      f+1     :     0.000773
      f-1     :     0.001331
      f+2     :     0.001029
      f-2     :     0.001279
      f+3     :     0.001163
      f-3     :     0.001236
 59 H s       :     0.811474  s :     0.811474
      pz      :     0.009132  p :     0.022158
      px      :     0.009140
      py      :     0.003886
 60 C s       :     3.176262  s :     3.176262
      pz      :     0.925124  p :     2.831161
      px      :     0.946196
      py      :     0.959840
      dz2     :     0.020029  d :     0.095313
      dxz     :     0.010820
      dyz     :     0.022009
      dx2y2   :     0.014967
      dxy     :     0.027487
      f0      :     0.000716  f :     0.007160
      f+1     :     0.001001
      f-1     :     0.001138
      f+2     :     0.001004
      f-2     :     0.001434
      f+3     :     0.001183
      f-3     :     0.000685
 61 H s       :     0.810307  s :     0.810307
      pz      :     0.004696  p :     0.022013
      px      :     0.007849
      py      :     0.009469
 62 C s       :     3.194419  s :     3.194419
      pz      :     0.959168  p :     2.866882
      px      :     0.934551
      py      :     0.973163
      dz2     :     0.016027  d :     0.095126
      dxz     :     0.015032
      dyz     :     0.020310
      dx2y2   :     0.026893
      dxy     :     0.016864
      f0      :     0.000901  f :     0.007293
      f+1     :     0.001223
      f-1     :     0.000576
      f+2     :     0.001082
      f-2     :     0.001455
      f+3     :     0.000763
      f-3     :     0.001293
 63 H s       :     0.811382  s :     0.811382
      pz      :     0.006059  p :     0.022158
      px      :     0.004026
      py      :     0.012072
 64 C s       :     3.244599  s :     3.244599
      pz      :     0.965172  p :     2.905514
      px      :     1.016465
      py      :     0.923877
      dz2     :     0.012388  d :     0.099726
      dxz     :     0.016083
      dyz     :     0.021186
      dx2y2   :     0.028364
      dxy     :     0.021705
      f0      :     0.000405  f :     0.007340
      f+1     :     0.000824
      f-1     :     0.001392
      f+2     :     0.001012
      f-2     :     0.001240
      f+3     :     0.001269
      f-3     :     0.001198
 65 H s       :     0.775138  s :     0.775138
      pz      :     0.009829  p :     0.022802
      px      :     0.009052
      py      :     0.003921
 66 H s       :     0.690452  s :     0.690452
      pz      :     0.011673  p :     0.043309
      px      :     0.008345
      py      :     0.023291
 67 O s       :     3.830584  s :     3.830584
      pz      :     1.750712  p :     4.733091
      px      :     1.428872
      py      :     1.553507
      dz2     :     0.003867  d :     0.026287
      dxz     :     0.006899
      dyz     :     0.001755
      dx2y2   :     0.006985
      dxy     :     0.006779
      f0      :     0.000170  f :     0.001662
      f+1     :     0.000372
      f-1     :     0.000037
      f+2     :     0.000290
      f-2     :     0.000221
      f+3     :     0.000292
      f-3     :     0.000279
 68 C s       :     2.988118  s :     2.988118
      pz      :     0.779339  p :     2.350744
      px      :     0.813477
      py      :     0.757927
      dz2     :     0.054198  d :     0.250604
      dxz     :     0.071910
      dyz     :     0.052815
      dx2y2   :     0.031109
      dxy     :     0.040572
      f0      :     0.004162  f :     0.025687
      f+1     :     0.008129
      f-1     :     0.003622
      f+2     :     0.003127
      f-2     :     0.002049
      f+3     :     0.002234
      f-3     :     0.002364
 69 C s       :     3.210849  s :     3.210849
      pz      :     0.807183  p :     2.546276
      px      :     0.800964
      py      :     0.938129
      dz2     :     0.029070  d :     0.130393
      dxz     :     0.045355
      dyz     :     0.022155
      dx2y2   :     0.016277
      dxy     :     0.017536
      f0      :     0.001422  f :     0.009976
      f+1     :     0.002768
      f-1     :     0.001627
      f+2     :     0.000998
      f-2     :     0.000862
      f+3     :     0.001213
      f-3     :     0.001086
 70 C s       :     3.251654  s :     3.251654
      pz      :     0.993183  p :     2.885114
      px      :     0.944905
      py      :     0.947027
      dz2     :     0.030969  d :     0.099318
      dxz     :     0.022979
      dyz     :     0.007944
      dx2y2   :     0.017899
      dxy     :     0.019528
      f0      :     0.001013  f :     0.007313
      f+1     :     0.001637
      f-1     :     0.000426
      f+2     :     0.001061
      f-2     :     0.000889
      f+3     :     0.001290
      f-3     :     0.000997
 71 H s       :     0.830489  s :     0.830489
      pz      :     0.014111  p :     0.022713
      px      :     0.004144
      py      :     0.004458
 72 C s       :     3.183033  s :     3.183033
      pz      :     0.928583  p :     2.867854
      px      :     0.974076
      py      :     0.965196
      dz2     :     0.027009  d :     0.093830
      dxz     :     0.027783
      dyz     :     0.020716
      dx2y2   :     0.010275
      dxy     :     0.008047
      f0      :     0.001139  f :     0.007205
      f+1     :     0.001764
      f-1     :     0.001414
      f+2     :     0.000820
      f-2     :     0.000639
      f+3     :     0.000789
      f-3     :     0.000640
 73 H s       :     0.822073  s :     0.822073
      pz      :     0.004902  p :     0.022031
      px      :     0.011855
      py      :     0.005274
 74 C s       :     3.185345  s :     3.185345
      pz      :     0.948220  p :     2.861638
      px      :     0.958785
      py      :     0.954634
      dz2     :     0.018098  d :     0.094148
      dxz     :     0.036635
      dyz     :     0.018001
      dx2y2   :     0.009458
      dxy     :     0.011955
      f0      :     0.000942  f :     0.007162
      f+1     :     0.001818
      f-1     :     0.001351
      f+2     :     0.000663
      f-2     :     0.000567
      f+3     :     0.000961
      f-3     :     0.000860
 75 H s       :     0.820063  s :     0.820063
      pz      :     0.007673  p :     0.021961
      px      :     0.008861
      py      :     0.005426
 76 C s       :     3.189713  s :     3.189713
      pz      :     0.978575  p :     2.867714
      px      :     0.926458
      py      :     0.962682
      dz2     :     0.027822  d :     0.094174
      dxz     :     0.022090
      dyz     :     0.007788
      dx2y2   :     0.017627
      dxy     :     0.018847
      f0      :     0.000984  f :     0.007197
      f+1     :     0.001625
      f-1     :     0.000410
      f+2     :     0.001027
      f-2     :     0.000873
      f+3     :     0.001283
      f-3     :     0.000995
 77 H s       :     0.822421  s :     0.822421
      pz      :     0.013410  p :     0.022018
      px      :     0.004075
      py      :     0.004534
 78 C s       :     3.204451  s :     3.204451
      pz      :     0.945792  p :     2.900331
      px      :     1.001440
      py      :     0.953098
      dz2     :     0.028613  d :     0.100505
      dxz     :     0.029902
      dyz     :     0.022080
      dx2y2   :     0.011191
      dxy     :     0.008719
      f0      :     0.001151  f :     0.007311
      f+1     :     0.001840
      f-1     :     0.001430
      f+2     :     0.000817
      f-2     :     0.000668
      f+3     :     0.000772
      f-3     :     0.000633
 79 H s       :     0.828104  s :     0.828104
      pz      :     0.004877  p :     0.022784
      px      :     0.012653
      py      :     0.005254
 80 O s       :     3.859919  s :     3.859919
      pz      :     1.367635  p :     4.737597
      px      :     1.777840
      py      :     1.592122
      dz2     :     0.009766  d :     0.025552
      dxz     :     0.006813
      dyz     :     0.006958
      dx2y2   :     0.000911
      dxy     :     0.001104
      f0      :     0.000544  f :     0.001611
      f+1     :     0.000448
      f-1     :     0.000383
      f+2     :     0.000107
      f-2     :     0.000111
      f+3     :     0.000011
      f-3     :     0.000008
 81 H s       :     0.703222  s :     0.703222
      pz      :     0.011509  p :     0.048988
      px      :     0.012839
      py      :     0.024640


                     *******************************
                     * LOEWDIN POPULATION ANALYSIS *
                     *******************************

----------------------
LOEWDIN ATOMIC CHARGES
----------------------
   0 O :    0.004606
   1 O :    0.207958
   2 N :    0.221598
   3 N :    0.339960
   4 C :   -0.451427
   5 C :   -0.147662
   6 H :    0.183717
   7 C :   -0.143535
   8 C :   -0.093872
   9 H :    0.167413
  10 C :   -0.138632
  11 H :    0.158173
  12 C :   -0.136582
  13 H :    0.157081
  14 C :   -0.140621
  15 H :    0.157788
  16 C :   -0.107465
  17 H :    0.165748
  18 C :   -0.386562
  19 C :   -0.265188
  20 H :    0.130288
  21 H :    0.133931
  22 H :    0.126100
  23 C :   -0.268856
  24 H :    0.129877
  25 H :    0.135580
  26 H :    0.129656
  27 C :   -0.265606
  28 H :    0.134355
  29 H :    0.129949
  30 H :    0.126428
  31 C :   -0.125964
  32 C :   -0.052066
  33 C :   -0.089365
  34 H :    0.166876
  35 C :   -0.125375
  36 H :    0.160921
  37 C :   -0.130234
  38 H :    0.161468
  39 C :   -0.103480
  40 H :    0.170424
  41 C :   -0.308542
  42 C :   -0.252263
  43 H :    0.131470
  44 H :    0.133908
  45 H :    0.129197
  46 C :   -0.249749
  47 H :    0.129924
  48 H :    0.133773
  49 H :    0.134252
  50 C :   -0.266109
  51 H :    0.133056
  52 H :    0.144473
  53 H :    0.130700
  54 C :   -0.269398
  55 C :   -0.134873
  56 C :   -0.074805
  57 H :    0.169109
  58 C :   -0.125810
  59 H :    0.161748
  60 C :   -0.113297
  61 H :    0.161232
  62 C :   -0.126648
  63 H :    0.162028
  64 C :   -0.088984
  65 H :    0.164577
  66 H :    0.235746
  67 O :   -0.107125
  68 C :   -0.621262
  69 C :   -0.144969
  70 C :   -0.112644
  71 H :    0.154942
  72 C :   -0.151470
  73 H :    0.154618
  74 C :   -0.144933
  75 H :    0.154779
  76 C :   -0.151702
  77 H :    0.154475
  78 C :   -0.113019
  79 H :    0.154931
  80 O :   -0.096478
  81 H :    0.197739

-------------------------------
LOEWDIN REDUCED ORBITAL CHARGES
-------------------------------
  0 O s       :     3.397949  s :     3.397949
      pz      :     1.605041  p :     4.525528
      px      :     1.429678
      py      :     1.490809
      dz2     :     0.008707  d :     0.066197
      dxz     :     0.004563
      dyz     :     0.019019
      dx2y2   :     0.017328
      dxy     :     0.016580
      f0      :     0.000623  f :     0.005721
      f+1     :     0.000206
      f-1     :     0.001086
      f+2     :     0.000733
      f-2     :     0.000733
      f+3     :     0.001233
      f-3     :     0.001107
  1 O s       :     3.376003  s :     3.376003
      pz      :     1.256098  p :     4.338014
      px      :     1.580363
      py      :     1.501553
      dz2     :     0.008403  d :     0.071418
      dxz     :     0.003013
      dyz     :     0.014957
      dx2y2   :     0.022502
      dxy     :     0.022543
      f0      :     0.000497  f :     0.006607
      f+1     :     0.000197
      f-1     :     0.000896
      f+2     :     0.000780
      f-2     :     0.000604
      f+3     :     0.001853
      f-3     :     0.001781
  2 N s       :     2.917594  s :     2.917594
      pz      :     1.136684  p :     3.629230
      px      :     1.311635
      py      :     1.180911
      dz2     :     0.056113  d :     0.216900
      dxz     :     0.035066
      dyz     :     0.079946
      dx2y2   :     0.024695
      dxy     :     0.021080
      f0      :     0.002045  f :     0.014678
      f+1     :     0.001670
      f-1     :     0.004225
      f+2     :     0.002199
      f-2     :     0.001570
      f+3     :     0.001594
      f-3     :     0.001376
  3 N s       :     2.894188  s :     2.894188
      pz      :     1.148858  p :     3.471230
      px      :     1.147570
      py      :     1.174802
      dz2     :     0.062905  d :     0.277230
      dxz     :     0.052753
      dyz     :     0.059339
      dx2y2   :     0.068883
      dxy     :     0.033350
      f0      :     0.002613  f :     0.017392
      f+1     :     0.003249
      f-1     :     0.002761
      f+2     :     0.002416
      f-2     :     0.001981
      f+3     :     0.001873
      f-3     :     0.002500
  4 C s       :     2.724391  s :     2.724391
      pz      :     0.942320  p :     2.679933
      px      :     0.782339
      py      :     0.955273
      dz2     :     0.179909  d :     0.914018
      dxz     :     0.097270
      dyz     :     0.250633
      dx2y2   :     0.180681
      dxy     :     0.205525
      f0      :     0.014521  f :     0.133086
      f+1     :     0.006965
      f-1     :     0.037114
      f+2     :     0.016897
      f-2     :     0.022319
      f+3     :     0.016171
      f-3     :     0.019099
  5 C s       :     2.728763  s :     2.728763
      pz      :     0.944603  p :     2.850427
      px      :     0.974451
      py      :     0.931373
      dz2     :     0.101898  d :     0.507793
      dxz     :     0.111846
      dyz     :     0.088115
      dx2y2   :     0.097357
      dxy     :     0.108576
      f0      :     0.008657  f :     0.060679
      f+1     :     0.007892
      f-1     :     0.007822
      f+2     :     0.009119
      f-2     :     0.010884
      f+3     :     0.007487
      f-3     :     0.008818
  6 H s       :     0.746114  s :     0.746114
      pz      :     0.015657  p :     0.070170
      px      :     0.015364
      py      :     0.039148
  7 C s       :     2.698419  s :     2.698419
      pz      :     0.999570  p :     2.864100
      px      :     0.940365
      py      :     0.924165
      dz2     :     0.122944  d :     0.522994
      dxz     :     0.127213
      dyz     :     0.075876
      dx2y2   :     0.107573
      dxy     :     0.089388
      f0      :     0.008016  f :     0.058022
      f+1     :     0.009107
      f-1     :     0.007346
      f+2     :     0.012175
      f-2     :     0.006703
      f+3     :     0.006104
      f-3     :     0.008572
  8 C s       :     2.754857  s :     2.754857
      pz      :     0.961383  p :     2.904048
      px      :     1.042596
      py      :     0.900069
      dz2     :     0.064092  d :     0.391483
      dxz     :     0.127819
      dyz     :     0.045646
      dx2y2   :     0.065647
      dxy     :     0.088279
      f0      :     0.007813  f :     0.043484
      f+1     :     0.005441
      f-1     :     0.004830
      f+2     :     0.008466
      f-2     :     0.004322
      f+3     :     0.005026
      f-3     :     0.007587
  9 H s       :     0.770156  s :     0.770156
      pz      :     0.023684  p :     0.062431
      px      :     0.019368
      py      :     0.019379
 10 C s       :     2.763467  s :     2.763467
      pz      :     0.969686  p :     2.942380
      px      :     1.052286
      py      :     0.920408
      dz2     :     0.064691  d :     0.389361
      dxz     :     0.118131
      dyz     :     0.041474
      dx2y2   :     0.075872
      dxy     :     0.089194
      f0      :     0.005976  f :     0.043423
      f+1     :     0.006316
      f-1     :     0.004643
      f+2     :     0.008726
      f-2     :     0.004555
      f+3     :     0.005253
      f-3     :     0.007954
 11 H s       :     0.781373  s :     0.781373
      pz      :     0.026919  p :     0.060454
      px      :     0.015452
      py      :     0.018083
 12 C s       :     2.765494  s :     2.765494
      pz      :     1.011858  p :     2.935716
      px      :     0.997288
      py      :     0.926571
      dz2     :     0.112040  d :     0.391921
      dxz     :     0.079696
      dyz     :     0.072800
      dx2y2   :     0.087655
      dxy     :     0.039730
      f0      :     0.005969  f :     0.043450
      f+1     :     0.007574
      f-1     :     0.006467
      f+2     :     0.008689
      f-2     :     0.006726
      f+3     :     0.004420
      f-3     :     0.003605
 13 H s       :     0.782631  s :     0.782631
      pz      :     0.011607  p :     0.060288
      px      :     0.036461
      py      :     0.012221
 14 C s       :     2.763734  s :     2.763734
      pz      :     0.983603  p :     2.943977
      px      :     1.042804
      py      :     0.917570
      dz2     :     0.063660  d :     0.389561
      dxz     :     0.131174
      dyz     :     0.045021
      dx2y2   :     0.064855
      dxy     :     0.084851
      f0      :     0.007680  f :     0.043349
      f+1     :     0.005415
      f-1     :     0.005014
      f+2     :     0.008678
      f-2     :     0.004176
      f+3     :     0.004927
      f-3     :     0.007459
 15 H s       :     0.781777  s :     0.781777
      pz      :     0.023395  p :     0.060435
      px      :     0.018567
      py      :     0.018472
 16 C s       :     2.755304  s :     2.755304
      pz      :     0.962435  p :     2.916090
      px      :     1.047230
      py      :     0.906425
      dz2     :     0.064912  d :     0.392742
      dxz     :     0.121189
      dyz     :     0.041099
      dx2y2   :     0.074946
      dxy     :     0.090596
      f0      :     0.005967  f :     0.043329
      f+1     :     0.006597
      f-1     :     0.004447
      f+2     :     0.008583
      f-2     :     0.004608
      f+3     :     0.005309
      f-3     :     0.007818
 17 H s       :     0.772582  s :     0.772582
      pz      :     0.027945  p :     0.061670
      px      :     0.015760
      py      :     0.017965
 18 C s       :     2.697829  s :     2.697829
      pz      :     0.852511  p :     2.883647
      px      :     1.013317
      py      :     1.017819
      dz2     :     0.178291  d :     0.718984
      dxz     :     0.143489
      dyz     :     0.119206
      dx2y2   :     0.149807
      dxy     :     0.128191
      f0      :     0.015557  f :     0.086102
      f+1     :     0.015371
      f-1     :     0.013866
      f+2     :     0.011500
      f-2     :     0.008021
      f+3     :     0.010333
      f-3     :     0.011455
 19 C s       :     2.827177  s :     2.827177
      pz      :     1.070413  p :     3.156489
      px      :     1.012314
      py      :     1.073761
      dz2     :     0.052613  d :     0.257371
      dxz     :     0.055884
      dyz     :     0.018572
      dx2y2   :     0.056946
      dxy     :     0.073354
      f0      :     0.003592  f :     0.024152
      f+1     :     0.002874
      f-1     :     0.001054
      f+2     :     0.003425
      f-2     :     0.003518
      f+3     :     0.004335
      f-3     :     0.005353
 20 H s       :     0.807222  s :     0.807222
      pz      :     0.020230  p :     0.062490
      px      :     0.019342
      py      :     0.022918
 21 H s       :     0.803665  s :     0.803665
      pz      :     0.034573  p :     0.062404
      px      :     0.013668
      py      :     0.014162
 22 H s       :     0.809530  s :     0.809530
      pz      :     0.015767  p :     0.064370
      px      :     0.013952
      py      :     0.034651
 23 C s       :     2.827170  s :     2.827170
      pz      :     1.073084  p :     3.157499
      px      :     1.069372
      py      :     1.015043
      dz2     :     0.060421  d :     0.259704
      dxz     :     0.015349
      dyz     :     0.053321
      dx2y2   :     0.062867
      dxy     :     0.067747
      f0      :     0.003175  f :     0.024484
      f+1     :     0.001822
      f-1     :     0.003062
      f+2     :     0.003152
      f-2     :     0.004128
      f+3     :     0.005276
      f-3     :     0.003868
 24 H s       :     0.807434  s :     0.807434
      pz      :     0.013974  p :     0.062689
      px      :     0.035255
      py      :     0.013461
 25 H s       :     0.802006  s :     0.802006
      pz      :     0.034831  p :     0.062414
      px      :     0.014729
      py      :     0.012854
 26 H s       :     0.807534  s :     0.807534
      pz      :     0.020227  p :     0.062810
      px      :     0.020357
      py      :     0.022227
 27 C s       :     2.826705  s :     2.826705
      pz      :     1.053713  p :     3.157359
      px      :     1.050903
      py      :     1.052744
      dz2     :     0.081512  d :     0.257377
      dxz     :     0.024056
      dyz     :     0.028436
      dx2y2   :     0.094705
      dxy     :     0.028668
      f0      :     0.002705  f :     0.024166
      f+1     :     0.003314
      f-1     :     0.003024
      f+2     :     0.004298
      f-2     :     0.004011
      f+3     :     0.003285
      f-3     :     0.003529
 28 H s       :     0.803234  s :     0.803234
      pz      :     0.034450  p :     0.062411
      px      :     0.014191
      py      :     0.013770
 29 H s       :     0.807544  s :     0.807544
      pz      :     0.013764  p :     0.062507
      px      :     0.034623
      py      :     0.014120
 30 H s       :     0.809244  s :     0.809244
      pz      :     0.015680  p :     0.064328
      px      :     0.014224
      py      :     0.034424
 31 C s       :     2.699022  s :     2.699022
      pz      :     0.816660  p :     2.796787
      px      :     0.945880
      py      :     1.034247
      dz2     :     0.167008  d :     0.561992
      dxz     :     0.092345
      dyz     :     0.133747
      dx2y2   :     0.089506
      dxy     :     0.079386
      f0      :     0.011633  f :     0.068163
      f+1     :     0.011035
      f-1     :     0.018947
      f+2     :     0.007852
      f-2     :     0.008083
      f+3     :     0.006323
      f-3     :     0.004290
 32 C s       :     2.704939  s :     2.704939
      pz      :     1.003920  p :     2.792986
      px      :     0.857072
      py      :     0.931994
      dz2     :     0.121704  d :     0.499505
      dxz     :     0.085521
      dyz     :     0.133161
      dx2y2   :     0.085597
      dxy     :     0.073521
      f0      :     0.007498  f :     0.054635
      f+1     :     0.008979
      f-1     :     0.014483
      f+2     :     0.005202
      f-2     :     0.005556
      f+3     :     0.005985
      f-3     :     0.006932
 33 C s       :     2.749662  s :     2.749662
      pz      :     1.016153  p :     2.907425
      px      :     0.902247
      py      :     0.989025
      dz2     :     0.105556  d :     0.389429
      dxz     :     0.074781
      dyz     :     0.126874
      dx2y2   :     0.032201
      dxy     :     0.050017
      f0      :     0.007319  f :     0.042849
      f+1     :     0.006583
      f-1     :     0.013312
      f+2     :     0.004342
      f-2     :     0.004486
      f+3     :     0.003849
      f-3     :     0.002959
 34 H s       :     0.771313  s :     0.771313
      pz      :     0.016341  p :     0.061810
      px      :     0.019531
      py      :     0.025939
 35 C s       :     2.761907  s :     2.761907
      pz      :     0.992428  p :     2.924475
      px      :     0.907883
      py      :     1.024164
      dz2     :     0.116642  d :     0.394716
      dxz     :     0.039811
      dyz     :     0.083848
      dx2y2   :     0.078507
      dxy     :     0.075908
      f0      :     0.004016  f :     0.044277
      f+1     :     0.003815
      f-1     :     0.011742
      f+2     :     0.007182
      f-2     :     0.007161
      f+3     :     0.005902
      f-3     :     0.004460
 36 H s       :     0.778878  s :     0.778878
      pz      :     0.036040  p :     0.060201
      px      :     0.013095
      py      :     0.011066
 37 C s       :     2.760516  s :     2.760516
      pz      :     1.038515  p :     2.933325
      px      :     0.912592
      py      :     0.982218
      dz2     :     0.096328  d :     0.391685
      dxz     :     0.080881
      dyz     :     0.129037
      dx2y2   :     0.046228
      dxy     :     0.039211
      f0      :     0.007599  f :     0.044708
      f+1     :     0.008431
      f-1     :     0.012570
      f+2     :     0.003340
      f-2     :     0.004590
      f+3     :     0.004226
      f-3     :     0.003953
 38 H s       :     0.777823  s :     0.777823
      pz      :     0.017658  p :     0.060710
      px      :     0.014895
      py      :     0.028157
 39 C s       :     2.751685  s :     2.751685
      pz      :     1.043884  p :     2.917210
      px      :     0.901438
      py      :     0.971889
      dz2     :     0.094088  d :     0.390139
      dxz     :     0.084010
      dyz     :     0.130863
      dx2y2   :     0.032806
      dxy     :     0.048372
      f0      :     0.007585  f :     0.044445
      f+1     :     0.006753
      f-1     :     0.012889
      f+2     :     0.004927
      f-2     :     0.004906
      f+3     :     0.003931
      f-3     :     0.003454
 40 H s       :     0.765824  s :     0.765824
      pz      :     0.016775  p :     0.063752
      px      :     0.019490
      py      :     0.027488
 41 C s       :     2.684890  s :     2.684890
      pz      :     0.986470  p :     2.917077
      px      :     0.980793
      py      :     0.949813
      dz2     :     0.143979  d :     0.638035
      dxz     :     0.110713
      dyz     :     0.128908
      dx2y2   :     0.132892
      dxy     :     0.121543
      f0      :     0.008555  f :     0.068540
      f+1     :     0.009958
      f-1     :     0.013132
      f+2     :     0.009984
      f-2     :     0.007593
      f+3     :     0.007426
      f-3     :     0.011893
 42 C s       :     2.824038  s :     2.824038
      pz      :     1.056519  p :     3.139459
      px      :     1.062568
      py      :     1.020373
      dz2     :     0.083144  d :     0.264624
      dxz     :     0.014981
      dyz     :     0.046304
      dx2y2   :     0.076682
      dxy     :     0.043513
      f0      :     0.002949  f :     0.024141
      f+1     :     0.002608
      f-1     :     0.003292
      f+2     :     0.003660
      f-2     :     0.004321
      f+3     :     0.004475
      f-3     :     0.002837
 43 H s       :     0.806019  s :     0.806019
      pz      :     0.013794  p :     0.062511
      px      :     0.035887
      py      :     0.012830
 44 H s       :     0.803777  s :     0.803777
      pz      :     0.017214  p :     0.062315
      px      :     0.016932
      py      :     0.028169
 45 H s       :     0.807125  s :     0.807125
      pz      :     0.036038  p :     0.063678
      px      :     0.014516
      py      :     0.013124
 46 C s       :     2.822927  s :     2.822927
      pz      :     1.068664  p :     3.137889
      px      :     0.998360
      py      :     1.070865
      dz2     :     0.052852  d :     0.264768
      dxz     :     0.064765
      dyz     :     0.024034
      dx2y2   :     0.045090
      dxy     :     0.078028
      f0      :     0.004120  f :     0.024165
      f+1     :     0.003012
      f-1     :     0.000349
      f+2     :     0.004703
      f-2     :     0.002999
      f+3     :     0.004288
      f-3     :     0.004695
 47 H s       :     0.806437  s :     0.806437
      pz      :     0.035828  p :     0.063639
      px      :     0.013966
      py      :     0.013845
 48 H s       :     0.803880  s :     0.803880
      pz      :     0.017265  p :     0.062348
      px      :     0.016153
      py      :     0.028929
 49 H s       :     0.802453  s :     0.802453
      pz      :     0.018620  p :     0.063294
      px      :     0.016001
      py      :     0.028673
 50 C s       :     2.817371  s :     2.817371
      pz      :     1.014228  p :     3.151000
      px      :     1.063981
      py      :     1.072791
      dz2     :     0.060952  d :     0.273206
      dxz     :     0.065227
      dyz     :     0.078235
      dx2y2   :     0.039832
      dxy     :     0.028959
      f0      :     0.005252  f :     0.024532
      f+1     :     0.006213
      f-1     :     0.004904
      f+2     :     0.002073
      f-2     :     0.002990
      f+3     :     0.002728
      f-3     :     0.000372
 51 H s       :     0.799571  s :     0.799571
      pz      :     0.020577  p :     0.067372
      px      :     0.018744
      py      :     0.028052
 52 H s       :     0.792658  s :     0.792658
      pz      :     0.013862  p :     0.062869
      px      :     0.019266
      py      :     0.029741
 53 H s       :     0.803447  s :     0.803447
      pz      :     0.014075  p :     0.065853
      px      :     0.036224
      py      :     0.015553
 54 C s       :     2.751726  s :     2.751726
      pz      :     0.726134  p :     2.587562
      px      :     0.855284
      py      :     1.006144
      dz2     :     0.076235  d :     0.806883
      dxz     :     0.070058
      dyz     :     0.137321
      dx2y2   :     0.275064
      dxy     :     0.248204
      f0      :     0.008473  f :     0.123228
      f+1     :     0.007156
      f-1     :     0.011356
      f+2     :     0.015791
      f-2     :     0.011829
      f+3     :     0.030293
      f-3     :     0.038330
 55 C s       :     2.698256  s :     2.698256
      pz      :     0.955551  p :     2.875310
      px      :     0.935426
      py      :     0.984332
      dz2     :     0.089943  d :     0.504102
      dxz     :     0.064507
      dyz     :     0.105748
      dx2y2   :     0.100173
      dxy     :     0.143732
      f0      :     0.005454  f :     0.057206
      f+1     :     0.005427
      f-1     :     0.008305
      f+2     :     0.007280
      f-2     :     0.010478
      f+3     :     0.010648
      f-3     :     0.009614
 56 C s       :     2.756179  s :     2.756179
      pz      :     0.932099  p :     2.887740
      px      :     0.953033
      py      :     1.002608
      dz2     :     0.063031  d :     0.387276
      dxz     :     0.065418
      dyz     :     0.075478
      dx2y2   :     0.111427
      dxy     :     0.071922
      f0      :     0.005655  f :     0.043610
      f+1     :     0.005417
      f-1     :     0.004467
      f+2     :     0.005196
      f-2     :     0.008350
      f+3     :     0.006178
      f-3     :     0.008348
 57 H s       :     0.769424  s :     0.769424
      pz      :     0.016454  p :     0.061468
      px      :     0.011272
      py      :     0.033742
 58 C s       :     2.763550  s :     2.763550
      pz      :     0.934044  p :     2.934433
      px      :     0.948105
      py      :     1.052284
      dz2     :     0.044524  d :     0.384482
      dxz     :     0.058890
      dyz     :     0.081737
      dx2y2   :     0.106005
      dxy     :     0.093326
      f0      :     0.003130  f :     0.043346
      f+1     :     0.002334
      f-1     :     0.008640
      f+2     :     0.005166
      f-2     :     0.007606
      f+3     :     0.008545
      f-3     :     0.007926
 59 H s       :     0.777618  s :     0.777618
      pz      :     0.024569  p :     0.060634
      px      :     0.024631
      py      :     0.011434
 60 C s       :     2.766728  s :     2.766728
      pz      :     0.949571  p :     2.914223
      px      :     0.949590
      py      :     1.015062
      dz2     :     0.074817  d :     0.389160
      dxz     :     0.051170
      dyz     :     0.088115
      dx2y2   :     0.064235
      dxy     :     0.110823
      f0      :     0.004537  f :     0.043186
      f+1     :     0.004815
      f-1     :     0.006614
      f+2     :     0.006556
      f-2     :     0.007729
      f+3     :     0.007383
      f-3     :     0.005551
 61 H s       :     0.778418  s :     0.778418
      pz      :     0.013352  p :     0.060351
      px      :     0.021411
      py      :     0.025587
 62 C s       :     2.763535  s :     2.763535
      pz      :     0.955774  p :     2.934317
      px      :     0.986870
      py      :     0.991673
      dz2     :     0.058150  d :     0.385422
      dxz     :     0.067008
      dyz     :     0.083155
      dx2y2   :     0.103656
      dxy     :     0.073452
      f0      :     0.005459  f :     0.043375
      f+1     :     0.005310
      f-1     :     0.004561
      f+2     :     0.005309
      f-2     :     0.008610
      f+3     :     0.006277
      f-3     :     0.007849
 63 H s       :     0.777295  s :     0.777295
      pz      :     0.016861  p :     0.060678
      px      :     0.011711
      py      :     0.032106
 64 C s       :     2.756530  s :     2.756530
      pz      :     0.927555  p :     2.901059
      px      :     0.952635
      py      :     1.020869
      dz2     :     0.045240  d :     0.387788
      dxz     :     0.061519
      dyz     :     0.084183
      dx2y2   :     0.106637
      dxy     :     0.090208
      f0      :     0.003051  f :     0.043606
      f+1     :     0.002591
      f-1     :     0.008912
      f+2     :     0.005113
      f-2     :     0.007317
      f+3     :     0.008929
      f-3     :     0.007693
 65 H s       :     0.772655  s :     0.772655
      pz      :     0.026661  p :     0.062768
      px      :     0.024586
      py      :     0.011521
 66 H s       :     0.651669  s :     0.651669
      pz      :     0.029937  p :     0.112585
      px      :     0.022121
      py      :     0.060526
 67 O s       :     3.421755  s :     3.421755
      pz      :     1.647170  p :     4.619149
      px      :     1.503320
      py      :     1.468659
      dz2     :     0.010101  d :     0.060959
      dxz     :     0.018733
      dyz     :     0.003183
      dx2y2   :     0.016206
      dxy     :     0.012736
      f0      :     0.000541  f :     0.005262
      f+1     :     0.001252
      f-1     :     0.000102
      f+2     :     0.001092
      f-2     :     0.000593
      f+3     :     0.000801
      f-3     :     0.000880
 68 C s       :     2.756599  s :     2.756599
      pz      :     0.960134  p :     2.684651
      px      :     0.958572
      py      :     0.765945
      dz2     :     0.244113  d :     1.017634
      dxz     :     0.333788
      dyz     :     0.171903
      dx2y2   :     0.125833
      dxy     :     0.141997
      f0      :     0.028253  f :     0.162378
      f+1     :     0.049683
      f-1     :     0.023631
      f+2     :     0.020359
      f-2     :     0.011905
      f+3     :     0.013674
      f-3     :     0.014872
 69 C s       :     2.717575  s :     2.717575
      pz      :     1.018342  p :     2.878298
      px      :     0.990199
      py      :     0.869758
      dz2     :     0.119152  d :     0.494089
      dxz     :     0.167983
      dyz     :     0.080099
      dx2y2   :     0.061998
      dxy     :     0.064857
      f0      :     0.009171  f :     0.055007
      f+1     :     0.016375
      f-1     :     0.007847
      f+2     :     0.006389
      f-2     :     0.004770
      f+3     :     0.005048
      f-3     :     0.005407
 70 C s       :     2.759781  s :     2.759781
      pz      :     1.002726  p :     2.920328
      px      :     1.031289
      py      :     0.886313
      dz2     :     0.118248  d :     0.389422
      dxz     :     0.101034
      dyz     :     0.025139
      dx2y2   :     0.071461
      dxy     :     0.073540
      f0      :     0.005500  f :     0.043112
      f+1     :     0.011542
      f-1     :     0.002364
      f+2     :     0.007308
      f-2     :     0.006613
      f+3     :     0.004520
      f-3     :     0.005266
 71 H s       :     0.783246  s :     0.783246
      pz      :     0.037012  p :     0.061812
      px      :     0.011928
      py      :     0.012872
 72 C s       :     2.765287  s :     2.765287
      pz      :     1.059909  p :     2.952100
      px      :     0.990271
      py      :     0.901920
      dz2     :     0.119905  d :     0.390912
      dxz     :     0.123930
      dyz     :     0.077157
      dx2y2   :     0.040972
      dxy     :     0.028948
      f0      :     0.008418  f :     0.043172
      f+1     :     0.012637
      f-1     :     0.006507
      f+2     :     0.005217
      f-2     :     0.004927
      f+3     :     0.002587
      f-3     :     0.002878
 73 H s       :     0.785167  s :     0.785167
      pz      :     0.014013  p :     0.060215
      px      :     0.031389
      py      :     0.014813
 74 C s       :     2.766908  s :     2.766908
      pz      :     1.041161  p :     2.941816
      px      :     1.013186
      py      :     0.887469
      dz2     :     0.088134  d :     0.392944
      dxz     :     0.154206
      dyz     :     0.064883
      dx2y2   :     0.040462
      dxy     :     0.045259
      f0      :     0.008040  f :     0.043265
      f+1     :     0.012595
      f-1     :     0.006896
      f+2     :     0.004277
      f-2     :     0.002826
      f+3     :     0.004160
      f-3     :     0.004472
 75 H s       :     0.785030  s :     0.785030
      pz      :     0.021012  p :     0.060191
      px      :     0.023991
      py      :     0.015187
 76 C s       :     2.765194  s :     2.765194
      pz      :     0.996320  p :     2.952291
      px      :     1.049001
      py      :     0.906969
      dz2     :     0.118806  d :     0.391052
      dxz     :     0.102015
      dyz     :     0.024220
      dx2y2   :     0.072072
      dxy     :     0.073940
      f0      :     0.005473  f :     0.043165
      f+1     :     0.011650
      f-1     :     0.002249
      f+2     :     0.007374
      f-2     :     0.006620
      f+3     :     0.004496
      f-3     :     0.005303
 77 H s       :     0.785318  s :     0.785318
      pz      :     0.035317  p :     0.060207
      px      :     0.011930
      py      :     0.012960
 78 C s       :     2.759487  s :     2.759487
      pz      :     1.043981  p :     2.920907
      px      :     0.994432
      py      :     0.882494
      dz2     :     0.117658  d :     0.389512
      dxz     :     0.121330
      dyz     :     0.077585
      dx2y2   :     0.042652
      dxy     :     0.030287
      f0      :     0.008447  f :     0.043113
      f+1     :     0.012412
      f-1     :     0.006490
      f+2     :     0.005237
      f-2     :     0.004969
      f+3     :     0.002618
      f-3     :     0.002940
 79 H s       :     0.783246  s :     0.783246
      pz      :     0.013723  p :     0.061823
      px      :     0.033138
      py      :     0.014962
 80 O s       :     3.418555  s :     3.418555
      pz      :     1.479684  p :     4.611644
      px      :     1.647384
      py      :     1.484576
      dz2     :     0.025870  d :     0.061109
      dxz     :     0.018174
      dyz     :     0.012939
      dx2y2   :     0.002168
      dxy     :     0.001958
      f0      :     0.001832  f :     0.005171
      f+1     :     0.001646
      f-1     :     0.000963
      f+2     :     0.000379
      f-2     :     0.000298
      f+3     :     0.000032
      f-3     :     0.000021
 81 H s       :     0.667801  s :     0.667801
      pz      :     0.031532  p :     0.134460
      px      :     0.036329
      py      :     0.066600


                      *****************************
                      * MAYER POPULATION ANALYSIS *
                      *****************************

  NA   - Mulliken gross atomic population
  ZA   - Total nuclear charge
  QA   - Mulliken gross atomic charge
  VA   - Mayer's total valence
  BVA  - Mayer's bonded valence
  FA   - Mayer's free valence

  ATOM       NA         ZA         QA         VA         BVA        FA
  0 O      8.5294     8.0000    -0.5294     1.9693     1.9693     0.0000
  1 O      8.2560     8.0000    -0.2560     2.2365     2.2365     0.0000
  2 N      7.1528     7.0000    -0.1528     3.2208     3.2208    -0.0000
  3 N      6.7459     7.0000     0.2541     3.5842     3.5842    -0.0000
  4 C      5.7995     6.0000     0.2005     4.2587     4.2587     0.0000
  5 C      5.8345     6.0000     0.1655     3.5596     3.5596     0.0000
  6 H      0.8426     1.0000     0.1574     1.0174     1.0174    -0.0000
  7 C      6.0543     6.0000    -0.0543     3.6869     3.6869     0.0000
  8 C      6.2450     6.0000    -0.2450     4.0005     4.0005    -0.0000
  9 H      0.8091     1.0000     0.1909     0.9293     0.9293     0.0000
 10 C      6.1489     6.0000    -0.1489     3.8675     3.8675    -0.0000
 11 H      0.8455     1.0000     0.1545     0.9661     0.9661    -0.0000
 12 C      6.1484     6.0000    -0.1484     3.8813     3.8813    -0.0000
 13 H      0.8415     1.0000     0.1585     0.9605     0.9605    -0.0000
 14 C      6.1585     6.0000    -0.1585     3.8823     3.8823    -0.0000
 15 H      0.8416     1.0000     0.1584     0.9628     0.9628    -0.0000
 16 C      6.1658     6.0000    -0.1658     3.8644     3.8644    -0.0000
 17 H      0.8264     1.0000     0.1736     0.9679     0.9679     0.0000
 18 C      5.8790     6.0000     0.1210     3.9396     3.9396     0.0000
 19 C      6.4185     6.0000    -0.4185     3.8433     3.8433    -0.0000
 20 H      0.8636     1.0000     0.1364     0.9802     0.9802     0.0000
 21 H      0.8557     1.0000     0.1443     0.9712     0.9712     0.0000
 22 H      0.8600     1.0000     0.1400     0.9893     0.9893    -0.0000
 23 C      6.4292     6.0000    -0.4292     3.8468     3.8468     0.0000
 24 H      0.8543     1.0000     0.1457     0.9763     0.9763     0.0000
 25 H      0.8516     1.0000     0.1484     0.9724     0.9724     0.0000
 26 H      0.8546     1.0000     0.1454     0.9829     0.9829     0.0000
 27 C      6.4171     6.0000    -0.4171     3.8404     3.8404     0.0000
 28 H      0.8535     1.0000     0.1465     0.9702     0.9702     0.0000
 29 H      0.8636     1.0000     0.1364     0.9800     0.9800     0.0000
 30 H      0.8596     1.0000     0.1404     0.9882     0.9882     0.0000
 31 C      5.9640     6.0000     0.0360     3.8647     3.8647     0.0000
 32 C      6.0556     6.0000    -0.0556     3.7575     3.7575     0.0000
 33 C      6.1549     6.0000    -0.1549     3.8081     3.8081     0.0000
 34 H      0.8262     1.0000     0.1738     0.9622     0.9622     0.0000
 35 C      6.2071     6.0000    -0.2071     3.9529     3.9529     0.0000
 36 H      0.8393     1.0000     0.1607     0.9621     0.9621     0.0000
 37 C      6.1166     6.0000    -0.1166     3.8302     3.8302     0.0000
 38 H      0.8332     1.0000     0.1668     0.9583     0.9583    -0.0000
 39 C      6.2386     6.0000    -0.2386     3.9000     3.9000     0.0000
 40 H      0.8313     1.0000     0.1687     0.9980     0.9980     0.0000
 41 C      5.8452     6.0000     0.1548     3.8195     3.8195     0.0000
 42 C      6.4319     6.0000    -0.4319     3.8523     3.8523     0.0000
 43 H      0.8509     1.0000     0.1491     0.9689     0.9689     0.0000
 44 H      0.8541     1.0000     0.1459     0.9698     0.9698     0.0000
 45 H      0.8539     1.0000     0.1461     0.9714     0.9714     0.0000
 46 C      6.4415     6.0000    -0.4415     3.9013     3.9013     0.0000
 47 H      0.8554     1.0000     0.1446     0.9725     0.9725     0.0000
 48 H      0.8561     1.0000     0.1439     0.9714     0.9714     0.0000
 49 H      0.8450     1.0000     0.1550     0.9605     0.9605    -0.0000
 50 C      6.4821     6.0000    -0.4821     3.9413     3.9413     0.0000
 51 H      0.8530     1.0000     0.1470     1.0031     1.0031    -0.0000
 52 H      0.8385     1.0000     0.1615     0.9766     0.9766    -0.0000
 53 H      0.8645     1.0000     0.1355     0.9871     0.9871     0.0000
 54 C      5.6875     6.0000     0.3125     4.0312     4.0312     0.0000
 55 C      5.8314     6.0000     0.1686     3.6236     3.6236     0.0000
 56 C      6.2525     6.0000    -0.2525     3.9691     3.9691    -0.0000
 57 H      0.8270     1.0000     0.1730     0.9688     0.9688    -0.0000
 58 C      6.1637     6.0000    -0.1637     3.8974     3.8974    -0.0000
 59 H      0.8336     1.0000     0.1664     0.9610     0.9610     0.0000
 60 C      6.1099     6.0000    -0.1099     3.8937     3.8937     0.0000
 61 H      0.8323     1.0000     0.1677     0.9575     0.9575     0.0000
 62 C      6.1637     6.0000    -0.1637     3.9297     3.9297     0.0000
 63 H      0.8335     1.0000     0.1665     0.9619     0.9619     0.0000
 64 C      6.2572     6.0000    -0.2572     3.9354     3.9354     0.0000
 65 H      0.7979     1.0000     0.2021     0.9590     0.9590    -0.0000
 66 H      0.7338     1.0000     0.2662     0.9744     0.9744    -0.0000
 67 O      8.5916     8.0000    -0.5916     1.8568     1.8568    -0.0000
 68 C      5.6152     6.0000     0.3848     4.3475     4.3475     0.0000
 69 C      5.8975     6.0000     0.1025     3.4223     3.4223     0.0000
 70 C      6.2434     6.0000    -0.2434     3.9644     3.9644     0.0000
 71 H      0.8532     1.0000     0.1468     0.9961     0.9961     0.0000
 72 C      6.1519     6.0000    -0.1519     3.8941     3.8941    -0.0000
 73 H      0.8441     1.0000     0.1559     0.9617     0.9617     0.0000
 74 C      6.1483     6.0000    -0.1483     3.8951     3.8951    -0.0000
 75 H      0.8420     1.0000     0.1580     0.9594     0.9594    -0.0000
 76 C      6.1588     6.0000    -0.1588     3.9008     3.9008    -0.0000
 77 H      0.8444     1.0000     0.1556     0.9618     0.9618    -0.0000
 78 C      6.2126     6.0000    -0.2126     3.9734     3.9734     0.0000
 79 H      0.8509     1.0000     0.1491     0.9912     0.9912     0.0000
 80 O      8.6247     8.0000    -0.6247     1.8229     1.8229     0.0000
 81 H      0.7522     1.0000     0.2478     0.9909     0.9909     0.0000

  Mayer bond orders larger than 0.100000
B(  0-O ,  4-C ) :   1.7416 B(  1-O , 54-C ) :   2.0777 B(  2-N ,  4-C ) :   1.4952 
B(  2-N , 18-C ) :   0.8951 B(  2-N , 81-H ) :   0.8199 B(  3-N ,  5-C ) :   0.9578 
B(  3-N , 31-C ) :   0.9287 B(  3-N , 54-C ) :   0.8278 B(  3-N , 66-H ) :   0.8091 
B(  4-C ,  5-C ) :   0.8563 B(  5-C ,  6-H ) :   0.9329 B(  5-C ,  7-C ) :   0.7978 
B(  7-C ,  8-C ) :   1.3734 B(  7-C , 16-C ) :   1.3026 B(  8-C ,  9-H ) :   0.9435 
B(  8-C , 10-C ) :   1.4143 B( 10-C , 11-H ) :   0.9849 B( 10-C , 12-C ) :   1.3683 
B( 12-C , 13-H ) :   0.9756 B( 12-C , 14-C ) :   1.3788 B( 14-C , 15-H ) :   0.9801 
B( 14-C , 16-C ) :   1.4084 B( 16-C , 17-H ) :   0.9501 B( 18-C , 19-C ) :   0.9791 
B( 18-C , 23-C ) :   0.9671 B( 18-C , 27-C ) :   0.9753 B( 19-C , 20-H ) :   0.9656 
B( 19-C , 21-H ) :   0.9622 B( 19-C , 22-H ) :   0.9618 B( 23-C , 24-H ) :   0.9637 
B( 23-C , 25-H ) :   0.9629 B( 23-C , 26-H ) :   0.9677 B( 27-C , 28-H ) :   0.9622 
B( 27-C , 29-H ) :   0.9658 B( 27-C , 30-H ) :   0.9610 B( 31-C , 32-C ) :   1.3104 
B( 31-C , 39-C ) :   1.3659 B( 32-C , 33-C ) :   1.2763 B( 32-C , 41-C ) :   0.9742 
B( 33-C , 34-H ) :   0.9590 B( 33-C , 35-C ) :   1.4438 B( 35-C , 36-H ) :   0.9796 
B( 35-C , 37-C ) :   1.3372 B( 37-C , 38-H ) :   0.9755 B( 37-C , 39-C ) :   1.4116 
B( 39-C , 40-H ) :   0.9623 B( 41-C , 42-C ) :   0.9435 B( 41-C , 46-C ) :   0.9474 
B( 41-C , 50-C ) :   0.9679 B( 42-C , 43-H ) :   0.9700 B( 42-C , 44-H ) :   0.9607 
B( 42-C , 45-H ) :   0.9579 B( 46-C , 47-H ) :   0.9563 B( 46-C , 48-H ) :   0.9587 
B( 46-C , 49-H ) :   0.9763 B( 50-C , 51-H ) :   0.9576 B( 50-C , 52-H ) :   0.9483 
B( 50-C , 53-H ) :   0.9353 B( 54-C , 55-C ) :   0.9528 B( 55-C , 56-C ) :   1.3229 
B( 55-C , 64-C ) :   1.3116 B( 56-C , 57-H ) :   0.9752 B( 56-C , 58-C ) :   1.4346 
B( 58-C , 59-H ) :   0.9708 B( 58-C , 60-C ) :   1.3785 B( 60-C , 61-H ) :   0.9655 
B( 60-C , 62-C ) :   1.3903 B( 62-C , 63-H ) :   0.9699 B( 62-C , 64-C ) :   1.4346 
B( 64-C , 65-H ) :   0.9415 B( 67-O , 68-C ) :   1.7355 B( 67-O , 69-C ) :  -0.1364 
B( 68-C , 69-C ) :   0.9281 B( 68-C , 80-O ) :   1.6499 B( 69-C , 70-C ) :   1.3345 
B( 69-C , 78-C ) :   1.3619 B( 69-C , 80-O ) :  -0.1544 B( 70-C , 71-H ) :   0.9672 
B( 70-C , 72-C ) :   1.4218 B( 72-C , 73-H ) :   0.9748 B( 72-C , 74-C ) :   1.3888 
B( 74-C , 75-H ) :   0.9703 B( 74-C , 76-C ) :   1.3892 B( 76-C , 77-H ) :   0.9756 
B( 76-C , 78-C ) :   1.4203 B( 78-C , 79-H ) :   0.9579 B( 80-O , 81-H ) :   0.1262 


-------
TIMINGS
-------

Total SCF time: 0 days 0 hours 7 min 24 sec 

Total time                  ....     444.956 sec
Sum of individual times     ....     423.120 sec  ( 95.1%)

Fock matrix formation       ....     380.668 sec  ( 85.6%)
  Split-RI-J                ....      37.185 sec  (  9.8% of F)
  Chain of spheres X        ....     217.798 sec  ( 57.2% of F)
  XC integration            ....      48.252 sec  ( 12.7% of F)
    Basis function eval.    ....       2.409 sec  (  5.0% of XC)
    Density eval.           ....       7.336 sec  ( 15.2% of XC)
    XC-Functional eval.     ....       0.266 sec  (  0.6% of XC)
    XC-Potential eval.      ....       3.760 sec  (  7.8% of XC)
Diagonalization             ....       6.109 sec  (  1.4%)
Density matrix formation    ....       1.667 sec  (  0.4%)
Population analysis         ....       1.724 sec  (  0.4%)
Initial guess               ....       5.132 sec  (  1.2%)
Orbital Transformation      ....       0.000 sec  (  0.0%)
Orbital Orthonormalization  ....       0.000 sec  (  0.0%)
DIIS solution               ....       6.712 sec  (  1.5%)
SOSCF solution              ....       6.758 sec  (  1.5%)
Grid generation             ....      14.351 sec  (  3.2%)

Maximum memory used throughout the entire SCF-calculation: 580.9 MB
[1715633845.127857] [node072:198959:0]          mpool.c:43   UCX  WARN  object 0x135bd7c0 was not returned to mpool ucp_requests
[1715633845.127879] [node072:198959:0]          mpool.c:43   UCX  WARN  object 0x135bd980 was not returned to mpool ucp_requests
[1715633845.127882] [node072:198959:0]          mpool.c:43   UCX  WARN  object 0x135bdb40 was not returned to mpool ucp_requests
[1715633845.127887] [node072:198959:0]          mpool.c:43   UCX  WARN  object 0x135bdd00 was not returned to mpool ucp_requests
[1715633845.128452] [node072:198990:0]          mpool.c:43   UCX  WARN  object 0x1325f740 was not returned to mpool ucp_requests
[1715633845.128471] [node072:198990:0]          mpool.c:43   UCX  WARN  object 0x1325fc80 was not returned to mpool ucp_requests
[1715633845.128476] [node072:198990:0]          mpool.c:43   UCX  WARN  object 0x1325fe40 was not returned to mpool ucp_requests
[1715633845.130573] [node072:198997:0]          mpool.c:43   UCX  WARN  object 0x13e83ac0 was not returned to mpool ucp_requests
[1715633845.130591] [node072:198997:0]          mpool.c:43   UCX  WARN  object 0x13e83e40 was not returned to mpool ucp_requests
[1715633845.130596] [node072:198997:0]          mpool.c:43   UCX  WARN  object 0x13e84000 was not returned to mpool ucp_requests
[1715633845.131214] [node072:198976:0]          mpool.c:43   UCX  WARN  object 0x1482c7c0 was not returned to mpool ucp_requests
[1715633845.131232] [node072:198976:0]          mpool.c:43   UCX  WARN  object 0x1482c980 was not returned to mpool ucp_requests
[1715633845.131236] [node072:198976:0]          mpool.c:43   UCX  WARN  object 0x1482cb40 was not returned to mpool ucp_requests
[1715633845.133617] [node072:199003:0]          mpool.c:43   UCX  WARN  object 0x13fd67c0 was not returned to mpool ucp_requests
[1715633845.133634] [node072:199003:0]          mpool.c:43   UCX  WARN  object 0x13fd6980 was not returned to mpool ucp_requests
[1715633845.133640] [node072:199003:0]          mpool.c:43   UCX  WARN  object 0x13fd6d00 was not returned to mpool ucp_requests
[1715633845.136565] [node072:199006:0]          mpool.c:43   UCX  WARN  object 0x12b2b440 was not returned to mpool ucp_requests
[1715633845.136575] [node072:199006:0]          mpool.c:43   UCX  WARN  object 0x12b2b600 was not returned to mpool ucp_requests
[1715633845.136580] [node072:199006:0]          mpool.c:43   UCX  WARN  object 0x12b2b7c0 was not returned to mpool ucp_requests
[1715633845.137509] [node072:198992:0]          mpool.c:43   UCX  WARN  object 0x13f228c0 was not returned to mpool ucp_requests
[1715633845.137521] [node072:198992:0]          mpool.c:43   UCX  WARN  object 0x13f22a80 was not returned to mpool ucp_requests
[1715633845.137526] [node072:198992:0]          mpool.c:43   UCX  WARN  object 0x13f22e00 was not returned to mpool ucp_requests
[1715633845.137844] [node072:198996:0]          mpool.c:43   UCX  WARN  object 0x1415a840 was not returned to mpool ucp_requests
[1715633845.137855] [node072:198996:0]          mpool.c:43   UCX  WARN  object 0x1415abc0 was not returned to mpool ucp_requests
[1715633845.137860] [node072:198996:0]          mpool.c:43   UCX  WARN  object 0x1415ad80 was not returned to mpool ucp_requests
[1715633845.138858] [node072:198962:0]          mpool.c:43   UCX  WARN  object 0x12f6c8c0 was not returned to mpool ucp_requests
[1715633845.138874] [node072:198962:0]          mpool.c:43   UCX  WARN  object 0x12f6ca80 was not returned to mpool ucp_requests
[1715633845.138879] [node072:198962:0]          mpool.c:43   UCX  WARN  object 0x12f6cc40 was not returned to mpool ucp_requests
[1715633845.138881] [node072:198962:0]          mpool.c:43   UCX  WARN  object 0x12f6ce00 was not returned to mpool ucp_requests
[1715633845.139081] [node072:198978:0]          mpool.c:43   UCX  WARN  object 0x147ff800 was not returned to mpool ucp_requests
[1715633845.139092] [node072:198978:0]          mpool.c:43   UCX  WARN  object 0x147fff00 was not returned to mpool ucp_requests
[1715633845.139097] [node072:198978:0]          mpool.c:43   UCX  WARN  object 0x148000c0 was not returned to mpool ucp_requests
[1715633845.139160] [node072:198970:0]          mpool.c:43   UCX  WARN  object 0x130b55c0 was not returned to mpool ucp_requests
[1715633845.139172] [node072:198970:0]          mpool.c:43   UCX  WARN  object 0x130b5780 was not returned to mpool ucp_requests
[1715633845.139178] [node072:198970:0]          mpool.c:43   UCX  WARN  object 0x130b5e80 was not returned to mpool ucp_requests
[1715633845.139495] [node072:198980:0]          mpool.c:43   UCX  WARN  object 0x142e4800 was not returned to mpool ucp_requests
[1715633845.139507] [node072:198980:0]          mpool.c:43   UCX  WARN  object 0x142e4b80 was not returned to mpool ucp_requests
[1715633845.139511] [node072:198980:0]          mpool.c:43   UCX  WARN  object 0x142e4d40 was not returned to mpool ucp_requests
[1715633845.141386] [node072:198994:0]          mpool.c:43   UCX  WARN  object 0x133897c0 was not returned to mpool ucp_requests
[1715633845.141397] [node072:198994:0]          mpool.c:43   UCX  WARN  object 0x13389b40 was not returned to mpool ucp_requests
[1715633845.141402] [node072:198994:0]          mpool.c:43   UCX  WARN  object 0x13389ec0 was not returned to mpool ucp_requests
[1715633845.142090] [node072:198982:0]          mpool.c:43   UCX  WARN  object 0x13bb8800 was not returned to mpool ucp_requests
[1715633845.142101] [node072:198982:0]          mpool.c:43   UCX  WARN  object 0x13bb8d40 was not returned to mpool ucp_requests
[1715633845.142106] [node072:198982:0]          mpool.c:43   UCX  WARN  object 0x13bb8f00 was not returned to mpool ucp_requests
[1715633845.147578] [node072:198966:0]          mpool.c:43   UCX  WARN  object 0x12b448c0 was not returned to mpool ucp_requests
[1715633845.147589] [node072:198966:0]          mpool.c:43   UCX  WARN  object 0x12b44a80 was not returned to mpool ucp_requests
[1715633845.147593] [node072:198966:0]          mpool.c:43   UCX  WARN  object 0x12b44c40 was not returned to mpool ucp_requests
[1715633845.147597] [node072:198966:0]          mpool.c:43   UCX  WARN  object 0x12b44e00 was not returned to mpool ucp_requests
[1715633845.147601] [node072:198966:0]          mpool.c:43   UCX  WARN  object 0x12b44fc0 was not returned to mpool ucp_requests
[1715633845.153654] [node072:198972:0]          mpool.c:43   UCX  WARN  object 0x13d3d980 was not returned to mpool ucp_requests
[1715633845.153666] [node072:198972:0]          mpool.c:43   UCX  WARN  object 0x13d3dec0 was not returned to mpool ucp_requests
[1715633845.153670] [node072:198972:0]          mpool.c:43   UCX  WARN  object 0x13d3e080 was not returned to mpool ucp_requests
[1715633845.154189] [node072:198954:0]          mpool.c:43   UCX  WARN  object 0x1452f800 was not returned to mpool ucp_requests
[1715633845.154200] [node072:198954:0]          mpool.c:43   UCX  WARN  object 0x1452fb80 was not returned to mpool ucp_requests
[1715633845.154204] [node072:198954:0]          mpool.c:43   UCX  WARN  object 0x1452fd40 was not returned to mpool ucp_requests
[1715633845.154207] [node072:198954:0]          mpool.c:43   UCX  WARN  object 0x1452ff00 was not returned to mpool ucp_requests
[1715633845.153889] [node072:198964:0]          mpool.c:43   UCX  WARN  object 0x135c7940 was not returned to mpool ucp_requests
[1715633845.153902] [node072:198964:0]          mpool.c:43   UCX  WARN  object 0x135c7b00 was not returned to mpool ucp_requests
[1715633845.153906] [node072:198964:0]          mpool.c:43   UCX  WARN  object 0x135c7cc0 was not returned to mpool ucp_requests
[1715633845.153909] [node072:198964:0]          mpool.c:43   UCX  WARN  object 0x135c7e80 was not returned to mpool ucp_requests
[1715633845.153912] [node072:198964:0]          mpool.c:43   UCX  WARN  object 0x135c83c0 was not returned to mpool ucp_requests
[1715633845.156212] [node072:198998:0]          mpool.c:43   UCX  WARN  object 0x13808cc0 was not returned to mpool ucp_requests
[1715633845.156225] [node072:198998:0]          mpool.c:43   UCX  WARN  object 0x13808e80 was not returned to mpool ucp_requests
[1715633845.156229] [node072:198998:0]          mpool.c:43   UCX  WARN  object 0x13809040 was not returned to mpool ucp_requests
[1715633845.158706] [node072:199000:0]          mpool.c:43   UCX  WARN  object 0x1393ea80 was not returned to mpool ucp_requests
[1715633845.158717] [node072:199000:0]          mpool.c:43   UCX  WARN  object 0x1393ee00 was not returned to mpool ucp_requests
[1715633845.158720] [node072:199000:0]          mpool.c:43   UCX  WARN  object 0x1393efc0 was not returned to mpool ucp_requests
[1715633845.159107] [node072:198988:0]          mpool.c:43   UCX  WARN  object 0x14896940 was not returned to mpool ucp_requests
[1715633845.159117] [node072:198988:0]          mpool.c:43   UCX  WARN  object 0x14896b00 was not returned to mpool ucp_requests
[1715633845.159124] [node072:198988:0]          mpool.c:43   UCX  WARN  object 0x14896cc0 was not returned to mpool ucp_requests
[1715633845.158865] [node072:199005:0]          mpool.c:43   UCX  WARN  object 0x13f35a80 was not returned to mpool ucp_requests
[1715633845.158877] [node072:199005:0]          mpool.c:43   UCX  WARN  object 0x13f35c40 was not returned to mpool ucp_requests
[1715633845.158880] [node072:199005:0]          mpool.c:43   UCX  WARN  object 0x13f35e00 was not returned to mpool ucp_requests
[1715633845.187029] [node072:198984:0]          mpool.c:43   UCX  WARN  object 0x129ee680 was not returned to mpool ucp_requests
[1715633845.187045] [node072:198984:0]          mpool.c:43   UCX  WARN  object 0x129eebc0 was not returned to mpool ucp_requests
[1715633845.187050] [node072:198984:0]          mpool.c:43   UCX  WARN  object 0x129eef40 was not returned to mpool ucp_requests
[1715633845.187124] [node072:198960:0]          mpool.c:43   UCX  WARN  object 0x12f4e680 was not returned to mpool ucp_requests
[1715633845.187136] [node072:198960:0]          mpool.c:43   UCX  WARN  object 0x12f4e840 was not returned to mpool ucp_requests
[1715633845.187140] [node072:198960:0]          mpool.c:43   UCX  WARN  object 0x12f4ea00 was not returned to mpool ucp_requests
[1715633845.187143] [node072:198960:0]          mpool.c:43   UCX  WARN  object 0x12f4f640 was not returned to mpool ucp_requests
[1715633845.187993] [node072:198957:0]          mpool.c:43   UCX  WARN  object 0x1397d8c0 was not returned to mpool ucp_requests
[1715633845.188004] [node072:198957:0]          mpool.c:43   UCX  WARN  object 0x1397da80 was not returned to mpool ucp_requests
[1715633845.188008] [node072:198957:0]          mpool.c:43   UCX  WARN  object 0x1397dc40 was not returned to mpool ucp_requests
[1715633845.188011] [node072:198957:0]          mpool.c:43   UCX  WARN  object 0x1397de00 was not returned to mpool ucp_requests
[1715633845.191098] [node072:198986:0]          mpool.c:43   UCX  WARN  object 0x12e88cc0 was not returned to mpool ucp_requests
[1715633845.191108] [node072:198986:0]          mpool.c:43   UCX  WARN  object 0x12e89040 was not returned to mpool ucp_requests
[1715633845.191112] [node072:198986:0]          mpool.c:43   UCX  WARN  object 0x12e89200 was not returned to mpool ucp_requests
[1715633845.192020] [node072:198974:0]          mpool.c:43   UCX  WARN  object 0x1470a640 was not returned to mpool ucp_requests
[1715633845.192029] [node072:198974:0]          mpool.c:43   UCX  WARN  object 0x1470a9c0 was not returned to mpool ucp_requests
[1715633845.192034] [node072:198974:0]          mpool.c:43   UCX  WARN  object 0x1470af00 was not returned to mpool ucp_requests
[1715633845.194606] [node072:199002:0]          mpool.c:43   UCX  WARN  object 0x12fb5000 was not returned to mpool ucp_requests
[1715633845.194617] [node072:199002:0]          mpool.c:43   UCX  WARN  object 0x12fb51c0 was not returned to mpool ucp_requests
[1715633845.194621] [node072:199002:0]          mpool.c:43   UCX  WARN  object 0x12fb5380 was not returned to mpool ucp_requests
[1715633845.271564] [node072:198968:0]          mpool.c:43   UCX  WARN  object 0x148e2780 was not returned to mpool ucp_requests
[1715633845.271580] [node072:198968:0]          mpool.c:43   UCX  WARN  object 0x148e2e80 was not returned to mpool ucp_requests
[1715633845.271585] [node072:198968:0]          mpool.c:43   UCX  WARN  object 0x148e3200 was not returned to mpool ucp_requests


-------------------------------------------------------------------------------
                          DFT DISPERSION CORRECTION                            
                                                                               
                              DFTD3 V3.1  Rev 1                                
                          USING Becke-Johnson damping                          
-------------------------------------------------------------------------------
The PBE0 functional is recognized
Active option DFTDOPT                   ...         4   

molecular C6(AA) [au] = 70622.240104 


            DFT-D V3
 parameters
 s6 scaling factor         :     1.0000 
 a1 scaling factor         :     0.4145 
 s8 scaling factor         :     1.2177 
 a2 scaling factor         :     4.8593 
 ad hoc parameters k1-k3   :    16.0000     1.3333    -4.0000 

 Edisp/kcal,au: -74.783184082927  -0.119174576953 
 E6   /kcal   : -48.261995914 
 E8   /kcal   : -26.521188168 
 % E8         :  35.464106662 

-------------------------   ----------------
Dispersion correction           -0.119174577
-------------------------   ----------------


-------------------------   --------------------
FINAL SINGLE POINT ENERGY     -1805.040766488146
-------------------------   --------------------


           ************************************************************
           *        Program running with 30 parallel MPI-processes    *
           *              working on a common directory               *
           ************************************************************
------------------------------------------------------------------------------
                         ORCA SCF GRADIENT CALCULATION
------------------------------------------------------------------------------

 ... reading COSX grid (gridx3)
Gradient of the Kohn-Sham DFT energy:
Kohn-Sham wavefunction type      ... RKS
Hartree-Fock exchange scaling    ...    0.250
Number of operators              ...    1
Number of atoms                  ...   82
Basis set dimensions             ... 1542
Integral neglect threshold       ... 2.5e-11
Integral primitive cutoff        ... 2.5e-12
SHARK Integral package           ... ON

Nuc. rep. gradient       (SHARK) ... done (  0.0 sec)
HCore & Overlap gradient (SHARK) ... done (  1.4 sec)
RI-J gradient            (SHARK) ... done (  6.6 sec)
COSX-gradient                    ... done ( 51.0 sec)
Exchange-correlation gradient    ... done
Dispersion correction            ... done

------------------
CARTESIAN GRADIENT
------------------

   1   O   :    0.000020237   -0.000010175   -0.000020260
   2   O   :   -0.000007520   -0.000030540    0.000010380
   3   N   :    0.000060029    0.000333184   -0.000579345
   4   N   :   -0.000010138   -0.000001014   -0.000013927
   5   C   :    0.000005546    0.000054025    0.000091796
   6   C   :    0.000025056   -0.000038469   -0.000040962
   7   H   :   -0.000017837    0.000005278    0.000012206
   8   C   :    0.000004824   -0.000004129   -0.000007603
   9   C   :   -0.000025050   -0.000003200    0.000006852
  10   H   :    0.000002908   -0.000007443    0.000008656
  11   C   :    0.000002409   -0.000009328    0.000012833
  12   H   :   -0.000004622   -0.000007653   -0.000000997
  13   C   :   -0.000001257   -0.000020652   -0.000015508
  14   H   :   -0.000000061   -0.000009648   -0.000002163
  15   C   :   -0.000011028   -0.000005513    0.000008283
  16   H   :    0.000006363   -0.000007481   -0.000002718
  17   C   :    0.000007677   -0.000002618    0.000008563
  18   H   :    0.000012940   -0.000005035    0.000001677
  19   C   :   -0.000020241    0.000013162    0.000003460
  20   C   :   -0.000007112    0.000018631    0.000029624
  21   H   :    0.000003807    0.000007975    0.000008543
  22   H   :    0.000011272    0.000005876    0.000010457
  23   H   :    0.000009901    0.000003401    0.000009496
  24   C   :   -0.000004391   -0.000000263   -0.000005905
  25   H   :    0.000000348    0.000003574    0.000005473
  26   H   :    0.000002015    0.000009212    0.000010753
  27   H   :    0.000000455    0.000003573    0.000011576
  28   C   :    0.000007874    0.000001022    0.000004505
  29   H   :    0.000009766    0.000005806    0.000007960
  30   H   :    0.000007914    0.000001378    0.000010154
  31   H   :    0.000010410    0.000002787    0.000002143
  32   C   :    0.000001885   -0.000003063    0.000002750
  33   C   :   -0.000009221    0.000002334    0.000015506
  34   C   :   -0.000001627    0.000005765   -0.000000551
  35   H   :   -0.000003832   -0.000009720    0.000005244
  36   C   :   -0.000015921   -0.000013722    0.000010003
  37   H   :   -0.000009068   -0.000004751    0.000005516
  38   C   :   -0.000001050    0.000002595   -0.000000800
  39   H   :   -0.000014515    0.000002557    0.000006184
  40   C   :   -0.000014730    0.000020964    0.000008010
  41   H   :   -0.000005134    0.000001237    0.000012548
  42   C   :    0.000008228   -0.000005161    0.000006111
  43   C   :    0.000014139    0.000016541    0.000007744
  44   H   :    0.000002928   -0.000003073    0.000001755
  45   H   :    0.000006122   -0.000004478   -0.000000124
  46   H   :    0.000000656   -0.000000750    0.000006169
  47   C   :    0.000004805   -0.000018112   -0.000001333
  48   H   :    0.000002380   -0.000008711   -0.000002041
  49   H   :    0.000002307   -0.000003905    0.000001460
  50   H   :    0.000000389   -0.000001418   -0.000008459
  51   C   :   -0.000022573    0.000003538    0.000000954
  52   H   :    0.000015716    0.000008346    0.000013525
  53   H   :    0.000017122   -0.000006383    0.000003745
  54   H   :    0.000015328   -0.000010174   -0.000008858
  55   C   :    0.000014797    0.000045788    0.000019235
  56   C   :    0.000009456    0.000017335    0.000023396
  57   C   :   -0.000013820    0.000004694    0.000004055
  58   H   :   -0.000003302    0.000009141    0.000016514
  59   C   :    0.000005095    0.000004074    0.000015577
  60   H   :   -0.000000043    0.000010832    0.000016008
  61   C   :    0.000007028    0.000014168    0.000016503
  62   H   :    0.000008691    0.000012820    0.000016846
  63   C   :   -0.000003180    0.000015548    0.000005199
  64   H   :    0.000011821    0.000008218    0.000011487
  65   C   :    0.000025358   -0.000023196    0.000005668
  66   H   :   -0.000008932    0.000021152    0.000014166
  67   H   :   -0.000005695    0.000001797    0.000009120
  68   O   :    0.000015349   -0.000016140    0.000024788
  69   C   :   -0.000011896    0.000001090   -0.000030857
  70   C   :   -0.000013880   -0.000011444   -0.000003131
  71   C   :   -0.000000550   -0.000016564    0.000001242
  72   H   :   -0.000018009   -0.000001327    0.000003874
  73   C   :   -0.000011216   -0.000007667    0.000001627
  74   H   :   -0.000013787   -0.000009224    0.000000548
  75   C   :   -0.000027904    0.000000207    0.000003592
  76   H   :   -0.000019435   -0.000015824    0.000001097
  77   C   :   -0.000011719   -0.000010787    0.000008777
  78   H   :   -0.000018657   -0.000004331    0.000004448
  79   C   :   -0.000026072    0.000001555   -0.000000980
  80   H   :   -0.000015624    0.000001636    0.000013214
  81   O   :    0.000032085    0.000252393   -0.000323510
  82   H   :   -0.000110198   -0.000598413    0.000937019

Difference to translation invariance:
           :   -0.0001074104   -0.0000162888    0.0004865807

Difference to rotation invariance:
           :    0.0033818098   -0.0083949360    0.0050625922

Norm of the cartesian gradient     ...    0.0013831117
RMS gradient                       ...    0.0000881840
MAX gradient                       ...    0.0009370188

-------
TIMINGS
-------

Total SCF gradient time            ...       89.032 sec

One electron gradient       ....       1.397 sec  (  1.6%)
RI-J Coulomb gradient       ....       6.563 sec  (  7.4%)
COSX gradient               ....      51.004 sec  ( 57.3%)
XC gradient                 ....       9.594 sec  ( 10.8%)
CPCM gradient               ....       2.930 sec  (  3.3%)
   A-Matrix (El+Nuc)        ....       0.878 sec  (  1.0%)
   Potential                ....       2.053 sec  (  2.3%)

Maximum memory used throughout the entire SCFGRAD-calculation: 372.5 MB

                            ***************************************
                            *     ORCA property calculations      *
                            ***************************************

                                    ---------------------
                                    Active property flags
                                    ---------------------
   (+) Dipole Moment


------------------------------------------------------------------------------
                       ORCA ELECTRIC PROPERTIES CALCULATION
------------------------------------------------------------------------------

Dipole Moment Calculation                       ... on
Quadrupole Moment Calculation                   ... off
Polarizability Calculation                      ... off
GBWName                                         ... AmidiniumBzoateR3freq.gbw
Electron density                                ... AmidiniumBzoateR3freq.scfp
The origin for moment calculation is the CENTER OF MASS  = ( 8.668498,  5.797793 10.314968)

-------------
DIPOLE MOMENT
-------------
                                X             Y             Z
Electronic contribution:      9.20533      12.40394      13.51198
Nuclear contribution   :     -9.63028     -19.15091     -10.52321
                        -----------------------------------------
Total Dipole Moment    :     -0.42495      -6.74697       2.98877
                        -----------------------------------------
Magnitude (a.u.)       :      7.39155
Magnitude (Debye)      :     18.78782


--------------------
Rotational spectrum 
--------------------
 
Rotational constants in cm-1:     0.003576     0.002496     0.002078 
Rotational constants in MHz :   107.207398    74.834904    62.291200 

 Dipole components along the rotational axes: 
x,y,z [a.u.] :     5.600945    -3.819974    -2.944854 
x,y,z [Debye]:    14.236470    -9.709601    -7.485223 

 

----------------------------------------------------------------------------
                           ORCA NUMERICAL FREQUENCIES
                              (30-process run)
----------------------------------------------------------------------------

Number of atoms                ... 82
Central differences            ... used
Number of displacements        ... 492
Numerical increment            ... 5.000e-03 bohr
IR-spectrum generation         ... on
Raman-spectrum generation      ... off
Surface Crossing Hessian       ... off

The output will be reduced. Please look at the following files:
SCF program output             ... >AmidiniumBzoateR3freq.lastscf
Integral program output        ... >AmidiniumBzoateR3freq.lastint
Gradient program output        ... >AmidiniumBzoateR3freq.lastgrad
Dipole moment program output   ... >AmidiniumBzoateR3freq.lastmom
AutoCI program output          ... >AmidiniumBzoateR3freq.lastautoci

	<< Calculating on displaced geometry   5 (of 492) >>
	<< Calculating on displaced geometry   4 (of 492) >>
	<< Calculating on displaced geometry   8 (of 492) >>
	<< Calculating on displaced geometry   3 (of 492) >>
	<< Calculating on displaced geometry   1 (of 492) >>
	<< Calculating on displaced geometry   7 (of 492) >>
	<< Calculating on displaced geometry  17 (of 492) >>
	<< Calculating on displaced geometry   6 (of 492) >>
	<< Calculating on displaced geometry   9 (of 492) >>
	<< Calculating on displaced geometry  27 (of 492) >>
	<< Calculating on displaced geometry   2 (of 492) >>
	<< Calculating on displaced geometry  20 (of 492) >>
	<< Calculating on displaced geometry  19 (of 492) >>
	<< Calculating on displaced geometry  10 (of 492) >>
	<< Calculating on displaced geometry  22 (of 492) >>
	<< Calculating on displaced geometry  12 (of 492) >>
	<< Calculating on displaced geometry  25 (of 492) >>
	<< Calculating on displaced geometry  11 (of 492) >>
	<< Calculating on displaced geometry  15 (of 492) >>
	<< Calculating on displaced geometry  14 (of 492) >>
	<< Calculating on displaced geometry  18 (of 492) >>
	<< Calculating on displaced geometry  23 (of 492) >>
	<< Calculating on displaced geometry  24 (of 492) >>
	<< Calculating on displaced geometry  28 (of 492) >>
	<< Calculating on displaced geometry  30 (of 492) >>
	<< Calculating on displaced geometry  26 (of 492) >>
	<< Calculating on displaced geometry  21 (of 492) >>
	<< Calculating on displaced geometry  13 (of 492) >>
	<< Calculating on displaced geometry  29 (of 492) >>
	<< Calculating on displaced geometry  16 (of 492) >>
	<< Calculating on displaced geometry  31 (of 492) >>
	<< Calculating on displaced geometry  32 (of 492) >>
	<< Calculating on displaced geometry  33 (of 492) >>
	<< Calculating on displaced geometry  34 (of 492) >>
	<< Calculating on displaced geometry  35 (of 492) >>
	<< Calculating on displaced geometry  36 (of 492) >>
	<< Calculating on displaced geometry  37 (of 492) >>
	<< Calculating on displaced geometry  38 (of 492) >>
	<< Calculating on displaced geometry  39 (of 492) >>
	<< Calculating on displaced geometry  40 (of 492) >>
	<< Calculating on displaced geometry  41 (of 492) >>
	<< Calculating on displaced geometry  42 (of 492) >>
	<< Calculating on displaced geometry  43 (of 492) >>
	<< Calculating on displaced geometry  44 (of 492) >>
	<< Calculating on displaced geometry  45 (of 492) >>
	<< Calculating on displaced geometry  46 (of 492) >>
	<< Calculating on displaced geometry  47 (of 492) >>
	<< Calculating on displaced geometry  48 (of 492) >>
	<< Calculating on displaced geometry  49 (of 492) >>
	<< Calculating on displaced geometry  50 (of 492) >>
	<< Calculating on displaced geometry  51 (of 492) >>
	<< Calculating on displaced geometry  52 (of 492) >>
	<< Calculating on displaced geometry  53 (of 492) >>
	<< Calculating on displaced geometry  54 (of 492) >>
	<< Calculating on displaced geometry  55 (of 492) >>
	<< Calculating on displaced geometry  57 (of 492) >>
	<< Calculating on displaced geometry  56 (of 492) >>
	<< Calculating on displaced geometry  58 (of 492) >>
	<< Calculating on displaced geometry  59 (of 492) >>
	<< Calculating on displaced geometry  60 (of 492) >>
	<< Calculating on displaced geometry  61 (of 492) >>
	<< Calculating on displaced geometry  62 (of 492) >>
	<< Calculating on displaced geometry  63 (of 492) >>
	<< Calculating on displaced geometry  64 (of 492) >>
	<< Calculating on displaced geometry  65 (of 492) >>
	<< Calculating on displaced geometry  66 (of 492) >>
	<< Calculating on displaced geometry  67 (of 492) >>
	<< Calculating on displaced geometry  68 (of 492) >>
	<< Calculating on displaced geometry  69 (of 492) >>
	<< Calculating on displaced geometry  70 (of 492) >>
	<< Calculating on displaced geometry  71 (of 492) >>
	<< Calculating on displaced geometry  72 (of 492) >>
	<< Calculating on displaced geometry  73 (of 492) >>
	<< Calculating on displaced geometry  74 (of 492) >>
	<< Calculating on displaced geometry  75 (of 492) >>
	<< Calculating on displaced geometry  76 (of 492) >>
	<< Calculating on displaced geometry  77 (of 492) >>
	<< Calculating on displaced geometry  78 (of 492) >>
	<< Calculating on displaced geometry  79 (of 492) >>
	<< Calculating on displaced geometry  80 (of 492) >>
	<< Calculating on displaced geometry  81 (of 492) >>
	<< Calculating on displaced geometry  82 (of 492) >>
	<< Calculating on displaced geometry  83 (of 492) >>
	<< Calculating on displaced geometry  84 (of 492) >>
	<< Calculating on displaced geometry  85 (of 492) >>
	<< Calculating on displaced geometry  86 (of 492) >>
	<< Calculating on displaced geometry  87 (of 492) >>
	<< Calculating on displaced geometry  88 (of 492) >>
	<< Calculating on displaced geometry  89 (of 492) >>
	<< Calculating on displaced geometry  90 (of 492) >>
	<< Calculating on displaced geometry  91 (of 492) >>
	<< Calculating on displaced geometry  92 (of 492) >>
	<< Calculating on displaced geometry  93 (of 492) >>
	<< Calculating on displaced geometry  94 (of 492) >>
	<< Calculating on displaced geometry  95 (of 492) >>
	<< Calculating on displaced geometry  96 (of 492) >>
	<< Calculating on displaced geometry  97 (of 492) >>
	<< Calculating on displaced geometry  98 (of 492) >>
	<< Calculating on displaced geometry  99 (of 492) >>
	<< Calculating on displaced geometry 100 (of 492) >>
	<< Calculating on displaced geometry 101 (of 492) >>
	<< Calculating on displaced geometry 102 (of 492) >>
	<< Calculating on displaced geometry 103 (of 492) >>
	<< Calculating on displaced geometry 104 (of 492) >>
	<< Calculating on displaced geometry 105 (of 492) >>
	<< Calculating on displaced geometry 106 (of 492) >>
	<< Calculating on displaced geometry 107 (of 492) >>
	<< Calculating on displaced geometry 108 (of 492) >>
	<< Calculating on displaced geometry 109 (of 492) >>
	<< Calculating on displaced geometry 110 (of 492) >>
	<< Calculating on displaced geometry 111 (of 492) >>
	<< Calculating on displaced geometry 112 (of 492) >>
	<< Calculating on displaced geometry 113 (of 492) >>
	<< Calculating on displaced geometry 114 (of 492) >>
	<< Calculating on displaced geometry 115 (of 492) >>
	<< Calculating on displaced geometry 116 (of 492) >>
	<< Calculating on displaced geometry 117 (of 492) >>
	<< Calculating on displaced geometry 118 (of 492) >>
	<< Calculating on displaced geometry 119 (of 492) >>
	<< Calculating on displaced geometry 120 (of 492) >>
	<< Calculating on displaced geometry 121 (of 492) >>
	<< Calculating on displaced geometry 122 (of 492) >>
	<< Calculating on displaced geometry 123 (of 492) >>
	<< Calculating on displaced geometry 124 (of 492) >>
	<< Calculating on displaced geometry 125 (of 492) >>
	<< Calculating on displaced geometry 126 (of 492) >>
	<< Calculating on displaced geometry 127 (of 492) >>
	<< Calculating on displaced geometry 128 (of 492) >>
	<< Calculating on displaced geometry 129 (of 492) >>
	<< Calculating on displaced geometry 130 (of 492) >>
	<< Calculating on displaced geometry 131 (of 492) >>
	<< Calculating on displaced geometry 132 (of 492) >>
	<< Calculating on displaced geometry 133 (of 492) >>
	<< Calculating on displaced geometry 134 (of 492) >>
	<< Calculating on displaced geometry 135 (of 492) >>
	<< Calculating on displaced geometry 136 (of 492) >>
	<< Calculating on displaced geometry 137 (of 492) >>
	<< Calculating on displaced geometry 138 (of 492) >>
	<< Calculating on displaced geometry 139 (of 492) >>
	<< Calculating on displaced geometry 140 (of 492) >>
	<< Calculating on displaced geometry 141 (of 492) >>
	<< Calculating on displaced geometry 142 (of 492) >>
	<< Calculating on displaced geometry 143 (of 492) >>
	<< Calculating on displaced geometry 144 (of 492) >>
	<< Calculating on displaced geometry 145 (of 492) >>
	<< Calculating on displaced geometry 146 (of 492) >>
	<< Calculating on displaced geometry 147 (of 492) >>
	<< Calculating on displaced geometry 148 (of 492) >>
	<< Calculating on displaced geometry 149 (of 492) >>
	<< Calculating on displaced geometry 150 (of 492) >>
	<< Calculating on displaced geometry 151 (of 492) >>
	<< Calculating on displaced geometry 152 (of 492) >>
	<< Calculating on displaced geometry 153 (of 492) >>
	<< Calculating on displaced geometry 154 (of 492) >>
	<< Calculating on displaced geometry 155 (of 492) >>
	<< Calculating on displaced geometry 156 (of 492) >>
	<< Calculating on displaced geometry 157 (of 492) >>
	<< Calculating on displaced geometry 158 (of 492) >>
	<< Calculating on displaced geometry 159 (of 492) >>
	<< Calculating on displaced geometry 160 (of 492) >>
	<< Calculating on displaced geometry 161 (of 492) >>
	<< Calculating on displaced geometry 162 (of 492) >>
	<< Calculating on displaced geometry 163 (of 492) >>
	<< Calculating on displaced geometry 164 (of 492) >>
	<< Calculating on displaced geometry 165 (of 492) >>
	<< Calculating on displaced geometry 166 (of 492) >>
	<< Calculating on displaced geometry 167 (of 492) >>
	<< Calculating on displaced geometry 168 (of 492) >>
	<< Calculating on displaced geometry 169 (of 492) >>
	<< Calculating on displaced geometry 170 (of 492) >>
	<< Calculating on displaced geometry 172 (of 492) >>
	<< Calculating on displaced geometry 171 (of 492) >>
	<< Calculating on displaced geometry 173 (of 492) >>
	<< Calculating on displaced geometry 174 (of 492) >>
	<< Calculating on displaced geometry 175 (of 492) >>
	<< Calculating on displaced geometry 176 (of 492) >>
	<< Calculating on displaced geometry 177 (of 492) >>
	<< Calculating on displaced geometry 178 (of 492) >>
	<< Calculating on displaced geometry 179 (of 492) >>
	<< Calculating on displaced geometry 180 (of 492) >>
	<< Calculating on displaced geometry 181 (of 492) >>
	<< Calculating on displaced geometry 182 (of 492) >>
	<< Calculating on displaced geometry 183 (of 492) >>
	<< Calculating on displaced geometry 185 (of 492) >>
	<< Calculating on displaced geometry 184 (of 492) >>
	<< Calculating on displaced geometry 186 (of 492) >>
	<< Calculating on displaced geometry 187 (of 492) >>
	<< Calculating on displaced geometry 188 (of 492) >>
	<< Calculating on displaced geometry 189 (of 492) >>
	<< Calculating on displaced geometry 190 (of 492) >>
	<< Calculating on displaced geometry 191 (of 492) >>
	<< Calculating on displaced geometry 192 (of 492) >>
	<< Calculating on displaced geometry 193 (of 492) >>
	<< Calculating on displaced geometry 194 (of 492) >>
	<< Calculating on displaced geometry 195 (of 492) >>
	<< Calculating on displaced geometry 196 (of 492) >>
	<< Calculating on displaced geometry 197 (of 492) >>
	<< Calculating on displaced geometry 198 (of 492) >>
	<< Calculating on displaced geometry 199 (of 492) >>
	<< Calculating on displaced geometry 200 (of 492) >>
	<< Calculating on displaced geometry 201 (of 492) >>
	<< Calculating on displaced geometry 202 (of 492) >>
	<< Calculating on displaced geometry 203 (of 492) >>
	<< Calculating on displaced geometry 204 (of 492) >>
	<< Calculating on displaced geometry 205 (of 492) >>
	<< Calculating on displaced geometry 206 (of 492) >>
	<< Calculating on displaced geometry 207 (of 492) >>
	<< Calculating on displaced geometry 208 (of 492) >>
	<< Calculating on displaced geometry 209 (of 492) >>
	<< Calculating on displaced geometry 210 (of 492) >>
	<< Calculating on displaced geometry 211 (of 492) >>
	<< Calculating on displaced geometry 212 (of 492) >>
	<< Calculating on displaced geometry 213 (of 492) >>
	<< Calculating on displaced geometry 214 (of 492) >>
	<< Calculating on displaced geometry 215 (of 492) >>
	<< Calculating on displaced geometry 216 (of 492) >>
	<< Calculating on displaced geometry 217 (of 492) >>
	<< Calculating on displaced geometry 218 (of 492) >>
	<< Calculating on displaced geometry 219 (of 492) >>
	<< Calculating on displaced geometry 220 (of 492) >>
	<< Calculating on displaced geometry 221 (of 492) >>
	<< Calculating on displaced geometry 222 (of 492) >>
	<< Calculating on displaced geometry 223 (of 492) >>
	<< Calculating on displaced geometry 224 (of 492) >>
	<< Calculating on displaced geometry 225 (of 492) >>
	<< Calculating on displaced geometry 227 (of 492) >>
	<< Calculating on displaced geometry 226 (of 492) >>
	<< Calculating on displaced geometry 228 (of 492) >>
	<< Calculating on displaced geometry 229 (of 492) >>
	<< Calculating on displaced geometry 230 (of 492) >>
	<< Calculating on displaced geometry 231 (of 492) >>
	<< Calculating on displaced geometry 232 (of 492) >>
	<< Calculating on displaced geometry 233 (of 492) >>
	<< Calculating on displaced geometry 234 (of 492) >>
	<< Calculating on displaced geometry 235 (of 492) >>
	<< Calculating on displaced geometry 236 (of 492) >>
	<< Calculating on displaced geometry 237 (of 492) >>
	<< Calculating on displaced geometry 238 (of 492) >>
	<< Calculating on displaced geometry 239 (of 492) >>
	<< Calculating on displaced geometry 240 (of 492) >>
	<< Calculating on displaced geometry 241 (of 492) >>
	<< Calculating on displaced geometry 242 (of 492) >>
	<< Calculating on displaced geometry 243 (of 492) >>
	<< Calculating on displaced geometry 244 (of 492) >>
	<< Calculating on displaced geometry 245 (of 492) >>
	<< Calculating on displaced geometry 246 (of 492) >>
	<< Calculating on displaced geometry 247 (of 492) >>
	<< Calculating on displaced geometry 248 (of 492) >>
	<< Calculating on displaced geometry 249 (of 492) >>
	<< Calculating on displaced geometry 250 (of 492) >>
	<< Calculating on displaced geometry 251 (of 492) >>
	<< Calculating on displaced geometry 252 (of 492) >>
	<< Calculating on displaced geometry 253 (of 492) >>
	<< Calculating on displaced geometry 254 (of 492) >>
	<< Calculating on displaced geometry 255 (of 492) >>
	<< Calculating on displaced geometry 256 (of 492) >>
	<< Calculating on displaced geometry 257 (of 492) >>
	<< Calculating on displaced geometry 258 (of 492) >>
	<< Calculating on displaced geometry 259 (of 492) >>
	<< Calculating on displaced geometry 260 (of 492) >>
	<< Calculating on displaced geometry 261 (of 492) >>
	<< Calculating on displaced geometry 262 (of 492) >>
	<< Calculating on displaced geometry 263 (of 492) >>
	<< Calculating on displaced geometry 264 (of 492) >>
	<< Calculating on displaced geometry 265 (of 492) >>
	<< Calculating on displaced geometry 266 (of 492) >>
	<< Calculating on displaced geometry 267 (of 492) >>
	<< Calculating on displaced geometry 268 (of 492) >>
	<< Calculating on displaced geometry 269 (of 492) >>
	<< Calculating on displaced geometry 270 (of 492) >>
	<< Calculating on displaced geometry 271 (of 492) >>
	<< Calculating on displaced geometry 272 (of 492) >>
	<< Calculating on displaced geometry 273 (of 492) >>
	<< Calculating on displaced geometry 274 (of 492) >>
	<< Calculating on displaced geometry 275 (of 492) >>
	<< Calculating on displaced geometry 276 (of 492) >>
	<< Calculating on displaced geometry 277 (of 492) >>
	<< Calculating on displaced geometry 278 (of 492) >>
	<< Calculating on displaced geometry 279 (of 492) >>
	<< Calculating on displaced geometry 280 (of 492) >>
	<< Calculating on displaced geometry 281 (of 492) >>
	<< Calculating on displaced geometry 282 (of 492) >>
	<< Calculating on displaced geometry 283 (of 492) >>
	<< Calculating on displaced geometry 285 (of 492) >>
	<< Calculating on displaced geometry 284 (of 492) >>
	<< Calculating on displaced geometry 286 (of 492) >>
	<< Calculating on displaced geometry 287 (of 492) >>
	<< Calculating on displaced geometry 288 (of 492) >>
	<< Calculating on displaced geometry 289 (of 492) >>
	<< Calculating on displaced geometry 290 (of 492) >>
	<< Calculating on displaced geometry 291 (of 492) >>
	<< Calculating on displaced geometry 292 (of 492) >>
	<< Calculating on displaced geometry 293 (of 492) >>
	<< Calculating on displaced geometry 294 (of 492) >>
	<< Calculating on displaced geometry 295 (of 492) >>
	<< Calculating on displaced geometry 296 (of 492) >>
	<< Calculating on displaced geometry 297 (of 492) >>
	<< Calculating on displaced geometry 298 (of 492) >>
	<< Calculating on displaced geometry 299 (of 492) >>
	<< Calculating on displaced geometry 300 (of 492) >>
	<< Calculating on displaced geometry 301 (of 492) >>
	<< Calculating on displaced geometry 302 (of 492) >>
	<< Calculating on displaced geometry 303 (of 492) >>
	<< Calculating on displaced geometry 304 (of 492) >>
	<< Calculating on displaced geometry 305 (of 492) >>
	<< Calculating on displaced geometry 306 (of 492) >>
	<< Calculating on displaced geometry 307 (of 492) >>
	<< Calculating on displaced geometry 308 (of 492) >>
	<< Calculating on displaced geometry 309 (of 492) >>
	<< Calculating on displaced geometry 310 (of 492) >>
	<< Calculating on displaced geometry 311 (of 492) >>
	<< Calculating on displaced geometry 312 (of 492) >>
	<< Calculating on displaced geometry 313 (of 492) >>
	<< Calculating on displaced geometry 314 (of 492) >>
	<< Calculating on displaced geometry 315 (of 492) >>
	<< Calculating on displaced geometry 316 (of 492) >>
	<< Calculating on displaced geometry 317 (of 492) >>
	<< Calculating on displaced geometry 318 (of 492) >>
	<< Calculating on displaced geometry 319 (of 492) >>
	<< Calculating on displaced geometry 320 (of 492) >>
	<< Calculating on displaced geometry 321 (of 492) >>
	<< Calculating on displaced geometry 322 (of 492) >>
	<< Calculating on displaced geometry 323 (of 492) >>
	<< Calculating on displaced geometry 324 (of 492) >>
	<< Calculating on displaced geometry 325 (of 492) >>
	<< Calculating on displaced geometry 326 (of 492) >>
	<< Calculating on displaced geometry 327 (of 492) >>
	<< Calculating on displaced geometry 328 (of 492) >>
	<< Calculating on displaced geometry 329 (of 492) >>
	<< Calculating on displaced geometry 330 (of 492) >>
	<< Calculating on displaced geometry 331 (of 492) >>
	<< Calculating on displaced geometry 332 (of 492) >>
	<< Calculating on displaced geometry 333 (of 492) >>
	<< Calculating on displaced geometry 334 (of 492) >>
	<< Calculating on displaced geometry 335 (of 492) >>
	<< Calculating on displaced geometry 336 (of 492) >>
	<< Calculating on displaced geometry 337 (of 492) >>
	<< Calculating on displaced geometry 338 (of 492) >>
	<< Calculating on displaced geometry 339 (of 492) >>
	<< Calculating on displaced geometry 340 (of 492) >>
	<< Calculating on displaced geometry 341 (of 492) >>
	<< Calculating on displaced geometry 342 (of 492) >>
	<< Calculating on displaced geometry 343 (of 492) >>
	<< Calculating on displaced geometry 344 (of 492) >>
	<< Calculating on displaced geometry 345 (of 492) >>
	<< Calculating on displaced geometry 347 (of 492) >>
	<< Calculating on displaced geometry 346 (of 492) >>
	<< Calculating on displaced geometry 348 (of 492) >>
	<< Calculating on displaced geometry 349 (of 492) >>
	<< Calculating on displaced geometry 350 (of 492) >>
	<< Calculating on displaced geometry 351 (of 492) >>
	<< Calculating on displaced geometry 352 (of 492) >>
	<< Calculating on displaced geometry 353 (of 492) >>
	<< Calculating on displaced geometry 354 (of 492) >>
	<< Calculating on displaced geometry 355 (of 492) >>
	<< Calculating on displaced geometry 356 (of 492) >>
	<< Calculating on displaced geometry 357 (of 492) >>
	<< Calculating on displaced geometry 358 (of 492) >>
	<< Calculating on displaced geometry 359 (of 492) >>
	<< Calculating on displaced geometry 360 (of 492) >>
	<< Calculating on displaced geometry 361 (of 492) >>
	<< Calculating on displaced geometry 362 (of 492) >>
	<< Calculating on displaced geometry 363 (of 492) >>
	<< Calculating on displaced geometry 364 (of 492) >>
	<< Calculating on displaced geometry 365 (of 492) >>
	<< Calculating on displaced geometry 366 (of 492) >>
	<< Calculating on displaced geometry 367 (of 492) >>
	<< Calculating on displaced geometry 368 (of 492) >>
	<< Calculating on displaced geometry 369 (of 492) >>
	<< Calculating on displaced geometry 370 (of 492) >>
	<< Calculating on displaced geometry 371 (of 492) >>
	<< Calculating on displaced geometry 372 (of 492) >>
	<< Calculating on displaced geometry 373 (of 492) >>
	<< Calculating on displaced geometry 374 (of 492) >>
	<< Calculating on displaced geometry 375 (of 492) >>
	<< Calculating on displaced geometry 376 (of 492) >>
	<< Calculating on displaced geometry 377 (of 492) >>
	<< Calculating on displaced geometry 378 (of 492) >>
	<< Calculating on displaced geometry 379 (of 492) >>
	<< Calculating on displaced geometry 380 (of 492) >>
	<< Calculating on displaced geometry 381 (of 492) >>
	<< Calculating on displaced geometry 382 (of 492) >>
	<< Calculating on displaced geometry 383 (of 492) >>
	<< Calculating on displaced geometry 384 (of 492) >>
	<< Calculating on displaced geometry 385 (of 492) >>
	<< Calculating on displaced geometry 386 (of 492) >>
	<< Calculating on displaced geometry 387 (of 492) >>
	<< Calculating on displaced geometry 388 (of 492) >>
	<< Calculating on displaced geometry 389 (of 492) >>
	<< Calculating on displaced geometry 390 (of 492) >>
	<< Calculating on displaced geometry 391 (of 492) >>
	<< Calculating on displaced geometry 392 (of 492) >>
	<< Calculating on displaced geometry 393 (of 492) >>
	<< Calculating on displaced geometry 394 (of 492) >>
	<< Calculating on displaced geometry 395 (of 492) >>
	<< Calculating on displaced geometry 396 (of 492) >>
	<< Calculating on displaced geometry 397 (of 492) >>
	<< Calculating on displaced geometry 398 (of 492) >>
	<< Calculating on displaced geometry 399 (of 492) >>
	<< Calculating on displaced geometry 400 (of 492) >>
	<< Calculating on displaced geometry 401 (of 492) >>
	<< Calculating on displaced geometry 402 (of 492) >>
	<< Calculating on displaced geometry 403 (of 492) >>
	<< Calculating on displaced geometry 404 (of 492) >>
	<< Calculating on displaced geometry 405 (of 492) >>
	<< Calculating on displaced geometry 406 (of 492) >>
	<< Calculating on displaced geometry 407 (of 492) >>
	<< Calculating on displaced geometry 408 (of 492) >>
	<< Calculating on displaced geometry 409 (of 492) >>
	<< Calculating on displaced geometry 410 (of 492) >>
	<< Calculating on displaced geometry 411 (of 492) >>
	<< Calculating on displaced geometry 412 (of 492) >>
	<< Calculating on displaced geometry 413 (of 492) >>
	<< Calculating on displaced geometry 414 (of 492) >>
	<< Calculating on displaced geometry 415 (of 492) >>
	<< Calculating on displaced geometry 416 (of 492) >>
	<< Calculating on displaced geometry 417 (of 492) >>
	<< Calculating on displaced geometry 418 (of 492) >>
	<< Calculating on displaced geometry 419 (of 492) >>
	<< Calculating on displaced geometry 420 (of 492) >>
	<< Calculating on displaced geometry 421 (of 492) >>
	<< Calculating on displaced geometry 422 (of 492) >>
	<< Calculating on displaced geometry 423 (of 492) >>
	<< Calculating on displaced geometry 424 (of 492) >>
	<< Calculating on displaced geometry 425 (of 492) >>
	<< Calculating on displaced geometry 426 (of 492) >>
	<< Calculating on displaced geometry 427 (of 492) >>
	<< Calculating on displaced geometry 428 (of 492) >>
	<< Calculating on displaced geometry 429 (of 492) >>
	<< Calculating on displaced geometry 430 (of 492) >>
	<< Calculating on displaced geometry 431 (of 492) >>
	<< Calculating on displaced geometry 432 (of 492) >>
	<< Calculating on displaced geometry 433 (of 492) >>
	<< Calculating on displaced geometry 434 (of 492) >>
	<< Calculating on displaced geometry 435 (of 492) >>
	<< Calculating on displaced geometry 436 (of 492) >>
	<< Calculating on displaced geometry 437 (of 492) >>
	<< Calculating on displaced geometry 438 (of 492) >>
	<< Calculating on displaced geometry 439 (of 492) >>
	<< Calculating on displaced geometry 440 (of 492) >>
	<< Calculating on displaced geometry 441 (of 492) >>
	<< Calculating on displaced geometry 442 (of 492) >>
	<< Calculating on displaced geometry 443 (of 492) >>
	<< Calculating on displaced geometry 444 (of 492) >>
	<< Calculating on displaced geometry 445 (of 492) >>
	<< Calculating on displaced geometry 446 (of 492) >>
	<< Calculating on displaced geometry 447 (of 492) >>
	<< Calculating on displaced geometry 448 (of 492) >>
	<< Calculating on displaced geometry 449 (of 492) >>
	<< Calculating on displaced geometry 450 (of 492) >>
	<< Calculating on displaced geometry 451 (of 492) >>
	<< Calculating on displaced geometry 452 (of 492) >>
	<< Calculating on displaced geometry 453 (of 492) >>
	<< Calculating on displaced geometry 454 (of 492) >>
	<< Calculating on displaced geometry 455 (of 492) >>
	<< Calculating on displaced geometry 456 (of 492) >>
	<< Calculating on displaced geometry 457 (of 492) >>
	<< Calculating on displaced geometry 458 (of 492) >>
	<< Calculating on displaced geometry 459 (of 492) >>
	<< Calculating on displaced geometry 460 (of 492) >>
	<< Calculating on displaced geometry 461 (of 492) >>
	<< Calculating on displaced geometry 462 (of 492) >>
	<< Calculating on displaced geometry 463 (of 492) >>
	<< Calculating on displaced geometry 464 (of 492) >>
	<< Calculating on displaced geometry 465 (of 492) >>
	<< Calculating on displaced geometry 466 (of 492) >>
	<< Calculating on displaced geometry 467 (of 492) >>
	<< Calculating on displaced geometry 469 (of 492) >>
	<< Calculating on displaced geometry 468 (of 492) >>
	<< Calculating on displaced geometry 470 (of 492) >>
	<< Calculating on displaced geometry 471 (of 492) >>
	<< Calculating on displaced geometry 472 (of 492) >>
	<< Calculating on displaced geometry 473 (of 492) >>
	<< Calculating on displaced geometry 474 (of 492) >>
	<< Calculating on displaced geometry 475 (of 492) >>
	<< Calculating on displaced geometry 476 (of 492) >>
	<< Calculating on displaced geometry 477 (of 492) >>
	<< Calculating on displaced geometry 478 (of 492) >>
	<< Calculating on displaced geometry 479 (of 492) >>
	<< Calculating on displaced geometry 480 (of 492) >>
	<< Calculating on displaced geometry 481 (of 492) >>
	<< Calculating on displaced geometry 482 (of 492) >>
	<< Calculating on displaced geometry 483 (of 492) >>
	<< Calculating on displaced geometry 484 (of 492) >>
	<< Calculating on displaced geometry 485 (of 492) >>
	<< Calculating on displaced geometry 486 (of 492) >>
	<< Calculating on displaced geometry 487 (of 492) >>
	<< Calculating on displaced geometry 488 (of 492) >>
	<< Calculating on displaced geometry 489 (of 492) >>
	<< Calculating on displaced geometry 490 (of 492) >>
	<< Calculating on displaced geometry 491 (of 492) >>
	<< Calculating on displaced geometry 492 (of 492) >>

-----------------------
VIBRATIONAL FREQUENCIES
-----------------------

Scaling factor for frequencies =  1.000000000 (already applied!)

   0:         0.00 cm**-1
   1:         0.00 cm**-1
   2:         0.00 cm**-1
   3:         0.00 cm**-1
   4:         0.00 cm**-1
   5:         0.00 cm**-1
   6:       -12.24 cm**-1 ***imaginary mode***
   7:        10.61 cm**-1
   8:        17.74 cm**-1
   9:        24.80 cm**-1
  10:        28.43 cm**-1
  11:        29.87 cm**-1
  12:        31.83 cm**-1
  13:        36.39 cm**-1
  14:        44.51 cm**-1
  15:        49.74 cm**-1
  16:        54.57 cm**-1
  17:        61.18 cm**-1
  18:        71.10 cm**-1
  19:        83.86 cm**-1
  20:        91.64 cm**-1
  21:       105.43 cm**-1
  22:       106.17 cm**-1
  23:       118.63 cm**-1
  24:       128.57 cm**-1
  25:       131.36 cm**-1
  26:       141.35 cm**-1
  27:       150.47 cm**-1
  28:       160.64 cm**-1
  29:       167.82 cm**-1
  30:       172.98 cm**-1
  31:       188.31 cm**-1
  32:       197.49 cm**-1
  33:       204.91 cm**-1
  34:       216.37 cm**-1
  35:       227.06 cm**-1
  36:       240.68 cm**-1
  37:       243.35 cm**-1
  38:       256.06 cm**-1
  39:       258.80 cm**-1
  40:       263.34 cm**-1
  41:       281.12 cm**-1
  42:       295.01 cm**-1
  43:       305.96 cm**-1
  44:       326.94 cm**-1
  45:       335.40 cm**-1
  46:       349.25 cm**-1
  47:       355.00 cm**-1
  48:       369.49 cm**-1
  49:       372.82 cm**-1
  50:       394.28 cm**-1
  51:       398.98 cm**-1
  52:       400.40 cm**-1
  53:       403.07 cm**-1
  54:       416.30 cm**-1
  55:       419.67 cm**-1
  56:       422.89 cm**-1
  57:       424.15 cm**-1
  58:       435.27 cm**-1
  59:       449.67 cm**-1
  60:       469.93 cm**-1
  61:       480.70 cm**-1
  62:       493.32 cm**-1
  63:       510.41 cm**-1
  64:       519.58 cm**-1
  65:       523.51 cm**-1
  66:       542.84 cm**-1
  67:       567.90 cm**-1
  68:       575.16 cm**-1
  69:       604.41 cm**-1
  70:       621.35 cm**-1
  71:       626.65 cm**-1
  72:       628.21 cm**-1
  73:       629.61 cm**-1
  74:       671.95 cm**-1
  75:       681.12 cm**-1
  76:       682.27 cm**-1
  77:       708.36 cm**-1
  78:       713.09 cm**-1
  79:       719.91 cm**-1
  80:       720.88 cm**-1
  81:       728.97 cm**-1
  82:       732.96 cm**-1
  83:       760.79 cm**-1
  84:       767.14 cm**-1
  85:       776.89 cm**-1
  86:       780.48 cm**-1
  87:       792.25 cm**-1
  88:       798.70 cm**-1
  89:       813.25 cm**-1
  90:       833.90 cm**-1
  91:       843.03 cm**-1
  92:       854.20 cm**-1
  93:       859.94 cm**-1
  94:       866.88 cm**-1
  95:       872.59 cm**-1
  96:       874.53 cm**-1
  97:       878.20 cm**-1
  98:       898.45 cm**-1
  99:       913.80 cm**-1
 100:       929.02 cm**-1
 101:       938.37 cm**-1
 102:       940.07 cm**-1
 103:       942.13 cm**-1
 104:       949.82 cm**-1
 105:       955.61 cm**-1
 106:       957.59 cm**-1
 107:       958.61 cm**-1
 108:       961.83 cm**-1
 109:       966.13 cm**-1
 110:       975.66 cm**-1
 111:       990.90 cm**-1
 112:       997.84 cm**-1
 113:      1005.71 cm**-1
 114:      1008.46 cm**-1
 115:      1013.71 cm**-1
 116:      1016.24 cm**-1
 117:      1020.37 cm**-1
 118:      1020.74 cm**-1
 119:      1023.11 cm**-1
 120:      1024.35 cm**-1
 121:      1026.58 cm**-1
 122:      1032.02 cm**-1
 123:      1039.91 cm**-1
 124:      1045.30 cm**-1
 125:      1050.21 cm**-1
 126:      1051.40 cm**-1
 127:      1052.93 cm**-1
 128:      1061.03 cm**-1
 129:      1062.83 cm**-1
 130:      1066.69 cm**-1
 131:      1084.41 cm**-1
 132:      1097.04 cm**-1
 133:      1101.19 cm**-1
 134:      1112.70 cm**-1
 135:      1121.15 cm**-1
 136:      1159.62 cm**-1
 137:      1160.37 cm**-1
 138:      1164.49 cm**-1
 139:      1167.63 cm**-1
 140:      1173.07 cm**-1
 141:      1185.19 cm**-1
 142:      1186.03 cm**-1
 143:      1198.88 cm**-1
 144:      1199.38 cm**-1
 145:      1205.05 cm**-1
 146:      1211.51 cm**-1
 147:      1222.49 cm**-1
 148:      1230.54 cm**-1
 149:      1239.67 cm**-1
 150:      1244.13 cm**-1
 151:      1256.01 cm**-1
 152:      1262.49 cm**-1
 153:      1267.13 cm**-1
 154:      1288.22 cm**-1
 155:      1296.97 cm**-1
 156:      1318.82 cm**-1
 157:      1324.04 cm**-1
 158:      1329.19 cm**-1
 159:      1352.20 cm**-1
 160:      1358.19 cm**-1
 161:      1367.22 cm**-1
 162:      1368.96 cm**-1
 163:      1372.57 cm**-1
 164:      1375.99 cm**-1
 165:      1377.55 cm**-1
 166:      1381.79 cm**-1
 167:      1385.38 cm**-1
 168:      1386.31 cm**-1
 169:      1390.95 cm**-1
 170:      1402.42 cm**-1
 171:      1410.50 cm**-1
 172:      1412.06 cm**-1
 173:      1446.16 cm**-1
 174:      1447.09 cm**-1
 175:      1457.69 cm**-1
 176:      1458.64 cm**-1
 177:      1460.12 cm**-1
 178:      1465.35 cm**-1
 179:      1466.84 cm**-1
 180:      1471.04 cm**-1
 181:      1471.21 cm**-1
 182:      1476.64 cm**-1
 183:      1477.85 cm**-1
 184:      1482.15 cm**-1
 185:      1485.72 cm**-1
 186:      1486.91 cm**-1
 187:      1490.01 cm**-1
 188:      1507.17 cm**-1
 189:      1524.90 cm**-1
 190:      1526.81 cm**-1
 191:      1534.49 cm**-1
 192:      1535.09 cm**-1
 193:      1540.58 cm**-1
 194:      1582.62 cm**-1
 195:      1639.59 cm**-1
 196:      1641.82 cm**-1
 197:      1646.02 cm**-1
 198:      1649.15 cm**-1
 199:      1650.87 cm**-1
 200:      1662.24 cm**-1
 201:      1663.00 cm**-1
 202:      1667.21 cm**-1
 203:      1675.75 cm**-1
 204:      1697.11 cm**-1
 205:      1858.83 cm**-1
 206:      3048.81 cm**-1
 207:      3051.65 cm**-1
 208:      3052.62 cm**-1
 209:      3053.41 cm**-1
 210:      3059.81 cm**-1
 211:      3076.57 cm**-1
 212:      3117.47 cm**-1
 213:      3126.73 cm**-1
 214:      3128.80 cm**-1
 215:      3132.35 cm**-1
 216:      3134.54 cm**-1
 217:      3135.48 cm**-1
 218:      3138.30 cm**-1
 219:      3142.47 cm**-1
 220:      3145.40 cm**-1
 221:      3146.08 cm**-1
 222:      3147.31 cm**-1
 223:      3148.65 cm**-1
 224:      3171.83 cm**-1
 225:      3176.86 cm**-1
 226:      3187.60 cm**-1
 227:      3193.15 cm**-1
 228:      3196.24 cm**-1
 229:      3199.46 cm**-1
 230:      3200.74 cm**-1
 231:      3204.42 cm**-1
 232:      3205.57 cm**-1
 233:      3206.65 cm**-1
 234:      3209.51 cm**-1
 235:      3213.27 cm**-1
 236:      3214.79 cm**-1
 237:      3214.91 cm**-1
 238:      3216.79 cm**-1
 239:      3217.28 cm**-1
 240:      3220.80 cm**-1
 241:      3221.49 cm**-1
 242:      3226.65 cm**-1
 243:      3227.18 cm**-1
 244:      3232.03 cm**-1
 245:      3405.89 cm**-1


------------
NORMAL MODES
------------

These modes are the cartesian displacements weighted by the diagonal matrix
M(i,i)=1/sqrt(m[i]) where m[i] is the mass of the displaced atom
Thus, these vectors are normalized but *not* orthogonal

                  0          1          2          3          4          5    
      0       0.000000   0.000000   0.000000   0.000000   0.000000   0.000000
      1       0.000000   0.000000   0.000000   0.000000   0.000000   0.000000
      2       0.000000   0.000000   0.000000   0.000000   0.000000   0.000000
      3       0.000000   0.000000   0.000000   0.000000   0.000000   0.000000
      4       0.000000   0.000000   0.000000   0.000000   0.000000   0.000000
      5       0.000000   0.000000   0.000000   0.000000   0.000000   0.000000
      6       0.000000   0.000000   0.000000   0.000000   0.000000   0.000000
      7       0.000000   0.000000   0.000000   0.000000   0.000000   0.000000
      8       0.000000   0.000000   0.000000   0.000000   0.000000   0.000000
      9       0.000000   0.000000   0.000000   0.000000   0.000000   0.000000
     10       0.000000   0.000000   0.000000   0.000000   0.000000   0.000000
     11       0.000000   0.000000   0.000000   0.000000   0.000000   0.000000
     12       0.000000   0.000000   0.000000   0.000000   0.000000   0.000000
     13       0.000000   0.000000   0.000000   0.000000   0.000000   0.000000
     14       0.000000   0.000000   0.000000   0.000000   0.000000   0.000000
     15       0.000000   0.000000   0.000000   0.000000   0.000000   0.000000
     16       0.000000   0.000000   0.000000   0.000000   0.000000   0.000000
     17       0.000000   0.000000   0.000000   0.000000   0.000000   0.000000
     18       0.000000   0.000000   0.000000   0.000000   0.000000   0.000000
     19       0.000000   0.000000   0.000000   0.000000   0.000000   0.000000
     20       0.000000   0.000000   0.000000   0.000000   0.000000   0.000000
     21       0.000000   0.000000   0.000000   0.000000   0.000000   0.000000
     22       0.000000   0.000000   0.000000   0.000000   0.000000   0.000000
     23       0.000000   0.000000   0.000000   0.000000   0.000000   0.000000
     24       0.000000   0.000000   0.000000   0.000000   0.000000   0.000000
     25       0.000000   0.000000   0.000000   0.000000   0.000000   0.000000
     26       0.000000   0.000000   0.000000   0.000000   0.000000   0.000000
     27       0.000000   0.000000   0.000000   0.000000   0.000000   0.000000
     28       0.000000   0.000000   0.000000   0.000000   0.000000   0.000000
     29       0.000000   0.000000   0.000000   0.000000   0.000000   0.000000
     30       0.000000   0.000000   0.000000   0.000000   0.000000   0.000000
     31       0.000000   0.000000   0.000000   0.000000   0.000000   0.000000
     32       0.000000   0.000000   0.000000   0.000000   0.000000   0.000000
     33       0.000000   0.000000   0.000000   0.000000   0.000000   0.000000
     34       0.000000   0.000000   0.000000   0.000000   0.000000   0.000000
     35       0.000000   0.000000   0.000000   0.000000   0.000000   0.000000
     36       0.000000   0.000000   0.000000   0.000000   0.000000   0.000000
     37       0.000000   0.000000   0.000000   0.000000   0.000000   0.000000
     38       0.000000   0.000000   0.000000   0.000000   0.000000   0.000000
     39       0.000000   0.000000   0.000000   0.000000   0.000000   0.000000
     40       0.000000   0.000000   0.000000   0.000000   0.000000   0.000000
     41       0.000000   0.000000   0.000000   0.000000   0.000000   0.000000
     42       0.000000   0.000000   0.000000   0.000000   0.000000   0.000000
     43       0.000000   0.000000   0.000000   0.000000   0.000000   0.000000
     44       0.000000   0.000000   0.000000   0.000000   0.000000   0.000000
     45       0.000000   0.000000   0.000000   0.000000   0.000000   0.000000
     46       0.000000   0.000000   0.000000   0.000000   0.000000   0.000000
     47       0.000000   0.000000   0.000000   0.000000   0.000000   0.000000
     48       0.000000   0.000000   0.000000   0.000000   0.000000   0.000000
     49       0.000000   0.000000   0.000000   0.000000   0.000000   0.000000
     50       0.000000   0.000000   0.000000   0.000000   0.000000   0.000000
     51       0.000000   0.000000   0.000000   0.000000   0.000000   0.000000
     52       0.000000   0.000000   0.000000   0.000000   0.000000   0.000000
     53       0.000000   0.000000   0.000000   0.000000   0.000000   0.000000
     54       0.000000   0.000000   0.000000   0.000000   0.000000   0.000000
     55       0.000000   0.000000   0.000000   0.000000   0.000000   0.000000
     56       0.000000   0.000000   0.000000   0.000000   0.000000   0.000000
     57       0.000000   0.000000   0.000000   0.000000   0.000000   0.000000
     58       0.000000   0.000000   0.000000   0.000000   0.000000   0.000000
     59       0.000000   0.000000   0.000000   0.000000   0.000000   0.000000
     60       0.000000   0.000000   0.000000   0.000000   0.000000   0.000000
     61       0.000000   0.000000   0.000000   0.000000   0.000000   0.000000
     62       0.000000   0.000000   0.000000   0.000000   0.000000   0.000000
     63       0.000000   0.000000   0.000000   0.000000   0.000000   0.000000
     64       0.000000   0.000000   0.000000   0.000000   0.000000   0.000000
     65       0.000000   0.000000   0.000000   0.000000   0.000000   0.000000
     66       0.000000   0.000000   0.000000   0.000000   0.000000   0.000000
     67       0.000000   0.000000   0.000000   0.000000   0.000000   0.000000
     68       0.000000   0.000000   0.000000   0.000000   0.000000   0.000000
     69       0.000000   0.000000   0.000000   0.000000   0.000000   0.000000
     70       0.000000   0.000000   0.000000   0.000000   0.000000   0.000000
     71       0.000000   0.000000   0.000000   0.000000   0.000000   0.000000
     72       0.000000   0.000000   0.000000   0.000000   0.000000   0.000000
     73       0.000000   0.000000   0.000000   0.000000   0.000000   0.000000
     74       0.000000   0.000000   0.000000   0.000000   0.000000   0.000000
     75       0.000000   0.000000   0.000000   0.000000   0.000000   0.000000
     76       0.000000   0.000000   0.000000   0.000000   0.000000   0.000000
     77       0.000000   0.000000   0.000000   0.000000   0.000000   0.000000
     78       0.000000   0.000000   0.000000   0.000000   0.000000   0.000000
     79       0.000000   0.000000   0.000000   0.000000   0.000000   0.000000
     80       0.000000   0.000000   0.000000   0.000000   0.000000   0.000000
     81       0.000000   0.000000   0.000000   0.000000   0.000000   0.000000
     82       0.000000   0.000000   0.000000   0.000000   0.000000   0.000000
     83       0.000000   0.000000   0.000000   0.000000   0.000000   0.000000
     84       0.000000   0.000000   0.000000   0.000000   0.000000   0.000000
     85       0.000000   0.000000   0.000000   0.000000   0.000000   0.000000
     86       0.000000   0.000000   0.000000   0.000000   0.000000   0.000000
     87       0.000000   0.000000   0.000000   0.000000   0.000000   0.000000
     88       0.000000   0.000000   0.000000   0.000000   0.000000   0.000000
     89       0.000000   0.000000   0.000000   0.000000   0.000000   0.000000
     90       0.000000   0.000000   0.000000   0.000000   0.000000   0.000000
     91       0.000000   0.000000   0.000000   0.000000   0.000000   0.000000
     92       0.000000   0.000000   0.000000   0.000000   0.000000   0.000000
     93       0.000000   0.000000   0.000000   0.000000   0.000000   0.000000
     94       0.000000   0.000000   0.000000   0.000000   0.000000   0.000000
     95       0.000000   0.000000   0.000000   0.000000   0.000000   0.000000
     96       0.000000   0.000000   0.000000   0.000000   0.000000   0.000000
     97       0.000000   0.000000   0.000000   0.000000   0.000000   0.000000
     98       0.000000   0.000000   0.000000   0.000000   0.000000   0.000000
     99       0.000000   0.000000   0.000000   0.000000   0.000000   0.000000
    100       0.000000   0.000000   0.000000   0.000000   0.000000   0.000000
    101       0.000000   0.000000   0.000000   0.000000   0.000000   0.000000
    102       0.000000   0.000000   0.000000   0.000000   0.000000   0.000000
    103       0.000000   0.000000   0.000000   0.000000   0.000000   0.000000
    104       0.000000   0.000000   0.000000   0.000000   0.000000   0.000000
    105       0.000000   0.000000   0.000000   0.000000   0.000000   0.000000
    106       0.000000   0.000000   0.000000   0.000000   0.000000   0.000000
    107       0.000000   0.000000   0.000000   0.000000   0.000000   0.000000
    108       0.000000   0.000000   0.000000   0.000000   0.000000   0.000000
    109       0.000000   0.000000   0.000000   0.000000   0.000000   0.000000
    110       0.000000   0.000000   0.000000   0.000000   0.000000   0.000000
    111       0.000000   0.000000   0.000000   0.000000   0.000000   0.000000
    112       0.000000   0.000000   0.000000   0.000000   0.000000   0.000000
    113       0.000000   0.000000   0.000000   0.000000   0.000000   0.000000
    114       0.000000   0.000000   0.000000   0.000000   0.000000   0.000000
    115       0.000000   0.000000   0.000000   0.000000   0.000000   0.000000
    116       0.000000   0.000000   0.000000   0.000000   0.000000   0.000000
    117       0.000000   0.000000   0.000000   0.000000   0.000000   0.000000
    118       0.000000   0.000000   0.000000   0.000000   0.000000   0.000000
    119       0.000000   0.000000   0.000000   0.000000   0.000000   0.000000
    120       0.000000   0.000000   0.000000   0.000000   0.000000   0.000000
    121       0.000000   0.000000   0.000000   0.000000   0.000000   0.000000
    122       0.000000   0.000000   0.000000   0.000000   0.000000   0.000000
    123       0.000000   0.000000   0.000000   0.000000   0.000000   0.000000
    124       0.000000   0.000000   0.000000   0.000000   0.000000   0.000000
    125       0.000000   0.000000   0.000000   0.000000   0.000000   0.000000
    126       0.000000   0.000000   0.000000   0.000000   0.000000   0.000000
    127       0.000000   0.000000   0.000000   0.000000   0.000000   0.000000
    128       0.000000   0.000000   0.000000   0.000000   0.000000   0.000000
    129       0.000000   0.000000   0.000000   0.000000   0.000000   0.000000
    130       0.000000   0.000000   0.000000   0.000000   0.000000   0.000000
    131       0.000000   0.000000   0.000000   0.000000   0.000000   0.000000
    132       0.000000   0.000000   0.000000   0.000000   0.000000   0.000000
    133       0.000000   0.000000   0.000000   0.000000   0.000000   0.000000
    134       0.000000   0.000000   0.000000   0.000000   0.000000   0.000000
    135       0.000000   0.000000   0.000000   0.000000   0.000000   0.000000
    136       0.000000   0.000000   0.000000   0.000000   0.000000   0.000000
    137       0.000000   0.000000   0.000000   0.000000   0.000000   0.000000
    138       0.000000   0.000000   0.000000   0.000000   0.000000   0.000000
    139       0.000000   0.000000   0.000000   0.000000   0.000000   0.000000
    140       0.000000   0.000000   0.000000   0.000000   0.000000   0.000000
    141       0.000000   0.000000   0.000000   0.000000   0.000000   0.000000
    142       0.000000   0.000000   0.000000   0.000000   0.000000   0.000000
    143       0.000000   0.000000   0.000000   0.000000   0.000000   0.000000
    144       0.000000   0.000000   0.000000   0.000000   0.000000   0.000000
    145       0.000000   0.000000   0.000000   0.000000   0.000000   0.000000
    146       0.000000   0.000000   0.000000   0.000000   0.000000   0.000000
    147       0.000000   0.000000   0.000000   0.000000   0.000000   0.000000
    148       0.000000   0.000000   0.000000   0.000000   0.000000   0.000000
    149       0.000000   0.000000   0.000000   0.000000   0.000000   0.000000
    150       0.000000   0.000000   0.000000   0.000000   0.000000   0.000000
    151       0.000000   0.000000   0.000000   0.000000   0.000000   0.000000
    152       0.000000   0.000000   0.000000   0.000000   0.000000   0.000000
    153       0.000000   0.000000   0.000000   0.000000   0.000000   0.000000
    154       0.000000   0.000000   0.000000   0.000000   0.000000   0.000000
    155       0.000000   0.000000   0.000000   0.000000   0.000000   0.000000
    156       0.000000   0.000000   0.000000   0.000000   0.000000   0.000000
    157       0.000000   0.000000   0.000000   0.000000   0.000000   0.000000
    158       0.000000   0.000000   0.000000   0.000000   0.000000   0.000000
    159       0.000000   0.000000   0.000000   0.000000   0.000000   0.000000
    160       0.000000   0.000000   0.000000   0.000000   0.000000   0.000000
    161       0.000000   0.000000   0.000000   0.000000   0.000000   0.000000
    162       0.000000   0.000000   0.000000   0.000000   0.000000   0.000000
    163       0.000000   0.000000   0.000000   0.000000   0.000000   0.000000
    164       0.000000   0.000000   0.000000   0.000000   0.000000   0.000000
    165       0.000000   0.000000   0.000000   0.000000   0.000000   0.000000
    166       0.000000   0.000000   0.000000   0.000000   0.000000   0.000000
    167       0.000000   0.000000   0.000000   0.000000   0.000000   0.000000
    168       0.000000   0.000000   0.000000   0.000000   0.000000   0.000000
    169       0.000000   0.000000   0.000000   0.000000   0.000000   0.000000
    170       0.000000   0.000000   0.000000   0.000000   0.000000   0.000000
    171       0.000000   0.000000   0.000000   0.000000   0.000000   0.000000
    172       0.000000   0.000000   0.000000   0.000000   0.000000   0.000000
    173       0.000000   0.000000   0.000000   0.000000   0.000000   0.000000
    174       0.000000   0.000000   0.000000   0.000000   0.000000   0.000000
    175       0.000000   0.000000   0.000000   0.000000   0.000000   0.000000
    176       0.000000   0.000000   0.000000   0.000000   0.000000   0.000000
    177       0.000000   0.000000   0.000000   0.000000   0.000000   0.000000
    178       0.000000   0.000000   0.000000   0.000000   0.000000   0.000000
    179       0.000000   0.000000   0.000000   0.000000   0.000000   0.000000
    180       0.000000   0.000000   0.000000   0.000000   0.000000   0.000000
    181       0.000000   0.000000   0.000000   0.000000   0.000000   0.000000
    182       0.000000   0.000000   0.000000   0.000000   0.000000   0.000000
    183       0.000000   0.000000   0.000000   0.000000   0.000000   0.000000
    184       0.000000   0.000000   0.000000   0.000000   0.000000   0.000000
    185       0.000000   0.000000   0.000000   0.000000   0.000000   0.000000
    186       0.000000   0.000000   0.000000   0.000000   0.000000   0.000000
    187       0.000000   0.000000   0.000000   0.000000   0.000000   0.000000
    188       0.000000   0.000000   0.000000   0.000000   0.000000   0.000000
    189       0.000000   0.000000   0.000000   0.000000   0.000000   0.000000
    190       0.000000   0.000000   0.000000   0.000000   0.000000   0.000000
    191       0.000000   0.000000   0.000000   0.000000   0.000000   0.000000
    192       0.000000   0.000000   0.000000   0.000000   0.000000   0.000000
    193       0.000000   0.000000   0.000000   0.000000   0.000000   0.000000
    194       0.000000   0.000000   0.000000   0.000000   0.000000   0.000000
    195       0.000000   0.000000   0.000000   0.000000   0.000000   0.000000
    196       0.000000   0.000000   0.000000   0.000000   0.000000   0.000000
    197       0.000000   0.000000   0.000000   0.000000   0.000000   0.000000
    198       0.000000   0.000000   0.000000   0.000000   0.000000   0.000000
    199       0.000000   0.000000   0.000000   0.000000   0.000000   0.000000
    200       0.000000   0.000000   0.000000   0.000000   0.000000   0.000000
    201       0.000000   0.000000   0.000000   0.000000   0.000000   0.000000
    202       0.000000   0.000000   0.000000   0.000000   0.000000   0.000000
    203       0.000000   0.000000   0.000000   0.000000   0.000000   0.000000
    204       0.000000   0.000000   0.000000   0.000000   0.000000   0.000000
    205       0.000000   0.000000   0.000000   0.000000   0.000000   0.000000
    206       0.000000   0.000000   0.000000   0.000000   0.000000   0.000000
    207       0.000000   0.000000   0.000000   0.000000   0.000000   0.000000
    208       0.000000   0.000000   0.000000   0.000000   0.000000   0.000000
    209       0.000000   0.000000   0.000000   0.000000   0.000000   0.000000
    210       0.000000   0.000000   0.000000   0.000000   0.000000   0.000000
    211       0.000000   0.000000   0.000000   0.000000   0.000000   0.000000
    212       0.000000   0.000000   0.000000   0.000000   0.000000   0.000000
    213       0.000000   0.000000   0.000000   0.000000   0.000000   0.000000
    214       0.000000   0.000000   0.000000   0.000000   0.000000   0.000000
    215       0.000000   0.000000   0.000000   0.000000   0.000000   0.000000
    216       0.000000   0.000000   0.000000   0.000000   0.000000   0.000000
    217       0.000000   0.000000   0.000000   0.000000   0.000000   0.000000
    218       0.000000   0.000000   0.000000   0.000000   0.000000   0.000000
    219       0.000000   0.000000   0.000000   0.000000   0.000000   0.000000
    220       0.000000   0.000000   0.000000   0.000000   0.000000   0.000000
    221       0.000000   0.000000   0.000000   0.000000   0.000000   0.000000
    222       0.000000   0.000000   0.000000   0.000000   0.000000   0.000000
    223       0.000000   0.000000   0.000000   0.000000   0.000000   0.000000
    224       0.000000   0.000000   0.000000   0.000000   0.000000   0.000000
    225       0.000000   0.000000   0.000000   0.000000   0.000000   0.000000
    226       0.000000   0.000000   0.000000   0.000000   0.000000   0.000000
    227       0.000000   0.000000   0.000000   0.000000   0.000000   0.000000
    228       0.000000   0.000000   0.000000   0.000000   0.000000   0.000000
    229       0.000000   0.000000   0.000000   0.000000   0.000000   0.000000
    230       0.000000   0.000000   0.000000   0.000000   0.000000   0.000000
    231       0.000000   0.000000   0.000000   0.000000   0.000000   0.000000
    232       0.000000   0.000000   0.000000   0.000000   0.000000   0.000000
    233       0.000000   0.000000   0.000000   0.000000   0.000000   0.000000
    234       0.000000   0.000000   0.000000   0.000000   0.000000   0.000000
    235       0.000000   0.000000   0.000000   0.000000   0.000000   0.000000
    236       0.000000   0.000000   0.000000   0.000000   0.000000   0.000000
    237       0.000000   0.000000   0.000000   0.000000   0.000000   0.000000
    238       0.000000   0.000000   0.000000   0.000000   0.000000   0.000000
    239       0.000000   0.000000   0.000000   0.000000   0.000000   0.000000
    240       0.000000   0.000000   0.000000   0.000000   0.000000   0.000000
    241       0.000000   0.000000   0.000000   0.000000   0.000000   0.000000
    242       0.000000   0.000000   0.000000   0.000000   0.000000   0.000000
    243       0.000000   0.000000   0.000000   0.000000   0.000000   0.000000
    244       0.000000   0.000000   0.000000   0.000000   0.000000   0.000000
    245       0.000000   0.000000   0.000000   0.000000   0.000000   0.000000
                  6          7          8          9         10         11    
      0      -0.022265   0.011632  -0.011547  -0.034810  -0.098154   0.080135
      1      -0.001377   0.012537  -0.018370   0.005786  -0.041760   0.004305
      2      -0.001584  -0.015353  -0.012188  -0.023190   0.013340   0.029587
      3       0.011589  -0.037055  -0.014289  -0.001713  -0.073114   0.002984
      4      -0.000978   0.012626   0.024763   0.000039   0.028021   0.000197
      5      -0.024257  -0.002259  -0.015510  -0.013512  -0.000871   0.057818
      6       0.010778  -0.005712  -0.031293  -0.014901   0.013016  -0.022727
      7       0.004992   0.008275  -0.025114   0.013940  -0.015423  -0.023574
      8      -0.007950  -0.018144  -0.025071  -0.006400   0.015637   0.013961
      9       0.003901  -0.037205   0.003992  -0.004853  -0.045196   0.012524
     10       0.016995   0.012046  -0.001377   0.002117  -0.007336  -0.020463
     11       0.000707  -0.011310  -0.009785  -0.016787   0.010214   0.022793
     12      -0.003277  -0.007962  -0.013025  -0.018547  -0.054251   0.027221
     13       0.006345   0.006235  -0.017839   0.008743  -0.023882  -0.013797
     14      -0.003020  -0.020380  -0.016372  -0.013064   0.012504   0.021190
     15       0.006501  -0.038744  -0.000978  -0.007412  -0.056461   0.012290
     16       0.017407  -0.002791  -0.007684   0.005234  -0.011719  -0.024566
     17      -0.001367  -0.030370  -0.013465  -0.009322   0.010485   0.017206
     18       0.015140  -0.062028   0.004345  -0.007821  -0.054409   0.002151
     19       0.016905   0.002920  -0.005577   0.005072  -0.010785  -0.021969
     20      -0.007605  -0.025055  -0.022975  -0.008391   0.005282   0.021179
     21       0.006475  -0.039298  -0.001324  -0.006236  -0.054806   0.011524
     22       0.028099  -0.035495   0.000608  -0.003299  -0.011709  -0.029658
     23       0.007632  -0.058799  -0.007007  -0.000625   0.018782   0.001600
     24       0.019646  -0.076878   0.006214  -0.004740  -0.046318  -0.003158
     25       0.024836  -0.039065   0.007396   0.001332  -0.011176  -0.021714
     26       0.017011  -0.078206  -0.006761  -0.002423   0.023877  -0.011625
     27       0.029616  -0.105825   0.012367  -0.005455  -0.040450  -0.012224
     28       0.010241  -0.007262   0.000542   0.019938  -0.007820  -0.017630
     29       0.019029  -0.077802  -0.006906  -0.015888   0.016616  -0.006897
     30       0.019978  -0.077472   0.005745  -0.002217  -0.044628  -0.005238
     31       0.040835  -0.084792   0.024087  -0.020839  -0.015330  -0.020121
     32       0.024227  -0.097935  -0.006567   0.014652   0.038142  -0.031365
     33       0.031613  -0.107755   0.012375  -0.001222  -0.037767  -0.017670
     34       0.040679  -0.089908   0.029808  -0.019620  -0.017100  -0.015284
     35       0.030948  -0.111879  -0.006331   0.014511   0.043011  -0.041207
     36       0.006784  -0.040050  -0.002871  -0.001542  -0.052115   0.008109
     37       0.058359  -0.128248   0.035457  -0.048263  -0.018467  -0.026446
     38       0.022505  -0.097678  -0.007635   0.033749   0.046353  -0.037952
     39       0.006799  -0.040180  -0.003409   0.000581  -0.050802   0.006531
     40       0.072230  -0.168867   0.050522  -0.068858  -0.023062  -0.025179
     41       0.026793  -0.110458  -0.008606   0.048863   0.058116  -0.053305
     42      -0.006038  -0.002920  -0.010475  -0.003590  -0.061288   0.023071
     43       0.057487  -0.121013   0.027964  -0.049458  -0.014748  -0.035091
     44       0.015696  -0.080901  -0.007473   0.033375   0.039185  -0.024513
     45      -0.016193   0.026046  -0.016728  -0.003184  -0.067395   0.033373
     46       0.069386  -0.152936   0.036085  -0.069290  -0.015116  -0.040451
     47       0.015429  -0.081597  -0.008181   0.047177   0.044461  -0.029048
     48      -0.006326  -0.002291  -0.009876  -0.005970  -0.062598   0.025085
     49       0.042509  -0.074530   0.010128  -0.026788  -0.011449  -0.036466
     50       0.007974  -0.061801  -0.006625   0.016042   0.025242  -0.004716
     51      -0.017193   0.027976  -0.016615  -0.007667  -0.069788   0.037684
     52       0.042449  -0.071665   0.005084  -0.029780  -0.009102  -0.041839
     53       0.002082  -0.046913  -0.007334   0.016920   0.019919   0.005161
     54       0.003597   0.033260  -0.073882  -0.047819   0.078930  -0.018468
     55      -0.009659   0.021651  -0.039066   0.014292  -0.025831  -0.013360
     56      -0.011096  -0.007809  -0.036199  -0.014380   0.030573   0.015796
     57      -0.003626   0.044358  -0.079016  -0.058340   0.064989   0.008165
     58      -0.041949   0.047802  -0.031501  -0.010425  -0.148352   0.114101
     59      -0.020028   0.035127  -0.079387  -0.054970   0.086757   0.039044
     60       0.015322   0.014454  -0.064521  -0.030202   0.099362  -0.060944
     61      -0.048832   0.054303  -0.024111  -0.024058  -0.193698   0.168933
     62      -0.031199   0.057828  -0.102455  -0.067509   0.104804   0.045034
     63      -0.009462   0.074165  -0.112038  -0.084227   0.113350   0.014113
     64      -0.056883   0.058517  -0.036983  -0.009037  -0.175406   0.130154
     65      -0.023324   0.043696  -0.088020  -0.061002   0.094952   0.042444
     66      -0.022515   0.052638  -0.063938  -0.068293  -0.029958   0.092036
     67      -0.044658   0.050482  -0.028257  -0.016594  -0.167398   0.137848
     68      -0.012699   0.037266  -0.081371  -0.067861   0.103836   0.048389
     69       0.031238   0.020840  -0.097095  -0.033599   0.219699  -0.142783
     70      -0.005525   0.018699  -0.045769   0.021342   0.005200  -0.046425
     71      -0.017349  -0.008700  -0.042242  -0.000462   0.033588  -0.006125
     72       0.036847   0.012598  -0.093568  -0.025446   0.231448  -0.163469
     73       0.017889  -0.000209  -0.051852   0.039549   0.095149  -0.139684
     74      -0.012711  -0.038002  -0.008707   0.029149  -0.017032  -0.012961
     75       0.028298   0.049096  -0.134255  -0.060005   0.285600  -0.151759
     76      -0.016712   0.028840  -0.056058   0.021075  -0.001339  -0.040854
     77      -0.019471  -0.000922  -0.051988  -0.006463   0.047533  -0.007425
     78       0.049697  -0.008212  -0.082141  -0.005072   0.251380  -0.208472
     79      -0.014717   0.025267  -0.034873   0.008806  -0.053239   0.014843
     80      -0.024922   0.012672  -0.070206  -0.013986   0.072099  -0.014008
     81      -0.022098   0.073802  -0.092867  -0.086259   0.031934   0.075621
     82       0.003167   0.011737  -0.053796   0.032276   0.052446  -0.096882
     83       0.000796  -0.038563   0.001017   0.004782  -0.012246   0.015501
     84      -0.027546   0.103740  -0.127449  -0.116584   0.085178   0.080678
     85      -0.007315   0.021385  -0.063392   0.035932   0.040769  -0.088668
     86      -0.001581  -0.031167  -0.007358  -0.001044  -0.002603   0.017491
     87      -0.016714   0.065590  -0.089390  -0.078454   0.042690   0.055591
     88       0.025557  -0.006896  -0.059642   0.046601   0.138891  -0.185415
     89       0.007794  -0.069703   0.032763   0.039021  -0.053037  -0.003675
     90      -0.040873   0.082835  -0.076762  -0.093137  -0.064424   0.159602
     91       0.000692   0.013593  -0.049704   0.027545   0.034429  -0.077096
     92       0.005071  -0.038179   0.005242  -0.008025  -0.010559   0.028959
     93       0.013128  -0.040577  -0.019407  -0.005533  -0.041424  -0.000525
     94       0.030414   0.046623  -0.020229  -0.014263  -0.019257  -0.014749
     95       0.003640  -0.009542  -0.017346  -0.017953   0.009909   0.020664
     96       0.005056  -0.016053  -0.038172   0.026246  -0.029909  -0.019553
     97       0.041657   0.047355  -0.022462  -0.036568  -0.029276  -0.005820
     98       0.014346   0.022016  -0.045176  -0.020707   0.006418   0.014748
     99       0.010198  -0.020511  -0.064941   0.034900  -0.021636  -0.041876
    100       0.054944   0.084187  -0.037856  -0.053356  -0.041892   0.003812
    101       0.013917   0.018053  -0.048224  -0.017671   0.009030   0.010271
    102       0.003451   0.001811  -0.082905   0.064568  -0.009485  -0.060236
    103       0.064621   0.084138  -0.038757  -0.074315  -0.051692   0.012976
    104       0.021613   0.042104  -0.068954  -0.017989   0.006895   0.004580
    105       0.022438  -0.051313  -0.070387   0.011675  -0.027257  -0.044689
    106       0.057411   0.119691  -0.051108  -0.047548  -0.043713   0.003685
    107       0.003566  -0.015775  -0.025811  -0.013085   0.014684   0.012043
    108       0.024822  -0.054495  -0.091405   0.020987  -0.019873  -0.063363
    109       0.069100   0.148504  -0.063258  -0.062433  -0.054586   0.011726
    110       0.003728  -0.017363  -0.029771  -0.010764   0.016465   0.007998
    111       0.031697  -0.077204  -0.049804  -0.021152  -0.042374  -0.025113
    112       0.045361   0.118381  -0.048806  -0.024361  -0.031978  -0.005957
    113      -0.006632  -0.047401   0.001351  -0.010834   0.017781   0.018008
    114       0.041428  -0.101613  -0.053267  -0.038942  -0.047715  -0.026964
    115       0.046581   0.145478  -0.058983  -0.020042  -0.032552  -0.005782
    116      -0.014387  -0.074399   0.019199  -0.006798   0.021901   0.018890
    117       0.027443  -0.070502  -0.025099  -0.028790  -0.049357  -0.003769
    118       0.031711   0.081101  -0.033146  -0.008217  -0.019948  -0.014896
    119      -0.006556  -0.043510   0.004919  -0.013258   0.015702   0.022531
    120       0.034231  -0.089521  -0.011586  -0.051534  -0.061386   0.009836
    121       0.022252   0.078182  -0.029584   0.007938  -0.010697  -0.021050
    122      -0.014831  -0.067940   0.024600  -0.011479   0.017956   0.027487
    123      -0.010397   0.025493  -0.042048   0.072351  -0.021111  -0.032979
    124       0.043937   0.007073  -0.005184  -0.058592  -0.032181   0.002578
    125       0.024628   0.062486  -0.075851  -0.020405   0.003614   0.010079
    126      -0.024473   0.103807  -0.097847   0.170620   0.012391  -0.091908
    127       0.041759   0.051494  -0.025122  -0.032997  -0.028712  -0.008102
    128       0.032539   0.074156  -0.063511  -0.058317  -0.018718   0.041257
    129      -0.025624   0.101956  -0.093280   0.168469   0.011193  -0.088661
    130       0.024683   0.102121  -0.049476   0.038453  -0.005646  -0.043354
    131       0.027249   0.046575  -0.020607  -0.091565  -0.034209   0.074802
    132      -0.040092   0.136596  -0.101424   0.215208   0.024267  -0.106737
    133       0.044054   0.020358  -0.010892  -0.053518  -0.032292   0.000860
    134       0.043066   0.105958  -0.088682  -0.059953  -0.022990   0.037431
    135      -0.019128   0.132606  -0.140931   0.204087   0.027754  -0.125415
    136       0.054822   0.067846  -0.031435  -0.061901  -0.044536   0.008257
    137       0.033724   0.080343  -0.072289  -0.051649  -0.015814   0.034581
    138      -0.009356   0.028389  -0.048885   0.076796  -0.018459  -0.038382
    139       0.063957  -0.063796   0.029378  -0.151406  -0.060615   0.048707
    140       0.027004   0.096495  -0.128769   0.029581   0.029268  -0.036330
    141      -0.006618   0.047507  -0.082220   0.104549  -0.003289  -0.066706
    142       0.061188  -0.047150   0.022359  -0.150371  -0.062311   0.053803
    143       0.027855   0.100376  -0.136733   0.036248   0.033017  -0.043565
    144      -0.022717   0.065542  -0.056616   0.120667  -0.008126  -0.053304
    145       0.072477  -0.099656   0.046153  -0.186581  -0.070286   0.063475
    146       0.022777   0.132347  -0.155681   0.057966   0.039090  -0.051883
    147       0.001788  -0.027878  -0.009949   0.005663  -0.043373   0.003266
    148       0.072586  -0.100381   0.046231  -0.186085  -0.070028   0.062802
    149       0.032869   0.079811  -0.131816   0.028563   0.033664  -0.046728
    150      -0.014465  -0.004918   0.009244   0.027996  -0.045520   0.011007
    151       0.030965  -0.010940  -0.000394  -0.022312  -0.012616  -0.020702
    152       0.025643   0.060596  -0.069223  -0.031567  -0.002337   0.019653
    153      -0.010543  -0.044998   0.039735  -0.018372  -0.058253   0.041457
    154       0.029220  -0.033592   0.006446  -0.023016  -0.006161  -0.024000
    155       0.020411   0.059094  -0.081597   0.000155   0.015500  -0.006027
    156      -0.021536   0.017652   0.009262   0.048282  -0.046213   0.007504
    157       0.032478  -0.032953   0.006974  -0.034364  -0.011361  -0.017040
    158       0.033525   0.087988  -0.091821  -0.031069  -0.004809   0.015042
    159      -0.016135  -0.006374   0.017053   0.024113  -0.049422   0.017239
    160       0.020952   0.017294  -0.009675   0.016800  -0.004938  -0.037879
    161       0.024722   0.036377  -0.031812  -0.073043  -0.022366   0.057392
    162       0.004777  -0.037510   0.002411  -0.004614  -0.048520   0.011180
    163       0.004484   0.011441   0.025686   0.004029   0.019172  -0.010796
    164      -0.011186  -0.008186   0.012252  -0.003585  -0.000147   0.026039
    165      -0.002548  -0.039540   0.023442  -0.014125  -0.010092   0.026325
    166       0.000742   0.009688   0.055779   0.003996   0.041973  -0.010495
    167      -0.006640  -0.008346   0.058873   0.023083  -0.022195  -0.010896
    168       0.003774  -0.052333   0.017717  -0.065129   0.046097   0.064603
    169      -0.001794   0.002363   0.117169  -0.007054   0.091269  -0.006477
    170      -0.012776   0.006862   0.050081   0.079058  -0.092933  -0.051592
    171       0.014228  -0.059511  -0.007101  -0.088054   0.044190   0.073900
    172       0.000118  -0.001550   0.136957  -0.012157   0.103055  -0.007919
    173      -0.019091   0.016900   0.011871   0.094922  -0.118271  -0.050340
    174      -0.003253  -0.056241   0.043037  -0.087893   0.106001   0.092620
    175      -0.006742  -0.000226   0.153005  -0.013255   0.127093   0.001095
    176      -0.010618   0.008618   0.091745   0.114007  -0.130390  -0.094267
    177       0.001764  -0.066659   0.038269  -0.129146   0.151652   0.123878
    178      -0.008748  -0.006306   0.201417  -0.022987   0.166649   0.005350
    179      -0.015256   0.020527   0.085529   0.158104  -0.185870  -0.126929
    180      -0.016627  -0.046968   0.074075  -0.058293   0.107849   0.081264
    181      -0.009176   0.005062   0.126704  -0.006579   0.111810   0.003105
    182      -0.002500  -0.004589   0.140559   0.093469  -0.098658  -0.096180
    183      -0.022000  -0.049856   0.093343  -0.076238   0.154771   0.103351
    184      -0.013016   0.003191   0.154372  -0.011131   0.139411   0.008891
    185      -0.000865  -0.003181   0.172879   0.121536  -0.129093  -0.130274
    186      -0.023102  -0.033926   0.080388  -0.005165   0.048596   0.041073
    187      -0.006839   0.012688   0.065272   0.005945   0.061291  -0.002028
    188       0.003482  -0.019500   0.148255   0.037182  -0.027503  -0.054556
    189      -0.033680  -0.026875   0.106114   0.018949   0.048632   0.031183
    190      -0.008990   0.016704   0.044899   0.010947   0.049838   0.000142
    191       0.009694  -0.028874   0.184847   0.022661  -0.004068  -0.057039
    192      -0.016153  -0.030425   0.055205   0.015522  -0.008827   0.015049
    193      -0.001615   0.014990   0.029027   0.011035   0.026007  -0.008992
    194       0.001499  -0.021503   0.107604   0.002189   0.010422  -0.012201
    195      -0.021367  -0.021500   0.059509   0.051680  -0.049318  -0.011084
    196       0.000240   0.021401  -0.019535   0.021302  -0.014110  -0.013381
    197       0.006015  -0.031396   0.114022  -0.034410   0.057559   0.013599
    198      -0.007884  -0.037719   0.028187   0.001874  -0.035630   0.018400
    199       0.015063   0.002046  -0.000568   0.006427  -0.005477  -0.023492
    200       0.009244   0.009346  -0.022782  -0.028848   0.002379   0.027523
    201       0.029127   0.039264   0.054316   0.008049   0.022233  -0.040692
    202       0.011024  -0.005978  -0.007902  -0.016683  -0.014375  -0.040836
    203      -0.002311  -0.064212  -0.055129   0.045211   0.008088   0.001519
    204       0.034882   0.018171   0.038818   0.029767   0.031642  -0.035780
    205       0.016056  -0.005600  -0.008387   0.023087   0.002549  -0.016826
    206      -0.012672  -0.014119  -0.018917   0.018683  -0.003096   0.004692
    207       0.006087   0.055422   0.065709   0.023311   0.028636  -0.014356
    208      -0.045502  -0.020161  -0.019539   0.051608   0.012718   0.025904
    209      -0.009638   0.035623   0.017571  -0.005218  -0.012714   0.003862
    210       0.051797   0.044568   0.055947   0.075677   0.044887   0.035864
    211       0.071754   0.009434  -0.003232   0.170697   0.048019   0.171003
    212      -0.034355   0.087653   0.056261  -0.046272  -0.026715  -0.010642
    213       0.115037   0.008942   0.029664   0.124165   0.059981   0.061390
    214       0.226509   0.042945   0.020381   0.243393   0.067474   0.249819
    215      -0.055161   0.092320   0.059755  -0.059642  -0.030718  -0.020114
    216       0.016851   0.079418   0.079415   0.066462   0.041988   0.054014
    217      -0.005748  -0.002030  -0.017396   0.199723   0.059474   0.219429
    218      -0.034401   0.132606   0.089765  -0.071116  -0.035696  -0.014368
    219       0.054455   0.071119   0.071653   0.108581   0.054919   0.094913
    220       0.090859   0.023030  -0.003939   0.294579   0.087302   0.336881
    221      -0.054268   0.172713   0.119625  -0.103405  -0.046542  -0.026261
    222      -0.069099   0.124549   0.112148   0.002979   0.022442   0.019330
    223      -0.213351  -0.045842  -0.050120   0.105951   0.034955   0.116227
    224      -0.009707   0.125971   0.084964  -0.055238  -0.031002  -0.003471
    225      -0.100823   0.151218   0.129807  -0.005495   0.019884   0.031936
    226      -0.284579  -0.055639  -0.062599   0.125818   0.043466   0.150642
    227      -0.010099   0.160923   0.111093  -0.074647  -0.038114  -0.006357
    228      -0.115777   0.134830   0.121834  -0.049965   0.006058  -0.032191
    229      -0.333758  -0.077780  -0.067308  -0.014928  -0.000825  -0.033206
    230       0.015278   0.074532   0.046665  -0.014408  -0.017115   0.011197
    231      -0.185873   0.168929   0.146654  -0.100759  -0.009534  -0.061093
    232      -0.509268  -0.115385  -0.095318  -0.092638  -0.021086  -0.119936
    233       0.035260   0.069419   0.042953  -0.001799  -0.013398   0.019965
    234      -0.075437   0.101387   0.099413  -0.038346   0.009513  -0.046733
    235      -0.241321  -0.063418  -0.050673  -0.038065  -0.010983  -0.072593
    236       0.015060   0.029578   0.013077   0.010398  -0.008035   0.014639
    237      -0.111480   0.109803   0.106823  -0.079001  -0.002964  -0.085819
    238      -0.332822  -0.085771  -0.063562  -0.128569  -0.037533  -0.183051
    239       0.033352  -0.010365  -0.016569   0.041275   0.002409   0.025213
    240       0.060104  -0.032138   0.001884   0.054340   0.043039  -0.048417
    241       0.059373   0.001863  -0.003375   0.042127   0.011446  -0.022543
    242      -0.025172  -0.001509  -0.009533   0.009513  -0.007574   0.008987
    243       0.028716  -0.018905  -0.024952   0.005766   0.035270  -0.046319
    244       0.013440   0.003495  -0.022772   0.016695  -0.002276  -0.032232
    245      -0.013068  -0.020381  -0.026268   0.003149   0.008119   0.011903
                 12         13         14         15         16         17    
      0       0.038535   0.022286  -0.022033  -0.032659   0.001192   0.038705
      1       0.020514  -0.003456  -0.004130   0.007421   0.034657   0.056307
      2       0.072215   0.032463  -0.013625  -0.023052   0.037061  -0.008329
      3      -0.007638   0.014533  -0.034055   0.017249  -0.033759   0.018996
      4       0.064162   0.036509  -0.006557   0.007364   0.050760  -0.056772
      5       0.136910   0.129589  -0.037579  -0.038167   0.043220   0.027547
      6      -0.020212   0.039161  -0.050450  -0.014703  -0.001206   0.016367
      7      -0.008684   0.000045  -0.011894   0.013729   0.030300   0.061269
      8       0.001375   0.019725  -0.016909  -0.008149   0.023974   0.046566
      9      -0.010746   0.014601  -0.029508   0.020144  -0.025943   0.001580
     10       0.041329   0.016601  -0.006942   0.008984   0.030984  -0.031968
     11       0.038136   0.036917  -0.014496  -0.017440   0.025758   0.008220
     12       0.003137   0.035895  -0.033724  -0.020851  -0.004688   0.030839
     13       0.018613   0.003816  -0.008514   0.009240   0.034884   0.044089
     14       0.037302   0.026247  -0.015096  -0.014077   0.030290   0.019904
     15      -0.003495   0.026217  -0.029027   0.000897  -0.031868   0.024980
     16       0.043242   0.012880  -0.005447   0.006923   0.025369   0.001024
     17       0.034142   0.020950  -0.012952  -0.006686   0.023814   0.023745
     18       0.009308   0.018523  -0.016758   0.001096  -0.059400   0.025163
     19       0.044431   0.014608  -0.009045   0.008334   0.029018  -0.012264
     20       0.020234   0.022538  -0.015671  -0.010216   0.038141   0.053661
     21      -0.002910   0.023259  -0.028272   0.007674  -0.032954   0.024290
     22       0.056764   0.004848   0.007227  -0.019959  -0.019392  -0.000421
     23       0.043473  -0.006235   0.000228   0.038509  -0.015857   0.011884
     24       0.010427  -0.005002  -0.013830   0.030641  -0.083515   0.015025
     25       0.057433   0.014862   0.020383  -0.028335  -0.058330  -0.002019
     26       0.050756  -0.028655   0.000838   0.057216  -0.022145   0.007235
     27       0.018953  -0.025233  -0.003732   0.039821  -0.120539   0.006954
     28       0.057114   0.031894   0.025309   0.018336  -0.040816   0.017838
     29       0.043348  -0.024782  -0.011412   0.014077  -0.003026  -0.000912
     30       0.012085  -0.007577  -0.012370   0.042383  -0.085644   0.016712
     31       0.060298   0.002448   0.026926  -0.110049  -0.124828  -0.033005
     32       0.067080  -0.056030   0.017725   0.139322  -0.053948   0.014040
     33       0.023397  -0.029597  -0.000271   0.060346  -0.128924   0.008381
     34       0.061653   0.010155   0.037937  -0.125689  -0.160995  -0.037073
     35       0.072548  -0.073090   0.017768   0.158917  -0.056347   0.011849
     36      -0.000107   0.018147  -0.025588   0.030058  -0.034391   0.028877
     37       0.063195  -0.020113   0.019381  -0.183178  -0.151072  -0.063544
     38       0.075135  -0.060947   0.034248   0.202494  -0.077853   0.026095
     39       0.000983   0.016332  -0.024419   0.039694  -0.034666   0.030634
     40       0.066327  -0.030237   0.023938  -0.261854  -0.208686  -0.093595
     41       0.086819  -0.081798   0.047268   0.274859  -0.096938   0.034832
     42      -0.013604   0.046318  -0.040186   0.004160   0.016283   0.037796
     43       0.063107  -0.030295   0.006695  -0.156691  -0.105782  -0.055565
     44       0.067489  -0.039104   0.033220   0.172657  -0.075454   0.026358
     45      -0.023338   0.067031  -0.050778  -0.007320   0.056738   0.046408
     46       0.065514  -0.048512   0.001319  -0.207411  -0.124467  -0.076797
     47       0.073656  -0.042974   0.045673   0.218199  -0.094914   0.034499
     48      -0.015086   0.048599  -0.041702  -0.006438   0.016883   0.035762
     49       0.059608  -0.018236   0.000862  -0.075467  -0.039446  -0.023013
     50       0.051932  -0.011316   0.016021   0.090591  -0.044122   0.018547
     51      -0.026102   0.070455  -0.053091  -0.025712   0.057965   0.044207
     52       0.059479  -0.028851  -0.008461  -0.062942  -0.010303  -0.020197
     53       0.045730   0.007164   0.014874   0.072644  -0.038123   0.021606
     54       0.017367  -0.062772  -0.016703   0.016824  -0.021787  -0.032265
     55      -0.047274  -0.032538   0.005480   0.025994   0.010402   0.098033
     56       0.006833  -0.007034  -0.007169   0.000134   0.016993   0.037157
     57       0.038993  -0.095426   0.023153   0.021963  -0.025612  -0.040430
     58       0.021310  -0.110093   0.168895   0.025260   0.007347   0.106746
     59       0.068830  -0.130431   0.060697   0.034594  -0.003789  -0.026695
     60      -0.017739  -0.008191  -0.080796   0.007853  -0.015559  -0.020044
     61       0.077991  -0.138663   0.247760   0.022351   0.015866   0.084068
     62       0.060091  -0.185424   0.073856   0.052264  -0.024043  -0.021085
     63       0.068627  -0.179593   0.057955   0.047973  -0.043345  -0.078467
     64      -0.011092  -0.126520   0.172985   0.029114  -0.007492   0.150494
     65       0.071738  -0.152793   0.069487   0.041363  -0.010013  -0.030260
     66       0.081772  -0.122326   0.122158   0.013522  -0.020664  -0.026970
     67       0.047221  -0.122411   0.203085   0.023901   0.011514   0.095643
     68       0.122131  -0.150728   0.095716   0.037545   0.006208  -0.078265
     69      -0.044381  -0.023689  -0.169166   0.030667  -0.028623  -0.046157
     70      -0.079945  -0.021415  -0.035834   0.030424   0.003942   0.108183
     71      -0.061216   0.002403  -0.037069   0.004938  -0.000934   0.080744
     72      -0.061157   0.000478  -0.199451   0.027503  -0.025603  -0.039320
     73      -0.130027   0.034778  -0.158208   0.032296   0.007096   0.107864
     74      -0.104575   0.088508  -0.067316  -0.020324   0.014788   0.125898
     75      -0.017494  -0.105370  -0.158291   0.058326  -0.048336  -0.087189
     76      -0.110924  -0.045446  -0.024095   0.038669  -0.014855   0.127181
     77      -0.059280  -0.019233  -0.033004   0.012273  -0.007930   0.073897
     78      -0.100668   0.061970  -0.267369   0.017606  -0.017352  -0.022284
     79      -0.025014  -0.044989   0.041576   0.023743   0.013813   0.095776
     80      -0.071025  -0.055420  -0.031709   0.026080  -0.024531   0.070922
     81       0.094847  -0.180939   0.125440   0.035036  -0.036797  -0.065982
     82      -0.122854  -0.000376  -0.098431   0.035382  -0.001089   0.121398
     83       0.014655   0.078459  -0.033180  -0.029543   0.046071   0.045486
     84       0.129949  -0.266746   0.151313   0.056928  -0.055067  -0.110856
     85      -0.155296  -0.027239  -0.072186   0.049195  -0.016849   0.150302
     86       0.017949   0.057439  -0.024632  -0.023307   0.040384   0.039728
     87       0.078723  -0.156888   0.095342   0.031522  -0.033764  -0.058902
     88      -0.167011   0.054396  -0.220731   0.032118   0.002706   0.118422
     89      -0.036259   0.169020  -0.075595  -0.048708   0.061389   0.096757
     90       0.133983  -0.207992   0.234035   0.029978  -0.032971  -0.056287
     91      -0.102283  -0.006730  -0.074866   0.032290   0.002560   0.113517
     92       0.064350   0.075493  -0.025087  -0.038050   0.057325   0.008728
     93      -0.030089  -0.023955  -0.024324   0.013969   0.000073  -0.014902
     94       0.006288   0.021286  -0.002743   0.007067   0.003417  -0.032702
     95       0.030959   0.028793  -0.013083  -0.019173   0.032128   0.006674
     96      -0.007231  -0.035561  -0.017081  -0.028765   0.050117  -0.037816
     97      -0.026100   0.020420  -0.003039   0.028394  -0.029468  -0.019715
     98      -0.000372   0.013571  -0.004721  -0.032683   0.036101   0.005023
     99      -0.012732  -0.091738  -0.010564  -0.088268   0.144433  -0.059005
    100      -0.070680   0.034784   0.002152   0.057591  -0.092316  -0.003764
    101       0.002988   0.003252  -0.004071  -0.045337   0.057361   0.000434
    102       0.010226  -0.101277  -0.001162  -0.133547   0.180441  -0.070875
    103      -0.100894   0.033734   0.000031   0.081538  -0.116262   0.003650
    104      -0.019000  -0.008642   0.002779  -0.057159   0.058908  -0.001092
    105      -0.042603  -0.136556  -0.014050  -0.094323   0.188812  -0.063910
    106      -0.080594   0.049940   0.008557   0.059125  -0.123296  -0.000947
    107       0.033932   0.006660  -0.011475  -0.043793   0.076894  -0.001632
    108      -0.043447  -0.182028  -0.009434  -0.146014   0.272502  -0.084663
    109      -0.117349   0.062057   0.012676   0.084331  -0.178721   0.011895
    110       0.034813  -0.003041  -0.010687  -0.055127   0.095737  -0.006294
    111      -0.070745  -0.122149  -0.022228  -0.031635   0.115938  -0.038517
    112      -0.044539   0.048940   0.009066   0.027155  -0.078929  -0.016295
    113       0.063470   0.021445  -0.019804  -0.027244   0.070544   0.001355
    114      -0.095417  -0.154761  -0.024691  -0.028906   0.138056  -0.037545
    115      -0.050859   0.060290   0.014031   0.024594  -0.096330  -0.014968
    116       0.087968   0.023593  -0.025901  -0.024900   0.083920  -0.001217
    117      -0.063446  -0.064713  -0.026529   0.020493   0.018072  -0.013045
    118      -0.001454   0.033952   0.002844   0.001829  -0.013558  -0.033624
    119       0.062021   0.033225  -0.020124  -0.015732   0.047528   0.007428
    120      -0.082132  -0.054852  -0.033065   0.058829  -0.031328   0.009073
    121       0.025170   0.034589   0.003290  -0.017002   0.017009  -0.044853
    122       0.085154   0.045534  -0.026160  -0.005745   0.044613   0.012220
    123       0.032753   0.005925  -0.005421  -0.025909  -0.026457  -0.025432
    124      -0.029037   0.003126  -0.014718   0.029450   0.018199  -0.034256
    125      -0.032525   0.008285   0.007433  -0.038629   0.013965   0.020475
    126       0.100268   0.020222   0.042460  -0.109391  -0.135348   0.029460
    127      -0.025200   0.023206  -0.000438   0.029785  -0.046424  -0.014806
    128      -0.082884   0.031704  -0.008010   0.033660  -0.008409   0.008847
    129       0.100271   0.024315   0.040072  -0.102001  -0.136601   0.027218
    130       0.034086   0.050009   0.027811  -0.011327  -0.134459   0.018190
    131      -0.096520   0.057275  -0.033872   0.101906   0.002515  -0.016784
    132       0.141004   0.053458   0.055346  -0.113478  -0.205806   0.046646
    133      -0.031137   0.008754  -0.011410   0.032233   0.001537  -0.029660
    134      -0.110410   0.029151   0.001856   0.033246  -0.038227   0.022326
    135       0.113299  -0.004592   0.068583  -0.176821  -0.148641   0.055669
    136      -0.073370   0.027636  -0.004876   0.066747  -0.064720  -0.014904
    137      -0.080709   0.026933  -0.002695   0.020532  -0.012105   0.014356
    138       0.034128  -0.000509  -0.001534  -0.037959  -0.023555  -0.021885
    139      -0.100370  -0.032200  -0.052502   0.076430   0.140713  -0.082474
    140      -0.006622  -0.028514   0.043092  -0.135613   0.010189   0.057479
    141       0.045885  -0.028686   0.019669  -0.099011  -0.014154  -0.002875
    142      -0.118470  -0.029945  -0.051795   0.082610   0.129758  -0.080644
    143      -0.003225  -0.035990   0.048213  -0.150998   0.013869   0.061735
    144       0.068918   0.032827   0.012181  -0.038242  -0.102353  -0.000233
    145      -0.117716  -0.047209  -0.067183   0.089502   0.194015  -0.102666
    146      -0.006111  -0.032182   0.059725  -0.163473  -0.019228   0.077565
    147      -0.013094  -0.009644  -0.035674   0.017882   0.051987  -0.063476
    148      -0.116025  -0.047303  -0.066950   0.087769   0.194476  -0.102725
    149       0.005446  -0.047428   0.046403  -0.160683   0.041039   0.057026
    150       0.010734   0.043649  -0.039557   0.072910  -0.023056  -0.062026
    151       0.028137  -0.002553  -0.005896  -0.020777   0.024966  -0.026501
    152      -0.043092   0.014862   0.001299  -0.017712   0.014156   0.014814
    153      -0.008935   0.045337  -0.059532   0.101139   0.010340  -0.072253
    154       0.045036  -0.013102  -0.005233  -0.050378   0.044250  -0.020271
    155      -0.006732  -0.000252   0.016352  -0.076919   0.017526   0.031397
    156       0.018440   0.065440  -0.039139   0.103108  -0.054923  -0.069508
    157       0.031134  -0.012991  -0.008742  -0.037784   0.047834  -0.024065
    158      -0.066413   0.008121   0.009306  -0.019173   0.000828   0.020965
    159       0.008426   0.052334  -0.044851   0.092704  -0.026022  -0.069909
    160       0.050655   0.012302   0.002805  -0.014526  -0.006484  -0.025775
    161      -0.066779   0.041843  -0.025874   0.059625   0.022920  -0.012128
    162      -0.010958   0.013868  -0.029394   0.016450  -0.027254   0.008485
    163       0.048714   0.021595  -0.004846   0.011400   0.044142  -0.056635
    164       0.067234   0.067769  -0.023275  -0.024670   0.023840   0.017691
    165      -0.017966   0.016335  -0.020447   0.009627  -0.026986   0.007376
    166       0.025739   0.004870   0.005488   0.007047   0.039522  -0.056212
    167       0.012269   0.007665  -0.014079  -0.017813   0.005689   0.018734
    168      -0.039782   0.024011   0.000348  -0.038903  -0.039016   0.103462
    169      -0.036047  -0.040315   0.034849  -0.022126   0.017706  -0.004100
    170       0.050482   0.011087  -0.043061   0.039515   0.023205  -0.093243
    171      -0.047587   0.020820   0.004226  -0.061076  -0.041708   0.166508
    172      -0.064206  -0.064555   0.046529  -0.036447   0.008484   0.029556
    173       0.113693   0.064812  -0.069439   0.075554   0.043957  -0.180137
    174      -0.051054   0.038667   0.015852  -0.058811  -0.049007   0.117783
    175      -0.062032  -0.053683   0.050045  -0.035454   0.006185   0.010104
    176       0.004920  -0.058420  -0.037009   0.049063   0.014102  -0.088233
    177      -0.068203   0.045875   0.032515  -0.097771  -0.058478   0.194428
    178      -0.111307  -0.089558   0.073758  -0.060435  -0.012613   0.057103
    179       0.033673  -0.057431  -0.059424   0.094344   0.028013  -0.176770
    180      -0.039866   0.046003   0.009543  -0.028147  -0.047500   0.031141
    181      -0.024545  -0.020555   0.034417  -0.015844   0.018343  -0.037916
    182      -0.077109  -0.130631  -0.002461   0.000753  -0.012003   0.032845
    183      -0.047967   0.058998   0.021226  -0.042751  -0.055234   0.037867
    184      -0.044159  -0.030006   0.045724  -0.025195   0.009563  -0.029822
    185      -0.112690  -0.186080   0.002158   0.008278  -0.018624   0.039758
    186      -0.018210   0.036539  -0.011899   0.021697  -0.035971  -0.063360
    187       0.038268   0.024982   0.004256   0.015561   0.041063  -0.094586
    188      -0.113190  -0.131378   0.025960  -0.056605  -0.028878   0.140970
    189      -0.010404   0.040792  -0.016895   0.046241  -0.034746  -0.129871
    190       0.068139   0.051890  -0.008139   0.031029   0.050275  -0.131338
    191      -0.174872  -0.186313   0.051922  -0.092237  -0.047688   0.226932
    192      -0.007773   0.021958  -0.026097   0.038389  -0.026744  -0.067812
    193       0.063103   0.037350  -0.010050   0.026837   0.051833  -0.102388
    194      -0.068529  -0.062235   0.019735  -0.065023  -0.019788   0.130283
    195       0.009832   0.018298  -0.040667   0.070815  -0.020233  -0.123418
    196       0.112302   0.073996  -0.034188   0.053992   0.070396  -0.150587
    197      -0.095615  -0.066761   0.038930  -0.102160  -0.030014   0.194506
    198       0.007586   0.025616  -0.033042   0.023800  -0.014960  -0.022514
    199       0.049666   0.016084  -0.006835   0.008132   0.031591  -0.021019
    200       0.014671   0.033959  -0.012980  -0.018956   0.019964  -0.001764
    201       0.016233   0.057263   0.094255   0.025476   0.061391   0.024891
    202       0.086179   0.015189  -0.016766   0.026039   0.061279   0.095887
    203      -0.165904   0.081655   0.135357  -0.013967  -0.024490  -0.123123
    204      -0.014025   0.071681   0.127634   0.025533   0.064033   0.008806
    205       0.047435   0.014966   0.010964   0.022944   0.060062   0.076146
    206      -0.118055   0.047809   0.074231  -0.015495  -0.030418  -0.096338
    207       0.008522   0.039204   0.074056   0.019237   0.046933   0.011628
    208       0.014442   0.002695  -0.005531   0.012632   0.029097   0.039328
    209      -0.074596   0.018616   0.023268  -0.017138  -0.033653  -0.074372
    210      -0.014571   0.035482   0.072664   0.017319   0.043346  -0.005511
    211      -0.000471  -0.047373  -0.081315   0.002718   0.007749   0.011582
    212      -0.025945  -0.011860  -0.033993  -0.020198  -0.041552  -0.052274
    213      -0.047472   0.056838   0.115310   0.021381   0.055201  -0.016737
    214       0.019906  -0.075305  -0.122250   0.004032   0.016226   0.026015
    215      -0.020994  -0.014178  -0.039442  -0.021009  -0.044196  -0.050916
    216       0.004101   0.004460   0.016841   0.010812   0.025752  -0.007935
    217      -0.041994  -0.063804  -0.109646  -0.007985  -0.023559  -0.035730
    218       0.016179  -0.038770  -0.083347  -0.022185  -0.045912  -0.031370
    219      -0.014248   0.001083   0.014550   0.009257   0.022635  -0.022047
    220      -0.052221  -0.105314  -0.174227  -0.015888  -0.040869  -0.057787
    221       0.054377  -0.062293  -0.127313  -0.024314  -0.051316  -0.012897
    222       0.045466  -0.022100  -0.035728   0.006545   0.012519   0.007627
    223      -0.072536  -0.027109  -0.055757  -0.008414  -0.032683  -0.056365
    224       0.009743  -0.035384  -0.075889  -0.021382  -0.043042  -0.033334
    225       0.059062  -0.045811  -0.078496   0.001544  -0.001176   0.005163
    226      -0.107728  -0.038835  -0.076261  -0.016725  -0.057113  -0.095405
    227       0.042590  -0.056295  -0.113936  -0.022890  -0.046315  -0.016661
    228       0.068884  -0.017815  -0.032827   0.008647   0.016739   0.025931
    229      -0.057963   0.025283   0.025570   0.002068  -0.009580  -0.025945
    230      -0.038885  -0.005139  -0.019258  -0.018520  -0.035713  -0.056403
    231       0.100590  -0.037754  -0.072880   0.005227   0.006170   0.037552
    232      -0.083979   0.056458   0.072235   0.001992  -0.015725  -0.041730
    233      -0.044035  -0.002475  -0.013334  -0.017883  -0.033501  -0.058091
    234       0.051152   0.011844   0.020603   0.014943   0.033995   0.028370
    235      -0.012790   0.037841   0.046248   0.012209   0.020352   0.021873
    236      -0.081015   0.021827   0.030226  -0.016407  -0.031077  -0.077099
    237       0.069008   0.014794   0.021811   0.016450   0.037791   0.042315
    238      -0.002839   0.076312   0.104190   0.019449   0.038817   0.043094
    239      -0.118603   0.045522   0.074417  -0.014291  -0.025703  -0.095359
    240      -0.062572   0.110847   0.198734   0.029042   0.077737  -0.012695
    241       0.027792   0.023532   0.050262   0.026690   0.079122   0.080020
    242      -0.102560   0.035935   0.049578  -0.017073  -0.037037  -0.090961
    243      -0.043298   0.054534   0.008169   0.001643   0.008336  -0.003124
    244       0.001628   0.005634   0.000892   0.017695   0.039673   0.050906
    245      -0.033774   0.020719   0.002391  -0.002770   0.015266   0.054079
                 18         19         20         21         22         23    
      0      -0.042097   0.002637  -0.069379  -0.042857  -0.026553  -0.019405
      1      -0.015812  -0.008912  -0.005036   0.007039  -0.071258  -0.028691
      2      -0.031678  -0.007398   0.035381   0.048296   0.006882  -0.040311
      3      -0.025468   0.006091   0.017154   0.005823  -0.016014  -0.001237
      4      -0.050889  -0.002231  -0.084410   0.080740   0.073344   0.040104
      5      -0.029418  -0.000302  -0.177045  -0.053525   0.013197   0.105646
      6      -0.033228   0.012638  -0.020750  -0.054996  -0.043091  -0.055093
      7      -0.000663  -0.014303   0.002153   0.003196  -0.064566  -0.035862
      8       0.031785  -0.034764   0.041252   0.054737   0.010036  -0.029991
      9      -0.015088   0.001154   0.009290   0.047834   0.025660   0.019353
     10      -0.055042  -0.002047  -0.021249   0.025413   0.003490  -0.025506
     11      -0.002965  -0.022171   0.012924   0.028006   0.011699  -0.018512
     12      -0.032725   0.008527  -0.034309  -0.042231  -0.026128  -0.025928
     13      -0.022810  -0.004662   0.005045   0.006809  -0.065433  -0.035985
     14      -0.000178  -0.017344   0.045789   0.053878  -0.005464  -0.029757
     15      -0.019378   0.011992  -0.011530  -0.015945  -0.013724  -0.000234
     16      -0.051095   0.007022  -0.005155  -0.003201  -0.037864  -0.037716
     17       0.007704  -0.019973   0.051157   0.058946   0.002291  -0.021429
     18      -0.016374   0.012398  -0.021713  -0.041250  -0.017549   0.002792
     19      -0.055285   0.007446  -0.007836   0.008729  -0.029774  -0.030999
     20       0.013679  -0.023129   0.067427   0.054345  -0.021269  -0.038643
     21      -0.019527   0.013904  -0.014559  -0.014871  -0.013101  -0.000673
     22      -0.029670   0.010271  -0.025728  -0.039623  -0.048386  -0.031293
     23       0.010299  -0.021986   0.033945   0.058984   0.016996   0.002404
     24      -0.012914   0.007609  -0.045178  -0.049533  -0.009781   0.023568
     25       0.080909   0.141758  -0.114372   0.018769  -0.048617  -0.116688
     26      -0.052118  -0.105342   0.069369   0.004147   0.018876   0.068818
     27      -0.000922   0.005022  -0.064291  -0.067502  -0.004065   0.036412
     28       0.107174   0.236416  -0.178451   0.030427  -0.069167  -0.182498
     29      -0.081716  -0.174186   0.135653   0.011338   0.030563   0.106317
     30      -0.019138   0.008260  -0.052750  -0.060564  -0.013443   0.025195
     31       0.167828   0.144180  -0.109694   0.075299  -0.004036  -0.101751
     32      -0.085230  -0.100273   0.009260  -0.071970  -0.005332   0.082517
     33      -0.013928   0.001148  -0.079943  -0.089447  -0.010501   0.048037
     34       0.266600   0.254807  -0.182810   0.135769   0.001374  -0.179402
     35      -0.142338  -0.171495   0.038365  -0.124943  -0.006943   0.142520
     36      -0.029329   0.020579  -0.029129  -0.033861  -0.022033  -0.004801
     37       0.132508  -0.008518   0.002881   0.060294   0.045505   0.035407
     38      -0.051029   0.000182  -0.092672  -0.083353  -0.034731   0.008309
     39      -0.034843   0.021869  -0.034960  -0.042009  -0.026063  -0.005752
     40       0.208625  -0.018864   0.023511   0.116108   0.093181   0.067149
     41      -0.083827   0.009741  -0.144865  -0.148252  -0.060995   0.007322
     42      -0.032596   0.029045   0.002906   0.004549  -0.024180  -0.031977
     43       0.000563  -0.147487   0.088267  -0.029253   0.035618   0.135012
     44       0.023216   0.085282  -0.123416  -0.009729  -0.029689  -0.064426
     45      -0.041079   0.036899   0.024305   0.028268  -0.029185  -0.055049
     46      -0.032488  -0.266763   0.173152  -0.051853   0.071646   0.245950
     47       0.053637   0.163975  -0.201249  -0.012887  -0.051284  -0.124753
     48      -0.027067   0.026247   0.010129   0.012426  -0.019250  -0.028794
     49      -0.079084  -0.130287   0.067152  -0.075644  -0.013858   0.086117
     50       0.051964   0.068410  -0.054333   0.060587  -0.002096  -0.058190
     51      -0.028771   0.034792   0.033772   0.040895  -0.022762  -0.052312
     52      -0.165083  -0.227210   0.128857  -0.125582  -0.013531   0.150228
     53       0.100482   0.128994  -0.076374   0.105244  -0.004150  -0.108103
     54      -0.020757   0.029971  -0.009146  -0.026338  -0.026483  -0.016598
     55       0.056703  -0.063627  -0.047882  -0.004155   0.015251  -0.011372
     56       0.039720  -0.036271   0.040272   0.064257   0.025872  -0.021153
     57      -0.017567   0.030337  -0.004670  -0.022831  -0.022664  -0.011432
     58       0.070118  -0.087095  -0.055097  -0.019414   0.035264  -0.015918
     59       0.046587  -0.008899   0.078294   0.108484   0.032229   0.019983
     60      -0.028538   0.032101  -0.016348  -0.035775  -0.036806  -0.027393
     61       0.045702  -0.060002  -0.011402  -0.013824  -0.019769  -0.045024
     62       0.086190  -0.042334   0.038882   0.115062   0.111178   0.070429
     63      -0.002723   0.038468   0.010443   0.009483   0.002831   0.026587
     64       0.118158  -0.147134  -0.129206  -0.039295   0.132592   0.026076
     65       0.056305  -0.014605   0.072337   0.113634   0.050893   0.034673
     66      -0.017999   0.018264  -0.007008  -0.039829  -0.028333  -0.029470
     67       0.058117  -0.073545  -0.033683  -0.015761   0.008319  -0.029572
     68       0.005074   0.048831   0.155570   0.135303  -0.055945  -0.012896
     69      -0.018018   0.047343  -0.009283  -0.001407  -0.028687   0.006077
     70       0.072817  -0.076173  -0.066728  -0.003389   0.042827  -0.001146
     71       0.092532  -0.088682  -0.020919   0.049655   0.120448  -0.001736
     72      -0.019237   0.045434  -0.013830  -0.002539  -0.031036   0.004740
     73       0.067016  -0.064804  -0.067923   0.009031   0.026650   0.006068
     74       0.089964  -0.116319  -0.050972   0.021679   0.127534  -0.022365
     75      -0.007079   0.069159   0.011398   0.027190  -0.019742   0.032017
     76       0.111853  -0.110206  -0.106185  -0.011558   0.120512   0.015104
     77       0.100066  -0.088144  -0.021604   0.054829   0.132723   0.006327
     78      -0.024766   0.041100  -0.025384  -0.008720  -0.038772  -0.000734
     79       0.051146  -0.061968  -0.040421  -0.006850   0.003978  -0.017428
     80       0.125008  -0.099043  -0.036572   0.060827   0.177934   0.024776
     81      -0.011906   0.033624   0.005215  -0.019358  -0.010036   0.005487
     82       0.090108  -0.088603  -0.083500  -0.000916   0.064261   0.011342
     83      -0.007845  -0.011867   0.066130   0.053718  -0.047571  -0.071095
     84      -0.010002   0.037124   0.018444   0.000887   0.011320   0.062419
     85       0.140926  -0.117415  -0.119368  -0.011024   0.124152   0.018185
     86      -0.001290  -0.014576   0.064486   0.056636  -0.036007  -0.058534
     87      -0.013432   0.032591   0.002211  -0.020198  -0.013400   0.000935
     88       0.076570  -0.086793  -0.081764   0.010595   0.054034   0.028420
     89       0.000005  -0.020609   0.043455   0.033591  -0.056753  -0.124483
     90      -0.007842   0.035076   0.006954  -0.034656  -0.015325  -0.025819
     91       0.078642  -0.080457  -0.072371  -0.000736   0.048537   0.005005
     92      -0.054870   0.017234   0.104612   0.065315  -0.101425  -0.071779
     93      -0.006229  -0.008946   0.043226   0.066129   0.028615   0.008553
     94      -0.042840  -0.008923  -0.026119   0.002687  -0.000945  -0.022875
     95       0.002354  -0.025379   0.016051   0.027084   0.010895  -0.018076
     96       0.020280   0.024946  -0.040303   0.030676   0.019544   0.092955
     97      -0.046199  -0.029969   0.021210   0.008626  -0.001119  -0.063655
     98       0.029807  -0.019550  -0.002504  -0.006219  -0.000936   0.012719
     99       0.029131   0.045358  -0.106365  -0.037957  -0.006060   0.102241
    100      -0.023360  -0.040896   0.058193   0.013036   0.000658  -0.049387
    101       0.029368  -0.015200  -0.017227  -0.018211  -0.005422   0.013406
    102       0.039982   0.072320  -0.184905  -0.079906  -0.015721   0.173729
    103      -0.019350  -0.055886   0.102754   0.024819   0.001688  -0.082586
    104       0.047263  -0.009547  -0.032642  -0.045126  -0.014199   0.039033
    105       0.018765   0.025123  -0.056281  -0.051041  -0.022534  -0.020702
    106      -0.003062  -0.031437   0.034316   0.003806   0.003410   0.025835
    107       0.005972  -0.017823  -0.010140   0.002960   0.000126  -0.026102
    108       0.027676   0.042993  -0.112046  -0.107580  -0.045217  -0.029578
    109       0.013188  -0.043475   0.068162   0.010518   0.006587   0.042798
    110       0.007288  -0.013856  -0.022487  -0.008713  -0.004584  -0.028559
    111      -0.006001  -0.023367   0.079804   0.013265  -0.010022  -0.144256
    112      -0.002181  -0.004548  -0.039188  -0.016562   0.002050   0.084472
    113      -0.019938  -0.026200   0.017442   0.040420   0.011800  -0.065225
    114      -0.015114  -0.045028   0.140734   0.013989  -0.021811  -0.256293
    115       0.014001   0.006043  -0.070886  -0.030203   0.003431   0.151590
    116      -0.039426  -0.029511   0.029638   0.060996   0.016701  -0.101514
    117      -0.020047  -0.038949   0.121061   0.066560   0.015748  -0.109263
    118      -0.021531   0.005569  -0.064492  -0.013371  -0.000117   0.047963
    119      -0.021199  -0.029592   0.026531   0.049263   0.016521  -0.055037
    120      -0.039179  -0.066185   0.207224   0.102518   0.021817  -0.188109
    121      -0.020399   0.020692  -0.111125  -0.022489   0.000541   0.082874
    122      -0.039744  -0.034401   0.040265   0.072281   0.023467  -0.080904
    123       0.015256   0.012959   0.000041   0.067114   0.027477   0.067851
    124      -0.054527  -0.027888   0.003177   0.002661  -0.000162  -0.059907
    125       0.052941  -0.014949  -0.004473  -0.031663  -0.011678   0.027620
    126      -0.055410  -0.028688   0.049665   0.038091   0.010267  -0.056086
    127      -0.052778  -0.040664   0.043646   0.016064  -0.000466  -0.093102
    128       0.116687  -0.002206   0.027699   0.019014   0.002755   0.072649
    129      -0.051288  -0.028831   0.055159   0.047490   0.013145  -0.056372
    130      -0.098568  -0.075709   0.103172   0.030444  -0.002249  -0.200765
    131       0.158904   0.005589   0.056683   0.091431   0.026547   0.096804
    132      -0.073446  -0.053580   0.111403   0.080318   0.018518  -0.133240
    133      -0.050545  -0.029324   0.012295   0.005772  -0.000388  -0.063771
    134       0.129511  -0.001255   0.032194  -0.000666  -0.005390   0.086971
    135      -0.096877  -0.036921   0.022813  -0.032894  -0.013335  -0.080906
    136      -0.013607  -0.032384   0.055134   0.023125   0.001043  -0.052142
    137       0.108481  -0.004025   0.022919   0.004966  -0.001904   0.067809
    138       0.008587   0.011910  -0.005874   0.054782   0.023366   0.062458
    139       0.003823   0.015685  -0.073480  -0.005345   0.005963   0.058618
    140      -0.006075  -0.027816  -0.041471  -0.126423  -0.043641  -0.028226
    141      -0.023676   0.007959  -0.038542  -0.012299   0.000563   0.032885
    142       0.032514   0.013016  -0.051080   0.007298   0.012198   0.083786
    143      -0.014970  -0.028412  -0.051031  -0.143905  -0.049671  -0.036184
    144      -0.010113  -0.013792   0.058088   0.088815   0.030055   0.005248
    145       0.013630   0.035064  -0.116057  -0.014519   0.005202   0.094609
    146      -0.007292  -0.041337  -0.019529  -0.143230  -0.049128  -0.043820
    147       0.060646   0.043525  -0.043998   0.080345   0.037065   0.153367
    148       0.012467   0.035437  -0.117969  -0.016205   0.004368   0.093106
    149      -0.036421  -0.020067  -0.087236  -0.167084  -0.058108  -0.045979
    150       0.074187   0.024058   0.038577   0.148378   0.051494   0.095649
    151      -0.106360  -0.046130  -0.006400  -0.023084  -0.006981  -0.091483
    152       0.068546  -0.009966   0.001492  -0.015922  -0.007213   0.036840
    153       0.063550   0.024516   0.017266   0.155580   0.064695   0.086705
    154      -0.143999  -0.057790  -0.029295  -0.051842  -0.009064  -0.106807
    155       0.023577  -0.023884  -0.016440  -0.059410  -0.019578   0.017142
    156       0.115046   0.031775   0.079374   0.188969   0.052398   0.112103
    157      -0.134940  -0.052957  -0.030350  -0.044975  -0.006257  -0.104161
    158       0.084231  -0.002423   0.002362  -0.020724  -0.010954   0.047196
    159       0.090658   0.026033   0.050231   0.162812   0.053675   0.100191
    160      -0.075775  -0.037928   0.026996  -0.000051  -0.014420  -0.075289
    161       0.112119   0.001040   0.022999   0.044450   0.012429   0.055210
    162      -0.017415   0.006216   0.007443   0.042408   0.020627   0.021935
    163      -0.047089  -0.005901  -0.054355   0.069856   0.054896   0.012323
    164      -0.004492  -0.014622  -0.067790  -0.049691  -0.012322   0.022289
    165      -0.000143   0.002390   0.009347   0.050832   0.030290   0.032223
    166      -0.031042  -0.009614  -0.043439   0.065748   0.054709   0.007702
    167       0.013871  -0.020047  -0.022283  -0.091826  -0.049097  -0.016147
    168      -0.066712   0.036281  -0.028993   0.079942   0.041282   0.051255
    169      -0.028940   0.002490  -0.025121   0.044719   0.031709  -0.001997
    170       0.082819  -0.058100   0.012417  -0.118612  -0.055834  -0.032302
    171      -0.144358   0.071720  -0.068184   0.162024   0.087129   0.084040
    172      -0.048510   0.017148  -0.026483   0.063335   0.037642   0.004369
    173       0.141650  -0.097542   0.023592  -0.175945  -0.078083  -0.052999
    174      -0.027524   0.021029  -0.011044  -0.015539  -0.020246   0.018494
    175      -0.002811  -0.003170  -0.005199  -0.008482  -0.005671  -0.021229
    176       0.067110  -0.039855   0.028390  -0.047681  -0.019076  -0.010515
    177      -0.079494   0.047376  -0.041429   0.001995  -0.015429   0.030158
    178      -0.004139   0.009062   0.009029  -0.025961  -0.026469  -0.026546
    179       0.120150  -0.069434   0.055953  -0.061513  -0.019249  -0.021131
    180       0.083526  -0.031918   0.050087  -0.147445  -0.096182  -0.036664
    181       0.028162  -0.026289   0.000012  -0.044782  -0.020120  -0.036535
    182      -0.023430   0.021239   0.004120   0.059901   0.029030   0.034564
    183       0.120718  -0.048939   0.068563  -0.239820  -0.154026  -0.071746
    184       0.051773  -0.033194   0.017862  -0.092962  -0.052801  -0.055434
    185      -0.042900   0.040918   0.011359   0.137242   0.070491   0.062231
    186       0.144373  -0.060884   0.085472  -0.151534  -0.092665  -0.043293
    187       0.027917  -0.039351  -0.017410  -0.017071   0.007515  -0.025563
    188      -0.084622   0.053315  -0.027478   0.057453   0.018933   0.038567
    189       0.228126  -0.099181   0.130667  -0.241364  -0.144260  -0.080512
    190       0.051434  -0.056374  -0.013986  -0.041752  -0.002085  -0.035066
    191      -0.146976   0.094479  -0.042550   0.123346   0.047629   0.064445
    192       0.095777  -0.038315   0.060356  -0.041771  -0.024940  -0.001662
    193      -0.003934  -0.029524  -0.040634   0.042888   0.047316  -0.002125
    194      -0.062052   0.029024  -0.037622  -0.026382  -0.023603   0.008766
    195       0.126874  -0.049631   0.075496  -0.030611  -0.017045   0.003165
    196       0.000651  -0.040699  -0.052256   0.062082   0.066936   0.003790
    197      -0.094035   0.043003  -0.050368  -0.039643  -0.034618   0.003517
    198      -0.013015  -0.001024  -0.023365   0.064224   0.053461   0.043352
    199      -0.059524   0.002840  -0.013783   0.023147  -0.005169  -0.030113
    200       0.003202  -0.031260   0.008974   0.026476   0.017951  -0.018282
    201       0.013514   0.010719   0.030946  -0.039824   0.213943  -0.007834
    202       0.013861   0.199566   0.190009  -0.158948   0.406447   0.027825
    203      -0.052570   0.039399  -0.016265   0.001052  -0.053431   0.006952
    204       0.011574  -0.008785   0.012867  -0.001745   0.063943   0.005627
    205       0.021809   0.132204   0.136968  -0.042867  -0.028481   0.061246
    206      -0.042357   0.043552  -0.006130  -0.018362   0.044311  -0.005703
    207       0.016758  -0.025866  -0.005478   0.009231   0.052530  -0.004743
    208       0.017351   0.100747   0.086551  -0.028106  -0.022291   0.037413
    209      -0.035429   0.053514   0.007761  -0.019403   0.019978   0.001592
    210       0.009695  -0.038504  -0.017645   0.009581   0.078526  -0.011541
    211       0.003647   0.077259   0.064294  -0.024451  -0.008799   0.028898
    212      -0.028075   0.066538   0.020139  -0.016467  -0.036582   0.011313
    213       0.006772  -0.037542  -0.017781   0.003399   0.126893  -0.015838
    214       0.009272   0.104505   0.087776  -0.031836  -0.016183   0.038995
    215      -0.027765   0.064589   0.018689  -0.014814  -0.044715   0.011371
    216       0.005067  -0.056653  -0.029962   0.017245   0.051681  -0.013858
    217      -0.022885   0.013927   0.014470  -0.014395   0.023149   0.008864
    218      -0.020277   0.079836   0.032493  -0.013427  -0.086625   0.020020
    219      -0.001579  -0.065528  -0.038487   0.014954   0.079858  -0.019420
    220      -0.035883  -0.006442  -0.003258  -0.015598   0.054682  -0.000890
    221      -0.013566   0.086089   0.040053  -0.008486  -0.132803   0.026335
    222       0.008204  -0.065939  -0.031618   0.028597  -0.012528  -0.008624
    223      -0.035784  -0.027852  -0.012729  -0.000836   0.004019   0.003771
    224      -0.020290   0.083288   0.033988  -0.016134  -0.073780   0.019270
    225       0.003690  -0.082101  -0.041529   0.035600  -0.037974  -0.009511
    226      -0.059324  -0.084216  -0.053653   0.011054   0.014138  -0.009874
    227      -0.013656   0.093088   0.043197  -0.014150  -0.107540   0.025084
    228       0.016828  -0.051702  -0.018595   0.029679  -0.045425  -0.000739
    229      -0.018110   0.003657   0.014599  -0.002648  -0.029388   0.017446
    230      -0.028503   0.071403   0.021943  -0.020216  -0.015650   0.009734
    231       0.019015  -0.054898  -0.017340   0.037584  -0.102075   0.005845
    232      -0.027467  -0.028378  -0.005057   0.009502  -0.052613   0.015470
    233      -0.028601   0.073333   0.022498  -0.022234  -0.003967   0.008596
    234       0.021527  -0.033243  -0.006712   0.019257  -0.002563  -0.001125
    235       0.008489   0.071381   0.065346  -0.020866  -0.025211   0.032165
    236      -0.036326   0.057513   0.009558  -0.022027   0.028585   0.001790
    237       0.027098  -0.024228   0.003710   0.018932  -0.020750   0.004517
    238       0.017669   0.092929   0.089494  -0.027567  -0.030264   0.042941
    239      -0.042908   0.051812   0.002336  -0.027024   0.073394  -0.004153
    240       0.001318  -0.014924   0.011020   0.029476  -0.102886   0.032455
    241       0.027900   0.086260   0.125366   0.057640  -0.463929   0.117715
    242      -0.040143   0.051074  -0.004512  -0.039543   0.142892  -0.019887
    243      -0.025331   0.019998   0.004204  -0.040927  -0.053693  -0.032629
    244      -0.007487  -0.009833   0.017268   0.013631  -0.080423  -0.035539
    245       0.051397  -0.049358   0.026082   0.048854   0.055497  -0.024345
                 24         25         26         27         28         29    
      0      -0.087983   0.102619  -0.336562  -0.104935  -0.092247  -0.045082
      1      -0.066642  -0.030527  -0.141673   0.049050   0.080124  -0.085417
      2      -0.015257  -0.032494  -0.123411  -0.031983  -0.032212   0.017065
      3       0.070047  -0.019461   0.015194   0.025881   0.051711   0.014196
      4      -0.037904   0.089982   0.061989  -0.044411   0.032314  -0.049977
      5       0.050359   0.124832   0.073479   0.099265  -0.044425  -0.309337
      6      -0.156523  -0.100781   0.182162  -0.053214  -0.121393   0.002620
      7      -0.078305  -0.084464   0.017226   0.054808   0.067370  -0.075663
      8      -0.019397  -0.075755   0.031843  -0.053705  -0.016712  -0.051578
      9       0.033947   0.020798   0.037772  -0.042580   0.046797  -0.004309
     10       0.009889  -0.015285  -0.001289   0.044804   0.011377   0.062267
     11       0.024962  -0.007901  -0.002223  -0.005595  -0.026881   0.068464
     12      -0.075815   0.009832  -0.053671  -0.053721  -0.049941   0.012147
     13      -0.064848  -0.062341  -0.058849   0.067595   0.086326  -0.053911
     14      -0.010135  -0.052161  -0.040126  -0.029140   0.000253  -0.015054
     15       0.000976   0.008944   0.011638  -0.012184   0.051821   0.045382
     16      -0.027288  -0.049794  -0.029924   0.080161   0.063135   0.047713
     17       0.006035  -0.046755  -0.023815  -0.010376   0.033810  -0.001587
     18      -0.000287   0.001624   0.000615   0.013009   0.081055   0.075239
     19      -0.007582  -0.034347  -0.016853   0.068464   0.042927   0.062133
     20      -0.037162  -0.071877  -0.046619  -0.005863   0.051888  -0.059946
     21      -0.003718   0.013673   0.012493  -0.014602   0.061558   0.054125
     22      -0.037853  -0.044132  -0.044619   0.078736   0.054900   0.078556
     23       0.020070  -0.035760  -0.010590  -0.005885   0.045316  -0.017128
     24      -0.025248   0.045512   0.023039  -0.036949   0.020157   0.042788
     25      -0.007547  -0.032751  -0.033817   0.047882   0.038374   0.054364
     26      -0.011201  -0.025482  -0.011649   0.000406   0.028258  -0.012095
     27      -0.040793   0.072482   0.032412  -0.056548  -0.016483   0.026697
     28       0.010143  -0.047504  -0.041202   0.054811   0.047314   0.067176
     29      -0.011270  -0.035982  -0.013750   0.011645   0.051505  -0.008898
     30      -0.030942   0.047708   0.022465  -0.036567   0.014811   0.046799
     31       0.006835   0.001663  -0.005591  -0.006643   0.003659  -0.013679
     32      -0.046093  -0.006088  -0.014585   0.000307  -0.025842  -0.003916
     33      -0.047095   0.070903   0.031355  -0.054789  -0.031766   0.025859
     34       0.036908   0.014134   0.006183  -0.036902  -0.007874  -0.049545
     35      -0.073373  -0.000625  -0.016696   0.008351  -0.044963   0.006097
     36      -0.015530   0.019879   0.009829  -0.013495   0.065795   0.073847
     37      -0.016671   0.023851   0.013126  -0.028091  -0.021356  -0.047459
     38      -0.041601   0.001019  -0.017643  -0.003654  -0.050368  -0.002502
     39      -0.018166   0.020034   0.008515  -0.011520   0.063102   0.077622
     40      -0.005494   0.056017   0.041310  -0.076184  -0.048855  -0.113105
     41      -0.064615   0.011606  -0.022799   0.002140  -0.085495   0.015723
     42       0.005357  -0.010290  -0.000469   0.008163   0.114792   0.088339
     43      -0.051585   0.004688  -0.004546   0.009756  -0.014429   0.006034
     44      -0.009072  -0.005343  -0.012659  -0.013015  -0.025929  -0.024729
     45       0.021859  -0.034649  -0.009340   0.028044   0.154609   0.105000
     46      -0.070362   0.020569   0.006922  -0.006757  -0.037787  -0.009742
     47      -0.008973   0.003141  -0.013634  -0.017436  -0.041515  -0.026975
     48       0.006894  -0.010716   0.000936   0.006225   0.113519   0.082379
     49      -0.054051  -0.030857  -0.034742   0.061079   0.029481   0.068970
     50       0.019621  -0.024484  -0.009238  -0.011150   0.022584  -0.030503
     51       0.017884  -0.033164  -0.008146   0.021952   0.156272   0.100678
     52      -0.069625  -0.038471  -0.050085   0.080744   0.040162   0.095295
     53       0.034857  -0.032914  -0.004338  -0.013576   0.040956  -0.034969
     54      -0.064753  -0.030063   0.061990  -0.016294  -0.053296   0.002049
     55      -0.015543  -0.012952   0.020706   0.021708   0.012365  -0.011050
     56       0.009931  -0.058299   0.002877  -0.053150  -0.004825  -0.052573
     57      -0.049682  -0.024174   0.059087  -0.010815  -0.042240   0.004072
     58      -0.020935  -0.015959   0.080944   0.001573  -0.035217   0.025365
     59       0.125201  -0.012614  -0.092708   0.007869   0.130684  -0.080241
     60      -0.099428  -0.044274   0.078004  -0.025599  -0.079643   0.000087
     61      -0.085534  -0.134989   0.245625   0.044438   0.045111  -0.096496
     62       0.251731   0.147704  -0.305763  -0.027214   0.074979   0.066501
     63       0.058162   0.040512  -0.051955   0.021299   0.038627   0.018816
     64       0.072892   0.169787  -0.142616  -0.082149  -0.195797   0.235384
     65       0.163418   0.027143  -0.148487   0.004888   0.129576  -0.049517
     66      -0.094665  -0.060669   0.141829  -0.025939  -0.080031  -0.000978
     67      -0.050973  -0.072461   0.155336   0.022679   0.006203  -0.035406
     68       0.058555  -0.182323   0.108318   0.096409   0.307096  -0.284985
     69      -0.015384   0.013763  -0.048683   0.015039   0.015799  -0.024770
     70       0.011432   0.019075   0.001053   0.013391  -0.001801   0.014522
     71       0.067168   0.018417   0.018311  -0.111314  -0.107456   0.051181
     72      -0.022419   0.018045  -0.067713   0.006590   0.002593  -0.021919
     73       0.018307   0.039737  -0.087726   0.024434   0.026721  -0.008863
     74       0.005747   0.017285   0.016192  -0.186053  -0.242192   0.105758
     75       0.061346   0.031309  -0.053815   0.082860   0.140438  -0.064896
     76       0.067423   0.072006   0.033065  -0.019966  -0.061261   0.090382
     77       0.091859   0.029628   0.021456  -0.100619  -0.087740   0.052668
     78      -0.046777   0.025484  -0.109972  -0.016918  -0.036794  -0.013142
     79      -0.030575  -0.030935   0.042338   0.028417   0.018305  -0.019483
     80       0.149630   0.067135   0.029983  -0.096647  -0.078205   0.080742
     81      -0.007124   0.001935   0.053113   0.008562  -0.022448   0.035003
     82       0.038985   0.049901  -0.018116   0.015248   0.000226   0.033450
     83      -0.113618  -0.165353   0.058199  -0.073083  -0.025277  -0.138226
     84       0.107124   0.113989  -0.162374   0.055623   0.062369   0.076912
     85       0.075256   0.065693   0.145736   0.001709  -0.053290   0.106422
     86      -0.085795  -0.140403   0.033752  -0.065070  -0.014393  -0.120899
     87      -0.018820  -0.004789   0.052719   0.003076  -0.028063   0.026024
     88       0.057922   0.091672  -0.188079   0.025531   0.042296   0.009701
     89      -0.216593  -0.265597   0.278123  -0.122914  -0.116751  -0.168447
     90      -0.060357  -0.069453   0.248676  -0.011401  -0.077006   0.037325
     91       0.023029   0.032968  -0.019779   0.016863   0.005905   0.017184
     92      -0.133533  -0.172146  -0.102543  -0.052883   0.034916  -0.199196
     93       0.023993   0.001937   0.013947  -0.044469   0.019708  -0.028748
     94       0.050213  -0.025757  -0.008528   0.042743  -0.055061   0.025629
     95       0.017242  -0.002318  -0.003635  -0.000942  -0.031050   0.075783
     96       0.024712  -0.081192  -0.014511  -0.027816   0.004377   0.003991
     97       0.046964   0.021055   0.006670   0.031253  -0.049154  -0.017562
     98      -0.004141  -0.008037  -0.007759  -0.002254  -0.020559   0.056985
     99       0.027782  -0.098154  -0.022919  -0.004724  -0.008447  -0.006566
    100       0.018848   0.041967   0.014489   0.007000  -0.016338  -0.072779
    101      -0.001980  -0.012248  -0.009714   0.003576  -0.024903   0.060909
    102       0.045344  -0.178685  -0.045617  -0.018771  -0.010114   0.022418
    103       0.001928   0.088626   0.027066   0.010804  -0.009527  -0.113034
    104      -0.008336  -0.027731  -0.015075  -0.005772  -0.017432   0.029079
    105       0.007438   0.024215   0.004687   0.071025  -0.046158  -0.067990
    106       0.024961  -0.026129  -0.002658  -0.039669   0.003804  -0.075712
    107       0.003212   0.014809  -0.001247   0.028218  -0.036002   0.097243
    108       0.008906   0.029072   0.001322   0.121830  -0.080850  -0.081650
    109       0.012840  -0.026691  -0.002595  -0.074943   0.026263  -0.111904
    110       0.003905   0.015900  -0.001920   0.039650  -0.043841   0.095567
    111      -0.019619   0.149076   0.037021   0.081893  -0.036804  -0.104816
    112       0.049834  -0.098513  -0.020940  -0.041412  -0.008368  -0.033895
    113       0.011917   0.036005   0.005836   0.037781  -0.041726   0.126061
    114      -0.047886   0.260788   0.060600   0.144007  -0.058296  -0.144332
    115       0.055188  -0.152876  -0.032282  -0.078942   0.010703  -0.036065
    116       0.020606   0.052782   0.009135   0.058289  -0.058245   0.153268
    117       0.000223   0.108112   0.034334   0.000712   0.002556  -0.072848
    118       0.060818  -0.085509  -0.021548   0.013564  -0.048191   0.011487
    119       0.014168   0.027486   0.005570   0.018340  -0.029989   0.122771
    120      -0.005780   0.168283   0.048878  -0.005384   0.014241  -0.078820
    121       0.066219  -0.114985  -0.027429   0.021529  -0.053920   0.036033
    122       0.016224   0.046347   0.012720   0.025259  -0.027088   0.149163
    123       0.015597  -0.063311  -0.018921   0.037133  -0.048187   0.018136
    124       0.084555  -0.009560   0.002235   0.001512  -0.059364  -0.016740
    125      -0.064393   0.034124   0.005223  -0.000807   0.039070   0.042366
    126       0.051124   0.005702   0.001368   0.026142  -0.061121  -0.015070
    127       0.047800   0.048050   0.013199   0.052242  -0.069932  -0.031958
    128      -0.166970   0.083902   0.008368   0.105054   0.033474   0.047158
    129       0.041852   0.014517   0.001578   0.052660  -0.078186  -0.005665
    130       0.054513   0.133291   0.029620   0.145958  -0.161660  -0.021613
    131      -0.240726   0.132122   0.005753   0.294940  -0.082122   0.120262
    132       0.022630   0.097235   0.014144   0.181811  -0.180730   0.021012
    133       0.070886   0.004336   0.004853   0.013154  -0.056318  -0.021429
    134      -0.186649   0.084995   0.013057   0.035481   0.120516  -0.009494
    135       0.121889  -0.039461   0.004429  -0.159121   0.053344  -0.088702
    136      -0.004612   0.057239   0.015434   0.034928  -0.005557  -0.070948
    137      -0.153008   0.074994   0.009096   0.067177   0.057208   0.031552
    138       0.023315  -0.064475  -0.017264   0.020810  -0.038625   0.012802
    139       0.082225  -0.095781  -0.015018  -0.041844  -0.028402  -0.006951
    140      -0.009230   0.040666   0.023362  -0.133454   0.127403   0.004285
    141       0.059340  -0.066551  -0.007662  -0.067478   0.020326  -0.013642
    142       0.011951  -0.045386  -0.008661   0.048322  -0.054628  -0.012865
    143       0.002403   0.037840   0.025349  -0.158458   0.142817  -0.002168
    144      -0.002075  -0.000760  -0.008655   0.096954  -0.082992   0.017033
    145       0.117807  -0.158801  -0.026575  -0.103019  -0.006442   0.000442
    146      -0.056355   0.105311   0.038581  -0.087135   0.128891  -0.015899
    147       0.013863  -0.131101  -0.036752   0.028599  -0.049840   0.034366
    148       0.121750  -0.162051  -0.027180  -0.108783  -0.004177   0.001283
    149       0.069328  -0.018989   0.018716  -0.257515   0.178699  -0.000370
    150      -0.039581  -0.048124  -0.030222   0.153466  -0.115425   0.050375
    151       0.152793  -0.045770  -0.002608  -0.051038  -0.068843   0.008195
    152      -0.084510   0.042353   0.004966   0.024620   0.033504   0.047968
    153       0.009930  -0.035352  -0.011190   0.102072  -0.131457   0.045892
    154       0.208755  -0.055624   0.008074  -0.123640  -0.058011   0.013293
    155      -0.039093   0.020679   0.007620  -0.041024   0.060450   0.056130
    156      -0.120628  -0.042024  -0.051094   0.266352  -0.129959   0.073235
    157       0.209161  -0.053498   0.008811  -0.119837  -0.067095   0.004777
    158      -0.113879   0.054948   0.006639   0.035936   0.052878   0.018450
    159      -0.060678  -0.042586  -0.034401   0.182643  -0.122723   0.056992
    160       0.069364  -0.049619  -0.026329   0.047797  -0.057182   0.035355
    161      -0.122133   0.061715   0.002255   0.100583  -0.012697   0.069277
    162       0.040612   0.017972   0.040554  -0.034538   0.060120  -0.002923
    163      -0.024471   0.057273   0.051242  -0.034024   0.041217   0.025828
    164       0.062601   0.041388   0.062336   0.060766  -0.000995  -0.023638
    165       0.021667   0.030315   0.041659  -0.061566   0.052909  -0.028391
    166      -0.043463   0.061354   0.051953  -0.059531   0.048111   0.039926
    167       0.086309   0.002418   0.054543   0.076769   0.027391   0.068028
    168       0.042661   0.028811   0.063343  -0.014987   0.048556   0.001082
    169      -0.066797   0.026986  -0.000278  -0.041927   0.006581   0.010291
    170       0.073104   0.012750   0.045811   0.026531   0.042782   0.039276
    171       0.049775   0.049021   0.102681  -0.013357   0.070159   0.034849
    172      -0.079003   0.018887  -0.014685  -0.040263  -0.005703  -0.000884
    173       0.098522   0.026408   0.069616   0.022266   0.065672   0.057448
    174       0.070215  -0.010310   0.032084   0.051329   0.014127   0.009077
    175      -0.067234  -0.004637  -0.041354  -0.010658  -0.028351  -0.012250
    176       0.016157   0.013630   0.008160  -0.036569   0.029163  -0.033330
    177       0.090120  -0.015071   0.049143   0.099556   0.008250   0.048073
    178      -0.077040  -0.038772  -0.087544   0.018515  -0.069840  -0.042981
    179      -0.001476   0.026303   0.001660  -0.092035   0.044851  -0.065594
    180       0.079655  -0.047072  -0.020981   0.059630  -0.009367  -0.023048
    181      -0.050301   0.003955  -0.024969  -0.014447  -0.010112   0.006470
    182      -0.022884   0.002808  -0.016744  -0.030941  -0.006235  -0.067650
    183       0.107238  -0.080896  -0.047056   0.113879  -0.033160  -0.009272
    184      -0.046373  -0.021719  -0.055185   0.010769  -0.033993  -0.003072
    185      -0.074792   0.008935  -0.040817  -0.084896  -0.017867  -0.125539
    186       0.047650  -0.038014  -0.038672  -0.004407  -0.002703  -0.068613
    187      -0.034314   0.043190   0.030634  -0.044927   0.037028   0.037935
    188       0.006696  -0.015339  -0.010757   0.041681  -0.023292  -0.026673
    189       0.044297  -0.063055  -0.080238  -0.005632  -0.022830  -0.098282
    190      -0.020046   0.049851   0.045422  -0.045609   0.050772   0.054335
    191      -0.021728  -0.024086  -0.032996   0.043106  -0.047360  -0.054428
    192       0.021817  -0.000856  -0.004614  -0.050898   0.023215  -0.065795
    193      -0.033925   0.072730   0.070124  -0.066385   0.065939   0.059751
    194       0.063567  -0.014177   0.025814   0.086855  -0.000195   0.038031
    195       0.006880   0.000075  -0.012986  -0.060315   0.012957  -0.075457
    196      -0.027302   0.101336   0.112151  -0.085362   0.101954   0.096875
    197       0.076294  -0.021394   0.024355   0.101261   0.000671   0.040354
    198       0.030387   0.069546   0.071639  -0.078848   0.062718  -0.015559
    199      -0.005413  -0.025817  -0.005476   0.053688   0.043059   0.059537
    200       0.056160  -0.004688  -0.009184  -0.010590  -0.095789   0.073126
    201      -0.005875  -0.012390  -0.023235   0.013262   0.018737  -0.026795
    202      -0.006410   0.001097   0.009468  -0.000055   0.009922  -0.045331
    203      -0.000208   0.017543  -0.009754   0.001325  -0.007995   0.011897
    204       0.002695   0.004556  -0.020192   0.001774   0.002375  -0.008981
    205       0.020469   0.040993   0.013663  -0.030919  -0.030772   0.003452
    206      -0.004968   0.000717  -0.016357   0.010488   0.007890  -0.004292
    207       0.003719  -0.000401  -0.023564  -0.000457  -0.006412   0.009738
    208       0.022528   0.036536   0.001955  -0.038824  -0.062731   0.059072
    209      -0.003796   0.003781  -0.010126   0.009030   0.010983  -0.011868
    210       0.000374  -0.006529  -0.029326   0.006092   0.001869   0.003461
    211       0.014565   0.027085   0.007836  -0.031171  -0.054219   0.053623
    212      -0.001965   0.011456   0.008831  -0.000911  -0.002406  -0.000754
    213       0.001708  -0.008209  -0.045862   0.010083   0.006301   0.000223
    214       0.020026   0.038388   0.013847  -0.043476  -0.074362   0.072264
    215      -0.002528   0.010963   0.011245  -0.000790  -0.001790  -0.001467
    216      -0.006499  -0.013956  -0.014585   0.011959   0.013465  -0.009580
    217      -0.006085  -0.002949   0.011147   0.002027   0.001386  -0.004214
    218       0.000824   0.019395   0.025586  -0.012105  -0.019057   0.015044
    219      -0.010298  -0.020059  -0.018540   0.019203   0.024134  -0.020059
    220      -0.016436  -0.016362   0.017537   0.015159   0.021601  -0.024796
    221       0.002360   0.024234   0.040316  -0.020081  -0.030142   0.025438
    222      -0.009127  -0.014662   0.005078   0.010338   0.015542  -0.014532
    223      -0.015484  -0.017334   0.008998   0.022368   0.040606  -0.048775
    224       0.001719   0.020123   0.022139  -0.012739  -0.021250   0.018020
    225      -0.015175  -0.021133   0.017220   0.016738   0.029060  -0.030736
    226      -0.033967  -0.043188   0.014164   0.053732   0.096746  -0.110691
    227       0.004094   0.025710   0.033283  -0.021142  -0.033946   0.030537
    228      -0.003376  -0.005278   0.009320  -0.001051  -0.002543   0.004090
    229       0.000118   0.003294  -0.000571  -0.000507   0.001907  -0.006783
    230      -0.000798   0.012163   0.003333  -0.001304  -0.004838   0.002832
    231      -0.004313  -0.002629   0.026077  -0.005428  -0.006641   0.006059
    232      -0.004845  -0.004404  -0.003917   0.010743   0.023379  -0.030669
    233      -0.000423   0.011990   0.000263  -0.000910  -0.004886   0.003358
    234       0.002584  -0.000157  -0.006974  -0.005085  -0.011887   0.015342
    235       0.018450   0.029330  -0.004123  -0.031083  -0.051251   0.049541
    236      -0.003360   0.004737  -0.012499   0.009249   0.010917  -0.012115
    237       0.005521   0.004880  -0.002942  -0.011294  -0.020773   0.023043
    238       0.026135   0.040260  -0.008726  -0.041592  -0.066892   0.062368
    239      -0.004575   0.000385  -0.027322   0.016902   0.021430  -0.021860
    240       0.008582   0.026847  -0.002101  -0.009033  -0.006798  -0.009016
    241       0.041148   0.083534   0.027457  -0.049185  -0.028709  -0.014694
    242      -0.008707  -0.010210  -0.021709   0.015053   0.008767  -0.000131
    243      -0.108334  -0.104654   0.266764  -0.019162  -0.075730   0.029580
    244      -0.072922  -0.098200   0.032851   0.073435   0.091197  -0.073806
    245       0.000821  -0.066598   0.061511  -0.056009  -0.015851  -0.043132
                 30         31         32         33         34         35    
      0       0.028084  -0.118486   0.061343  -0.004520  -0.009114  -0.021689
      1      -0.023977  -0.066621   0.010592   0.074415   0.020209   0.009449
      2       0.010982   0.000274  -0.005321  -0.040055  -0.046700  -0.117238
      3      -0.008512  -0.036906  -0.005877   0.037555   0.007852  -0.058383
      4      -0.015338  -0.002277  -0.005750  -0.003447   0.001548  -0.012260
      5      -0.061581   0.158629  -0.025460   0.002625  -0.032112   0.006522
      6       0.011799  -0.015972  -0.023945   0.015738  -0.004803  -0.017917
      7      -0.030926  -0.036805  -0.009961   0.063677   0.027815   0.036096
      8      -0.011795  -0.014149  -0.009945  -0.060416   0.006134   0.021906
      9      -0.003952  -0.019611  -0.000713   0.024659   0.013557  -0.012601
     10       0.004236  -0.006350  -0.001731   0.017452  -0.007104  -0.021174
     11       0.022707   0.018217   0.009360   0.029318   0.006578   0.010578
     12       0.014368  -0.022665   0.014464  -0.018159  -0.002289   0.009828
     13      -0.026915  -0.027975  -0.007344   0.064264   0.011811  -0.004786
     14      -0.001810  -0.000971  -0.008365  -0.031596  -0.014199  -0.038705
     15      -0.003517   0.045994  -0.001163  -0.041450   0.003276   0.018076
     16      -0.014555   0.038080  -0.016225   0.005116  -0.021782  -0.053540
     17      -0.003658   0.015009  -0.010721   0.000895  -0.012302  -0.047275
     18      -0.010500   0.108627  -0.012746  -0.088355  -0.017516  -0.021563
     19      -0.009400   0.022248  -0.010721   0.014137  -0.017095  -0.044389
     20      -0.011880  -0.004551  -0.012722   0.022912  -0.005848  -0.035855
     21      -0.003988   0.058316  -0.000811  -0.054699   0.003022   0.038420
     22      -0.016726   0.093435  -0.020474  -0.060848  -0.037133  -0.075399
     23      -0.007446  -0.001220  -0.015039   0.025632  -0.015100  -0.091127
     24       0.006852   0.036229   0.013651  -0.063231   0.019852   0.118504
     25      -0.002104   0.077497  -0.016749  -0.055870  -0.027722  -0.053215
     26      -0.011167  -0.008910  -0.009647   0.023759  -0.012283  -0.070655
     27       0.017590   0.010882   0.025876  -0.058687   0.033712   0.181780
     28      -0.004128   0.095738  -0.021431  -0.070079  -0.029604  -0.068514
     29      -0.019818  -0.002067  -0.016426   0.032356  -0.023108  -0.112790
     30       0.007202   0.038086   0.015571  -0.070665   0.022121   0.132812
     31       0.021741  -0.001108  -0.001954   0.004991  -0.002412  -0.001813
     32      -0.006291  -0.018323   0.003537   0.001169   0.001393  -0.005847
     33       0.017369   0.000939   0.028645  -0.058365   0.039262   0.183425
     34       0.042911  -0.032343   0.002426   0.034435   0.009748   0.017820
     35      -0.013471  -0.020259   0.008196  -0.009654   0.003624   0.010421
     36      -0.003589   0.082974   0.001212  -0.089579   0.003308   0.079960
     37       0.018129  -0.060960   0.010584   0.044707   0.013879   0.027811
     38       0.006291  -0.012885   0.006797  -0.012051   0.006107   0.018765
     39      -0.003995   0.086729   0.001433  -0.094985   0.003080   0.082789
     40       0.036149  -0.143107   0.025195   0.112080   0.038242   0.072729
     41       0.007548   0.000253   0.012970  -0.045115   0.010682   0.058139
     42      -0.013606   0.111499  -0.013794  -0.086450  -0.015182   0.006236
     43      -0.011189  -0.011731   0.003940  -0.010451   0.000055   0.001678
     44       0.016889  -0.024676   0.001745   0.021603   0.003164  -0.010051
     45      -0.022836   0.141039  -0.026588  -0.090083  -0.031547  -0.054483
     46      -0.018451  -0.045676   0.012866  -0.000036   0.012725   0.031500
     47       0.029588  -0.024291   0.005768   0.016911   0.007400   0.018071
     48      -0.013679   0.103204  -0.013467  -0.077911  -0.014395   0.001877
     49      -0.026391   0.072173  -0.014126  -0.063127  -0.027486  -0.057508
     50       0.006820  -0.019328  -0.009505   0.040327  -0.008890  -0.072893
     51      -0.022984   0.136293  -0.024618  -0.090280  -0.030069  -0.041690
     52      -0.041752   0.096362  -0.019918  -0.086543  -0.034124  -0.069051
     53       0.010387  -0.014052  -0.012670   0.046288  -0.013749  -0.089865
     54       0.007410  -0.014828  -0.012378   0.024946  -0.003840  -0.021650
     55      -0.005273  -0.008676   0.003636   0.034624   0.012868   0.022047
     56      -0.014749  -0.012167  -0.006665  -0.086750   0.005755   0.029658
     57       0.006354  -0.011198  -0.013690   0.020897  -0.001256  -0.012900
     58       0.012752  -0.000549  -0.016046   0.036737   0.007549   0.008934
     59      -0.043147   0.009999   0.013894  -0.131628   0.027948   0.109331
     60       0.009506  -0.022276  -0.004431   0.045781  -0.013130  -0.055480
     61      -0.067461   0.025663   0.251015   0.019937   0.002027   0.054486
     62       0.047512  -0.009604  -0.308191  -0.137343   0.046576   0.099520
     63       0.006673   0.000653  -0.082547  -0.022352   0.021607   0.052016
     64       0.151719  -0.043910  -0.446197   0.070983   0.016313  -0.064055
     65      -0.025106   0.007357  -0.058149  -0.137692   0.034617   0.115750
     66       0.004776  -0.011000   0.034472   0.035670  -0.008863  -0.026345
     67      -0.026786   0.011162   0.113052   0.027126   0.005717   0.033426
     68      -0.180288   0.055055   0.424207  -0.177947   0.026848   0.204383
     69      -0.007399  -0.023147   0.012867   0.039568   0.006423  -0.000386
     70       0.003566   0.003865   0.011171   0.021245   0.001149   0.000291
     71       0.026284   0.036952   0.000535  -0.160789  -0.043437  -0.059023
     72       0.001727  -0.038868  -0.032100   0.048053   0.017541   0.019188
     73       0.004535  -0.032047  -0.042023   0.056959   0.030615   0.053220
     74       0.088056  -0.020652  -0.236296  -0.153519  -0.009361  -0.001282
     75      -0.064886   0.044067   0.259580   0.015809  -0.038278  -0.077673
     76       0.020036   0.065351   0.081962  -0.060564  -0.057449  -0.105625
     77       0.015809   0.060389   0.065187  -0.177180  -0.061570  -0.091260
     78       0.026738  -0.081321  -0.155328   0.072878   0.047947   0.072839
     79      -0.009243  -0.011637   0.002715   0.050752   0.019078   0.032464
     80       0.006814   0.114417   0.180381  -0.229727  -0.107041  -0.172077
     81       0.010911   0.011425  -0.017306   0.032796  -0.011051  -0.042639
     82       0.008569   0.017048   0.023737   0.026211  -0.002465  -0.003242
     83      -0.033409  -0.070130  -0.027626  -0.086760   0.031497   0.082026
     84       0.030313  -0.016780  -0.199951   0.089908   0.063036   0.135206
     85       0.014722   0.126509   0.225709  -0.014951  -0.110344  -0.255823
     86      -0.028627  -0.062806  -0.040870  -0.079952   0.033812   0.088421
     87       0.009759   0.004092  -0.017755   0.029949  -0.007520  -0.032407
     88       0.014712  -0.051105  -0.132430   0.058780   0.080588   0.202951
     89      -0.049613  -0.031188   0.171780  -0.147911  -0.052021  -0.115772
     90      -0.000394   0.068960   0.148843  -0.006987  -0.094409  -0.250395
     91       0.004807   0.002343   0.003140   0.029723   0.008906   0.020518
     92      -0.038061  -0.168997  -0.227348  -0.043487   0.134591   0.321813
     93      -0.003756  -0.001803  -0.003629   0.048550  -0.025800   0.005471
     94       0.011459   0.010297   0.005952  -0.006980   0.011607   0.009370
     95       0.026285   0.039753   0.013116   0.059422   0.006481   0.035095
     96       0.001661  -0.006984  -0.001557   0.035800  -0.029305   0.015168
     97       0.003754   0.009315   0.003177  -0.011991   0.012862   0.005289
     98       0.019348   0.035978   0.011535   0.047463   0.011922   0.032674
     99      -0.002486  -0.023075  -0.001775  -0.044198   0.024933  -0.027989
    100      -0.012774  -0.011432  -0.007155  -0.019100  -0.029085  -0.001728
    101       0.020242   0.036123   0.012561   0.035885   0.024552   0.027165
    102       0.003176  -0.026876   0.002046  -0.071068   0.063304  -0.045041
    103      -0.022548  -0.020834  -0.013213  -0.024405  -0.057237  -0.002382
    104       0.011327   0.017146   0.007303  -0.002495   0.022582   0.007365
    105      -0.014532  -0.034066  -0.006682  -0.112607   0.031135  -0.046739
    106      -0.014149  -0.020920  -0.009064  -0.014069  -0.037246  -0.004948
    107       0.029064   0.053187   0.017755   0.062119   0.032126   0.039995
    108      -0.017484  -0.044928  -0.005655  -0.201712   0.085674  -0.081900
    109      -0.022554  -0.028762  -0.014370   0.002194  -0.069142   0.002461
    110       0.028748   0.051266   0.018133   0.043542   0.044214   0.032638
    111      -0.021096  -0.025720  -0.012181  -0.041109  -0.048775  -0.003384
    112      -0.004477  -0.019711  -0.003575  -0.039308   0.006119  -0.022670
    113       0.036885   0.063772   0.020301   0.099770   0.015206   0.056850
    114      -0.029654  -0.028917  -0.016311  -0.056409  -0.075047   0.005959
    115      -0.006445  -0.025260  -0.004367  -0.045941   0.017984  -0.034451
    116       0.045094   0.074490   0.024044   0.119484   0.012817   0.069502
    117      -0.011811  -0.007509  -0.008410   0.048186  -0.065970   0.022323
    118       0.008020  -0.001663   0.003886  -0.037911   0.025625  -0.010129
    119       0.035874   0.062437   0.019137   0.110021   0.008271   0.056835
    120      -0.010705   0.004840  -0.009078   0.098534  -0.096308   0.044043
    121       0.012365   0.003263   0.007075  -0.044296   0.045131  -0.011725
    122       0.042026   0.084309   0.022809   0.151078   0.006279   0.076741
    123       0.008522  -0.005479   0.001785   0.024864  -0.036931   0.035845
    124       0.010253   0.021397   0.006838   0.004793   0.022850   0.014924
    125       0.002598   0.021163   0.004166   0.035798   0.009713   0.009558
    126       0.007999   0.005466   0.003476   0.004161  -0.014214   0.037750
    127       0.003300   0.011089   0.004781  -0.032356   0.036882   0.003391
    128      -0.009805  -0.008136  -0.001020  -0.014163   0.018015  -0.015706
    129       0.010314   0.002210   0.007672  -0.025215   0.043161   0.013901
    130       0.015747   0.011149   0.025724  -0.169601   0.300442  -0.086898
    131       0.005986  -0.035309   0.027704  -0.217248   0.415650  -0.185888
    132       0.023366  -0.006690   0.031185  -0.188817   0.352985  -0.101945
    133       0.007195   0.017699   0.004791   0.001006   0.010850   0.015945
    134      -0.032640  -0.010045  -0.027794   0.102905  -0.282548   0.093036
    135      -0.008329   0.031978  -0.025412   0.204294  -0.410519   0.206901
    136      -0.018106  -0.002452  -0.017027   0.038338  -0.181147   0.070922
    137      -0.013353  -0.003136  -0.007050   0.026469  -0.063156   0.018412
    138       0.007445  -0.004279   0.001190   0.029327  -0.038417   0.035579
    139       0.009501   0.020317   0.004388   0.049372  -0.023689   0.049862
    140      -0.007032   0.032670  -0.000925   0.067688   0.011110  -0.010219
    141       0.000778   0.002862  -0.002259   0.047870  -0.033175   0.018202
    142      -0.001660  -0.030493   0.004956  -0.093495   0.092127  -0.044192
    143      -0.008308   0.036168  -0.001833   0.076986   0.008276  -0.011377
    144       0.008503  -0.015691   0.004004  -0.030124   0.010254  -0.000548
    145       0.015474   0.046551   0.003337   0.140958  -0.105187   0.117755
    146      -0.020595  -0.009880  -0.001775  -0.059491   0.128157  -0.112739
    147       0.012466   0.000281   0.001447   0.067862  -0.091894   0.087235
    148       0.016147   0.050291   0.003274   0.149673  -0.112258   0.123280
    149       0.000396   0.081111  -0.003076   0.210628  -0.098279   0.074201
    150       0.016780  -0.004939   0.007121   0.010578  -0.022836   0.044303
    151       0.024543   0.052568   0.015435   0.041118   0.055015   0.021866
    152       0.002082   0.017779   0.004065   0.031665   0.008835   0.010539
    153       0.028105  -0.027641   0.021075   0.002443   0.056935   0.044523
    154       0.032516   0.053594   0.024414   0.053137   0.110682   0.016733
    155       0.005285   0.034914   0.006400   0.054649   0.028365   0.003621
    156       0.009754   0.014152  -0.003648   0.014171  -0.094571   0.048111
    157       0.032967   0.046840   0.025093   0.045381   0.112663   0.020765
    158      -0.010944   0.001619  -0.006138   0.011999  -0.039556   0.007885
    159       0.016309   0.000924   0.006213   0.011364  -0.027963   0.042860
    160       0.013558   0.077529   0.001097   0.050416  -0.021780   0.012046
    161       0.008958   0.009756   0.009893   0.020840   0.028331   0.019233
    162      -0.006677  -0.038569  -0.002948   0.033190   0.027526  -0.052029
    163      -0.002763  -0.057866  -0.001154  -0.004704   0.000642  -0.015440
    164      -0.006821  -0.061183  -0.002447  -0.009771  -0.012583   0.011340
    165      -0.007774   0.002635  -0.002172   0.052615   0.053225  -0.066145
    166       0.000587  -0.072483   0.001117  -0.017932   0.005029  -0.007328
    167       0.006080  -0.229638   0.003236  -0.037973  -0.033425   0.017068
    168      -0.004291  -0.071129  -0.000911   0.045974   0.049472  -0.069609
    169      -0.000346   0.035491  -0.000403  -0.022855  -0.004365   0.015390
    170       0.001529  -0.181582   0.001738  -0.025963  -0.024790   0.008800
    171      -0.001312  -0.150791   0.000999   0.052799   0.063350  -0.092746
    172      -0.001052   0.076916  -0.001001  -0.019229  -0.002215   0.016852
    173       0.002559  -0.257467   0.002708  -0.035008  -0.032046   0.009802
    174      -0.000920  -0.093879  -0.000446   0.019845   0.011754  -0.031504
    175      -0.001169   0.096642  -0.001740  -0.030171  -0.022671   0.039230
    176      -0.007073   0.012731  -0.002116   0.020049   0.016438  -0.023253
    177       0.004316  -0.184244   0.001742  -0.001851  -0.007902  -0.015361
    178      -0.002299   0.182878  -0.003214  -0.024070  -0.030023   0.051287
    179      -0.012114   0.083697  -0.003977   0.040794   0.038150  -0.042672
    180      -0.002795  -0.022349  -0.002164   0.015920  -0.006317  -0.009831
    181       0.000152   0.042145  -0.000938  -0.041732  -0.030371   0.043965
    182      -0.009404   0.119619  -0.003454   0.046838   0.037384  -0.037985
    183       0.000883  -0.058024  -0.001411  -0.014654  -0.046226   0.030551
    184       0.000769   0.070430  -0.001344  -0.051492  -0.048067   0.065309
    185      -0.016140   0.279115  -0.006285   0.089779   0.079639  -0.071396
    186      -0.008799   0.099875  -0.004595   0.049047   0.029340  -0.039261
    187       0.001008  -0.054294   0.000560  -0.033102  -0.010310   0.012276
    188      -0.003237   0.012600  -0.001185   0.010825  -0.003670  -0.001054
    189      -0.011023   0.184306  -0.006409   0.048475   0.022737  -0.025323
    190       0.002396  -0.100498   0.001378  -0.038040  -0.011918   0.010137
    191      -0.005645   0.090575  -0.002524   0.020519   0.000614   0.001070
    192      -0.010281   0.090282  -0.003987   0.067799   0.056796  -0.068202
    193       0.001794  -0.116872   0.001865  -0.026553   0.003829  -0.007960
    194       0.003808  -0.159046   0.001926  -0.027618  -0.034083   0.020314
    195      -0.010384   0.118085  -0.003774   0.071963   0.058887  -0.066470
    196       0.003837  -0.201093   0.003395  -0.035554   0.008042  -0.017071
    197       0.003745  -0.169577   0.001530  -0.030925  -0.038140   0.021559
    198      -0.007108  -0.081475   0.001704   0.017193   0.022399  -0.024218
    199      -0.004691  -0.003714  -0.010089   0.006768  -0.018254  -0.045809
    200       0.040711   0.035288   0.024936   0.053479   0.024472   0.063219
    201       0.046464  -0.010358   0.004357   0.004554   0.004192   0.009963
    202       0.171208  -0.002671   0.003562  -0.006154  -0.001609  -0.001519
    203      -0.015389   0.005895  -0.001803  -0.000471  -0.007464  -0.019053
    204       0.003214  -0.006653   0.003075   0.002524   0.000596   0.002598
    205       0.012337  -0.002375   0.002868  -0.005249  -0.001116   0.001050
    206      -0.012505  -0.003790   0.000625   0.005814   0.002141   0.001631
    207      -0.100701  -0.011756   0.002213   0.010903   0.004847   0.010803
    208      -0.250994  -0.007515  -0.002343   0.011128   0.000562   0.000412
    209       0.027313  -0.005074   0.003062   0.005154   0.005267   0.010543
    210      -0.091598  -0.013611   0.002887   0.013125   0.006379   0.013680
    211      -0.214905  -0.004906  -0.003206   0.010279  -0.000781  -0.002267
    212       0.033471   0.001732   0.000640  -0.000879   0.000324   0.001259
    213      -0.125651  -0.021056   0.005232   0.020300   0.011562   0.023522
    214      -0.280495  -0.005410  -0.004752   0.012239  -0.001812  -0.005386
    215       0.043401   0.002969   0.000344  -0.002194  -0.000431  -0.000088
    216       0.003892  -0.005754   0.001664   0.004042   0.001587   0.005292
    217       0.042065   0.002484  -0.000406  -0.001777  -0.002662  -0.002776
    218       0.013152   0.007925  -0.002460  -0.005902  -0.004985  -0.009670
    219       0.037470  -0.006577   0.002703   0.004324   0.002748   0.007935
    220       0.145643   0.007175  -0.000346  -0.007561  -0.004923  -0.006354
    221       0.008399   0.013554  -0.005018  -0.011030  -0.009600  -0.018986
    222       0.077697   0.003102  -0.000279  -0.006347  -0.004297  -0.005240
    223       0.231956   0.005921   0.003303  -0.010725  -0.002502   0.000662
    224      -0.008912   0.006220  -0.002311  -0.003676  -0.004004  -0.008104
    225       0.180916   0.009860  -0.000589  -0.015213  -0.008062  -0.011221
    226       0.515257   0.014287   0.006830  -0.025819  -0.004976  -0.000279
    227      -0.033339   0.009686  -0.004418  -0.006164  -0.007032  -0.014396
    228       0.007882   0.002766  -0.001827  -0.004086  -0.005005  -0.007520
    229       0.020915  -0.003186   0.001942   0.003103   0.001493   0.005666
    230       0.004587  -0.000281   0.000702   0.001595   0.001193   0.002252
    231       0.046252   0.009751  -0.003781  -0.010994  -0.009959  -0.016789
    232       0.111162  -0.003515   0.004255   0.001372   0.002989   0.010004
    233      -0.006091  -0.001608   0.000998   0.002993   0.002089   0.003879
    234      -0.086639  -0.005826  -0.000422   0.005693   0.000468   0.002182
    235      -0.231049  -0.009773  -0.001350   0.014754   0.002767   0.004627
    236       0.024367  -0.005947   0.003550   0.006063   0.005982   0.012046
    237      -0.111951  -0.005572  -0.001287   0.005870  -0.000392  -0.000083
    238      -0.305746  -0.015356  -0.000986   0.021451   0.005275   0.008116
    239       0.027529  -0.011626   0.006269   0.011374   0.010733   0.021726
    240       0.096414   0.007531   0.001583  -0.013050  -0.010322  -0.018186
    241       0.162202   0.004666   0.008607  -0.021074  -0.002309   0.003937
    242      -0.056888  -0.007830   0.000277   0.011361   0.004800   0.006118
    243       0.026051   0.033254  -0.039994   0.005598  -0.002466  -0.002867
    244      -0.029103  -0.024642  -0.018215   0.069962   0.026645   0.029232
    245      -0.020046  -0.002301  -0.008277  -0.076500   0.012320   0.048865
                 36         37         38         39         40         41    
      0      -0.012399  -0.015702   0.000617  -0.003996  -0.007453  -0.009307
      1       0.024499  -0.009946   0.004829   0.035344   0.012476  -0.006919
      2       0.010889  -0.000836  -0.001386  -0.038471  -0.013565   0.005496
      3      -0.021703  -0.000907   0.000045  -0.000173  -0.037842  -0.002709
      4      -0.013402   0.002195  -0.007356   0.000539  -0.001103  -0.000140
      5       0.033731  -0.001420  -0.034210  -0.001385  -0.002487  -0.000158
      6       0.001542   0.015399  -0.000748  -0.014938  -0.004304   0.019794
      7       0.014579  -0.006675   0.005037   0.029240   0.011217   0.002961
      8      -0.016349   0.003546  -0.000890   0.008848  -0.001560   0.005887
      9       0.008895  -0.002257  -0.005891  -0.000484  -0.009680  -0.000345
     10      -0.008982  -0.000492   0.017971   0.000763  -0.019347  -0.001629
     11      -0.005180   0.001619   0.013640  -0.003597   0.013704   0.001011
     12      -0.008767  -0.003374  -0.000899  -0.003138  -0.000319   0.002847
     13       0.026084  -0.009277   0.003984   0.024891   0.010048  -0.001358
     14       0.008447   0.005713  -0.000962  -0.006456   0.000508   0.003411
     15       0.018798   0.000356   0.008891  -0.001464   0.004365   0.000231
     16       0.000513   0.000207  -0.000774  -0.001411  -0.006836  -0.000993
     17       0.039224   0.000164   0.002256  -0.010147   0.009604   0.001706
     18       0.008993   0.009672  -0.007049  -0.014690   0.002859  -0.001450
     19      -0.000350   0.001790   0.008919  -0.002062  -0.010908  -0.001418
     20       0.047754  -0.011099  -0.007839   0.002573   0.017593   0.003847
     21       0.049690  -0.001167   0.021745  -0.001682   0.009221   0.000298
     22      -0.087211   0.017031  -0.049539  -0.006841  -0.006129  -0.002308
     23       0.124192  -0.007871   0.041522  -0.029151   0.005587  -0.000421
     24       0.036443  -0.002573   0.025834   0.014141   0.012416   0.001026
     25      -0.118884   0.019393  -0.067099  -0.001636  -0.004818  -0.001309
     26       0.134837  -0.010207   0.053860  -0.025720   0.005213  -0.000712
     27       0.019319  -0.004478   0.023238   0.028271   0.013507   0.001847
     28      -0.154740   0.023666  -0.079766  -0.001833  -0.005320  -0.001374
     29       0.175565  -0.012245   0.064032  -0.037455   0.004443  -0.001372
     30       0.022545  -0.001142   0.023014   0.018404   0.012368   0.001132
     31      -0.018257   0.001667  -0.019760  -0.001141   0.003603   0.000875
     32       0.018255  -0.000942   0.019098  -0.000831  -0.001566  -0.000660
     33      -0.013880  -0.001982   0.018742   0.032794   0.009630   0.001778
     34       0.007929  -0.005000  -0.012315  -0.001793   0.009588   0.002592
     35      -0.017971   0.002597   0.012179   0.007589  -0.006730  -0.001341
     36       0.046073   0.001632   0.021444   0.005019   0.014735   0.000503
     37       0.101404  -0.014536   0.052934  -0.002414   0.005796   0.000577
     38      -0.089140   0.008407  -0.032099   0.011905  -0.004975   0.000111
     39       0.027984   0.003664   0.013450   0.007093   0.013827   0.000462
     40       0.261304  -0.038096   0.136451  -0.006993   0.014900   0.001860
     41      -0.224552   0.021953  -0.088517   0.031379  -0.011635   0.000106
     42       0.085280   0.001155   0.027141  -0.012766   0.014672  -0.000217
     43      -0.019930   0.003391   0.000935   0.004540  -0.005135  -0.000982
     44       0.005563  -0.002257   0.002204  -0.003116   0.001226   0.000586
     45       0.105930   0.002577   0.025815  -0.027009   0.014220  -0.000975
     46       0.008353  -0.001450   0.026760   0.009257  -0.006322  -0.000777
     47      -0.031007   0.000039  -0.014993   0.005007   0.002505   0.001050
     48       0.095023  -0.000428   0.032533  -0.013736   0.013779  -0.000198
     49      -0.122924   0.019712  -0.063215  -0.000709  -0.008801  -0.001811
     50       0.122897  -0.010590   0.047422  -0.025327   0.004991  -0.000378
     51       0.136912  -0.000346   0.041205  -0.026002   0.017482  -0.001117
     52      -0.164027   0.024133  -0.083836  -0.003813  -0.012683  -0.000712
     53       0.170200  -0.013080   0.064360  -0.030401   0.009225  -0.001391
     54       0.010920   0.012091   0.000920  -0.005715  -0.001633   0.000548
     55       0.001817  -0.017014   0.003317  -0.007274   0.003007   0.002298
     56      -0.030178  -0.000068  -0.001686   0.013797  -0.006554   0.000449
     57       0.007170   0.008512   0.001188  -0.003770  -0.001634  -0.002401
[truncated: 704,785 more chars]
