# Supplementary material for: A stereodivergent multicomponent approach for the synthesis of C–N atropisomeric peptide analogues
Source: Chem Sci. 2024 Sep 16;15(40):16743–51. doi: 10.1039/d4sc04700a (PMC11418089; doi:10.1039/d4sc04700a)
Supplement: SC-015-D4SC04700A-s001 [file SC-015-D4SC04700A-s001.zip › CompData/_5_1a-BzOH/AmidiniumBzoateR3opt.out]

                                 *****************
                                 * O   R   C   A *
                                 *****************

                                            #,                                       
                                            ###                                      
                                            ####                                     
                                            #####                                    
                                            ######                                   
                                           ########,                                 
                                     ,,################,,,,,                         
                               ,,#################################,,                 
                          ,,##########################################,,             
                       ,#########################################, ''#####,          
                    ,#############################################,,   '####,        
                  ,##################################################,,,,####,       
                ,###########''''           ''''###############################       
              ,#####''   ,,,,##########,,,,          '''####'''          '####       
            ,##' ,,,,###########################,,,                        '##       
           ' ,,###''''                  '''############,,,                           
         ,,##''                                '''############,,,,        ,,,,,,###''
      ,#''                                            '''#######################'''  
     '                                                          ''''####''''         
             ,#######,   #######,   ,#######,      ##                                
            ,#'     '#,  ##    ##  ,#'     '#,    #''#        ######   ,####,        
            ##       ##  ##   ,#'  ##            #'  '#       #        #'  '#        
            ##       ##  #######   ##           ,######,      #####,   #    #        
            '#,     ,#'  ##    ##  '#,     ,#' ,#      #,         ##   #,  ,#        
             '#######'   ##     ##  '#######'  #'      '#     #####' # '####'        


                  #######################################################
                  #                        -***-                        #
                  #          Department of theory and spectroscopy      #
                  #    Directorship and core code : Frank Neese         #
                  #        Max Planck Institute fuer Kohlenforschung    #
                  #                Kaiser Wilhelm Platz 1               #
                  #                 D-45470 Muelheim/Ruhr               #
                  #                      Germany                        #
                  #                                                     #
                  #                  All rights reserved                #
                  #                        -***-                        #
                  #######################################################


                         Program Version 5.0.2 -  RELEASE  -


 With contributions from (in alphabetic order):
   Daniel Aravena         : Magnetic Suceptibility
   Michael Atanasov       : Ab Initio Ligand Field Theory (pilot matlab implementation)
   Alexander A. Auer      : GIAO ZORA, VPT2 properties, NMR spectrum
   Ute Becker             : Parallelization
   Giovanni Bistoni       : ED, misc. LED, open-shell LED, HFLD
   Martin Brehm           : Molecular dynamics
   Dmytro Bykov           : SCF Hessian
   Vijay G. Chilkuri      : MRCI spin determinant printing, contributions to CSF-ICE
   Dipayan Datta          : RHF DLPNO-CCSD density
   Achintya Kumar Dutta   : EOM-CC, STEOM-CC
   Dmitry Ganyushin       : Spin-Orbit,Spin-Spin,Magnetic field MRCI
   Miquel Garcia          : C-PCM and meta-GGA Hessian, CC/C-PCM, Gaussian charge scheme
   Yang Guo               : DLPNO-NEVPT2, F12-NEVPT2, CIM, IAO-localization
   Andreas Hansen         : Spin unrestricted coupled pair/coupled cluster methods
   Benjamin Helmich-Paris : MC-RPA, TRAH-SCF, COSX integrals
   Lee Huntington         : MR-EOM, pCC
   Robert Izsak           : Overlap fitted RIJCOSX, COSX-SCS-MP3, EOM
   Marcus Kettner         : VPT2
   Christian Kollmar      : KDIIS, OOCD, Brueckner-CCSD(T), CCSD density, CASPT2, CASPT2-K
   Simone Kossmann        : Meta GGA functionals, TD-DFT gradient, OOMP2, MP2 Hessian
   Martin Krupicka        : Initial AUTO-CI
   Lucas Lang             : DCDCAS
   Marvin Lechner         : AUTO-CI (C++ implementation), FIC-MRCC
   Dagmar Lenk            : GEPOL surface, SMD
   Dimitrios Liakos       : Extrapolation schemes; Compound Job, initial MDCI parallelization
   Dimitrios Manganas     : Further ROCIS development; embedding schemes
   Dimitrios Pantazis     : SARC Basis sets
   Anastasios Papadopoulos: AUTO-CI, single reference methods and gradients
   Taras Petrenko         : DFT Hessian,TD-DFT gradient, ASA, ECA, R-Raman, ABS, FL, XAS/XES, NRVS
   Peter Pinski           : DLPNO-MP2, DLPNO-MP2 Gradient
   Christoph Reimann      : Effective Core Potentials
   Marius Retegan         : Local ZFS, SOC
   Christoph Riplinger    : Optimizer, TS searches, QM/MM, DLPNO-CCSD(T), (RO)-DLPNO pert. Triples
   Tobias Risthaus        : Range-separated hybrids, TD-DFT gradient, RPA, STAB
   Michael Roemelt        : Original ROCIS implementation
   Masaaki Saitow         : Open-shell DLPNO-CCSD energy and density
   Barbara Sandhoefer     : DKH picture change effects
   Avijit Sen             : IP-ROCIS
   Kantharuban Sivalingam : CASSCF convergence, NEVPT2, FIC-MRCI
   Bernardo de Souza      : ESD, SOC TD-DFT
   Georgi Stoychev        : AutoAux, RI-MP2 NMR, DLPNO-MP2 response
   Willem Van den Heuvel  : Paramagnetic NMR
   Boris Wezisla          : Elementary symmetry handling
   Frank Wennmohs         : Technical directorship


 We gratefully acknowledge several colleagues who have allowed us to
 interface, adapt or use parts of their codes:
   Stefan Grimme, W. Hujo, H. Kruse, P. Pracht,  : VdW corrections, initial TS optimization,
                  C. Bannwarth, S. Ehlert          DFT functionals, gCP, sTDA/sTD-DF
   Ed Valeev, F. Pavosevic, A. Kumar             : LibInt (2-el integral package), F12 methods
   Garnet Chan, S. Sharma, J. Yang, R. Olivares  : DMRG
   Ulf Ekstrom                                   : XCFun DFT Library
   Mihaly Kallay                                 : mrcc  (arbitrary order and MRCC methods)
   Jiri Pittner, Ondrej Demel                    : Mk-CCSD
   Frank Weinhold                                : gennbo (NPA and NBO analysis)
   Christopher J. Cramer and Donald G. Truhlar   : smd solvation model
   Lars Goerigk                                  : TD-DFT with DH, B97 family of functionals
   V. Asgeirsson, H. Jonsson                     : NEB implementation
   FAccTs GmbH                                   : IRC, NEB, NEB-TS, DLPNO-Multilevel, CI-OPT
                                                   MM, QMMM, 2- and 3-layer-ONIOM, Crystal-QMMM,
                                                   LR-CPCM, SF, NACMEs, symmetry and pop. for TD-DFT,
                                                   nearIR, NL-DFT gradient (VV10), updates on ESD,
                                                   ML-optimized integration grids
   S Lehtola, MJT Oliveira, MAL Marques          : LibXC Library
   Liviu Ungur et al                             : ANISO software


 Your calculation uses the libint2 library for the computation of 2-el integrals
 For citations please refer to: http://libint.valeyev.net

 Your ORCA version has been built with support for libXC version: 5.1.0
 For citations please refer to: https://tddft.org/programs/libxc/

 This ORCA versions uses:
   CBLAS   interface :  Fast vector & matrix operations
   LAPACKE interface :  Fast linear algebra routines
   SCALAPACK package :  Parallel linear algebra routines
   Shared memory     :  Shared parallel matrices
   BLAS/LAPACK       :  OpenBLAS 0.3.15  USE64BITINT DYNAMIC_ARCH NO_AFFINITY Zen SINGLE_THREADED
        Core in use  :  Zen
   Copyright (c) 2011-2014, The OpenBLAS Project


Your calculation utilizes the atom-pairwise dispersion correction
with the Becke-Johnson damping scheme (D3BJ)
Cite in your paper:
S.Grimme, S.Ehrlich, L.Goerigk, J Comput Chem, (2011), 32, 1456–1465 
S.Grimme, J.Antony, S.Ehrlich and H.Krieg, J.Chem.Phys., 132, (2010), 154104 
   

Your calculation utilizes the SMD solvation module
Please cite in your paper:
A.V. Marenich, C.J. Cramer, D.G. Truhlar J. Phys. Chem. B, 113, (2009), 6378 

================================================================================

----- Orbital basis set information -----
Your calculation utilizes the basis: def2-TZVP
   F. Weigend and R. Ahlrichs, Phys. Chem. Chem. Phys. 7, 3297 (2005).

----- AuxJ basis set information -----
Your calculation utilizes the auxiliary basis: def2/J
   F. Weigend, Phys. Chem. Chem. Phys. 8, 1057 (2006).

================================================================================
                                        WARNINGS
                       Please study these warnings very carefully!
================================================================================


WARNING: Geometry Optimization
  ===> : Switching off AutoStart
         For restart on a previous wavefunction, please use MOREAD

INFO   : the flag for use of the SHARK integral package has been found!

================================================================================
                                       INPUT FILE
================================================================================
NAME = AmidiniumBzoateR3opt.inp
|  1> ! PBE0 D3 def2-tzvp Opt
|  2> %maxcore 2660
|  3> %geom
|  4> maxiter 150
|  5> MaxStep 0.15
|  6> end
|  7> %pal nprocs 30
|  8> end
|  9> %CPCM SMD TRUE
| 10>    SMDSOLVENT "2,2,2-TRIFLUOROETHANOL"
| 11> end
| 12> 
| 13> *xyz 0 1
| 14> O  6.102400  2.262300  3.434600
| 15> O  7.625400  2.871500  5.583100
| 16> N  5.370000  4.351700  2.923800
| 17> N  5.448000  2.160100  5.756900
| 18> C  5.473200  3.323600  3.708600
| 19> C  4.843600  3.354800  5.085500
| 20> H  5.197200  4.250400  5.597000
| 21> C  3.343100  3.294000  5.144800
| 22> C  2.702300  3.771800  6.283300
| 23> H  3.284100  4.237400  7.070600
| 24> C  1.325700  3.664000  6.405500
| 25> H  0.833000  4.045800  7.292400
| 26> C  0.581500  3.090700  5.384800
| 27> H  -0.496500  3.017200  5.474400
| 28> C  1.217300  2.620700  4.243400
| 29> H  0.639100  2.175500  3.441900
| 30> C  2.595000  2.714900  4.125100
| 31> H  3.082300  2.334200  3.234500
| 32> C  5.954100  4.459100  1.568900
| 33> C  7.470700  4.327700  1.639800
| 34> H  7.889200  5.071900  2.321400
| 35> H  7.891200  4.499800  0.646700
| 36> H  7.778600  3.336600  1.973000
| 37> C  5.584500  5.841300  1.052100
| 38> H  4.500500  5.971300  1.012500
| 39> H  5.982400  5.965100  0.043600
| 40> H  6.004600  6.625300  1.686000
| 41> C  5.347500  3.394700  0.662900
| 42> H  5.741500  3.515400  -0.348500
| 43> H  4.260900  3.499100  0.620600
| 44> H  5.589100  2.387000  1.002900
| 45> C  5.419800  2.171600  7.216100
| 46> C  4.859800  1.130700  7.966300
| 47> C  5.035300  1.243200  9.353900
| 48> H  4.656600  0.452900  9.987800
| 49> C  5.664200  2.310500  9.960100
| 50> H  5.759000  2.334600  11.039700
| 51> C  6.157600  3.348700  9.185100
| 52> H  6.639200  4.207500  9.636900
| 53> C  6.037300  3.268000  7.815500
| 54> H  6.440000  4.060700  7.201300
| 55> C  4.084600  -0.115600  7.502200
| 56> C  4.949900  -1.347500  7.784800
| 57> H  5.874800  -1.313800  7.202500
| 58> H  4.405500  -2.254100  7.506400
| 59> H  5.215300  -1.422300  8.841300
| 60> C  2.778100  -0.200000  8.305800
| 61> H  2.940000  -0.283800  9.379900
| 62> H  2.218800  -1.083600  7.988300
| 63> H  2.154600  0.679100  8.121100
| 64> C  3.658900  -0.171400  6.036900
| 65> H  3.074100  0.699400  5.733100
| 66> H  3.012600  -1.041800  5.904800
| 67> H  4.491200  -0.333600  5.346500
| 68> C  6.855600  2.010600  5.232000
| 69> C  7.230600  0.573000  5.106200
| 70> C  8.167300  0.106300  6.024600
| 71> H  8.582800  0.789600  6.756100
| 72> C  8.554600  -1.223900  6.004100
| 73> H  9.277700  -1.584800  6.726400
| 74> C  8.016800  -2.088900  5.061500
| 75> H  8.322400  -3.129000  5.043200
| 76> C  7.089400  -1.621400  4.140100
| 77> H  6.673100  -2.292900  3.397900
| 78> C  6.691600  -0.294100  4.161800
| 79> H  5.969200  0.067600  3.441000
| 80> H  4.937500  1.340200  5.424400
| 81> O  4.462400  6.602100  5.279400
| 82> C  3.387800  6.525700  4.646600
| 83> C  2.119900  6.970700  5.330100
| 84> C  0.894800  6.882500  4.675000
| 85> H  0.866900  6.524800  3.652800
| 86> C  -0.278500  7.231600  5.326300
| 87> H  -1.228400  7.154400  4.808600
| 88> C  -0.237800  7.672400  6.642700
| 89> H  -1.155500  7.940500  7.155000
| 90> C  0.981000  7.767900  7.301900
| 91> H  1.016800  8.110700  8.330300
| 92> C  2.152600  7.419900  6.647100
| 93> H  3.105200  7.482700  7.159700
| 94> O  3.275300  6.074800  3.472200
| 95> H  4.849700  5.188700  3.284100
| 96> *
| 97> 
| 98>                          ****END OF INPUT****
================================================================================

                       *****************************
                       * Geometry Optimization Run *
                       *****************************

Geometry optimization settings:
Update method            Update   .... BFGS
Choice of coordinates    CoordSys .... Z-matrix Internals
Initial Hessian          InHess   .... Almoef's Model

Convergence Tolerances:
Energy Change            TolE     ....  5.0000e-06 Eh
Max. Gradient            TolMAXG  ....  3.0000e-04 Eh/bohr
RMS Gradient             TolRMSG  ....  1.0000e-04 Eh/bohr
Max. Displacement        TolMAXD  ....  4.0000e-03 bohr
RMS Displacement         TolRMSD  ....  2.0000e-03 bohr
Strict Convergence                ....  False
------------------------------------------------------------------------------
                        ORCA OPTIMIZATION COORDINATE SETUP
------------------------------------------------------------------------------

The optimization will be done in new redundant internal coordinates
Making redundant internal coordinates   ...  (new redundants) done
Evaluating the initial hessian          ...  (Almloef) done
Evaluating the coordinates              ...  done
Calculating the B-matrix                .... done
Calculating the G-matrix                .... done
Diagonalizing the G-matrix              .... done
Small eigenvalue found = 5.756e-04
Small eigenvalue found = 1.284e-03
Small eigenvalue found = 2.364e-03
Small eigenvalue found = 3.419e-03
Small eigenvalue found = 4.539e-03
Small eigenvalue found = 5.687e-03
Small eigenvalue found = 8.186e-03
Small eigenvalue found = 9.312e-03
Small eigenvalue found = 1.203e-02
Small eigenvalue found = 1.553e-02
Small eigenvalue found = 1.745e-02
Small eigenvalue found = 1.778e-02
Small eigenvalue found = 2.241e-02
Small eigenvalue found = 2.386e-02
Small eigenvalue found = 2.895e-02
The first mode is                       ....  206
The number of degrees of freedom        ....  240

    -----------------------------------------------------------------
                    Redundant Internal Coordinates


    -----------------------------------------------------------------
         Definition                    Initial Value    Approx d2E/dq
    -----------------------------------------------------------------
      1. B(C   4,O   0)                  1.2639         0.889475   
      2. B(C   4,N   2)                  1.2975         0.786006   
      3. B(C   5,C   4)                  1.5143         0.395697   
      4. B(C   5,N   3)                  1.4978         0.376615   
      5. B(H   6,C   5)                  1.0903         0.359697   
      6. B(C   7,C   5)                  1.5029         0.412678   
      7. B(C   8,C   7)                  1.3911         0.622326   
      8. B(H   9,C   8)                  1.0840         0.368088   
      9. B(C  10,C   8)                  1.3862         0.633554   
     10. B(H  11,C  10)                  1.0840         0.368088   
     11. B(C  12,C  10)                  1.3872         0.631247   
     12. B(H  13,C  12)                  1.0842         0.367840   
     13. B(C  14,C  12)                  1.3885         0.628246   
     14. B(H  15,C  14)                  1.0839         0.368210   
     15. B(C  16,C   7)                  1.3910         0.622573   
     16. B(C  16,C  14)                  1.3860         0.634104   
     17. B(H  17,C  16)                  1.0842         0.367810   
     18. B(C  18,N   2)                  1.4793         0.403024   
     19. B(C  19,C  18)                  1.5239         0.381996   
     20. B(H  20,C  19)                  1.0925         0.356809   
     21. B(H  21,C  19)                  1.0921         0.357330   
     22. B(H  22,C  19)                  1.0900         0.360098   
     23. B(C  23,C  18)                  1.5212         0.385796   
     24. B(H  24,C  23)                  1.0925         0.356827   
     25. B(H  25,C  23)                  1.0912         0.358513   
     26. B(H  26,C  23)                  1.0922         0.357160   
     27. B(C  27,C  18)                  1.5237         0.382282   
     28. B(H  28,C  27)                  1.0921         0.357301   
     29. B(H  29,C  27)                  1.0924         0.356909   
     30. B(H  30,C  27)                  1.0906         0.359294   
     31. B(C  31,N   3)                  1.4595         0.433475   
     32. B(C  32,C  31)                  1.4000         0.602361   
     33. B(C  33,C  32)                  1.4032         0.595284   
     34. B(H  34,C  33)                  1.0816         0.371412   
     35. B(C  35,C  33)                  1.3792         0.650144   
     36. B(H  36,C  35)                  1.0840         0.368095   
     37. B(C  37,C  35)                  1.3863         0.633263   
     38. B(H  38,C  37)                  1.0833         0.369035   
     39. B(C  39,C  37)                  1.3772         0.654782   
     40. B(C  39,C  31)                  1.3938         0.616134   
     41. B(H  40,C  39)                  1.0806         0.372698   
     42. B(C  41,C  32)                  1.5393         0.360966   
     43. B(C  42,C  41)                  1.5317         0.371214   
     44. B(H  43,C  42)                  1.0935         0.355555   
     45. B(H  44,C  42)                  1.0935         0.355464   
     46. B(H  45,C  42)                  1.0919         0.357608   
     47. B(C  46,C  41)                  1.5362         0.365194   
     48. B(H  47,C  46)                  1.0895         0.360814   
     49. B(H  48,C  46)                  1.0929         0.356319   
     50. B(H  49,C  46)                  1.0935         0.355535   
     51. B(C  50,C  41)                  1.5269         0.377847   
     52. B(H  51,C  50)                  1.0921         0.357395   
     53. B(H  51,H  13)                  4.2648         0.000001   
     54. B(H  52,C  50)                  1.0921         0.357292   
     55. B(H  53,C  50)                  1.0935         0.355534   
     56. B(C  54,N   3)                  1.5097         0.360491   
     57. B(C  54,O   1)                  1.2071         1.095803   
     58. B(C  55,C  54)                  1.4910         0.431088   
     59. B(C  56,C  55)                  1.3924         0.619397   
     60. B(H  57,C  56)                  1.0838         0.368390   
     61. B(C  58,C  56)                  1.3856         0.635006   
     62. B(H  59,C  58)                  1.0839         0.368260   
     63. B(C  60,C  58)                  1.3878         0.629900   
     64. B(H  61,C  60)                  1.0842         0.367827   
     65. B(H  61,H  43)                  3.7347         0.000004   
     66. B(C  62,C  60)                  1.3884         0.628521   
     67. B(H  63,C  62)                  1.0840         0.368111   
     68. B(C  64,C  62)                  1.3858         0.634512   
     69. B(C  64,C  55)                  1.3908         0.623004   
     70. B(H  65,C  64)                  1.0827         0.369886   
     71. B(H  66,N   3)                  1.0215         0.414853   
     72. B(C  68,O  67)                  1.2494         0.937929   
     73. B(C  69,C  68)                  1.5076         0.405661   
     74. B(C  70,C  69)                  1.3921         0.620107   
     75. B(H  71,C  70)                  1.0833         0.369022   
     76. B(C  72,C  70)                  1.3866         0.632619   
     77. B(H  73,C  72)                  1.0846         0.367361   
     78. B(C  74,C  72)                  1.3888         0.627470   
     79. B(H  75,C  74)                  1.0847         0.367225   
     80. B(C  76,C  74)                  1.3889         0.627247   
     81. B(H  77,C  76)                  1.0846         0.367288   
     82. B(C  78,C  76)                  1.3865         0.632772   
     83. B(C  78,C  69)                  1.3919         0.620489   
     84. B(H  79,H   9)                  3.2514         0.000025   
     85. B(H  79,C  78)                  1.0836         0.368691   
     86. B(O  80,C  68)                  1.2630         0.892252   
     87. B(H  81,O  80)                  1.8164         0.022369   
     88. B(H  81,N   2)                  1.0493         0.374493   
     89. A(C  18,N   2,H  81)          116.8942         0.325749   
     90. A(C   4,N   2,H  81)          117.6314         0.364390   
     91. A(C   4,N   2,C  18)          125.4567         0.413868   
     92. A(C  31,N   3,H  66)          108.7905         0.335325   
     93. A(C   5,N   3,H  66)          107.0170         0.327609   
     94. A(C   5,N   3,C  54)          107.4198         0.357178   
     95. A(C   5,N   3,C  31)          115.7268         0.368605   
     96. A(C  31,N   3,C  54)          111.4940         0.365850   
     97. A(C  54,N   3,H  66)          105.8613         0.325258   
     98. A(O   0,C   4,N   2)          125.0183         0.477618   
     99. A(O   0,C   4,C   5)          114.9233         0.424466   
    100. A(N   2,C   4,C   5)          120.0370         0.415206   
    101. A(C   4,C   5,H   6)          107.9776         0.327343   
    102. A(C   4,C   5,C   7)          116.7525         0.373281   
    103. A(N   3,C   5,C   7)          110.6664         0.367805   
    104. A(H   6,C   5,C   7)          109.7864         0.329620   
    105. A(N   3,C   5,C   4)          102.9072         0.365166   
    106. A(N   3,C   5,H   6)          108.3026         0.322752   
    107. A(C   8,C   7,C  16)          119.6848         0.434682   
    108. A(C   5,C   7,C   8)          118.5752         0.403962   
    109. A(C   5,C   7,C  16)          121.6604         0.403990   
    110. A(C   7,C   8,H   9)          119.6498         0.354448   
    111. A(H   9,C   8,C  10)          120.1562         0.355524   
    112. A(C   7,C   8,C  10)          120.1916         0.436053   
    113. A(C   8,C  10,C  12)          120.0020         0.437173   
    114. A(H  11,C  10,C  12)          120.2464         0.355304   
    115. A(C   8,C  10,H  11)          119.7417         0.355524   
    116. A(C  10,C  12,H  13)          120.0404         0.355263   
    117. A(C  10,C  12,C  14)          119.9399         0.436511   
    118. A(H  13,C  12,C  14)          120.0177         0.354976   
    119. A(H  15,C  14,C  16)          119.6725         0.355596   
    120. A(C  12,C  14,C  16)          120.1542         0.436866   
    121. A(C  12,C  14,H  15)          120.1730         0.355037   
    122. A(C   7,C  16,H  17)          120.4393         0.354426   
    123. A(C  14,C  16,H  17)          119.5383         0.355531   
    124. A(C   7,C  16,C  14)          120.0224         0.436153   
    125. A(N   2,C  18,C  19)          110.1248         0.367207   
    126. A(C  19,C  18,C  27)          111.3226         0.366181   
    127. A(N   2,C  18,C  27)          109.6745         0.367255   
    128. A(C  19,C  18,C  23)          109.6297         0.366756   
    129. A(N   2,C  18,C  23)          106.3306         0.367831   
    130. A(C  23,C  18,C  27)          109.6324         0.366803   
    131. A(H  20,C  19,H  21)          108.2095         0.290069   
    132. A(C  18,C  19,H  20)          110.5800         0.325018   
    133. A(C  18,C  19,H  21)          109.1044         0.325096   
    134. A(C  18,C  19,H  22)          111.9465         0.325509   
    135. A(H  20,C  19,H  22)          108.6907         0.290420   
    136. A(H  21,C  19,H  22)          108.2099         0.290487   
    137. A(H  25,C  23,H  26)          108.3426         0.290264   
    138. A(H  24,C  23,H  26)          108.4974         0.290049   
    139. A(C  18,C  23,H  26)          111.1971         0.325600   
    140. A(H  24,C  23,H  25)          108.3494         0.290221   
    141. A(C  18,C  23,H  25)          109.1757         0.325803   
    142. A(C  18,C  23,H  24)          111.1927         0.325550   
    143. A(H  29,C  27,H  30)          108.7065         0.290331   
    144. A(H  28,C  27,H  30)          108.1139         0.290381   
    145. A(C  18,C  27,H  30)          111.8321         0.325429   
    146. A(H  28,C  27,H  29)          108.2052         0.290078   
    147. A(C  18,C  27,H  29)          110.6247         0.325073   
    148. A(C  18,C  27,H  28)          109.2579         0.325132   
    149. A(N   3,C  31,C  39)          115.3148         0.404152   
    150. A(N   3,C  31,C  32)          122.5223         0.402543   
    151. A(C  32,C  31,C  39)          122.1166         0.431334   
    152. A(C  31,C  32,C  33)          114.8525         0.428677   
    153. A(C  33,C  32,C  41)          115.2168         0.391504   
    154. A(C  31,C  32,C  41)          129.9306         0.392314   
    155. A(H  34,C  33,C  35)          117.8729         0.357634   
    156. A(C  32,C  33,C  35)          123.6239         0.434597   
    157. A(C  32,C  33,H  34)          118.5031         0.352327   
    158. A(H  36,C  35,C  37)          120.5955         0.355498   
    159. A(C  33,C  35,C  37)          119.7431         0.439469   
    160. A(C  33,C  35,H  36)          119.6584         0.357089   
    161. A(C  35,C  37,H  38)          121.2482         0.355651   
    162. A(H  38,C  37,C  39)          120.0012         0.357676   
    163. A(C  35,C  37,C  39)          118.7480         0.440033   
    164. A(C  37,C  39,H  40)          119.3196         0.358277   
    165. A(C  31,C  39,H  40)          119.8479         0.354595   
    166. A(C  31,C  39,C  37)          120.8274         0.437861   
    167. A(C  46,C  41,C  50)          105.2415         0.362649   
    168. A(C  42,C  41,C  50)          107.7679         0.363664   
    169. A(C  32,C  41,C  50)          117.3430         0.361929   
    170. A(C  42,C  41,C  46)          109.8620         0.361555   
    171. A(C  32,C  41,C  46)          108.3647         0.359833   
    172. A(C  32,C  41,C  42)          108.1218         0.360837   
    173. A(H  44,C  42,H  45)          108.0923         0.289932   
    174. A(H  43,C  42,H  45)          108.1669         0.289944   
    175. A(C  41,C  42,H  45)          111.7727         0.323612   
    176. A(H  43,C  42,H  44)          108.1238         0.289671   
    177. A(C  41,C  42,H  44)          109.7896         0.323293   
    178. A(C  41,C  42,H  43)          110.7811         0.323307   
    179. A(H  48,C  46,H  49)          108.0062         0.289777   
    180. A(H  47,C  46,H  49)          108.2464         0.290348   
    181. A(C  41,C  46,H  49)          110.6353         0.322438   
    182. A(H  47,C  46,H  48)          107.4747         0.290448   
    183. A(C  41,C  46,H  48)          109.1292         0.322555   
    184. A(C  41,C  46,H  47)          113.1774         0.323218   
    185. A(H  52,C  50,H  53)          104.8237         0.289901   
    186. A(H  51,C  50,H  53)          110.5018         0.289914   
    187. A(C  41,C  50,H  53)          113.5232         0.324245   
    188. A(H  51,C  50,H  52)          106.5562         0.290139   
    189. A(C  41,C  50,H  52)          108.0706         0.324508   
    190. A(C  41,C  50,H  51)          112.7758         0.324523   
    191. A(N   3,C  54,C  55)          111.0577         0.367798   
    192. A(O   1,C  54,C  55)          123.4911         0.447570   
    193. A(O   1,C  54,N   3)          115.0149         0.430512   
    194. A(C  56,C  55,C  64)          119.9763         0.434368   
    195. A(C  54,C  55,C  64)          124.1212         0.407167   
    196. A(C  54,C  55,C  56)          115.8950         0.406749   
    197. A(H  57,C  56,C  58)          120.5365         0.355712   
    198. A(C  55,C  56,C  58)          120.0048         0.435862   
    199. A(C  55,C  56,H  57)          119.4573         0.354214   
    200. A(H  59,C  58,C  60)          120.2393         0.355204   
    201. A(C  56,C  58,C  60)          120.0071         0.437185   
    202. A(C  56,C  58,H  59)          119.7536         0.355691   
    203. A(H  61,C  60,C  62)          120.0063         0.355001   
    204. A(C  58,C  60,C  62)          119.9825         0.436377   
    205. A(C  58,C  60,H  61)          120.0111         0.355133   
    206. A(H  63,C  62,C  64)          119.5901         0.355619   
    207. A(C  60,C  62,C  64)          120.2558         0.436951   
    208. A(C  60,C  62,H  63)          120.1541         0.355047   
    209. A(C  62,C  64,H  65)          120.0710         0.355910   
    210. A(C  55,C  64,H  65)          120.1568         0.354806   
    211. A(C  55,C  64,C  62)          119.7706         0.436257   
    212. A(O  67,C  68,C  69)          118.4032         0.430434   
    213. A(C  69,C  68,O  80)          116.8746         0.426597   
    214. A(O  67,C  68,O  80)          124.7074         0.493761   
    215. A(C  68,C  69,C  70)          120.5370         0.402488   
    216. A(C  70,C  69,C  78)          119.1046         0.434141   
    217. A(C  68,C  69,C  78)          120.2975         0.402532   
    218. A(H  71,C  70,C  72)          120.3005         0.355588   
    219. A(C  69,C  70,C  72)          120.5098         0.435657   
    220. A(C  69,C  70,H  71)          119.1848         0.354385   
    221. A(C  70,C  72,H  73)          119.9319         0.355316   
    222. A(H  73,C  72,C  74)          120.0460         0.354824   
    223. A(C  70,C  72,C  74)          120.0210         0.436584   
    224. A(H  75,C  74,C  76)          120.0842         0.354780   
    225. A(C  72,C  74,C  76)          119.8276         0.435914   
    226. A(C  72,C  74,H  75)          120.0882         0.354801   
    227. A(H  77,C  76,C  78)          119.9476         0.355318   
    228. A(C  74,C  76,C  78)          120.0054         0.436575   
    229. A(C  74,C  76,H  77)          120.0465         0.354790   
    230. A(C  76,C  78,H  79)          120.3239         0.355548   
    231. A(C  69,C  78,H  79)          119.1415         0.354368   
    232. A(C  69,C  78,C  76)          120.5302         0.435724   
    233. A(C  68,O  80,H  81)          101.1422         0.238768   
    234. A(N   2,H  81,O  80)          148.7000         0.195057   
    235. D(C   5,C   4,N   2,C  18)    178.9706         0.052447   
    236. D(C   5,C   4,N   2,H  81)      0.5541         0.052447   
    237. D(O   0,C   4,N   2,H  81)   -177.6748         0.052447   
    238. D(O   0,C   4,N   2,C  18)      0.7417         0.052447   
    239. D(H   6,C   5,C   4,O   0)    125.4224         0.011632   
    240. D(C   4,C   5,N   3,C  54)     33.8177         0.012996   
    241. D(N   3,C   5,C   4,N   2)   -167.3762         0.011632   
    242. D(C   7,C   5,C   4,O   0)   -110.3748         0.011632   
    243. D(C   4,C   5,N   3,C  31)    159.0893         0.012996   
    244. D(C   7,C   5,N   3,C  54)    159.2686         0.012996   
    245. D(C   7,C   5,N   3,C  31)    -75.4598         0.012996   
    246. D(C   7,C   5,C   4,N   2)     71.2246         0.011632   
    247. D(H   6,C   5,N   3,C  54)    -80.3443         0.012996   
    248. D(C   4,C   5,N   3,H  66)    -79.4851         0.012996   
    249. D(H   6,C   5,N   3,C  31)     44.9273         0.012996   
    250. D(H   6,C   5,C   4,N   2)    -52.9782         0.011632   
    251. D(C   7,C   5,N   3,H  66)     45.9659         0.012996   
    252. D(H   6,C   5,N   3,H  66)    166.3530         0.012996   
    253. D(N   3,C   5,C   4,O   0)     11.0244         0.011632   
    254. D(C  16,C   7,C   5,C   4)     25.1882         0.012607   
    255. D(C  16,C   7,C   5,H   6)    148.4647         0.012607   
    256. D(C   8,C   7,C   5,C   4)   -158.0691         0.012607   
    257. D(C   8,C   7,C   5,N   3)     84.7053         0.012607   
    258. D(C  16,C   7,C   5,N   3)    -92.0375         0.012607   
    259. D(C   8,C   7,C   5,H   6)    -34.7926         0.012607   
    260. D(C  10,C   8,C   7,C  16)      0.4090         0.026812   
    261. D(C  10,C   8,C   7,C   5)   -176.3998         0.026812   
    262. D(H   9,C   8,C   7,C  16)   -179.0196         0.026812   
    263. D(H   9,C   8,C   7,C   5)      4.1716         0.026812   
    264. D(H  11,C  10,C   8,C   7)   -179.5214         0.027851   
    265. D(H  11,C  10,C   8,H   9)     -0.0957         0.027851   
    266. D(C  12,C  10,C   8,H   9)    178.7666         0.027851   
    267. D(C  12,C  10,C   8,C   7)     -0.6591         0.027851   
    268. D(C  14,C  12,C  10,H  11)    179.0969         0.027635   
    269. D(C  14,C  12,C  10,C   8)      0.2404         0.027635   
    270. D(H  13,C  12,C  10,C   8)   -179.2429         0.027635   
    271. D(H  13,C  12,C  10,H  11)     -0.3864         0.027635   
    272. D(C  16,C  14,C  12,H  13)    179.9116         0.027356   
    273. D(C  16,C  14,C  12,C  10)      0.4282         0.027356   
    274. D(H  15,C  14,C  12,H  13)     -0.2827         0.027356   
    275. D(H  15,C  14,C  12,C  10)   -179.7661         0.027356   
    276. D(H  17,C  16,C  14,H  15)     -0.5180         0.027902   
    277. D(H  17,C  16,C  14,C  12)    179.2887         0.027902   
    278. D(C   7,C  16,C  14,H  15)    179.5156         0.027902   
    279. D(C   7,C  16,C  14,C  12)     -0.6777         0.027902   
    280. D(H  17,C  16,C   7,C   8)   -179.7069         0.026834   
    281. D(H  17,C  16,C   7,C   5)     -2.9996         0.026834   
    282. D(C  14,C  16,C   7,C   8)      0.2591         0.026834   
    283. D(C  14,C  16,C   7,C   5)    176.9665         0.026834   
    284. D(C  27,C  18,N   2,C   4)     62.2183         0.013864   
    285. D(C  23,C  18,N   2,H  81)     -0.8926         0.013864   
    286. D(C  23,C  18,N   2,C   4)   -179.3196         0.013864   
    287. D(C  19,C  18,N   2,H  81)    117.8055         0.013864   
    288. D(C  27,C  18,N   2,H  81)   -119.3547         0.013864   
    289. D(C  19,C  18,N   2,C   4)    -60.6215         0.013864   
    290. D(H  22,C  19,C  18,N   2)     65.3635         0.011624   
    291. D(H  21,C  19,C  18,C  27)     63.2398         0.011624   
    292. D(H  21,C  19,C  18,C  23)    -58.2366         0.011624   
    293. D(H  22,C  19,C  18,C  23)   -177.9801         0.011624   
    294. D(H  20,C  19,C  18,C  27)   -177.8589         0.011624   
    295. D(H  21,C  19,C  18,N   2)   -174.8930         0.011624   
    296. D(H  20,C  19,C  18,C  23)     60.6647         0.011624   
    297. D(H  20,C  19,C  18,N   2)    -55.9917         0.011624   
    298. D(H  22,C  19,C  18,C  27)    -56.5037         0.011624   
    299. D(H  26,C  23,C  18,C  27)    179.8210         0.011845   
    300. D(H  26,C  23,C  18,C  19)    -57.6917         0.011845   
    301. D(H  26,C  23,C  18,N   2)     61.3312         0.011845   
    302. D(H  25,C  23,C  18,C  27)    -60.6918         0.011845   
    303. D(H  25,C  23,C  18,C  19)     61.7956         0.011845   
    304. D(H  25,C  23,C  18,N   2)   -179.1816         0.011845   
    305. D(H  24,C  23,C  18,C  27)     58.8012         0.011845   
    306. D(H  24,C  23,C  18,C  19)   -178.7115         0.011845   
    307. D(H  24,C  23,C  18,N   2)    -59.6886         0.011845   
    308. D(H  30,C  27,C  18,C  23)   -179.8727         0.011640   
    309. D(H  30,C  27,C  18,C  19)     58.6524         0.011640   
    310. D(H  30,C  27,C  18,N   2)    -63.4757         0.011640   
    311. D(H  29,C  27,C  18,C  23)    -58.5444         0.011640   
    312. D(H  29,C  27,C  18,C  19)    179.9807         0.011640   
    313. D(H  29,C  27,C  18,N   2)     57.8526         0.011640   
    314. D(H  28,C  27,C  18,C  23)     60.4742         0.011640   
    315. D(H  28,C  27,C  18,C  19)    -61.0007         0.011640   
    316. D(H  28,C  27,C  18,N   2)    176.8712         0.011640   
    317. D(C  39,C  31,N   3,H  66)   -177.6402         0.016020   
    318. D(C  39,C  31,N   3,C  54)     65.9840         0.016020   
    319. D(C  39,C  31,N   3,C   5)    -57.1701         0.016020   
    320. D(C  32,C  31,N   3,H  66)      4.7878         0.016020   
    321. D(C  32,C  31,N   3,C  54)   -111.5880         0.016020   
    322. D(C  32,C  31,N   3,C   5)    125.2579         0.016020   
    323. D(C  41,C  32,C  31,C  39)    176.7017         0.025024   
    324. D(C  41,C  32,C  31,N   3)     -5.8899         0.025024   
    325. D(C  33,C  32,C  31,C  39)     -3.3797         0.025024   
    326. D(C  33,C  32,C  31,N   3)    174.0288         0.025024   
    327. D(C  35,C  33,C  32,C  41)   -177.8015         0.024409   
    328. D(C  35,C  33,C  32,C  31)      2.2675         0.024409   
    329. D(H  34,C  33,C  32,C  41)      2.0742         0.024409   
    330. D(H  34,C  33,C  32,C  31)   -177.8569         0.024409   
    331. D(C  37,C  35,C  33,H  34)   -179.6359         0.029431   
    332. D(C  37,C  35,C  33,C  32)      0.2405         0.029431   
    333. D(H  36,C  35,C  33,H  34)     -0.2679         0.029431   
    334. D(H  36,C  35,C  33,C  32)    179.6085         0.029431   
    335. D(C  39,C  37,C  35,H  36)    178.8869         0.027824   
    336. D(C  39,C  37,C  35,C  33)     -1.7512         0.027824   
    337. D(H  38,C  37,C  35,H  36)     -0.5193         0.027824   
    338. D(H  38,C  37,C  35,C  33)    178.8426         0.027824   
    339. D(H  40,C  39,C  37,H  38)      0.8840         0.029883   
    340. D(H  40,C  39,C  37,C  35)   -178.5298         0.029883   
    341. D(C  31,C  39,C  37,H  38)   -179.9417         0.029883   
    342. D(C  31,C  39,C  37,C  35)      0.6444         0.029883   
    343. D(H  40,C  39,C  31,C  32)   -178.7738         0.026249   
    344. D(H  40,C  39,C  31,N   3)      3.6433         0.026249   
    345. D(C  37,C  39,C  31,C  32)      2.0562         0.026249   
    346. D(C  37,C  39,C  31,N   3)   -175.5266         0.026249   
    347. D(C  50,C  41,C  32,C  33)    169.8784         0.009794   
    348. D(C  50,C  41,C  32,C  31)    -10.2033         0.009794   
    349. D(C  46,C  41,C  32,C  33)     50.9645         0.009794   
    350. D(C  46,C  41,C  32,C  31)   -129.1171         0.009794   
    351. D(C  42,C  41,C  32,C  33)    -68.0687         0.009794   
    352. D(C  42,C  41,C  32,C  31)    111.8497         0.009794   
    353. D(H  45,C  42,C  41,C  46)    -60.5653         0.011011   
    354. D(H  45,C  42,C  41,C  32)     57.5144         0.011011   
    355. D(H  44,C  42,C  41,C  50)    -54.7834         0.011011   
    356. D(H  44,C  42,C  41,C  46)     59.3759         0.011011   
    357. D(H  44,C  42,C  41,C  32)    177.4557         0.011011   
    358. D(H  43,C  42,C  41,C  50)     64.5667         0.011011   
    359. D(H  43,C  42,C  41,C  46)    178.7261         0.011011   
    360. D(H  45,C  42,C  41,C  50)   -174.7246         0.011011   
    361. D(H  43,C  42,C  41,C  32)    -63.1942         0.011011   
    362. D(H  49,C  46,C  41,C  50)    -64.8079         0.010679   
    363. D(H  49,C  46,C  41,C  42)    179.4247         0.010679   
    364. D(H  49,C  46,C  41,C  32)     61.4955         0.010679   
    365. D(H  48,C  46,C  41,C  50)     53.8929         0.010679   
    366. D(H  48,C  46,C  41,C  42)    -61.8746         0.010679   
    367. D(H  48,C  46,C  41,C  32)   -179.8038         0.010679   
    368. D(H  47,C  46,C  41,C  50)    173.5125         0.010679   
    369. D(H  47,C  46,C  41,C  42)     57.7450         0.010679   
    370. D(H  47,C  46,C  41,C  32)    -60.1842         0.010679   
    371. D(H  53,C  50,C  41,C  46)   -167.7680         0.011385   
    372. D(H  53,C  50,C  41,C  42)    -50.5684         0.011385   
    373. D(H  53,C  50,C  41,C  32)     71.6670         0.011385   
    374. D(H  52,C  50,C  41,C  46)    -51.9483         0.011385   
    375. D(H  52,C  50,C  41,C  42)     65.2513         0.011385   
    376. D(H  52,C  50,C  41,C  32)   -172.5134         0.011385   
    377. D(H  51,C  50,C  41,C  46)     65.5732         0.011385   
    378. D(H  51,C  50,C  41,C  42)   -177.2271         0.011385   
    379. D(H  51,C  50,C  41,C  32)    -54.9918         0.011385   
    380. D(C  55,C  54,N   3,H  66)    -30.4490         0.011180   
    381. D(C  55,C  54,N   3,C  31)     87.7003         0.011180   
    382. D(C  55,C  54,N   3,C   5)   -144.5289         0.011180   
    383. D(O   1,C  54,N   3,H  66)   -176.7704         0.011180   
    384. D(O   1,C  54,N   3,C  31)    -58.6210         0.011180   
    385. D(O   1,C  54,N   3,C   5)     69.1497         0.011180   
    386. D(C  64,C  55,C  54,N   3)     69.9346         0.012695   
    387. D(C  64,C  55,C  54,O   1)   -147.1188         0.012695   
    388. D(C  56,C  55,C  54,N   3)   -109.0623         0.012695   
    389. D(C  56,C  55,C  54,O   1)     33.8842         0.012695   
    390. D(C  58,C  56,C  55,C  64)     -0.4929         0.026544   
    391. D(C  58,C  56,C  55,C  54)    178.5486         0.026544   
    392. D(H  57,C  56,C  55,C  64)    179.9245         0.026544   
    393. D(H  57,C  56,C  55,C  54)     -1.0340         0.026544   
    394. D(C  60,C  58,C  56,H  57)   -179.9180         0.027987   
    395. D(C  60,C  58,C  56,C  55)      0.5040         0.027987   
    396. D(H  59,C  58,C  56,H  57)      0.1040         0.027987   
    397. D(H  59,C  58,C  56,C  55)   -179.4741         0.027987   
    398. D(C  62,C  60,C  58,H  59)    179.9003         0.027510   
    399. D(C  62,C  60,C  58,C  56)     -0.0776         0.027510   
    400. D(H  61,C  60,C  58,H  59)     -0.2347         0.027510   
    401. D(H  61,C  60,C  58,C  56)    179.7873         0.027510   
    402. D(C  64,C  62,C  60,H  61)    179.7724         0.027382   
    403. D(C  64,C  62,C  60,C  58)     -0.3627         0.027382   
    404. D(H  63,C  62,C  60,H  61)     -0.3227         0.027382   
    405. D(H  63,C  62,C  60,C  58)    179.5422         0.027382   
    406. D(H  65,C  64,C  62,H  63)      0.0114         0.027941   
    407. D(H  65,C  64,C  62,C  60)    179.9168         0.027941   
    408. D(C  55,C  64,C  62,H  63)   -179.5326         0.027941   
    409. D(C  55,C  64,C  62,C  60)      0.3728         0.027941   
    410. D(H  65,C  64,C  55,C  56)   -179.4891         0.026874   
    411. D(H  65,C  64,C  55,C  54)      1.5525         0.026874   
    412. D(C  62,C  64,C  55,C  56)      0.0545         0.026874   
    413. D(C  62,C  64,C  55,C  54)   -178.9039         0.026874   
    414. D(C  78,C  69,C  68,O  80)    176.9547         0.011298   
    415. D(C  78,C  69,C  68,O  67)     -1.7130         0.011298   
    416. D(C  70,C  69,C  68,O  80)     -0.1834         0.011298   
    417. D(C  70,C  69,C  68,O  67)   -178.8511         0.011298   
    418. D(C  72,C  70,C  69,C  78)     -0.2760         0.026609   
    419. D(C  72,C  70,C  69,C  68)    176.8959         0.026609   
    420. D(H  71,C  70,C  69,C  78)   -179.4684         0.026609   
    421. D(H  71,C  70,C  69,C  68)     -2.2965         0.026609   
    422. D(C  74,C  72,C  70,H  71)    179.1338         0.027763   
    423. D(C  74,C  72,C  70,C  69)     -0.0496         0.027763   
    424. D(H  73,C  72,C  70,H  71)     -0.5005         0.027763   
    425. D(H  73,C  72,C  70,C  69)   -179.6839         0.027763   
    426. D(C  76,C  74,C  72,H  73)    179.9172         0.027285   
    427. D(C  76,C  74,C  72,C  70)      0.2833         0.027285   
    428. D(H  75,C  74,C  72,H  73)     -0.0252         0.027285   
    429. D(H  75,C  74,C  72,C  70)   -179.6592         0.027285   
    430. D(C  78,C  76,C  74,H  75)    179.7539         0.027264   
    431. D(C  78,C  76,C  74,C  72)     -0.1885         0.027264   
    432. D(H  77,C  76,C  74,H  75)      0.0083         0.027264   
    433. D(H  77,C  76,C  74,C  72)   -179.9342         0.027264   
    434. D(H  79,C  78,C  76,C  74)   -179.3686         0.027778   
    435. D(C  69,C  78,C  76,H  77)    179.6048         0.027778   
    436. D(C  69,C  78,C  76,C  74)     -0.1411         0.027778   
    437. D(H  79,C  78,C  69,C  70)    179.6079         0.026644   
    438. D(H  79,C  78,C  69,C  68)      2.4291         0.026644   
    439. D(C  76,C  78,C  69,C  70)      0.3714         0.026644   
    440. D(H  79,C  78,C  76,H  77)      0.3773         0.027778   
    441. D(C  76,C  78,C  69,C  68)   -176.8075         0.026644   
    442. D(H  81,O  80,C  68,C  69)   -162.0463         0.063094   
    443. D(H  81,O  80,C  68,O  67)     16.5281         0.063094   
    444. D(N   2,H  81,O  80,C  68)    140.7542         0.001735   
    445. D(O  80,H  81,N   2,C  18)     91.8742         0.150583   
    446. D(O  80,H  81,N   2,C   4)    -89.5720         0.150583   
    -----------------------------------------------------------------

Number of atoms                         .... 82
Number of degrees of freedom            .... 446

         *************************************************************
         *                GEOMETRY OPTIMIZATION CYCLE   1            *
         *************************************************************
---------------------------------
CARTESIAN COORDINATES (ANGSTROEM)
---------------------------------
  O      6.102400    2.262300    3.434600
  O      7.625400    2.871500    5.583100
  N      5.370000    4.351700    2.923800
  N      5.448000    2.160100    5.756900
  C      5.473200    3.323600    3.708600
  C      4.843600    3.354800    5.085500
  H      5.197200    4.250400    5.597000
  C      3.343100    3.294000    5.144800
  C      2.702300    3.771800    6.283300
  H      3.284100    4.237400    7.070600
  C      1.325700    3.664000    6.405500
  H      0.833000    4.045800    7.292400
  C      0.581500    3.090700    5.384800
  H     -0.496500    3.017200    5.474400
  C      1.217300    2.620700    4.243400
  H      0.639100    2.175500    3.441900
  C      2.595000    2.714900    4.125100
  H      3.082300    2.334200    3.234500
  C      5.954100    4.459100    1.568900
  C      7.470700    4.327700    1.639800
  H      7.889200    5.071900    2.321400
  H      7.891200    4.499800    0.646700
  H      7.778600    3.336600    1.973000
  C      5.584500    5.841300    1.052100
  H      4.500500    5.971300    1.012500
  H      5.982400    5.965100    0.043600
  H      6.004600    6.625300    1.686000
  C      5.347500    3.394700    0.662900
  H      5.741500    3.515400   -0.348500
  H      4.260900    3.499100    0.620600
  H      5.589100    2.387000    1.002900
  C      5.419800    2.171600    7.216100
  C      4.859800    1.130700    7.966300
  C      5.035300    1.243200    9.353900
  H      4.656600    0.452900    9.987800
  C      5.664200    2.310500    9.960100
  H      5.759000    2.334600   11.039700
  C      6.157600    3.348700    9.185100
  H      6.639200    4.207500    9.636900
  C      6.037300    3.268000    7.815500
  H      6.440000    4.060700    7.201300
  C      4.084600   -0.115600    7.502200
  C      4.949900   -1.347500    7.784800
  H      5.874800   -1.313800    7.202500
  H      4.405500   -2.254100    7.506400
  H      5.215300   -1.422300    8.841300
  C      2.778100   -0.200000    8.305800
  H      2.940000   -0.283800    9.379900
  H      2.218800   -1.083600    7.988300
  H      2.154600    0.679100    8.121100
  C      3.658900   -0.171400    6.036900
  H      3.074100    0.699400    5.733100
  H      3.012600   -1.041800    5.904800
  H      4.491200   -0.333600    5.346500
  C      6.855600    2.010600    5.232000
  C      7.230600    0.573000    5.106200
  C      8.167300    0.106300    6.024600
  H      8.582800    0.789600    6.756100
  C      8.554600   -1.223900    6.004100
  H      9.277700   -1.584800    6.726400
  C      8.016800   -2.088900    5.061500
  H      8.322400   -3.129000    5.043200
  C      7.089400   -1.621400    4.140100
  H      6.673100   -2.292900    3.397900
  C      6.691600   -0.294100    4.161800
  H      5.969200    0.067600    3.441000
  H      4.937500    1.340200    5.424400
  O      4.462400    6.602100    5.279400
  C      3.387800    6.525700    4.646600
  C      2.119900    6.970700    5.330100
  C      0.894800    6.882500    4.675000
  H      0.866900    6.524800    3.652800
  C     -0.278500    7.231600    5.326300
  H     -1.228400    7.154400    4.808600
  C     -0.237800    7.672400    6.642700
  H     -1.155500    7.940500    7.155000
  C      0.981000    7.767900    7.301900
  H      1.016800    8.110700    8.330300
  C      2.152600    7.419900    6.647100
  H      3.105200    7.482700    7.159700
  O      3.275300    6.074800    3.472200
  H      4.849700    5.188700    3.284100

----------------------------
CARTESIAN COORDINATES (A.U.)
----------------------------
  NO LB      ZA    FRAG     MASS         X           Y           Z
   0 O     8.0000    0    15.999   11.531865    4.275127    6.490453
   1 O     8.0000    0    15.999   14.409918    5.426349   10.550530
   2 N     7.0000    0    14.007   10.147829    8.223521    5.525181
   3 N     7.0000    0    14.007   10.295228    4.081997   10.878964
   4 C     6.0000    0    12.011   10.342849    6.280694    7.008238
   5 C     6.0000    0    12.011    9.153078    6.339653    9.610202
   6 H     1.0000    0     1.008    9.821285    8.032092   10.576797
   7 C     6.0000    0    12.011    6.317543    6.224758    9.722263
   8 C     6.0000    0    12.011    5.106607    7.127669   11.873716
   9 H     1.0000    0     1.008    6.206050    8.007526   13.361498
  10 C     6.0000    0    12.011    2.505210    6.923957   12.104641
  11 H     1.0000    0     1.008    1.574142    7.645454   13.780639
  12 C     6.0000    0    12.011    1.098876    5.840577   10.175797
  13 H     1.0000    0     1.008   -0.938249    5.701682   10.345117
  14 C     6.0000    0    12.011    2.300364    4.952405    8.018864
  15 H     1.0000    0     1.008    1.207724    4.111099    6.504248
  16 C     6.0000    0    12.011    4.903839    5.130417    7.795309
  17 H     1.0000    0     1.008    5.824703    4.410999    6.112319
  18 C     6.0000    0    12.011   11.251618    8.426478    2.964791
  19 C     6.0000    0    12.011   14.117577    8.178168    3.098773
  20 H     1.0000    0     1.008   14.908427    9.584502    4.386810
  21 H     1.0000    0     1.008   14.912207    8.503390    1.222086
  22 H     1.0000    0     1.008   14.699424    6.305260    3.728430
  23 C     6.0000    0    12.011   10.553176   11.038457    1.988181
  24 H     1.0000    0     1.008    8.504712   11.284122    1.913348
  25 H     1.0000    0     1.008   11.305098   11.272405    0.082392
  26 H     1.0000    0     1.008   11.347050   12.520003    3.186078
  27 C     6.0000    0    12.011   10.105311    6.415053    1.252699
  28 H     1.0000    0     1.008   10.849863    6.643143   -0.658570
  29 H     1.0000    0     1.008    8.051934    6.612341    1.172764
  30 H     1.0000    0     1.008   10.561868    4.510776    1.895206
  31 C     6.0000    0    12.011   10.241938    4.103729   13.636453
  32 C     6.0000    0    12.011    9.183691    2.136713   15.054125
  33 C     6.0000    0    12.011    9.515338    2.349308   17.676309
  34 H     1.0000    0     1.008    8.799699    0.855857   18.874207
  35 C     6.0000    0    12.011   10.703787    4.366212   18.821861
  36 H     1.0000    0     1.008   10.882933    4.411755   20.862010
  37 C     6.0000    0    12.011   11.636178    6.328126   17.357324
  38 H     1.0000    0     1.008   12.546270    7.951023   18.211102
  39 C     6.0000    0    12.011   11.408844    6.175625   14.769155
  40 H     1.0000    0     1.008   12.169836    7.673611   13.608485
  41 C     6.0000    0    12.011    7.718775   -0.218452   14.177103
  42 C     6.0000    0    12.011    9.353955   -2.546406   14.711140
  43 H     1.0000    0     1.008   11.101763   -2.482722   13.610752
  44 H     1.0000    0     1.008    8.325188   -4.259632   14.185040
  45 H     1.0000    0     1.008    9.855489   -2.687757   16.707636
  46 C     6.0000    0    12.011    5.249848   -0.377945   15.695687
  47 H     1.0000    0     1.008    5.555795   -0.536304   17.725442
  48 H     1.0000    0     1.008    4.192924   -2.047707   15.095699
  49 H     1.0000    0     1.008    4.071604    1.283313   15.346655
  50 C     6.0000    0    12.011    6.914319   -0.323899   11.408088
  51 H     1.0000    0     1.008    5.809207    1.321674   10.833989
  52 H     1.0000    0     1.008    5.692989   -1.968717   11.158455
  53 H     1.0000    0     1.008    8.487138   -0.630413   10.103421
  54 C     6.0000    0    12.011   12.955206    3.799483    9.887047
  55 C     6.0000    0    12.011   13.663854    1.082813    9.649320
  56 C     6.0000    0    12.011   15.433960    0.200878   11.384844
  57 H     1.0000    0     1.008   16.219141    1.492128   12.767179
  58 C     6.0000    0    12.011   16.165851   -2.312836   11.346105
  59 H     1.0000    0     1.008   17.532312   -2.994838   12.711054
  60 C     6.0000    0    12.011   15.149556   -3.947449    9.564849
  61 H     1.0000    0     1.008   15.727057   -5.912953    9.530267
  62 C     6.0000    0    12.011   13.397024   -3.064002    7.823655
  63 H     1.0000    0     1.008   12.610331   -4.332953    6.421100
  64 C     6.0000    0    12.011   12.645291   -0.555768    7.864662
  65 H     1.0000    0     1.008   11.280153    0.127745    6.502548
  66 H     1.0000    0     1.008    9.330523    2.532611   10.250630
  67 O     8.0000    0    15.999    8.432714   12.476161    9.976620
  68 C     6.0000    0    12.011    6.402014   12.331786    8.780801
  69 C     6.0000    0    12.011    4.006030   13.172714   10.072429
  70 C     6.0000    0    12.011    1.690927   13.006040    8.834470
  71 H     1.0000    0     1.008    1.638204   12.330085    6.902792
  72 C     6.0000    0    12.011   -0.526289   13.665744   10.065248
  73 H     1.0000    0     1.008   -2.321340   13.519857    9.086937
  74 C     6.0000    0    12.011   -0.449377   14.498735   12.552884
  75 H     1.0000    0     1.008   -2.183579   15.005370   13.520990
  76 C     6.0000    0    12.011    1.853821   14.679204   13.798591
  77 H     1.0000    0     1.008    1.921474   15.327002   15.741986
  78 C     6.0000    0    12.011    4.067824   14.021579   12.561199
  79 H     1.0000    0     1.008    5.867978   14.140254   13.529872
  80 O     8.0000    0    15.999    6.189420   11.479708    6.561507
  81 H     1.0000    0     1.008    9.164605    9.805222    6.206050

--------------------------------
INTERNAL COORDINATES (ANGSTROEM)
--------------------------------
 O      0   0   0     0.000000000000     0.00000000     0.00000000
 O      1   0   0     2.703091912977     0.00000000     0.00000000
 N      1   2   0     2.272205703716    98.80378005     0.00000000
 N      2   1   3     2.297252088910    57.06466960    95.49811691
 C      1   2   3     1.263853761319    85.34991327   335.50482515
 C      4   2   1     1.497793513806    95.82855853   294.68293945
 H      6   4   2     1.090304806006   108.30260673   306.22523849
 C      6   4   2     1.502901653469   110.66641885   185.83813228
 C      8   6   4     1.391078621071   118.57515601    84.70526212
 H      9   8   6     1.084027624187   119.64978161     4.17163587
 C      9   8   6     1.386211109463   120.19159033   183.60024995
 H     11   9   8     1.084027739497   119.74173247   180.47860457
 C     11   9   8     1.387204029694   120.00203341   359.34088639
 H     13  11   9     1.084211423109   120.04044244   180.75708599
 C     13  11   9     1.388501206337   119.93985322     0.24042639
 H     15  13  11     1.083937512037   120.17300715   180.23388489
 C     15  13  11     1.385974682308   120.15418918     0.42817322
 H     17  15  13     1.084233434275   119.53831569   179.28866820
 C      3   1   2     1.479344983430    98.35950496   118.52436936
 C     19   3   1     1.523931865275   110.12483706   299.71997207
 H     20  19   3     1.092499176201   110.57998296   304.00828371
 H     20  19   3     1.092101767236   109.10439101   185.10696370
 H     20  19   3     1.090001770641   111.94647228    65.36351676
 C     19   3   1     1.521237404221   106.33064205   181.02192478
 H     24  19   3     1.092485313402   111.19272036   300.31137251
 H     24  19   3     1.091202593472   109.17565490   180.81840336
 H     24  19   3     1.092231303342   111.19709681    61.33116627
 C     19   3   1     1.523727967847   109.67448426    62.55982699
 H     28  19   3     1.092123825397   109.25790837   176.87124949
 H     28  19   3     1.092423091114   110.62471329    57.85262766
 H     28  19   3     1.090609852330   111.83212254   296.52427469
 C      4   2   1     1.459517773102    95.25062755   178.09598193
 C     32   4   2     1.399954588549   122.52232713   224.31866063
 C     33  32   4     1.403171500566   114.85252877   174.02875764
 H     34  33  32     1.081580782928   118.50310298   182.14314740
 C     34  33  32     1.379174731497   123.62391350     2.26749728
 H     36  34  33     1.084022144608   119.65839253   179.60847298
 C     36  34  33     1.386336106433   119.74307296     0.24049529
 H     38  36  34     1.083327854345   121.24819719   178.84261425
 C     38  36  34     1.377239536174   118.74798936   358.24883728
 H     40  38  36     1.080639727199   119.31963917   181.47017261
 C     33  32   4     1.539346465225   129.93064927   354.11012948
 C     42  33  32     1.531725974187   108.12176143   111.84969412
 H     43  42  33     1.093457356279   110.78106251   296.80582272
 H     43  42  33     1.093527082426   109.78963300   177.45567844
 H     43  42  33     1.091890310425   111.77268318    57.51442951
 C     42  33  32     1.536176607685   108.36471292   230.88287031
 H     47  42  33     1.089460811594   113.17744107   299.81582173
 H     47  42  33     1.092873139939   109.12924882   180.19622557
 H     47  42  33     1.093472976346   110.63533513    61.49547254
 C     42  33  32     1.526904784196   117.34295944   349.79674289
 H     51  42  33     1.092052251497   112.77578160   305.00818987
 H     51  42  33     1.092131063563   108.07059710   187.48662201
 H     51  42  33     1.093473497621   113.52321731    71.66697192
 C      2   1   3     1.207067545749    41.30083794   140.03023357
 C     55   2   1     1.491021260747   123.49111475   119.60169673
 C     56  55   2     1.392362862188   115.89498594    33.88420995
 H     57  56  55     1.083804128983   119.45731214   358.96595550
 C     57  56  55     1.385587810281   120.00481984   178.54855427
 H     59  57  56     1.083900230649   119.75357644   180.52591554
 C     59  57  56     1.387785502158   120.00712309     0.50400144
 H     61  59  57     1.084220577189   120.01106340   179.78730660
 C     61  59  57     1.388382141199   119.98254318   359.92236591
 H     63  61  59     1.084010507329   120.15411038   179.54222627
 C     63  61  59     1.385799776302   120.25575905   359.63734902
 H     65  63  61     1.082700923616   120.07103592   179.91681773
 H      4   2   1     1.021470758270   134.23748553    55.34661047
 O      7   6   4     2.484208866018   128.44045147   187.92724634
 C     68   7   6     1.249415047132   105.14527177    15.31502575
 C     69  68   7     1.507570117772   118.40317856   114.04489876
 C     70  69  68     1.392050739018   120.53699357   181.14891967
 H     71  70  69     1.083337685119   119.18479005   357.70351858
 C     71  70  69     1.386612920032   120.50978414   176.89594049
 H     73  71  70     1.084565876284   119.93194949   180.31606554
 C     73  71  70     1.388837675900   120.02099831   359.95044227
 H     75  73  71     1.084666856689   120.08817029   180.34081310
 C     75  73  71     1.388934242504   119.82764600     0.28326736
 H     77  75  73     1.084619767476   120.04651694   180.06581481
 C     77  75  73     1.386547366663   120.00537178   359.81148575
 H     79  77  75     1.083581727421   120.32385911   180.63141980
 O     69  68   7     1.263005312736   124.70743457   295.49053413
 H      3   1   2     1.049331777847   144.69747756   301.47968642

---------------------------
INTERNAL COORDINATES (A.U.)
---------------------------
 O      0   0   0     0.000000000000     0.00000000     0.00000000
 O      1   0   0     5.108103430343     0.00000000     0.00000000
 N      1   2   0     4.293846499957    98.80378005     0.00000000
 N      2   1   3     4.341177308618    57.06466960    95.49811691
 C      1   2   3     2.388337482219    85.34991327   335.50482515
 C      4   2   1     2.830419546257    95.82855853   294.68293945
 H      6   4   2     2.060377485850   108.30260673   306.22523849
 C      6   4   2     2.840072531274   110.66641885   185.83813228
 C      8   6   4     2.628757624576   118.57515601    84.70526212
 H      9   8   6     2.048515331318   119.64978161     4.17163587
 C      9   8   6     2.619559360685   120.19159033   183.60024995
 H     11   9   8     2.048515549224   119.74173247   180.47860457
 C     11   9   8     2.621435707994   120.00203341   359.34088639
 H     13  11   9     2.048862660945   120.04044244   180.75708599
 C     13  11   9     2.623887016597   119.93985322     0.24042639
 H     15  13  11     2.048345044033   120.17300715   180.23388489
 C     15  13  11     2.619112578111   120.15418918     0.42817322
 H     17  15  13     2.048904256021   119.53831569   179.28866820
 C      3   1   2     2.795556876273    98.35950496   118.52436936
 C     19   3   1     2.879813872125   110.12483706   299.71997207
 H     20  19   3     2.064524244555   110.57998296   304.00828371
 H     20  19   3     2.063773250447   109.10439101   185.10696370
 H     20  19   3     2.059804832000   111.94647228    65.36351676
 C     19   3   1     2.874722078654   106.33064205   181.02192478
 H     24  19   3     2.064498047662   111.19272036   300.31137251
 H     24  19   3     2.062074058287   109.17565490   180.81840336
 H     24  19   3     2.064018038212   111.19709681    61.33116627
 C     19   3   1     2.879428561828   109.67448426    62.55982699
 H     28  19   3     2.063814934331   109.25790837   176.87124949
 H     28  19   3     2.064380464578   110.62471329    57.85262766
 H     28  19   3     2.060953939861   111.83212254   296.52427469
 C      4   2   1     2.758088878753    95.25062755   178.09598193
 C     32   4   2     2.645530772284   122.52232713   224.31866063
 C     33  32   4     2.651609854993   114.85252877   174.02875764
 H     34  33  32     2.043891471447   118.50310298   182.14314740
 C     34  33  32     2.606262533354   123.62391350     2.26749728
 H     36  34  33     2.048504976415   119.65839253   179.60847298
 C     36  34  33     2.619795570725   119.74307296     0.24049529
 H     38  36  34     2.047192957961   121.24819719   178.84261425
 C     38  36  34     2.602605544177   118.74798936   358.24883728
 H     40  38  36     2.042113133841   119.31963917   181.47017261
 C     33  32   4     2.908943244495   129.93064927   354.11012948
 C     42  33  32     2.894542603428   108.12176143   111.84969412
 H     43  42  33     2.066334942488   110.78106251   296.80582272
 H     43  42  33     2.066466705812   109.78963300   177.45567844
 H     43  42  33     2.063373654986   111.77268318    57.51442951
 C     42  33  32     2.902953081862   108.36471292   230.88287031
 H     47  42  33     2.058782567553   113.17744107   299.81582173
 H     47  42  33     2.065230933603   109.12924882   180.19622557
 H     47  42  33     2.066364460139   110.63533513    61.49547254
 C     42  33  32     2.885431874704   117.34295944   349.79674289
 H     51  42  33     2.063679679262   112.77578160   305.00818987
 H     51  42  33     2.063828612483   108.07059710   187.48662201
 H     51  42  33     2.066365445205   113.52321731    71.66697192
 C      2   1   3     2.281027086610    41.30083794   140.03023357
 C     55   2   1     2.817621842666   123.49111475   119.60169673
 C     56  55   2     2.631184488578   115.89498594    33.88420995
 H     57  56  55     2.048092986590   119.45731214   358.96595550
 C     57  56  55     2.618381495931   120.00481984   178.54855427
 H     59  57  56     2.048274592420   119.75357644   180.52591554
 C     59  57  56     2.622534531705   120.00712309     0.50400144
 H     61  59  57     2.048879959649   120.01106340   179.78730660
 C     61  59  57     2.623662016093   119.98254318   359.92236591
 H     63  61  59     2.048482985145   120.15411038   179.54222627
 C     63  61  59     2.618782053661   120.25575905   359.63734902
 H     65  63  61     2.046008230579   120.07103592   179.91681773
 H      4   2   1     1.930299986939   134.23748553    55.34661047
 O      7   6   4     4.694474416232   128.44045147   187.92724634
 C     68   7   6     2.361052266680   105.14527177    15.31502575
 C     69  68   7     2.848894650273   118.40317856   114.04489876
 C     70  69  68     2.630594661266   120.53699357   181.14891967
 H     71  70  69     2.047211535432   119.18479005   357.70351858
 C     71  70  69     2.620318672618   120.50978414   176.89594049
 H     73  71  70     2.049532480373   119.93194949   180.31606554
 C     73  71  70     2.624522851923   120.02099831   359.95044227
 H     75  73  71     2.049723305684   120.08817029   180.34081310
 C     75  73  71     2.624705336358   119.82764600     0.28326736
 H     77  75  73     2.049634319967   120.04651694   180.06581481
 C     77  75  73     2.620194794703   120.00537178   359.81148575
 H     79  77  75     2.047672708546   120.32385911   180.63141980
 O     69  68   7     2.386734146759   124.70743457   295.49053413
 H      3   1   2     1.982949683752   144.69747756   301.47968642

---------------------
BASIS SET INFORMATION
---------------------
There are 4 groups of distinct atoms

 Group   1 Type O   : 11s6p2d1f contracted to 5s3p2d1f pattern {62111/411/11/1}
 Group   2 Type N   : 11s6p2d1f contracted to 5s3p2d1f pattern {62111/411/11/1}
 Group   3 Type C   : 11s6p2d1f contracted to 5s3p2d1f pattern {62111/411/11/1}
 Group   4 Type H   : 5s1p contracted to 3s1p pattern {311/1}

Atom   0O    basis set group =>   1
Atom   1O    basis set group =>   1
Atom   2N    basis set group =>   2
Atom   3N    basis set group =>   2
Atom   4C    basis set group =>   3
Atom   5C    basis set group =>   3
Atom   6H    basis set group =>   4
Atom   7C    basis set group =>   3
Atom   8C    basis set group =>   3
Atom   9H    basis set group =>   4
Atom  10C    basis set group =>   3
Atom  11H    basis set group =>   4
Atom  12C    basis set group =>   3
Atom  13H    basis set group =>   4
Atom  14C    basis set group =>   3
Atom  15H    basis set group =>   4
Atom  16C    basis set group =>   3
Atom  17H    basis set group =>   4
Atom  18C    basis set group =>   3
Atom  19C    basis set group =>   3
Atom  20H    basis set group =>   4
Atom  21H    basis set group =>   4
Atom  22H    basis set group =>   4
Atom  23C    basis set group =>   3
Atom  24H    basis set group =>   4
Atom  25H    basis set group =>   4
Atom  26H    basis set group =>   4
Atom  27C    basis set group =>   3
Atom  28H    basis set group =>   4
Atom  29H    basis set group =>   4
Atom  30H    basis set group =>   4
Atom  31C    basis set group =>   3
Atom  32C    basis set group =>   3
Atom  33C    basis set group =>   3
Atom  34H    basis set group =>   4
Atom  35C    basis set group =>   3
Atom  36H    basis set group =>   4
Atom  37C    basis set group =>   3
Atom  38H    basis set group =>   4
Atom  39C    basis set group =>   3
Atom  40H    basis set group =>   4
Atom  41C    basis set group =>   3
Atom  42C    basis set group =>   3
Atom  43H    basis set group =>   4
Atom  44H    basis set group =>   4
Atom  45H    basis set group =>   4
Atom  46C    basis set group =>   3
Atom  47H    basis set group =>   4
Atom  48H    basis set group =>   4
Atom  49H    basis set group =>   4
Atom  50C    basis set group =>   3
Atom  51H    basis set group =>   4
Atom  52H    basis set group =>   4
Atom  53H    basis set group =>   4
Atom  54C    basis set group =>   3
Atom  55C    basis set group =>   3
Atom  56C    basis set group =>   3
Atom  57H    basis set group =>   4
Atom  58C    basis set group =>   3
Atom  59H    basis set group =>   4
Atom  60C    basis set group =>   3
Atom  61H    basis set group =>   4
Atom  62C    basis set group =>   3
Atom  63H    basis set group =>   4
Atom  64C    basis set group =>   3
Atom  65H    basis set group =>   4
Atom  66H    basis set group =>   4
Atom  67O    basis set group =>   1
Atom  68C    basis set group =>   3
Atom  69C    basis set group =>   3
Atom  70C    basis set group =>   3
Atom  71H    basis set group =>   4
Atom  72C    basis set group =>   3
Atom  73H    basis set group =>   4
Atom  74C    basis set group =>   3
Atom  75H    basis set group =>   4
Atom  76C    basis set group =>   3
Atom  77H    basis set group =>   4
Atom  78C    basis set group =>   3
Atom  79H    basis set group =>   4
Atom  80O    basis set group =>   1
Atom  81H    basis set group =>   4
---------------------------------
AUXILIARY/J BASIS SET INFORMATION
---------------------------------
There are 4 groups of distinct atoms

 Group   1 Type O   : 12s5p4d2f1g contracted to 6s4p3d1f1g pattern {711111/2111/211/2/1}
 Group   2 Type N   : 12s5p4d2f1g contracted to 6s4p3d1f1g pattern {711111/2111/211/2/1}
 Group   3 Type C   : 12s5p4d2f1g contracted to 6s4p3d1f1g pattern {711111/2111/211/2/1}
 Group   4 Type H   : 5s2p1d contracted to 3s1p1d pattern {311/2/1}

Atom   0O    basis set group =>   1
Atom   1O    basis set group =>   1
Atom   2N    basis set group =>   2
Atom   3N    basis set group =>   2
Atom   4C    basis set group =>   3
Atom   5C    basis set group =>   3
Atom   6H    basis set group =>   4
Atom   7C    basis set group =>   3
Atom   8C    basis set group =>   3
Atom   9H    basis set group =>   4
Atom  10C    basis set group =>   3
Atom  11H    basis set group =>   4
Atom  12C    basis set group =>   3
Atom  13H    basis set group =>   4
Atom  14C    basis set group =>   3
Atom  15H    basis set group =>   4
Atom  16C    basis set group =>   3
Atom  17H    basis set group =>   4
Atom  18C    basis set group =>   3
Atom  19C    basis set group =>   3
Atom  20H    basis set group =>   4
Atom  21H    basis set group =>   4
Atom  22H    basis set group =>   4
Atom  23C    basis set group =>   3
Atom  24H    basis set group =>   4
Atom  25H    basis set group =>   4
Atom  26H    basis set group =>   4
Atom  27C    basis set group =>   3
Atom  28H    basis set group =>   4
Atom  29H    basis set group =>   4
Atom  30H    basis set group =>   4
Atom  31C    basis set group =>   3
Atom  32C    basis set group =>   3
Atom  33C    basis set group =>   3
Atom  34H    basis set group =>   4
Atom  35C    basis set group =>   3
Atom  36H    basis set group =>   4
Atom  37C    basis set group =>   3
Atom  38H    basis set group =>   4
Atom  39C    basis set group =>   3
Atom  40H    basis set group =>   4
Atom  41C    basis set group =>   3
Atom  42C    basis set group =>   3
Atom  43H    basis set group =>   4
Atom  44H    basis set group =>   4
Atom  45H    basis set group =>   4
Atom  46C    basis set group =>   3
Atom  47H    basis set group =>   4
Atom  48H    basis set group =>   4
Atom  49H    basis set group =>   4
Atom  50C    basis set group =>   3
Atom  51H    basis set group =>   4
Atom  52H    basis set group =>   4
Atom  53H    basis set group =>   4
Atom  54C    basis set group =>   3
Atom  55C    basis set group =>   3
Atom  56C    basis set group =>   3
Atom  57H    basis set group =>   4
Atom  58C    basis set group =>   3
Atom  59H    basis set group =>   4
Atom  60C    basis set group =>   3
Atom  61H    basis set group =>   4
Atom  62C    basis set group =>   3
Atom  63H    basis set group =>   4
Atom  64C    basis set group =>   3
Atom  65H    basis set group =>   4
Atom  66H    basis set group =>   4
Atom  67O    basis set group =>   1
Atom  68C    basis set group =>   3
Atom  69C    basis set group =>   3
Atom  70C    basis set group =>   3
Atom  71H    basis set group =>   4
Atom  72C    basis set group =>   3
Atom  73H    basis set group =>   4
Atom  74C    basis set group =>   3
Atom  75H    basis set group =>   4
Atom  76C    basis set group =>   3
Atom  77H    basis set group =>   4
Atom  78C    basis set group =>   3
Atom  79H    basis set group =>   4
Atom  80O    basis set group =>   1
Atom  81H    basis set group =>   4


           ************************************************************
           *        Program running with 30 parallel MPI-processes    *
           *              working on a common directory               *
           ************************************************************
------------------------------------------------------------------------------
                           ORCA GTO INTEGRAL CALCULATION
                           -- RI-GTO INTEGRALS CHOSEN --
------------------------------------------------------------------------------
------------------------------------------------------------------------------
                   ___                                                        
                  /   \      - P O W E R E D   B Y -                         
                 /     \                                                     
                 |  |  |   _    _      __       _____    __    __             
                 |  |  |  | |  | |    /  \     |  _  \  |  |  /  |          
                  \  \/   | |  | |   /    \    | | | |  |  | /  /          
                 / \  \   | |__| |  /  /\  \   | |_| |  |  |/  /          
                |  |  |   |  __  | /  /__\  \  |    /   |      \           
                |  |  |   | |  | | |   __   |  |    \   |  |\   \          
                \     /   | |  | | |  |  |  |  | |\  \  |  | \   \       
                 \___/    |_|  |_| |__|  |__|  |_| \__\ |__|  \__/        
                                                                              
                      - O R C A' S   B I G   F R I E N D -                    
                                      &                                       
                       - I N T E G R A L  F E E D E R -                       
                                                                              
 v1 FN, 2020, v2 2021                                                         
------------------------------------------------------------------------------


Reading SHARK input file AmidiniumBzoateR3opt.SHARKINP.tmp ... ok
----------------------
SHARK INTEGRAL PACKAGE
----------------------

Number of atoms                             ...     82
Number of basis functions                   ...   1542
Number of shells                            ...    622
Maximum angular momentum                    ...      3
Integral batch strategy                     ... SHARK/LIBINT Hybrid
RI-J (if used) integral strategy            ... SPLIT-RIJ (Revised 2003 algorithm where possible)
Printlevel                                  ...      1
Contraction scheme used                     ... SEGMENTED contraction
Coulomb Range Separation                    ... NOT USED
Exchange Range Separation                   ... NOT USED
Finite Nucleus Model                        ... NOT USED
Auxiliary Coulomb fitting basis             ... AVAILABLE
   # of basis functions in Aux-J            ...   2498
   # of shells in Aux-J                     ...    830
   Maximum angular momentum in Aux-J        ...      4
Auxiliary J/K fitting basis                 ... NOT available
Auxiliary Correlation fitting basis         ... NOT available
Auxiliary 'external' fitting basis          ... NOT available
Integral threshold                          ...     2.500000e-11
Primitive cut-off                           ...     2.500000e-12
Primitive pair pre-selection threshold      ...     2.500000e-12

Calculating pre-screening integrals         ... done (  0.1 sec) Dimension = 622
Organizing shell pair data                  ... done (  1.1 sec)
Shell pair information
Total number of shell pairs                 ...    193753
Shell pairs after pre-screening             ...    116250
Total number of primitive shell pairs       ...    584784
Primitive shell pairs kept                  ...    219206
          la=0 lb=0:  32040 shell pairs
          la=1 lb=0:  34779 shell pairs
          la=1 lb=1:   9462 shell pairs
          la=2 lb=0:  15830 shell pairs
          la=2 lb=1:   8693 shell pairs
          la=2 lb=2:   1993 shell pairs
          la=3 lb=0:   7168 shell pairs
          la=3 lb=1:   4076 shell pairs
          la=3 lb=2:   1793 shell pairs
          la=3 lb=3:    416 shell pairs

Calculating one electron integrals          ... done (  0.3 sec)
Calculating RI/J V-Matrix + Cholesky decomp.... done (  0.5 sec)
Calculating Nuclear repulsion               ... done (  0.0 sec) ENN=   5324.317518571442 Eh

SHARK setup successfully completed in   3.5 seconds

Maximum memory used throughout the entire GTOINT-calculation: 168.8 MB
[1715591476.917508] [node137:2220632:0]          mpool.c:43   UCX  WARN  object 0xb146840 was not returned to mpool ucp_requests
[1715591476.917529] [node137:2220632:0]          mpool.c:43   UCX  WARN  object 0xb146a00 was not returned to mpool ucp_requests
[1715591476.917534] [node137:2220632:0]          mpool.c:43   UCX  WARN  object 0xb146bc0 was not returned to mpool ucp_requests
[1715591476.917538] [node137:2220632:0]          mpool.c:43   UCX  WARN  object 0xb146d80 was not returned to mpool ucp_requests
[1715591476.917541] [node137:2220632:0]          mpool.c:43   UCX  WARN  object 0xb146f40 was not returned to mpool ucp_requests
[1715591476.917544] [node137:2220632:0]          mpool.c:43   UCX  WARN  object 0xb147100 was not returned to mpool ucp_requests
[1715591476.917713] [node137:2220641:0]          mpool.c:43   UCX  WARN  object 0xbb6a880 was not returned to mpool ucp_requests
[1715591476.917726] [node137:2220641:0]          mpool.c:43   UCX  WARN  object 0xbb6aa40 was not returned to mpool ucp_requests
[1715591476.917729] [node137:2220641:0]          mpool.c:43   UCX  WARN  object 0xbb6ac00 was not returned to mpool ucp_requests
[1715591476.917732] [node137:2220641:0]          mpool.c:43   UCX  WARN  object 0xbb6adc0 was not returned to mpool ucp_requests
[1715591476.917734] [node137:2220641:0]          mpool.c:43   UCX  WARN  object 0xbb6af80 was not returned to mpool ucp_requests
[1715591476.921357] [node137:2220664:0]          mpool.c:43   UCX  WARN  object 0xab04b40 was not returned to mpool ucp_requests
[1715591476.921375] [node137:2220664:0]          mpool.c:43   UCX  WARN  object 0xab04d00 was not returned to mpool ucp_requests
[1715591476.921378] [node137:2220664:0]          mpool.c:43   UCX  WARN  object 0xab04ec0 was not returned to mpool ucp_requests
[1715591476.921381] [node137:2220664:0]          mpool.c:43   UCX  WARN  object 0xab05080 was not returned to mpool ucp_requests
[1715591476.921383] [node137:2220664:0]          mpool.c:43   UCX  WARN  object 0xab05240 was not returned to mpool ucp_requests
[1715591476.923548] [node137:2220639:0]          mpool.c:43   UCX  WARN  object 0xb8cca80 was not returned to mpool ucp_requests
[1715591476.923577] [node137:2220639:0]          mpool.c:43   UCX  WARN  object 0xb8ccc40 was not returned to mpool ucp_requests
[1715591476.923580] [node137:2220639:0]          mpool.c:43   UCX  WARN  object 0xb8cce00 was not returned to mpool ucp_requests
[1715591476.923583] [node137:2220639:0]          mpool.c:43   UCX  WARN  object 0xb8ccfc0 was not returned to mpool ucp_requests
[1715591476.923585] [node137:2220639:0]          mpool.c:43   UCX  WARN  object 0xb8cd180 was not returned to mpool ucp_requests
[1715591476.925054] [node137:2220643:0]          mpool.c:43   UCX  WARN  object 0xb4ca8c0 was not returned to mpool ucp_requests
[1715591476.925065] [node137:2220643:0]          mpool.c:43   UCX  WARN  object 0xb4caa80 was not returned to mpool ucp_requests
[1715591476.925068] [node137:2220643:0]          mpool.c:43   UCX  WARN  object 0xb4cac40 was not returned to mpool ucp_requests
[1715591476.925071] [node137:2220643:0]          mpool.c:43   UCX  WARN  object 0xb4cae00 was not returned to mpool ucp_requests
[1715591476.925073] [node137:2220643:0]          mpool.c:43   UCX  WARN  object 0xb4cafc0 was not returned to mpool ucp_requests
[1715591476.926792] [node137:2220673:0]          mpool.c:43   UCX  WARN  object 0xc4f8980 was not returned to mpool ucp_requests
[1715591476.926811] [node137:2220673:0]          mpool.c:43   UCX  WARN  object 0xc4f8b40 was not returned to mpool ucp_requests
[1715591476.926818] [node137:2220673:0]          mpool.c:43   UCX  WARN  object 0xc4f8d00 was not returned to mpool ucp_requests
[1715591476.926822] [node137:2220673:0]          mpool.c:43   UCX  WARN  object 0xc4f8ec0 was not returned to mpool ucp_requests
[1715591476.926826] [node137:2220673:0]          mpool.c:43   UCX  WARN  object 0xc4f9080 was not returned to mpool ucp_requests
[1715591476.926966] [node137:2220624:0]          mpool.c:43   UCX  WARN  object 0xb7b6bc0 was not returned to mpool ucp_requests
[1715591476.926980] [node137:2220624:0]          mpool.c:43   UCX  WARN  object 0xb7b6d80 was not returned to mpool ucp_requests
[1715591476.926985] [node137:2220624:0]          mpool.c:43   UCX  WARN  object 0xb7b6f40 was not returned to mpool ucp_requests
[1715591476.926987] [node137:2220624:0]          mpool.c:43   UCX  WARN  object 0xb7b7100 was not returned to mpool ucp_requests
[1715591476.926990] [node137:2220624:0]          mpool.c:43   UCX  WARN  object 0xb7b72c0 was not returned to mpool ucp_requests
[1715591476.926993] [node137:2220624:0]          mpool.c:43   UCX  WARN  object 0xb7b7480 was not returned to mpool ucp_requests
[1715591476.927357] [node137:2220626:0]          mpool.c:43   UCX  WARN  object 0xc69ab00 was not returned to mpool ucp_requests
[1715591476.927375] [node137:2220626:0]          mpool.c:43   UCX  WARN  object 0xc69acc0 was not returned to mpool ucp_requests
[1715591476.927380] [node137:2220626:0]          mpool.c:43   UCX  WARN  object 0xc69ae80 was not returned to mpool ucp_requests
[1715591476.927385] [node137:2220626:0]          mpool.c:43   UCX  WARN  object 0xc69b040 was not returned to mpool ucp_requests
[1715591476.927389] [node137:2220626:0]          mpool.c:43   UCX  WARN  object 0xc69b200 was not returned to mpool ucp_requests
[1715591476.927392] [node137:2220626:0]          mpool.c:43   UCX  WARN  object 0xc69b3c0 was not returned to mpool ucp_requests
[1715591476.927427] [node137:2220636:0]          mpool.c:43   UCX  WARN  object 0xb905a80 was not returned to mpool ucp_requests
[1715591476.927440] [node137:2220636:0]          mpool.c:43   UCX  WARN  object 0xb905c40 was not returned to mpool ucp_requests
[1715591476.927444] [node137:2220636:0]          mpool.c:43   UCX  WARN  object 0xb905e00 was not returned to mpool ucp_requests
[1715591476.927447] [node137:2220636:0]          mpool.c:43   UCX  WARN  object 0xb905fc0 was not returned to mpool ucp_requests
[1715591476.927450] [node137:2220636:0]          mpool.c:43   UCX  WARN  object 0xb906180 was not returned to mpool ucp_requests
[1715591476.927777] [node137:2220623:0]          mpool.c:43   UCX  WARN  object 0xc5375c0 was not returned to mpool ucp_requests
[1715591476.927789] [node137:2220623:0]          mpool.c:43   UCX  WARN  object 0xc537780 was not returned to mpool ucp_requests
[1715591476.927795] [node137:2220623:0]          mpool.c:43   UCX  WARN  object 0xc537940 was not returned to mpool ucp_requests
[1715591476.927799] [node137:2220623:0]          mpool.c:43   UCX  WARN  object 0xc537b00 was not returned to mpool ucp_requests
[1715591476.927802] [node137:2220623:0]          mpool.c:43   UCX  WARN  object 0xc537cc0 was not returned to mpool ucp_requests
[1715591476.930737] [node137:2220679:0]          mpool.c:43   UCX  WARN  object 0xb2ad780 was not returned to mpool ucp_requests
[1715591476.930748] [node137:2220679:0]          mpool.c:43   UCX  WARN  object 0xb2ad940 was not returned to mpool ucp_requests
[1715591476.930753] [node137:2220679:0]          mpool.c:43   UCX  WARN  object 0xb2adb00 was not returned to mpool ucp_requests
[1715591476.930756] [node137:2220679:0]          mpool.c:43   UCX  WARN  object 0xb2adcc0 was not returned to mpool ucp_requests
[1715591476.930760] [node137:2220679:0]          mpool.c:43   UCX  WARN  object 0xb2ade80 was not returned to mpool ucp_requests
[1715591476.930897] [node137:2220651:0]          mpool.c:43   UCX  WARN  object 0xbe278c0 was not returned to mpool ucp_requests
[1715591476.930910] [node137:2220651:0]          mpool.c:43   UCX  WARN  object 0xbe27a80 was not returned to mpool ucp_requests
[1715591476.930915] [node137:2220651:0]          mpool.c:43   UCX  WARN  object 0xbe27c40 was not returned to mpool ucp_requests
[1715591476.930918] [node137:2220651:0]          mpool.c:43   UCX  WARN  object 0xbe27e00 was not returned to mpool ucp_requests
[1715591476.930922] [node137:2220651:0]          mpool.c:43   UCX  WARN  object 0xbe27fc0 was not returned to mpool ucp_requests
[1715591476.931546] [node137:2220655:0]          mpool.c:43   UCX  WARN  object 0xba0f980 was not returned to mpool ucp_requests
[1715591476.931569] [node137:2220655:0]          mpool.c:43   UCX  WARN  object 0xba0fb40 was not returned to mpool ucp_requests
[1715591476.931572] [node137:2220655:0]          mpool.c:43   UCX  WARN  object 0xba0fd00 was not returned to mpool ucp_requests
[1715591476.931575] [node137:2220655:0]          mpool.c:43   UCX  WARN  object 0xba0fec0 was not returned to mpool ucp_requests
[1715591476.931577] [node137:2220655:0]          mpool.c:43   UCX  WARN  object 0xba10080 was not returned to mpool ucp_requests
[1715591476.939399] [node137:2220677:0]          mpool.c:43   UCX  WARN  object 0xba8d880 was not returned to mpool ucp_requests
[1715591476.939410] [node137:2220677:0]          mpool.c:43   UCX  WARN  object 0xba8da40 was not returned to mpool ucp_requests
[1715591476.939414] [node137:2220677:0]          mpool.c:43   UCX  WARN  object 0xba8dc00 was not returned to mpool ucp_requests
[1715591476.939419] [node137:2220677:0]          mpool.c:43   UCX  WARN  object 0xba8ddc0 was not returned to mpool ucp_requests
[1715591476.939421] [node137:2220677:0]          mpool.c:43   UCX  WARN  object 0xba8df80 was not returned to mpool ucp_requests
[1715591476.942356] [node137:2220674:0]          mpool.c:43   UCX  WARN  object 0xb20aa40 was not returned to mpool ucp_requests
[1715591476.942369] [node137:2220674:0]          mpool.c:43   UCX  WARN  object 0xb20ac00 was not returned to mpool ucp_requests
[1715591476.942373] [node137:2220674:0]          mpool.c:43   UCX  WARN  object 0xb20adc0 was not returned to mpool ucp_requests
[1715591476.942377] [node137:2220674:0]          mpool.c:43   UCX  WARN  object 0xb20af80 was not returned to mpool ucp_requests
[1715591476.942381] [node137:2220674:0]          mpool.c:43   UCX  WARN  object 0xb20b140 was not returned to mpool ucp_requests
[1715591476.942735] [node137:2220659:0]          mpool.c:43   UCX  WARN  object 0xc1e8b40 was not returned to mpool ucp_requests
[1715591476.942747] [node137:2220659:0]          mpool.c:43   UCX  WARN  object 0xc1e8d00 was not returned to mpool ucp_requests
[1715591476.942752] [node137:2220659:0]          mpool.c:43   UCX  WARN  object 0xc1e8ec0 was not returned to mpool ucp_requests
[1715591476.942756] [node137:2220659:0]          mpool.c:43   UCX  WARN  object 0xc1e9080 was not returned to mpool ucp_requests
[1715591476.942760] [node137:2220659:0]          mpool.c:43   UCX  WARN  object 0xc1e9240 was not returned to mpool ucp_requests
[1715591476.944288] [node137:2220635:0]          mpool.c:43   UCX  WARN  object 0xaa8eac0 was not returned to mpool ucp_requests
[1715591476.944301] [node137:2220635:0]          mpool.c:43   UCX  WARN  object 0xaa8ec80 was not returned to mpool ucp_requests
[1715591476.944305] [node137:2220635:0]          mpool.c:43   UCX  WARN  object 0xaa8ee40 was not returned to mpool ucp_requests
[1715591476.944309] [node137:2220635:0]          mpool.c:43   UCX  WARN  object 0xaa8f000 was not returned to mpool ucp_requests
[1715591476.944313] [node137:2220635:0]          mpool.c:43   UCX  WARN  object 0xaa8f1c0 was not returned to mpool ucp_requests
[1715591476.944316] [node137:2220635:0]          mpool.c:43   UCX  WARN  object 0xaa8f380 was not returned to mpool ucp_requests
[1715591476.947630] [node137:2220653:0]          mpool.c:43   UCX  WARN  object 0xae09980 was not returned to mpool ucp_requests
[1715591476.947643] [node137:2220653:0]          mpool.c:43   UCX  WARN  object 0xae09b40 was not returned to mpool ucp_requests
[1715591476.947648] [node137:2220653:0]          mpool.c:43   UCX  WARN  object 0xae09d00 was not returned to mpool ucp_requests
[1715591476.947651] [node137:2220653:0]          mpool.c:43   UCX  WARN  object 0xae09ec0 was not returned to mpool ucp_requests
[1715591476.947655] [node137:2220653:0]          mpool.c:43   UCX  WARN  object 0xae0a080 was not returned to mpool ucp_requests
[1715591476.949051] [node137:2220657:0]          mpool.c:43   UCX  WARN  object 0xb7ff900 was not returned to mpool ucp_requests
[1715591476.949061] [node137:2220657:0]          mpool.c:43   UCX  WARN  object 0xb7ffac0 was not returned to mpool ucp_requests
[1715591476.949064] [node137:2220657:0]          mpool.c:43   UCX  WARN  object 0xb7ffc80 was not returned to mpool ucp_requests
[1715591476.949067] [node137:2220657:0]          mpool.c:43   UCX  WARN  object 0xb7ffe40 was not returned to mpool ucp_requests
[1715591476.949069] [node137:2220657:0]          mpool.c:43   UCX  WARN  object 0xb800000 was not returned to mpool ucp_requests
[1715591476.948925] [node137:2220660:0]          mpool.c:43   UCX  WARN  object 0xae4d7c0 was not returned to mpool ucp_requests
[1715591476.948937] [node137:2220660:0]          mpool.c:43   UCX  WARN  object 0xae4d980 was not returned to mpool ucp_requests
[1715591476.948940] [node137:2220660:0]          mpool.c:43   UCX  WARN  object 0xae4db40 was not returned to mpool ucp_requests
[1715591476.948943] [node137:2220660:0]          mpool.c:43   UCX  WARN  object 0xae4dd00 was not returned to mpool ucp_requests
[1715591476.948945] [node137:2220660:0]          mpool.c:43   UCX  WARN  object 0xae4dec0 was not returned to mpool ucp_requests
[1715591476.950776] [node137:2220628:0]          mpool.c:43   UCX  WARN  object 0xa9a9b00 was not returned to mpool ucp_requests
[1715591476.950787] [node137:2220628:0]          mpool.c:43   UCX  WARN  object 0xa9a9cc0 was not returned to mpool ucp_requests
[1715591476.950792] [node137:2220628:0]          mpool.c:43   UCX  WARN  object 0xa9a9e80 was not returned to mpool ucp_requests
[1715591476.950795] [node137:2220628:0]          mpool.c:43   UCX  WARN  object 0xa9aa040 was not returned to mpool ucp_requests
[1715591476.950799] [node137:2220628:0]          mpool.c:43   UCX  WARN  object 0xa9aa200 was not returned to mpool ucp_requests
[1715591476.950803] [node137:2220628:0]          mpool.c:43   UCX  WARN  object 0xa9aa3c0 was not returned to mpool ucp_requests
[1715591476.954498] [node137:2220670:0]          mpool.c:43   UCX  WARN  object 0xaec3800 was not returned to mpool ucp_requests
[1715591476.954514] [node137:2220670:0]          mpool.c:43   UCX  WARN  object 0xaec39c0 was not returned to mpool ucp_requests
[1715591476.954517] [node137:2220670:0]          mpool.c:43   UCX  WARN  object 0xaec3b80 was not returned to mpool ucp_requests
[1715591476.954520] [node137:2220670:0]          mpool.c:43   UCX  WARN  object 0xaec3d40 was not returned to mpool ucp_requests
[1715591476.954522] [node137:2220670:0]          mpool.c:43   UCX  WARN  object 0xaec3f00 was not returned to mpool ucp_requests
[1715591476.954673] [node137:2220645:0]          mpool.c:43   UCX  WARN  object 0xaa9ebc0 was not returned to mpool ucp_requests
[1715591476.954684] [node137:2220645:0]          mpool.c:43   UCX  WARN  object 0xaa9ed80 was not returned to mpool ucp_requests
[1715591476.954688] [node137:2220645:0]          mpool.c:43   UCX  WARN  object 0xaa9ef40 was not returned to mpool ucp_requests
[1715591476.954692] [node137:2220645:0]          mpool.c:43   UCX  WARN  object 0xaa9f100 was not returned to mpool ucp_requests
[1715591476.954696] [node137:2220645:0]          mpool.c:43   UCX  WARN  object 0xaa9f2c0 was not returned to mpool ucp_requests
[1715591476.965653] [node137:2220647:0]          mpool.c:43   UCX  WARN  object 0xc33f840 was not returned to mpool ucp_requests
[1715591476.965670] [node137:2220647:0]          mpool.c:43   UCX  WARN  object 0xc33fa00 was not returned to mpool ucp_requests
[1715591476.965676] [node137:2220647:0]          mpool.c:43   UCX  WARN  object 0xc33fbc0 was not returned to mpool ucp_requests
[1715591476.965681] [node137:2220647:0]          mpool.c:43   UCX  WARN  object 0xc33fd80 was not returned to mpool ucp_requests
[1715591476.965684] [node137:2220647:0]          mpool.c:43   UCX  WARN  object 0xc33ff40 was not returned to mpool ucp_requests
[1715591476.995025] [node137:2220668:0]          mpool.c:43   UCX  WARN  object 0xb6c70c0 was not returned to mpool ucp_requests
[1715591476.995036] [node137:2220668:0]          mpool.c:43   UCX  WARN  object 0xb6c7280 was not returned to mpool ucp_requests
[1715591476.995041] [node137:2220668:0]          mpool.c:43   UCX  WARN  object 0xb6c7440 was not returned to mpool ucp_requests
[1715591476.995045] [node137:2220668:0]          mpool.c:43   UCX  WARN  object 0xb6c7600 was not returned to mpool ucp_requests
[1715591476.995048] [node137:2220668:0]          mpool.c:43   UCX  WARN  object 0xb6c77c0 was not returned to mpool ucp_requests
[1715591476.997591] [node137:2220662:0]          mpool.c:43   UCX  WARN  object 0xb0de800 was not returned to mpool ucp_requests
[1715591476.997604] [node137:2220662:0]          mpool.c:43   UCX  WARN  object 0xb0de9c0 was not returned to mpool ucp_requests
[1715591476.997609] [node137:2220662:0]          mpool.c:43   UCX  WARN  object 0xb0deb80 was not returned to mpool ucp_requests
[1715591476.997613] [node137:2220662:0]          mpool.c:43   UCX  WARN  object 0xb0ded40 was not returned to mpool ucp_requests
[1715591476.997616] [node137:2220662:0]          mpool.c:43   UCX  WARN  object 0xb0def00 was not returned to mpool ucp_requests
[1715591477.007914] [node137:2220666:0]          mpool.c:43   UCX  WARN  object 0xb4e08c0 was not returned to mpool ucp_requests
[1715591477.007926] [node137:2220666:0]          mpool.c:43   UCX  WARN  object 0xb4e0a80 was not returned to mpool ucp_requests
[1715591477.007931] [node137:2220666:0]          mpool.c:43   UCX  WARN  object 0xb4e0c40 was not returned to mpool ucp_requests
[1715591477.007934] [node137:2220666:0]          mpool.c:43   UCX  WARN  object 0xb4e0e00 was not returned to mpool ucp_requests
[1715591477.007938] [node137:2220666:0]          mpool.c:43   UCX  WARN  object 0xb4e0fc0 was not returned to mpool ucp_requests
[1715591477.009956] [node137:2220649:0]          mpool.c:43   UCX  WARN  object 0xb280840 was not returned to mpool ucp_requests
[1715591477.009967] [node137:2220649:0]          mpool.c:43   UCX  WARN  object 0xb280a00 was not returned to mpool ucp_requests
[1715591477.009972] [node137:2220649:0]          mpool.c:43   UCX  WARN  object 0xb280bc0 was not returned to mpool ucp_requests
[1715591477.009976] [node137:2220649:0]          mpool.c:43   UCX  WARN  object 0xb280d80 was not returned to mpool ucp_requests
[1715591477.009980] [node137:2220649:0]          mpool.c:43   UCX  WARN  object 0xb280f40 was not returned to mpool ucp_requests
[1715591477.058425] [node137:2220630:0]          mpool.c:43   UCX  WARN  object 0xaa3ab80 was not returned to mpool ucp_requests
[1715591477.058439] [node137:2220630:0]          mpool.c:43   UCX  WARN  object 0xaa3ad40 was not returned to mpool ucp_requests
[1715591477.058443] [node137:2220630:0]          mpool.c:43   UCX  WARN  object 0xaa3af00 was not returned to mpool ucp_requests
[1715591477.058446] [node137:2220630:0]          mpool.c:43   UCX  WARN  object 0xaa3b0c0 was not returned to mpool ucp_requests
[1715591477.058449] [node137:2220630:0]          mpool.c:43   UCX  WARN  object 0xaa3b280 was not returned to mpool ucp_requests
[1715591477.058452] [node137:2220630:0]          mpool.c:43   UCX  WARN  object 0xaa3b440 was not returned to mpool ucp_requests


           ************************************************************
           *        Program running with 30 parallel MPI-processes    *
           *              working on a common directory               *
           ************************************************************
-------------------------------------------------------------------------------
                                 ORCA SCF
-------------------------------------------------------------------------------

------------
SCF SETTINGS
------------
Hamiltonian:
 Density Functional     Method          .... DFT(GTOs)
 Exchange Functional    Exchange        .... PBE
   PBE kappa parameter   XKappa         ....  0.804000
   PBE mue parameter    XMuePBE         ....  0.219520
 Correlation Functional Correlation     .... PBE
   PBE beta parameter  CBetaPBE         ....  0.066725
 LDA part of GGA corr.  LDAOpt          .... PW91-LDA
 Gradients option       PostSCFGGA      .... off
 Hybrid DFT is turned on
   Fraction HF Exchange ScalHFX         ....  0.250000
   Scaling of DF-GGA-X  ScalDFX         ....  0.750000
   Scaling of DF-GGA-C  ScalDFC         ....  1.000000
   Scaling of DF-LDA-C  ScalLDAC        ....  1.000000
   Perturbative correction              ....  0.000000
   Density functional embedding theory  .... OFF
   NL short-range parameter             ....  6.900000
 RI-approximation to the Coulomb term is turned on
   Number of AuxJ basis functions       .... 2498
   RIJ-COSX (HFX calculated with COS-X)).... on


General Settings:
 Integral files         IntName         .... AmidiniumBzoateR3opt
 Hartree-Fock type      HFTyp           .... RHF
 Total Charge           Charge          ....    0
 Multiplicity           Mult            ....    1
 Number of Electrons    NEL             ....  302
 Basis Dimension        Dim             .... 1542
 Nuclear Repulsion      ENuc            ....   5324.3175185714 Eh

Convergence Acceleration:
 DIIS                   CNVDIIS         .... on
   Start iteration      DIISMaxIt       ....    12
   Startup error        DIISStart       ....  0.200000
   # of expansion vecs  DIISMaxEq       ....     5
   Bias factor          DIISBfac        ....   1.050
   Max. coefficient     DIISMaxC        ....  10.000
 Trust-Rad. Augm. Hess. CNVTRAH         .... auto
   Auto Start mean grad. ratio tolernc. ....  1.125000
   Auto Start start iteration           ....    20
   Auto Start num. interpolation iter.  ....    10
   Max. Number of Micro iterations      ....    16
   Max. Number of Macro iterations      .... Maxiter - #DIIS iter
   Number of Davidson start vectors     ....     2
   Converg. threshold I  (grad. norm)   ....   1.000e-05
   Converg. threshold II (energy diff.) ....   1.000e-08
   Grad. Scal. Fac. for Micro threshold ....   0.100
   Minimum threshold for Micro iter.    ....   0.010
   NR start threshold (gradient norm)   ....   0.001
   Initial trust radius                 ....   0.400
   Minimum AH scaling param. (alpha)    ....   1.000
   Maximum AH scaling param. (alpha)    .... 1000.000
   Orbital update algorithm             .... Taylor
   White noise on init. David. guess    .... on
   Maximum white noise                  ....   0.010
   Quad. conv. algorithm                .... NR
 SOSCF                  CNVSOSCF        .... on
   Start iteration      SOSCFMaxIt      ....   150
   Startup grad/error   SOSCFStart      ....  0.003300
 Level Shifting         CNVShift        .... on
   Level shift para.    LevelShift      ....    0.2500
   Turn off err/grad.   ShiftErr        ....    0.0010
 Zerner damping         CNVZerner       .... off
 Static damping         CNVDamp         .... on
   Fraction old density DampFac         ....    0.7000
   Max. Damping (<1)    DampMax         ....    0.9800
   Min. Damping (>=0)   DampMin         ....    0.0000
   Turn off err/grad.   DampErr         ....    0.1000
 Fernandez-Rico         CNVRico         .... off

SCF Procedure:
 Maximum # iterations   MaxIter         ....   125
 SCF integral mode      SCFMode         .... Direct
   Integral package                     .... SHARK and LIBINT hybrid scheme
 Reset frequency        DirectResetFreq ....    20
 Integral Threshold     Thresh          ....  2.500e-11 Eh
 Primitive CutOff       TCut            ....  2.500e-12 Eh

Convergence Tolerance:
 Convergence Check Mode ConvCheckMode   .... Total+1el-Energy
 Convergence forced     ConvForced      .... 0
 Energy Change          TolE            ....  1.000e-08 Eh
 1-El. energy change                    ....  1.000e-05 Eh
 Orbital Gradient       TolG            ....  1.000e-05
 Orbital Rotation angle TolX            ....  1.000e-05
 DIIS Error             TolErr          ....  5.000e-07


Diagonalization of the overlap matrix:
Smallest eigenvalue                        ... 3.940e-06
Time for diagonalization                   ...    1.099 sec
Threshold for overlap eigenvalues          ... 1.000e-08
Number of eigenvalues below threshold      ... 0
Time for construction of square roots      ...    0.614 sec
Total time needed                          ...    1.847 sec

Time for model grid setup =    0.534 sec

------------------------------
INITIAL GUESS: MODEL POTENTIAL
------------------------------
Loading Hartree-Fock densities                     ... done
Calculating cut-offs                               ... done
Initializing the effective Hamiltonian             ... done
Setting up the integral package (SHARK)            ... done
Starting the Coulomb interaction                   ... done (   1.1 sec)
Reading the grid                                   ... done
Mapping shells                                     ... done
Starting the XC term evaluation                    ... done (   0.6 sec)
  promolecular density results
     # of electrons  =    301.980437318
     EX              =   -241.786712706
     EC              =    -10.157840216
     EX+EC           =   -251.944552922
Transforming the Hamiltonian                       ... done (   0.3 sec)
Diagonalizing the Hamiltonian                      ... done (   0.6 sec)
Back transforming the eigenvectors                 ... done (   0.1 sec)
Now organizing SCF variables                       ... done
                      ------------------
                      INITIAL GUESS DONE (   3.7 sec)
                      ------------------
-------------------
DFT GRID GENERATION
-------------------

General Integration Accuracy     IntAcc      ... 4.388
Radial Grid Type                 RadialGrid  ... OptM3 with GC (2021)
Angular Grid (max. ang.)         AngularGrid ... 4 (Lebedev-302)
Angular grid pruning method      GridPruning ... 4 (adaptive)
Weight generation scheme         WeightScheme... Becke
Basis function cutoff            BFCut       ... 1.0000e-11
Integration weight cutoff        WCut        ... 1.0000e-14
Angular grids for H and He will be reduced by one unit
Partially contracted basis set               ... off
Rotationally invariant grid construction     ... off

Total number of grid points                  ...   373480
Total number of batches                      ...     5879
Average number of points per batch           ...       63
Average number of grid points per atom       ...     4555
Time for grid setup =    2.397 sec

--------------------
COSX GRID GENERATION
--------------------

GRIDX 1
-------
General Integration Accuracy     IntAcc      ... 3.816
Radial Grid Type                 RadialGrid  ... OptM3 with GC (2021)
Angular Grid (max. ang.)         AngularGrid ... 1 (Lebedev-50)
Angular grid pruning method      GridPruning ... 4 (adaptive)
Weight generation scheme         WeightScheme... Becke
Basis function cutoff            BFCut       ... 1.0000e-11
Integration weight cutoff        WCut        ... 1.0000e-14
Angular grids for H and He will be reduced by one unit
Partially contracted basis set               ... on
Rotationally invariant grid construction     ... off

Total number of grid points                  ...    47328
Total number of batches                      ...      778
Average number of points per batch           ...       60
Average number of grid points per atom       ...      577
UseSFitting                                  ... on

GRIDX 2
-------
General Integration Accuracy     IntAcc      ... 4.020
Radial Grid Type                 RadialGrid  ... OptM3 with GC (2021)
Angular Grid (max. ang.)         AngularGrid ... 2 (Lebedev-110)
Angular grid pruning method      GridPruning ... 4 (adaptive)
Weight generation scheme         WeightScheme... Becke
Basis function cutoff            BFCut       ... 1.0000e-11
Integration weight cutoff        WCut        ... 1.0000e-14
Angular grids for H and He will be reduced by one unit
Partially contracted basis set               ... on
Rotationally invariant grid construction     ... off

Total number of grid points                  ...   100185
Total number of batches                      ...     1604
Average number of points per batch           ...       62
Average number of grid points per atom       ...     1222
UseSFitting                                  ... on

GRIDX 3
-------
General Integration Accuracy     IntAcc      ... 4.338
Radial Grid Type                 RadialGrid  ... OptM3 with GC (2021)
Angular Grid (max. ang.)         AngularGrid ... 3 (Lebedev-194)
Angular grid pruning method      GridPruning ... 4 (adaptive)
Weight generation scheme         WeightScheme... Becke
Basis function cutoff            BFCut       ... 1.0000e-11
Integration weight cutoff        WCut        ... 1.0000e-14
Angular grids for H and He will be reduced by one unit
Partially contracted basis set               ... on
Rotationally invariant grid construction     ... off

Total number of grid points                  ...   217200
Total number of batches                      ...     3437
Average number of points per batch           ...       63
Average number of grid points per atom       ...     2649
UseSFitting                                  ... on

Time for X-Grid setup             =    7.552 sec


--------------------
CPCM SOLVATION MODEL
--------------------
CPCM parameters:
  Epsilon                                         ...      26.7260
  Refrac                                          ...       1.2907
  Rsolv                                           ...       1.3000
  Surface type                                    ... GAUSSIAN VDW
  Epsilon function type                           ...         CPCM
Solvent:                                     ... 2,2,2-TRIFLUOROETHANOL
SMD-CDS solvent descriptors:
  Soln                                       ...    1.2907
  Soln25                                     ... Unavailable
  Sola                                       ...    0.5700
  Solb                                       ...    0.2500
  Solg                                       ...   42.0200
  Solc                                       ...    0.0000
  Solh                                       ...    0.5000
Radii:
 Radius for O  used is    2.8724 Bohr (=   1.5200 Ang.)
 Radius for N  used is    3.5716 Bohr (=   1.8900 Ang.)
 Radius for C  used is    3.4960 Bohr (=   1.8500 Ang.)
 Radius for H  used is    2.2677 Bohr (=   1.2000 Ang.)
Calculating surface                               ...        done! (  0.0s)
GEPOL surface points                              ...         4643
GEPOL Volume                                      ...    3935.2104
GEPOL Surface-area                                ...    2116.9097
Calculating surface distance matrix               ...        done! (  0.3s)
Performing Cholesky decomposition & store         ...        done! (  1.3s)
Overall time for CPCM initialization              ...                 1.7s
--------------
SCF ITERATIONS
--------------
ITER       Energy         Delta-E        Max-DP      RMS-DP      [F,P]     Damp
               ***  Starting incremental Fock matrix formation  ***
  0  -1803.8035122587   0.000000000000 0.10416403  0.00057913  0.2988203 0.7000
  1  -1804.3056099783  -0.502097719622 0.11930235  0.00048964  0.1332758 0.7000
                               ***Turning on DIIS***
  2  -1804.5141254796  -0.208515501312 0.14480411  0.00089408  0.0392171 0.0000
  3  -1804.8366357763  -0.322510296682 0.13767062  0.00039087  0.0683037 0.0000
  4  -1804.9060215051  -0.069385728878 0.03926464  0.00014461  0.0141302 0.0000
  5  -1804.9096817164  -0.003660211251 0.01551932  0.00006297  0.0092708 0.0000
                      *** Initiating the SOSCF procedure ***
                           *** Shutting down DIIS ***
                      *** Re-Reading the Fockian *** 
                      *** Removing any level shift *** 
ITER      Energy       Delta-E        Grad      Rot      Max-DP    RMS-DP
  6  -1804.90999940  -0.0003176819  0.000264  0.000264  0.004723  0.000021
               *** Restarting incremental Fock matrix formation ***
  7  -1804.91000064  -0.0000012439  0.000103  0.000344  0.003754  0.000042
  8  -1804.90999932   0.0000013182  0.000214  0.000382  0.001225  0.000008
  9  -1804.91000573  -0.0000064045  0.000036  0.000123  0.000677  0.000007
 10  -1804.91000562   0.0000001080  0.000074  0.000097  0.000155  0.000001
 11  -1804.91000592  -0.0000003000  0.000012  0.000025  0.000156  0.000002
 12  -1804.91000595  -0.0000000292  0.000009  0.000010  0.000194  0.000001
                  ***Gradient check signals convergence***
              ***Rediagonalizing the Fockian in SOSCF/NRSCF***

               *****************************************************
               *                     SUCCESS                       *
               *           SCF CONVERGED AFTER  13 CYCLES          *
               *****************************************************

Old exchange energy                            =    -61.835967208 Eh
New exchange energy                            =    -61.835938280 Eh
Exchange energy change after final integration =      0.000028929 Eh
Total energy after final integration           =  -1804.909976861 Eh
Final COS-X integration done in                =    39.100 sec

SMD CDS free energy correction energy :                 3.61038     Kcal/mol
Total Energy after SMD CDS correction =             -1804.904223355 Eh

----------------
TOTAL SCF ENERGY
----------------

Total Energy       :        -1804.90422335 Eh          -49113.94082 eV

Components:
Nuclear Repulsion  :         5324.31751857 Eh          144882.04534 eV
Electronic Energy  :        -7129.22174193 Eh         -193995.98616 eV
One Electron Energy:       -13055.34937761 Eh         -355254.11734 eV
Two Electron Energy:         5926.12763568 Eh          161258.13117 eV
Max COSX asymmetry :            0.00000335 Eh               0.00009 eV
CPCM Dielectric    :           -0.07802274 Eh              -2.12311 eV
SMD CDS (Gcds)     :            0.00575351 Eh               0.15656 eV

Virial components:
Potential Energy   :        -3601.49570557 Eh          -98001.68046 eV
Kinetic Energy     :         1796.59148222 Eh           48887.73964 eV
Virial Ratio       :            2.00462695


DFT components:
N(Alpha)           :      151.000126751786 electrons
N(Beta)            :      151.000126751786 electrons
N(Total)           :      302.000253503572 electrons
E(X)               :     -184.943174676543 Eh       
E(C)               :      -10.132804240955 Eh       
E(XC)              :     -195.075978917499 Eh       
DFET-embed. en.    :        0.000000000000 Eh       
CPCM Solvation Model Properties:
Surface-charge          :           -0.08414356
Charge-correction       :           -0.00125584 Eh              -0.03417 eV
Free-energy (cav+disp)  :            0.00575351 Eh               0.15656 eV

---------------
SCF CONVERGENCE
---------------

  Last Energy change         ...    1.6016e-07  Tolerance :   1.0000e-08
  Last MAX-Density change    ...    2.5535e-15  Tolerance :   1.0000e-07
  Last RMS-Density change    ...    1.1028e-17  Tolerance :   5.0000e-09
  Last Orbital Gradient      ...    7.0732e-07  Tolerance :   1.0000e-05
  Last Orbital Rotation      ...    2.7668e-06  Tolerance :   1.0000e-05

             **** THE GBW FILE WAS UPDATED (AmidiniumBzoateR3opt.gbw) ****
             **** DENSITY AmidiniumBzoateR3opt.scfp WAS UPDATED ****
             **** ENERGY FILE WAS UPDATED (AmidiniumBzoateR3opt.en.tmp) ****
             **** THE GBW FILE WAS UPDATED (AmidiniumBzoateR3opt.gbw) ****
             **** DENSITY AmidiniumBzoateR3opt.scfp WAS UPDATED ****
----------------
ORBITAL ENERGIES
----------------

  NO   OCC          E(Eh)            E(eV) 
   0   2.0000     -19.223377      -523.0947 
   1   2.0000     -19.210372      -522.7408 
   2   2.0000     -19.155674      -521.2524 
   3   2.0000     -19.155044      -521.2352 
   4   2.0000     -14.511168      -394.8690 
   5   2.0000     -14.424685      -392.5156 
   6   2.0000     -10.380061      -282.4558 
   7   2.0000     -10.352592      -281.7084 
   8   2.0000     -10.312771      -280.6248 
   9   2.0000     -10.304846      -280.4091 
  10   2.0000     -10.291568      -280.0478 
  11   2.0000     -10.276701      -279.6432 
  12   2.0000     -10.259123      -279.1649 
  13   2.0000     -10.251972      -278.9703 
  14   2.0000     -10.251562      -278.9592 
  15   2.0000     -10.249941      -278.9151 
  16   2.0000     -10.238140      -278.5940 
  17   2.0000     -10.238090      -278.5926 
  18   2.0000     -10.236476      -278.5487 
  19   2.0000     -10.234900      -278.5058 
  20   2.0000     -10.234112      -278.4843 
  21   2.0000     -10.233379      -278.4644 
  22   2.0000     -10.232601      -278.4432 
  23   2.0000     -10.232055      -278.4284 
  24   2.0000     -10.231944      -278.4254 
  25   2.0000     -10.231565      -278.4150 
  26   2.0000     -10.230949      -278.3983 
  27   2.0000     -10.230743      -278.3927 
  28   2.0000     -10.230080      -278.3746 
  29   2.0000     -10.229468      -278.3580 
  30   2.0000     -10.225557      -278.2515 
  31   2.0000     -10.225332      -278.2454 
  32   2.0000     -10.223127      -278.1854 
  33   2.0000     -10.222913      -278.1796 
  34   2.0000     -10.222269      -278.1621 
  35   2.0000     -10.221997      -278.1547 
  36   2.0000     -10.210703      -277.8473 
  37   2.0000     -10.204354      -277.6746 
  38   2.0000     -10.204250      -277.6718 
  39   2.0000     -10.204124      -277.6683 
  40   2.0000     -10.203927      -277.6630 
  41   2.0000     -10.202875      -277.6343 
  42   2.0000      -1.139118       -30.9970 
  43   2.0000      -1.097035       -29.8519 
  44   2.0000      -1.069899       -29.1134 
  45   2.0000      -1.040728       -28.3196 
  46   2.0000      -0.981955       -26.7204 
  47   2.0000      -0.973931       -26.5020 
  48   2.0000      -0.906686       -24.6722 
  49   2.0000      -0.901486       -24.5307 
  50   2.0000      -0.896189       -24.3865 
  51   2.0000      -0.883163       -24.0321 
  52   2.0000      -0.853481       -23.2244 
  53   2.0000      -0.844864       -22.9899 
  54   2.0000      -0.817209       -22.2374 
  55   2.0000      -0.803107       -21.8536 
  56   2.0000      -0.783465       -21.3192 
  57   2.0000      -0.780790       -21.2464 
  58   2.0000      -0.778704       -21.1896 
  59   2.0000      -0.775528       -21.1032 
  60   2.0000      -0.775230       -21.0951 
  61   2.0000      -0.768156       -20.9026 
  62   2.0000      -0.744656       -20.2631 
  63   2.0000      -0.714107       -19.4318 
  64   2.0000      -0.711590       -19.3634 
  65   2.0000      -0.709107       -19.2958 
  66   2.0000      -0.705819       -19.2063 
  67   2.0000      -0.687816       -18.7164 
  68   2.0000      -0.662838       -18.0367 
  69   2.0000      -0.654139       -17.8000 
  70   2.0000      -0.649836       -17.6829 
  71   2.0000      -0.640119       -17.4185 
  72   2.0000      -0.634956       -17.2780 
  73   2.0000      -0.633852       -17.2480 
  74   2.0000      -0.620051       -16.8724 
  75   2.0000      -0.619433       -16.8556 
  76   2.0000      -0.612389       -16.6640 
  77   2.0000      -0.601306       -16.3624 
  78   2.0000      -0.587644       -15.9906 
  79   2.0000      -0.570395       -15.5212 
  80   2.0000      -0.557594       -15.1729 
  81   2.0000      -0.556042       -15.1307 
  82   2.0000      -0.549268       -14.9464 
  83   2.0000      -0.540856       -14.7174 
  84   2.0000      -0.523139       -14.2353 
  85   2.0000      -0.517612       -14.0850 
  86   2.0000      -0.512935       -13.9577 
  87   2.0000      -0.507597       -13.8124 
  88   2.0000      -0.502289       -13.6680 
  89   2.0000      -0.495571       -13.4852 
  90   2.0000      -0.488492       -13.2925 
  91   2.0000      -0.485272       -13.2049 
  92   2.0000      -0.480108       -13.0644 
  93   2.0000      -0.473465       -12.8836 
  94   2.0000      -0.472197       -12.8491 
  95   2.0000      -0.470066       -12.7912 
  96   2.0000      -0.468859       -12.7583 
  97   2.0000      -0.463693       -12.6177 
  98   2.0000      -0.459081       -12.4922 
  99   2.0000      -0.458034       -12.4637 
 100   2.0000      -0.454392       -12.3646 
 101   2.0000      -0.450583       -12.2610 
 102   2.0000      -0.448180       -12.1956 
 103   2.0000      -0.444579       -12.0976 
 104   2.0000      -0.442127       -12.0309 
 105   2.0000      -0.440034       -11.9739 
 106   2.0000      -0.436712       -11.8835 
 107   2.0000      -0.435804       -11.8588 
 108   2.0000      -0.432171       -11.7600 
 109   2.0000      -0.430198       -11.7063 
 110   2.0000      -0.428238       -11.6530 
 111   2.0000      -0.425629       -11.5820 
 112   2.0000      -0.417857       -11.3705 
 113   2.0000      -0.410152       -11.1608 
 114   2.0000      -0.406337       -11.0570 
 115   2.0000      -0.399161       -10.8617 
 116   2.0000      -0.393748       -10.7144 
 117   2.0000      -0.391817       -10.6619 
 118   2.0000      -0.387245       -10.5375 
 119   2.0000      -0.386691       -10.5224 
 120   2.0000      -0.383928       -10.4472 
 121   2.0000      -0.380246       -10.3470 
 122   2.0000      -0.379110       -10.3161 
 123   2.0000      -0.377564       -10.2740 
 124   2.0000      -0.376011       -10.2318 
 125   2.0000      -0.373041       -10.1510 
 126   2.0000      -0.371818       -10.1177 
 127   2.0000      -0.366245        -9.9660 
 128   2.0000      -0.365539        -9.9468 
 129   2.0000      -0.359592        -9.7850 
 130   2.0000      -0.359097        -9.7715 
 131   2.0000      -0.351648        -9.5688 
 132   2.0000      -0.349418        -9.5082 
 133   2.0000      -0.347119        -9.4456 
 134   2.0000      -0.346487        -9.4284 
 135   2.0000      -0.343656        -9.3514 
 136   2.0000      -0.332029        -9.0350 
 137   2.0000      -0.320353        -8.7173 
 138   2.0000      -0.310094        -8.4381 
 139   2.0000      -0.299495        -8.1497 
 140   2.0000      -0.286381        -7.7928 
 141   2.0000      -0.281733        -7.6663 
 142   2.0000      -0.281258        -7.6534 
 143   2.0000      -0.277612        -7.5542 
 144   2.0000      -0.276646        -7.5279 
 145   2.0000      -0.273950        -7.4545 
 146   2.0000      -0.272077        -7.4036 
 147   2.0000      -0.268368        -7.3027 
 148   2.0000      -0.265508        -7.2248 
 149   2.0000      -0.264606        -7.2003 
 150   2.0000      -0.261529        -7.1166 
 151   0.0000      -0.055032        -1.4975 
 152   0.0000      -0.031989        -0.8705 
 153   0.0000      -0.028716        -0.7814 
 154   0.0000      -0.021355        -0.5811 
 155   0.0000      -0.020260        -0.5513 
 156   0.0000      -0.017356        -0.4723 
 157   0.0000      -0.011261        -0.3064 
 158   0.0000      -0.006542        -0.1780 
 159   0.0000      -0.005060        -0.1377 
 160   0.0000       0.020053         0.5457 
 161   0.0000       0.043180         1.1750 
 162   0.0000       0.054798         1.4911 
 163   0.0000       0.061940         1.6855 
 164   0.0000       0.065651         1.7865 
 165   0.0000       0.067817         1.8454 
 166   0.0000       0.074309         2.0221 
 167   0.0000       0.078361         2.1323 
 168   0.0000       0.078727         2.1423 
 169   0.0000       0.085250         2.3198 
 170   0.0000       0.090340         2.4583 
 171   0.0000       0.090895         2.4734 
 172   0.0000       0.092872         2.5272 
 173   0.0000       0.093546         2.5455 
 174   0.0000       0.098969         2.6931 
 175   0.0000       0.103095         2.8054 
 176   0.0000       0.103876         2.8266 
 177   0.0000       0.104808         2.8520 
 178   0.0000       0.106919         2.9094 
 179   0.0000       0.109506         2.9798 
 180   0.0000       0.110994         3.0203 
 181   0.0000       0.112524         3.0619 
 182   0.0000       0.114465         3.1147 
 183   0.0000       0.118504         3.2246 
 184   0.0000       0.120221         3.2714 
 185   0.0000       0.124218         3.3801 
 186   0.0000       0.124790         3.3957 
 187   0.0000       0.127895         3.4802 
 188   0.0000       0.129531         3.5247 
 189   0.0000       0.132448         3.6041 
 190   0.0000       0.133847         3.6422 
 191   0.0000       0.137139         3.7317 
 192   0.0000       0.139062         3.7841 
 193   0.0000       0.141616         3.8536 
 194   0.0000       0.146223         3.9789 
 195   0.0000       0.146679         3.9914 
 196   0.0000       0.148827         4.0498 
 197   0.0000       0.151159         4.1132 
 198   0.0000       0.154868         4.2142 
 199   0.0000       0.157787         4.2936 
 200   0.0000       0.158472         4.3122 
 201   0.0000       0.161616         4.3978 
 202   0.0000       0.162747         4.4286 
 203   0.0000       0.165268         4.4972 
 204   0.0000       0.169168         4.6033 
 205   0.0000       0.171743         4.6734 
 206   0.0000       0.174376         4.7450 
 207   0.0000       0.175849         4.7851 
 208   0.0000       0.179583         4.8867 
 209   0.0000       0.180426         4.9096 
 210   0.0000       0.182623         4.9694 
 211   0.0000       0.185417         5.0454 
 212   0.0000       0.188952         5.1416 
 213   0.0000       0.190016         5.1706 
 214   0.0000       0.194259         5.2861 
 215   0.0000       0.198277         5.3954 
 216   0.0000       0.198501         5.4015 
 217   0.0000       0.201196         5.4748 
 218   0.0000       0.203699         5.5429 
 219   0.0000       0.205180         5.5832 
 220   0.0000       0.207441         5.6447 
 221   0.0000       0.209497         5.7007 
 222   0.0000       0.211683         5.7602 
 223   0.0000       0.212827         5.7913 
 224   0.0000       0.216434         5.8895 
 225   0.0000       0.217924         5.9300 
 226   0.0000       0.220702         6.0056 
 227   0.0000       0.226945         6.1755 
 228   0.0000       0.229600         6.2477 
 229   0.0000       0.232669         6.3312 
 230   0.0000       0.235071         6.3966 
 231   0.0000       0.238205         6.4819 
 232   0.0000       0.240167         6.5353 
 233   0.0000       0.241032         6.5588 
 234   0.0000       0.244630         6.6567 
 235   0.0000       0.245665         6.6849 
 236   0.0000       0.246059         6.6956 
 237   0.0000       0.252136         6.8610 
 238   0.0000       0.254112         6.9147 
 239   0.0000       0.255412         6.9501 
 240   0.0000       0.263008         7.1568 
 241   0.0000       0.263861         7.1800 
 242   0.0000       0.264721         7.2034 
 243   0.0000       0.266804         7.2601 
 244   0.0000       0.268221         7.2987 
 245   0.0000       0.270896         7.3715 
 246   0.0000       0.273317         7.4373 
 247   0.0000       0.274694         7.4748 
 248   0.0000       0.278189         7.5699 
 249   0.0000       0.279387         7.6025 
 250   0.0000       0.282895         7.6980 
 251   0.0000       0.283452         7.7131 
 252   0.0000       0.289371         7.8742 
 253   0.0000       0.290987         7.9182 
 254   0.0000       0.296014         8.0550 
 255   0.0000       0.297980         8.1085 
 256   0.0000       0.299126         8.1396 
 257   0.0000       0.300025         8.1641 
 258   0.0000       0.304001         8.2723 
 259   0.0000       0.305632         8.3167 
 260   0.0000       0.306845         8.3497 
 261   0.0000       0.309030         8.4091 
 262   0.0000       0.314131         8.5479 
 263   0.0000       0.316916         8.6237 
 264   0.0000       0.322945         8.7878 
 265   0.0000       0.323188         8.7944 
 266   0.0000       0.325231         8.8500 
 267   0.0000       0.328839         8.9482 
 268   0.0000       0.329319         8.9612 
 269   0.0000       0.334004         9.0887 
 270   0.0000       0.336032         9.1439 
 271   0.0000       0.338919         9.2225 
 272   0.0000       0.342121         9.3096 
 273   0.0000       0.343139         9.3373 
 274   0.0000       0.346318         9.4238 
 275   0.0000       0.349310         9.5052 
 276   0.0000       0.350980         9.5506 
 277   0.0000       0.355768         9.6809 
 278   0.0000       0.356353         9.6969 
 279   0.0000       0.358288         9.7495 
 280   0.0000       0.361541         9.8380 
 281   0.0000       0.363857         9.9010 
 282   0.0000       0.365374         9.9423 
 283   0.0000       0.368262        10.0209 
 284   0.0000       0.369435        10.0528 
 285   0.0000       0.369927        10.0662 
 286   0.0000       0.374623        10.1940 
 287   0.0000       0.376850        10.2546 
 288   0.0000       0.378583        10.3018 
 289   0.0000       0.381751        10.3880 
 290   0.0000       0.386445        10.5157 
 291   0.0000       0.390194        10.6177 
 292   0.0000       0.392411        10.6780 
 293   0.0000       0.392715        10.6863 
 294   0.0000       0.398258        10.8371 
 295   0.0000       0.400387        10.8951 
 296   0.0000       0.404914        11.0183 
 297   0.0000       0.407997        11.1022 
 298   0.0000       0.409551        11.1444 
 299   0.0000       0.413478        11.2513 
 300   0.0000       0.415945        11.3184 
 301   0.0000       0.417881        11.3711 
 302   0.0000       0.420024        11.4294 
 303   0.0000       0.420971        11.4552 
 304   0.0000       0.424245        11.5443 
 305   0.0000       0.424756        11.5582 
 306   0.0000       0.427944        11.6449 
 307   0.0000       0.429266        11.6809 
 308   0.0000       0.431847        11.7512 
 309   0.0000       0.433246        11.7892 
 310   0.0000       0.435270        11.8443 
 311   0.0000       0.437360        11.9012 
 312   0.0000       0.438307        11.9269 
 313   0.0000       0.440312        11.9815 
 314   0.0000       0.442093        12.0300 
 315   0.0000       0.443075        12.0567 
 316   0.0000       0.445708        12.1283 
 317   0.0000       0.448915        12.2156 
 318   0.0000       0.451097        12.2750 
 319   0.0000       0.454051        12.3554 
 320   0.0000       0.454946        12.3797 
 321   0.0000       0.456479        12.4214 
 322   0.0000       0.461315        12.5530 
 323   0.0000       0.462327        12.5806 
 324   0.0000       0.463029        12.5997 
 325   0.0000       0.463971        12.6253 
 326   0.0000       0.465099        12.6560 
 327   0.0000       0.467278        12.7153 
 328   0.0000       0.470680        12.8079 
 329   0.0000       0.472683        12.8624 
 330   0.0000       0.474093        12.9007 
 331   0.0000       0.476196        12.9579 
 332   0.0000       0.477614        12.9965 
 333   0.0000       0.480412        13.0727 
 334   0.0000       0.480913        13.0863 
 335   0.0000       0.482662        13.1339 
 336   0.0000       0.486727        13.2445 
 337   0.0000       0.488118        13.2824 
 338   0.0000       0.490397        13.3444 
 339   0.0000       0.492190        13.3932 
 340   0.0000       0.493977        13.4418 
 341   0.0000       0.497136        13.5278 
 342   0.0000       0.499308        13.5869 
 343   0.0000       0.502260        13.6672 
 344   0.0000       0.503368        13.6973 
 345   0.0000       0.505265        13.7490 
 346   0.0000       0.506806        13.7909 
 347   0.0000       0.510669        13.8960 
 348   0.0000       0.512953        13.9581 
 349   0.0000       0.513610        13.9760 
 350   0.0000       0.514663        14.0047 
 351   0.0000       0.516410        14.0522 
 352   0.0000       0.517124        14.0717 
 353   0.0000       0.520691        14.1687 
 354   0.0000       0.521240        14.1837 
 355   0.0000       0.523571        14.2471 
 356   0.0000       0.526616        14.3300 
 357   0.0000       0.526751        14.3336 
 358   0.0000       0.529958        14.4209 
 359   0.0000       0.530219        14.4280 
 360   0.0000       0.536247        14.5920 
 361   0.0000       0.540278        14.7017 
 362   0.0000       0.543066        14.7776 
 363   0.0000       0.543935        14.8012 
 364   0.0000       0.546866        14.8810 
 365   0.0000       0.551274        15.0009 
 366   0.0000       0.553475        15.0608 
 367   0.0000       0.557916        15.1817 
 368   0.0000       0.558602        15.2003 
 369   0.0000       0.562725        15.3125 
 370   0.0000       0.565013        15.3748 
 371   0.0000       0.566965        15.4279 
 372   0.0000       0.571582        15.5535 
 373   0.0000       0.575770        15.6675 
 374   0.0000       0.578785        15.7495 
 375   0.0000       0.581555        15.8249 
 376   0.0000       0.587992        16.0001 
 377   0.0000       0.588466        16.0130 
 378   0.0000       0.592556        16.1243 
 379   0.0000       0.593795        16.1580 
 380   0.0000       0.596097        16.2206 
 381   0.0000       0.602156        16.3855 
 382   0.0000       0.606957        16.5161 
 383   0.0000       0.609856        16.5950 
 384   0.0000       0.612418        16.6647 
 385   0.0000       0.614905        16.7324 
 386   0.0000       0.619073        16.8458 
 387   0.0000       0.623394        16.9634 
 388   0.0000       0.629436        17.1278 
 389   0.0000       0.629983        17.1427 
 390   0.0000       0.636236        17.3129 
 391   0.0000       0.641195        17.4478 
 392   0.0000       0.642990        17.4966 
 393   0.0000       0.648475        17.6459 
 394   0.0000       0.650664        17.7055 
 395   0.0000       0.653375        17.7792 
 396   0.0000       0.657303        17.8861 
 397   0.0000       0.662263        18.0211 
 398   0.0000       0.665702        18.1147 
 399   0.0000       0.667223        18.1561 
 400   0.0000       0.675395        18.3784 
 401   0.0000       0.680598        18.5200 
 402   0.0000       0.682824        18.5806 
 403   0.0000       0.685557        18.6549 
 404   0.0000       0.689652        18.7664 
 405   0.0000       0.691455        18.8154 
 406   0.0000       0.693939        18.8831 
 407   0.0000       0.697954        18.9923 
 408   0.0000       0.703329        19.1386 
 409   0.0000       0.705000        19.1840 
 410   0.0000       0.706403        19.2222 
 411   0.0000       0.708398        19.2765 
 412   0.0000       0.711189        19.3524 
 413   0.0000       0.714998        19.4561 
 414   0.0000       0.716499        19.4969 
 415   0.0000       0.717710        19.5299 
 416   0.0000       0.722511        19.6605 
 417   0.0000       0.726005        19.7556 
 418   0.0000       0.727858        19.8060 
 419   0.0000       0.730475        19.8772 
 420   0.0000       0.731477        19.9045 
 421   0.0000       0.736422        20.0391 
 422   0.0000       0.738825        20.1045 
 423   0.0000       0.741242        20.1702 
 424   0.0000       0.742420        20.2023 
 425   0.0000       0.746824        20.3221 
 426   0.0000       0.749697        20.4003 
 427   0.0000       0.751286        20.4435 
 428   0.0000       0.753193        20.4954 
 429   0.0000       0.759445        20.6656 
 430   0.0000       0.763024        20.7629 
 431   0.0000       0.764822        20.8119 
 432   0.0000       0.767931        20.8965 
 433   0.0000       0.772959        21.0333 
 434   0.0000       0.777866        21.1668 
 435   0.0000       0.781166        21.2566 
 436   0.0000       0.782205        21.2849 
 437   0.0000       0.787380        21.4257 
 438   0.0000       0.788594        21.4587 
 439   0.0000       0.793942        21.6043 
 440   0.0000       0.795355        21.6427 
 441   0.0000       0.799673        21.7602 
 442   0.0000       0.802823        21.8459 
 443   0.0000       0.804084        21.8802 
 444   0.0000       0.810284        22.0489 
 445   0.0000       0.812222        22.1017 
 446   0.0000       0.816082        22.2067 
 447   0.0000       0.817014        22.2321 
 448   0.0000       0.823079        22.3971 
 449   0.0000       0.824009        22.4224 
 450   0.0000       0.825332        22.4584 
 451   0.0000       0.832378        22.6502 
 452   0.0000       0.833389        22.6777 
 453   0.0000       0.835989        22.7484 
 454   0.0000       0.838199        22.8085 
 455   0.0000       0.843874        22.9630 
 456   0.0000       0.845917        23.0186 
 457   0.0000       0.848683        23.0938 
 458   0.0000       0.851130        23.1604 
 459   0.0000       0.856541        23.3077 
 460   0.0000       0.859655        23.3924 
 461   0.0000       0.862080        23.4584 
 462   0.0000       0.866041        23.5662 
 463   0.0000       0.868801        23.6413 
 464   0.0000       0.873336        23.7647 
 465   0.0000       0.876265        23.8444 
 466   0.0000       0.885785        24.1034 
 467   0.0000       0.887132        24.1401 
 468   0.0000       0.890392        24.2288 
 469   0.0000       0.895535        24.3687 
 470   0.0000       0.899366        24.4730 
 471   0.0000       0.901785        24.5388 
 472   0.0000       0.905977        24.6529 
 473   0.0000       0.907925        24.7059 
 474   0.0000       0.912681        24.8353 
 475   0.0000       0.916298        24.9337 
 476   0.0000       0.920942        25.0601 
 477   0.0000       0.923490        25.1294 
 478   0.0000       0.926593        25.2139 
 479   0.0000       0.929117        25.2826 
 480   0.0000       0.931300        25.3420 
 481   0.0000       0.937146        25.5010 
 482   0.0000       0.939896        25.5759 
 483   0.0000       0.945446        25.7269 
 484   0.0000       0.947418        25.7806 
 485   0.0000       0.948307        25.8047 
 486   0.0000       0.952173        25.9099 
 487   0.0000       0.952969        25.9316 
 488   0.0000       0.959007        26.0959 
 489   0.0000       0.962593        26.1935 
 490   0.0000       0.965669        26.2772 
 491   0.0000       0.971436        26.4341 
 492   0.0000       0.976232        26.5646 
 493   0.0000       0.980310        26.6756 
 494   0.0000       0.983975        26.7753 
 495   0.0000       0.991040        26.9676 
 496   0.0000       0.997937        27.1552 
 497   0.0000       1.004731        27.3401 
 498   0.0000       1.006954        27.4006 
 499   0.0000       1.008977        27.4557 
 500   0.0000       1.013158        27.5694 
 501   0.0000       1.015228        27.6258 
 502   0.0000       1.018882        27.7252 
 503   0.0000       1.021083        27.7851 
 504   0.0000       1.026558        27.9341 
 505   0.0000       1.029023        28.0011 
 506   0.0000       1.031770        28.0759 
 507   0.0000       1.036354        28.2006 
 508   0.0000       1.044253        28.4156 
 509   0.0000       1.047422        28.5018 
 510   0.0000       1.053141        28.6574 
 511   0.0000       1.053508        28.6674 
 512   0.0000       1.057086        28.7648 
 513   0.0000       1.060582        28.8599 
 514   0.0000       1.065265        28.9873 
 515   0.0000       1.071265        29.1506 
 516   0.0000       1.076281        29.2871 
 517   0.0000       1.081426        29.4271 
 518   0.0000       1.086534        29.5661 
 519   0.0000       1.094723        29.7889 
 520   0.0000       1.098511        29.8920 
 521   0.0000       1.102023        29.9876 
 522   0.0000       1.105858        30.0919 
 523   0.0000       1.108167        30.1548 
 524   0.0000       1.109652        30.1952 
 525   0.0000       1.115099        30.3434 
 526   0.0000       1.120993        30.5038 
 527   0.0000       1.122325        30.5400 
 528   0.0000       1.124828        30.6081 
 529   0.0000       1.128176        30.6992 
 530   0.0000       1.134130        30.8612 
 531   0.0000       1.137074        30.9414 
 532   0.0000       1.138100        30.9693 
 533   0.0000       1.142138        31.0792 
 534   0.0000       1.147384        31.2219 
 535   0.0000       1.152032        31.3484 
 536   0.0000       1.154068        31.4038 
 537   0.0000       1.154574        31.4176 
 538   0.0000       1.159163        31.5424 
 539   0.0000       1.163154        31.6510 
 540   0.0000       1.168116        31.7861 
 541   0.0000       1.176132        32.0042 
 542   0.0000       1.177182        32.0328 
 543   0.0000       1.178881        32.0790 
 544   0.0000       1.181639        32.1540 
 545   0.0000       1.183429        32.2027 
 546   0.0000       1.185479        32.2585 
 547   0.0000       1.188229        32.3334 
 548   0.0000       1.194434        32.5022 
 549   0.0000       1.200219        32.6596 
 550   0.0000       1.202753        32.7286 
 551   0.0000       1.209749        32.9189 
 552   0.0000       1.214743        33.0548 
 553   0.0000       1.218017        33.1439 
 554   0.0000       1.221787        33.2465 
 555   0.0000       1.224466        33.3194 
 556   0.0000       1.230336        33.4792 
 557   0.0000       1.234154        33.5830 
 558   0.0000       1.237864        33.6840 
 559   0.0000       1.239023        33.7155 
 560   0.0000       1.242838        33.8194 
 561   0.0000       1.247037        33.9336 
 562   0.0000       1.248397        33.9706 
 563   0.0000       1.253972        34.1223 
 564   0.0000       1.258501        34.2455 
 565   0.0000       1.259406        34.2702 
 566   0.0000       1.263126        34.3714 
 567   0.0000       1.267223        34.4829 
 568   0.0000       1.270724        34.5782 
 569   0.0000       1.272147        34.6169 
 570   0.0000       1.275091        34.6970 
 571   0.0000       1.276730        34.7416 
 572   0.0000       1.283892        34.9365 
 573   0.0000       1.286673        35.0122 
 574   0.0000       1.289251        35.0823 
 575   0.0000       1.291942        35.1555 
 576   0.0000       1.293914        35.2092 
 577   0.0000       1.299719        35.3672 
 578   0.0000       1.304915        35.5085 
 579   0.0000       1.305993        35.5379 
 580   0.0000       1.308521        35.6067 
 581   0.0000       1.314471        35.7686 
 582   0.0000       1.319143        35.8957 
 583   0.0000       1.322862        35.9969 
 584   0.0000       1.328117        36.1399 
 585   0.0000       1.328267        36.1440 
 586   0.0000       1.338536        36.4234 
 587   0.0000       1.339159        36.4404 
 588   0.0000       1.345893        36.6236 
 589   0.0000       1.347469        36.6665 
 590   0.0000       1.355608        36.8880 
 591   0.0000       1.357757        36.9465 
 592   0.0000       1.360522        37.0217 
 593   0.0000       1.364067        37.1182 
 594   0.0000       1.372132        37.3376 
 595   0.0000       1.376590        37.4589 
 596   0.0000       1.378887        37.5214 
 597   0.0000       1.386907        37.7397 
 598   0.0000       1.392193        37.8835 
 599   0.0000       1.395368        37.9699 
 600   0.0000       1.397238        38.0208 
 601   0.0000       1.402624        38.1674 
 602   0.0000       1.407873        38.3102 
 603   0.0000       1.412962        38.4487 
 604   0.0000       1.417306        38.5668 
 605   0.0000       1.423645        38.7394 
 606   0.0000       1.429012        38.8854 
 607   0.0000       1.434641        39.0386 
 608   0.0000       1.439508        39.1710 
 609   0.0000       1.440666        39.2025 
 610   0.0000       1.445191        39.3256 
 611   0.0000       1.447532        39.3893 
 612   0.0000       1.463653        39.8280 
 613   0.0000       1.464774        39.8585 
 614   0.0000       1.466969        39.9183 
 615   0.0000       1.472653        40.0729 
 616   0.0000       1.476665        40.1821 
 617   0.0000       1.479376        40.2559 
 618   0.0000       1.486410        40.4473 
 619   0.0000       1.490518        40.5590 
 620   0.0000       1.499479        40.8029 
 621   0.0000       1.499895        40.8142 
 622   0.0000       1.503017        40.8992 
 623   0.0000       1.508230        41.0410 
 624   0.0000       1.510484        41.1024 
 625   0.0000       1.515761        41.2460 
 626   0.0000       1.517099        41.2824 
 627   0.0000       1.522782        41.4370 
 628   0.0000       1.528093        41.5815 
 629   0.0000       1.531155        41.6648 
 630   0.0000       1.532236        41.6943 
 631   0.0000       1.535305        41.7778 
 632   0.0000       1.538480        41.8642 
 633   0.0000       1.545646        42.0592 
 634   0.0000       1.546985        42.0956 
 635   0.0000       1.552690        42.2508 
 636   0.0000       1.558074        42.3974 
 637   0.0000       1.562224        42.5103 
 638   0.0000       1.563836        42.5541 
 639   0.0000       1.570379        42.7322 
 640   0.0000       1.572112        42.7794 
 641   0.0000       1.575360        42.8677 
 642   0.0000       1.579680        42.9853 
 643   0.0000       1.584403        43.1138 
 644   0.0000       1.589076        43.2410 
 645   0.0000       1.591687        43.3120 
 646   0.0000       1.592477        43.3335 
 647   0.0000       1.599883        43.5350 
 648   0.0000       1.606724        43.7212 
 649   0.0000       1.608571        43.7714 
 650   0.0000       1.610535        43.8249 
 651   0.0000       1.611198        43.8429 
 652   0.0000       1.613790        43.9135 
 653   0.0000       1.618329        44.0370 
 654   0.0000       1.621337        44.1188 
 655   0.0000       1.622819        44.1591 
 656   0.0000       1.627529        44.2873 
 657   0.0000       1.628696        44.3191 
 658   0.0000       1.631059        44.3834 
 659   0.0000       1.635367        44.5006 
 660   0.0000       1.636414        44.5291 
 661   0.0000       1.638641        44.5897 
 662   0.0000       1.641057        44.6554 
 663   0.0000       1.643300        44.7165 
 664   0.0000       1.645237        44.7692 
 665   0.0000       1.648037        44.8454 
 666   0.0000       1.650912        44.9236 
 667   0.0000       1.654889        45.0318 
 668   0.0000       1.663613        45.2692 
 669   0.0000       1.664932        45.3051 
 670   0.0000       1.668854        45.4118 
 671   0.0000       1.670516        45.4570 
 672   0.0000       1.672180        45.5023 
 673   0.0000       1.676476        45.6192 
 674   0.0000       1.678400        45.6716 
 675   0.0000       1.679533        45.7024 
 676   0.0000       1.685603        45.8676 
 677   0.0000       1.688911        45.9576 
 678   0.0000       1.689795        45.9817 
 679   0.0000       1.692591        46.0577 
 680   0.0000       1.699471        46.2449 
 681   0.0000       1.700136        46.2630 
 682   0.0000       1.701281        46.2942 
 683   0.0000       1.705540        46.4101 
 684   0.0000       1.707372        46.4599 
 685   0.0000       1.709246        46.5110 
 686   0.0000       1.712394        46.5966 
 687   0.0000       1.717920        46.7470 
 688   0.0000       1.720115        46.8067 
 689   0.0000       1.724022        46.9130 
 690   0.0000       1.727090        46.9965 
 691   0.0000       1.731583        47.1188 
 692   0.0000       1.733454        47.1697 
 693   0.0000       1.734480        47.1976 
 694   0.0000       1.736510        47.2528 
 695   0.0000       1.738619        47.3102 
 696   0.0000       1.741438        47.3869 
 697   0.0000       1.745410        47.4950 
 698   0.0000       1.750205        47.6255 
 699   0.0000       1.753398        47.7124 
 700   0.0000       1.754601        47.7451 
 701   0.0000       1.755088        47.7584 
 702   0.0000       1.760718        47.9116 
 703   0.0000       1.768717        48.1292 
 704   0.0000       1.770260        48.1712 
 705   0.0000       1.786138        48.6033 
 706   0.0000       1.790177        48.7132 
 707   0.0000       1.791419        48.7470 
 708   0.0000       1.796315        48.8802 
 709   0.0000       1.803693        49.0810 
 710   0.0000       1.806895        49.1681 
 711   0.0000       1.813362        49.3441 
 712   0.0000       1.817124        49.4465 
 713   0.0000       1.821316        49.5605 
 714   0.0000       1.825945        49.6865 
 715   0.0000       1.829798        49.7913 
 716   0.0000       1.830894        49.8212 
 717   0.0000       1.838399        50.0254 
 718   0.0000       1.840568        50.0844 
 719   0.0000       1.849578        50.3296 
 720   0.0000       1.850161        50.3454 
 721   0.0000       1.857665        50.5496 
 722   0.0000       1.864486        50.7352 
 723   0.0000       1.868515        50.8449 
 724   0.0000       1.869850        50.8812 
 725   0.0000       1.875812        51.0435 
 726   0.0000       1.882388        51.2224 
 727   0.0000       1.888529        51.3895 
 728   0.0000       1.890894        51.4538 
 729   0.0000       1.897871        51.6437 
 730   0.0000       1.900507        51.7154 
 731   0.0000       1.902586        51.7720 
 732   0.0000       1.908654        51.9371 
 733   0.0000       1.914169        52.0872 
 734   0.0000       1.917650        52.1819 
 735   0.0000       1.924651        52.3724 
 736   0.0000       1.927931        52.4617 
 737   0.0000       1.934693        52.6457 
 738   0.0000       1.940477        52.8031 
 739   0.0000       1.943991        52.8987 
 740   0.0000       1.951655        53.1072 
 741   0.0000       1.952787        53.1380 
 742   0.0000       1.957419        53.2641 
 743   0.0000       1.962179        53.3936 
 744   0.0000       1.965850        53.4935 
 745   0.0000       1.972535        53.6754 
 746   0.0000       1.974658        53.7332 
 747   0.0000       1.982421        53.9444 
 748   0.0000       1.983630        53.9773 
 749   0.0000       1.986958        54.0679 
 750   0.0000       1.995658        54.3046 
 751   0.0000       1.998516        54.3824 
 752   0.0000       2.002268        54.4845 
 753   0.0000       2.007782        54.6345 
 754   0.0000       2.014547        54.8186 
 755   0.0000       2.019280        54.9474 
 756   0.0000       2.021177        54.9990 
 757   0.0000       2.028124        55.1881 
 758   0.0000       2.033058        55.3223 
 759   0.0000       2.038265        55.4640 
 760   0.0000       2.040417        55.5226 
 761   0.0000       2.043311        55.6013 
 762   0.0000       2.046449        55.6867 
 763   0.0000       2.049330        55.7651 
 764   0.0000       2.050776        55.8044 
 765   0.0000       2.057693        55.9927 
 766   0.0000       2.061483        56.0958 
 767   0.0000       2.063077        56.1392 
 768   0.0000       2.075796        56.4853 
 769   0.0000       2.079607        56.5890 
 770   0.0000       2.082981        56.6808 
 771   0.0000       2.087631        56.8073 
 772   0.0000       2.088593        56.8335 
 773   0.0000       2.094704        56.9998 
 774   0.0000       2.101308        57.1795 
 775   0.0000       2.105468        57.2927 
 776   0.0000       2.110979        57.4426 
 777   0.0000       2.116781        57.6005 
 778   0.0000       2.120185        57.6932 
 779   0.0000       2.121970        57.7417 
 780   0.0000       2.125326        57.8331 
 781   0.0000       2.128972        57.9323 
 782   0.0000       2.135233        58.1026 
 783   0.0000       2.139050        58.2065 
 784   0.0000       2.145815        58.3906 
 785   0.0000       2.151891        58.5559 
 786   0.0000       2.156090        58.6702 
 787   0.0000       2.163195        58.8635 
 788   0.0000       2.168392        59.0049 
 789   0.0000       2.172706        59.1223 
 790   0.0000       2.173688        59.1490 
 791   0.0000       2.179054        59.2951 
 792   0.0000       2.183596        59.4187 
 793   0.0000       2.185966        59.4832 
 794   0.0000       2.192056        59.6489 
 795   0.0000       2.195786        59.7504 
 796   0.0000       2.197426        59.7950 
 797   0.0000       2.201381        59.9026 
 798   0.0000       2.208550        60.0977 
 799   0.0000       2.211624        60.1814 
 800   0.0000       2.214850        60.2691 
 801   0.0000       2.219479        60.3951 
 802   0.0000       2.223359        60.5007 
 803   0.0000       2.226186        60.5776 
 804   0.0000       2.228718        60.6465 
 805   0.0000       2.231650        60.7263 
 806   0.0000       2.236752        60.8651 
 807   0.0000       2.242114        61.0110 
 808   0.0000       2.245117        61.0928 
 809   0.0000       2.249733        61.2183 
 810   0.0000       2.255940        61.3873 
 811   0.0000       2.259193        61.4758 
 812   0.0000       2.269433        61.7544 
 813   0.0000       2.275890        61.9301 
 814   0.0000       2.285073        62.1800 
 815   0.0000       2.294121        62.4262 
 816   0.0000       2.294329        62.4319 
 817   0.0000       2.299619        62.5758 
 818   0.0000       2.304747        62.7154 
 819   0.0000       2.306513        62.7634 
 820   0.0000       2.311008        62.8857 
 821   0.0000       2.314790        62.9886 
 822   0.0000       2.317562        63.0641 
 823   0.0000       2.321316        63.1662 
 824   0.0000       2.324524        63.2535 
 825   0.0000       2.326808        63.3157 
 826   0.0000       2.336354        63.5754 
 827   0.0000       2.338281        63.6279 
 828   0.0000       2.343698        63.7753 
 829   0.0000       2.349905        63.9442 
 830   0.0000       2.354316        64.0642 
 831   0.0000       2.359124        64.1950 
 832   0.0000       2.361165        64.2506 
 833   0.0000       2.365140        64.3587 
 834   0.0000       2.369300        64.4719 
 835   0.0000       2.375383        64.6375 
 836   0.0000       2.382662        64.8355 
 837   0.0000       2.383261        64.8518 
 838   0.0000       2.389397        65.0188 
 839   0.0000       2.390405        65.0462 
 840   0.0000       2.397742        65.2459 
 841   0.0000       2.407196        65.5031 
 842   0.0000       2.408309        65.5334 
 843   0.0000       2.412939        65.6594 
 844   0.0000       2.415670        65.7337 
 845   0.0000       2.420420        65.8630 
 846   0.0000       2.424813        65.9825 
 847   0.0000       2.429778        66.1176 
 848   0.0000       2.434259        66.2396 
 849   0.0000       2.437668        66.3323 
 850   0.0000       2.439232        66.3749 
 851   0.0000       2.441786        66.4444 
 852   0.0000       2.448628        66.6306 
 853   0.0000       2.450556        66.6830 
 854   0.0000       2.452488        66.7356 
 855   0.0000       2.462892        67.0187 
 856   0.0000       2.469869        67.2086 
 857   0.0000       2.473719        67.3133 
 858   0.0000       2.479724        67.4767 
 859   0.0000       2.484087        67.5955 
 860   0.0000       2.486512        67.6614 
 861   0.0000       2.487833        67.6974 
 862   0.0000       2.494721        67.8848 
 863   0.0000       2.497476        67.9598 
 864   0.0000       2.502651        68.1006 
 865   0.0000       2.511324        68.3366 
 866   0.0000       2.512289        68.3629 
 867   0.0000       2.517641        68.5085 
 868   0.0000       2.526756        68.7565 
 869   0.0000       2.534165        68.9581 
 870   0.0000       2.535948        69.0067 
 871   0.0000       2.538933        69.0879 
 872   0.0000       2.541236        69.1505 
 873   0.0000       2.542452        69.1836 
 874   0.0000       2.546175        69.2850 
 875   0.0000       2.551136        69.4199 
 876   0.0000       2.552765        69.4643 
 877   0.0000       2.555918        69.5501 
 878   0.0000       2.559371        69.6440 
 879   0.0000       2.560953        69.6871 
 880   0.0000       2.569056        69.9076 
 881   0.0000       2.573023        70.0155 
 882   0.0000       2.574192        70.0473 
 883   0.0000       2.579586        70.1941 
 884   0.0000       2.585230        70.3477 
 885   0.0000       2.588418        70.4344 
 886   0.0000       2.593137        70.5628 
 887   0.0000       2.596486        70.6540 
 888   0.0000       2.601942        70.8024 
 889   0.0000       2.604572        70.8740 
 890   0.0000       2.612928        71.1014 
 891   0.0000       2.616283        71.1927 
 892   0.0000       2.619468        71.2794 
 893   0.0000       2.624401        71.4136 
 894   0.0000       2.626642        71.4746 
 895   0.0000       2.631550        71.6081 
 896   0.0000       2.634347        71.6842 
 897   0.0000       2.636882        71.7532 
 898   0.0000       2.637936        71.7819 
 899   0.0000       2.643043        71.9209 
 900   0.0000       2.645210        71.9798 
 901   0.0000       2.647272        72.0359 
 902   0.0000       2.650845        72.1332 
 903   0.0000       2.652611        72.1812 
 904   0.0000       2.654825        72.2415 
 905   0.0000       2.664379        72.5014 
 906   0.0000       2.664861        72.5145 
 907   0.0000       2.668052        72.6014 
 908   0.0000       2.670451        72.6667 
 909   0.0000       2.673728        72.7558 
 910   0.0000       2.676267        72.8249 
 911   0.0000       2.682467        72.9936 
 912   0.0000       2.682934        73.0063 
 913   0.0000       2.686635        73.1071 
 914   0.0000       2.688512        73.1581 
 915   0.0000       2.691076        73.2279 
 916   0.0000       2.694005        73.3076 
 917   0.0000       2.696064        73.3636 
 918   0.0000       2.697218        73.3950 
 919   0.0000       2.699300        73.4517 
 920   0.0000       2.702174        73.5299 
 921   0.0000       2.703870        73.5760 
 922   0.0000       2.706352        73.6436 
 923   0.0000       2.707858        73.6846 
 924   0.0000       2.713304        73.8328 
 925   0.0000       2.715885        73.9030 
 926   0.0000       2.717172        73.9380 
 927   0.0000       2.718118        73.9637 
 928   0.0000       2.721699        74.0612 
 929   0.0000       2.722262        74.0765 
 930   0.0000       2.725193        74.1563 
 931   0.0000       2.731885        74.3384 
 932   0.0000       2.734821        74.4183 
 933   0.0000       2.737150        74.4816 
 934   0.0000       2.741807        74.6084 
 935   0.0000       2.743709        74.6601 
 936   0.0000       2.747917        74.7746 
 937   0.0000       2.750177        74.8361 
 938   0.0000       2.753254        74.9199 
 939   0.0000       2.756161        74.9989 
 940   0.0000       2.763893        75.2094 
 941   0.0000       2.771233        75.4091 
 942   0.0000       2.772781        75.4512 
 943   0.0000       2.774698        75.5034 
 944   0.0000       2.780943        75.6733 
 945   0.0000       2.783992        75.7563 
 946   0.0000       2.786126        75.8143 
 947   0.0000       2.790622        75.9367 
 948   0.0000       2.793525        76.0157 
 949   0.0000       2.794973        76.0551 
 950   0.0000       2.800144        76.1958 
 951   0.0000       2.803940        76.2991 
 952   0.0000       2.808296        76.4176 
 953   0.0000       2.810994        76.4910 
 954   0.0000       2.814941        76.5984 
 955   0.0000       2.817137        76.6582 
 956   0.0000       2.819168        76.7135 
 957   0.0000       2.823570        76.8332 
 958   0.0000       2.824923        76.8701 
 959   0.0000       2.831186        77.0405 
 960   0.0000       2.834585        77.1330 
 961   0.0000       2.840017        77.2808 
 962   0.0000       2.840682        77.2989 
 963   0.0000       2.847090        77.4733 
 964   0.0000       2.848406        77.5091 
 965   0.0000       2.850185        77.5575 
 966   0.0000       2.852811        77.6289 
 967   0.0000       2.856089        77.7181 
 968   0.0000       2.858140        77.7739 
 969   0.0000       2.863672        77.9245 
 970   0.0000       2.865992        77.9876 
 971   0.0000       2.868735        78.0622 
 972   0.0000       2.871611        78.1405 
 973   0.0000       2.880119        78.3720 
 974   0.0000       2.881986        78.4228 
 975   0.0000       2.882526        78.4375 
 976   0.0000       2.886229        78.5383 
 977   0.0000       2.887074        78.5613 
 978   0.0000       2.889449        78.6259 
 979   0.0000       2.892167        78.6999 
 980   0.0000       2.896983        78.8309 
 981   0.0000       2.899945        78.9115 
 982   0.0000       2.904967        79.0482 
 983   0.0000       2.906682        79.0948 
 984   0.0000       2.910029        79.1859 
 985   0.0000       2.912662        79.2576 
 986   0.0000       2.915599        79.3375 
 987   0.0000       2.916337        79.3576 
 988   0.0000       2.921506        79.4982 
 989   0.0000       2.923776        79.5600 
 990   0.0000       2.929188        79.7072 
 991   0.0000       2.936047        79.8939 
 992   0.0000       2.939630        79.9914 
 993   0.0000       2.941245        80.0353 
 994   0.0000       2.947161        80.1963 
 995   0.0000       2.949963        80.2726 
 996   0.0000       2.950995        80.3007 
 997   0.0000       2.956361        80.4467 
 998   0.0000       2.958637        80.5086 
 999   0.0000       2.961077        80.5750 
 1000   0.0000       2.967109        80.7391 
 1001   0.0000       2.972313        80.8807 
 1002   0.0000       2.982576        81.1600 
 1003   0.0000       2.987528        81.2948 
 1004   0.0000       2.988070        81.3095 
 1005   0.0000       2.996452        81.5376 
 1006   0.0000       3.001705        81.6805 
 1007   0.0000       3.007854        81.8479 
 1008   0.0000       3.012419        81.9721 
 1009   0.0000       3.017474        82.1096 
 1010   0.0000       3.024830        82.3098 
 1011   0.0000       3.029723        82.4429 
 1012   0.0000       3.032088        82.5073 
 1013   0.0000       3.038547        82.6831 
 1014   0.0000       3.042040        82.7781 
 1015   0.0000       3.046890        82.9101 
 1016   0.0000       3.056263        83.1651 
 1017   0.0000       3.058232        83.2187 
 1018   0.0000       3.061413        83.3053 
 1019   0.0000       3.064090        83.3781 
 1020   0.0000       3.067615        83.4740 
 1021   0.0000       3.075076        83.6771 
 1022   0.0000       3.076422        83.7137 
 1023   0.0000       3.082502        83.8792 
 1024   0.0000       3.086489        83.9876 
 1025   0.0000       3.097614        84.2904 
 1026   0.0000       3.100745        84.3756 
 1027   0.0000       3.104086        84.4665 
 1028   0.0000       3.111214        84.6604 
 1029   0.0000       3.117387        84.8284 
 1030   0.0000       3.118978        84.8717 
 1031   0.0000       3.124402        85.0193 
 1032   0.0000       3.132450        85.2383 
 1033   0.0000       3.134728        85.3003 
 1034   0.0000       3.136347        85.3443 
 1035   0.0000       3.138727        85.4091 
 1036   0.0000       3.143687        85.5441 
 1037   0.0000       3.149135        85.6923 
 1038   0.0000       3.154575        85.8403 
 1039   0.0000       3.155742        85.8721 
 1040   0.0000       3.160687        86.0067 
 1041   0.0000       3.162911        86.0672 
 1042   0.0000       3.167139        86.1822 
 1043   0.0000       3.169839        86.2557 
 1044   0.0000       3.173300        86.3499 
 1045   0.0000       3.175434        86.4080 
 1046   0.0000       3.177807        86.4725 
 1047   0.0000       3.183732        86.6338 
 1048   0.0000       3.184560        86.6563 
 1049   0.0000       3.188568        86.7653 
 1050   0.0000       3.189356        86.7868 
 1051   0.0000       3.190454        86.8167 
 1052   0.0000       3.194455        86.9255 
 1053   0.0000       3.199969        87.0756 
 1054   0.0000       3.203720        87.1777 
 1055   0.0000       3.206209        87.2454 
 1056   0.0000       3.213693        87.4490 
 1057   0.0000       3.214043        87.4586 
 1058   0.0000       3.217677        87.5575 
 1059   0.0000       3.219770        87.6144 
 1060   0.0000       3.223635        87.7196 
 1061   0.0000       3.225719        87.7763 
 1062   0.0000       3.230490        87.9061 
 1063   0.0000       3.232647        87.9648 
 1064   0.0000       3.235943        88.0545 
 1065   0.0000       3.238416        88.1218 
 1066   0.0000       3.241304        88.2004 
 1067   0.0000       3.246278        88.3357 
 1068   0.0000       3.249256        88.4167 
 1069   0.0000       3.250022        88.4376 
 1070   0.0000       3.252081        88.4936 
 1071   0.0000       3.257760        88.6481 
 1072   0.0000       3.259877        88.7058 
 1073   0.0000       3.266256        88.8793 
 1074   0.0000       3.267559        88.9148 
 1075   0.0000       3.269780        88.9752 
 1076   0.0000       3.275103        89.1201 
 1077   0.0000       3.276043        89.1457 
 1078   0.0000       3.280549        89.2683 
 1079   0.0000       3.281183        89.2855 
 1080   0.0000       3.284530        89.3766 
 1081   0.0000       3.286102        89.4194 
 1082   0.0000       3.290179        89.5303 
 1083   0.0000       3.292583        89.5957 
 1084   0.0000       3.298764        89.7639 
 1085   0.0000       3.302692        89.8708 
 1086   0.0000       3.304352        89.9160 
 1087   0.0000       3.306369        89.9709 
 1088   0.0000       3.312067        90.1259 
 1089   0.0000       3.313490        90.1647 
 1090   0.0000       3.317156        90.2644 
 1091   0.0000       3.321222        90.3750 
 1092   0.0000       3.323287        90.4312 
 1093   0.0000       3.328831        90.5821 
 1094   0.0000       3.333192        90.7008 
 1095   0.0000       3.336997        90.8043 
 1096   0.0000       3.337660        90.8224 
 1097   0.0000       3.345084        91.0244 
 1098   0.0000       3.349991        91.1579 
 1099   0.0000       3.351873        91.2091 
 1100   0.0000       3.356047        91.3227 
 1101   0.0000       3.361466        91.4701 
 1102   0.0000       3.361983        91.4842 
 1103   0.0000       3.364111        91.5421 
 1104   0.0000       3.365545        91.5811 
 1105   0.0000       3.367744        91.6410 
 1106   0.0000       3.369926        91.7003 
 1107   0.0000       3.372702        91.7759 
 1108   0.0000       3.376510        91.8795 
 1109   0.0000       3.378726        91.9398 
 1110   0.0000       3.379662        91.9653 
 1111   0.0000       3.382018        92.0294 
 1112   0.0000       3.385705        92.1297 
 1113   0.0000       3.385935        92.1360 
 1114   0.0000       3.389210        92.2251 
 1115   0.0000       3.392145        92.3050 
 1116   0.0000       3.393568        92.3437 
 1117   0.0000       3.396041        92.4110 
 1118   0.0000       3.398926        92.4895 
 1119   0.0000       3.403208        92.6060 
 1120   0.0000       3.404529        92.6419 
 1121   0.0000       3.408136        92.7401 
 1122   0.0000       3.409043        92.7648 
 1123   0.0000       3.412456        92.8576 
 1124   0.0000       3.413365        92.8824 
 1125   0.0000       3.416583        92.9700 
 1126   0.0000       3.418317        93.0171 
 1127   0.0000       3.423675        93.1629 
 1128   0.0000       3.424023        93.1724 
 1129   0.0000       3.429756        93.3284 
 1130   0.0000       3.431392        93.3729 
 1131   0.0000       3.435019        93.4716 
 1132   0.0000       3.439455        93.5923 
 1133   0.0000       3.442446        93.6737 
 1134   0.0000       3.447119        93.8009 
 1135   0.0000       3.451543        93.9213 
 1136   0.0000       3.453058        93.9625 
 1137   0.0000       3.454020        93.9887 
 1138   0.0000       3.457963        94.0960 
 1139   0.0000       3.462284        94.2135 
 1140   0.0000       3.462578        94.2215 
 1141   0.0000       3.470511        94.4374 
 1142   0.0000       3.472908        94.5026 
 1143   0.0000       3.474358        94.5421 
 1144   0.0000       3.479737        94.6885 
 1145   0.0000       3.481610        94.7394 
 1146   0.0000       3.485677        94.8501 
 1147   0.0000       3.490103        94.9705 
 1148   0.0000       3.492571        95.0377 
 1149   0.0000       3.495590        95.1199 
 1150   0.0000       3.498378        95.1957 
 1151   0.0000       3.500861        95.2633 
 1152   0.0000       3.503609        95.3380 
 1153   0.0000       3.505635        95.3932 
 1154   0.0000       3.510054        95.5134 
 1155   0.0000       3.512639        95.5838 
 1156   0.0000       3.516176        95.6800 
 1157   0.0000       3.518092        95.7322 
 1158   0.0000       3.519692        95.7757 
 1159   0.0000       3.525864        95.9436 
 1160   0.0000       3.527802        95.9964 
 1161   0.0000       3.535101        96.1950 
 1162   0.0000       3.538064        96.2756 
 1163   0.0000       3.541990        96.3825 
 1164   0.0000       3.544099        96.4398 
 1165   0.0000       3.546544        96.5064 
 1166   0.0000       3.552256        96.6618 
 1167   0.0000       3.554047        96.7105 
 1168   0.0000       3.555984        96.7633 
 1169   0.0000       3.557937        96.8164 
 1170   0.0000       3.565756        97.0291 
 1171   0.0000       3.566694        97.0547 
 1172   0.0000       3.569930        97.1427 
 1173   0.0000       3.571867        97.1954 
 1174   0.0000       3.581192        97.4492 
 1175   0.0000       3.581734        97.4639 
 1176   0.0000       3.587346        97.6167 
 1177   0.0000       3.591100        97.7188 
 1178   0.0000       3.595129        97.8284 
 1179   0.0000       3.602043        98.0166 
 1180   0.0000       3.604468        98.0825 
 1181   0.0000       3.607008        98.1517 
 1182   0.0000       3.612841        98.3104 
 1183   0.0000       3.616702        98.4155 
 1184   0.0000       3.624760        98.6347 
 1185   0.0000       3.632874        98.8555 
 1186   0.0000       3.634666        98.9043 
 1187   0.0000       3.639920        99.0472 
 1188   0.0000       3.642560        99.1191 
 1189   0.0000       3.644402        99.1692 
 1190   0.0000       3.650350        99.3311 
 1191   0.0000       3.653905        99.4278 
 1192   0.0000       3.663223        99.6814 
 1193   0.0000       3.664846        99.7255 
 1194   0.0000       3.667695        99.8031 
 1195   0.0000       3.672713        99.9396 
 1196   0.0000       3.676474       100.0420 
 1197   0.0000       3.682118       100.1955 
 1198   0.0000       3.682790       100.2138 
 1199   0.0000       3.693201       100.4971 
 1200   0.0000       3.696612       100.5899 
 1201   0.0000       3.703485       100.7769 
 1202   0.0000       3.706225       100.8515 
 1203   0.0000       3.714856       101.0864 
 1204   0.0000       3.722909       101.3055 
 1205   0.0000       3.725105       101.3653 
 1206   0.0000       3.728430       101.4557 
 1207   0.0000       3.730940       101.5240 
 1208   0.0000       3.739078       101.7455 
 1209   0.0000       3.741553       101.8128 
 1210   0.0000       3.746730       101.9537 
 1211   0.0000       3.752290       102.1050 
 1212   0.0000       3.759182       102.2926 
 1213   0.0000       3.762503       102.3829 
 1214   0.0000       3.770653       102.6047 
 1215   0.0000       3.779329       102.8408 
 1216   0.0000       3.787278       103.0571 
 1217   0.0000       3.791151       103.1625 
 1218   0.0000       3.792868       103.2092 
 1219   0.0000       3.801588       103.4465 
 1220   0.0000       3.806029       103.5673 
 1221   0.0000       3.807023       103.5944 
 1222   0.0000       3.815136       103.8151 
 1223   0.0000       3.822788       104.0234 
 1224   0.0000       3.833723       104.3209 
 1225   0.0000       3.840033       104.4926 
 1226   0.0000       3.842767       104.5670 
 1227   0.0000       3.846303       104.6632 
 1228   0.0000       3.854409       104.8838 
 1229   0.0000       3.858411       104.9927 
 1230   0.0000       3.871995       105.3623 
 1231   0.0000       3.876737       105.4914 
 1232   0.0000       3.886088       105.7458 
 1233   0.0000       3.888609       105.8144 
 1234   0.0000       3.893213       105.9397 
 1235   0.0000       3.905647       106.2781 
 1236   0.0000       3.906825       106.3101 
 1237   0.0000       3.915927       106.5578 
 1238   0.0000       3.921937       106.7213 
 1239   0.0000       3.933701       107.0414 
 1240   0.0000       3.945345       107.3583 
 1241   0.0000       3.956584       107.6641 
 1242   0.0000       3.970897       108.0536 
 1243   0.0000       3.980210       108.3070 
 1244   0.0000       3.982740       108.3759 
 1245   0.0000       3.983863       108.4064 
 1246   0.0000       3.985888       108.4615 
 1247   0.0000       3.993167       108.6596 
 1248   0.0000       3.999988       108.8452 
 1249   0.0000       4.010122       109.1210 
 1250   0.0000       4.014859       109.2499 
 1251   0.0000       4.017396       109.3189 
 1252   0.0000       4.023830       109.4940 
 1253   0.0000       4.028835       109.6302 
 1254   0.0000       4.041347       109.9707 
 1255   0.0000       4.046433       110.1090 
 1256   0.0000       4.051129       110.2368 
 1257   0.0000       4.053617       110.3045 
 1258   0.0000       4.063333       110.5689 
 1259   0.0000       4.071768       110.7984 
 1260   0.0000       4.076555       110.9287 
 1261   0.0000       4.083091       111.1066 
 1262   0.0000       4.089485       111.2805 
 1263   0.0000       4.094315       111.4120 
 1264   0.0000       4.099177       111.5443 
 1265   0.0000       4.105414       111.7140 
 1266   0.0000       4.119074       112.0857 
 1267   0.0000       4.120982       112.1376 
 1268   0.0000       4.127108       112.3043 
 1269   0.0000       4.135535       112.5336 
 1270   0.0000       4.142107       112.7125 
 1271   0.0000       4.143811       112.7588 
 1272   0.0000       4.149290       112.9079 
 1273   0.0000       4.155561       113.0786 
 1274   0.0000       4.158166       113.1495 
 1275   0.0000       4.164012       113.3085 
 1276   0.0000       4.169634       113.4615 
 1277   0.0000       4.173760       113.5738 
 1278   0.0000       4.174890       113.6045 
 1279   0.0000       4.178887       113.7133 
 1280   0.0000       4.185167       113.8842 
 1281   0.0000       4.192270       114.0775 
 1282   0.0000       4.199522       114.2748 
 1283   0.0000       4.203331       114.3785 
 1284   0.0000       4.207199       114.4837 
 1285   0.0000       4.209938       114.5582 
 1286   0.0000       4.211983       114.6139 
 1287   0.0000       4.217756       114.7710 
 1288   0.0000       4.226921       115.0204 
 1289   0.0000       4.229792       115.0985 
 1290   0.0000       4.231463       115.1440 
 1291   0.0000       4.236808       115.2894 
 1292   0.0000       4.239542       115.3638 
 1293   0.0000       4.244055       115.4866 
 1294   0.0000       4.244776       115.5062 
 1295   0.0000       4.245268       115.5196 
 1296   0.0000       4.252147       115.7068 
 1297   0.0000       4.256068       115.8135 
 1298   0.0000       4.257334       115.8479 
 1299   0.0000       4.262452       115.9872 
 1300   0.0000       4.262878       115.9988 
 1301   0.0000       4.263947       116.0279 
 1302   0.0000       4.270369       116.2027 
 1303   0.0000       4.271604       116.2362 
 1304   0.0000       4.275398       116.3395 
 1305   0.0000       4.277535       116.3977 
 1306   0.0000       4.284618       116.5904 
 1307   0.0000       4.287078       116.6573 
 1308   0.0000       4.294678       116.8641 
 1309   0.0000       4.297587       116.9433 
 1310   0.0000       4.305223       117.1511 
 1311   0.0000       4.311176       117.3131 
 1312   0.0000       4.316746       117.4646 
 1313   0.0000       4.331734       117.8725 
 1314   0.0000       4.338532       118.0575 
 1315   0.0000       4.345799       118.2552 
 1316   0.0000       4.349367       118.3523 
 1317   0.0000       4.351154       118.4009 
 1318   0.0000       4.358280       118.5948 
 1319   0.0000       4.361121       118.6721 
 1320   0.0000       4.370048       118.9150 
 1321   0.0000       4.377268       119.1115 
 1322   0.0000       4.385589       119.3379 
 1323   0.0000       4.388351       119.4131 
 1324   0.0000       4.392309       119.5208 
 1325   0.0000       4.398019       119.6762 
 1326   0.0000       4.401908       119.7820 
 1327   0.0000       4.404174       119.8437 
 1328   0.0000       4.408593       119.9639 
 1329   0.0000       4.418846       120.2429 
 1330   0.0000       4.423936       120.3814 
 1331   0.0000       4.439611       120.8079 
 1332   0.0000       4.445387       120.9651 
 1333   0.0000       4.447343       121.0184 
 1334   0.0000       4.455031       121.2275 
 1335   0.0000       4.461802       121.4118 
 1336   0.0000       4.473318       121.7252 
 1337   0.0000       4.478354       121.8622 
 1338   0.0000       4.485122       122.0464 
 1339   0.0000       4.492174       122.2383 
 1340   0.0000       4.495170       122.3198 
 1341   0.0000       4.497123       122.3729 
 1342   0.0000       4.507598       122.6580 
 1343   0.0000       4.519506       122.9820 
 1344   0.0000       4.529072       123.2423 
 1345   0.0000       4.529889       123.2645 
 1346   0.0000       4.547032       123.7310 
 1347   0.0000       4.551063       123.8407 
 1348   0.0000       4.577917       124.5715 
 1349   0.0000       4.578473       124.5866 
 1350   0.0000       4.584692       124.7558 
 1351   0.0000       4.587372       124.8287 
 1352   0.0000       4.595443       125.0484 
 1353   0.0000       4.618810       125.6842 
 1354   0.0000       4.636167       126.1565 
 1355   0.0000       4.638248       126.2131 
 1356   0.0000       4.648285       126.4863 
 1357   0.0000       4.656785       126.7176 
 1358   0.0000       4.667879       127.0194 
 1359   0.0000       4.675067       127.2150 
 1360   0.0000       4.681464       127.3891 
 1361   0.0000       4.685929       127.5106 
 1362   0.0000       4.688710       127.5863 
 1363   0.0000       4.695626       127.7745 
 1364   0.0000       4.699855       127.8895 
 1365   0.0000       4.709222       128.1445 
 1366   0.0000       4.714162       128.2789 
 1367   0.0000       4.721079       128.4671 
 1368   0.0000       4.746244       129.1519 
 1369   0.0000       4.753564       129.3511 
 1370   0.0000       4.759082       129.5012 
 1371   0.0000       4.767080       129.7189 
 1372   0.0000       4.773787       129.9014 
 1373   0.0000       4.779788       130.0646 
 1374   0.0000       4.782602       130.1412 
 1375   0.0000       4.789830       130.3379 
 1376   0.0000       4.796746       130.5261 
 1377   0.0000       4.809486       130.8728 
 1378   0.0000       4.817029       131.0780 
 1379   0.0000       4.825631       131.3121 
 1380   0.0000       4.834392       131.5505 
 1381   0.0000       4.842671       131.7758 
 1382   0.0000       4.859792       132.2417 
 1383   0.0000       4.884348       132.9099 
 1384   0.0000       4.897128       133.2576 
 1385   0.0000       4.899903       133.3332 
 1386   0.0000       4.906585       133.5150 
 1387   0.0000       4.911109       133.6381 
 1388   0.0000       4.922149       133.9385 
 1389   0.0000       4.924601       134.0052 
 1390   0.0000       4.930514       134.1661 
 1391   0.0000       4.959258       134.9483 
 1392   0.0000       4.963930       135.0754 
 1393   0.0000       4.976755       135.4244 
 1394   0.0000       4.989398       135.7684 
 1395   0.0000       4.992710       135.8585 
 1396   0.0000       5.006712       136.2396 
 1397   0.0000       5.008085       136.2769 
 1398   0.0000       5.018029       136.5475 
 1399   0.0000       5.027122       136.7950 
 1400   0.0000       5.040947       137.1711 
 1401   0.0000       5.066957       137.8789 
 1402   0.0000       5.078744       138.1996 
 1403   0.0000       5.090221       138.5120 
 1404   0.0000       5.108242       139.0023 
 1405   0.0000       5.125447       139.4705 
 1406   0.0000       5.137885       139.8090 
 1407   0.0000       5.161669       140.4562 
 1408   0.0000       5.170502       140.6965 
 1409   0.0000       5.180580       140.9707 
 1410   0.0000       5.193933       141.3341 
 1411   0.0000       5.199013       141.4723 
 1412   0.0000       5.212931       141.8511 
 1413   0.0000       5.222237       142.1043 
 1414   0.0000       5.222758       142.1185 
 1415   0.0000       5.229693       142.3072 
 1416   0.0000       5.241524       142.6291 
 1417   0.0000       5.251341       142.8963 
 1418   0.0000       5.257407       143.0613 
 1419   0.0000       5.259192       143.1099 
 1420   0.0000       5.265424       143.2795 
 1421   0.0000       5.274609       143.5294 
 1422   0.0000       5.275975       143.5666 
 1423   0.0000       5.286219       143.8453 
 1424   0.0000       5.293743       144.0501 
 1425   0.0000       5.301094       144.2501 
 1426   0.0000       5.309836       144.4880 
 1427   0.0000       5.319228       144.7435 
 1428   0.0000       5.333699       145.1373 
 1429   0.0000       5.352573       145.6509 
 1430   0.0000       5.366023       146.0169 
 1431   0.0000       5.370851       146.1483 
 1432   0.0000       5.381696       146.4434 
 1433   0.0000       5.383121       146.4822 
 1434   0.0000       5.388995       146.6420 
 1435   0.0000       5.406506       147.1185 
 1436   0.0000       5.418228       147.4375 
 1437   0.0000       5.430814       147.7800 
 1438   0.0000       5.431245       147.7917 
 1439   0.0000       5.452797       148.3782 
 1440   0.0000       5.466619       148.7543 
 1441   0.0000       5.477772       149.0577 
 1442   0.0000       5.484594       149.2434 
 1443   0.0000       5.509480       149.9206 
 1444   0.0000       5.522191       150.2665 
 1445   0.0000       5.554908       151.1567 
 1446   0.0000       5.578544       151.7999 
 1447   0.0000       5.590865       152.1352 
 1448   0.0000       5.595980       152.2744 
 1449   0.0000       5.608194       152.6067 
 1450   0.0000       5.634244       153.3156 
 1451   0.0000       5.639875       153.4688 
 1452   0.0000       5.652107       153.8016 
 1453   0.0000       5.683942       154.6679 
 1454   0.0000       5.693940       154.9400 
 1455   0.0000       5.709771       155.3708 
 1456   0.0000       5.710984       155.4038 
 1457   0.0000       5.756610       156.6453 
 1458   0.0000       5.776819       157.1952 
 1459   0.0000       5.802228       157.8866 
 1460   0.0000       5.820108       158.3732 
 1461   0.0000       5.828044       158.5891 
 1462   0.0000       5.847258       159.1120 
 1463   0.0000       5.913721       160.9205 
 1464   0.0000       5.957930       162.1235 
 1465   0.0000       5.970570       162.4675 
 1466   0.0000       6.002919       163.3477 
 1467   0.0000       6.083153       165.5310 
 1468   0.0000       6.114265       166.3776 
 1469   0.0000       6.118719       166.4988 
 1470   0.0000       6.190973       168.4650 
 1471   0.0000       6.222254       169.3161 
 1472   0.0000       6.259747       170.3364 
 1473   0.0000       6.284568       171.0118 
 1474   0.0000       6.372347       173.4004 
 1475   0.0000       6.438094       175.1894 
 1476   0.0000       6.451362       175.5505 
 1477   0.0000       6.460755       175.8061 
 1478   0.0000       6.531036       177.7185 
 1479   0.0000       6.565765       178.6636 
 1480   0.0000       6.579363       179.0336 
 1481   0.0000       6.630234       180.4178 
 1482   0.0000       6.634666       180.5384 
 1483   0.0000       6.653853       181.0605 
 1484   0.0000       6.711453       182.6279 
 1485   0.0000       6.764466       184.0705 
 1486   0.0000       6.839485       186.1119 
 1487   0.0000       6.875949       187.1041 
 1488   0.0000       6.910874       188.0545 
 1489   0.0000       6.922998       188.3844 
 1490   0.0000       6.948099       189.0674 
 1491   0.0000       7.022825       191.1008 
 1492   0.0000       7.064242       192.2278 
 1493   0.0000       7.159285       194.8141 
 1494   0.0000       7.194590       195.7747 
 1495   0.0000       7.218011       196.4121 
 1496   0.0000       7.250140       197.2863 
 1497   0.0000       7.290325       198.3798 
 1498   0.0000       7.334372       199.5784 
 1499   0.0000       7.375901       200.7085 
 1500   0.0000      22.240823       605.2036 
 1501   0.0000      22.361128       608.4772 
 1502   0.0000      22.423981       610.1875 
 1503   0.0000      22.497858       612.1978 
 1504   0.0000      22.520920       612.8254 
 1505   0.0000      22.554102       613.7283 
 1506   0.0000      22.555382       613.7632 
 1507   0.0000      22.574743       614.2900 
 1508   0.0000      22.579280       614.4134 
 1509   0.0000      22.693640       617.5253 
 1510   0.0000      22.705485       617.8477 
 1511   0.0000      22.712249       618.0317 
 1512   0.0000      22.713671       618.0704 
 1513   0.0000      22.727597       618.4493 
 1514   0.0000      22.752655       619.1312 
 1515   0.0000      22.771994       619.6575 
 1516   0.0000      22.774957       619.7381 
 1517   0.0000      22.831685       621.2817 
 1518   0.0000      22.849385       621.7634 
 1519   0.0000      22.886413       622.7710 
 1520   0.0000      22.889456       622.8538 
 1521   0.0000      22.910989       623.4397 
 1522   0.0000      22.933946       624.0644 
 1523   0.0000      22.960680       624.7919 
 1524   0.0000      22.976870       625.2324 
 1525   0.0000      22.991813       625.6390 
 1526   0.0000      23.039757       626.9437 
 1527   0.0000      23.067361       627.6948 
 1528   0.0000      23.109640       628.8453 
 1529   0.0000      23.301238       634.0589 
 1530   0.0000      23.320327       634.5784 
 1531   0.0000      23.384681       636.3295 
 1532   0.0000      23.470359       638.6609 
 1533   0.0000      23.528920       640.2545 
 1534   0.0000      23.654193       643.6633 
 1535   0.0000      23.746161       646.1659 
 1536   0.0000      32.931425       896.1096 
 1537   0.0000      33.119142       901.2177 
 1538   0.0000      44.072295      1199.2681 
 1539   0.0000      44.266442      1204.5511 
 1540   0.0000      44.309292      1205.7171 
 1541   0.0000      44.424576      1208.8542 

                    ********************************
                    * MULLIKEN POPULATION ANALYSIS *
                    ********************************

-----------------------
MULLIKEN ATOMIC CHARGES
-----------------------
   0 O :   -0.467897
   1 O :   -0.391062
   2 N :   -0.115585
   3 N :    0.299430
   4 C :    0.245643
   5 C :    0.186675
   6 H :    0.213078
   7 C :   -0.173182
   8 C :   -0.183902
   9 H :    0.163542
  10 C :   -0.167083
  11 H :    0.154685
  12 C :   -0.130020
  13 H :    0.158662
  14 C :   -0.163365
  15 H :    0.158696
  16 C :   -0.126488
  17 H :    0.159434
  18 C :    0.147230
  19 C :   -0.428018
  20 H :    0.140460
  21 H :    0.148793
  22 H :    0.146038
  23 C :   -0.435828
  24 H :    0.150770
  25 H :    0.151650
  26 H :    0.151235
  27 C :   -0.425190
  28 H :    0.150175
  29 H :    0.140402
  30 H :    0.147935
  31 C :    0.020684
  32 C :   -0.037750
  33 C :   -0.162056
  34 H :    0.169974
  35 C :   -0.205445
  36 H :    0.159599
  37 C :   -0.118651
  38 H :    0.164059
  39 C :   -0.246206
  40 H :    0.159518
  41 C :    0.127889
  42 C :   -0.430610
  43 H :    0.153483
  44 H :    0.140483
  45 H :    0.144785
  46 C :   -0.436895
  47 H :    0.145603
  48 H :    0.146327
  49 H :    0.147877
  50 C :   -0.480113
  51 H :    0.175270
  52 H :    0.159184
  53 H :    0.150359
  54 C :    0.511446
  55 C :   -0.062813
  56 C :   -0.279160
  57 H :    0.158200
  58 C :   -0.133956
  59 H :    0.160814
  60 C :   -0.147384
  61 H :    0.161846
  62 C :   -0.133245
  63 H :    0.160145
  64 C :   -0.202782
  65 H :    0.188467
  66 H :    0.198637
  67 O :   -0.610604
  68 C :    0.396052
  69 C :    0.181365
  70 C :   -0.253965
  71 H :    0.144349
  72 C :   -0.144877
  73 H :    0.155046
  74 C :   -0.155127
  75 H :    0.157692
  76 C :   -0.148754
  77 H :    0.155326
  78 C :   -0.251072
  79 H :    0.142882
  80 O :   -0.639953
  81 H :    0.237142
Sum of atomic charges:   -0.0000000

--------------------------------
MULLIKEN REDUCED ORBITAL CHARGES
--------------------------------
  0 O s       :     3.886333  s :     3.886333
      pz      :     1.618202  p :     4.547866
      px      :     1.518824
      py      :     1.410840
      dz2     :     0.005821  d :     0.032079
      dxz     :     0.003516
      dyz     :     0.006509
      dx2y2   :     0.008232
      dxy     :     0.008001
      f0      :     0.000161  f :     0.001618
      f+1     :     0.000099
      f-1     :     0.000201
      f+2     :     0.000115
      f-2     :     0.000232
      f+3     :     0.000362
      f-3     :     0.000447
  1 O s       :     3.815748  s :     3.815748
      pz      :     1.453104  p :     4.541844
      px      :     1.582175
      py      :     1.506566
      dz2     :     0.003978  d :     0.031532
      dxz     :     0.005259
      dyz     :     0.005770
      dx2y2   :     0.008637
      dxy     :     0.007888
      f0      :     0.000136  f :     0.001938
      f+1     :     0.000200
      f-1     :     0.000194
      f+2     :     0.000110
      f-2     :     0.000395
      f+3     :     0.000432
      f-3     :     0.000470
  2 N s       :     3.420722  s :     3.420722
      pz      :     1.131462  p :     3.629688
      px      :     1.378870
      py      :     1.119355
      dz2     :     0.016312  d :     0.061041
      dxz     :     0.011254
      dyz     :     0.016990
      dx2y2   :     0.006304
      dxy     :     0.010181
      f0      :     0.000597  f :     0.004135
      f+1     :     0.000533
      f-1     :     0.000808
      f+2     :     0.000462
      f-2     :     0.000728
      f+3     :     0.000640
      f-3     :     0.000366
  3 N s       :     3.167089  s :     3.167089
      pz      :     1.102299  p :     3.436268
      px      :     1.186704
      py      :     1.147265
      dz2     :     0.020811  d :     0.093653
      dxz     :     0.022392
      dyz     :     0.019545
      dx2y2   :     0.014880
      dxy     :     0.016024
      f0      :     0.000605  f :     0.003560
      f+1     :     0.000685
      f-1     :     0.000705
      f+2     :     0.000327
      f-2     :     0.000297
      f+3     :     0.000477
      f-3     :     0.000466
  4 C s       :     3.133942  s :     3.133942
      pz      :     0.848853  p :     2.343592
      px      :     0.775702
      py      :     0.719037
      dz2     :     0.044818  d :     0.254478
      dxz     :     0.038925
      dyz     :     0.062059
      dx2y2   :     0.059667
      dxy     :     0.049010
      f0      :     0.002675  f :     0.022346
      f+1     :     0.001339
      f-1     :     0.005019
      f+2     :     0.002167
      f-2     :     0.004200
      f+3     :     0.002873
      f-3     :     0.004073
  5 C s       :     2.927422  s :     2.927422
      pz      :     0.928718  p :     2.727343
      px      :     0.904955
      py      :     0.893669
      dz2     :     0.024301  d :     0.148574
      dxz     :     0.036522
      dyz     :     0.024096
      dx2y2   :     0.026821
      dxy     :     0.036834
      f0      :     0.001437  f :     0.009986
      f+1     :     0.001101
      f-1     :     0.001387
      f+2     :     0.001639
      f-2     :     0.001215
      f+3     :     0.001321
      f-3     :     0.001886
  6 H s       :     0.762522  s :     0.762522
      pz      :     0.006427  p :     0.024401
      px      :     0.005349
      py      :     0.012625
  7 C s       :     3.416014  s :     3.416014
      pz      :     0.880589  p :     2.605364
      px      :     0.753674
      py      :     0.971100
      dz2     :     0.037666  d :     0.141733
      dxz     :     0.035393
      dyz     :     0.020193
      dx2y2   :     0.025349
      dxy     :     0.023131
      f0      :     0.001937  f :     0.010071
      f+1     :     0.001357
      f-1     :     0.001010
      f+2     :     0.002418
      f-2     :     0.000952
      f+3     :     0.001084
      f-3     :     0.001313
  8 C s       :     3.227376  s :     3.227376
      pz      :     0.980226  p :     2.851457
      px      :     0.945825
      py      :     0.925405
      dz2     :     0.016587  d :     0.097648
      dxz     :     0.033591
      dyz     :     0.011098
      dx2y2   :     0.013552
      dxy     :     0.022821
      f0      :     0.001386  f :     0.007421
      f+1     :     0.000780
      f-1     :     0.000757
      f+2     :     0.001662
      f-2     :     0.000763
      f+3     :     0.000666
      f-3     :     0.001407
  9 H s       :     0.814002  s :     0.814002
      pz      :     0.009383  p :     0.022456
      px      :     0.006814
      py      :     0.006260
 10 C s       :     3.209931  s :     3.209931
      pz      :     0.966267  p :     2.856332
      px      :     0.935926
      py      :     0.954139
      dz2     :     0.017846  d :     0.093563
      dxz     :     0.030960
      dyz     :     0.008905
      dx2y2   :     0.014489
      dxy     :     0.021362
      f0      :     0.001126  f :     0.007257
      f+1     :     0.000872
      f-1     :     0.000765
      f+2     :     0.001757
      f-2     :     0.000613
      f+3     :     0.000689
      f-3     :     0.001435
 11 H s       :     0.823158  s :     0.823158
      pz      :     0.010758  p :     0.022157
      px      :     0.005737
      py      :     0.005662
 12 C s       :     3.184038  s :     3.184038
      pz      :     0.929523  p :     2.844606
      px      :     0.973948
      py      :     0.941135
      dz2     :     0.030647  d :     0.094192
      dxz     :     0.019104
      dyz     :     0.017882
      dx2y2   :     0.017673
      dxy     :     0.008886
      f0      :     0.001476  f :     0.007184
      f+1     :     0.001036
      f-1     :     0.000904
      f+2     :     0.001648
      f-2     :     0.000872
      f+3     :     0.000805
      f-3     :     0.000442
 13 H s       :     0.819308  s :     0.819308
      pz      :     0.003819  p :     0.022030
      px      :     0.013832
      py      :     0.004379
 14 C s       :     3.203212  s :     3.203212
      pz      :     0.963676  p :     2.860447
      px      :     0.932973
      py      :     0.963797
      dz2     :     0.016761  d :     0.092479
      dxz     :     0.033225
      dyz     :     0.010846
      dx2y2   :     0.011472
      dxy     :     0.020175
      f0      :     0.001366  f :     0.007226
      f+1     :     0.000769
      f-1     :     0.000783
      f+2     :     0.001646
      f-2     :     0.000691
      f+3     :     0.000578
      f-3     :     0.001393
 15 H s       :     0.819206  s :     0.819206
      pz      :     0.009420  p :     0.022098
      px      :     0.006541
      py      :     0.006137
 16 C s       :     3.223161  s :     3.223161
      pz      :     0.958741  p :     2.800425
      px      :     0.911938
      py      :     0.929745
      dz2     :     0.016341  d :     0.095510
      dxz     :     0.031904
      dyz     :     0.008637
      dx2y2   :     0.015724
      dxy     :     0.022904
      f0      :     0.001115  f :     0.007392
      f+1     :     0.000950
      f-1     :     0.000751
      f+2     :     0.001759
      f-2     :     0.000616
      f+3     :     0.000721
      f-3     :     0.001481
 17 H s       :     0.818056  s :     0.818056
      pz      :     0.011102  p :     0.022510
      px      :     0.005764
      py      :     0.005644
 18 C s       :     3.054031  s :     3.054031
      pz      :     0.751573  p :     2.572546
      px      :     0.889125
      py      :     0.931848
      dz2     :     0.048578  d :     0.213111
      dxz     :     0.044662
      dyz     :     0.034925
      dx2y2   :     0.044114
      dxy     :     0.040832
      f0      :     0.002515  f :     0.013083
      f+1     :     0.001748
      f-1     :     0.002195
      f+2     :     0.002086
      f-2     :     0.001137
      f+3     :     0.001374
      f-3     :     0.002027
 19 C s       :     3.271643  s :     3.271643
      pz      :     1.086881  p :     3.096926
      px      :     0.922581
      py      :     1.087465
      dz2     :     0.006742  d :     0.056011
      dxz     :     0.015837
      dyz     :     0.006910
      dx2y2   :     0.009949
      dxy     :     0.016573
      f0      :     0.000553  f :     0.003437
      f+1     :     0.000454
      f-1     :     0.000228
      f+2     :     0.000680
      f-2     :     0.000012
      f+3     :     0.000668
      f-3     :     0.000843
 20 H s       :     0.838453  s :     0.838453
      pz      :     0.007414  p :     0.021087
      px      :     0.005678
      py      :     0.007994
 21 H s       :     0.829879  s :     0.829879
      pz      :     0.010882  p :     0.021329
      px      :     0.005763
      py      :     0.004683
 22 H s       :     0.832096  s :     0.832096
      pz      :     0.005380  p :     0.021867
      px      :     0.005082
      py      :     0.011405
 23 C s       :     3.271604  s :     3.271604
      pz      :     1.079171  p :     3.103757
      px      :     1.084791
      py      :     0.939795
      dz2     :     0.011693  d :     0.056918
      dxz     :     0.005305
      dyz     :     0.013178
      dx2y2   :     0.015356
      dxy     :     0.011387
      f0      :     0.000397  f :     0.003550
      f+1     :     0.000440
      f-1     :     0.000586
      f+2     :     0.000558
      f-2     :     0.000267
      f+3     :     0.000818
      f-3     :     0.000484
 24 H s       :     0.828053  s :     0.828053
      pz      :     0.004350  p :     0.021176
      px      :     0.012412
      py      :     0.004415
 25 H s       :     0.827025  s :     0.827025
      pz      :     0.011437  p :     0.021325
      px      :     0.005459
      py      :     0.004429
 26 H s       :     0.827765  s :     0.827765
      pz      :     0.006784  p :     0.021001
      px      :     0.005464
      py      :     0.008753
 27 C s       :     3.268137  s :     3.268137
      pz      :     1.025630  p :     3.097686
      px      :     1.059592
      py      :     1.012463
      dz2     :     0.017284  d :     0.055932
      dxz     :     0.006725
      dyz     :     0.006762
      dx2y2   :     0.019841
      dxy     :     0.005320
      f0      :     0.000435  f :     0.003435
      f+1     :     0.000551
      f-1     :     0.000575
      f+2     :     0.000644
      f-2     :     0.000241
      f+3     :     0.000563
      f-3     :     0.000426
 28 H s       :     0.828509  s :     0.828509
      pz      :     0.011562  p :     0.021316
      px      :     0.005323
      py      :     0.004430
 29 H s       :     0.838491  s :     0.838491
      pz      :     0.004307  p :     0.021107
      px      :     0.012448
      py      :     0.004353
 30 H s       :     0.830340  s :     0.830340
      pz      :     0.005272  p :     0.021725
      px      :     0.004763
      py      :     0.011691
 31 C s       :     3.085184  s :     3.085184
      pz      :     0.748430  p :     2.730541
      px      :     1.055952
      py      :     0.926160
      dz2     :     0.043634  d :     0.151105
      dxz     :     0.025461
      dyz     :     0.033478
      dx2y2   :     0.025743
      dxy     :     0.022790
      f0      :     0.002428  f :     0.012485
      f+1     :     0.002093
      f-1     :     0.003408
      f+2     :     0.001014
      f-2     :     0.000954
      f+3     :     0.000885
      f-3     :     0.001703
 32 C s       :     3.403658  s :     3.403658
      pz      :     0.774279  p :     2.491792
      px      :     0.875895
      py      :     0.841618
      dz2     :     0.029262  d :     0.132762
      dxz     :     0.027725
      dyz     :     0.036806
      dx2y2   :     0.021802
      dxy     :     0.017168
      f0      :     0.001150  f :     0.009537
      f+1     :     0.001612
      f-1     :     0.002393
      f+2     :     0.000825
      f-2     :     0.001031
      f+3     :     0.000991
      f-3     :     0.001534
 33 C s       :     3.171157  s :     3.171157
      pz      :     0.908097  p :     2.887441
      px      :     0.980615
      py      :     0.998729
      dz2     :     0.020827  d :     0.095912
      dxz     :     0.020659
      dyz     :     0.030736
      dx2y2   :     0.012648
      dxy     :     0.011042
      f0      :     0.001000  f :     0.007546
      f+1     :     0.001525
      f-1     :     0.001993
      f+2     :     0.000588
      f-2     :     0.000703
      f+3     :     0.000615
      f-3     :     0.001121
 34 H s       :     0.806692  s :     0.806692
      pz      :     0.007351  p :     0.023334
      px      :     0.006049
      py      :     0.009935
 35 C s       :     3.232618  s :     3.232618
      pz      :     0.985521  p :     2.868822
      px      :     0.940000
      py      :     0.943302
      dz2     :     0.029599  d :     0.096753
      dxz     :     0.010199
      dyz     :     0.019439
      dx2y2   :     0.020362
      dxy     :     0.017154
      f0      :     0.000883  f :     0.007251
      f+1     :     0.000584
      f-1     :     0.001594
      f+2     :     0.000993
      f-2     :     0.000906
      f+3     :     0.000757
      f-3     :     0.001533
 36 H s       :     0.818418  s :     0.818418
      pz      :     0.013935  p :     0.021983
      px      :     0.004307
      py      :     0.003741
 37 C s       :     3.166072  s :     3.166072
      pz      :     0.929368  p :     2.853046
      px      :     0.952951
      py      :     0.970726
      dz2     :     0.021062  d :     0.092254
      dxz     :     0.021223
      dyz     :     0.031147
      dx2y2   :     0.008805
      dxy     :     0.010018
      f0      :     0.000862  f :     0.007278
      f+1     :     0.001487
      f-1     :     0.002081
      f+2     :     0.000561
      f-2     :     0.000688
      f+3     :     0.000736
      f-3     :     0.000863
 38 H s       :     0.813829  s :     0.813829
      pz      :     0.005340  p :     0.022111
      px      :     0.006396
      py      :     0.010376
 39 C s       :     3.334276  s :     3.334276
      pz      :     0.903452  p :     2.805271
      px      :     0.951324
      py      :     0.950496
      dz2     :     0.021500  d :     0.098952
      dxz     :     0.023936
      dyz     :     0.032127
      dx2y2   :     0.012202
      dxy     :     0.009187
      f0      :     0.000852  f :     0.007706
      f+1     :     0.001643
      f-1     :     0.002012
      f+2     :     0.000606
      f-2     :     0.000735
      f+3     :     0.000650
      f-3     :     0.001209
 40 H s       :     0.816799  s :     0.816799
      pz      :     0.007783  p :     0.023683
      px      :     0.006361
      py      :     0.009538
 41 C s       :     2.975518  s :     2.975518
      pz      :     0.926130  p :     2.700676
      px      :     0.887984
      py      :     0.886562
      dz2     :     0.040909  d :     0.185716
      dxz     :     0.036006
      dyz     :     0.031858
      dx2y2   :     0.034389
      dxy     :     0.042554
      f0      :     0.001552  f :     0.010201
      f+1     :     0.001942
      f-1     :     0.001405
      f+2     :     0.000668
      f-2     :     0.001530
      f+3     :     0.001179
      f-3     :     0.001924
 42 C s       :     3.266444  s :     3.266444
      pz      :     1.082295  p :     3.101838
      px      :     1.041107
      py      :     0.978436
      dz2     :     0.011523  d :     0.058889
      dxz     :     0.011221
      dyz     :     0.008347
      dx2y2   :     0.017049
      dxy     :     0.010750
      f0      :     0.000836  f :     0.003440
      f+1     :     0.000395
      f-1     :     0.000171
      f+2     :     0.000125
      f-2     :     0.000409
      f+3     :     0.000818
      f-3     :     0.000685
 43 H s       :     0.825051  s :     0.825051
      pz      :     0.006638  p :     0.021465
      px      :     0.010495
      py      :     0.004333
 44 H s       :     0.838302  s :     0.838302
      pz      :     0.004878  p :     0.021214
      px      :     0.006057
      py      :     0.010279
 45 H s       :     0.833680  s :     0.833680
      pz      :     0.012030  p :     0.021536
      px      :     0.005019
      py      :     0.004486
 46 C s       :     3.282177  s :     3.282177
      pz      :     1.039686  p :     3.092293
      px      :     0.962509
      py      :     1.090098
      dz2     :     0.020566  d :     0.059000
      dxz     :     0.007372
      dyz     :     0.003580
      dx2y2   :     0.005345
      dxy     :     0.022137
      f0      :     0.000760  f :     0.003426
      f+1     :     0.000818
      f-1     :     0.000024
      f+2     :     0.000187
      f-2     :     0.000445
      f+3     :     0.000815
      f-3     :     0.000377
 47 H s       :     0.832155  s :     0.832155
      pz      :     0.012881  p :     0.022242
      px      :     0.004715
      py      :     0.004645
 48 H s       :     0.832307  s :     0.832307
      pz      :     0.004999  p :     0.021366
      px      :     0.006737
      py      :     0.009630
 49 H s       :     0.830884  s :     0.830884
      pz      :     0.004560  p :     0.021240
      px      :     0.007289
      py      :     0.009391
 50 C s       :     3.246941  s :     3.246941
      pz      :     0.962401  p :     3.166582
      px      :     1.072875
      py      :     1.131306
      dz2     :     0.012089  d :     0.063218
      dxz     :     0.020757
      dyz     :     0.014256
      dx2y2   :     0.003942
      dxy     :     0.012174
      f0      :     0.000914  f :     0.003372
      f+1     :     0.000941
      f-1     :     0.000698
      f+2     :     0.000125
      f-2     :     0.000158
      f+3     :     0.000524
      f-3     :     0.000013
 51 H s       :     0.802626  s :     0.802626
      pz      :     0.005143  p :     0.022104
      px      :     0.006994
      py      :     0.009967
 52 H s       :     0.818786  s :     0.818786
      pz      :     0.004725  p :     0.022030
      px      :     0.007612
      py      :     0.009693
 53 H s       :     0.826888  s :     0.826888
      pz      :     0.008187  p :     0.022753
      px      :     0.009327
      py      :     0.005240
 54 C s       :     2.908955  s :     2.908955
      pz      :     0.713898  p :     2.264883
      px      :     0.768806
      py      :     0.782178
      dz2     :     0.047509  d :     0.292406
      dxz     :     0.051003
      dyz     :     0.044045
      dx2y2   :     0.102949
      dxy     :     0.046899
      f0      :     0.002067  f :     0.022310
      f+1     :     0.002566
      f-1     :     0.002110
      f+2     :     0.003106
      f-2     :     0.003004
      f+3     :     0.003893
      f-3     :     0.005565
 55 C s       :     3.348654  s :     3.348654
      pz      :     0.892550  p :     2.572652
      px      :     0.970785
      py      :     0.709317
      dz2     :     0.031591  d :     0.131589
      dxz     :     0.018219
      dyz     :     0.025489
      dx2y2   :     0.027752
      dxy     :     0.028538
      f0      :     0.001112  f :     0.009918
      f+1     :     0.001221
      f-1     :     0.001314
      f+2     :     0.002090
      f-2     :     0.001339
      f+3     :     0.001472
      f-3     :     0.001370
 56 C s       :     3.308792  s :     3.308792
      pz      :     0.957310  p :     2.865912
      px      :     0.944351
      py      :     0.964251
      dz2     :     0.013832  d :     0.097031
      dxz     :     0.009285
      dyz     :     0.028827
      dx2y2   :     0.021143
      dxy     :     0.023944
      f0      :     0.000978  f :     0.007425
      f+1     :     0.001060
      f-1     :     0.000560
      f+2     :     0.001469
      f-2     :     0.001078
      f+3     :     0.001198
      f-3     :     0.001082
 57 H s       :     0.819382  s :     0.819382
      pz      :     0.008672  p :     0.022418
      px      :     0.005603
      py      :     0.008143
 58 C s       :     3.175165  s :     3.175165
      pz      :     0.955153  p :     2.857427
      px      :     0.974365
      py      :     0.927908
      dz2     :     0.014339  d :     0.094102
      dxz     :     0.012494
      dyz     :     0.025851
      dx2y2   :     0.019689
      dxy     :     0.021729
      f0      :     0.001003  f :     0.007262
      f+1     :     0.000789
      f-1     :     0.000744
      f+2     :     0.001576
      f-2     :     0.000999
      f+3     :     0.000948
      f-3     :     0.001203
 59 H s       :     0.817055  s :     0.817055
      pz      :     0.008568  p :     0.022131
      px      :     0.008779
      py      :     0.004783
 60 C s       :     3.194508  s :     3.194508
      pz      :     0.924485  p :     2.851066
      px      :     0.941440
      py      :     0.985141
      dz2     :     0.026151  d :     0.094633
      dxz     :     0.016227
      dyz     :     0.015407
      dx2y2   :     0.021329
      dxy     :     0.015520
      f0      :     0.000844  f :     0.007177
      f+1     :     0.001196
      f-1     :     0.001017
      f+2     :     0.001519
      f-2     :     0.001062
      f+3     :     0.000798
      f-3     :     0.000741
 61 H s       :     0.816145  s :     0.816145
      pz      :     0.003929  p :     0.022009
      px      :     0.004882
      py      :     0.013199
 62 C s       :     3.182617  s :     3.182617
      pz      :     0.939937  p :     2.849469
      px      :     0.956864
      py      :     0.952669
      dz2     :     0.014364  d :     0.093931
      dxz     :     0.009761
      dyz     :     0.029159
      dx2y2   :     0.017311
      dxy     :     0.023337
      f0      :     0.000949  f :     0.007228
      f+1     :     0.001064
      f-1     :     0.000516
      f+2     :     0.001440
      f-2     :     0.001100
      f+3     :     0.001097
      f-3     :     0.001062
 63 H s       :     0.817779  s :     0.817779
      pz      :     0.008798  p :     0.022076
      px      :     0.005675
      py      :     0.007604
 64 C s       :     3.193701  s :     3.193701
      pz      :     1.012145  p :     2.899808
      px      :     0.962678
      py      :     0.924985
      dz2     :     0.015736  d :     0.101944
      dxz     :     0.012492
      dyz     :     0.026930
      dx2y2   :     0.023242
      dxy     :     0.023543
      f0      :     0.001021  f :     0.007329
      f+1     :     0.000761
      f-1     :     0.000805
      f+2     :     0.001544
      f-2     :     0.001017
      f+3     :     0.000887
      f-3     :     0.001295
 65 H s       :     0.788360  s :     0.788360
      pz      :     0.008706  p :     0.023173
      px      :     0.008824
      py      :     0.005643
 66 H s       :     0.757588  s :     0.757588
      pz      :     0.008572  p :     0.043775
      px      :     0.013291
      py      :     0.021913
 67 O s       :     3.832843  s :     3.832843
      pz      :     1.680966  p :     4.749802
      px      :     1.473793
      py      :     1.595044
      dz2     :     0.004332  d :     0.026284
      dxz     :     0.007928
      dyz     :     0.002249
      dx2y2   :     0.005654
      dxy     :     0.006120
      f0      :     0.000162  f :     0.001675
      f+1     :     0.000434
      f-1     :     0.000014
      f+2     :     0.000343
      f-2     :     0.000272
      f+3     :     0.000191
      f-3     :     0.000258
 68 C s       :     3.049861  s :     3.049861
      pz      :     0.741392  p :     2.267744
      px      :     0.772520
      py      :     0.753832
      dz2     :     0.063771  d :     0.260685
      dxz     :     0.076017
      dyz     :     0.044730
      dx2y2   :     0.028077
      dxy     :     0.048090
      f0      :     0.003591  f :     0.025658
      f+1     :     0.009047
      f-1     :     0.002151
      f+2     :     0.002807
      f-2     :     0.003586
      f+3     :     0.001999
      f-3     :     0.002478
 69 C s       :     3.175213  s :     3.175213
      pz      :     0.798207  p :     2.502447
      px      :     0.781505
      py      :     0.922735
      dz2     :     0.030967  d :     0.131000
      dxz     :     0.042505
      dyz     :     0.019682
      dx2y2   :     0.017622
      dxy     :     0.020224
      f0      :     0.001330  f :     0.009974
      f+1     :     0.002950
      f-1     :     0.000900
      f+2     :     0.001257
      f-2     :     0.001223
      f+3     :     0.000985
      f-3     :     0.001329
 70 C s       :     3.254719  s :     3.254719
      pz      :     0.995138  p :     2.892634
      px      :     0.951021
      py      :     0.946474
      dz2     :     0.027050  d :     0.099300
      dxz     :     0.023005
      dyz     :     0.008646
      dx2y2   :     0.017576
      dxy     :     0.023024
      f0      :     0.000530  f :     0.007312
      f+1     :     0.001952
      f-1     :     0.000479
      f+2     :     0.000995
      f-2     :     0.001030
      f+3     :     0.001005
      f-3     :     0.001320
 71 H s       :     0.832905  s :     0.832905
      pz      :     0.013246  p :     0.022746
      px      :     0.003912
      py      :     0.005589
 72 C s       :     3.177333  s :     3.177333
      pz      :     0.938245  p :     2.866334
      px      :     0.964959
      py      :     0.963130
      dz2     :     0.022292  d :     0.094005
      dxz     :     0.032319
      dyz     :     0.015657
      dx2y2   :     0.012773
      dxy     :     0.010963
      f0      :     0.001112  f :     0.007205
      f+1     :     0.001807
      f-1     :     0.000887
      f+2     :     0.001101
      f-2     :     0.000709
      f+3     :     0.000866
      f-3     :     0.000723
 73 H s       :     0.822935  s :     0.822935
      pz      :     0.006028  p :     0.022019
      px      :     0.011407
      py      :     0.004584
 74 C s       :     3.188132  s :     3.188132
      pz      :     0.940097  p :     2.865535
      px      :     0.971756
      py      :     0.953681
      dz2     :     0.021934  d :     0.094299
      dxz     :     0.033013
      dyz     :     0.015565
      dx2y2   :     0.010308
      dxy     :     0.013479
      f0      :     0.001109  f :     0.007161
      f+1     :     0.001851
      f-1     :     0.000806
      f+2     :     0.000976
      f-2     :     0.000836
      f+3     :     0.000570
      f-3     :     0.001013
 75 H s       :     0.820348  s :     0.820348
      pz      :     0.005988  p :     0.021960
      px      :     0.010910
      py      :     0.005062
 76 C s       :     3.179081  s :     3.179081
      pz      :     0.978568  p :     2.868084
      px      :     0.921906
      py      :     0.967611
      dz2     :     0.025129  d :     0.094383
      dxz     :     0.021887
      dyz     :     0.008068
      dx2y2   :     0.017814
      dxy     :     0.021485
      f0      :     0.000544  f :     0.007206
      f+1     :     0.001899
      f-1     :     0.000481
      f+2     :     0.000971
      f-2     :     0.001023
      f+3     :     0.000992
      f-3     :     0.001297
 77 H s       :     0.822660  s :     0.822660
      pz      :     0.012839  p :     0.022014
      px      :     0.003636
      py      :     0.005539
 78 C s       :     3.249153  s :     3.249153
      pz      :     0.950044  p :     2.894744
      px      :     0.999758
      py      :     0.944941
      dz2     :     0.023114  d :     0.099877
      dxz     :     0.034773
      dyz     :     0.016001
      dx2y2   :     0.014334
      dxy     :     0.011655
      f0      :     0.001113  f :     0.007299
      f+1     :     0.001860
      f-1     :     0.000858
      f+2     :     0.001114
      f-2     :     0.000739
      f+3     :     0.000880
      f-3     :     0.000733
 79 H s       :     0.834365  s :     0.834365
      pz      :     0.005918  p :     0.022753
      px      :     0.012404
      py      :     0.004432
 80 O s       :     3.865390  s :     3.865390
      pz      :     1.381471  p :     4.746930
      px      :     1.812531
      py      :     1.552928
      dz2     :     0.009885  d :     0.026050
      dxz     :     0.005689
      dyz     :     0.007643
      dx2y2   :     0.001551
      dxy     :     0.001282
      f0      :     0.000518  f :     0.001582
      f+1     :     0.000326
      f-1     :     0.000408
      f+2     :     0.000162
      f-2     :     0.000133
      f+3     :     0.000015
      f-3     :     0.000020
 81 H s       :     0.716169  s :     0.716169
      pz      :     0.008098  p :     0.046689
      px      :     0.017619
      py      :     0.020972


                     *******************************
                     * LOEWDIN POPULATION ANALYSIS *
                     *******************************

----------------------
LOEWDIN ATOMIC CHARGES
----------------------
   0 O :    0.143369
   1 O :    0.107716
   2 N :    0.254337
   3 N :    0.349549
   4 C :   -0.385070
   5 C :   -0.134548
   6 H :    0.192757
   7 C :   -0.149648
   8 C :   -0.095821
   9 H :    0.166658
  10 C :   -0.133883
  11 H :    0.158841
  12 C :   -0.134439
  13 H :    0.157541
  14 C :   -0.138776
  15 H :    0.158089
  16 C :   -0.105462
  17 H :    0.165901
  18 C :   -0.376174
  19 C :   -0.261984
  20 H :    0.132036
  21 H :    0.136601
  22 H :    0.127713
  23 C :   -0.266925
  24 H :    0.129409
  25 H :    0.137349
  26 H :    0.132634
  27 C :   -0.261704
  28 H :    0.136826
  29 H :    0.131817
  30 H :    0.128276
  31 C :   -0.129459
  32 C :   -0.052574
  33 C :   -0.096161
  34 H :    0.165803
  35 C :   -0.130565
  36 H :    0.159823
  37 C :   -0.136270
  38 H :    0.160257
  39 C :   -0.105460
  40 H :    0.167996
  41 C :   -0.308035
  42 C :   -0.250175
  43 H :    0.133898
  44 H :    0.133621
  45 H :    0.131109
  46 C :   -0.253935
  47 H :    0.127729
  48 H :    0.133302
  49 H :    0.131447
  50 C :   -0.265417
  51 H :    0.138942
  52 H :    0.144659
  53 H :    0.133210
  54 C :   -0.379022
  55 C :   -0.143303
  56 C :   -0.092476
  57 H :    0.165233
  58 C :   -0.137650
  59 H :    0.158935
  60 C :   -0.129904
  61 H :    0.158266
  62 C :   -0.136500
  63 H :    0.158811
  64 C :   -0.113680
  65 H :    0.163626
  66 H :    0.239769
  67 O :   -0.102235
  68 C :   -0.620251
  69 C :   -0.142811
  70 C :   -0.112317
  71 H :    0.154644
  72 C :   -0.151964
  73 H :    0.154432
  74 C :   -0.145755
  75 H :    0.154615
  76 C :   -0.152251
  77 H :    0.154350
  78 C :   -0.112292
  79 H :    0.154692
  80 O :   -0.096428
  81 H :    0.214732

-------------------------------
LOEWDIN REDUCED ORBITAL CHARGES
-------------------------------
  0 O s       :     3.369488  s :     3.369488
      pz      :     1.494657  p :     4.408227
      px      :     1.458556
      py      :     1.455014
      dz2     :     0.011380  d :     0.073240
      dxz     :     0.009532
      dyz     :     0.016025
      dx2y2   :     0.016546
      dxy     :     0.019756
      f0      :     0.000746  f :     0.005676
      f+1     :     0.000422
      f-1     :     0.000817
      f+2     :     0.000343
      f-2     :     0.000963
      f+3     :     0.001274
      f-3     :     0.001111
  1 O s       :     3.380781  s :     3.380781
      pz      :     1.374990  p :     4.436368
      px      :     1.551114
      py      :     1.510263
      dz2     :     0.007936  d :     0.068887
      dxz     :     0.008844
      dyz     :     0.011004
      dx2y2   :     0.018824
      dxy     :     0.022279
      f0      :     0.000546  f :     0.006247
      f+1     :     0.000527
      f-1     :     0.000492
      f+2     :     0.000317
      f-2     :     0.001230
      f+3     :     0.001403
      f-3     :     0.001731
  2 N s       :     2.919660  s :     2.919660
      pz      :     1.156900  p :     3.593217
      px      :     1.250702
      py      :     1.185616
      dz2     :     0.057870  d :     0.217632
      dxz     :     0.034257
      dyz     :     0.070171
      dx2y2   :     0.024634
      dxy     :     0.030701
      f0      :     0.002170  f :     0.015153
      f+1     :     0.001390
      f-1     :     0.003975
      f+2     :     0.002388
      f-2     :     0.002235
      f+3     :     0.001838
      f-3     :     0.001157
  3 N s       :     2.878071  s :     2.878071
      pz      :     1.141204  p :     3.460004
      px      :     1.164285
      py      :     1.154515
      dz2     :     0.067175  d :     0.293122
      dxz     :     0.064629
      dyz     :     0.057577
      dx2y2   :     0.051625
      dxy     :     0.052116
      f0      :     0.002104  f :     0.019255
      f+1     :     0.003701
      f-1     :     0.003730
      f+2     :     0.002804
      f-2     :     0.002439
      f+3     :     0.002300
      f-3     :     0.002177
  4 C s       :     2.716483  s :     2.716483
      pz      :     0.935543  p :     2.651436
      px      :     0.801290
      py      :     0.914604
      dz2     :     0.164145  d :     0.882684
      dxz     :     0.124744
      dyz     :     0.212759
      dx2y2   :     0.194569
      dxy     :     0.186467
      f0      :     0.017511  f :     0.134467
      f+1     :     0.008233
      f-1     :     0.030457
      f+2     :     0.013899
      f-2     :     0.024898
      f+3     :     0.018641
      f-3     :     0.020828
  5 C s       :     2.721109  s :     2.721109
      pz      :     0.951276  p :     2.834896
      px      :     0.983337
      py      :     0.900282
      dz2     :     0.094260  d :     0.515165
      dxz     :     0.111273
      dyz     :     0.093498
      dx2y2   :     0.103313
      dxy     :     0.112820
      f0      :     0.008687  f :     0.063378
      f+1     :     0.007851
      f-1     :     0.007743
      f+2     :     0.009800
      f-2     :     0.010147
      f+3     :     0.008377
      f-3     :     0.010774
  6 H s       :     0.742212  s :     0.742212
      pz      :     0.017487  p :     0.065031
      px      :     0.014712
      py      :     0.032832
  7 C s       :     2.698332  s :     2.698332
      pz      :     1.022464  p :     2.869162
      px      :     0.938212
      py      :     0.908486
      dz2     :     0.134222  d :     0.523898
      dxz     :     0.135926
      dyz     :     0.078812
      dx2y2   :     0.097804
      dxy     :     0.077133
      f0      :     0.010371  f :     0.058257
      f+1     :     0.009077
      f-1     :     0.007148
      f+2     :     0.012015
      f-2     :     0.006888
      f+3     :     0.005590
      f-3     :     0.007169
  8 C s       :     2.755454  s :     2.755454
      pz      :     0.977916  p :     2.906069
      px      :     1.041896
      py      :     0.886257
      dz2     :     0.070627  d :     0.390709
      dxz     :     0.136969
      dyz     :     0.044745
      dx2y2   :     0.060680
      dxy     :     0.077688
      f0      :     0.008683  f :     0.043589
      f+1     :     0.006086
      f-1     :     0.005005
      f+2     :     0.008330
      f-2     :     0.003876
      f+3     :     0.005024
      f-3     :     0.006585
  9 H s       :     0.771905  s :     0.771905
      pz      :     0.025325  p :     0.061437
      px      :     0.018522
      py      :     0.017590
 10 C s       :     2.763614  s :     2.763614
      pz      :     0.985890  p :     2.937610
      px      :     1.051069
      py      :     0.900651
      dz2     :     0.076000  d :     0.389161
      dxz     :     0.127795
      dyz     :     0.035931
      dx2y2   :     0.069059
      dxy     :     0.080376
      f0      :     0.007306  f :     0.043499
      f+1     :     0.006551
      f-1     :     0.004596
      f+2     :     0.008826
      f-2     :     0.004309
      f+3     :     0.004881
      f-3     :     0.007030
 11 H s       :     0.780695  s :     0.780695
      pz      :     0.028540  p :     0.060465
      px      :     0.016022
      py      :     0.015903
 12 C s       :     2.765280  s :     2.765280
      pz      :     1.033847  p :     2.934330
      px      :     0.996394
      py      :     0.904089
      dz2     :     0.123788  d :     0.391394
      dxz     :     0.088501
      dyz     :     0.074690
      dx2y2   :     0.073847
      dxy     :     0.030568
      f0      :     0.007779  f :     0.043435
      f+1     :     0.007942
      f-1     :     0.006189
      f+2     :     0.008529
      f-2     :     0.006877
      f+3     :     0.003657
      f-3     :     0.002462
 13 H s       :     0.782180  s :     0.782180
      pz      :     0.011289  p :     0.060280
      px      :     0.036495
      py      :     0.012495
 14 C s       :     2.763649  s :     2.763649
      pz      :     0.996028  p :     2.942000
      px      :     1.044638
      py      :     0.901334
      dz2     :     0.071598  d :     0.389725
      dxz     :     0.139928
      dyz     :     0.043757
      dx2y2   :     0.059897
      dxy     :     0.074545
      f0      :     0.008718  f :     0.043403
      f+1     :     0.006057
      f-1     :     0.005083
      f+2     :     0.008505
      f-2     :     0.003644
      f+3     :     0.004927
      f-3     :     0.006470
 15 H s       :     0.781474  s :     0.781474
      pz      :     0.025381  p :     0.060437
      px      :     0.018047
      py      :     0.017008
 16 C s       :     2.755311  s :     2.755311
      pz      :     0.975794  p :     2.915453
      px      :     1.042236
      py      :     0.897423
      dz2     :     0.073510  d :     0.391202
      dxz     :     0.129747
      dyz     :     0.037195
      dx2y2   :     0.068483
      dxy     :     0.082267
      f0      :     0.007244  f :     0.043496
      f+1     :     0.006699
      f-1     :     0.004445
      f+2     :     0.008772
      f-2     :     0.004436
      f+3     :     0.004931
      f-3     :     0.006969
 17 H s       :     0.772750  s :     0.772750
      pz      :     0.029242  p :     0.061349
      px      :     0.016006
      py      :     0.016102
 18 C s       :     2.699702  s :     2.699702
      pz      :     0.858611  p :     2.878523
      px      :     0.997378
      py      :     1.022534
      dz2     :     0.162233  d :     0.712887
      dxz     :     0.145630
      dyz     :     0.127545
      dx2y2   :     0.155121
      dxy     :     0.122358
      f0      :     0.015075  f :     0.085063
      f+1     :     0.012866
      f-1     :     0.013327
      f+2     :     0.012639
      f-2     :     0.009663
      f+3     :     0.008810
      f-3     :     0.012683
 19 C s       :     2.826301  s :     2.826301
      pz      :     1.073118  p :     3.155666
      px      :     1.006570
      py      :     1.075977
      dz2     :     0.036030  d :     0.255870
      dxz     :     0.064429
      dyz     :     0.030199
      dx2y2   :     0.055005
      dxy     :     0.070206
      f0      :     0.003039  f :     0.024148
      f+1     :     0.003654
      f-1     :     0.001252
      f+2     :     0.003606
      f-2     :     0.002405
      f+3     :     0.004190
      f-3     :     0.006002
 20 H s       :     0.805309  s :     0.805309
      pz      :     0.022537  p :     0.062655
      px      :     0.015670
      py      :     0.024448
 21 H s       :     0.800873  s :     0.800873
      pz      :     0.032499  p :     0.062526
      px      :     0.015609
      py      :     0.014418
 22 H s       :     0.807592  s :     0.807592
      pz      :     0.016327  p :     0.064696
      px      :     0.014392
      py      :     0.033976
 23 C s       :     2.826717  s :     2.826717
      pz      :     1.069531  p :     3.157469
      px      :     1.071618
      py      :     1.016320
      dz2     :     0.052836  d :     0.258281
      dxz     :     0.022226
      dyz     :     0.058947
      dx2y2   :     0.074080
      dxy     :     0.050192
      f0      :     0.002341  f :     0.024457
      f+1     :     0.002911
      f-1     :     0.003543
      f+2     :     0.002824
      f-2     :     0.004123
      f+3     :     0.005207
      f-3     :     0.003508
 24 H s       :     0.807369  s :     0.807369
      pz      :     0.013618  p :     0.063222
      px      :     0.036803
      py      :     0.012800
 25 H s       :     0.800149  s :     0.800149
      pz      :     0.032959  p :     0.062501
      px      :     0.016778
      py      :     0.012765
 26 H s       :     0.804468  s :     0.804468
      pz      :     0.021334  p :     0.062898
      px      :     0.017076
      py      :     0.024488
 27 C s       :     2.826187  s :     2.826187
      pz      :     1.049074  p :     3.155196
      px      :     1.061838
      py      :     1.044285
      dz2     :     0.071112  d :     0.256158
      dxz     :     0.031856
      dyz     :     0.038062
      dx2y2   :     0.089423
      dxy     :     0.025705
      f0      :     0.002458  f :     0.024163
      f+1     :     0.003962
      f-1     :     0.003421
      f+2     :     0.003823
      f-2     :     0.004174
      f+3     :     0.003424
      f-3     :     0.002901
 28 H s       :     0.800635  s :     0.800635
      pz      :     0.032545  p :     0.062540
      px      :     0.016459
      py      :     0.013535
 29 H s       :     0.805506  s :     0.805506
      pz      :     0.013258  p :     0.062677
      px      :     0.036117
      py      :     0.013302
 30 H s       :     0.807402  s :     0.807402
      pz      :     0.016501  p :     0.064322
      px      :     0.014710
      py      :     0.033111
 31 C s       :     2.696022  s :     2.696022
      pz      :     0.814977  p :     2.803673
      px      :     0.958553
      py      :     1.030142
      dz2     :     0.180229  d :     0.560586
      dxz     :     0.087478
      dyz     :     0.135791
      dx2y2   :     0.082397
      dxy     :     0.074690
      f0      :     0.013024  f :     0.069179
      f+1     :     0.012072
      f-1     :     0.020351
      f+2     :     0.007113
      f-2     :     0.006737
      f+3     :     0.005758
      f-3     :     0.004124
 32 C s       :     2.705258  s :     2.705258
      pz      :     1.015585  p :     2.793731
      px      :     0.851521
      py      :     0.926625
      dz2     :     0.122821  d :     0.499206
      dxz     :     0.093370
      dyz     :     0.133580
      dx2y2   :     0.077247
      dxy     :     0.072188
      f0      :     0.008310  f :     0.054379
      f+1     :     0.008533
      f-1     :     0.014294
      f+2     :     0.005692
      f-2     :     0.005971
      f+3     :     0.005337
      f-3     :     0.006242
 33 C s       :     2.749731  s :     2.749731
      pz      :     1.013521  p :     2.913956
      px      :     0.911608
      py      :     0.988827
      dz2     :     0.094545  d :     0.389616
      dxz     :     0.079487
      dyz     :     0.133140
      dx2y2   :     0.040644
      dxy     :     0.041799
      f0      :     0.007373  f :     0.042858
      f+1     :     0.007888
      f-1     :     0.012331
      f+2     :     0.002996
      f-2     :     0.004474
      f+3     :     0.003990
      f-3     :     0.003807
 34 H s       :     0.772134  s :     0.772134
      pz      :     0.019513  p :     0.062064
      px      :     0.016504
      py      :     0.026046
 35 C s       :     2.762180  s :     2.762180
      pz      :     0.995914  p :     2.927939
      px      :     0.907762
      py      :     1.024263
      dz2     :     0.123800  d :     0.396110
      dxz     :     0.035306
      dyz     :     0.084551
      dx2y2   :     0.077755
      dxy     :     0.074699
      f0      :     0.004571  f :     0.044336
      f+1     :     0.003539
      f-1     :     0.011691
      f+2     :     0.007382
      f-2     :     0.007201
      f+3     :     0.005607
      f-3     :     0.004347
 36 H s       :     0.780021  s :     0.780021
      pz      :     0.036696  p :     0.060156
      px      :     0.012354
      py      :     0.011106
 37 C s       :     2.760678  s :     2.760678
      pz      :     1.052103  p :     2.938708
      px      :     0.903586
      py      :     0.983020
      dz2     :     0.111760  d :     0.392305
      dxz     :     0.079603
      dyz     :     0.127492
      dx2y2   :     0.031104
      dxy     :     0.042346
      f0      :     0.007925  f :     0.044579
      f+1     :     0.007543
      f-1     :     0.013931
      f+2     :     0.004138
      f-2     :     0.004451
      f+3     :     0.003827
      f-3     :     0.002764
 38 H s       :     0.779177  s :     0.779177
      pz      :     0.015029  p :     0.060566
      px      :     0.017753
      py      :     0.027784
 39 C s       :     2.753490  s :     2.753490
      pz      :     1.049126  p :     2.916213
      px      :     0.896115
      py      :     0.970972
      dz2     :     0.088317  d :     0.391295
      dxz     :     0.083234
      dyz     :     0.136072
      dx2y2   :     0.043214
      dxy     :     0.040458
      f0      :     0.007589  f :     0.044462
      f+1     :     0.008070
      f-1     :     0.012381
      f+2     :     0.003448
      f-2     :     0.004412
      f+3     :     0.004051
      f-3     :     0.004512
 40 H s       :     0.767718  s :     0.767718
      pz      :     0.020896  p :     0.064287
      px      :     0.017489
      py      :     0.025902
 41 C s       :     2.685479  s :     2.685479
      pz      :     0.987934  p :     2.917538
      px      :     0.977007
      py      :     0.952597
      dz2     :     0.141904  d :     0.636627
      dxz     :     0.131665
      dyz     :     0.104780
      dx2y2   :     0.115251
      dxy     :     0.143027
      f0      :     0.008719  f :     0.068390
      f+1     :     0.011758
      f-1     :     0.009996
      f+2     :     0.007848
      f-2     :     0.010799
      f+3     :     0.007526
      f-3     :     0.011744
 42 C s       :     2.822950  s :     2.822950
      pz      :     1.067206  p :     3.138585
      px      :     1.050493
      py      :     1.020887
      dz2     :     0.056353  d :     0.264444
      dxz     :     0.050487
      dyz     :     0.033404
      dx2y2   :     0.067876
      dxy     :     0.056324
      f0      :     0.003797  f :     0.024195
      f+1     :     0.001567
      f-1     :     0.002419
      f+2     :     0.003650
      f-2     :     0.003839
      f+3     :     0.004577
      f-3     :     0.004345
 43 H s       :     0.802562  s :     0.802562
      pz      :     0.020387  p :     0.063540
      px      :     0.030247
      py      :     0.012906
 44 H s       :     0.804115  s :     0.804115
      pz      :     0.015088  p :     0.062265
      px      :     0.019003
      py      :     0.028174
 45 H s       :     0.805798  s :     0.805798
      pz      :     0.035398  p :     0.063093
      px      :     0.014776
      py      :     0.012920
 46 C s       :     2.824178  s :     2.824178
      pz      :     1.051957  p :     3.139419
      px      :     1.015886
      py      :     1.071577
      dz2     :     0.093448  d :     0.266225
      dxz     :     0.041515
      dyz     :     0.013670
      dx2y2   :     0.028624
      dxy     :     0.088969
      f0      :     0.003015  f :     0.024112
      f+1     :     0.004860
      f-1     :     0.001351
      f+2     :     0.003839
      f-2     :     0.004354
      f+3     :     0.004364
      f-3     :     0.002328
 47 H s       :     0.807966  s :     0.807966
      pz      :     0.036378  p :     0.064305
      px      :     0.013902
      py      :     0.014025
 48 H s       :     0.804315  s :     0.804315
      pz      :     0.015342  p :     0.062382
      px      :     0.018567
      py      :     0.028473
 49 H s       :     0.805914  s :     0.805914
      pz      :     0.014097  p :     0.062639
      px      :     0.020051
      py      :     0.028491
 50 C s       :     2.818207  s :     2.818207
      pz      :     1.013157  p :     3.148465
      px      :     1.060403
      py      :     1.074905
      dz2     :     0.065501  d :     0.274288
      dxz     :     0.087437
      dyz     :     0.050359
      dx2y2   :     0.014783
      dxy     :     0.056208
      f0      :     0.005261  f :     0.024457
      f+1     :     0.004511
      f-1     :     0.005995
      f+2     :     0.003580
      f-2     :     0.001784
      f+3     :     0.002819
      f-3     :     0.000508
 51 H s       :     0.794193  s :     0.794193
      pz      :     0.014773  p :     0.066865
      px      :     0.021766
      py      :     0.030326
 52 H s       :     0.792286  s :     0.792286
      pz      :     0.012663  p :     0.063055
      px      :     0.021883
      py      :     0.028510
 53 H s       :     0.799618  s :     0.799618
      pz      :     0.022576  p :     0.067171
      px      :     0.028742
      py      :     0.015854
 54 C s       :     2.743047  s :     2.743047
      pz      :     0.731150  p :     2.587435
      px      :     0.862229
      py      :     0.994057
      dz2     :     0.136694  d :     0.914550
      dxz     :     0.153697
      dyz     :     0.120618
      dx2y2   :     0.310042
      dxy     :     0.193498
      f0      :     0.011131  f :     0.133991
      f+1     :     0.014063
      f-1     :     0.011912
      f+2     :     0.019900
      f-2     :     0.020004
      f+3     :     0.023449
      f-3     :     0.033532
 55 C s       :     2.703394  s :     2.703394
      pz      :     0.983251  p :     2.878969
      px      :     0.945988
      py      :     0.949730
      dz2     :     0.112041  d :     0.503951
      dxz     :     0.078149
      dyz     :     0.098385
      dx2y2   :     0.117685
      dxy     :     0.097691
      f0      :     0.006186  f :     0.056989
      f+1     :     0.007008
      f-1     :     0.008235
      f+2     :     0.011004
      f-2     :     0.007765
      f+3     :     0.008494
      f-3     :     0.008298
 56 C s       :     2.756433  s :     2.756433
      pz      :     0.946009  p :     2.902155
      px      :     0.925869
      py      :     1.030277
      dz2     :     0.054295  d :     0.390289
      dxz     :     0.045125
      dyz     :     0.113139
      dx2y2   :     0.080583
      dxy     :     0.097148
      f0      :     0.006160  f :     0.043598
      f+1     :     0.005543
      f-1     :     0.004193
      f+2     :     0.007588
      f-2     :     0.005574
      f+3     :     0.007938
      f-3     :     0.006602
 57 H s       :     0.773320  s :     0.773320
      pz      :     0.023829  p :     0.061447
      px      :     0.015633
      py      :     0.021985
 58 C s       :     2.764134  s :     2.764134
      pz      :     0.960443  p :     2.942444
      px      :     0.932224
      py      :     1.049776
      dz2     :     0.054281  d :     0.387694
      dxz     :     0.054567
      dyz     :     0.106723
      dx2y2   :     0.087316
      dxy     :     0.084807
      f0      :     0.006303  f :     0.043379
      f+1     :     0.003947
      f-1     :     0.005563
      f+2     :     0.007833
      f-2     :     0.005603
      f+3     :     0.006140
      f-3     :     0.007989
 59 H s       :     0.780542  s :     0.780542
      pz      :     0.023261  p :     0.060523
      px      :     0.023614
      py      :     0.013647
 60 C s       :     2.766259  s :     2.766259
      pz      :     0.986374  p :     2.929341
      px      :     0.949822
      py      :     0.993145
      dz2     :     0.101203  d :     0.390942
      dxz     :     0.072118
      dyz     :     0.067645
      dx2y2   :     0.085967
      dxy     :     0.064008
      f0      :     0.004690  f :     0.043363
      f+1     :     0.006505
      f-1     :     0.006777
      f+2     :     0.008326
      f-2     :     0.007179
      f+3     :     0.005011
      f-3     :     0.004876
 61 H s       :     0.781450  s :     0.781450
      pz      :     0.011448  p :     0.060284
      px      :     0.013864
      py      :     0.034971
 62 C s       :     2.764032  s :     2.764032
      pz      :     0.960141  p :     2.940602
      px      :     0.952281
      py      :     1.028179
      dz2     :     0.054036  d :     0.388540
      dxz     :     0.046165
      dyz     :     0.114254
      dx2y2   :     0.077603
      dxy     :     0.096483
      f0      :     0.006070  f :     0.043326
      f+1     :     0.005590
      f-1     :     0.004069
      f+2     :     0.007589
      f-2     :     0.005803
      f+3     :     0.007639
      f-3     :     0.006565
 63 H s       :     0.780765  s :     0.780765
      pz      :     0.023847  p :     0.060424
      px      :     0.015856
      py      :     0.020721
 64 C s       :     2.758694  s :     2.758694
      pz      :     0.950629  p :     2.919704
      px      :     0.925097
      py      :     1.043978
      dz2     :     0.054884  d :     0.391683
      dxz     :     0.054486
      dyz     :     0.106100
      dx2y2   :     0.086303
      dxy     :     0.089911
      f0      :     0.006549  f :     0.043599
      f+1     :     0.003785
      f-1     :     0.005827
      f+2     :     0.007576
      f-2     :     0.005678
      f+3     :     0.006088
      f-3     :     0.008096
 65 H s       :     0.772474  s :     0.772474
      pz      :     0.024103  p :     0.063900
      px      :     0.024353
      py      :     0.015444
 66 H s       :     0.648883  s :     0.648883
      pz      :     0.022272  p :     0.111348
      px      :     0.033405
      py      :     0.055671
 67 O s       :     3.418866  s :     3.418866
      pz      :     1.606422  p :     4.617030
      px      :     1.527291
      py      :     1.483318
      dz2     :     0.010993  d :     0.061026
      dxz     :     0.020733
      dyz     :     0.004172
      dx2y2   :     0.015546
      dxy     :     0.009583
      f0      :     0.000543  f :     0.005313
      f+1     :     0.001454
      f-1     :     0.000039
      f+2     :     0.001299
      f-2     :     0.000648
      f+3     :     0.000785
      f-3     :     0.000545
 68 C s       :     2.755835  s :     2.755835
      pz      :     0.938539  p :     2.681690
      px      :     0.976259
      py      :     0.766892
      dz2     :     0.259251  d :     1.019933
      dxz     :     0.313413
      dyz     :     0.165916
      dx2y2   :     0.131450
      dxy     :     0.149903
      f0      :     0.022906  f :     0.162793
      f+1     :     0.055879
      f-1     :     0.016456
      f+2     :     0.016502
      f-2     :     0.022279
      f+3     :     0.014017
      f-3     :     0.014753
 69 C s       :     2.716521  s :     2.716521
      pz      :     1.012675  p :     2.876875
      px      :     0.995544
      py      :     0.868657
      dz2     :     0.118863  d :     0.494256
      dxz     :     0.160333
      dyz     :     0.070688
      dx2y2   :     0.073042
      dxy     :     0.071330
      f0      :     0.007457  f :     0.055159
      f+1     :     0.017664
      f-1     :     0.005411
      f+2     :     0.006120
      f-2     :     0.007021
      f+3     :     0.005712
      f-3     :     0.005773
 70 C s       :     2.759488  s :     2.759488
      pz      :     0.986866  p :     2.920256
      px      :     1.054340
      py      :     0.879050
      dz2     :     0.101911  d :     0.389421
      dxz     :     0.101164
      dyz     :     0.029232
      dx2y2   :     0.076278
      dxy     :     0.080835
      f0      :     0.003128  f :     0.043152
      f+1     :     0.013578
      f-1     :     0.001838
      f+2     :     0.006028
      f-2     :     0.007589
      f+3     :     0.006298
      f-3     :     0.004693
 71 H s       :     0.783419  s :     0.783419
      pz      :     0.034874  p :     0.061937
      px      :     0.011269
      py      :     0.015794
 72 C s       :     2.765165  s :     2.765165
      pz      :     1.035213  p :     2.952496
      px      :     1.011251
      py      :     0.906032
      dz2     :     0.096289  d :     0.391106
      dxz     :     0.139870
      dyz     :     0.060763
      dx2y2   :     0.056522
      dxy     :     0.037661
      f0      :     0.006963  f :     0.043197
      f+1     :     0.012785
      f-1     :     0.005693
      f+2     :     0.004645
      f-2     :     0.005095
      f+3     :     0.004679
      f-3     :     0.003337
 73 H s       :     0.785362  s :     0.785362
      pz      :     0.016847  p :     0.060206
      px      :     0.030257
      py      :     0.013102
 74 C s       :     2.766725  s :     2.766725
      pz      :     1.036165  p :     2.942522
      px      :     1.016552
      py      :     0.889805
      dz2     :     0.096649  d :     0.393223
      dxz     :     0.141468
      dyz     :     0.059712
      dx2y2   :     0.048679
      dxy     :     0.046715
      f0      :     0.006957  f :     0.043285
      f+1     :     0.013222
      f-1     :     0.005267
      f+2     :     0.004896
      f-2     :     0.004876
      f+3     :     0.003903
      f-3     :     0.004164
 75 H s       :     0.785215  s :     0.785215
      pz      :     0.016753  p :     0.060170
      px      :     0.029154
      py      :     0.014263
 76 C s       :     2.765042  s :     2.765042
      pz      :     0.984247  p :     2.952854
      px      :     1.069481
      py      :     0.899126
      dz2     :     0.104342  d :     0.391160
      dxz     :     0.100733
      dyz     :     0.027857
      dx2y2   :     0.078388
      dxy     :     0.079839
      f0      :     0.003157  f :     0.043195
      f+1     :     0.013688
      f-1     :     0.001747
      f+2     :     0.006008
      f-2     :     0.007539
      f+3     :     0.006398
      f-3     :     0.004657
 77 H s       :     0.785460  s :     0.785460
      pz      :     0.033884  p :     0.060190
      px      :     0.010823
      py      :     0.015483
 78 C s       :     2.759214  s :     2.759214
      pz      :     1.019511  p :     2.920397
      px      :     1.017086
      py      :     0.883799
      dz2     :     0.095481  d :     0.389525
      dxz     :     0.136353
      dyz     :     0.060593
      dx2y2   :     0.059176
      dxy     :     0.037922
      f0      :     0.007000  f :     0.043156
      f+1     :     0.012526
      f-1     :     0.005682
      f+2     :     0.004714
      f-2     :     0.005038
      f+3     :     0.004789
      f-3     :     0.003407
 79 H s       :     0.783530  s :     0.783530
      pz      :     0.016465  p :     0.061778
      px      :     0.032525
      py      :     0.012788
 80 O s       :     3.422286  s :     3.422286
      pz      :     1.482913  p :     4.608171
      px      :     1.649488
      py      :     1.475769
      dz2     :     0.023052  d :     0.060856
      dxz     :     0.015772
      dyz     :     0.016195
      dx2y2   :     0.002588
      dxy     :     0.003248
      f0      :     0.001423  f :     0.005115
      f+1     :     0.001260
      f-1     :     0.001409
      f+2     :     0.000402
      f-2     :     0.000523
      f+3     :     0.000042
      f-3     :     0.000055
 81 H s       :     0.657739  s :     0.657739
      pz      :     0.022021  p :     0.127529
      px      :     0.048353
      py      :     0.057156


                      *****************************
                      * MAYER POPULATION ANALYSIS *
                      *****************************

  NA   - Mulliken gross atomic population
  ZA   - Total nuclear charge
  QA   - Mulliken gross atomic charge
  VA   - Mayer's total valence
  BVA  - Mayer's bonded valence
  FA   - Mayer's free valence

  ATOM       NA         ZA         QA         VA         BVA        FA
  0 O      8.4679     8.0000    -0.4679     2.0401     2.0401    -0.0000
  1 O      8.3911     8.0000    -0.3911     2.1487     2.1487    -0.0000
  2 N      7.1156     7.0000    -0.1156     3.3001     3.3001    -0.0000
  3 N      6.7006     7.0000     0.2994     3.5513     3.5513    -0.0000
  4 C      5.7544     6.0000     0.2456     4.2063     4.2063    -0.0000
  5 C      5.8133     6.0000     0.1867     3.4982     3.4982    -0.0000
  6 H      0.7869     1.0000     0.2131     0.9832     0.9832    -0.0000
  7 C      6.1732     6.0000    -0.1732     3.7784     3.7784    -0.0000
  8 C      6.1839     6.0000    -0.1839     3.8944     3.8944    -0.0000
  9 H      0.8365     1.0000     0.1635     0.9618     0.9618     0.0000
 10 C      6.1671     6.0000    -0.1671     3.8985     3.8985     0.0000
 11 H      0.8453     1.0000     0.1547     0.9661     0.9661     0.0000
 12 C      6.1300     6.0000    -0.1300     3.8393     3.8393     0.0000
 13 H      0.8413     1.0000     0.1587     0.9610     0.9610     0.0000
 14 C      6.1634     6.0000    -0.1634     3.8853     3.8853     0.0000
 15 H      0.8413     1.0000     0.1587     0.9611     0.9611     0.0000
 16 C      6.1265     6.0000    -0.1265     3.7890     3.7890    -0.0000
 17 H      0.8406     1.0000     0.1594     0.9709     0.9709    -0.0000
 18 C      5.8528     6.0000     0.1472     3.8978     3.8978    -0.0000
 19 C      6.4280     6.0000    -0.4280     3.8641     3.8641    -0.0000
 20 H      0.8595     1.0000     0.1405     0.9786     0.9786    -0.0000
 21 H      0.8512     1.0000     0.1488     0.9707     0.9707    -0.0000
 22 H      0.8540     1.0000     0.1460     0.9855     0.9855     0.0000
 23 C      6.4358     6.0000    -0.4358     3.8354     3.8354     0.0000
 24 H      0.8492     1.0000     0.1508     0.9817     0.9817    -0.0000
 25 H      0.8483     1.0000     0.1517     0.9724     0.9724     0.0000
 26 H      0.8488     1.0000     0.1512     0.9756     0.9756     0.0000
 27 C      6.4252     6.0000    -0.4252     3.8576     3.8576     0.0000
 28 H      0.8498     1.0000     0.1502     0.9697     0.9697     0.0000
 29 H      0.8596     1.0000     0.1404     0.9783     0.9783     0.0000
 30 H      0.8521     1.0000     0.1479     0.9822     0.9822    -0.0000
 31 C      5.9793     6.0000     0.0207     3.9582     3.9582    -0.0000
 32 C      6.0377     6.0000    -0.0377     3.7399     3.7399     0.0000
 33 C      6.1621     6.0000    -0.1621     3.8232     3.8232    -0.0000
 34 H      0.8300     1.0000     0.1700     0.9632     0.9632    -0.0000
 35 C      6.2054     6.0000    -0.2054     3.9583     3.9583    -0.0000
 36 H      0.8404     1.0000     0.1596     0.9620     0.9620    -0.0000
 37 C      6.1187     6.0000    -0.1187     3.8384     3.8384     0.0000
 38 H      0.8359     1.0000     0.1641     0.9599     0.9599    -0.0000
 39 C      6.2462     6.0000    -0.2462     3.9319     3.9319    -0.0000
 40 H      0.8405     1.0000     0.1595     1.0052     1.0052    -0.0000
 41 C      5.8721     6.0000     0.1279     3.8609     3.8609     0.0000
 42 C      6.4306     6.0000    -0.4306     3.8992     3.8992     0.0000
 43 H      0.8465     1.0000     0.1535     0.9641     0.9641     0.0000
 44 H      0.8595     1.0000     0.1405     0.9716     0.9716     0.0000
 45 H      0.8552     1.0000     0.1448     0.9720     0.9720     0.0000
 46 C      6.4369     6.0000    -0.4369     3.8589     3.8589    -0.0000
 47 H      0.8544     1.0000     0.1456     0.9713     0.9713     0.0000
 48 H      0.8537     1.0000     0.1463     0.9712     0.9712    -0.0000
 49 H      0.8521     1.0000     0.1479     0.9711     0.9711    -0.0000
 50 C      6.4801     6.0000    -0.4801     3.9544     3.9544     0.0000
 51 H      0.8247     1.0000     0.1753     0.9642     0.9642    -0.0000
 52 H      0.8408     1.0000     0.1592     0.9749     0.9749    -0.0000
 53 H      0.8496     1.0000     0.1504     0.9899     0.9899    -0.0000
 54 C      5.4886     6.0000     0.5114     3.9166     3.9166    -0.0000
 55 C      6.0628     6.0000    -0.0628     3.7542     3.7542    -0.0000
 56 C      6.2792     6.0000    -0.2792     4.0022     4.0022     0.0000
 57 H      0.8418     1.0000     0.1582     0.9789     0.9789     0.0000
 58 C      6.1340     6.0000    -0.1340     3.8502     3.8502     0.0000
 59 H      0.8392     1.0000     0.1608     0.9618     0.9618     0.0000
 60 C      6.1474     6.0000    -0.1474     3.9064     3.9064    -0.0000
 61 H      0.8382     1.0000     0.1618     0.9601     0.9601    -0.0000
 62 C      6.1332     6.0000    -0.1332     3.8932     3.8932    -0.0000
 63 H      0.8399     1.0000     0.1601     0.9635     0.9635    -0.0000
 64 C      6.2028     6.0000    -0.2028     3.9282     3.9282    -0.0000
 65 H      0.8115     1.0000     0.1885     0.9763     0.9763    -0.0000
 66 H      0.8014     1.0000     0.1986     1.0547     1.0547    -0.0000
 67 O      8.6106     8.0000    -0.6106     1.8502     1.8502     0.0000
 68 C      5.6039     6.0000     0.3961     4.2797     4.2797     0.0000
 69 C      5.8186     6.0000     0.1814     3.4343     3.4343     0.0000
 70 C      6.2540     6.0000    -0.2540     3.9758     3.9758    -0.0000
 71 H      0.8557     1.0000     0.1443     0.9996     0.9996    -0.0000
 72 C      6.1449     6.0000    -0.1449     3.8850     3.8850     0.0000
 73 H      0.8450     1.0000     0.1550     0.9622     0.9622     0.0000
 74 C      6.1551     6.0000    -0.1551     3.9049     3.9049    -0.0000
 75 H      0.8423     1.0000     0.1577     0.9598     0.9598    -0.0000
 76 C      6.1488     6.0000    -0.1488     3.8909     3.8909     0.0000
 77 H      0.8447     1.0000     0.1553     0.9620     0.9620    -0.0000
 78 C      6.2511     6.0000    -0.2511     3.9960     3.9960     0.0000
 79 H      0.8571     1.0000     0.1429     1.0013     1.0013     0.0000
 80 O      8.6400     8.0000    -0.6400     1.8128     1.8128    -0.0000
 81 H      0.7629     1.0000     0.2371     1.0116     1.0116     0.0000

  Mayer bond orders larger than 0.100000
B(  0-O ,  4-C ) :   1.4681 B(  0-O , 54-C ) :   0.2930 B(  1-O , 54-C ) :   1.9839 
B(  2-N ,  4-C ) :   1.5877 B(  2-N , 18-C ) :   0.8668 B(  2-N , 81-H ) :   0.8099 
B(  3-N ,  5-C ) :   0.8897 B(  3-N , 31-C ) :   0.9719 B(  3-N , 54-C ) :   0.7824 
B(  3-N , 66-H ) :   0.8301 B(  4-C ,  5-C ) :   0.8858 B(  4-C ,  7-C ) :   0.1021 
B(  5-C ,  6-H ) :   0.8964 B(  5-C ,  7-C ) :   0.7764 B(  7-C ,  8-C ) :   1.3442 
B(  7-C , 16-C ) :   1.3009 B(  8-C ,  9-H ) :   0.9790 B(  8-C , 10-C ) :   1.3837 
B( 10-C , 11-H ) :   0.9841 B( 10-C , 12-C ) :   1.3683 B( 12-C , 13-H ) :   0.9760 
B( 12-C , 14-C ) :   1.3671 B( 14-C , 15-H ) :   0.9816 B( 14-C , 16-C ) :   1.3869 
B( 16-C , 17-H ) :   0.9857 B( 18-C , 19-C ) :   0.9843 B( 18-C , 23-C ) :   0.9612 
B( 18-C , 27-C ) :   0.9788 B( 19-C , 20-H ) :   0.9640 B( 19-C , 21-H ) :   0.9606 
B( 19-C , 22-H ) :   0.9608 B( 23-C , 24-H ) :   0.9640 B( 23-C , 25-H ) :   0.9614 
B( 23-C , 26-H ) :   0.9651 B( 27-C , 28-H ) :   0.9601 B( 27-C , 29-H ) :   0.9635 
B( 27-C , 30-H ) :   0.9618 B( 31-C , 32-C ) :   1.3365 B( 31-C , 39-C ) :   1.3969 
B( 32-C , 33-C ) :   1.2782 B( 32-C , 41-C ) :   0.9744 B( 33-C , 34-H ) :   0.9610 
B( 33-C , 35-C ) :   1.4530 B( 35-C , 36-H ) :   0.9778 B( 35-C , 37-C ) :   1.3407 
B( 37-C , 38-H ) :   0.9746 B( 37-C , 39-C ) :   1.4119 B( 39-C , 40-H ) :   0.9671 
B( 41-C , 42-C ) :   0.9518 B( 41-C , 46-C ) :   0.9432 B( 41-C , 50-C ) :   0.9809 
B( 42-C , 43-H ) :   0.9784 B( 42-C , 44-H ) :   0.9572 B( 42-C , 45-H ) :   0.9584 
B( 46-C , 47-H ) :   0.9583 B( 46-C , 48-H ) :   0.9597 B( 46-C , 49-H ) :   0.9703 
B( 50-C , 51-H ) :   0.9681 B( 50-C , 52-H ) :   0.9465 B( 50-C , 53-H ) :   0.9142 
B( 54-C , 55-C ) :   0.8767 B( 55-C , 56-C ) :   1.4106 B( 55-C , 64-C ) :   1.3587 
B( 56-C , 57-H ) :   0.9878 B( 56-C , 58-C ) :   1.4000 B( 58-C , 59-H ) :   0.9763 
B( 58-C , 60-C ) :   1.3793 B( 60-C , 61-H ) :   0.9713 B( 60-C , 62-C ) :   1.3879 
B( 62-C , 63-H ) :   0.9740 B( 62-C , 64-C ) :   1.4323 B( 64-C , 65-H ) :   0.9316 
B( 67-O , 68-C ) :   1.6888 B( 67-O , 69-C ) :  -0.1203 B( 68-C , 69-C ) :   0.9672 
B( 68-C , 80-O ) :   1.6004 B( 69-C , 70-C ) :   1.3460 B( 69-C , 78-C ) :   1.3370 
B( 69-C , 80-O ) :  -0.1218 B( 70-C , 71-H ) :   0.9643 B( 70-C , 72-C ) :   1.4208 
B( 72-C , 73-H ) :   0.9743 B( 72-C , 74-C ) :   1.3901 B( 74-C , 75-H ) :   0.9699 
B( 74-C , 76-C ) :   1.3894 B( 76-C , 77-H ) :   0.9743 B( 76-C , 78-C ) :   1.4285 
B( 78-C , 79-H ) :   0.9637 B( 80-O , 81-H ) :   0.1160 

-------
TIMINGS
-------

Total SCF time: 0 days 0 hours 6 min 31 sec 

Total time                  ....     391.166 sec
Sum of individual times     ....     373.756 sec  ( 95.5%)

Fock matrix formation       ....     342.836 sec  ( 87.6%)
  Split-RI-J                ....      27.526 sec  (  8.0% of F)
  Chain of spheres X        ....     214.587 sec  ( 62.6% of F)
  XC integration            ....      43.737 sec  ( 12.8% of F)
    Basis function eval.    ....       2.520 sec  (  5.8% of XC)
    Density eval.           ....       8.328 sec  ( 19.0% of XC)
    XC-Functional eval.     ....       0.194 sec  (  0.4% of XC)
    XC-Potential eval.      ....       4.143 sec  (  9.5% of XC)
Diagonalization             ....       4.121 sec  (  1.1%)
Density matrix formation    ....       1.169 sec  (  0.3%)
Population analysis         ....       2.204 sec  (  0.6%)
Initial guess               ....       3.179 sec  (  0.8%)
Orbital Transformation      ....       0.000 sec  (  0.0%)
Orbital Orthonormalization  ....       0.000 sec  (  0.0%)
DIIS solution               ....       4.693 sec  (  1.2%)
SOSCF solution              ....       5.071 sec  (  1.3%)
Grid generation             ....      10.483 sec  (  2.7%)

Maximum memory used throughout the entire SCF-calculation: 580.3 MB
[1715591871.614441] [node137:2221235:0]          mpool.c:43   UCX  WARN  object 0x133267c0 was not returned to mpool ucp_requests
[1715591871.614459] [node137:2221235:0]          mpool.c:43   UCX  WARN  object 0x13326980 was not returned to mpool ucp_requests
[1715591871.614465] [node137:2221235:0]          mpool.c:43   UCX  WARN  object 0x13326b40 was not returned to mpool ucp_requests
[1715591871.614689] [node137:2221237:0]          mpool.c:43   UCX  WARN  object 0x13efce80 was not returned to mpool ucp_requests
[1715591871.614707] [node137:2221237:0]          mpool.c:43   UCX  WARN  object 0x13efd200 was not returned to mpool ucp_requests
[1715591871.614712] [node137:2221237:0]          mpool.c:43   UCX  WARN  object 0x13efd3c0 was not returned to mpool ucp_requests
[1715591871.616153] [node137:2221219:0]          mpool.c:43   UCX  WARN  object 0x130e9600 was not returned to mpool ucp_requests
[1715591871.616173] [node137:2221219:0]          mpool.c:43   UCX  WARN  object 0x130e9b40 was not returned to mpool ucp_requests
[1715591871.616179] [node137:2221219:0]          mpool.c:43   UCX  WARN  object 0x130e9d00 was not returned to mpool ucp_requests
[1715591871.620715] [node137:2221233:0]          mpool.c:43   UCX  WARN  object 0x141538c0 was not returned to mpool ucp_requests
[1715591871.620735] [node137:2221233:0]          mpool.c:43   UCX  WARN  object 0x14153a80 was not returned to mpool ucp_requests
[1715591871.620740] [node137:2221233:0]          mpool.c:43   UCX  WARN  object 0x14153c40 was not returned to mpool ucp_requests
[1715591871.620980] [node137:2221228:0]          mpool.c:43   UCX  WARN  object 0x12fbadc0 was not returned to mpool ucp_requests
[1715591871.620994] [node137:2221228:0]          mpool.c:43   UCX  WARN  object 0x12fbaf80 was not returned to mpool ucp_requests
[1715591871.620999] [node137:2221228:0]          mpool.c:43   UCX  WARN  object 0x12fbb140 was not returned to mpool ucp_requests
[1715591871.622253] [node137:2221199:0]          mpool.c:43   UCX  WARN  object 0x13aac700 was not returned to mpool ucp_requests
[1715591871.622265] [node137:2221199:0]          mpool.c:43   UCX  WARN  object 0x13aac8c0 was not returned to mpool ucp_requests
[1715591871.622269] [node137:2221199:0]          mpool.c:43   UCX  WARN  object 0x13aace00 was not returned to mpool ucp_requests
[1715591871.623209] [node137:2221203:0]          mpool.c:43   UCX  WARN  object 0x1433e580 was not returned to mpool ucp_requests
[1715591871.623219] [node137:2221203:0]          mpool.c:43   UCX  WARN  object 0x1433eac0 was not returned to mpool ucp_requests
[1715591871.623224] [node137:2221203:0]          mpool.c:43   UCX  WARN  object 0x1433ee40 was not returned to mpool ucp_requests
[1715591871.623291] [node137:2221191:0]          mpool.c:43   UCX  WARN  object 0x145ce980 was not returned to mpool ucp_requests
[1715591871.623303] [node137:2221191:0]          mpool.c:43   UCX  WARN  object 0x145ceb40 was not returned to mpool ucp_requests
[1715591871.623307] [node137:2221191:0]          mpool.c:43   UCX  WARN  object 0x145ced00 was not returned to mpool ucp_requests
[1715591871.623312] [node137:2221191:0]          mpool.c:43   UCX  WARN  object 0x145ceec0 was not returned to mpool ucp_requests
[1715591871.623315] [node137:2221191:0]          mpool.c:43   UCX  WARN  object 0x145cf080 was not returned to mpool ucp_requests
[1715591871.623695] [node137:2221184:0]          mpool.c:43   UCX  WARN  object 0x12d39900 was not returned to mpool ucp_requests
[1715591871.623706] [node137:2221184:0]          mpool.c:43   UCX  WARN  object 0x12d39c80 was not returned to mpool ucp_requests
[1715591871.623711] [node137:2221184:0]          mpool.c:43   UCX  WARN  object 0x12d39e40 was not returned to mpool ucp_requests
[1715591871.623714] [node137:2221184:0]          mpool.c:43   UCX  WARN  object 0x12d3a000 was not returned to mpool ucp_requests
[1715591871.624159] [node137:2221187:0]          mpool.c:43   UCX  WARN  object 0x13526f00 was not returned to mpool ucp_requests
[1715591871.624170] [node137:2221187:0]          mpool.c:43   UCX  WARN  object 0x135270c0 was not returned to mpool ucp_requests
[1715591871.624174] [node137:2221187:0]          mpool.c:43   UCX  WARN  object 0x13527280 was not returned to mpool ucp_requests
[1715591871.624178] [node137:2221187:0]          mpool.c:43   UCX  WARN  object 0x135277c0 was not returned to mpool ucp_requests
[1715591871.628590] [node137:2221183:0]          mpool.c:43   UCX  WARN  object 0x12b9bc00 was not returned to mpool ucp_requests
[1715591871.628602] [node137:2221183:0]          mpool.c:43   UCX  WARN  object 0x12b9bdc0 was not returned to mpool ucp_requests
[1715591871.628605] [node137:2221183:0]          mpool.c:43   UCX  WARN  object 0x12b9bf80 was not returned to mpool ucp_requests
[1715591871.628610] [node137:2221183:0]          mpool.c:43   UCX  WARN  object 0x12b9c140 was not returned to mpool ucp_requests
[1715591871.638394] [node137:2221214:0]          mpool.c:43   UCX  WARN  object 0x147328c0 was not returned to mpool ucp_requests
[1715591871.638407] [node137:2221214:0]          mpool.c:43   UCX  WARN  object 0x14732a80 was not returned to mpool ucp_requests
[1715591871.638410] [node137:2221214:0]          mpool.c:43   UCX  WARN  object 0x14733180 was not returned to mpool ucp_requests
[1715591871.644606] [node137:2221193:0]          mpool.c:43   UCX  WARN  object 0x1461e4c0 was not returned to mpool ucp_requests
[1715591871.644616] [node137:2221193:0]          mpool.c:43   UCX  WARN  object 0x1461ebc0 was not returned to mpool ucp_requests
[1715591871.644620] [node137:2221193:0]          mpool.c:43   UCX  WARN  object 0x1461ef40 was not returned to mpool ucp_requests
[1715591871.645352] [node137:2221201:0]          mpool.c:43   UCX  WARN  object 0x12b9f700 was not returned to mpool ucp_requests
[1715591871.645370] [node137:2221201:0]          mpool.c:43   UCX  WARN  object 0x12b9fe00 was not returned to mpool ucp_requests
[1715591871.645376] [node137:2221201:0]          mpool.c:43   UCX  WARN  object 0x12ba0180 was not returned to mpool ucp_requests
[1715591871.647302] [node137:2221206:0]          mpool.c:43   UCX  WARN  object 0x13cc0680 was not returned to mpool ucp_requests
[1715591871.647312] [node137:2221206:0]          mpool.c:43   UCX  WARN  object 0x13cc0d80 was not returned to mpool ucp_requests
[1715591871.647317] [node137:2221206:0]          mpool.c:43   UCX  WARN  object 0x13cc1100 was not returned to mpool ucp_requests
[1715591871.649051] [node137:2221225:0]          mpool.c:43   UCX  WARN  object 0x12cacd00 was not returned to mpool ucp_requests
[1715591871.649062] [node137:2221225:0]          mpool.c:43   UCX  WARN  object 0x12cacec0 was not returned to mpool ucp_requests
[1715591871.649065] [node137:2221225:0]          mpool.c:43   UCX  WARN  object 0x12cad080 was not returned to mpool ucp_requests
[1715591871.649306] [node137:2221209:0]          mpool.c:43   UCX  WARN  object 0x12e34580 was not returned to mpool ucp_requests
[1715591871.649316] [node137:2221209:0]          mpool.c:43   UCX  WARN  object 0x12e34740 was not returned to mpool ucp_requests
[1715591871.649320] [node137:2221209:0]          mpool.c:43   UCX  WARN  object 0x12e34e40 was not returned to mpool ucp_requests
[1715591871.650321] [node137:2221218:0]          mpool.c:43   UCX  WARN  object 0x146d0840 was not returned to mpool ucp_requests
[1715591871.650331] [node137:2221218:0]          mpool.c:43   UCX  WARN  object 0x146d0a00 was not returned to mpool ucp_requests
[1715591871.650335] [node137:2221218:0]          mpool.c:43   UCX  WARN  object 0x146d0d80 was not returned to mpool ucp_requests
[1715591871.650458] [node137:2221185:0]          mpool.c:43   UCX  WARN  object 0x13f79800 was not returned to mpool ucp_requests
[1715591871.650469] [node137:2221185:0]          mpool.c:43   UCX  WARN  object 0x13f799c0 was not returned to mpool ucp_requests
[1715591871.650472] [node137:2221185:0]          mpool.c:43   UCX  WARN  object 0x13f79b80 was not returned to mpool ucp_requests
[1715591871.650475] [node137:2221185:0]          mpool.c:43   UCX  WARN  object 0x13f79d40 was not returned to mpool ucp_requests
[1715591871.651187] [node137:2221230:0]          mpool.c:43   UCX  WARN  object 0x140eba00 was not returned to mpool ucp_requests
[1715591871.651197] [node137:2221230:0]          mpool.c:43   UCX  WARN  object 0x140ebbc0 was not returned to mpool ucp_requests
[1715591871.651201] [node137:2221230:0]          mpool.c:43   UCX  WARN  object 0x140ebd80 was not returned to mpool ucp_requests
[1715591871.651285] [node137:2221221:0]          mpool.c:43   UCX  WARN  object 0x13caf840 was not returned to mpool ucp_requests
[1715591871.651296] [node137:2221221:0]          mpool.c:43   UCX  WARN  object 0x13cafbc0 was not returned to mpool ucp_requests
[1715591871.651299] [node137:2221221:0]          mpool.c:43   UCX  WARN  object 0x13cafd80 was not returned to mpool ucp_requests
[1715591871.655302] [node137:2221189:0]          mpool.c:43   UCX  WARN  object 0x14961840 was not returned to mpool ucp_requests
[1715591871.655313] [node137:2221189:0]          mpool.c:43   UCX  WARN  object 0x14961a00 was not returned to mpool ucp_requests
[1715591871.655317] [node137:2221189:0]          mpool.c:43   UCX  WARN  object 0x14961bc0 was not returned to mpool ucp_requests
[1715591871.655320] [node137:2221189:0]          mpool.c:43   UCX  WARN  object 0x14961d80 was not returned to mpool ucp_requests
[1715591871.655323] [node137:2221189:0]          mpool.c:43   UCX  WARN  object 0x149622c0 was not returned to mpool ucp_requests
[1715591871.657217] [node137:2221197:0]          mpool.c:43   UCX  WARN  object 0x14708940 was not returned to mpool ucp_requests
[1715591871.657231] [node137:2221197:0]          mpool.c:43   UCX  WARN  object 0x14708b00 was not returned to mpool ucp_requests
[1715591871.657235] [node137:2221197:0]          mpool.c:43   UCX  WARN  object 0x14708cc0 was not returned to mpool ucp_requests
[1715591871.672601] [node137:2221216:0]          mpool.c:43   UCX  WARN  object 0x1498a400 was not returned to mpool ucp_requests
[1715591871.672612] [node137:2221216:0]          mpool.c:43   UCX  WARN  object 0x1498a940 was not returned to mpool ucp_requests
[1715591871.672615] [node137:2221216:0]          mpool.c:43   UCX  WARN  object 0x1498acc0 was not returned to mpool ucp_requests
[1715591871.674882] [node137:2221182:0]          mpool.c:43   UCX  WARN  object 0x12ee8900 was not returned to mpool ucp_requests
[1715591871.674899] [node137:2221182:0]          mpool.c:43   UCX  WARN  object 0x12ee8c80 was not returned to mpool ucp_requests
[1715591871.674905] [node137:2221182:0]          mpool.c:43   UCX  WARN  object 0x12ee8e40 was not returned to mpool ucp_requests
[1715591871.674908] [node137:2221182:0]          mpool.c:43   UCX  WARN  object 0x12ee9000 was not returned to mpool ucp_requests
[1715591871.677945] [node137:2221211:0]          mpool.c:43   UCX  WARN  object 0x14293540 was not returned to mpool ucp_requests
[1715591871.677959] [node137:2221211:0]          mpool.c:43   UCX  WARN  object 0x14293700 was not returned to mpool ucp_requests
[1715591871.677964] [node137:2221211:0]          mpool.c:43   UCX  WARN  object 0x14293e00 was not returned to mpool ucp_requests
[1715591871.680965] [node137:2221223:0]          mpool.c:43   UCX  WARN  object 0x14427d40 was not returned to mpool ucp_requests
[1715591871.680976] [node137:2221223:0]          mpool.c:43   UCX  WARN  object 0x14427f00 was not returned to mpool ucp_requests
[1715591871.680979] [node137:2221223:0]          mpool.c:43   UCX  WARN  object 0x144280c0 was not returned to mpool ucp_requests
[1715591871.681580] [node137:2221207:0]          mpool.c:43   UCX  WARN  object 0x14540bc0 was not returned to mpool ucp_requests
[1715591871.681600] [node137:2221207:0]          mpool.c:43   UCX  WARN  object 0x14540d80 was not returned to mpool ucp_requests
[1715591871.681603] [node137:2221207:0]          mpool.c:43   UCX  WARN  object 0x14540f40 was not returned to mpool ucp_requests
[1715591871.683329] [node137:2221195:0]          mpool.c:43   UCX  WARN  object 0x134e89c0 was not returned to mpool ucp_requests
[1715591871.683339] [node137:2221195:0]          mpool.c:43   UCX  WARN  object 0x134e8f00 was not returned to mpool ucp_requests
[1715591871.683344] [node137:2221195:0]          mpool.c:43   UCX  WARN  object 0x134e90c0 was not returned to mpool ucp_requests


-------------------------------------------------------------------------------
                          DFT DISPERSION CORRECTION                            
                                                                               
                              DFTD3 V3.1  Rev 1                                
                          USING Becke-Johnson damping                          
-------------------------------------------------------------------------------
The PBE0 functional is recognized
Active option DFTDOPT                   ...         4   

molecular C6(AA) [au] = 70355.008910 


            DFT-D V3
 parameters
 s6 scaling factor         :     1.0000 
 a1 scaling factor         :     0.4145 
 s8 scaling factor         :     1.2177 
 a2 scaling factor         :     4.8593 
 ad hoc parameters k1-k3   :    16.0000     1.3333    -4.0000 

 Edisp/kcal,au: -75.648313705587  -0.120553248617 
 E6   /kcal   : -48.750065347 
 E8   /kcal   : -26.898248358 
 % E8         :  35.556970196 

-------------------------   ----------------
Dispersion correction           -0.120553249
-------------------------   ----------------


-------------------------   --------------------
FINAL SINGLE POINT ENERGY     -1805.024776603417
-------------------------   --------------------


           ************************************************************
           *        Program running with 30 parallel MPI-processes    *
           *              working on a common directory               *
           ************************************************************
------------------------------------------------------------------------------
                         ORCA SCF GRADIENT CALCULATION
------------------------------------------------------------------------------

 ... reading COSX grid (gridx3)
Gradient of the Kohn-Sham DFT energy:
Kohn-Sham wavefunction type      ... RKS
Hartree-Fock exchange scaling    ...    0.250
Number of operators              ...    1
Number of atoms                  ...   82
Basis set dimensions             ... 1542
Integral neglect threshold       ... 2.5e-11
Integral primitive cutoff        ... 2.5e-12
SHARK Integral package           ... ON

Nuc. rep. gradient       (SHARK) ... done (  0.1 sec)
HCore & Overlap gradient (SHARK) ... done (  1.4 sec)
RI-J gradient            (SHARK) ... done (  5.6 sec)
COSX-gradient                    ... done ( 54.3 sec)
Exchange-correlation gradient    ... done
Dispersion correction            ... done

------------------
CARTESIAN GRADIENT
------------------

   1   O   :    0.000049149   -0.014693078   -0.004566508
   2   O   :   -0.001727826   -0.003178572    0.017736224
   3   N   :    0.001159741   -0.012070255   -0.004394113
   4   N   :    0.017672587   -0.001953990    0.004482372
   5   C   :   -0.000470270    0.007510493    0.006709106
   6   C   :    0.003754136   -0.010415312    0.000112257
   7   H   :    0.000912316    0.000932127   -0.001208669
   8   C   :   -0.000305563    0.000613003    0.000107611
   9   C   :   -0.000113724   -0.000066486   -0.000188726
  10   H   :    0.000024858    0.000013936    0.000034297
  11   C   :    0.000024835    0.000021115    0.000098584
  12   H   :   -0.000018472    0.000000727   -0.000013255
  13   C   :   -0.000140057    0.000020850   -0.000090284
  14   H   :   -0.000013376    0.000037908   -0.000009702
  15   C   :   -0.000086330   -0.000063286    0.000188992
  16   H   :   -0.000008748   -0.000029544    0.000022819
  17   C   :   -0.000293336   -0.000519262    0.000206189
  18   H   :   -0.000511630    0.000108667    0.000353038
  19   C   :    0.000813638    0.000185041    0.000166810
  20   C   :   -0.000175053    0.000242117   -0.000198381
  21   H   :   -0.000046847    0.000017879   -0.000010982
  22   H   :    0.000094234   -0.000080239    0.000074599
  23   H   :    0.000125185   -0.000084937   -0.000111497
  24   C   :    0.000749473    0.000399253    0.000239065
  25   H   :   -0.000358874    0.000096340    0.000173629
  26   H   :   -0.000170976   -0.000212579   -0.000146520
  27   H   :   -0.000121134   -0.000292149   -0.000412814
  28   C   :   -0.000101790   -0.000021943    0.000109294
  29   H   :   -0.000029968   -0.000055783    0.000000766
  30   H   :    0.000035354   -0.000035530    0.000013891
  31   H   :   -0.000041409    0.000054025   -0.000317230
  32   C   :    0.001085699   -0.000584371   -0.008248658
  33   C   :    0.000212270    0.000123913    0.001414982
  34   C   :   -0.000034730   -0.000351204   -0.000329529
  35   H   :   -0.000035250    0.000002055    0.000147261
  36   C   :    0.000114663    0.000368176    0.000262513
  37   H   :   -0.000045527    0.000057127    0.000006373
  38   C   :    0.000156252    0.000072816    0.000326209
  39   H   :    0.000078873    0.000036209    0.000137176
  40   C   :    0.000630642   -0.000732731   -0.000557725
  41   H   :    0.000201970    0.000188255   -0.000638975
  42   C   :    0.000100488    0.000350323   -0.000034990
  43   C   :   -0.000222438    0.000021641    0.000024938
  44   H   :    0.000256152    0.000027183   -0.000141451
  45   H   :    0.000039349   -0.000089028   -0.000009086
  46   H   :    0.000017052   -0.000004319    0.000008219
  47   C   :    0.000059687   -0.000171764   -0.000002241
  48   H   :   -0.000027176    0.000025690   -0.000037652
  49   H   :   -0.000083490   -0.000014156    0.000020141
  50   H   :    0.000006183    0.000001076   -0.000005618
  51   C   :    0.000329650   -0.000387036   -0.000270261
  52   H   :    0.000144395   -0.000056532   -0.000021433
  53   H   :   -0.000149127   -0.000094078    0.000111341
  54   H   :   -0.000273207    0.000140436   -0.000035161
  55   C   :   -0.020391401    0.022248027   -0.019792066
  56   C   :   -0.005809820   -0.000101681    0.004610515
  57   C   :   -0.001093595    0.000050669    0.000288526
  58   H   :   -0.000159232    0.000036451   -0.000035087
  59   C   :    0.000157554    0.000232110   -0.000108101
  60   H   :    0.000034823    0.000010090   -0.000098086
  61   C   :   -0.000304733    0.000024039   -0.000011139
  62   H   :   -0.000109019   -0.000018990    0.000013915
  63   C   :    0.000173182    0.000024995   -0.000779236
  64   H   :   -0.000006428   -0.000023013   -0.000026031
  65   C   :    0.000472688    0.002598504    0.000002573
  66   H   :   -0.001177906    0.000942109   -0.000432286
  67   H   :    0.002978686    0.000343563   -0.000256410
  68   O   :   -0.002544840   -0.000283795   -0.001082005
  69   C   :    0.004725433    0.000754894    0.004922327
  70   C   :   -0.000028167    0.000192987   -0.000946430
  71   C   :    0.000071456   -0.000098063   -0.000120162
  72   H   :   -0.000054629    0.000008788    0.000021673
  73   C   :   -0.000084427    0.000031210    0.000027812
  74   H   :    0.000014337    0.000007926    0.000000740
  75   C   :    0.000052132   -0.000023083   -0.000062984
  76   H   :   -0.000010178    0.000003959   -0.000002303
  77   C   :    0.000030950   -0.000090344   -0.000130955
  78   H   :    0.000022734   -0.000002763    0.000023529
  79   C   :    0.000219907    0.000041686    0.000021907
  80   H   :   -0.000007728    0.000021344   -0.000000623
  81   O   :   -0.003779157   -0.004262926   -0.004406999
  82   H   :    0.002844997    0.012280469    0.007109957

Difference to translation invariance:
           :   -0.0005198827    0.0003593758    0.0000398036

Difference to rotation invariance:
           :   -0.0018004551   -0.0062763632    0.0061392818

Norm of the cartesian gradient     ...    0.0553930702
RMS gradient                       ...    0.0035317332
MAX gradient                       ...    0.0222480268

-------
TIMINGS
-------

Total SCF gradient time            ...       90.401 sec

One electron gradient       ....       1.407 sec  (  1.6%)
RI-J Coulomb gradient       ....       5.647 sec  (  6.2%)
COSX gradient               ....      54.326 sec  ( 60.1%)
XC gradient                 ....       9.731 sec  ( 10.8%)
CPCM gradient               ....       2.908 sec  (  3.2%)
   A-Matrix (El+Nuc)        ....       0.891 sec  (  1.0%)
   Potential                ....       2.017 sec  (  2.2%)

Maximum memory used throughout the entire SCFGRAD-calculation: 373.6 MB
------------------------------------------------------------------------------
                         ORCA GEOMETRY RELAXATION STEP
------------------------------------------------------------------------------

Reading the OPT-File                    .... done
Getting information on internals        .... done
Copying old internal coords+grads       .... done
Making the new internal coordinates     .... (new redundants).... done
Validating the new internal coordinates .... (new redundants).... done
Calculating the B-matrix                .... done
Calculating the G,G- and P matrices     .... done
Transforming gradient to internals      .... done
Projecting the internal gradient        .... done
Number of atoms                         ....  82
Number of internal coordinates          .... 446
Current Energy                          .... -1805.024776603 Eh
Current gradient norm                   ....     0.055393070 Eh/bohr
Maximum allowed component of the step   ....  0.150
Current trust radius                    ....  0.300
Evaluating the initial hessian          ....  (Almloef) done
Projecting the Hessian                  .... done
Forming the augmented Hessian           .... done
Diagonalizing the augmented Hessian     .... done
Last element of RFO vector              ....  0.841648087
Lowest eigenvalues of augmented Hessian:
 -0.027938956  0.000072351  0.000941093  0.001206451  0.009958529
Length of the computed step             ....  0.641629671
Warning: the length of the step is outside the trust region - taking restricted step instead
The input lambda is                     ....    -0.027939
   iter:   1  x=   -0.046091  g=   17.721481 f(x)=     0.321689
   iter:   2  x=   -0.066924  g=    6.202319 f(x)=     0.129209
   iter:   3  x=   -0.083310  g=    2.673958 f(x)=     0.043816
   iter:   4  x=   -0.089377  g=    1.608688 f(x)=     0.009760
   iter:   5  x=   -0.089940  g=    1.364891 f(x)=     0.000768
   iter:   6  x=   -0.089944  g=    1.344981 f(x)=     0.000006
   iter:   7  x=   -0.089944  g=    1.344834 f(x)=     0.000000
   iter:   8  x=   -0.089944  g=    1.344834 f(x)=     0.000000
The output lambda is                    ....    -0.089944 (8 iterations)
The final length of the internal step   ....  0.300000000
Converting the step to cartesian space:
 Initial RMS(Int)=    0.0142054117
Transforming coordinates:
 Iter   0:  RMS(Cart)=    0.2017927553 RMS(Int)=    0.2937337336
 Iter   1:  RMS(Cart)=    0.0089486924 RMS(Int)=    0.0025831654
 Iter   2:  RMS(Cart)=    0.0007723637 RMS(Int)=    0.0001545651
 Iter   3:  RMS(Cart)=    0.0000818510 RMS(Int)=    0.0000293038
 Iter   4:  RMS(Cart)=    0.0000104255 RMS(Int)=    0.0000029575
 Iter   5:  RMS(Cart)=    0.0000011516 RMS(Int)=    0.0000004435
 Iter   6:  RMS(Cart)=    0.0000001712 RMS(Int)=    0.0000000541
 Iter   7:  RMS(Cart)=    0.0000000192 RMS(Int)=    0.0000000076
done
Storing new coordinates                 .... done

                                .--------------------.
          ----------------------|Geometry convergence|-------------------------
          Item                value                   Tolerance       Converged
          ---------------------------------------------------------------------
          RMS gradient        0.0031849540            0.0001000000      NO
          MAX gradient        0.0299031187            0.0003000000      NO
          RMS step            0.0142054117            0.0020000000      NO
          MAX step            0.1127924532            0.0040000000      NO
          ........................................................
          Max(Bonds)      0.0358      Max(Angles)    3.36
          Max(Dihed)        6.46      Max(Improp)    0.00
          ---------------------------------------------------------------------

The optimization has not yet converged - more geometry cycles are needed


    ---------------------------------------------------------------------------
                         Redundant Internal Coordinates
                            (Angstroem and degrees)

        Definition                    Value    dE/dq     Step     New-Value
    ----------------------------------------------------------------------------
     1. B(C   4,O   0)                1.2639  0.013361 -0.0072    1.2566   
     2. B(C   4,N   2)                1.2975 -0.003577  0.0021    1.2997   
     3. B(C   5,C   4)                1.5143 -0.000834  0.0009    1.5153   
     4. B(C   5,N   3)                1.4978 -0.021472  0.0234    1.5212   
     5. B(H   6,C   5)                1.0903  0.000492 -0.0006    1.0897   
     6. B(C   7,C   5)                1.5029 -0.000503 -0.0003    1.5026   
     7. B(C   8,C   7)                1.3911 -0.000235  0.0000    1.3911   
     8. B(H   9,C   8)                1.0840  0.000190 -0.0002    1.0838   
     9. B(C  10,C   8)                1.3862 -0.000619  0.0003    1.3865   
    10. B(H  11,C  10)                1.0840 -0.000006  0.0000    1.0840   
    11. B(C  12,C  10)                1.3872 -0.000289  0.0002    1.3874   
    12. B(H  13,C  12)                1.0842 -0.001849  0.0012    1.0854   
    13. B(C  14,C  12)                1.3885 -0.000893  0.0004    1.3889   
    14. B(H  15,C  14)                1.0839 -0.000002  0.0000    1.0839   
    15. B(C  16,C   7)                1.3910 -0.000095 -0.0001    1.3909   
    16. B(C  16,C  14)                1.3860 -0.001004  0.0004    1.3863   
    17. B(H  17,C  16)                1.0842 -0.000554  0.0006    1.0849   
    18. B(C  18,N   2)                1.4793  0.000752 -0.0008    1.4785   
    19. B(C  19,C  18)                1.5239 -0.000002  0.0000    1.5239   
    20. B(H  20,C  19)                1.0925 -0.000018  0.0000    1.0925   
    21. B(H  21,C  19)                1.0921 -0.000041  0.0000    1.0921   
    22. B(H  22,C  19)                1.0900  0.000086 -0.0001    1.0899   
    23. B(C  23,C  18)                1.5212 -0.000011  0.0000    1.5212   
    24. B(H  24,C  23)                1.0925  0.000356 -0.0004    1.0921   
    25. B(H  25,C  23)                1.0912  0.000053 -0.0001    1.0911   
    26. B(H  26,C  23)                1.0922 -0.000502  0.0006    1.0928   
    27. B(C  27,C  18)                1.5237  0.000232 -0.0003    1.5235   
    28. B(H  28,C  27)                1.0921 -0.000016  0.0000    1.0921   
    29. B(H  29,C  27)                1.0924 -0.000044  0.0001    1.0925   
    30. B(H  30,C  27)                1.0906 -0.000150  0.0002    1.0908   
    31. B(C  31,N   3)                1.4595 -0.007533  0.0080    1.4675   
    32. B(C  32,C  31)                1.4000  0.000472 -0.0002    1.3997   
    33. B(C  33,C  32)                1.4032  0.000157 -0.0001    1.4031   
    34. B(H  34,C  33)                1.0816  0.000095 -0.0001    1.0815   
    35. B(C  35,C  33)                1.3792  0.000490 -0.0004    1.3788   
    36. B(H  36,C  35)                1.0840  0.000004 -0.0000    1.0840   
    37. B(C  37,C  35)                1.3863 -0.000057 -0.0000    1.3863   
    38. B(H  38,C  37)                1.0833  0.000123 -0.0001    1.0832   
    39. B(C  39,C  37)                1.3772  0.000407 -0.0003    1.3769   
    40. B(C  39,C  31)                1.3938 -0.000195  0.0002    1.3940   
    41. B(H  40,C  39)                1.0806  0.000578 -0.0007    1.0800   
    42. B(C  41,C  32)                1.5393  0.000006 -0.0002    1.5391   
    43. B(C  42,C  41)                1.5317 -0.000425 -0.0000    1.5317   
    44. B(H  43,C  42)                1.0935 -0.000371 -0.0003    1.0932   
    45. B(H  44,C  42)                1.0935  0.000054 -0.0001    1.0935   
    46. B(H  45,C  42)                1.0919  0.000017 -0.0000    1.0919   
    47. B(C  46,C  41)                1.5362  0.000014 -0.0000    1.5362   
    48. B(H  47,C  46)                1.0895 -0.000039  0.0000    1.0895   
    49. B(H  48,C  46)                1.0929  0.000045 -0.0001    1.0928   
    50. B(H  49,C  46)                1.0935 -0.000008  0.0000    1.0935   
    51. B(C  50,C  41)                1.5269  0.000828 -0.0006    1.5263   
    52. B(H  51,C  50)                1.0921  0.001983 -0.0013    1.0908   
    53. B(H  51,H  13)                4.2648  0.002344 -0.0079    4.2569   
    54. B(H  52,C  50)                1.0921  0.000149 -0.0002    1.0920   
    55. B(H  53,C  50)                1.0935 -0.000203  0.0002    1.0937   
    56. B(C  54,N   3)                1.5097 -0.029903  0.0358    1.5456   
    57. B(C  54,O   1)                1.2071  0.001790 -0.0008    1.2063   
    58. B(C  55,C  54)                1.4910 -0.005290  0.0059    1.4969   
    59. B(C  56,C  55)                1.3924 -0.001177  0.0010    1.3934   
    60. B(H  57,C  56)                1.0838 -0.000062  0.0001    1.0839   
    61. B(C  58,C  56)                1.3856  0.000435 -0.0001    1.3855   
    62. B(H  59,C  58)                1.0839 -0.000040  0.0000    1.0839   
    63. B(C  60,C  58)                1.3878  0.001007 -0.0006    1.3871   
    64. B(H  61,C  60)                1.0842  0.000515 -0.0001    1.0842   
    65. B(H  61,H  43)                3.7347 -0.000788  0.0005    3.7352   
    66. B(C  62,C  60)                1.3884  0.000316 -0.0002    1.3881   
    67. B(H  63,C  62)                1.0840  0.000035 -0.0000    1.0840   
    68. B(C  64,C  62)                1.3858 -0.000112  0.0002    1.3860   
    69. B(C  64,C  55)                1.3908 -0.001661  0.0014    1.3921   
    70. B(H  65,C  64)                1.0827  0.001383 -0.0016    1.0811   
    71. B(H  66,N   3)                1.0215 -0.001681  0.0018    1.0232   
    72. B(C  68,O  67)                1.2494 -0.002750  0.0014    1.2508   
    73. B(C  69,C  68)                1.5076 -0.000903  0.0010    1.5085   
    74. B(C  70,C  69)                1.3921 -0.000005  0.0000    1.3921   
    75. B(H  71,C  70)                1.0833 -0.000019  0.0000    1.0834   
    76. B(C  72,C  70)                1.3866 -0.000008  0.0000    1.3866   
    77. B(H  73,C  72)                1.0846 -0.000019  0.0000    1.0846   
    78. B(C  74,C  72)                1.3888 -0.000009  0.0000    1.3888   
    79. B(H  75,C  74)                1.0847  0.000000 -0.0000    1.0847   
    80. B(C  76,C  74)                1.3889  0.000051 -0.0000    1.3889   
    81. B(H  77,C  76)                1.0846  0.000019 -0.0000    1.0846   
    82. B(C  78,C  76)                1.3865 -0.000149  0.0001    1.3867   
    83. B(C  78,C  69)                1.3919 -0.000279  0.0002    1.3921   
    84. B(H  79,H   9)                3.2514  0.000344 -0.0018    3.2496   
    85. B(H  79,C  78)                1.0836 -0.000008  0.0000    1.0836   
    86. B(O  80,C  68)                1.2630  0.002737 -0.0015    1.2615   
    87. B(H  81,O  80)                1.8164 -0.001095  0.0051    1.8215   
    88. B(H  81,N   2)                1.0493  0.007565 -0.0087    1.0407   
    89. A(C  18,N   2,H  81)          116.89  0.001671   -0.22    116.68   
    90. A(C   4,N   2,H  81)          117.63 -0.003082    0.37    118.00   
    91. A(C   4,N   2,C  18)          125.46  0.001408   -0.15    125.31   
    92. A(C  31,N   3,H  66)          108.79 -0.002330   -0.36    108.43   
    93. A(C   5,N   3,H  66)          107.02 -0.003720    0.59    107.61   
    94. A(C   5,N   3,C  54)          107.42 -0.019278    3.36    110.78   
    95. A(C   5,N   3,C  31)          115.73  0.015769   -2.45    113.27   
    96. A(C  31,N   3,C  54)          111.49  0.001095    0.13    111.63   
    97. A(C  54,N   3,H  66)          105.86  0.007892   -1.18    104.68   
    98. A(O   0,C   4,N   2)          125.02 -0.000194    0.02    125.04   
    99. A(O   0,C   4,C   5)          114.92 -0.003298    0.37    115.30   
   100. A(N   2,C   4,C   5)          120.04  0.003558   -0.43    119.61   
   101. A(C   4,C   5,H   6)          107.98  0.004505   -0.98    107.00   
   102. A(C   4,C   5,C   7)          116.75  0.005700   -0.68    116.08   
   103. A(N   3,C   5,C   7)          110.67  0.005121   -0.85    109.82   
   104. A(H   6,C   5,C   7)          109.79 -0.002540   -0.14    109.65   
   105. A(N   3,C   5,C   4)          102.91 -0.015971    3.09    106.00   
   106. A(N   3,C   5,H   6)          108.30  0.002633   -0.30    108.00   
   107. A(C   8,C   7,C  16)          119.68  0.000357    0.01    119.69   
   108. A(C   5,C   7,C   8)          118.58 -0.000604    0.11    118.69   
   109. A(C   5,C   7,C  16)          121.66  0.000171   -0.10    121.56   
   110. A(C   7,C   8,H   9)          119.65  0.000231   -0.01    119.64   
   111. A(H   9,C   8,C  10)          120.16  0.000109    0.01    120.16   
   112. A(C   7,C   8,C  10)          120.19 -0.000334   -0.00    120.19   
   113. A(C   8,C  10,C  12)          120.00 -0.000373    0.02    120.03   
   114. A(H  11,C  10,C  12)          120.25  0.000171   -0.01    120.24   
   115. A(C   8,C  10,H  11)          119.74  0.000210   -0.02    119.73   
   116. A(C  10,C  12,H  13)          120.04 -0.000053   -0.00    120.04   
   117. A(C  10,C  12,C  14)          119.94  0.000783   -0.04    119.90   
   118. A(H  13,C  12,C  14)          120.02 -0.000727    0.04    120.06   
   119. A(H  15,C  14,C  16)          119.67  0.000180   -0.01    119.66   
   120. A(C  12,C  14,C  16)          120.15 -0.000341    0.02    120.17   
   121. A(C  12,C  14,H  15)          120.17  0.000159   -0.01    120.17   
   122. A(C   7,C  16,H  17)          120.44  0.000345   -0.04    120.40   
   123. A(C  14,C  16,H  17)          119.54 -0.000252    0.04    119.58   
   124. A(C   7,C  16,C  14)          120.02 -0.000093   -0.00    120.02   
   125. A(N   2,C  18,C  19)          110.12  0.000240   -0.07    110.05   
   126. A(C  19,C  18,C  27)          111.32  0.000074   -0.01    111.31   
   127. A(N   2,C  18,C  27)          109.67 -0.000182    0.04    109.71   
   128. A(C  19,C  18,C  23)          109.63 -0.000144    0.03    109.66   
   129. A(N   2,C  18,C  23)          106.33  0.000105   -0.02    106.31   
   130. A(C  23,C  18,C  27)          109.63 -0.000093    0.04    109.67   
   131. A(H  20,C  19,H  21)          108.21 -0.000030    0.00    108.21   
   132. A(C  18,C  19,H  20)          110.58 -0.000092    0.01    110.59   
   133. A(C  18,C  19,H  21)          109.10  0.000154   -0.02    109.08   
   134. A(C  18,C  19,H  22)          111.95  0.000134   -0.02    111.93   
   135. A(H  20,C  19,H  22)          108.69  0.000008   -0.00    108.69   
   136. A(H  21,C  19,H  22)          108.21 -0.000182    0.03    108.24   
   137. A(H  25,C  23,H  26)          108.34  0.000068   -0.02    108.33   
   138. A(H  24,C  23,H  26)          108.50 -0.000052    0.01    108.50   
   139. A(C  18,C  23,H  26)          111.20  0.000181   -0.03    111.17   
   140. A(H  24,C  23,H  25)          108.35  0.000059   -0.00    108.35   
   141. A(C  18,C  23,H  25)          109.18 -0.000211    0.03    109.21   
   142. A(C  18,C  23,H  24)          111.19 -0.000043    0.01    111.20   
   143. A(H  29,C  27,H  30)          108.71 -0.000114    0.01    108.72   
   144. A(H  28,C  27,H  30)          108.11 -0.000206    0.03    108.15   
   145. A(C  18,C  27,H  30)          111.83  0.000341   -0.05    111.78   
   146. A(H  28,C  27,H  29)          108.21 -0.000025    0.01    108.21   
   147. A(C  18,C  27,H  29)          110.62 -0.000025    0.00    110.63   
   148. A(C  18,C  27,H  28)          109.26  0.000014    0.00    109.26   
   149. A(N   3,C  31,C  39)          115.31 -0.003753    0.34    115.66   
   150. A(N   3,C  31,C  32)          122.52  0.003971   -0.33    122.19   
   151. A(C  32,C  31,C  39)          122.12 -0.000236    0.00    122.12   
   152. A(C  31,C  32,C  33)          114.85 -0.000025    0.01    114.86   
   153. A(C  33,C  32,C  41)          115.22 -0.000022   -0.03    115.18   
   154. A(C  31,C  32,C  41)          129.93  0.000047    0.02    129.96   
   155. A(H  34,C  33,C  35)          117.87 -0.000148    0.02    117.89   
   156. A(C  32,C  33,C  35)          123.62  0.000064   -0.00    123.62   
   157. A(C  32,C  33,H  34)          118.50  0.000083   -0.01    118.49   
   158. A(H  36,C  35,C  37)          120.60 -0.000013    0.00    120.60   
   159. A(C  33,C  35,C  37)          119.74 -0.000046   -0.00    119.74   
   160. A(C  33,C  35,H  36)          119.66  0.000056   -0.00    119.65   
   161. A(C  35,C  37,H  38)          121.25 -0.000014    0.00    121.25   
   162. A(H  38,C  37,C  39)          120.00  0.000181   -0.02    119.98   
   163. A(C  35,C  37,C  39)          118.75 -0.000168    0.02    118.77   
   164. A(C  37,C  39,H  40)          119.32  0.000189   -0.04    119.28   
   165. A(C  31,C  39,H  40)          119.85 -0.000564    0.06    119.91   
   166. A(C  31,C  39,C  37)          120.83  0.000369   -0.02    120.80   
   167. A(C  46,C  41,C  50)          105.24 -0.000968    0.12    105.37   
   168. A(C  42,C  41,C  50)          107.77  0.000986   -0.09    107.68   
   169. A(C  32,C  41,C  50)          117.34  0.000143   -0.05    117.29   
   170. A(C  42,C  41,C  46)          109.86 -0.000024   -0.01    109.85   
   171. A(C  32,C  41,C  46)          108.36  0.000337   -0.00    108.36   
   172. A(C  32,C  41,C  42)          108.12 -0.000482    0.03    108.15   
   173. A(H  44,C  42,H  45)          108.09 -0.000056    0.00    108.10   
   174. A(H  43,C  42,H  45)          108.17  0.000071    0.01    108.17   
   175. A(C  41,C  42,H  45)          111.77  0.000041    0.00    111.77   
   176. A(H  43,C  42,H  44)          108.12  0.000194    0.00    108.12   
   177. A(C  41,C  42,H  44)          109.79  0.000247   -0.02    109.77   
   178. A(C  41,C  42,H  43)          110.78 -0.000485    0.01    110.79   
   179. A(H  48,C  46,H  49)          108.01 -0.000031    0.00    108.01   
   180. A(H  47,C  46,H  49)          108.25 -0.000005    0.00    108.25   
   181. A(C  41,C  46,H  49)          110.64 -0.000041    0.01    110.64   
   182. A(H  47,C  46,H  48)          107.47 -0.000036    0.00    107.48   
   183. A(C  41,C  46,H  48)          109.13  0.000104   -0.02    109.11   
   184. A(C  41,C  46,H  47)          113.18  0.000006   -0.00    113.18   
   185. A(H  52,C  50,H  53)          104.82  0.000013   -0.01    104.81   
   186. A(H  51,C  50,H  53)          110.50  0.000161   -0.02    110.48   
   187. A(C  41,C  50,H  53)          113.52  0.000516   -0.07    113.45   
   188. A(H  51,C  50,H  52)          106.56 -0.000123    0.04    106.59   
   189. A(C  41,C  50,H  52)          108.07 -0.000302    0.05    108.12   
   190. A(C  41,C  50,H  51)          112.78 -0.000299    0.03    112.80   
   191. A(N   3,C  54,C  55)          111.06 -0.006396    1.81    112.87   
   192. A(O   1,C  54,C  55)          123.49  0.008408   -0.63    122.86   
   193. A(O   1,C  54,N   3)          115.01 -0.007051    1.27    116.29   
   194. A(C  56,C  55,C  64)          119.98  0.001828   -0.22    119.76   
   195. A(C  54,C  55,C  64)          124.12 -0.007219    0.80    124.92   
   196. A(C  54,C  55,C  56)          115.89  0.005405   -0.58    115.31   
   197. A(H  57,C  56,C  58)          120.54  0.000758   -0.09    120.44   
   198. A(C  55,C  56,C  58)          120.00 -0.001257    0.15    120.16   
   199. A(C  55,C  56,H  57)          119.46  0.000502   -0.06    119.40   
   200. A(H  59,C  58,C  60)          120.24 -0.000075    0.01    120.25   
   201. A(C  56,C  58,C  60)          120.01  0.000086   -0.00    120.00   
   202. A(C  56,C  58,H  59)          119.75 -0.000011   -0.00    119.75   
   203. A(H  61,C  60,C  62)          120.01 -0.000172    0.03    120.04   
   204. A(C  58,C  60,C  62)          119.98  0.000022   -0.04    119.94   
   205. A(C  58,C  60,H  61)          120.01  0.000149    0.01    120.02   
   206. A(H  63,C  62,C  64)          119.59  0.000300   -0.04    119.55   
   207. A(C  60,C  62,C  64)          120.26 -0.000576    0.07    120.33   
   208. A(C  60,C  62,H  63)          120.15  0.000276   -0.04    120.12   
   209. A(C  62,C  64,H  65)          120.07  0.000675   -0.10    119.97   
   210. A(C  55,C  64,H  65)          120.16 -0.000577    0.06    120.22   
   211. A(C  55,C  64,C  62)          119.77 -0.000101    0.04    119.81   
   212. A(O  67,C  68,C  69)          118.40  0.000340   -0.04    118.36   
   213. A(C  69,C  68,O  80)          116.87 -0.001330    0.15    117.02   
   214. A(O  67,C  68,O  80)          124.71  0.000985   -0.10    124.61   
   215. A(C  68,C  69,C  70)          120.54  0.000276   -0.03    120.51   
   216. A(C  70,C  69,C  78)          119.10  0.000283   -0.03    119.07   
   217. A(C  68,C  69,C  78)          120.30 -0.000564    0.06    120.36   
   218. A(H  71,C  70,C  72)          120.30  0.000029   -0.00    120.30   
   219. A(C  69,C  70,C  72)          120.51 -0.000157    0.02    120.53   
   220. A(C  69,C  70,H  71)          119.18  0.000129   -0.01    119.17   
   221. A(C  70,C  72,H  73)          119.93  0.000027   -0.00    119.93   
   222. A(H  73,C  72,C  74)          120.05  0.000045   -0.00    120.04   
   223. A(C  70,C  72,C  74)          120.02 -0.000072    0.01    120.03   
   224. A(H  75,C  74,C  76)          120.08 -0.000029    0.00    120.09   
   225. A(C  72,C  74,C  76)          119.83  0.000065   -0.01    119.82   
   226. A(C  72,C  74,H  75)          120.09 -0.000036    0.00    120.09   
   227. A(H  77,C  76,C  78)          119.95 -0.000038    0.00    119.95   
   228. A(C  74,C  76,C  78)          120.01  0.000010   -0.00    120.00   
   229. A(C  74,C  76,H  77)          120.05  0.000027   -0.00    120.04   
   230. A(C  76,C  78,H  79)          120.32  0.000194   -0.02    120.30   
   231. A(C  69,C  78,H  79)          119.14 -0.000067    0.01    119.15   
   232. A(C  69,C  78,C  76)          120.53 -0.000129    0.02    120.55   
   233. A(C  68,O  80,H  81)          101.14 -0.003849    0.65    101.79   
   234. A(N   2,H  81,O  80)          148.70 -0.011627    2.33    151.03   
   235. D(C   5,C   4,N   2,C  18)    178.97  0.001666   -0.78    178.19   
   236. D(C   5,C   4,N   2,H  81)      0.55  0.001762   -0.83     -0.28   
   237. D(O   0,C   4,N   2,H  81)   -177.67 -0.000920    0.46   -177.21   
   238. D(O   0,C   4,N   2,C  18)      0.74 -0.001015    0.51      1.26   
   239. D(H   6,C   5,C   4,O   0)    125.42  0.002357   -1.84    123.58   
   240. D(C   4,C   5,N   3,C  54)     33.82  0.002870   -2.05     31.76   
   241. D(N   3,C   5,C   4,N   2)   -167.38  0.002490   -1.35   -168.73   
   242. D(C   7,C   5,C   4,O   0)   -110.37  0.006883   -3.33   -113.70   
   243. D(C   4,C   5,N   3,C  31)    159.09  0.000099   -0.93    158.16   
   244. D(C   7,C   5,N   3,C  54)    159.27  0.002535   -1.40    157.87   
   245. D(C   7,C   5,N   3,C  31)    -75.46 -0.000236   -0.28    -75.74   
   246. D(C   7,C   5,C   4,N   2)     71.22  0.004423   -2.15     69.07   
   247. D(H   6,C   5,N   3,C  54)    -80.34  0.004175   -2.27    -82.61   
   248. D(C   4,C   5,N   3,H  66)    -79.49  0.004600   -2.55    -82.04   
   249. D(H   6,C   5,N   3,C  31)     44.93  0.001404   -1.15     43.78   
   250. D(H   6,C   5,C   4,N   2)    -52.98 -0.000104   -0.66    -53.64   
   251. D(C   7,C   5,N   3,H  66)     45.97  0.004265   -1.90     44.07   
   252. D(H   6,C   5,N   3,H  66)    166.35  0.005905   -2.77    163.58   
   253. D(N   3,C   5,C   4,O   0)     11.02  0.004950   -2.53      8.50   
   254. D(C  16,C   7,C   5,C   4)     25.19 -0.005939    1.14     26.32   
   255. D(C  16,C   7,C   5,H   6)    148.46  0.002368   -0.82    147.65   
   256. D(C   8,C   7,C   5,C   4)   -158.07 -0.007481    1.63   -156.44   
   257. D(C   8,C   7,C   5,N   3)     84.71  0.005681   -1.32     83.38   
   258. D(C  16,C   7,C   5,N   3)    -92.04  0.007222   -1.81    -93.85   
   259. D(C   8,C   7,C   5,H   6)    -34.79  0.000826   -0.33    -35.12   
   260. D(C  10,C   8,C   7,C  16)      0.41  0.000629   -0.15      0.26   
   261. D(C  10,C   8,C   7,C   5)   -176.40  0.002144   -0.63   -177.03   
   262. D(H   9,C   8,C   7,C  16)   -179.02 -0.000065    0.01   -179.01   
   263. D(H   9,C   8,C   7,C   5)      4.17  0.001451   -0.46      3.71   
   264. D(H  11,C  10,C   8,C   7)   -179.52 -0.000538    0.14   -179.39   
   265. D(H  11,C  10,C   8,H   9)     -0.10  0.000159   -0.03     -0.13   
   266. D(C  12,C  10,C   8,H   9)    178.77  0.000697   -0.18    178.58   
   267. D(C  12,C  10,C   8,C   7)     -0.66 -0.000001   -0.01     -0.67   
   268. D(C  14,C  12,C  10,H  11)    179.10 -0.000033    0.01    179.10   
   269. D(C  14,C  12,C  10,C   8)      0.24 -0.000573    0.16      0.40   
   270. D(H  13,C  12,C  10,C   8)   -179.24 -0.000897    0.25   -178.99   
   271. D(H  13,C  12,C  10,H  11)     -0.39 -0.000357    0.10     -0.28   
   272. D(C  16,C  14,C  12,H  13)    179.91  0.000853   -0.23    179.68   
   273. D(C  16,C  14,C  12,C  10)      0.43  0.000526   -0.13      0.30   
   274. D(H  15,C  14,C  12,H  13)     -0.28  0.000309   -0.08     -0.36   
   275. D(H  15,C  14,C  12,C  10)   -179.77 -0.000019    0.02   -179.75   
   276. D(H  17,C  16,C  14,H  15)     -0.52 -0.000280    0.09     -0.43   
   277. D(H  17,C  16,C  14,C  12)    179.29 -0.000822    0.23    179.52   
   278. D(C   7,C  16,C  14,H  15)    179.52  0.000646   -0.18    179.33   
   279. D(C   7,C  16,C  14,C  12)     -0.68  0.000104   -0.04     -0.71   
   280. D(H  17,C  16,C   7,C   8)   -179.71  0.000259   -0.09   -179.80   
   281. D(H  17,C  16,C   7,C   5)     -3.00 -0.001330    0.40     -2.60   
   282. D(C  14,C  16,C   7,C   8)      0.26 -0.000676    0.18      0.44   
   283. D(C  14,C  16,C   7,C   5)    176.97 -0.002265    0.68    177.64   
   284. D(C  27,C  18,N   2,C   4)     62.22  0.000230   -0.09     62.13   
   285. D(C  23,C  18,N   2,H  81)     -0.89 -0.000079    0.02     -0.87   
   286. D(C  23,C  18,N   2,C   4)   -179.32  0.000084   -0.04   -179.36   
   287. D(C  19,C  18,N   2,H  81)    117.81 -0.000062    0.00    117.81   
   288. D(C  27,C  18,N   2,H  81)   -119.35  0.000068   -0.03   -119.39   
   289. D(C  19,C  18,N   2,C   4)    -60.62  0.000101   -0.06    -60.68   
   290. D(H  22,C  19,C  18,N   2)     65.36 -0.000028   -0.00     65.36   
   291. D(H  21,C  19,C  18,C  27)     63.24 -0.000052    0.02     63.26   
   292. D(H  21,C  19,C  18,C  23)    -58.24  0.000114   -0.04    -58.28   
   293. D(H  22,C  19,C  18,C  23)   -177.98  0.000154   -0.05   -178.03   
   294. D(H  20,C  19,C  18,C  27)   -177.86 -0.000049    0.02   -177.84   
   295. D(H  21,C  19,C  18,N   2)   -174.89 -0.000068    0.01   -174.88   
   296. D(H  20,C  19,C  18,C  23)     60.66  0.000117   -0.04     60.62   
   297. D(H  20,C  19,C  18,N   2)    -55.99 -0.000065    0.01    -55.98   
   298. D(H  22,C  19,C  18,C  27)    -56.50 -0.000011    0.01    -56.49   
   299. D(H  26,C  23,C  18,C  27)    179.82  0.000071   -0.06    179.76   
   300. D(H  26,C  23,C  18,C  19)    -57.69  0.000009   -0.03    -57.72   
   301. D(H  26,C  23,C  18,N   2)     61.33  0.000276   -0.11     61.22   
   302. D(H  25,C  23,C  18,C  27)    -60.69  0.000132   -0.08    -60.77   
   303. D(H  25,C  23,C  18,C  19)     61.80  0.000070   -0.05     61.75   
   304. D(H  25,C  23,C  18,N   2)   -179.18  0.000338   -0.13   -179.31   
   305. D(H  24,C  23,C  18,C  27)     58.80  0.000043   -0.06     58.74   
   306. D(H  24,C  23,C  18,C  19)   -178.71 -0.000019   -0.02   -178.74   
   307. D(H  24,C  23,C  18,N   2)    -59.69  0.000249   -0.11    -59.80   
   308. D(H  30,C  27,C  18,C  23)   -179.87 -0.000124    0.04   -179.83   
   309. D(H  30,C  27,C  18,C  19)     58.65  0.000072   -0.01     58.64   
   310. D(H  30,C  27,C  18,N   2)    -63.48 -0.000155    0.06    -63.42   
   311. D(H  29,C  27,C  18,C  23)    -58.54 -0.000053    0.02    -58.52   
   312. D(H  29,C  27,C  18,C  19)    179.98  0.000142   -0.03    179.95   
   313. D(H  29,C  27,C  18,N   2)     57.85 -0.000085    0.04     57.89   
   314. D(H  28,C  27,C  18,C  23)     60.47 -0.000090    0.03     60.51   
   315. D(H  28,C  27,C  18,C  19)    -61.00  0.000105   -0.02    -61.02   
   316. D(H  28,C  27,C  18,N   2)    176.87 -0.000122    0.05    176.92   
   317. D(C  39,C  31,N   3,H  66)   -177.64 -0.000956    0.60   -177.04   
   318. D(C  39,C  31,N   3,C  54)     65.98 -0.009788    2.18     68.16   
   319. D(C  39,C  31,N   3,C   5)    -57.17  0.003131   -0.57    -57.74   
   320. D(C  32,C  31,N   3,H  66)      4.79 -0.000455    0.25      5.04   
   321. D(C  32,C  31,N   3,C  54)   -111.59 -0.009287    1.83   -109.76   
   322. D(C  32,C  31,N   3,C   5)    125.26  0.003632   -0.92    124.34   
   323. D(C  41,C  32,C  31,C  39)    176.70 -0.001673    0.27    176.98   
   324. D(C  41,C  32,C  31,N   3)     -5.89 -0.002282    0.65     -5.24   
   325. D(C  33,C  32,C  31,C  39)     -3.38 -0.000861    0.13     -3.25   
   326. D(C  33,C  32,C  31,N   3)    174.03 -0.001470    0.51    174.54   
   327. D(C  35,C  33,C  32,C  41)   -177.80  0.001231   -0.24   -178.05   
   328. D(C  35,C  33,C  32,C  31)      2.27  0.000542   -0.13      2.14   
   329. D(H  34,C  33,C  32,C  41)      2.07  0.000716   -0.12      1.96   
   330. D(H  34,C  33,C  32,C  31)   -177.86  0.000027    0.00   -177.86   
   331. D(C  37,C  35,C  33,H  34)   -179.64  0.000527   -0.08   -179.72   
   332. D(C  37,C  35,C  33,C  32)      0.24  0.000016    0.05      0.29   
   333. D(H  36,C  35,C  33,H  34)     -0.27  0.000283   -0.06     -0.33   
   334. D(H  36,C  35,C  33,C  32)    179.61 -0.000228    0.07    179.67   
   335. D(C  39,C  37,C  35,H  36)    178.89 -0.000027    0.01    178.90   
   336. D(C  39,C  37,C  35,C  33)     -1.75 -0.000272    0.03     -1.72   
   337. D(H  38,C  37,C  35,H  36)     -0.52  0.000186   -0.06     -0.58   
   338. D(H  38,C  37,C  35,C  33)    178.84 -0.000060   -0.04    178.80   
   339. D(H  40,C  39,C  37,H  38)      0.88  0.000296   -0.10      0.78   
   340. D(H  40,C  39,C  37,C  35)   -178.53  0.000507   -0.17   -178.70   
   341. D(C  31,C  39,C  37,H  38)   -179.94 -0.000265    0.05   -179.89   
   342. D(C  31,C  39,C  37,C  35)      0.64 -0.000054   -0.02      0.62   
   343. D(H  40,C  39,C  31,C  32)   -178.77  0.000099    0.08   -178.69   
   344. D(H  40,C  39,C  31,N   3)      3.64  0.000485   -0.26      3.39   
   345. D(C  37,C  39,C  31,C  32)      2.06  0.000657   -0.06      1.99   
   346. D(C  37,C  39,C  31,N   3)   -175.53  0.001043   -0.40   -175.93   
   347. D(C  50,C  41,C  32,C  33)    169.88 -0.002051    0.55    170.43   
   348. D(C  50,C  41,C  32,C  31)    -10.20 -0.001236    0.41     -9.79   
   349. D(C  46,C  41,C  32,C  33)     50.96 -0.001141    0.42     51.39   
   350. D(C  46,C  41,C  32,C  31)   -129.12 -0.000327    0.28   -128.83   
   351. D(C  42,C  41,C  32,C  33)    -68.07 -0.001030    0.42    -67.65   
   352. D(C  42,C  41,C  32,C  31)    111.85 -0.000215    0.28    112.13   
   353. D(H  45,C  42,C  41,C  46)    -60.57 -0.000288    0.03    -60.53   
   354. D(H  45,C  42,C  41,C  32)     57.51 -0.000178    0.04     57.55   
   355. D(H  44,C  42,C  41,C  50)    -54.78  0.000457   -0.08    -54.86   
   356. D(H  44,C  42,C  41,C  46)     59.38 -0.000166    0.02     59.40   
   357. D(H  44,C  42,C  41,C  32)    177.46 -0.000056    0.03    177.48   
   358. D(H  43,C  42,C  41,C  50)     64.57  0.000551   -0.08     64.49   
   359. D(H  43,C  42,C  41,C  46)    178.73 -0.000072    0.01    178.74   
   360. D(H  45,C  42,C  41,C  50)   -174.72  0.000336   -0.06   -174.79   
   361. D(H  43,C  42,C  41,C  32)    -63.19  0.000038    0.02    -63.17   
   362. D(H  49,C  46,C  41,C  50)    -64.81  0.000273   -0.02    -64.82   
   363. D(H  49,C  46,C  41,C  42)    179.42 -0.000349    0.03    179.45   
   364. D(H  49,C  46,C  41,C  32)     61.50  0.000049   -0.00     61.49   
   365. D(H  48,C  46,C  41,C  50)     53.89  0.000274   -0.02     53.88   
   366. D(H  48,C  46,C  41,C  42)    -61.87 -0.000348    0.02    -61.85   
   367. D(H  48,C  46,C  41,C  32)   -179.80  0.000051   -0.00   -179.81   
   368. D(H  47,C  46,C  41,C  50)    173.51  0.000304   -0.02    173.49   
   369. D(H  47,C  46,C  41,C  42)     57.75 -0.000318    0.02     57.76   
   370. D(H  47,C  46,C  41,C  32)    -60.18  0.000080   -0.01    -60.20   
   371. D(H  53,C  50,C  41,C  46)   -167.77 -0.000155    0.06   -167.71   
   372. D(H  53,C  50,C  41,C  42)    -50.57 -0.000203    0.07    -50.50   
   373. D(H  53,C  50,C  41,C  32)     71.67  0.000059    0.00     71.67   
   374. D(H  52,C  50,C  41,C  46)    -51.95 -0.000038    0.04    -51.91   
   375. D(H  52,C  50,C  41,C  42)     65.25 -0.000085    0.05     65.30   
   376. D(H  52,C  50,C  41,C  32)   -172.51  0.000177   -0.02   -172.54   
   377. D(H  51,C  50,C  41,C  46)     65.57 -0.000559    0.13     65.70   
   378. D(H  51,C  50,C  41,C  42)   -177.23 -0.000607    0.14   -177.09   
   379. D(H  51,C  50,C  41,C  32)    -54.99 -0.000344    0.07    -54.92   
   380. D(C  55,C  54,N   3,H  66)    -30.45  0.001744   -1.60    -32.05   
   381. D(C  55,C  54,N   3,C  31)     87.70  0.004256   -2.67     85.03   
   382. D(C  55,C  54,N   3,C   5)   -144.53  0.010977   -3.24   -147.76   
   383. D(O   1,C  54,N   3,H  66)   -176.77  0.005702   -4.82   -181.59   
   384. D(O   1,C  54,N   3,C  31)    -58.62  0.008215   -5.89    -64.51   
   385. D(O   1,C  54,N   3,C   5)     69.15  0.014935   -6.46     62.69   
   386. D(C  64,C  55,C  54,N   3)     69.93  0.006932   -2.81     67.12   
   387. D(C  64,C  55,C  54,O   1)   -147.12 -0.004237    1.61   -145.51   
   388. D(C  56,C  55,C  54,N   3)   -109.06  0.005961   -2.64   -111.70   
   389. D(C  56,C  55,C  54,O   1)     33.88 -0.005208    1.78     35.66   
   390. D(C  58,C  56,C  55,C  64)     -0.49  0.000344   -0.06     -0.55   
   391. D(C  58,C  56,C  55,C  54)    178.55  0.001173   -0.21    178.34   
   392. D(H  57,C  56,C  55,C  64)    179.92 -0.000093    0.01    179.93   
   393. D(H  57,C  56,C  55,C  54)     -1.03  0.000736   -0.14     -1.18   
   394. D(C  60,C  58,C  56,H  57)   -179.92  0.000359   -0.04   -179.95   
   395. D(C  60,C  58,C  56,C  55)      0.50 -0.000081    0.03      0.53   
   396. D(H  59,C  58,C  56,H  57)      0.10  0.000127   -0.02      0.08   
   397. D(H  59,C  58,C  56,C  55)   -179.47 -0.000314    0.04   -179.43   
   398. D(C  62,C  60,C  58,H  59)    179.90  0.000072   -0.04    179.86   
   399. D(C  62,C  60,C  58,C  56)     -0.08 -0.000162   -0.02     -0.10   
   400. D(H  61,C  60,C  58,H  59)     -0.23 -0.000092   -0.02     -0.25   
   401. D(H  61,C  60,C  58,C  56)    179.79 -0.000326   -0.00    179.78   
   402. D(C  64,C  62,C  60,H  61)    179.77  0.000294    0.03    179.80   
   403. D(C  64,C  62,C  60,C  58)     -0.36  0.000131    0.04     -0.32   
   404. D(H  63,C  62,C  60,H  61)     -0.32  0.000159   -0.02     -0.34   
   405. D(H  63,C  62,C  60,C  58)    179.54 -0.000005   -0.00    179.54   
   406. D(H  65,C  64,C  62,H  63)      0.01 -0.000108   -0.00      0.01   
   407. D(H  65,C  64,C  62,C  60)    179.92 -0.000242   -0.05    179.87   
   408. D(C  55,C  64,C  62,H  63)   -179.53  0.000274   -0.03   -179.56   
   409. D(C  55,C  64,C  62,C  60)      0.37  0.000140   -0.07      0.30   
   410. D(H  65,C  64,C  55,C  56)   -179.49  0.000004    0.05   -179.44   
   411. D(H  65,C  64,C  55,C  54)      1.55 -0.001034    0.23      1.79   
   412. D(C  62,C  64,C  55,C  56)      0.05 -0.000373    0.08      0.13   
   413. D(C  62,C  64,C  55,C  54)   -178.90 -0.001410    0.26   -178.65   
   414. D(C  78,C  69,C  68,O  80)    176.95 -0.000424    0.20    177.15   
   415. D(C  78,C  69,C  68,O  67)     -1.71 -0.000211    0.12     -1.59   
   416. D(C  70,C  69,C  68,O  80)     -0.18 -0.000325    0.15     -0.04   
   417. D(C  70,C  69,C  68,O  67)   -178.85 -0.000112    0.07   -178.78   
   418. D(C  72,C  70,C  69,C  78)     -0.28  0.000085   -0.04     -0.31   
   419. D(C  72,C  70,C  69,C  68)    176.90 -0.000037    0.01    176.91   
   420. D(H  71,C  70,C  69,C  78)   -179.47  0.000056   -0.02   -179.49   
   421. D(H  71,C  70,C  69,C  68)     -2.30 -0.000065    0.03     -2.27   
   422. D(C  74,C  72,C  70,H  71)    179.13 -0.000020    0.01    179.14   
   423. D(C  74,C  72,C  70,C  69)     -0.05 -0.000050    0.02     -0.03   
   424. D(H  73,C  72,C  70,H  71)     -0.50 -0.000004    0.00     -0.50   
   425. D(H  73,C  72,C  70,C  69)   -179.68 -0.000033    0.01   -179.67   
   426. D(C  76,C  74,C  72,H  73)    179.92 -0.000033    0.01    179.93   
   427. D(C  76,C  74,C  72,C  70)      0.28 -0.000017    0.01      0.29   
   428. D(H  75,C  74,C  72,H  73)     -0.03  0.000006   -0.00     -0.03   
   429. D(H  75,C  74,C  72,C  70)   -179.66  0.000023   -0.01   -179.67   
   430. D(C  78,C  76,C  74,H  75)    179.75  0.000007   -0.00    179.75   
   431. D(C  78,C  76,C  74,C  72)     -0.19  0.000046   -0.02     -0.21   
   432. D(H  77,C  76,C  74,H  75)      0.01  0.000027   -0.01     -0.00   
   433. D(H  77,C  76,C  74,C  72)   -179.93  0.000067   -0.03   -179.96   
   434. D(H  79,C  78,C  76,C  74)   -179.37  0.000132   -0.06   -179.43   
   435. D(C  69,C  78,C  76,H  77)    179.60 -0.000030    0.01    179.62   
   436. D(C  69,C  78,C  76,C  74)     -0.14 -0.000010    0.00     -0.14   
   437. D(H  79,C  78,C  69,C  70)    179.61 -0.000193    0.09    179.69   
   438. D(H  79,C  78,C  69,C  68)      2.43 -0.000096    0.04      2.47   
   439. D(C  76,C  78,C  69,C  70)      0.37 -0.000055    0.02      0.40   
   440. D(H  79,C  78,C  76,H  77)      0.38  0.000112   -0.05      0.33   
   441. D(C  76,C  78,C  69,C  68)   -176.81  0.000042   -0.02   -176.83   
   442. D(H  81,O  80,C  68,C  69)   -162.05 -0.000552    0.22   -161.83   
   443. D(H  81,O  80,C  68,O  67)     16.53 -0.000792    0.30     16.83   
   444. D(N   2,H  81,O  80,C  68)    140.75 -0.001341    0.71    141.46   
   445. D(O  80,H  81,N   2,C  18)     91.87  0.000421   -0.12     91.75   
   446. D(O  80,H  81,N   2,C   4)    -89.57  0.000337   -0.08    -89.65   
    ----------------------------------------------------------------------------

         *************************************************************
         *                GEOMETRY OPTIMIZATION CYCLE   2            *
         *************************************************************
---------------------------------
CARTESIAN COORDINATES (ANGSTROEM)
---------------------------------
  O      6.180770    2.345302    3.283500
  O      7.746811    2.699676    5.394086
  N      5.353994    4.413642    2.857087
  N      5.497091    2.105798    5.676629
  C      5.508013    3.358402    3.599978
  C      4.903186    3.325781    4.988899
  H      5.258449    4.213434    5.511739
  C      3.403233    3.267333    5.054769
  C      2.767001    3.723021    6.204836
  H      3.353008    4.164809    7.002386
  C      1.389041    3.626647    6.323931
  H      0.899936    3.993193    7.219225
  C      0.638822    3.087397    5.288942
  H     -0.441441    3.026877    5.375263
  C      1.271051    2.636918    4.137213
  H      0.688744    2.218591    3.324287
  C      2.650106    2.719141    4.021913
  H      3.134719    2.357261    3.121277
  C      5.919750    4.595527    1.503236
  C      7.440992    4.523890    1.558612
  H      7.834778    5.258465    2.264965
  H      7.845375    4.750347    0.569682
  H      7.791444    3.534479    1.852098
  C      5.489106    5.979984    1.042775
  H      4.400805    6.066307    1.015361
  H      5.873359    6.159561    0.037445
  H      5.881987    6.755896    1.704494
  C      5.349655    3.541679    0.562304
  H      5.729584    3.716238   -0.446635
  H      4.259296    3.602412    0.531817
  H      5.635753    2.533028    0.863280
  C      5.442317    2.181977    7.141102
  C      4.832244    1.189387    7.916764
  C      4.972233    1.354806    9.302981
  H      4.553534    0.602295    9.957196
  C      5.616368    2.427244    9.882650
  H      5.682541    2.493294   10.962628
  C      6.162190    3.417321    9.080313
  H      6.656603    4.279933    9.510139
  C      6.076620    3.283943    7.712522
  H      6.517547    4.039673    7.079428
  C      4.037286   -0.054979    7.482482
  C      4.856234   -1.296360    7.849201
  H      5.800572   -1.314973    7.298695
  H      4.294893   -2.198867    7.592224
  H      5.083567   -1.330788    8.916589
  C      2.702928   -0.066703    8.243493
  H      2.826577   -0.105938    9.325249
  H      2.129365   -0.948232    7.946528
  H      2.111542    0.819792    7.998353
  C      3.662410   -0.166177    6.007131
  H      3.116569    0.705141    5.642795
  H      2.995943   -1.023159    5.889787
  H      4.514458   -0.383465    5.356737
  C      6.933288    1.836880    5.173073
  C      7.279358    0.380667    5.158842
  C      8.241170   -0.012107    6.087320
  H      8.689164    0.731536    6.736229
  C      8.611896   -1.343491    6.184572
  H      9.354025   -1.643209    6.915567
  C      8.033292   -2.287392    5.348881
  H      8.325667   -3.328757    5.422328
  C      7.081451   -1.897008    4.416929
  H      6.632899   -2.631037    3.757389
  C      6.700045   -0.568003    4.320708
  H      5.959672   -0.270042    3.591418
  H      4.959911    1.288776    5.375104
  O      4.457440    6.578548    5.301672
  C      3.366670    6.503671    4.694061
  C      2.111099    6.914771    5.422201
  C      0.870418    6.825461    4.797263
  H      0.820547    6.491829    3.767763
  C     -0.290016    7.142526    5.486875
  H     -1.252010    7.064358    4.992115
  C     -0.220961    7.552587    6.812003
  H     -1.128464    7.795712    7.354064
  C      1.013280    7.649709    7.441489
  H      1.071378    7.969004    8.476393
  C      2.171943    7.333502    6.748426
  H      3.136631    7.398678    7.237607
  O      3.232165    6.082738    3.512462
  H      4.808580    5.209895    3.246364

----------------------------
CARTESIAN COORDINATES (A.U.)
----------------------------
  NO LB      ZA    FRAG     MASS         X           Y           Z
   0 O     8.0000    0    15.999   11.679963    4.431979    6.204915
   1 O     8.0000    0    15.999   14.639351    5.101649   10.193345
   2 N     7.0000    0    14.007   10.117582    8.340575    5.399112
   3 N     7.0000    0    14.007   10.387997    3.979382   10.727273
   4 C     6.0000    0    12.011   10.408635    6.346459    6.802972
   5 C     6.0000    0    12.011    9.265679    6.284815    9.427653
   6 H     1.0000    0     1.008    9.937029    7.962236   10.415677
   7 C     6.0000    0    12.011    6.431178    6.174365    9.552129
   8 C     6.0000    0    12.011    5.228874    7.035490   11.725442
   9 H     1.0000    0     1.008    6.336268    7.870348   13.232591
  10 C     6.0000    0    12.011    2.624907    6.853370   11.950497
  11 H     1.0000    0     1.008    1.700632    7.546041   13.642358
  12 C     6.0000    0    12.011    1.207198    5.834336    9.994653
  13 H     1.0000    0     1.008   -0.834202    5.719969   10.157776
  14 C     6.0000    0    12.011    2.401939    4.983052    7.818199
  15 H     1.0000    0     1.008    1.301538    4.192530    6.281992
  16 C     6.0000    0    12.011    5.007975    5.138432    7.600314
  17 H     1.0000    0     1.008    5.923761    4.454577    5.898359
  18 C     6.0000    0    12.011   11.186706    8.684287    2.840704
  19 C     6.0000    0    12.011   14.061438    8.548913    2.945351
  20 H     1.0000    0     1.008   14.805584    9.937059    4.280164
  21 H     1.0000    0     1.008   14.825610    8.976854    1.076543
  22 H     1.0000    0     1.008   14.723696    6.679198    3.499959
  23 C     6.0000    0    12.011   10.372908   11.300532    1.970559
  24 H     1.0000    0     1.008    8.316316   11.463658    1.918755
  25 H     1.0000    0     1.008   11.099039   11.639884    0.070760
  26 H     1.0000    0     1.008   11.115345   12.766794    3.221026
  27 C     6.0000    0    12.011   10.109382    6.692803    1.062601
  28 H     1.0000    0     1.008   10.827344    7.022672   -0.844018
  29 H     1.0000    0     1.008    8.048902    6.807571    1.004988
  30 H     1.0000    0     1.008   10.650030    4.786730    1.631363
  31 C     6.0000    0    12.011   10.284489    4.123338   13.494727
  32 C     6.0000    0    12.011    9.131617    2.247616   14.960516
  33 C     6.0000    0    12.011    9.396159    2.560213   17.580086
  34 H     1.0000    0     1.008    8.604932    1.138172   18.816374
  35 C     6.0000    0    12.011   10.613397    4.586826   18.675501
  36 H     1.0000    0     1.008   10.738446    4.711642   20.716365
  37 C     6.0000    0    12.011   11.644852    6.457801   17.159305
  38 H     1.0000    0     1.008   12.579157    8.087901   17.971557
  39 C     6.0000    0    12.011   11.483147    6.205754   14.574555
  40 H     1.0000    0     1.008   12.316379    7.633876   13.378180
  41 C     6.0000    0    12.011    7.629365   -0.103895   14.139842
  42 C     6.0000    0    12.011    9.176951   -2.449765   14.832841
  43 H     1.0000    0     1.008   10.961493   -2.484939   13.792535
  44 H     1.0000    0     1.008    8.116172   -4.155257   14.347223
  45 H     1.0000    0     1.008    9.606550   -2.514826   16.849910
  46 C     6.0000    0    12.011    5.107793   -0.126051   15.577944
  47 H     1.0000    0     1.008    5.341457   -0.200195   17.622167
  48 H     1.0000    0     1.008    4.023918   -1.791899   15.016762
  49 H     1.0000    0     1.008    3.990236    1.549182   15.114697
  50 C     6.0000    0    12.011    6.920952   -0.314030   11.351832
  51 H     1.0000    0     1.008    5.889462    1.332524   10.663337
  52 H     1.0000    0     1.008    5.661513   -1.933491   11.130084
  53 H     1.0000    0     1.008    8.531089   -0.724643   10.122765
  54 C     6.0000    0    12.011   13.102016    3.471200    9.775692
  55 C     6.0000    0    12.011   13.755994    0.719357    9.748799
  56 C     6.0000    0    12.011   15.573554   -0.022879   11.503367
  57 H     1.0000    0     1.008   16.420141    1.382402   12.729629
  58 C     6.0000    0    12.011   16.274126   -2.538830   11.687148
  59 H     1.0000    0     1.008   17.676545   -3.105216   13.068528
  60 C     6.0000    0    12.011   15.180722   -4.322544   10.107921
  61 H     1.0000    0     1.008   15.733231   -6.290440   10.246715
  62 C     6.0000    0    12.011   13.382003   -3.584825    8.346786
  63 H     1.0000    0     1.008   12.534363   -4.971940    7.100437
  64 C     6.0000    0    12.011   12.661251   -1.073370    8.164956
  65 H     1.0000    0     1.008   11.262147   -0.510306    6.786796
  66 H     1.0000    0     1.008    9.372873    2.435434   10.157475
  67 O     8.0000    0    15.999    8.423341   12.431654   10.018707
  68 C     6.0000    0    12.011    6.362083   12.290157    8.870489
  69 C     6.0000    0    12.011    3.989399   13.067024   10.246475
  70 C     6.0000    0    12.011    1.644852   12.898252    9.065513
  71 H     1.0000    0     1.008    1.550608   12.267778    7.120040
  72 C     6.0000    0    12.011   -0.548051   13.497419   10.368692
  73 H     1.0000    0     1.008   -2.365956   13.349701    9.433731
  74 C     6.0000    0    12.011   -0.417555   14.272320   12.872820
  75 H     1.0000    0     1.008   -2.132487   14.731760   13.897166
  76 C     6.0000    0    12.011    1.914822   14.455855   14.062377
  77 H     1.0000    0     1.008    2.024610   15.059235   16.018062
  78 C     6.0000    0    12.011    4.104377   13.858310   12.752677
  79 H     1.0000    0     1.008    5.927373   13.981475   13.677094
  80 O     8.0000    0    15.999    6.107906   11.494710    6.637591
  81 H     1.0000    0     1.008    9.086900    9.845275    6.134739

--------------------------------
INTERNAL COORDINATES (ANGSTROEM)
--------------------------------
 O      0   0   0     0.000000000000     0.00000000     0.00000000
 O      1   0   0     2.651912415949     0.00000000     0.00000000
 N      1   2   0     2.267910658824   104.06667067     0.00000000
 N      2   1   3     2.343877381789    59.68658177    91.81405728
 C      1   2   3     1.256635002814    90.45726006   335.28545554
 C      5   1   2     1.515249659840   115.28926771   303.14437741
 H      6   5   1     1.089725561132   106.98508628   123.57445942
 C      6   5   1     1.502535744217   116.07168467   246.30531106
 C      8   6   5     1.391077770738   118.69072070   203.54978246
 H      9   8   6     1.083820180502   119.64417012     3.71215023
 C      9   8   6     1.386450410634   120.18618431   182.97528405
 H     11   9   8     1.084034637630   119.72686129   180.61315548
 C     11   9   8     1.387378960597   120.02456031   359.32760948
 H     13  11   9     1.085394649249   120.03521173   181.00715378
 C     13  11   9     1.388929976639   119.90223893     0.39538102
 H     15  13  11     1.083940131170   120.16749535   180.25097152
 C     15  13  11     1.386307300975   120.16820420     0.29743073
 H     17  15  13     1.084874251566   119.57909272   179.52095073
 C      3   1   2     1.478538087204    98.32918169   118.03746502
 C     19   3   1     1.523934438364   110.05448306   299.89745917
 H     20  19   3     1.092520973758   110.59059375   304.01948595
 H     20  19   3     1.092149806484   109.08426436   185.11931085
 H     20  19   3     1.089900802591   111.92762818    65.36310374
 C     19   3   1     1.521249654206   106.30753621   181.21952089
 H     24  19   3     1.092063531119   111.20133174   300.20444862
 H     24  19   3     1.091140136576   109.20627702   180.68683224
 H     24  19   3     1.092825498255   111.16835085    61.21711259
 C     19   3   1     1.523468084632   109.70969248    62.70306178
 H     28  19   3     1.092142636048   109.25854472   176.91926806
 H     28  19   3     1.092474683818   110.62592659    57.89104487
 H     28  19   3     1.090786469733   111.78262858   296.58303407
 C      4   2   1     1.467475961774    98.21981002   184.88774450
 C     32   4   2     1.399669489629   122.17430842   225.35242907
 C     33  32   4     1.403053144576   114.86154791   174.53483557
 H     34  33  32     1.081471360231   118.49007651   182.14513209
 C     34  33  32     1.378785180895   123.62059966     2.14329156
 H     36  34  33     1.084017953546   119.65419516   179.67341594
 C     36  34  33     1.386332730491   119.74290101     0.28499989
 H     38  36  34     1.083186304379   121.25131642   178.80396195
 C     38  36  34     1.376940197458   118.76747054   358.28246584
 H     40  38  36     1.079978039430   119.28537378   181.29977003
 C     33  32   4     1.539157422779   129.94816371   354.75752082
 C     42  33  32     1.531726257943   108.15122167   112.12321411
 H     43  42  33     1.093242322482   110.79799817   296.82803170
 H     43  42  33     1.093462406264   109.76587752   177.48443670
 H     43  42  33     1.091870465212   111.77240672    57.55522594
 C     42  33  32     1.536159848304   108.36263584   231.16255820
 H     47  42  33     1.089506618666   113.17661058   299.80248020
 H     47  42  33     1.092819749671   109.11313727   180.19149510
 H     47  42  33     1.093482360628   110.64232891    61.49126878
 C     42  33  32     1.526289146629   117.29015325   350.20078649
 H     51  42  33     1.090815650281   112.80304056   305.07689641
 H     51  42  33     1.091955084096   108.11719035   187.46280556
 H     51  42  33     1.093714373813   113.45016206    71.66877206
 C      2   1   3     1.206268645502    50.23331255   135.02801988
 C     55   2   1     1.496837465482   122.79706746   122.31945973
 C     56  55   2     1.393349640385   115.30908491    35.64109678
 H     57  56  55     1.083876195056   119.39688704   358.81932735
 C     57  56  55     1.385452817657   120.15742071   178.33316812
 H     59  57  56     1.083946031920   119.75271727   180.57328300
 C     59  57  56     1.387123257139   120.00068498     0.53414660
 H     61  59  57     1.084121696001   120.02165396   179.78605480
 C     61  59  57     1.388141439399   119.94223059   359.90276936
 H     63  61  59     1.083969897107   120.11896939   179.54026625
 C     63  61  59     1.385994876209   120.32909778   359.67705177
 H     65  63  61     1.081109810205   119.97086191   179.87495475
 H      4   2   1     1.023232559437   132.11990052    60.76509412
 O      7   6   5     2.505894805861   128.63620427    78.26330715
 C     68   7   6     1.250830959619   105.24630979    14.29089952
 C     69  68   7     1.508525352774   118.36102918   114.93112991
 C     70  69  68     1.392053564883   120.50632603   181.21850274
 H     71  70  69     1.083359642562   119.16984430   357.73035806
 C     71  70  69     1.386615923110   120.52665418   176.90944236
 H     73  71  70     1.084587552555   119.92965517   180.33109188
 C     73  71  70     1.388841703243   120.02787762   359.97246472
 H     75  73  71     1.084666385683   120.09282567   180.33076920
 C     75  73  71     1.388897212255   119.81932012     0.29079459
 H     77  75  73     1.084597333357   120.04296183   180.03581601
 C     77  75  73     1.386659040820   120.00415427   359.79082328
 H     79  77  75     1.083590551089   120.30077047   180.57246780
 O     69  68   7     1.261527479377   124.60667747   296.28640781
 H      3   1   2     1.040687508178   144.93706013   301.28726864

---------------------------
INTERNAL COORDINATES (A.U.)
---------------------------
 O      0   0   0     0.000000000000     0.00000000     0.00000000
 O      1   0   0     5.011388197289     0.00000000     0.00000000
 N      1   2   0     4.285730041378   104.06667067     0.00000000
 N      2   1   3     4.429286343074    59.68658177    91.81405728
 C      1   2   3     2.374696005617    90.45726006   335.28545554
 C      5   1   2     2.863406881614   115.28926771   303.14437741
 H      6   5   1     2.059282871674   106.98508628   123.57445942
 C      6   5   1     2.839381062998   116.07168467   246.30531106
 C      8   6   5     2.628756017681   118.69072070   203.54978246
 H      9   8   6     2.048123319566   119.64417012     3.71215023
 C      9   8   6     2.620011574361   120.18618431   182.97528405
 H     11   9   8     2.048528584805   119.72686129   180.61315548
 C     11   9   8     2.621766279492   120.02456031   359.32760948
 H     13  11   9     2.051098634304   120.03521173   181.00715378
 C     13  11   9     2.624697275041   119.90223893     0.39538102
 H     15  13  11     2.048349993478   120.16749535   180.25097152
 C     15  13  11     2.619741136299   120.16820420     0.29743073
 H     17  15  13     2.050115225203   119.57909272   179.52095073
 C      3   1   2     2.794032063388    98.32918169   118.03746502
 C     19   3   1     2.879818734558   110.05448306   299.89745917
 H     20  19   3     2.064565435967   110.59059375   304.01948595
 H     20  19   3     2.063864031470   109.08426436   185.11931085
 H     20  19   3     2.059614030039   111.92762818    65.36310374
 C     19   3   1     2.874745227772   106.30753621   181.21952089
 H     24  19   3     2.063700994658   111.20133174   300.20444862
 H     24  19   3     2.061956031858   109.20627702   180.68683224
 H     24  19   3     2.065140903868   111.16835085    61.21711259
 C     19   3   1     2.878937453725   109.70969248    62.70306178
 H     28  19   3     2.063850481310   109.25854472   176.91926806
 H     28  19   3     2.064477960658   110.62592659    57.89104487
 H     28  19   3     2.061287698382   111.78262858   296.58303407
 C      4   2   1     2.773127675865    98.21981002   184.88774450
 C     32   4   2     2.644992013404   122.17430842   225.35242907
 C     33  32   4     2.651386194586   114.86154791   174.53483557
 H     34  33  32     2.043684692516   118.49007651   182.14513209
 C     34  33  32     2.605526389400   123.62059966     2.14329156
 H     36  34  33     2.048497056455   119.65419516   179.67341594
 C     36  34  33     2.619789191118   119.74290101     0.28499989
 H     38  36  34     2.046925467291   121.25131642   178.80396195
 C     38  36  34     2.602039875983   118.76747054   358.28246584
 H     40  38  36     2.040862725172   119.28537378   181.29977003
 C     33  32   4     2.908586006045   129.94816371   354.75752082
 C     42  33  32     2.894543139647   108.15122167   112.12321411
 H     43  42  33     2.065928587503   110.79799817   296.82803170
 H     43  42  33     2.066344485577   109.76587752   177.48443670
 H     43  42  33     2.063336152967   111.77240672    57.55522594
 C     42  33  32     2.902921411220   108.36263584   231.16255820
 H     47  42  33     2.058869130374   113.17661058   299.80248020
 H     47  42  33     2.065130040619   109.11313727   180.19149510
 H     47  42  33     2.066382193862   110.64232891    61.49126878
 C     42  33  32     2.884268488306   117.29015325   350.20078649
 H     51  42  33     2.061342841626   112.80304056   305.07689641
 H     51  42  33     2.063496059485   108.11719035   187.46280556
 H     51  42  33     2.066820635240   113.45016206    71.66877206
 C      2   1   3     2.279517383935    50.23331255   135.02801988
 C     55   2   1     2.828612876754   122.79706746   122.31945973
 C     56  55   2     2.633049229126   115.30908491    35.64109678
 H     57  56  55     2.048229171733   119.39688704   358.81932735
 C     57  56  55     2.618126396841   120.15742071   178.33316812
 H     59  57  56     2.048361144280   119.75271727   180.57328300
 C     59  57  56     2.621283069985   120.00068498     0.53414660
 H     61  59  57     2.048693101284   120.02165396   179.78605480
 C     61  59  57     2.623207155611   119.94223059   359.90276936
 H     63  61  59     2.048406242947   120.11896939   179.54026625
 C     63  61  59     2.619150739054   120.32909778   359.67705177
 H     65  63  61     2.043001461984   119.97086191   179.87495475
 H      4   2   1     1.933629308647   132.11990052    60.76509412
 O      7   6   5     4.735454903493   128.63620427    78.26330715
 C     68   7   6     2.363727953509   105.24630979    14.29089952
 C     69  68   7     2.850699782820   118.36102918   114.93112991
 C     70  69  68     2.630600001378   120.50632603   181.21850274
 H     71  70  69     2.047253028985   119.16984430   357.73035806
 C     71  70  69     2.620324347612   120.52665418   176.90944236
 H     73  71  70     2.049573442589   119.92965517   180.33109188
 C     73  71  70     2.624530462499   120.02787762   359.97246472
 H     75  73  71     2.049722415610   120.09282567   180.33076920
 C     75  73  71     2.624635359328   119.81932012     0.29079459
 H     77  75  73     2.049591925626   120.04296183   180.03581601
 C     77  75  73     2.620405828276   120.00415427   359.79082328
 H     79  77  75     2.047689382863   120.30077047   180.57246780
 O     69  68   7     2.383941446439   124.60667747   296.28640781
 H      3   1   2     1.966614381450   144.93706013   301.28726864


           ************************************************************
           *        Program running with 30 parallel MPI-processes    *
           *              working on a common directory               *
           ************************************************************
------------------------------------------------------------------------------
                   ___                                                        
                  /   \      - P O W E R E D   B Y -                         
                 /     \                                                     
                 |  |  |   _    _      __       _____    __    __             
                 |  |  |  | |  | |    /  \     |  _  \  |  |  /  |          
                  \  \/   | |  | |   /    \    | | | |  |  | /  /          
                 / \  \   | |__| |  /  /\  \   | |_| |  |  |/  /          
                |  |  |   |  __  | /  /__\  \  |    /   |      \           
                |  |  |   | |  | | |   __   |  |    \   |  |\   \          
                \     /   | |  | | |  |  |  |  | |\  \  |  | \   \       
                 \___/    |_|  |_| |__|  |__|  |_| \__\ |__|  \__/        
                                                                              
                      - O R C A' S   B I G   F R I E N D -                    
                                      &                                       
                       - I N T E G R A L  F E E D E R -                       
                                                                              
 v1 FN, 2020, v2 2021                                                         
------------------------------------------------------------------------------


Reading SHARK input file AmidiniumBzoateR3opt.SHARKINP.tmp ... ok
----------------------
SHARK INTEGRAL PACKAGE
----------------------

Number of atoms                             ...     82
Number of basis functions                   ...   1542
Number of shells                            ...    622
Maximum angular momentum                    ...      3
Integral batch strategy                     ... SHARK/LIBINT Hybrid
RI-J (if used) integral strategy            ... SPLIT-RIJ (Revised 2003 algorithm where possible)
Printlevel                                  ...      1
Contraction scheme used                     ... SEGMENTED contraction
Coulomb Range Separation                    ... NOT USED
Exchange Range Separation                   ... NOT USED
Finite Nucleus Model                        ... NOT USED
Auxiliary Coulomb fitting basis             ... AVAILABLE
   # of basis functions in Aux-J            ...   2498
   # of shells in Aux-J                     ...    830
   Maximum angular momentum in Aux-J        ...      4
Auxiliary J/K fitting basis                 ... NOT available
Auxiliary Correlation fitting basis         ... NOT available
Auxiliary 'external' fitting basis          ... NOT available
Integral threshold                          ...     2.500000e-11
Primitive cut-off                           ...     2.500000e-12
Primitive pair pre-selection threshold      ...     2.500000e-12

Calculating pre-screening integrals         ... done (  0.1 sec) Dimension = 622
Organizing shell pair data                  ... done (  1.1 sec)
Shell pair information
Total number of shell pairs                 ...    193753
Shell pairs after pre-screening             ...    115774
Total number of primitive shell pairs       ...    584784
Primitive shell pairs kept                  ...    218211
          la=0 lb=0:  31910 shell pairs
          la=1 lb=0:  34646 shell pairs
          la=1 lb=1:   9427 shell pairs
          la=2 lb=0:  15735 shell pairs
          la=2 lb=1:   8657 shell pairs
          la=2 lb=2:   1994 shell pairs
          la=3 lb=0:   7151 shell pairs
          la=3 lb=1:   4059 shell pairs
          la=3 lb=2:   1782 shell pairs
          la=3 lb=3:    413 shell pairs

Calculating one electron integrals          ... done (  0.3 sec)
Calculating RI/J V-Matrix + Cholesky decomp.... done (  0.4 sec)
Calculating Nuclear repulsion               ... done (  0.0 sec) ENN=   5304.623025190080 Eh

SHARK setup successfully completed in   3.3 seconds

Maximum memory used throughout the entire GTOINT-calculation: 168.3 MB
[1715591973.808984] [node137:2223719:0]          mpool.c:43   UCX  WARN  object 0xb777a80 was not returned to mpool ucp_requests
[1715591973.809000] [node137:2223719:0]          mpool.c:43   UCX  WARN  object 0xb777c40 was not returned to mpool ucp_requests
[1715591973.809003] [node137:2223719:0]          mpool.c:43   UCX  WARN  object 0xb777e00 was not returned to mpool ucp_requests
[1715591973.809009] [node137:2223719:0]          mpool.c:43   UCX  WARN  object 0xb777fc0 was not returned to mpool ucp_requests
[1715591973.809012] [node137:2223719:0]          mpool.c:43   UCX  WARN  object 0xb778180 was not returned to mpool ucp_requests
[1715591973.811635] [node137:2223693:0]          mpool.c:43   UCX  WARN  object 0xab0e640 was not returned to mpool ucp_requests
[1715591973.811646] [node137:2223693:0]          mpool.c:43   UCX  WARN  object 0xab0e800 was not returned to mpool ucp_requests
[1715591973.811652] [node137:2223693:0]          mpool.c:43   UCX  WARN  object 0xab0e9c0 was not returned to mpool ucp_requests
[1715591973.811655] [node137:2223693:0]          mpool.c:43   UCX  WARN  object 0xab0eb80 was not returned to mpool ucp_requests
[1715591973.811659] [node137:2223693:0]          mpool.c:43   UCX  WARN  object 0xab0ed40 was not returned to mpool ucp_requests
[1715591973.812124] [node137:2223703:0]          mpool.c:43   UCX  WARN  object 0xae818c0 was not returned to mpool ucp_requests
[1715591973.812136] [node137:2223703:0]          mpool.c:43   UCX  WARN  object 0xae81a80 was not returned to mpool ucp_requests
[1715591973.812139] [node137:2223703:0]          mpool.c:43   UCX  WARN  object 0xae81c40 was not returned to mpool ucp_requests
[1715591973.812141] [node137:2223703:0]          mpool.c:43   UCX  WARN  object 0xae81e00 was not returned to mpool ucp_requests
[1715591973.812144] [node137:2223703:0]          mpool.c:43   UCX  WARN  object 0xae81fc0 was not returned to mpool ucp_requests
[1715591973.813672] [node137:2223709:0]          mpool.c:43   UCX  WARN  object 0xb2d5940 was not returned to mpool ucp_requests
[1715591973.813683] [node137:2223709:0]          mpool.c:43   UCX  WARN  object 0xb2d5b00 was not returned to mpool ucp_requests
[1715591973.813687] [node137:2223709:0]          mpool.c:43   UCX  WARN  object 0xb2d5cc0 was not returned to mpool ucp_requests
[1715591973.813690] [node137:2223709:0]          mpool.c:43   UCX  WARN  object 0xb2d5e80 was not returned to mpool ucp_requests
[1715591973.813693] [node137:2223709:0]          mpool.c:43   UCX  WARN  object 0xb2d6040 was not returned to mpool ucp_requests
[1715591973.814898] [node137:2223699:0]          mpool.c:43   UCX  WARN  object 0xa9feac0 was not returned to mpool ucp_requests
[1715591973.814909] [node137:2223699:0]          mpool.c:43   UCX  WARN  object 0xa9fec80 was not returned to mpool ucp_requests
[1715591973.814913] [node137:2223699:0]          mpool.c:43   UCX  WARN  object 0xa9fee40 was not returned to mpool ucp_requests
[1715591973.814915] [node137:2223699:0]          mpool.c:43   UCX  WARN  object 0xa9ff000 was not returned to mpool ucp_requests
[1715591973.814918] [node137:2223699:0]          mpool.c:43   UCX  WARN  object 0xa9ff1c0 was not returned to mpool ucp_requests
[1715591973.814920] [node137:2223699:0]          mpool.c:43   UCX  WARN  object 0xa9ff380 was not returned to mpool ucp_requests
[1715591973.815471] [node137:2223700:0]          mpool.c:43   UCX  WARN  object 0xb0d5b40 was not returned to mpool ucp_requests
[1715591973.815484] [node137:2223700:0]          mpool.c:43   UCX  WARN  object 0xb0d5d00 was not returned to mpool ucp_requests
[1715591973.815489] [node137:2223700:0]          mpool.c:43   UCX  WARN  object 0xb0d5ec0 was not returned to mpool ucp_requests
[1715591973.815494] [node137:2223700:0]          mpool.c:43   UCX  WARN  object 0xb0d6080 was not returned to mpool ucp_requests
[1715591973.815497] [node137:2223700:0]          mpool.c:43   UCX  WARN  object 0xb0d6240 was not returned to mpool ucp_requests
[1715591973.815383] [node137:2223702:0]          mpool.c:43   UCX  WARN  object 0xad6b980 was not returned to mpool ucp_requests
[1715591973.815402] [node137:2223702:0]          mpool.c:43   UCX  WARN  object 0xad6bb40 was not returned to mpool ucp_requests
[1715591973.815405] [node137:2223702:0]          mpool.c:43   UCX  WARN  object 0xad6bd00 was not returned to mpool ucp_requests
[1715591973.815410] [node137:2223702:0]          mpool.c:43   UCX  WARN  object 0xad6bec0 was not returned to mpool ucp_requests
[1715591973.815414] [node137:2223702:0]          mpool.c:43   UCX  WARN  object 0xad6c080 was not returned to mpool ucp_requests
[1715591973.819429] [node137:2223712:0]          mpool.c:43   UCX  WARN  object 0xaec8ac0 was not returned to mpool ucp_requests
[1715591973.819448] [node137:2223712:0]          mpool.c:43   UCX  WARN  object 0xaec8c80 was not returned to mpool ucp_requests
[1715591973.819453] [node137:2223712:0]          mpool.c:43   UCX  WARN  object 0xaec8e40 was not returned to mpool ucp_requests
[1715591973.819456] [node137:2223712:0]          mpool.c:43   UCX  WARN  object 0xaec9000 was not returned to mpool ucp_requests
[1715591973.819461] [node137:2223712:0]          mpool.c:43   UCX  WARN  object 0xaec91c0 was not returned to mpool ucp_requests
[1715591973.821535] [node137:2223713:0]          mpool.c:43   UCX  WARN  object 0xc0a47c0 was not returned to mpool ucp_requests
[1715591973.821549] [node137:2223713:0]          mpool.c:43   UCX  WARN  object 0xc0a4980 was not returned to mpool ucp_requests
[1715591973.821560] [node137:2223713:0]          mpool.c:43   UCX  WARN  object 0xc0a4b40 was not returned to mpool ucp_requests
[1715591973.821564] [node137:2223713:0]          mpool.c:43   UCX  WARN  object 0xc0a4d00 was not returned to mpool ucp_requests
[1715591973.821567] [node137:2223713:0]          mpool.c:43   UCX  WARN  object 0xc0a4ec0 was not returned to mpool ucp_requests
[1715591973.822601] [node137:2223714:0]          mpool.c:43   UCX  WARN  object 0xc61b7c0 was not returned to mpool ucp_requests
[1715591973.822612] [node137:2223714:0]          mpool.c:43   UCX  WARN  object 0xc61b980 was not returned to mpool ucp_requests
[1715591973.822617] [node137:2223714:0]          mpool.c:43   UCX  WARN  object 0xc61bb40 was not returned to mpool ucp_requests
[1715591973.822620] [node137:2223714:0]          mpool.c:43   UCX  WARN  object 0xc61bd00 was not returned to mpool ucp_requests
[1715591973.822623] [node137:2223714:0]          mpool.c:43   UCX  WARN  object 0xc61bec0 was not returned to mpool ucp_requests
[1715591973.824521] [node137:2223715:0]          mpool.c:43   UCX  WARN  object 0xb5d0a40 was not returned to mpool ucp_requests
[1715591973.824532] [node137:2223715:0]          mpool.c:43   UCX  WARN  object 0xb5d0c00 was not returned to mpool ucp_requests
[1715591973.824537] [node137:2223715:0]          mpool.c:43   UCX  WARN  object 0xb5d0dc0 was not returned to mpool ucp_requests
[1715591973.824540] [node137:2223715:0]          mpool.c:43   UCX  WARN  object 0xb5d0f80 was not returned to mpool ucp_requests
[1715591973.824544] [node137:2223715:0]          mpool.c:43   UCX  WARN  object 0xb5d1140 was not returned to mpool ucp_requests
[1715591973.819848] [node137:2223716:0]          mpool.c:43   UCX  WARN  object 0xacc7a40 was not returned to mpool ucp_requests
[1715591973.819861] [node137:2223716:0]          mpool.c:43   UCX  WARN  object 0xacc7c00 was not returned to mpool ucp_requests
[1715591973.819866] [node137:2223716:0]          mpool.c:43   UCX  WARN  object 0xacc7dc0 was not returned to mpool ucp_requests
[1715591973.819870] [node137:2223716:0]          mpool.c:43   UCX  WARN  object 0xacc7f80 was not returned to mpool ucp_requests
[1715591973.819873] [node137:2223716:0]          mpool.c:43   UCX  WARN  object 0xacc8140 was not returned to mpool ucp_requests
[1715591973.840305] [node137:2223717:0]          mpool.c:43   UCX  WARN  object 0xb50b840 was not returned to mpool ucp_requests
[1715591973.840317] [node137:2223717:0]          mpool.c:43   UCX  WARN  object 0xb50ba00 was not returned to mpool ucp_requests
[1715591973.840321] [node137:2223717:0]          mpool.c:43   UCX  WARN  object 0xb50bbc0 was not returned to mpool ucp_requests
[1715591973.840325] [node137:2223717:0]          mpool.c:43   UCX  WARN  object 0xb50bd80 was not returned to mpool ucp_requests
[1715591973.840328] [node137:2223717:0]          mpool.c:43   UCX  WARN  object 0xb50bf40 was not returned to mpool ucp_requests
[1715591973.823035] [node137:2223718:0]          mpool.c:43   UCX  WARN  object 0xbfe4940 was not returned to mpool ucp_requests
[1715591973.823047] [node137:2223718:0]          mpool.c:43   UCX  WARN  object 0xbfe4b00 was not returned to mpool ucp_requests
[1715591973.823051] [node137:2223718:0]          mpool.c:43   UCX  WARN  object 0xbfe4cc0 was not returned to mpool ucp_requests
[1715591973.823054] [node137:2223718:0]          mpool.c:43   UCX  WARN  object 0xbfe4e80 was not returned to mpool ucp_requests
[1715591973.823058] [node137:2223718:0]          mpool.c:43   UCX  WARN  object 0xbfe5040 was not returned to mpool ucp_requests
[1715591973.863998] [node137:2223721:0]          mpool.c:43   UCX  WARN  object 0xc2c8940 was not returned to mpool ucp_requests
[1715591973.864012] [node137:2223721:0]          mpool.c:43   UCX  WARN  object 0xc2c8b00 was not returned to mpool ucp_requests
[1715591973.864016] [node137:2223721:0]          mpool.c:43   UCX  WARN  object 0xc2c8cc0 was not returned to mpool ucp_requests
[1715591973.864020] [node137:2223721:0]          mpool.c:43   UCX  WARN  object 0xc2c8e80 was not returned to mpool ucp_requests
[1715591973.864023] [node137:2223721:0]          mpool.c:43   UCX  WARN  object 0xc2c9040 was not returned to mpool ucp_requests
[1715591973.843840] [node137:2223694:0]          mpool.c:43   UCX  WARN  object 0xb867ac0 was not returned to mpool ucp_requests
[1715591973.843852] [node137:2223694:0]          mpool.c:43   UCX  WARN  object 0xb867e40 was not returned to mpool ucp_requests
[1715591973.843856] [node137:2223694:0]          mpool.c:43   UCX  WARN  object 0xb868000 was not returned to mpool ucp_requests
[1715591973.843859] [node137:2223694:0]          mpool.c:43   UCX  WARN  object 0xb8681c0 was not returned to mpool ucp_requests
[1715591973.816263] [node137:2223695:0]          mpool.c:43   UCX  WARN  object 0xb65e8c0 was not returned to mpool ucp_requests
[1715591973.816277] [node137:2223695:0]          mpool.c:43   UCX  WARN  object 0xb65ec40 was not returned to mpool ucp_requests
[1715591973.816280] [node137:2223695:0]          mpool.c:43   UCX  WARN  object 0xb65ee00 was not returned to mpool ucp_requests
[1715591973.817649] [node137:2223696:0]          mpool.c:43   UCX  WARN  object 0xaafdb00 was not returned to mpool ucp_requests
[1715591973.817662] [node137:2223696:0]          mpool.c:43   UCX  WARN  object 0xaafdcc0 was not returned to mpool ucp_requests
[1715591973.817667] [node137:2223696:0]          mpool.c:43   UCX  WARN  object 0xaafde80 was not returned to mpool ucp_requests
[1715591973.817670] [node137:2223696:0]          mpool.c:43   UCX  WARN  object 0xaafe040 was not returned to mpool ucp_requests
[1715591973.817674] [node137:2223696:0]          mpool.c:43   UCX  WARN  object 0xaafe200 was not returned to mpool ucp_requests
[1715591973.817679] [node137:2223696:0]          mpool.c:43   UCX  WARN  object 0xaafe3c0 was not returned to mpool ucp_requests
[1715591973.832007] [node137:2223697:0]          mpool.c:43   UCX  WARN  object 0xb8a5840 was not returned to mpool ucp_requests
[1715591973.832025] [node137:2223697:0]          mpool.c:43   UCX  WARN  object 0xb8a5a00 was not returned to mpool ucp_requests
[1715591973.832029] [node137:2223697:0]          mpool.c:43   UCX  WARN  object 0xb8a5bc0 was not returned to mpool ucp_requests
[1715591973.832033] [node137:2223697:0]          mpool.c:43   UCX  WARN  object 0xb8a5d80 was not returned to mpool ucp_requests
[1715591973.832036] [node137:2223697:0]          mpool.c:43   UCX  WARN  object 0xb8a5f40 was not returned to mpool ucp_requests
[1715591973.832039] [node137:2223697:0]          mpool.c:43   UCX  WARN  object 0xb8a6100 was not returned to mpool ucp_requests
[1715591973.852817] [node137:2223698:0]          mpool.c:43   UCX  WARN  object 0xc88f9c0 was not returned to mpool ucp_requests
[1715591973.852832] [node137:2223698:0]          mpool.c:43   UCX  WARN  object 0xc88fb80 was not returned to mpool ucp_requests
[1715591973.852835] [node137:2223698:0]          mpool.c:43   UCX  WARN  object 0xc88fd40 was not returned to mpool ucp_requests
[1715591973.852838] [node137:2223698:0]          mpool.c:43   UCX  WARN  object 0xc88ff00 was not returned to mpool ucp_requests
[1715591973.852840] [node137:2223698:0]          mpool.c:43   UCX  WARN  object 0xc8900c0 was not returned to mpool ucp_requests
[1715591973.852843] [node137:2223698:0]          mpool.c:43   UCX  WARN  object 0xc890280 was not returned to mpool ucp_requests
[1715591973.845991] [node137:2223701:0]          mpool.c:43   UCX  WARN  object 0xbd48940 was not returned to mpool ucp_requests
[1715591973.846002] [node137:2223701:0]          mpool.c:43   UCX  WARN  object 0xbd48b00 was not returned to mpool ucp_requests
[1715591973.846006] [node137:2223701:0]          mpool.c:43   UCX  WARN  object 0xbd48cc0 was not returned to mpool ucp_requests
[1715591973.846009] [node137:2223701:0]          mpool.c:43   UCX  WARN  object 0xbd48e80 was not returned to mpool ucp_requests
[1715591973.846013] [node137:2223701:0]          mpool.c:43   UCX  WARN  object 0xbd49040 was not returned to mpool ucp_requests
[1715591973.840719] [node137:2223704:0]          mpool.c:43   UCX  WARN  object 0xc331840 was not returned to mpool ucp_requests
[1715591973.840731] [node137:2223704:0]          mpool.c:43   UCX  WARN  object 0xc331a00 was not returned to mpool ucp_requests
[1715591973.840735] [node137:2223704:0]          mpool.c:43   UCX  WARN  object 0xc331bc0 was not returned to mpool ucp_requests
[1715591973.840739] [node137:2223704:0]          mpool.c:43   UCX  WARN  object 0xc331d80 was not returned to mpool ucp_requests
[1715591973.840742] [node137:2223704:0]          mpool.c:43   UCX  WARN  object 0xc331f40 was not returned to mpool ucp_requests
[1715591973.826998] [node137:2223706:0]          mpool.c:43   UCX  WARN  object 0xbba0bc0 was not returned to mpool ucp_requests
[1715591973.827009] [node137:2223706:0]          mpool.c:43   UCX  WARN  object 0xbba0d80 was not returned to mpool ucp_requests
[1715591973.827013] [node137:2223706:0]          mpool.c:43   UCX  WARN  object 0xbba0f40 was not returned to mpool ucp_requests
[1715591973.827017] [node137:2223706:0]          mpool.c:43   UCX  WARN  object 0xbba1100 was not returned to mpool ucp_requests
[1715591973.827020] [node137:2223706:0]          mpool.c:43   UCX  WARN  object 0xbba12c0 was not returned to mpool ucp_requests
[1715591973.844086] [node137:2223707:0]          mpool.c:43   UCX  WARN  object 0xc5ca900 was not returned to mpool ucp_requests
[1715591973.844097] [node137:2223707:0]          mpool.c:43   UCX  WARN  object 0xc5caac0 was not returned to mpool ucp_requests
[1715591973.844102] [node137:2223707:0]          mpool.c:43   UCX  WARN  object 0xc5cac80 was not returned to mpool ucp_requests
[1715591973.844105] [node137:2223707:0]          mpool.c:43   UCX  WARN  object 0xc5cae40 was not returned to mpool ucp_requests
[1715591973.844108] [node137:2223707:0]          mpool.c:43   UCX  WARN  object 0xc5cb000 was not returned to mpool ucp_requests
[1715591973.816376] [node137:2223708:0]          mpool.c:43   UCX  WARN  object 0xb530b80 was not returned to mpool ucp_requests
[1715591973.816387] [node137:2223708:0]          mpool.c:43   UCX  WARN  object 0xb530d40 was not returned to mpool ucp_requests
[1715591973.816393] [node137:2223708:0]          mpool.c:43   UCX  WARN  object 0xb530f00 was not returned to mpool ucp_requests
[1715591973.816396] [node137:2223708:0]          mpool.c:43   UCX  WARN  object 0xb5310c0 was not returned to mpool ucp_requests
[1715591973.816400] [node137:2223708:0]          mpool.c:43   UCX  WARN  object 0xb531280 was not returned to mpool ucp_requests
[1715591973.876064] [node137:2223710:0]          mpool.c:43   UCX  WARN  object 0xb0bbb40 was not returned to mpool ucp_requests
[1715591973.876076] [node137:2223710:0]          mpool.c:43   UCX  WARN  object 0xb0bbd00 was not returned to mpool ucp_requests
[1715591973.876080] [node137:2223710:0]          mpool.c:43   UCX  WARN  object 0xb0bbec0 was not returned to mpool ucp_requests
[1715591973.876083] [node137:2223710:0]          mpool.c:43   UCX  WARN  object 0xb0bc080 was not returned to mpool ucp_requests
[1715591973.876086] [node137:2223710:0]          mpool.c:43   UCX  WARN  object 0xb0bc240 was not returned to mpool ucp_requests
[1715591973.872376] [node137:2223711:0]          mpool.c:43   UCX  WARN  object 0xb3737c0 was not returned to mpool ucp_requests
[1715591973.872393] [node137:2223711:0]          mpool.c:43   UCX  WARN  object 0xb373980 was not returned to mpool ucp_requests
[1715591973.872397] [node137:2223711:0]          mpool.c:43   UCX  WARN  object 0xb373b40 was not returned to mpool ucp_requests
[1715591973.872401] [node137:2223711:0]          mpool.c:43   UCX  WARN  object 0xb373d00 was not returned to mpool ucp_requests
[1715591973.872405] [node137:2223711:0]          mpool.c:43   UCX  WARN  object 0xb373ec0 was not returned to mpool ucp_requests
[1715591973.933160] [node137:2223705:0]          mpool.c:43   UCX  WARN  object 0xb9758c0 was not returned to mpool ucp_requests
[1715591973.933174] [node137:2223705:0]          mpool.c:43   UCX  WARN  object 0xb975a80 was not returned to mpool ucp_requests
[1715591973.933179] [node137:2223705:0]          mpool.c:43   UCX  WARN  object 0xb975c40 was not returned to mpool ucp_requests
[1715591973.933182] [node137:2223705:0]          mpool.c:43   UCX  WARN  object 0xb975e00 was not returned to mpool ucp_requests
[1715591973.933186] [node137:2223705:0]          mpool.c:43   UCX  WARN  object 0xb975fc0 was not returned to mpool ucp_requests
[1715591973.919955] [node137:2223720:0]          mpool.c:43   UCX  WARN  object 0xb5c3b40 was not returned to mpool ucp_requests
[1715591973.919966] [node137:2223720:0]          mpool.c:43   UCX  WARN  object 0xb5c3d00 was not returned to mpool ucp_requests
[1715591973.919970] [node137:2223720:0]          mpool.c:43   UCX  WARN  object 0xb5c3ec0 was not returned to mpool ucp_requests
[1715591973.919973] [node137:2223720:0]          mpool.c:43   UCX  WARN  object 0xb5c4080 was not returned to mpool ucp_requests
[1715591973.919976] [node137:2223720:0]          mpool.c:43   UCX  WARN  object 0xb5c4240 was not returned to mpool ucp_requests


           ************************************************************
           *        Program running with 30 parallel MPI-processes    *
           *              working on a common directory               *
           ************************************************************

Diagonalization of the overlap matrix:
Smallest eigenvalue                        ... 3.921e-06
Time for diagonalization                   ...    0.551 sec
Threshold for overlap eigenvalues          ... 1.000e-08
Number of eigenvalues below threshold      ... 0
Time for construction of square roots      ...    0.638 sec
Total time needed                          ...    1.229 sec

-------------------
DFT GRID GENERATION
-------------------

General Integration Accuracy     IntAcc      ... 4.388
Radial Grid Type                 RadialGrid  ... OptM3 with GC (2021)
Angular Grid (max. ang.)         AngularGrid ... 4 (Lebedev-302)
Angular grid pruning method      GridPruning ... 4 (adaptive)
Weight generation scheme         WeightScheme... Becke
Basis function cutoff            BFCut       ... 1.0000e-11
Integration weight cutoff        WCut        ... 1.0000e-14
Angular grids for H and He will be reduced by one unit
Partially contracted basis set               ... off
Rotationally invariant grid construction     ... off

Total number of grid points                  ...   373527
Total number of batches                      ...     5875
Average number of points per batch           ...       63
Average number of grid points per atom       ...     4555
Time for grid setup =    2.418 sec

--------------------
COSX GRID GENERATION
--------------------

GRIDX 1
-------
General Integration Accuracy     IntAcc      ... 3.816
Radial Grid Type                 RadialGrid  ... OptM3 with GC (2021)
Angular Grid (max. ang.)         AngularGrid ... 1 (Lebedev-50)
Angular grid pruning method      GridPruning ... 4 (adaptive)
Weight generation scheme         WeightScheme... Becke
Basis function cutoff            BFCut       ... 1.0000e-11
Integration weight cutoff        WCut        ... 1.0000e-14
Angular grids for H and He will be reduced by one unit
Partially contracted basis set               ... on
Rotationally invariant grid construction     ... off

Total number of grid points                  ...    47345
Total number of batches                      ...      779
Average number of points per batch           ...       60
Average number of grid points per atom       ...      577
UseSFitting                                  ... on

GRIDX 2
-------
General Integration Accuracy     IntAcc      ... 4.020
Radial Grid Type                 RadialGrid  ... OptM3 with GC (2021)
Angular Grid (max. ang.)         AngularGrid ... 2 (Lebedev-110)
Angular grid pruning method      GridPruning ... 4 (adaptive)
Weight generation scheme         WeightScheme... Becke
Basis function cutoff            BFCut       ... 1.0000e-11
Integration weight cutoff        WCut        ... 1.0000e-14
Angular grids for H and He will be reduced by one unit
Partially contracted basis set               ... on
Rotationally invariant grid construction     ... off

Total number of grid points                  ...   100151
Total number of batches                      ...     1607
Average number of points per batch           ...       62
Average number of grid points per atom       ...     1221
UseSFitting                                  ... on

GRIDX 3
-------
General Integration Accuracy     IntAcc      ... 4.338
Radial Grid Type                 RadialGrid  ... OptM3 with GC (2021)
Angular Grid (max. ang.)         AngularGrid ... 3 (Lebedev-194)
Angular grid pruning method      GridPruning ... 4 (adaptive)
Weight generation scheme         WeightScheme... Becke
Basis function cutoff            BFCut       ... 1.0000e-11
Integration weight cutoff        WCut        ... 1.0000e-14
Angular grids for H and He will be reduced by one unit
Partially contracted basis set               ... on
Rotationally invariant grid construction     ... off

Total number of grid points                  ...   217299
Total number of batches                      ...     3438
Average number of points per batch           ...       63
Average number of grid points per atom       ...     2650
UseSFitting                                  ... on

Time for X-Grid setup             =    7.137 sec


--------------------
CPCM SOLVATION MODEL
--------------------
CPCM parameters:
  Epsilon                                         ...      26.7260
  Refrac                                          ...       1.2907
  Rsolv                                           ...       1.3000
  Surface type                                    ... GAUSSIAN VDW
  Epsilon function type                           ...         CPCM
Solvent:                                     ... 2,2,2-TRIFLUOROETHANOL
SMD-CDS solvent descriptors:
  Soln                                       ...    1.2907
  Soln25                                     ... Unavailable
  Sola                                       ...    0.5700
  Solb                                       ...    0.2500
  Solg                                       ...   42.0200
  Solc                                       ...    0.0000
  Solh                                       ...    0.5000
Radii:
 Radius for O  used is    2.8724 Bohr (=   1.5200 Ang.)
 Radius for N  used is    3.5716 Bohr (=   1.8900 Ang.)
 Radius for C  used is    3.4960 Bohr (=   1.8500 Ang.)
 Radius for H  used is    2.2677 Bohr (=   1.2000 Ang.)
Calculating surface                               ...        done! (  0.0s)
GEPOL surface points                              ...         4680
GEPOL Volume                                      ...    3949.0297
GEPOL Surface-area                                ...    2128.4812
Calculating surface distance matrix               ...        done! (  0.3s)
Performing Cholesky decomposition & store         ...        done! (  1.4s)
Overall time for CPCM initialization              ...                 1.7s
--------------
SCF ITERATIONS
--------------
ITER       Energy         Delta-E        Max-DP      RMS-DP      [F,P]     Damp
               ***  Starting incremental Fock matrix formation  ***
  0  -1804.8552458976   0.000000000000 0.02661945  0.00012664  0.0576758 0.7000
                      *** Initiating the SOSCF procedure ***
                      *** Re-Reading the Fockian *** 
                      *** Removing any level shift *** 
ITER      Energy       Delta-E        Grad      Rot      Max-DP    RMS-DP
  1  -1804.87069720  -0.0154513073  0.003116  0.003116  0.070902  0.000363
               *** Restarting incremental Fock matrix formation ***
  2  -1804.91317181  -0.0424746026  0.002005  0.007989  0.021733  0.000087
  3  -1804.91466587  -0.0014940575  0.001883  0.006766  0.008587  0.000046
  4  -1804.91453633   0.0001295381  0.002357  0.003659  0.004317  0.000025
  5  -1804.91487671  -0.0003403830  0.000174  0.000649  0.002236  0.000008
  6  -1804.91487132   0.0000053921  0.000250  0.000482  0.001075  0.000005
  7  -1804.91488256  -0.0000112396  0.000023  0.000052  0.000282  0.000002
  8  -1804.91488244   0.0000001183  0.000037  0.000042  0.000261  0.000001
  9  -1804.91488277  -0.0000003334  0.000007  0.000020  0.000589  0.000002
 10  -1804.91488278  -0.0000000078  0.000011  0.000014  0.000235  0.000001
                  ***Gradient check signals convergence***
              ***Rediagonalizing the Fockian in SOSCF/NRSCF***

               *****************************************************
               *                     SUCCESS                       *
               *           SCF CONVERGED AFTER  11 CYCLES          *
               *****************************************************

Old exchange energy                            =    -61.823567861 Eh
New exchange energy                            =    -61.823536140 Eh
Exchange energy change after final integration =      0.000031721 Eh
Total energy after final integration           =  -1804.914850913 Eh
Final COS-X integration done in                =    41.308 sec

SMD CDS free energy correction energy :                 3.92612     Kcal/mol
Total Energy after SMD CDS correction =             -1804.908594238 Eh
Total Energy       :        -1804.90859424 Eh          -49114.05976 eV
  Last Energy change         ...    1.4667e-07  Tolerance :   1.0000e-08
  Last MAX-Density change    ...    3.1086e-15  Tolerance :   1.0000e-07
             **** THE GBW FILE WAS UPDATED (AmidiniumBzoateR3opt.gbw) ****
             **** DENSITY AmidiniumBzoateR3opt.scfp WAS UPDATED ****
             **** ENERGY FILE WAS UPDATED (AmidiniumBzoateR3opt.en.tmp) ****
             **** THE GBW FILE WAS UPDATED (AmidiniumBzoateR3opt.gbw) ****
             **** DENSITY AmidiniumBzoateR3opt.scfp WAS UPDATED ****
Total SCF time: 0 days 0 hours 6 min 21 sec 

Maximum memory used throughout the entire SCF-calculation: 579.0 MB
[1715592357.474549] [node137:2223992:0]          mpool.c:43   UCX  WARN  object 0x14336880 was not returned to mpool ucp_requests
[1715592357.474589] [node137:2223992:0]          mpool.c:43   UCX  WARN  object 0x14336a40 was not returned to mpool ucp_requests
[1715592357.474594] [node137:2223992:0]          mpool.c:43   UCX  WARN  object 0x14336dc0 was not returned to mpool ucp_requests
[1715592357.475505] [node137:2223982:0]          mpool.c:43   UCX  WARN  object 0x13f14b40 was not returned to mpool ucp_requests
[1715592357.475518] [node137:2223982:0]          mpool.c:43   UCX  WARN  object 0x13f14d00 was not returned to mpool ucp_requests
[1715592357.475522] [node137:2223982:0]          mpool.c:43   UCX  WARN  object 0x13f15240 was not returned to mpool ucp_requests
[1715592357.475791] [node137:2223981:0]          mpool.c:43   UCX  WARN  object 0x14690ac0 was not returned to mpool ucp_requests
[1715592357.475811] [node137:2223981:0]          mpool.c:43   UCX  WARN  object 0x14690c80 was not returned to mpool ucp_requests
[1715592357.475814] [node137:2223981:0]          mpool.c:43   UCX  WARN  object 0x14691000 was not returned to mpool ucp_requests
[1715592357.500071] [node137:2223997:0]          mpool.c:43   UCX  WARN  object 0x13617c40 was not returned to mpool ucp_requests
[1715592357.500084] [node137:2223997:0]          mpool.c:43   UCX  WARN  object 0x13617fc0 was not returned to mpool ucp_requests
[1715592357.487014] [node137:2223969:0]          mpool.c:43   UCX  WARN  object 0x14431a40 was not returned to mpool ucp_requests
[1715592357.487025] [node137:2223969:0]          mpool.c:43   UCX  WARN  object 0x14431c00 was not returned to mpool ucp_requests
[1715592357.487029] [node137:2223969:0]          mpool.c:43   UCX  WARN  object 0x14431f80 was not returned to mpool ucp_requests
[1715592357.500438] [node137:2223970:0]          mpool.c:43   UCX  WARN  object 0x13bf98c0 was not returned to mpool ucp_requests
[1715592357.500449] [node137:2223970:0]          mpool.c:43   UCX  WARN  object 0x13bf9c40 was not returned to mpool ucp_requests
[1715592357.500453] [node137:2223970:0]          mpool.c:43   UCX  WARN  object 0x13bf9e00 was not returned to mpool ucp_requests
[1715592357.480171] [node137:2223971:0]          mpool.c:43   UCX  WARN  object 0x1308c7c0 was not returned to mpool ucp_requests
[1715592357.480190] [node137:2223971:0]          mpool.c:43   UCX  WARN  object 0x1308cd00 was not returned to mpool ucp_requests
[1715592357.480193] [node137:2223971:0]          mpool.c:43   UCX  WARN  object 0x1308cec0 was not returned to mpool ucp_requests
[1715592357.506759] [node137:2223972:0]          mpool.c:43   UCX  WARN  object 0x13a8b800 was not returned to mpool ucp_requests
[1715592357.506771] [node137:2223972:0]          mpool.c:43   UCX  WARN  object 0x13a8bb80 was not returned to mpool ucp_requests
[1715592357.506776] [node137:2223972:0]          mpool.c:43   UCX  WARN  object 0x13a8bd40 was not returned to mpool ucp_requests
[1715592357.477973] [node137:2223973:0]          mpool.c:43   UCX  WARN  object 0x14174a40 was not returned to mpool ucp_requests
[1715592357.477986] [node137:2223973:0]          mpool.c:43   UCX  WARN  object 0x14174dc0 was not returned to mpool ucp_requests
[1715592357.477990] [node137:2223973:0]          mpool.c:43   UCX  WARN  object 0x14174f80 was not returned to mpool ucp_requests
[1715592357.505230] [node137:2223974:0]          mpool.c:43   UCX  WARN  object 0x14475a00 was not returned to mpool ucp_requests
[1715592357.505242] [node137:2223974:0]          mpool.c:43   UCX  WARN  object 0x14476100 was not returned to mpool ucp_requests
[1715592357.505247] [node137:2223974:0]          mpool.c:43   UCX  WARN  object 0x144762c0 was not returned to mpool ucp_requests
[1715592357.486588] [node137:2223977:0]          mpool.c:43   UCX  WARN  object 0x13f5f7c0 was not returned to mpool ucp_requests
[1715592357.486601] [node137:2223977:0]          mpool.c:43   UCX  WARN  object 0x13f5fb40 was not returned to mpool ucp_requests
[1715592357.486605] [node137:2223977:0]          mpool.c:43   UCX  WARN  object 0x13f5fd00 was not returned to mpool ucp_requests
[1715592357.487160] [node137:2223978:0]          mpool.c:43   UCX  WARN  object 0x13ddfa00 was not returned to mpool ucp_requests
[1715592357.487172] [node137:2223978:0]          mpool.c:43   UCX  WARN  object 0x13ddfbc0 was not returned to mpool ucp_requests
[1715592357.487176] [node137:2223978:0]          mpool.c:43   UCX  WARN  object 0x13ddff40 was not returned to mpool ucp_requests
[1715592357.499884] [node137:2223980:0]          mpool.c:43   UCX  WARN  object 0x14286a00 was not returned to mpool ucp_requests
[1715592357.499902] [node137:2223980:0]          mpool.c:43   UCX  WARN  object 0x14286bc0 was not returned to mpool ucp_requests
[1715592357.499906] [node137:2223980:0]          mpool.c:43   UCX  WARN  object 0x14286f40 was not returned to mpool ucp_requests
[1715592357.493614] [node137:2223985:0]          mpool.c:43   UCX  WARN  object 0x12ead940 was not returned to mpool ucp_requests
[1715592357.493633] [node137:2223985:0]          mpool.c:43   UCX  WARN  object 0x12eadb00 was not returned to mpool ucp_requests
[1715592357.493636] [node137:2223985:0]          mpool.c:43   UCX  WARN  object 0x12eadcc0 was not returned to mpool ucp_requests
[1715592357.484102] [node137:2223987:0]          mpool.c:43   UCX  WARN  object 0x131029c0 was not returned to mpool ucp_requests
[1715592357.484114] [node137:2223987:0]          mpool.c:43   UCX  WARN  object 0x13102b80 was not returned to mpool ucp_requests
[1715592357.484118] [node137:2223987:0]          mpool.c:43   UCX  WARN  object 0x13102f00 was not returned to mpool ucp_requests
[1715592357.510028] [node137:2223988:0]          mpool.c:43   UCX  WARN  object 0x14289d80 was not returned to mpool ucp_requests
[1715592357.510040] [node137:2223988:0]          mpool.c:43   UCX  WARN  object 0x14289f40 was not returned to mpool ucp_requests
[1715592357.510045] [node137:2223988:0]          mpool.c:43   UCX  WARN  object 0x1428a100 was not returned to mpool ucp_requests
[1715592357.481957] [node137:2223989:0]          mpool.c:43   UCX  WARN  object 0x14332b40 was not returned to mpool ucp_requests
[1715592357.481970] [node137:2223989:0]          mpool.c:43   UCX  WARN  object 0x14332d00 was not returned to mpool ucp_requests
[1715592357.481973] [node137:2223989:0]          mpool.c:43   UCX  WARN  object 0x14332ec0 was not returned to mpool ucp_requests
[1715592357.476999] [node137:2223991:0]          mpool.c:43   UCX  WARN  object 0x12fb8f00 was not returned to mpool ucp_requests
[1715592357.477012] [node137:2223991:0]          mpool.c:43   UCX  WARN  object 0x12fb90c0 was not returned to mpool ucp_requests
[1715592357.477016] [node137:2223991:0]          mpool.c:43   UCX  WARN  object 0x12fb9280 was not returned to mpool ucp_requests
[1715592357.510348] [node137:2223993:0]          mpool.c:43   UCX  WARN  object 0x12ffa8c0 was not returned to mpool ucp_requests
[1715592357.510365] [node137:2223993:0]          mpool.c:43   UCX  WARN  object 0x12ffac40 was not returned to mpool ucp_requests
[1715592357.510369] [node137:2223993:0]          mpool.c:43   UCX  WARN  object 0x12ffae00 was not returned to mpool ucp_requests
[1715592357.506334] [node137:2223994:0]          mpool.c:43   UCX  WARN  object 0x13c0ec00 was not returned to mpool ucp_requests
[1715592357.506346] [node137:2223994:0]          mpool.c:43   UCX  WARN  object 0x13c0edc0 was not returned to mpool ucp_requests
[1715592357.506350] [node137:2223994:0]          mpool.c:43   UCX  WARN  object 0x13c0ef80 was not returned to mpool ucp_requests
[1715592357.506354] [node137:2223994:0]          mpool.c:43   UCX  WARN  object 0x13c0f140 was not returned to mpool ucp_requests
[1715592357.494776] [node137:2223995:0]          mpool.c:43   UCX  WARN  object 0x13a5f880 was not returned to mpool ucp_requests
[1715592357.494788] [node137:2223995:0]          mpool.c:43   UCX  WARN  object 0x13a5fa40 was not returned to mpool ucp_requests
[1715592357.494793] [node137:2223995:0]          mpool.c:43   UCX  WARN  object 0x13a5fc00 was not returned to mpool ucp_requests
[1715592357.494797] [node137:2223995:0]          mpool.c:43   UCX  WARN  object 0x13a5fdc0 was not returned to mpool ucp_requests
[1715592357.484021] [node137:2223996:0]          mpool.c:43   UCX  WARN  object 0x147417c0 was not returned to mpool ucp_requests
[1715592357.484033] [node137:2223996:0]          mpool.c:43   UCX  WARN  object 0x14741980 was not returned to mpool ucp_requests
[1715592357.519378] [node137:2223983:0]          mpool.c:43   UCX  WARN  object 0x13e1dc80 was not returned to mpool ucp_requests
[1715592357.519390] [node137:2223983:0]          mpool.c:43   UCX  WARN  object 0x13e1de40 was not returned to mpool ucp_requests
[1715592357.519394] [node137:2223983:0]          mpool.c:43   UCX  WARN  object 0x13e1e1c0 was not returned to mpool ucp_requests
[1715592357.537927] [node137:2223979:0]          mpool.c:43   UCX  WARN  object 0x13c27d40 was not returned to mpool ucp_requests
[1715592357.537939] [node137:2223979:0]          mpool.c:43   UCX  WARN  object 0x13c27f00 was not returned to mpool ucp_requests
[1715592357.537943] [node137:2223979:0]          mpool.c:43   UCX  WARN  object 0x13c280c0 was not returned to mpool ucp_requests
[1715592357.559726] [node137:2223975:0]          mpool.c:43   UCX  WARN  object 0x142dd8c0 was not returned to mpool ucp_requests
[1715592357.559737] [node137:2223975:0]          mpool.c:43   UCX  WARN  object 0x142dda80 was not returned to mpool ucp_requests
[1715592357.559742] [node137:2223975:0]          mpool.c:43   UCX  WARN  object 0x142ddc40 was not returned to mpool ucp_requests
[1715592357.541430] [node137:2223984:0]          mpool.c:43   UCX  WARN  object 0x133acb00 was not returned to mpool ucp_requests
[1715592357.541445] [node137:2223984:0]          mpool.c:43   UCX  WARN  object 0x133accc0 was not returned to mpool ucp_requests
[1715592357.541449] [node137:2223984:0]          mpool.c:43   UCX  WARN  object 0x133ace80 was not returned to mpool ucp_requests
[1715592357.596221] [node137:2223986:0]          mpool.c:43   UCX  WARN  object 0x12e0a900 was not returned to mpool ucp_requests
[1715592357.596234] [node137:2223986:0]          mpool.c:43   UCX  WARN  object 0x12e0aac0 was not returned to mpool ucp_requests
[1715592357.596239] [node137:2223986:0]          mpool.c:43   UCX  WARN  object 0x12e0ae40 was not returned to mpool ucp_requests
[1715592357.598213] [node137:2223990:0]          mpool.c:43   UCX  WARN  object 0x12ccfc00 was not returned to mpool ucp_requests
[1715592357.598223] [node137:2223990:0]          mpool.c:43   UCX  WARN  object 0x12ccff80 was not returned to mpool ucp_requests
[1715592357.598228] [node137:2223990:0]          mpool.c:43   UCX  WARN  object 0x12cd0140 was not returned to mpool ucp_requests
[1715592357.621786] [node137:2223976:0]          mpool.c:43   UCX  WARN  object 0x12fc8d00 was not returned to mpool ucp_requests
[1715592357.621797] [node137:2223976:0]          mpool.c:43   UCX  WARN  object 0x12fc9080 was not returned to mpool ucp_requests
[1715592357.621801] [node137:2223976:0]          mpool.c:43   UCX  WARN  object 0x12fc9240 was not returned to mpool ucp_requests


-------------------------------------------------------------------------------
                          DFT DISPERSION CORRECTION                            
                                                                               
                              DFTD3 V3.1  Rev 1                                
                          USING Becke-Johnson damping                          
-------------------------------------------------------------------------------
-------------------------   ----------------
Dispersion correction           -0.120601562
-------------------------   ----------------


-------------------------   --------------------
FINAL SINGLE POINT ENERGY     -1805.029195800100
-------------------------   --------------------


           ************************************************************
           *        Program running with 30 parallel MPI-processes    *
           *              working on a common directory               *
           ************************************************************
------------------------------------------------------------------------------
                         ORCA SCF GRADIENT CALCULATION
------------------------------------------------------------------------------

 ... reading COSX grid (gridx3)
Gradient of the Kohn-Sham DFT energy:
Kohn-Sham wavefunction type      ... RKS
Hartree-Fock exchange scaling    ...    0.250
Number of operators              ...    1
Number of atoms                  ...   82
Basis set dimensions             ... 1542
Integral neglect threshold       ... 2.5e-11
Integral primitive cutoff        ... 2.5e-12
SHARK Integral package           ... ON

Nuc. rep. gradient       (SHARK) ... done (  0.0 sec)
HCore & Overlap gradient (SHARK) ... done (  1.8 sec)
RI-J gradient            (SHARK) ... done (  7.0 sec)
COSX-gradient                    ... done ( 52.6 sec)
Exchange-correlation gradient    ... done
Dispersion correction            ... done

------------------
CARTESIAN GRADIENT
------------------

   1   O   :    0.003072274    0.001154242   -0.002026295
   2   O   :    0.008880810    0.006037870    0.008838270
   3   N   :    0.001013780   -0.011905012   -0.001221454
   4   N   :    0.007371669   -0.005868256    0.012075103
   5   C   :   -0.010354103    0.020019756   -0.001939171
   6   C   :    0.000821824   -0.004747720   -0.001343596
   7   H   :    0.000846343    0.001451657   -0.002507261
   8   C   :   -0.000426141    0.000843909   -0.000837398
   9   C   :    0.000701073    0.000209085   -0.000132435
  10   H   :    0.000240480   -0.000078656    0.000020974
  11   C   :   -0.000133327    0.000222932    0.000079978
  12   H   :    0.000030607    0.000038412   -0.000008098
  13   C   :    0.000116913    0.000216588   -0.000173088
  14   H   :   -0.000830770    0.000101383    0.000067471
  15   C   :   -0.000141709   -0.000116228    0.000046695
  16   H   :    0.000007334    0.000006003    0.000024034
  17   C   :   -0.000012555   -0.000342470    0.000490588
  18   H   :   -0.000243321    0.000048807   -0.000068579
  19   C   :    0.000878179    0.000693539   -0.001094659
  20   C   :   -0.000112645   -0.000066270    0.000524382
  21   H   :   -0.000026370   -0.000021619    0.000005154
  22   H   :   -0.000132648   -0.000083600    0.000101272
  23   H   :    0.000103450   -0.000031088   -0.000014424
  24   C   :    0.000217052    0.000317581    0.000224346
  25   H   :   -0.000067431    0.000010930    0.000178690
  26   H   :   -0.000199906   -0.000154915   -0.000069507
  27   H   :    0.000056674   -0.000032110   -0.000192872
  28   C   :   -0.000325235    0.000037847    0.000475361
  29   H   :    0.000015161    0.000026815    0.000146735
  30   H   :    0.000024324   -0.000048696    0.000019109
  31   H   :    0.000048074   -0.000155593   -0.000144667
  32   C   :   -0.001415163    0.002326885   -0.004264757
  33   C   :   -0.000196205    0.000442145    0.001074551
  34   C   :   -0.000027624   -0.000213318   -0.000186563
  35   H   :    0.000122559    0.000036841    0.000096989
  36   C   :    0.000259311    0.000144757    0.000087733
  37   H   :   -0.000070242    0.000006028    0.000041902
  38   C   :    0.000091790   -0.000160050    0.000250574
  39   H   :   -0.000029890    0.000010267    0.000123985
  40   C   :   -0.000568921    0.001221338    0.001073428
  41   H   :   -0.000909495   -0.000345557    0.000428100
  42   C   :    0.000339085    0.000331638   -0.000510701
  43   C   :   -0.000416534    0.000034249   -0.000294348
  44   H   :    0.000187395   -0.000075080   -0.000120656
  45   H   :    0.000056837   -0.000080303    0.000032437
  46   H   :    0.000030505    0.000066535    0.000069936
  47   C   :   -0.000034794   -0.000169062    0.000281754
  48   H   :   -0.000082542   -0.000014107   -0.000076909
  49   H   :   -0.000018773    0.000022450    0.000004872
  50   H   :    0.000101721   -0.000012952   -0.000142586
  51   C   :   -0.000214147    0.000600239   -0.000261295
  52   H   :    0.001039935   -0.000391242    0.000204236
  53   H   :   -0.000035090   -0.000041131    0.000095621
  54   H   :    0.000580313   -0.000029889   -0.000407599
  55   C   :   -0.019012190   -0.003501458   -0.021656545
  56   C   :    0.002307872   -0.003814773    0.007527226
  57   C   :   -0.002017732   -0.001426391   -0.000673135
  58   H   :    0.000107823    0.000163289    0.000012201
  59   C   :    0.000517269   -0.000545668   -0.000105647
  60   H   :    0.000127951   -0.000288664   -0.000060709
  61   C   :    0.000291912   -0.000179539    0.000338719
  62   H   :    0.000074598    0.000007931    0.000045625
  63   C   :    0.000256458   -0.000316572    0.000675362
  64   H   :   -0.000056877   -0.000198790    0.000009021
  65   C   :   -0.000523902   -0.001361707   -0.001152891
  66   H   :    0.000770568   -0.001195365    0.001698595
  67   H   :    0.003567796   -0.002382004    0.000661973
  68   O   :   -0.001368572   -0.000403154   -0.000983792
  69   C   :    0.003159140    0.000328430    0.003660972
  70   C   :   -0.000181970   -0.000002480   -0.000714623
  71   C   :    0.000041822   -0.000461376   -0.000026514
  72   H   :   -0.000059874    0.000016047    0.000029460
  73   C   :   -0.000162536   -0.000006059    0.000118314
  74   H   :    0.000010418    0.000012873    0.000002616
  75   C   :    0.000035038    0.000045925   -0.000134812
  76   H   :    0.000000349   -0.000005309    0.000008756
  77   C   :   -0.000026145   -0.000013902   -0.000107219
  78   H   :    0.000000931   -0.000023224    0.000009112
  79   C   :    0.000099430    0.000019554    0.000305709
  80   H   :   -0.000018360    0.000080146    0.000003279
  81   O   :   -0.002692531   -0.004189814   -0.003309787
  82   H   :    0.004138400    0.008354831    0.004918031

Difference to translation invariance:
           :   -0.0003830209    0.0002085845    0.0002446590

Difference to rotation invariance:
           :    0.0055725688   -0.0050897114    0.0023002728

Norm of the cartesian gradient     ...    0.0479975240
RMS gradient                       ...    0.0030602104
MAX gradient                       ...    0.0216565453

-------
TIMINGS
-------

Total SCF gradient time            ...       94.011 sec

One electron gradient       ....       1.797 sec  (  1.9%)
RI-J Coulomb gradient       ....       7.036 sec  (  7.5%)
COSX gradient               ....      52.570 sec  ( 55.9%)
XC gradient                 ....      10.385 sec  ( 11.0%)
CPCM gradient               ....       3.897 sec  (  4.1%)
   A-Matrix (El+Nuc)        ....       1.199 sec  (  1.3%)
   Potential                ....       2.697 sec  (  2.9%)

Maximum memory used throughout the entire SCFGRAD-calculation: 365.2 MB
------------------------------------------------------------------------------
                         ORCA GEOMETRY RELAXATION STEP
------------------------------------------------------------------------------

Reading the OPT-File                    .... done
Getting information on internals        .... done
Copying old internal coords+grads       .... done
Making the new internal coordinates     .... (new redundants).... done
Validating the new internal coordinates .... (new redundants).... done
Calculating the B-matrix                .... done
Calculating the G,G- and P matrices     .... done
Transforming gradient to internals      .... done
Projecting the internal gradient        .... done
Number of atoms                         ....  82
Number of internal coordinates          .... 446
Current Energy                          .... -1805.029195800 Eh
Current gradient norm                   ....     0.047997524 Eh/bohr
Maximum allowed component of the step   ....  0.150
Current trust radius                    ....  0.300
Updating the Hessian (BFGS)             .... done
Forming the augmented Hessian           .... done
Diagonalizing the augmented Hessian     .... done
Last element of RFO vector              ....  0.932276375
Lowest eigenvalues of augmented Hessian:
 -0.008247744  0.000074188  0.001127899  0.001182755  0.009959880
Length of the computed step             ....  0.388025299
Warning: the length of the step is outside the trust region - taking restricted step instead
The input lambda is                     ....    -0.008248
   iter:   1  x=   -0.013020  g=   12.690843 f(x)=     0.060564
   iter:   2  x=   -0.016056  g=    6.184857 f(x)=     0.018778
   iter:   3  x=   -0.016669  g=    4.512081 f(x)=     0.002763
   iter:   4  x=   -0.016687  g=    4.264868 f(x)=     0.000077
   iter:   5  x=   -0.016687  g=    4.257929 f(x)=     0.000000
   iter:   6  x=   -0.016687  g=    4.257923 f(x)=     0.000000
The output lambda is                    ....    -0.016687 (6 iterations)
The final length of the internal step   ....  0.300000000
Converting the step to cartesian space:
 Initial RMS(Int)=    0.0142054117
Transforming coordinates:
 Iter   0:  RMS(Cart)=    0.1547953978 RMS(Int)=    0.6647091393
 Iter   1:  RMS(Cart)=    0.0057407372 RMS(Int)=    0.0014033783
 Iter   2:  RMS(Cart)=    0.0004487753 RMS(Int)=    0.0000934295
 Iter   3:  RMS(Cart)=    0.0000526225 RMS(Int)=    0.0000124184
 Iter   4:  RMS(Cart)=    0.0000066339 RMS(Int)=    0.0000014603
 Iter   5:  RMS(Cart)=    0.0000009778 RMS(Int)=    0.0000002318
 Iter   6:  RMS(Cart)=    0.0000001506 RMS(Int)=    0.0000000362
 Iter   7:  RMS(Cart)=    0.0000000232 RMS(Int)=    0.0000000055
done
Storing new coordinates                 .... done

                                .--------------------.
          ----------------------|Geometry convergence|-------------------------
          Item                value                   Tolerance       Converged
          ---------------------------------------------------------------------
          Energy change      -0.0044191967            0.0000050000      NO
          RMS gradient        0.0021719523            0.0001000000      NO
          MAX gradient        0.0153554214            0.0003000000      NO
          RMS step            0.0142054117            0.0020000000      NO
          MAX step            0.0993339397            0.0040000000      NO
          ........................................................
          Max(Bonds)      0.0421      Max(Angles)    3.92
          Max(Dihed)        5.69      Max(Improp)    0.00
          ---------------------------------------------------------------------

The optimization has not yet converged - more geometry cycles are needed


    ---------------------------------------------------------------------------
                         Redundant Internal Coordinates
                            (Angstroem and degrees)

        Definition                    Value    dE/dq     Step     New-Value
    ----------------------------------------------------------------------------
     1. B(C   4,O   0)                1.2566  0.001233 -0.0028    1.2538   
     2. B(C   4,N   2)                1.2997 -0.007735  0.0048    1.3045   
     3. B(C   5,C   4)                1.5152  0.000585 -0.0003    1.5149   
     4. B(C   5,N   3)                1.5212  0.012757 -0.0049    1.5163   
     5. B(H   6,C   5)                1.0897  0.000252 -0.0005    1.0893   
     6. B(C   7,C   5)                1.5025  0.001088 -0.0004    1.5021   
     7. B(C   8,C   7)                1.3911 -0.000429  0.0003    1.3914   
     8. B(H   9,C   8)                1.0838 -0.000206 -0.0000    1.0838   
     9. B(C  10,C   8)                1.3865  0.000506 -0.0001    1.3864   
    10. B(H  11,C  10)                1.0840 -0.000014  0.0000    1.0841   
    11. B(C  12,C  10)                1.3874  0.000230 -0.0001    1.3873   
    12. B(H  13,C  12)                1.0854  0.001347 -0.0002    1.0852   
    13. B(C  14,C  12)                1.3889  0.000464  0.0000    1.3890   
    14. B(H  15,C  14)                1.0839 -0.000022  0.0000    1.0840   
    15. B(C  16,C   7)                1.3909  0.000317 -0.0001    1.3908   
    16. B(C  16,C  14)                1.3863  0.000908 -0.0002    1.3862   
    17. B(H  17,C  16)                1.0849 -0.000061  0.0003    1.0852   
    18. B(C  18,N   2)                1.4785  0.000190 -0.0005    1.4781   
    19. B(C  19,C  18)                1.5239 -0.000125  0.0001    1.5241   
    20. B(H  20,C  19)                1.0925 -0.000032  0.0000    1.0926   
    21. B(H  21,C  19)                1.0921 -0.000152  0.0002    1.0923   
    22. B(H  22,C  19)                1.0899  0.000066 -0.0001    1.0898   
    23. B(C  23,C  18)                1.5212  0.000047 -0.0000    1.5212   
    24. B(H  24,C  23)                1.0921  0.000062 -0.0002    1.0919   
    25. B(H  25,C  23)                1.0911 -0.000023  0.0000    1.0911   
    26. B(H  26,C  23)                1.0928 -0.000136  0.0003    1.0932   
    27. B(C  27,C  18)                1.5235 -0.000071 -0.0000    1.5235   
    28. B(H  28,C  27)                1.0921 -0.000123  0.0001    1.0923   
    29. B(H  29,C  27)                1.0925 -0.000031  0.0001    1.0925   
    30. B(H  30,C  27)                1.0908  0.000130 -0.0001    1.0907   
    31. B(C  31,N   3)                1.4675 -0.001403  0.0037    1.4712   
    32. B(C  32,C  31)                1.3997 -0.000849  0.0005    1.4002   
    33. B(C  33,C  32)                1.4031 -0.000068  0.0000    1.4031   
    34. B(H  34,C  33)                1.0815 -0.000023 -0.0000    1.0815   
    35. B(C  35,C  33)                1.3788  0.000021 -0.0001    1.3787   
    36. B(H  36,C  35)                1.0840  0.000037 -0.0000    1.0840   
    37. B(C  37,C  35)                1.3863 -0.000138  0.0001    1.3864   
    38. B(H  38,C  37)                1.0832  0.000051 -0.0001    1.0831   
    39. B(C  39,C  37)                1.3769  0.000496 -0.0004    1.3765   
    40. B(C  39,C  31)                1.3940  0.000992 -0.0006    1.3934   
    41. B(H  40,C  39)                1.0800 -0.000856  0.0007    1.0807   
    42. B(C  41,C  32)                1.5392 -0.001061  0.0012    1.5404   
    43. B(C  42,C  41)                1.5317 -0.000939  0.0013    1.5330   
    44. B(H  43,C  42)                1.0932 -0.000826  0.0012    1.0945   
    45. B(H  44,C  42)                1.0935  0.000019 -0.0000    1.0934   
    46. B(H  45,C  42)                1.0919  0.000082 -0.0001    1.0918   
    47. B(C  46,C  41)                1.5362  0.000049 -0.0001    1.5361   
    48. B(H  47,C  46)                1.0895 -0.000079  0.0001    1.0896   
    49. B(H  48,C  46)                1.0928 -0.000018  0.0000    1.0928   
    50. B(H  49,C  46)                1.0935 -0.000036  0.0000    1.0935   
    51. B(C  50,C  41)                1.5263 -0.000167 -0.0003    1.5260   
    52. B(H  51,C  50)                1.0908 -0.001484  0.0003    1.0911   
    53. B(H  51,H  13)                4.2569 -0.000659 -0.0168    4.2402   
    54. B(H  52,C  50)                1.0920  0.000039 -0.0001    1.0919   
    55. B(H  53,C  50)                1.0937  0.000703 -0.0007    1.0930   
    56. B(C  54,N   3)                1.5455 -0.003903  0.0157    1.5612   
    57. B(C  54,O   1)                1.2063  0.011930 -0.0047    1.2016   
    58. B(C  55,C  54)                1.4968  0.010131 -0.0078    1.4891   
    59. B(C  56,C  55)                1.3933  0.000339  0.0000    1.3934   
    60. B(H  57,C  56)                1.0839  0.000171 -0.0002    1.0837   
    61. B(C  58,C  56)                1.3855  0.001175 -0.0009    1.3846   
    62. B(H  59,C  58)                1.0839  0.000137 -0.0001    1.0838   
    63. B(C  60,C  58)                1.3871 -0.000923  0.0003    1.3875   
    64. B(H  61,C  60)                1.0841  0.000847 -0.0012    1.0829   
    65. B(H  61,H  43)                3.7353 -0.001244  0.0421    3.7774   
    66. B(C  62,C  60)                1.3881 -0.000206  0.0001    1.3882   
    67. B(H  63,C  62)                1.0840  0.000145 -0.0002    1.0838   
    68. B(C  64,C  62)                1.3860  0.001516 -0.0010    1.3850   
    69. B(C  64,C  55)                1.3921  0.002261 -0.0011    1.3910   
    70. B(H  65,C  64)                1.0811 -0.002013  0.0016    1.0827   
    71. B(H  66,N   3)                1.0232 -0.000168  0.0007    1.0240   
    72. B(C  68,O  67)                1.2508 -0.001701  0.0012    1.2520   
    73. B(C  69,C  68)                1.5085  0.000054  0.0004    1.5089   
    74. B(C  70,C  69)                1.3921  0.000165 -0.0001    1.3920   
    75. B(H  71,C  70)                1.0834 -0.000015  0.0000    1.0834   
    76. B(C  72,C  70)                1.3866  0.000007 -0.0000    1.3866   
    77. B(H  73,C  72)                1.0846 -0.000005  0.0000    1.0846   
    78. B(C  74,C  72)                1.3888 -0.000184  0.0001    1.3890   
    79. B(H  75,C  74)                1.0847 -0.000006  0.0000    1.0847   
    80. B(C  76,C  74)                1.3889  0.000015 -0.0000    1.3889   
    81. B(H  77,C  76)                1.0846 -0.000013  0.0000    1.0846   
    82. B(C  78,C  76)                1.3867  0.000009  0.0000    1.3867   
    83. B(C  78,C  69)                1.3921  0.000485 -0.0002    1.3919   
    84. B(H  79,H   9)                3.2496 -0.000750  0.0076    3.2572   
    85. B(H  79,C  78)                1.0836  0.000009  0.0000    1.0836   
    86. B(O  80,C  68)                1.2615  0.002164 -0.0014    1.2601   
    87. B(H  81,O  80)                1.8215 -0.001025  0.0163    1.8378   
    88. B(H  81,N   2)                1.0407  0.003208 -0.0059    1.0348   
    89. A(C  18,N   2,H  81)          116.68  0.000924   -0.32    116.35   
    90. A(C   4,N   2,H  81)          118.00 -0.000905    0.46    118.46   
    91. A(C   4,N   2,C  18)          125.31 -0.000004   -0.15    125.16   
    92. A(C  31,N   3,H  66)          108.42  0.001954   -0.17    108.25   
    93. A(C   5,N   3,H  66)          107.59  0.005033   -0.54    107.05   
    94. A(C   5,N   3,C  54)          110.80  0.008238   -0.26    110.53   
    95. A(C   5,N   3,C  31)          113.26 -0.013029    1.12    114.39   
    96. A(C  31,N   3,C  54)          111.65  0.005176   -0.87    110.78   
    97. A(C  54,N   3,H  66)          104.65 -0.006992    0.70    105.35   
    98. A(O   0,C   4,N   2)          125.03 -0.005040    0.41    125.44   
    99. A(O   0,C   4,C   5)          115.29  0.001785   -0.12    115.17   
   100. A(N   2,C   4,C   5)          119.61  0.003213   -0.28    119.33   
   101. A(C   4,C   5,H   6)          106.99 -0.006207    1.29    108.27   
   102. A(C   4,C   5,C   7)          116.07 -0.003643   -0.08    115.99   
   103. A(N   3,C   5,C   7)          109.80 -0.005780    0.30    110.10   
   104. A(H   6,C   5,C   7)          109.64  0.002628    0.35    109.99   
   105. A(N   3,C   5,C   4)          106.01  0.015355   -2.16    103.85   
   106. A(N   3,C   5,H   6)          108.00 -0.002070    0.22    108.23   
   107. A(C   8,C   7,C  16)          119.70 -0.000476    0.01    119.71   
   108. A(C   5,C   7,C   8)          118.69 -0.002521    0.28    118.97   
   109. A(C   5,C   7,C  16)          121.56  0.003018   -0.27    121.28   
   110. A(C   7,C   8,H   9)          119.64 -0.000721    0.05    119.69   
   111. A(H   9,C   8,C  10)          120.17  0.000070   -0.02    120.14   
   112. A(C   7,C   8,C  10)          120.19  0.000649   -0.03    120.16   
   113. A(C   8,C  10,C  12)          120.02  0.000105    0.01    120.04   
   114. A(H  11,C  10,C  12)          120.24 -0.000013   -0.01    120.22   
   115. A(C   8,C  10,H  11)          119.73 -0.000095   -0.00    119.72   
   116. A(C  10,C  12,H  13)          120.04  0.000176   -0.01    120.02   
   117. A(C  10,C  12,C  14)          119.90 -0.000639    0.01    119.91   
   118. A(H  13,C  12,C  14)          120.06  0.000463    0.00    120.06   
   119. A(H  15,C  14,C  16)          119.66 -0.000172    0.01    119.67
[truncated: 7,784,588 more chars]
