# Supplementary material for: A stereodivergent multicomponent approach for the synthesis of C–N atropisomeric peptide analogues
Source: Chem Sci. 2024 Sep 16;15(40):16743–51. doi: 10.1039/d4sc04700a (PMC11418089; doi:10.1039/d4sc04700a)
Supplement: SC-015-D4SC04700A-s001 [file SC-015-D4SC04700A-s001.zip › CompData/_5_1a-BzOH/AmidiniumBzoateR3opt.xyz]

82
Coordinates from ORCA-job AmidiniumBzoateR3opt
  O   5.52580195802996      1.86162175418515      2.94012102283942
  O   7.23951655194747      3.37478206649514      5.16395747976565
  N   4.98241419174317      4.05249157292727      2.56739476315314
  N   5.34911040788714      2.05382288878808      5.51991666829993
  C   5.09351602271586      2.96149529502952      3.30044401963186
  C   4.61724586817786      3.12207984714112      4.74291905156071
  H   4.96493538968824      4.07406630703374      5.14374254074241
  C   3.12216304451383      3.02417173536602      4.89192024653544
  C   2.50411526941602      3.65853552640694      5.96610166109097
  H   3.10360997729728      4.20087621401203      6.68676091317790
  C   1.12649123754556      3.61444657249593      6.10988118420654
  H   0.65880829318143      4.11957364524926      6.94739383476521
  C   0.35230671624757      2.93940942060410      5.17688683331814
  H   -0.72609396055566      2.90818798901291      5.28515194669356
  C   0.96132114175896      2.31163517566969      4.09899829020955
  H   0.36205554714466      1.78862870773449      3.36252494551840
  C   2.33961920889360      2.35456827927281      3.95571765546155
  H   2.80175026202644      1.86539032626721      3.10501548517337
  C   5.31702504731681      4.16486562211968      1.13954376768899
  C   6.80159936350034      3.88831694532128      0.93052987431672
  H   7.40641191492824      4.58114946748695      1.52078613728378
  H   7.05624017583793      4.02420590725768     -0.12315429456954
  H   7.06345705775128      2.86915877680124      1.21720296656169
  C   5.00365360792787      5.59805128453522      0.73610210963036
  H   3.94524850559496      5.82728302217587      0.88399340009547
  H   5.24105209601076      5.73951515431188     -0.31964689777940
  H   5.59493264365244      6.30857496522964      1.31902504754966
  C   4.45998256526407      3.20422015826556      0.32336614944944
  H   4.67903362252547      3.33132320011462     -0.73929768916494
  H   3.39830760749532      3.40973153634017      0.48030492428014
  H   4.65666036995610      2.16504991791725      0.58999874119595
  C   4.99032818028745      1.98908823701552      6.95173009498632
  C   4.28039819770875      0.92989533047660      7.52212394061345
  C   4.05250717085477      1.06039337960782      8.90078413534579
  H   3.50780240208394      0.27525746806268      9.40767852709414
  C   4.47446213617461      2.13940811364365      9.64956465848160
  H   4.25919472538380      2.17067391250182     10.71141068372694
  C   5.16242149216465      3.17643573978164      9.03888537980652
  H   5.49590172725338      4.04034737882194      9.60055157104107
  C   5.41720712853380      3.09148650701754      7.68849727528212
  H   5.94358960609823      3.89964772273186      7.19629157798706
  C   3.67860829486691     -0.33095776595260      6.87988365099434
  C   4.27166816072578     -1.56139909569673      7.57699720116366
  H   5.35633137625875     -1.59727631304959      7.44330739804457
  H   3.84592111471357     -2.46682087485266      7.13669897601888
  H   4.05944159844918     -1.58048869999903      8.64665982665750
  C   2.16039605956488     -0.28438069030683      7.09760032052508
  H   1.89055900463589     -0.24505518241604      8.15380046024573
  H   1.70455201292545     -1.18028254737830      6.66808953563078
  H   1.72737165716717      0.58859487108740      6.60212961320086
  C   3.89313334014961     -0.53206595820188      5.38355768889710
  H   3.46917536202005      0.26957280769409      4.77815808939661
  H   3.36543567126080     -1.44125928117693      5.08727361915174
  H   4.93838191409610     -0.70256457855895      5.12295894344683
  C   6.86377468129639      2.27847192856751      5.42192525608759
  C   7.70547071612354      1.13248899696315      5.78421956574735
  C   8.70259433006123      1.36895969525022      6.73087347307826
  H   8.79402628894173      2.35228356318724      7.17725177164436
  C   9.54301573401522      0.33712286425813      7.10727507285965
  H   10.30376577854324      0.51025417117796      7.85925914743977
  C   9.41236867466027     -0.91440012123729      6.51879405713418
  H   10.07703533526027     -1.71958283014459      6.81054661241374
  C   8.44135879900817     -1.13649309617683      5.55192949465591
  H   8.35697584884169     -2.10624713093281      5.07604339360014
  C   7.57729835213643     -0.11822419863840      5.18682786929491
  H   6.84444402403379     -0.28364575370515      4.40672899950182
  H   5.14955315673308      1.16037376688449      5.05968809585553
  O   5.35924904018134      6.20689587861327      5.51703711601771
  C   4.23837236703394      6.49900381109040      5.04083460963980
  C   3.18812462560711      7.03874430904874      5.98048177542346
  C   1.93845385346031      7.42172675811378      5.50144850695963
  H   1.73947984358478      7.36142230114544      4.43805749541558
  C   0.95531148613100      7.86501482102752      6.37318250942945
  H   -0.01488301684163      8.16074810302531      5.98905866719165
  C   1.20993982017589      7.92224325080503      7.73728917529458
  H   0.43916155677108      8.26193500546409      8.42057677837253
  C   2.45396245533580      7.54112166219844      8.22386249536452
  H   2.65617459933553      7.58118208040608      9.28867662716169
  C   3.43740924627946      7.10575029475075      7.34862581754824
  H   4.40695077761014      6.80060275920922      7.72461815092611
  O   3.90870170060439      6.34239655285859      3.83468220809301
  H   4.63432988627604      4.90037079436759      3.04146931142654
