# Supplementary material for: A stereodivergent multicomponent approach for the synthesis of C–N atropisomeric peptide analogues
Source: Chem Sci. 2024 Sep 16;15(40):16743–51. doi: 10.1039/d4sc04700a (PMC11418089; doi:10.1039/d4sc04700a)
Supplement: SC-015-D4SC04700A-s001 [file SC-015-D4SC04700A-s001.zip › CompData/_5_1a-BzOH/AmidiniumBzoateR3_single_point.out]

                                 *****************
                                 * O   R   C   A *
                                 *****************

                                            #,                                       
                                            ###                                      
                                            ####                                     
                                            #####                                    
                                            ######                                   
                                           ########,                                 
                                     ,,################,,,,,                         
                               ,,#################################,,                 
                          ,,##########################################,,             
                       ,#########################################, ''#####,          
                    ,#############################################,,   '####,        
                  ,##################################################,,,,####,       
                ,###########''''           ''''###############################       
              ,#####''   ,,,,##########,,,,          '''####'''          '####       
            ,##' ,,,,###########################,,,                        '##       
           ' ,,###''''                  '''############,,,                           
         ,,##''                                '''############,,,,        ,,,,,,###''
      ,#''                                            '''#######################'''  
     '                                                          ''''####''''         
             ,#######,   #######,   ,#######,      ##                                
            ,#'     '#,  ##    ##  ,#'     '#,    #''#        ######   ,####,        
            ##       ##  ##   ,#'  ##            #'  '#       #        #'  '#        
            ##       ##  #######   ##           ,######,      #####,   #    #        
            '#,     ,#'  ##    ##  '#,     ,#' ,#      #,         ##   #,  ,#        
             '#######'   ##     ##  '#######'  #'      '#     #####' # '####'        


                  #######################################################
                  #                        -***-                        #
                  #          Department of theory and spectroscopy      #
                  #    Directorship and core code : Frank Neese         #
                  #        Max Planck Institute fuer Kohlenforschung    #
                  #                Kaiser Wilhelm Platz 1               #
                  #                 D-45470 Muelheim/Ruhr               #
                  #                      Germany                        #
                  #                                                     #
                  #                  All rights reserved                #
                  #                        -***-                        #
                  #######################################################


                         Program Version 5.0.2 -  RELEASE  -


 With contributions from (in alphabetic order):
   Daniel Aravena         : Magnetic Suceptibility
   Michael Atanasov       : Ab Initio Ligand Field Theory (pilot matlab implementation)
   Alexander A. Auer      : GIAO ZORA, VPT2 properties, NMR spectrum
   Ute Becker             : Parallelization
   Giovanni Bistoni       : ED, misc. LED, open-shell LED, HFLD
   Martin Brehm           : Molecular dynamics
   Dmytro Bykov           : SCF Hessian
   Vijay G. Chilkuri      : MRCI spin determinant printing, contributions to CSF-ICE
   Dipayan Datta          : RHF DLPNO-CCSD density
   Achintya Kumar Dutta   : EOM-CC, STEOM-CC
   Dmitry Ganyushin       : Spin-Orbit,Spin-Spin,Magnetic field MRCI
   Miquel Garcia          : C-PCM and meta-GGA Hessian, CC/C-PCM, Gaussian charge scheme
   Yang Guo               : DLPNO-NEVPT2, F12-NEVPT2, CIM, IAO-localization
   Andreas Hansen         : Spin unrestricted coupled pair/coupled cluster methods
   Benjamin Helmich-Paris : MC-RPA, TRAH-SCF, COSX integrals
   Lee Huntington         : MR-EOM, pCC
   Robert Izsak           : Overlap fitted RIJCOSX, COSX-SCS-MP3, EOM
   Marcus Kettner         : VPT2
   Christian Kollmar      : KDIIS, OOCD, Brueckner-CCSD(T), CCSD density, CASPT2, CASPT2-K
   Simone Kossmann        : Meta GGA functionals, TD-DFT gradient, OOMP2, MP2 Hessian
   Martin Krupicka        : Initial AUTO-CI
   Lucas Lang             : DCDCAS
   Marvin Lechner         : AUTO-CI (C++ implementation), FIC-MRCC
   Dagmar Lenk            : GEPOL surface, SMD
   Dimitrios Liakos       : Extrapolation schemes; Compound Job, initial MDCI parallelization
   Dimitrios Manganas     : Further ROCIS development; embedding schemes
   Dimitrios Pantazis     : SARC Basis sets
   Anastasios Papadopoulos: AUTO-CI, single reference methods and gradients
   Taras Petrenko         : DFT Hessian,TD-DFT gradient, ASA, ECA, R-Raman, ABS, FL, XAS/XES, NRVS
   Peter Pinski           : DLPNO-MP2, DLPNO-MP2 Gradient
   Christoph Reimann      : Effective Core Potentials
   Marius Retegan         : Local ZFS, SOC
   Christoph Riplinger    : Optimizer, TS searches, QM/MM, DLPNO-CCSD(T), (RO)-DLPNO pert. Triples
   Tobias Risthaus        : Range-separated hybrids, TD-DFT gradient, RPA, STAB
   Michael Roemelt        : Original ROCIS implementation
   Masaaki Saitow         : Open-shell DLPNO-CCSD energy and density
   Barbara Sandhoefer     : DKH picture change effects
   Avijit Sen             : IP-ROCIS
   Kantharuban Sivalingam : CASSCF convergence, NEVPT2, FIC-MRCI
   Bernardo de Souza      : ESD, SOC TD-DFT
   Georgi Stoychev        : AutoAux, RI-MP2 NMR, DLPNO-MP2 response
   Willem Van den Heuvel  : Paramagnetic NMR
   Boris Wezisla          : Elementary symmetry handling
   Frank Wennmohs         : Technical directorship


 We gratefully acknowledge several colleagues who have allowed us to
 interface, adapt or use parts of their codes:
   Stefan Grimme, W. Hujo, H. Kruse, P. Pracht,  : VdW corrections, initial TS optimization,
                  C. Bannwarth, S. Ehlert          DFT functionals, gCP, sTDA/sTD-DF
   Ed Valeev, F. Pavosevic, A. Kumar             : LibInt (2-el integral package), F12 methods
   Garnet Chan, S. Sharma, J. Yang, R. Olivares  : DMRG
   Ulf Ekstrom                                   : XCFun DFT Library
   Mihaly Kallay                                 : mrcc  (arbitrary order and MRCC methods)
   Jiri Pittner, Ondrej Demel                    : Mk-CCSD
   Frank Weinhold                                : gennbo (NPA and NBO analysis)
   Christopher J. Cramer and Donald G. Truhlar   : smd solvation model
   Lars Goerigk                                  : TD-DFT with DH, B97 family of functionals
   V. Asgeirsson, H. Jonsson                     : NEB implementation
   FAccTs GmbH                                   : IRC, NEB, NEB-TS, DLPNO-Multilevel, CI-OPT
                                                   MM, QMMM, 2- and 3-layer-ONIOM, Crystal-QMMM,
                                                   LR-CPCM, SF, NACMEs, symmetry and pop. for TD-DFT,
                                                   nearIR, NL-DFT gradient (VV10), updates on ESD,
                                                   ML-optimized integration grids
   S Lehtola, MJT Oliveira, MAL Marques          : LibXC Library
   Liviu Ungur et al                             : ANISO software


 Your calculation uses the libint2 library for the computation of 2-el integrals
 For citations please refer to: http://libint.valeyev.net

 Your ORCA version has been built with support for libXC version: 5.1.0
 For citations please refer to: https://tddft.org/programs/libxc/

 This ORCA versions uses:
   CBLAS   interface :  Fast vector & matrix operations
   LAPACKE interface :  Fast linear algebra routines
   SCALAPACK package :  Parallel linear algebra routines
   Shared memory     :  Shared parallel matrices
   BLAS/LAPACK       :  OpenBLAS 0.3.15  USE64BITINT DYNAMIC_ARCH NO_AFFINITY Zen SINGLE_THREADED
        Core in use  :  Zen
   Copyright (c) 2011-2014, The OpenBLAS Project


Your calculation utilizes the DFT-NL dispersion correction.
Cite in your paper:
Vydrov, O. A.; Van Voorhis, T. J. Chem. Phys. 2010, 133, 244103
Hujo, W.; Grimme, S. J. Chem. Theory Comput. 2011, 7, 3866 
   

Your calculation utilizes the SMD solvation module
Please cite in your paper:
A.V. Marenich, C.J. Cramer, D.G. Truhlar J. Phys. Chem. B, 113, (2009), 6378 

================================================================================

----- Orbital basis set information -----
Your calculation utilizes the basis: def2-QZVPP
   F. Weigend and R. Ahlrichs, Phys. Chem. Chem. Phys. 7, 3297 (2005).

----- AuxJ basis set information -----
Your calculation utilizes the auxiliary basis: def2/J
   F. Weigend, Phys. Chem. Chem. Phys. 8, 1057 (2006).

================================================================================
                                        WARNINGS
                       Please study these warnings very carefully!
================================================================================


INFO   : the flag for use of the SHARK integral package has been found!

================================================================================
                                       INPUT FILE
================================================================================
NAME = AmidiniumBzoateR3Aa.inp
|  1> ! wB97M-V def2-QZVPP
|  2> %maxcore 2660
|  3> %pal nprocs 20
|  4> end
|  5> %CPCM SMD TRUE
|  6>    SMDSOLVENT "2,2,2-TRIFLUOROETHANOL"
|  7> end
|  8> 
|  9> *xyz 0 1
| 10> O  5.525802  1.861622  2.940121
| 11> O  7.239517  3.374782  5.163957
| 12> N  4.982414  4.052492  2.567395
| 13> N  5.349110  2.053823  5.519917
| 14> C  5.093516  2.961495  3.300444
| 15> C  4.617246  3.122080  4.742919
| 16> H  4.964935  4.074066  5.143743
| 17> C  3.122163  3.024172  4.891920
| 18> C  2.504115  3.658536  5.966102
| 19> H  3.103610  4.200876  6.686761
| 20> C  1.126491  3.614447  6.109881
| 21> H  0.658808  4.119574  6.947394
| 22> C  0.352307  2.939409  5.176887
| 23> H  -0.726094  2.908188  5.285152
| 24> C  0.961321  2.311635  4.098998
| 25> H  0.362056  1.788629  3.362525
| 26> C  2.339619  2.354568  3.955718
| 27> H  2.801750  1.865390  3.105015
| 28> C  5.317025  4.164866  1.139544
| 29> C  6.801599  3.888317  0.930530
| 30> H  7.406412  4.581149  1.520786
| 31> H  7.056240  4.024206  -0.123154
| 32> H  7.063457  2.869159  1.217203
| 33> C  5.003654  5.598051  0.736102
| 34> H  3.945249  5.827283  0.883993
| 35> H  5.241052  5.739515  -0.319647
| 36> H  5.594933  6.308575  1.319025
| 37> C  4.459983  3.204220  0.323366
| 38> H  4.679034  3.331323  -0.739298
| 39> H  3.398308  3.409732  0.480305
| 40> H  4.656660  2.165050  0.589999
| 41> C  4.990328  1.989088  6.951730
| 42> C  4.280398  0.929895  7.522124
| 43> C  4.052507  1.060393  8.900784
| 44> H  3.507802  0.275257  9.407679
| 45> C  4.474462  2.139408  9.649565
| 46> H  4.259195  2.170674  10.711411
| 47> C  5.162421  3.176436  9.038885
| 48> H  5.495902  4.040347  9.600552
| 49> C  5.417207  3.091487  7.688497
| 50> H  5.943590  3.899648  7.196292
| 51> C  3.678608  -0.330958  6.879884
| 52> C  4.271668  -1.561399  7.576997
| 53> H  5.356331  -1.597276  7.443307
| 54> H  3.845921  -2.466821  7.136699
| 55> H  4.059442  -1.580489  8.646660
| 56> C  2.160396  -0.284381  7.097600
| 57> H  1.890559  -0.245055  8.153800
| 58> H  1.704552  -1.180283  6.668090
| 59> H  1.727372  0.588595  6.602130
| 60> C  3.893133  -0.532066  5.383558
| 61> H  3.469175  0.269573  4.778158
| 62> H  3.365436  -1.441259  5.087274
| 63> H  4.938382  -0.702565  5.122959
| 64> C  6.863775  2.278472  5.421925
| 65> C  7.705471  1.132489  5.784220
| 66> C  8.702594  1.368960  6.730873
| 67> H  8.794026  2.352284  7.177252
| 68> C  9.543016  0.337123  7.107275
| 69> H  10.303766  0.510254  7.859259
| 70> C  9.412369  -0.914400  6.518794
| 71> H  10.077035  -1.719583  6.810547
| 72> C  8.441359  -1.136493  5.551929
| 73> H  8.356976  -2.106247  5.076043
| 74> C  7.577298  -0.118224  5.186828
| 75> H  6.844444  -0.283646  4.406729
| 76> H  5.149553  1.160374  5.059688
| 77> O  5.359249  6.206896  5.517037
| 78> C  4.238372  6.499004  5.040835
| 79> C  3.188125  7.038744  5.980482
| 80> C  1.938454  7.421727  5.501449
| 81> H  1.739480  7.361422  4.438057
| 82> C  0.955311  7.865015  6.373183
| 83> H  -0.014883  8.160748  5.989059
| 84> C  1.209940  7.922243  7.737289
| 85> H  0.439162  8.261935  8.420577
| 86> C  2.453962  7.541122  8.223862
| 87> H  2.656175  7.581182  9.288677
| 88> C  3.437409  7.105750  7.348626
| 89> H  4.406951  6.800603  7.724618
| 90> O  3.908702  6.342397  3.834682
| 91> H  4.634330  4.900371  3.041469
| 92> *
| 93> 
| 94>                          ****END OF INPUT****
================================================================================

                       ****************************
                       * Single Point Calculation *
                       ****************************

---------------------------------
CARTESIAN COORDINATES (ANGSTROEM)
---------------------------------
  O      5.525802    1.861622    2.940121
  O      7.239517    3.374782    5.163957
  N      4.982414    4.052492    2.567395
  N      5.349110    2.053823    5.519917
  C      5.093516    2.961495    3.300444
  C      4.617246    3.122080    4.742919
  H      4.964935    4.074066    5.143743
  C      3.122163    3.024172    4.891920
  C      2.504115    3.658536    5.966102
  H      3.103610    4.200876    6.686761
  C      1.126491    3.614447    6.109881
  H      0.658808    4.119574    6.947394
  C      0.352307    2.939409    5.176887
  H     -0.726094    2.908188    5.285152
  C      0.961321    2.311635    4.098998
  H      0.362056    1.788629    3.362525
  C      2.339619    2.354568    3.955718
  H      2.801750    1.865390    3.105015
  C      5.317025    4.164866    1.139544
  C      6.801599    3.888317    0.930530
  H      7.406412    4.581149    1.520786
  H      7.056240    4.024206   -0.123154
  H      7.063457    2.869159    1.217203
  C      5.003654    5.598051    0.736102
  H      3.945249    5.827283    0.883993
  H      5.241052    5.739515   -0.319647
  H      5.594933    6.308575    1.319025
  C      4.459983    3.204220    0.323366
  H      4.679034    3.331323   -0.739298
  H      3.398308    3.409732    0.480305
  H      4.656660    2.165050    0.589999
  C      4.990328    1.989088    6.951730
  C      4.280398    0.929895    7.522124
  C      4.052507    1.060393    8.900784
  H      3.507802    0.275257    9.407679
  C      4.474462    2.139408    9.649565
  H      4.259195    2.170674   10.711411
  C      5.162421    3.176436    9.038885
  H      5.495902    4.040347    9.600552
  C      5.417207    3.091487    7.688497
  H      5.943590    3.899648    7.196292
  C      3.678608   -0.330958    6.879884
  C      4.271668   -1.561399    7.576997
  H      5.356331   -1.597276    7.443307
  H      3.845921   -2.466821    7.136699
  H      4.059442   -1.580489    8.646660
  C      2.160396   -0.284381    7.097600
  H      1.890559   -0.245055    8.153800
  H      1.704552   -1.180283    6.668090
  H      1.727372    0.588595    6.602130
  C      3.893133   -0.532066    5.383558
  H      3.469175    0.269573    4.778158
  H      3.365436   -1.441259    5.087274
  H      4.938382   -0.702565    5.122959
  C      6.863775    2.278472    5.421925
  C      7.705471    1.132489    5.784220
  C      8.702594    1.368960    6.730873
  H      8.794026    2.352284    7.177252
  C      9.543016    0.337123    7.107275
  H     10.303766    0.510254    7.859259
  C      9.412369   -0.914400    6.518794
  H     10.077035   -1.719583    6.810547
  C      8.441359   -1.136493    5.551929
  H      8.356976   -2.106247    5.076043
  C      7.577298   -0.118224    5.186828
  H      6.844444   -0.283646    4.406729
  H      5.149553    1.160374    5.059688
  O      5.359249    6.206896    5.517037
  C      4.238372    6.499004    5.040835
  C      3.188125    7.038744    5.980482
  C      1.938454    7.421727    5.501449
  H      1.739480    7.361422    4.438057
  C      0.955311    7.865015    6.373183
  H     -0.014883    8.160748    5.989059
  C      1.209940    7.922243    7.737289
  H      0.439162    8.261935    8.420577
  C      2.453962    7.541122    8.223862
  H      2.656175    7.581182    9.288677
  C      3.437409    7.105750    7.348626
  H      4.406951    6.800603    7.724618
  O      3.908702    6.342397    3.834682
  H      4.634330    4.900371    3.041469

----------------------------
CARTESIAN COORDINATES (A.U.)
----------------------------
  NO LB      ZA    FRAG     MASS         X           Y           Z
   0 O     8.0000    0    15.999   10.442252    3.517956    5.556023
   1 O     8.0000    0    15.999   13.680704    6.377414    9.758464
   2 N     7.0000    0    14.007    9.415398    7.658100    4.851673
   3 N     7.0000    0    14.007   10.108353    3.881163   10.431131
   4 C     6.0000    0    12.011    9.625350    5.596414    6.236935
   5 C     6.0000    0    12.011    8.725330    5.899876    8.962818
   6 H     1.0000    0     1.008    9.382367    7.698869    9.720266
   7 C     6.0000    0    12.011    5.900033    5.714857    9.244389
   8 C     6.0000    0    12.011    4.732092    6.913631   11.274299
   9 H     1.0000    0     1.008    5.864973    7.938505   12.636147
  10 C     6.0000    0    12.011    2.128759    6.830315   11.546002
  11 H     1.0000    0     1.008    1.244967    7.784867   13.128672
  12 C     6.0000    0    12.011    0.665764    5.554678    9.782899
  13 H     1.0000    0     1.008   -1.372119    5.495679    9.987490
  14 C     6.0000    0    12.011    1.816633    4.368357    7.745984
  15 H     1.0000    0     1.008    0.684187    3.380019    6.354251
  16 C     6.0000    0    12.011    4.421239    4.449489    7.475224
  17 H     1.0000    0     1.008    5.294540    3.525076    5.867628
  18 C     6.0000    0    12.011   10.047721    7.870456    2.153426
  19 C     6.0000    0    12.011   12.853159    7.347854    1.758447
  20 H     1.0000    0     1.008   13.996090    8.657117    2.873869
  21 H     1.0000    0     1.008   13.334361    7.604647   -0.232727
  22 H     1.0000    0     1.008   13.347999    5.421925    2.300180
  23 C     6.0000    0    12.011    9.455536   10.578783    1.391031
  24 H     1.0000    0     1.008    7.455440   11.011969    1.670505
  25 H     1.0000    0     1.008    9.904153   10.846111   -0.604045
  26 H     1.0000    0     1.008   10.572891   11.921479    2.492596
  27 C     6.0000    0    12.011    8.428146    6.055098    0.611073
  28 H     1.0000    0     1.008    8.842093    6.295288   -1.397071
  29 H     1.0000    0     1.008    6.421871    6.443460    0.907645
  30 H     1.0000    0     1.008    8.799812    4.091352    1.114937
  31 C     6.0000    0    12.011    9.430353    3.758832   13.136866
  32 C     6.0000    0    12.011    8.088780    1.757247   14.214754
  33 C     6.0000    0    12.011    7.658128    2.003852   16.820044
  34 H     1.0000    0     1.008    6.628785    0.520160   17.777937
  35 C     6.0000    0    12.011    8.455508    4.042895   18.235035
  36 H     1.0000    0     1.008    8.048712    4.101979   20.241633
  37 C     6.0000    0    12.011    9.755562    6.002594   17.081017
  38 H     1.0000    0     1.008   10.385750    7.635149   18.142414
  39 C     6.0000    0    12.011   10.237038    5.842064   14.529154
  40 H     1.0000    0     1.008   11.231757    7.369267   13.599021
  41 C     6.0000    0    12.011    6.951562   -0.625420   13.001097
  42 C     6.0000    0    12.011    8.072283   -2.950616   14.318449
  43 H     1.0000    0     1.008   10.121999   -3.018414   14.065812
  44 H     1.0000    0     1.008    7.267737   -4.661616   13.486407
  45 H     1.0000    0     1.008    7.671234   -2.986691   16.339819
  46 C     6.0000    0    12.011    4.082557   -0.537402   13.412520
  47 H     1.0000    0     1.008    3.572639   -0.463087   15.408449
  48 H     1.0000    0     1.008    3.221136   -2.230412   12.600864
  49 H     1.0000    0     1.008    3.264260    1.112283   12.476218
  50 C     6.0000    0    12.011    7.356955   -1.005459   10.173450
  51 H     1.0000    0     1.008    6.555791    0.509419    9.029410
  52 H     1.0000    0     1.008    6.359752   -2.723585    9.613555
  53 H     1.0000    0     1.008    9.332190   -1.327655    9.680990
  54 C     6.0000    0    12.011   12.970655    4.305688   10.245953
  55 C     6.0000    0    12.011   14.561230    2.140094   10.930592
  56 C     6.0000    0    12.011   16.445519    2.586959   12.719507
  57 H     1.0000    0     1.008   16.618301    4.445173   13.563041
  58 C     6.0000    0    12.011   18.033687    0.637070   13.430803
  59 H     1.0000    0     1.008   19.471296    0.964240   14.851847
  60 C     6.0000    0    12.011   17.786800   -1.727966   12.318735
  61 H     1.0000    0     1.008   19.042836   -3.249541   12.870069
  62 C     6.0000    0    12.011   15.951857   -2.147661   10.491625
  63 H     1.0000    0     1.008   15.792396   -3.980230    9.592331
  64 C     6.0000    0    12.011   14.319018   -0.223411    9.801684
  65 H     1.0000    0     1.008   12.934125   -0.536013    8.327511
  66 H     1.0000    0     1.008    9.731245    2.192789    9.561425
  67 O     8.0000    0    15.999   10.127513   11.729334   10.425689
  68 C     6.0000    0    12.011    8.009362   12.281338    9.525798
  69 C     6.0000    0    12.011    6.024683   13.301298   11.301473
  70 C     6.0000    0    12.011    3.663147   14.025031   10.396232
  71 H     1.0000    0     1.008    3.287141   13.911072    8.386712
  72 C     6.0000    0    12.011    1.805276   14.862724   12.043570
  73 H     1.0000    0     1.008   -0.028125   15.421579   11.317681
  74 C     6.0000    0    12.011    2.286455   14.970870   14.621357
  75 H     1.0000    0     1.008    0.829896   15.612794   15.912584
  76 C     6.0000    0    12.011    4.637316   14.250655   15.540847
  77 H     1.0000    0     1.008    5.019443   14.326358   17.553056
  78 C     6.0000    0    12.011    6.495762   13.427921   13.886891
  79 H     1.0000    0     1.008    8.327930   12.851277   14.597413
  80 O     8.0000    0    15.999    7.386376   11.985393    7.246499
  81 H     1.0000    0     1.008    8.757615    9.260359    5.747543

--------------------------------
INTERNAL COORDINATES (ANGSTROEM)
--------------------------------
 O      0   0   0     0.000000000000     0.00000000     0.00000000
 O      1   0   0     3.189344578706     0.00000000     0.00000000
 N      1   2   0     2.287816982741    77.69487363     0.00000000
 N      2   1   3     2.333512122730    53.30869413   108.39236208
 C      1   2   3     1.235485518432    64.04180895   334.79448507
 C      4   2   1     1.510140332734    85.04810855   294.80292620
 H      6   4   2     1.089873783469   105.90601000   314.63331557
 C      6   4   2     1.505676077831   112.60079660   194.73962968
 C      8   6   4     1.392216931345   119.17849084    86.66571107
 H      9   8   6     1.082994148140   119.72664878   359.14231211
 C      9   8   6     1.385808113029   120.45510899   178.34122376
 H     11   9   8     1.084116552676   119.61537038   180.46344556
 C     11   9   8     1.387629262929   120.02261734   359.73880179
 H     13  11   9     1.084271542496   120.11712844   180.30952083
 C     13  11   9     1.388107684437   119.82350596   359.86673198
 H     15  13  11     1.083995523971   120.21363938   180.44394336
 C     15  13  11     1.386390196767   120.16036838     0.19531865
 H     17  15  13     1.084691555722   119.38326040   180.41189217
 C      3   1   2     1.470833408445   100.21177626   125.34016808
 C     19   3   1     1.524508498852   109.92408770   298.61234076
 H     20  19   3     1.092802402417   110.48072875   302.19383038
 H     20  19   3     1.092500723596   109.67248860   182.95480757
 H     20  19   3     1.090611777883   111.54867193    62.99073951
 C     19   3   1     1.521507829500   106.41075116   180.03736960
 H     24  19   3     1.092995975166   111.16886930   299.29149230
 H     24  19   3     1.091318388327   109.50053075   179.63768107
 H     24  19   3     1.092819488455   111.07297725    60.06736233
 C     19   3   1     1.524305827176   110.10457857    61.30996643
 H     28  19   3     1.092425416267   109.55965816   177.11876821
 H     28  19   3     1.092711690013   110.53933076    57.94648869
 H     28  19   3     1.090710450999   111.60218352   296.94472778
 C      4   2   1     1.477499106842   111.67541976   180.56745856
 C     32   4   2     1.396867828889   123.52822873   205.49366262
 C     33  32   4     1.403448407133   114.40257921   179.54615301
 H     34  33  32     1.081704495944   118.33384447   179.99161023
 C     34  33  32     1.379489897829   123.79828307     0.50792444
 H     36  34  33     1.083897768132   119.57527387   179.88123641
 C     36  34  33     1.386234006532   119.85628545     0.23231266
 H     38  36  34     1.083061222725   121.40406135   179.33530664
 C     38  36  34     1.376836950747   118.53856841   359.43264780
 H     40  38  36     1.082806089120   119.32361093   179.29726720
 C     33  32   4     1.537652011773   130.55047614   357.68000762
 C     42  33  32     1.533516140394   108.46374603   122.91016392
 H     43  42  33     1.093459646625   110.75471551   298.44521191
 H     43  42  33     1.093120228930   109.32137936   179.49300593
 H     43  42  33     1.090680171611   112.62001429    59.76152134
 C     42  33  32     1.534450178575   107.64243189   241.92873116
 H     47  42  33     1.090833159033   112.53358752   300.99754016
 H     47  42  33     1.093120755470   109.38845767   181.11742187
 H     47  42  33     1.093200531491   110.60037154    62.12165123
 C     42  33  32     1.524944884763   117.57564171     1.95683483
 H     51  42  33     1.090355277919   113.15091342   299.45501287
 H     51  42  33     1.092190571152   107.93859308   182.63923090
 H     51  42  33     1.090654491488   112.94770927    66.33918301
 C      2   1   3     1.187276360283    62.82948994   149.27058567
 C     55   2   1     1.467305987083   126.39014965   122.11825204
 C     56  55   2     1.395107420014   116.43313216    46.15034303
 H     57  56  55     1.083762017807   119.57559862     2.11011485
 C     57  56  55     1.382995010207   119.50790044   180.76084114
 H     59  57  56     1.083602714059   119.75518700   181.43539998
 C     59  57  56     1.389132227507   119.98217105     1.62235852
 H     61  59  57     1.084075812872   119.83385339   179.56502409
 C     61  59  57     1.388169171598   120.33061926     0.03860509
 H     63  61  59     1.083517787672   120.23678811   178.46309971
 C     63  61  59     1.384475318770   120.16957625   358.66819787
 H     65  63  61     1.083048416831   119.99446233   177.77416459
 H      4   2   1     1.024638884823   125.65218350    42.12373167
 O      7   6   4     2.200862501369   165.02015389   172.90311206
 C     68   7   6     1.252382001466    90.06809555    30.47295257
 C     69  68   7     1.509064118326   118.00454530   111.73634571
 C     70  69  68     1.392058260857   120.59070363   177.89196931
 H     71  70  69     1.083526599288   119.16091681   357.81190617
 C     71  70  69     1.386720799638   120.53574954   177.29866016
 H     73  71  70     1.084567034489   119.91577633   180.01199076
 C     73  71  70     1.388847058124   120.04115486   359.60825997
 H     75  73  71     1.084606781784   120.09131958   180.44804349
 C     75  73  71     1.389099433969   119.79675144     0.34690882
 H     77  75  73     1.084585582236   120.04837484   180.19556576
 C     77  75  73     1.386634355513   120.01396022     0.02963695
 H     79  77  75     1.083741835234   120.25952120   180.44709938
 O     69  68   7     1.260163926145   124.68697973   293.68575990
 H      3   1   2     1.031895065970   142.38450927   307.14722565

---------------------------
INTERNAL COORDINATES (A.U.)
---------------------------
 O      0   0   0     0.000000000000     0.00000000     0.00000000
 O      1   0   0     6.026987800461     0.00000000     0.00000000
 N      1   2   0     4.323347541915    77.69487363     0.00000000
 N      2   1   3     4.409698842146    53.30869413   108.39236208
 C      1   2   3     2.334729272261    64.04180895   334.79448507
 C      4   2   1     2.853751652655    85.04810855   294.80292620
 H      6   4   2     2.059562971297   105.90601000   314.63331557
 C      6   4   2     2.845315433498   112.60079660   194.73962968
 C      8   6   4     2.630908719251   119.17849084    86.66571107
 H      9   8   6     2.046562344624   119.72664878   359.14231211
 C      9   8   6     2.618797807792   120.45510899   178.34122376
 H     11   9   8     2.048683381809   119.61537038   180.46344556
 C     11   9   8     2.622239282350   120.02261734   359.73880179
 H     13  11   9     2.048976270122   120.11712844   180.30952083
 C     13  11   9     2.623143367977   119.82350596   359.86673198
 H     15  13  11     2.048454670702   120.21363938   180.44394336
 C     15  13  11     2.619897786644   120.16036838     0.19531865
 H     17  15  13     2.049769980091   119.38326040   180.41189217
 C      3   1   2     2.779472330583   100.21177626   125.34016808
 C     19   3   1     2.880903551666   109.92408770   298.61234076
 H     20  19   3     2.065097259060   110.48072875   302.19383038
 H     20  19   3     2.064527168707   109.67248860   182.95480757
 H     20  19   3     2.060957578628   111.54867193    62.99073951
 C     19   3   1     2.875233108372   106.41075116   180.03736960
 H     24  19   3     2.065463058543   111.16886930   299.29149230
 H     24  19   3     2.062292878851   109.50053075   179.63768107
 H     24  19   3     2.065129546991   111.07297725    60.06736233
 C     19   3   1     2.880520557704   110.10457857    61.30996643
 H     28  19   3     2.064384858479   109.55965816   177.11876821
 H     28  19   3     2.064925837458   110.53933076    57.94648869
 H     28  19   3     2.061144043793   111.60218352   296.94472778
 C      4   2   1     2.792068675044   111.67541976   180.56745856
 C     32   4   2     2.639697641885   123.52822873   205.49366262
 C     33  32   4     2.652133132570   114.40257921   179.54615301
 H     34  33  32     2.044125255166   118.33384447   179.99161023
 C     34  33  32     2.606858111407   123.79828307     0.50792444
 H     36  34  33     2.048269938937   119.57527387   179.88123641
 C     36  34  33     2.619602629873   119.85628545     0.23231266
 H     38  36  34     2.046689097221   121.40406135   179.33530664
 C     38  36  34     2.601844767974   118.53856841   359.43264780
 H     40  38  36     2.046206964579   119.32361093   179.29726720
 C     33  32   4     2.905741191524   130.55047614   357.68000762
 C     42  33  32     2.897925527293   108.46374603   122.91016392
 H     43  42  33     2.066339270616   110.75471551   298.44521191
 H     43  42  33     2.065697864128   109.32137936   179.49300593
 H     43  42  33     2.061086824043   112.62001429    59.76152134
 C     42  33  32     2.899690603653   107.64243189   241.92873116
 H     47  42  33     2.061375928372   112.53358752   300.99754016
 H     47  42  33     2.065698859144   109.38845767   181.11742187
 H     47  42  33     2.065849613975   110.60037154    62.12165123
 C     42  33  32     2.881728201526   117.57564171     1.95683483
 H     51  42  33     2.060472863942   113.15091342   299.45501287
 H     51  42  33     2.063941065529   107.93859308   182.63923090
 H     51  42  33     2.061038295644   112.94770927    66.33918301
 C      2   1   3     2.243627166215    62.82948994   149.27058567
 C     55   2   1     2.772806470250   126.39014965   122.11825204
 C     56  55   2     2.636370951229   116.43313216    46.15034303
 H     57  56  55     2.048013408001   119.57559862     2.11011485
 C     57  56  55     2.613481813871   119.50790044   180.76084114
 H     59  57  56     2.047712367546   119.75518700   181.43539998
 C     59  57  56     2.625079473793   119.98217105     1.62235852
 H     61  59  57     2.048606394736   119.83385339   179.56502409
 C     61  59  57     2.623259561872   120.33061926     0.03860509
 H     63  61  59     2.047551879932   120.23678811   178.46309971
 C     63  61  59     2.616279191648   120.16957625   358.66819787
 H     65  63  61     2.046664897588   119.99446233   177.77416459
 H      4   2   1     1.936286878482   125.65218350    42.12373167
 O      7   6   4     4.159027386004   165.02015389   172.90311206
 C     68   7   6     2.366658997824    90.06809555    30.47295257
 C     69  68   7     2.851717902163   118.00454530   111.73634571
 C     70  69  68     2.630608875482   120.59070363   177.89196931
 H     71  70  69     2.047568531474   119.16091681   357.81190617
 C     71  70  69     2.620522535528   120.53574954   177.29866016
 H     73  71  70     2.049534669064   119.91577633   180.01199076
 C     73  71  70     2.624540581757   120.04115486   359.60825997
 H     75  73  71     2.049609780566   120.09131958   180.44804349
 C     75  73  71     2.625017502987   119.79675144     0.34690882
 H     77  75  73     2.049569719225   120.04837484   180.19556576
 C     77  75  73     2.620359179806   120.01396022     0.02963695
 H     79  77  75     2.047975268466   120.25952120   180.44709938
 O     69  68   7     2.381364704262   124.68697973   293.68575990
 H      3   1   2     1.949999073628   142.38450927   307.14722565

---------------------
BASIS SET INFORMATION
---------------------
There are 4 groups of distinct atoms

 Group   1 Type O   : 15s8p3d2f1g contracted to 7s4p3d2f1g pattern {8211111/5111/111/11/1}
 Group   2 Type N   : 15s8p3d2f1g contracted to 7s4p3d2f1g pattern {8211111/5111/111/11/1}
 Group   3 Type C   : 15s8p3d2f1g contracted to 7s4p3d2f1g pattern {8211111/5111/111/11/1}
 Group   4 Type H   : 7s3p2d1f contracted to 4s3p2d1f pattern {4111/111/11/1}

Atom   0O    basis set group =>   1
Atom   1O    basis set group =>   1
Atom   2N    basis set group =>   2
Atom   3N    basis set group =>   2
Atom   4C    basis set group =>   3
Atom   5C    basis set group =>   3
Atom   6H    basis set group =>   4
Atom   7C    basis set group =>   3
Atom   8C    basis set group =>   3
Atom   9H    basis set group =>   4
Atom  10C    basis set group =>   3
Atom  11H    basis set group =>   4
Atom  12C    basis set group =>   3
Atom  13H    basis set group =>   4
Atom  14C    basis set group =>   3
Atom  15H    basis set group =>   4
Atom  16C    basis set group =>   3
Atom  17H    basis set group =>   4
Atom  18C    basis set group =>   3
Atom  19C    basis set group =>   3
Atom  20H    basis set group =>   4
Atom  21H    basis set group =>   4
Atom  22H    basis set group =>   4
Atom  23C    basis set group =>   3
Atom  24H    basis set group =>   4
Atom  25H    basis set group =>   4
Atom  26H    basis set group =>   4
Atom  27C    basis set group =>   3
Atom  28H    basis set group =>   4
Atom  29H    basis set group =>   4
Atom  30H    basis set group =>   4
Atom  31C    basis set group =>   3
Atom  32C    basis set group =>   3
Atom  33C    basis set group =>   3
Atom  34H    basis set group =>   4
Atom  35C    basis set group =>   3
Atom  36H    basis set group =>   4
Atom  37C    basis set group =>   3
Atom  38H    basis set group =>   4
Atom  39C    basis set group =>   3
Atom  40H    basis set group =>   4
Atom  41C    basis set group =>   3
Atom  42C    basis set group =>   3
Atom  43H    basis set group =>   4
Atom  44H    basis set group =>   4
Atom  45H    basis set group =>   4
Atom  46C    basis set group =>   3
Atom  47H    basis set group =>   4
Atom  48H    basis set group =>   4
Atom  49H    basis set group =>   4
Atom  50C    basis set group =>   3
Atom  51H    basis set group =>   4
Atom  52H    basis set group =>   4
Atom  53H    basis set group =>   4
Atom  54C    basis set group =>   3
Atom  55C    basis set group =>   3
Atom  56C    basis set group =>   3
Atom  57H    basis set group =>   4
Atom  58C    basis set group =>   3
Atom  59H    basis set group =>   4
Atom  60C    basis set group =>   3
Atom  61H    basis set group =>   4
Atom  62C    basis set group =>   3
Atom  63H    basis set group =>   4
Atom  64C    basis set group =>   3
Atom  65H    basis set group =>   4
Atom  66H    basis set group =>   4
Atom  67O    basis set group =>   1
Atom  68C    basis set group =>   3
Atom  69C    basis set group =>   3
Atom  70C    basis set group =>   3
Atom  71H    basis set group =>   4
Atom  72C    basis set group =>   3
Atom  73H    basis set group =>   4
Atom  74C    basis set group =>   3
Atom  75H    basis set group =>   4
Atom  76C    basis set group =>   3
Atom  77H    basis set group =>   4
Atom  78C    basis set group =>   3
Atom  79H    basis set group =>   4
Atom  80O    basis set group =>   1
Atom  81H    basis set group =>   4
---------------------------------
AUXILIARY/J BASIS SET INFORMATION
---------------------------------
There are 4 groups of distinct atoms

 Group   1 Type O   : 12s5p4d2f1g contracted to 6s4p3d1f1g pattern {711111/2111/211/2/1}
 Group   2 Type N   : 12s5p4d2f1g contracted to 6s4p3d1f1g pattern {711111/2111/211/2/1}
 Group   3 Type C   : 12s5p4d2f1g contracted to 6s4p3d1f1g pattern {711111/2111/211/2/1}
 Group   4 Type H   : 5s2p1d contracted to 3s1p1d pattern {311/2/1}

Atom   0O    basis set group =>   1
Atom   1O    basis set group =>   1
Atom   2N    basis set group =>   2
Atom   3N    basis set group =>   2
Atom   4C    basis set group =>   3
Atom   5C    basis set group =>   3
Atom   6H    basis set group =>   4
Atom   7C    basis set group =>   3
Atom   8C    basis set group =>   3
Atom   9H    basis set group =>   4
Atom  10C    basis set group =>   3
Atom  11H    basis set group =>   4
Atom  12C    basis set group =>   3
Atom  13H    basis set group =>   4
Atom  14C    basis set group =>   3
Atom  15H    basis set group =>   4
Atom  16C    basis set group =>   3
Atom  17H    basis set group =>   4
Atom  18C    basis set group =>   3
Atom  19C    basis set group =>   3
Atom  20H    basis set group =>   4
Atom  21H    basis set group =>   4
Atom  22H    basis set group =>   4
Atom  23C    basis set group =>   3
Atom  24H    basis set group =>   4
Atom  25H    basis set group =>   4
Atom  26H    basis set group =>   4
Atom  27C    basis set group =>   3
Atom  28H    basis set group =>   4
Atom  29H    basis set group =>   4
Atom  30H    basis set group =>   4
Atom  31C    basis set group =>   3
Atom  32C    basis set group =>   3
Atom  33C    basis set group =>   3
Atom  34H    basis set group =>   4
Atom  35C    basis set group =>   3
Atom  36H    basis set group =>   4
Atom  37C    basis set group =>   3
Atom  38H    basis set group =>   4
Atom  39C    basis set group =>   3
Atom  40H    basis set group =>   4
Atom  41C    basis set group =>   3
Atom  42C    basis set group =>   3
Atom  43H    basis set group =>   4
Atom  44H    basis set group =>   4
Atom  45H    basis set group =>   4
Atom  46C    basis set group =>   3
Atom  47H    basis set group =>   4
Atom  48H    basis set group =>   4
Atom  49H    basis set group =>   4
Atom  50C    basis set group =>   3
Atom  51H    basis set group =>   4
Atom  52H    basis set group =>   4
Atom  53H    basis set group =>   4
Atom  54C    basis set group =>   3
Atom  55C    basis set group =>   3
Atom  56C    basis set group =>   3
Atom  57H    basis set group =>   4
Atom  58C    basis set group =>   3
Atom  59H    basis set group =>   4
Atom  60C    basis set group =>   3
Atom  61H    basis set group =>   4
Atom  62C    basis set group =>   3
Atom  63H    basis set group =>   4
Atom  64C    basis set group =>   3
Atom  65H    basis set group =>   4
Atom  66H    basis set group =>   4
Atom  67O    basis set group =>   1
Atom  68C    basis set group =>   3
Atom  69C    basis set group =>   3
Atom  70C    basis set group =>   3
Atom  71H    basis set group =>   4
Atom  72C    basis set group =>   3
Atom  73H    basis set group =>   4
Atom  74C    basis set group =>   3
Atom  75H    basis set group =>   4
Atom  76C    basis set group =>   3
Atom  77H    basis set group =>   4
Atom  78C    basis set group =>   3
Atom  79H    basis set group =>   4
Atom  80O    basis set group =>   1
Atom  81H    basis set group =>   4


           ************************************************************
           *        Program running with 20 parallel MPI-processes    *
           *              working on a common directory               *
           ************************************************************
------------------------------------------------------------------------------
                           ORCA GTO INTEGRAL CALCULATION
                           -- RI-GTO INTEGRALS CHOSEN --
------------------------------------------------------------------------------
------------------------------------------------------------------------------
                   ___                                                        
                  /   \      - P O W E R E D   B Y -                         
                 /     \                                                     
                 |  |  |   _    _      __       _____    __    __             
                 |  |  |  | |  | |    /  \     |  _  \  |  |  /  |          
                  \  \/   | |  | |   /    \    | | | |  |  | /  /          
                 / \  \   | |__| |  /  /\  \   | |_| |  |  |/  /          
                |  |  |   |  __  | /  /__\  \  |    /   |      \           
                |  |  |   | |  | | |   __   |  |    \   |  |\   \          
                \     /   | |  | | |  |  |  |  | |\  \  |  | \   \       
                 \___/    |_|  |_| |__|  |__|  |_| \__\ |__|  \__/        
                                                                              
                      - O R C A' S   B I G   F R I E N D -                    
                                      &                                       
                       - I N T E G R A L  F E E D E R -                       
                                                                              
 v1 FN, 2020, v2 2021                                                         
------------------------------------------------------------------------------


Reading SHARK input file AmidiniumBzoateR3Aa.SHARKINP.tmp ... ok
----------------------
SHARK INTEGRAL PACKAGE
----------------------

Number of atoms                             ...     82
Number of basis functions                   ...   3594
Number of shells                            ...   1114
Maximum angular momentum                    ...      4
Integral batch strategy                     ... SHARK/LIBINT Hybrid
RI-J (if used) integral strategy            ... SPLIT-RIJ (Revised 2003 algorithm where possible)
Printlevel                                  ...      1
Contraction scheme used                     ... SEGMENTED contraction
Coulomb Range Separation                    ... NOT USED
Exchange Range Separation                   ... Long Range
   Mu parameter                             ...  0.300000
   Scaling (regular/separated)              ...  0.150000  0.850000
Finite Nucleus Model                        ... NOT USED
Auxiliary Coulomb fitting basis             ... AVAILABLE
   # of basis functions in Aux-J            ...   2498
   # of shells in Aux-J                     ...    830
   Maximum angular momentum in Aux-J        ...      4
Auxiliary J/K fitting basis                 ... NOT available
Auxiliary Correlation fitting basis         ... NOT available
Auxiliary 'external' fitting basis          ... NOT available
Integral threshold                          ...     1.000000e-10
Primitive cut-off                           ...     1.000000e-11
Primitive pair pre-selection threshold      ...     1.000000e-11

Calculating pre-screening integrals         ... done (  0.7 sec) Dimension = 1114
Organizing shell pair data                  ... done (  4.1 sec)
Shell pair information
Total number of shell pairs                 ...    621055
Shell pairs after pre-screening             ...    294535
Total number of primitive shell pairs       ...   1513069
Primitive shell pairs kept                  ...    475487
          la=0 lb=0:  48807 shell pairs
          la=1 lb=0:  70137 shell pairs
          la=1 lb=1:  24974 shell pairs
          la=2 lb=0:  40678 shell pairs
          la=2 lb=1:  30378 shell pairs
          la=2 lb=2:   8642 shell pairs
          la=3 lb=0:  22664 shell pairs
          la=3 lb=1:  17291 shell pairs
          la=3 lb=2:   9330 shell pairs
          la=3 lb=3:   2579 shell pairs
          la=4 lb=0:   7855 shell pairs
          la=4 lb=1:   5949 shell pairs
          la=4 lb=2:   3214 shell pairs
          la=4 lb=3:   1721 shell pairs
          la=4 lb=4:    316 shell pairs

Calculating one electron integrals          ... done (  1.3 sec)
Calculating RI/J V-Matrix + Cholesky decomp.... done (  0.5 sec)
Calculating Nuclear repulsion               ... done (  0.0 sec) ENN=   5314.063289544688 Eh

SHARK setup successfully completed in  11.2 seconds

Maximum memory used throughout the entire GTOINT-calculation: 521.4 MB
[1720883052.041978] [node109:1812149:0]          mpool.c:43   UCX  WARN  object 0xc6a3600 was not returned to mpool ucp_requests
[1720883052.041997] [node109:1812149:0]          mpool.c:43   UCX  WARN  object 0xc6a37c0 was not returned to mpool ucp_requests
[1720883052.042003] [node109:1812149:0]          mpool.c:43   UCX  WARN  object 0xc6a3980 was not returned to mpool ucp_requests
[1720883052.042007] [node109:1812149:0]          mpool.c:43   UCX  WARN  object 0xc6a3b40 was not returned to mpool ucp_requests
[1720883052.042010] [node109:1812149:0]          mpool.c:43   UCX  WARN  object 0xc6a3d00 was not returned to mpool ucp_requests
[1720883052.042013] [node109:1812149:0]          mpool.c:43   UCX  WARN  object 0xc6a3ec0 was not returned to mpool ucp_requests
[1720883052.042016] [node109:1812149:0]          mpool.c:43   UCX  WARN  object 0xc6a4080 was not returned to mpool ucp_requests
[1720883052.042019] [node109:1812149:0]          mpool.c:43   UCX  WARN  object 0xc6a4240 was not returned to mpool ucp_requests
[1720883052.042022] [node109:1812149:0]          mpool.c:43   UCX  WARN  object 0xc6a4400 was not returned to mpool ucp_requests
[1720883052.042025] [node109:1812149:0]          mpool.c:43   UCX  WARN  object 0xc6a45c0 was not returned to mpool ucp_requests
[1720883052.042028] [node109:1812149:0]          mpool.c:43   UCX  WARN  object 0xc6a4780 was not returned to mpool ucp_requests
[1720883052.042031] [node109:1812149:0]          mpool.c:43   UCX  WARN  object 0xc6a4940 was not returned to mpool ucp_requests
[1720883052.042034] [node109:1812149:0]          mpool.c:43   UCX  WARN  object 0xc6a4b00 was not returned to mpool ucp_requests
[1720883052.042037] [node109:1812149:0]          mpool.c:43   UCX  WARN  object 0xc6a4cc0 was not returned to mpool ucp_requests
[1720883052.042040] [node109:1812149:0]          mpool.c:43   UCX  WARN  object 0xc6a4e80 was not returned to mpool ucp_requests
[1720883052.045769] [node109:1812147:0]          mpool.c:43   UCX  WARN  object 0xb5b57c0 was not returned to mpool ucp_requests
[1720883052.045783] [node109:1812147:0]          mpool.c:43   UCX  WARN  object 0xb5b5980 was not returned to mpool ucp_requests
[1720883052.045788] [node109:1812147:0]          mpool.c:43   UCX  WARN  object 0xb5b5b40 was not returned to mpool ucp_requests
[1720883052.045791] [node109:1812147:0]          mpool.c:43   UCX  WARN  object 0xb5b5d00 was not returned to mpool ucp_requests
[1720883052.045795] [node109:1812147:0]          mpool.c:43   UCX  WARN  object 0xb5b5ec0 was not returned to mpool ucp_requests
[1720883052.045797] [node109:1812147:0]          mpool.c:43   UCX  WARN  object 0xb5b6080 was not returned to mpool ucp_requests
[1720883052.045800] [node109:1812147:0]          mpool.c:43   UCX  WARN  object 0xb5b6240 was not returned to mpool ucp_requests
[1720883052.045803] [node109:1812147:0]          mpool.c:43   UCX  WARN  object 0xb5b6400 was not returned to mpool ucp_requests
[1720883052.045806] [node109:1812147:0]          mpool.c:43   UCX  WARN  object 0xb5b65c0 was not returned to mpool ucp_requests
[1720883052.045809] [node109:1812147:0]          mpool.c:43   UCX  WARN  object 0xb5b6780 was not returned to mpool ucp_requests
[1720883052.045813] [node109:1812147:0]          mpool.c:43   UCX  WARN  object 0xb5b6940 was not returned to mpool ucp_requests
[1720883052.045816] [node109:1812147:0]          mpool.c:43   UCX  WARN  object 0xb5b6b00 was not returned to mpool ucp_requests
[1720883052.045819] [node109:1812147:0]          mpool.c:43   UCX  WARN  object 0xb5b6cc0 was not returned to mpool ucp_requests
[1720883052.045822] [node109:1812147:0]          mpool.c:43   UCX  WARN  object 0xb5b6e80 was not returned to mpool ucp_requests
[1720883052.045825] [node109:1812147:0]          mpool.c:43   UCX  WARN  object 0xb5b7040 was not returned to mpool ucp_requests
[1720883052.047902] [node109:1812145:0]          mpool.c:43   UCX  WARN  object 0xb5835c0 was not returned to mpool ucp_requests
[1720883052.047915] [node109:1812145:0]          mpool.c:43   UCX  WARN  object 0xb583780 was not returned to mpool ucp_requests
[1720883052.047918] [node109:1812145:0]          mpool.c:43   UCX  WARN  object 0xb583940 was not returned to mpool ucp_requests
[1720883052.047921] [node109:1812145:0]          mpool.c:43   UCX  WARN  object 0xb583b00 was not returned to mpool ucp_requests
[1720883052.047923] [node109:1812145:0]          mpool.c:43   UCX  WARN  object 0xb583cc0 was not returned to mpool ucp_requests
[1720883052.047926] [node109:1812145:0]          mpool.c:43   UCX  WARN  object 0xb583e80 was not returned to mpool ucp_requests
[1720883052.047928] [node109:1812145:0]          mpool.c:43   UCX  WARN  object 0xb584040 was not returned to mpool ucp_requests
[1720883052.047930] [node109:1812145:0]          mpool.c:43   UCX  WARN  object 0xb584200 was not returned to mpool ucp_requests
[1720883052.047933] [node109:1812145:0]          mpool.c:43   UCX  WARN  object 0xb5843c0 was not returned to mpool ucp_requests
[1720883052.047935] [node109:1812145:0]          mpool.c:43   UCX  WARN  object 0xb584580 was not returned to mpool ucp_requests
[1720883052.047937] [node109:1812145:0]          mpool.c:43   UCX  WARN  object 0xb584740 was not returned to mpool ucp_requests
[1720883052.047940] [node109:1812145:0]          mpool.c:43   UCX  WARN  object 0xb584900 was not returned to mpool ucp_requests
[1720883052.047942] [node109:1812145:0]          mpool.c:43   UCX  WARN  object 0xb584ac0 was not returned to mpool ucp_requests
[1720883052.047945] [node109:1812145:0]          mpool.c:43   UCX  WARN  object 0xb584c80 was not returned to mpool ucp_requests
[1720883052.047947] [node109:1812145:0]          mpool.c:43   UCX  WARN  object 0xb584e40 was not returned to mpool ucp_requests
[1720883052.047949] [node109:1812145:0]          mpool.c:43   UCX  WARN  object 0xb585000 was not returned to mpool ucp_requests
[1720883052.047952] [node109:1812145:0]          mpool.c:43   UCX  WARN  object 0xb5851c0 was not returned to mpool ucp_requests
[1720883052.068882] [node109:1812138:0]          mpool.c:43   UCX  WARN  object 0xc673700 was not returned to mpool ucp_requests
[1720883052.068902] [node109:1812138:0]          mpool.c:43   UCX  WARN  object 0xc6738c0 was not returned to mpool ucp_requests
[1720883052.068905] [node109:1812138:0]          mpool.c:43   UCX  WARN  object 0xc673a80 was not returned to mpool ucp_requests
[1720883052.068908] [node109:1812138:0]          mpool.c:43   UCX  WARN  object 0xc673c40 was not returned to mpool ucp_requests
[1720883052.068911] [node109:1812138:0]          mpool.c:43   UCX  WARN  object 0xc673e00 was not returned to mpool ucp_requests
[1720883052.068913] [node109:1812138:0]          mpool.c:43   UCX  WARN  object 0xc673fc0 was not returned to mpool ucp_requests
[1720883052.068916] [node109:1812138:0]          mpool.c:43   UCX  WARN  object 0xc674180 was not returned to mpool ucp_requests
[1720883052.068918] [node109:1812138:0]          mpool.c:43   UCX  WARN  object 0xc674340 was not returned to mpool ucp_requests
[1720883052.068920] [node109:1812138:0]          mpool.c:43   UCX  WARN  object 0xc674500 was not returned to mpool ucp_requests
[1720883052.068923] [node109:1812138:0]          mpool.c:43   UCX  WARN  object 0xc6746c0 was not returned to mpool ucp_requests
[1720883052.068925] [node109:1812138:0]          mpool.c:43   UCX  WARN  object 0xc674880 was not returned to mpool ucp_requests
[1720883052.068928] [node109:1812138:0]          mpool.c:43   UCX  WARN  object 0xc674a40 was not returned to mpool ucp_requests
[1720883052.068930] [node109:1812138:0]          mpool.c:43   UCX  WARN  object 0xc674c00 was not returned to mpool ucp_requests
[1720883052.068933] [node109:1812138:0]          mpool.c:43   UCX  WARN  object 0xc674dc0 was not returned to mpool ucp_requests
[1720883052.068935] [node109:1812138:0]          mpool.c:43   UCX  WARN  object 0xc674f80 was not returned to mpool ucp_requests
[1720883052.068937] [node109:1812138:0]          mpool.c:43   UCX  WARN  object 0xc675140 was not returned to mpool ucp_requests
[1720883052.079919] [node109:1812142:0]          mpool.c:43   UCX  WARN  object 0xac785c0 was not returned to mpool ucp_requests
[1720883052.079940] [node109:1812142:0]          mpool.c:43   UCX  WARN  object 0xac78780 was not returned to mpool ucp_requests
[1720883052.079944] [node109:1812142:0]          mpool.c:43   UCX  WARN  object 0xac78940 was not returned to mpool ucp_requests
[1720883052.079947] [node109:1812142:0]          mpool.c:43   UCX  WARN  object 0xac78b00 was not returned to mpool ucp_requests
[1720883052.079949] [node109:1812142:0]          mpool.c:43   UCX  WARN  object 0xac78cc0 was not returned to mpool ucp_requests
[1720883052.079940] [node109:1812144:0]          mpool.c:43   UCX  WARN  object 0xbdd7280 was not returned to mpool ucp_requests
[1720883052.079952] [node109:1812142:0]          mpool.c:43   UCX  WARN  object 0xac78e80 was not returned to mpool ucp_requests
[1720883052.079955] [node109:1812142:0]          mpool.c:43   UCX  WARN  object 0xac79040 was not returned to mpool ucp_requests
[1720883052.079958] [node109:1812142:0]          mpool.c:43   UCX  WARN  object 0xac79200 was not returned to mpool ucp_requests
[1720883052.079960] [node109:1812142:0]          mpool.c:43   UCX  WARN  object 0xac793c0 was not returned to mpool ucp_requests
[1720883052.079962] [node109:1812142:0]          mpool.c:43   UCX  WARN  object 0xac79580 was not returned to mpool ucp_requests
[1720883052.079965] [node109:1812142:0]          mpool.c:43   UCX  WARN  object 0xac79740 was not returned to mpool ucp_requests
[1720883052.079979] [node109:1812142:0]          mpool.c:43   UCX  WARN  object 0xac79900 was not returned to mpool ucp_requests
[1720883052.079981] [node109:1812142:0]          mpool.c:43   UCX  WARN  object 0xac79ac0 was not returned to mpool ucp_requests
[1720883052.079984] [node109:1812142:0]          mpool.c:43   UCX  WARN  object 0xac79c80 was not returned to mpool ucp_requests
[1720883052.079987] [node109:1812142:0]          mpool.c:43   UCX  WARN  object 0xac79e40 was not returned to mpool ucp_requests
[1720883052.079990] [node109:1812142:0]          mpool.c:43   UCX  WARN  object 0xac7a000 was not returned to mpool ucp_requests
[1720883052.079951] [node109:1812144:0]          mpool.c:43   UCX  WARN  object 0xbdd7440 was not returned to mpool ucp_requests
[1720883052.079956] [node109:1812144:0]          mpool.c:43   UCX  WARN  object 0xbdd7600 was not returned to mpool ucp_requests
[1720883052.079958] [node109:1812144:0]          mpool.c:43   UCX  WARN  object 0xbdd77c0 was not returned to mpool ucp_requests
[1720883052.079961] [node109:1812144:0]          mpool.c:43   UCX  WARN  object 0xbdd7980 was not returned to mpool ucp_requests
[1720883052.079963] [node109:1812144:0]          mpool.c:43   UCX  WARN  object 0xbdd7b40 was not returned to mpool ucp_requests
[1720883052.079980] [node109:1812144:0]          mpool.c:43   UCX  WARN  object 0xbdd7d00 was not returned to mpool ucp_requests
[1720883052.079984] [node109:1812144:0]          mpool.c:43   UCX  WARN  object 0xbdd7ec0 was not returned to mpool ucp_requests
[1720883052.079986] [node109:1812144:0]          mpool.c:43   UCX  WARN  object 0xbdd8080 was not returned to mpool ucp_requests
[1720883052.079989] [node109:1812144:0]          mpool.c:43   UCX  WARN  object 0xbdd8240 was not returned to mpool ucp_requests
[1720883052.079991] [node109:1812144:0]          mpool.c:43   UCX  WARN  object 0xbdd8400 was not returned to mpool ucp_requests
[1720883052.079993] [node109:1812144:0]          mpool.c:43   UCX  WARN  object 0xbdd85c0 was not returned to mpool ucp_requests
[1720883052.079996] [node109:1812144:0]          mpool.c:43   UCX  WARN  object 0xbdd8780 was not returned to mpool ucp_requests
[1720883052.079998] [node109:1812144:0]          mpool.c:43   UCX  WARN  object 0xbdd8940 was not returned to mpool ucp_requests
[1720883052.080001] [node109:1812144:0]          mpool.c:43   UCX  WARN  object 0xbdd8b00 was not returned to mpool ucp_requests
[1720883052.080003] [node109:1812144:0]          mpool.c:43   UCX  WARN  object 0xbdd8cc0 was not returned to mpool ucp_requests
[1720883052.080005] [node109:1812144:0]          mpool.c:43   UCX  WARN  object 0xbdd8e80 was not returned to mpool ucp_requests
[1720883052.079990] [node109:1812135:0]          mpool.c:43   UCX  WARN  object 0xc1d3440 was not returned to mpool ucp_requests
[1720883052.080010] [node109:1812135:0]          mpool.c:43   UCX  WARN  object 0xc1d3600 was not returned to mpool ucp_requests
[1720883052.080015] [node109:1812135:0]          mpool.c:43   UCX  WARN  object 0xc1d37c0 was not returned to mpool ucp_requests
[1720883052.080019] [node109:1812135:0]          mpool.c:43   UCX  WARN  object 0xc1d3980 was not returned to mpool ucp_requests
[1720883052.080023] [node109:1812135:0]          mpool.c:43   UCX  WARN  object 0xc1d3b40 was not returned to mpool ucp_requests
[1720883052.080027] [node109:1812135:0]          mpool.c:43   UCX  WARN  object 0xc1d3d00 was not returned to mpool ucp_requests
[1720883052.080031] [node109:1812135:0]          mpool.c:43   UCX  WARN  object 0xc1d3ec0 was not returned to mpool ucp_requests
[1720883052.080034] [node109:1812135:0]          mpool.c:43   UCX  WARN  object 0xc1d4080 was not returned to mpool ucp_requests
[1720883052.080038] [node109:1812135:0]          mpool.c:43   UCX  WARN  object 0xc1d4240 was not returned to mpool ucp_requests
[1720883052.080055] [node109:1812143:0]          mpool.c:43   UCX  WARN  object 0xb21a500 was not returned to mpool ucp_requests
[1720883052.080072] [node109:1812143:0]          mpool.c:43   UCX  WARN  object 0xb21a6c0 was not returned to mpool ucp_requests
[1720883052.080076] [node109:1812143:0]          mpool.c:43   UCX  WARN  object 0xb21a880 was not returned to mpool ucp_requests
[1720883052.080079] [node109:1812143:0]          mpool.c:43   UCX  WARN  object 0xb21aa40 was not returned to mpool ucp_requests
[1720883052.080083] [node109:1812143:0]          mpool.c:43   UCX  WARN  object 0xb21ac00 was not returned to mpool ucp_requests
[1720883052.080086] [node109:1812143:0]          mpool.c:43   UCX  WARN  object 0xb21adc0 was not returned to mpool ucp_requests
[1720883052.080089] [node109:1812143:0]          mpool.c:43   UCX  WARN  object 0xb21af80 was not returned to mpool ucp_requests
[1720883052.080093] [node109:1812143:0]          mpool.c:43   UCX  WARN  object 0xb21b140 was not returned to mpool ucp_requests
[1720883052.080096] [node109:1812143:0]          mpool.c:43   UCX  WARN  object 0xb21b300 was not returned to mpool ucp_requests
[1720883052.080099] [node109:1812143:0]          mpool.c:43   UCX  WARN  object 0xb21b4c0 was not returned to mpool ucp_requests
[1720883052.080041] [node109:1812135:0]          mpool.c:43   UCX  WARN  object 0xc1d4400 was not returned to mpool ucp_requests
[1720883052.080044] [node109:1812135:0]          mpool.c:43   UCX  WARN  object 0xc1d45c0 was not returned to mpool ucp_requests
[1720883052.080048] [node109:1812135:0]          mpool.c:43   UCX  WARN  object 0xc1d4780 was not returned to mpool ucp_requests
[1720883052.080051] [node109:1812135:0]          mpool.c:43   UCX  WARN  object 0xc1d4940 was not returned to mpool ucp_requests
[1720883052.080055] [node109:1812135:0]          mpool.c:43   UCX  WARN  object 0xc1d4b00 was not returned to mpool ucp_requests
[1720883052.080059] [node109:1812135:0]          mpool.c:43   UCX  WARN  object 0xc1d4cc0 was not returned to mpool ucp_requests
[1720883052.080062] [node109:1812135:0]          mpool.c:43   UCX  WARN  object 0xc1d4e80 was not returned to mpool ucp_requests
[1720883052.080103] [node109:1812143:0]          mpool.c:43   UCX  WARN  object 0xb21b680 was not returned to mpool ucp_requests
[1720883052.080108] [node109:1812143:0]          mpool.c:43   UCX  WARN  object 0xb21b840 was not returned to mpool ucp_requests
[1720883052.080111] [node109:1812143:0]          mpool.c:43   UCX  WARN  object 0xb21ba00 was not returned to mpool ucp_requests
[1720883052.080114] [node109:1812143:0]          mpool.c:43   UCX  WARN  object 0xb21bbc0 was not returned to mpool ucp_requests
[1720883052.080118] [node109:1812143:0]          mpool.c:43   UCX  WARN  object 0xb21bd80 was not returned to mpool ucp_requests
[1720883052.080122] [node109:1812143:0]          mpool.c:43   UCX  WARN  object 0xb21bf40 was not returned to mpool ucp_requests
[1720883052.080126] [node109:1812143:0]          mpool.c:43   UCX  WARN  object 0xb21c100 was not returned to mpool ucp_requests
[1720883052.082493] [node109:1812148:0]          mpool.c:43   UCX  WARN  object 0xac078c0 was not returned to mpool ucp_requests
[1720883052.082506] [node109:1812148:0]          mpool.c:43   UCX  WARN  object 0xac07a80 was not returned to mpool ucp_requests
[1720883052.082510] [node109:1812148:0]          mpool.c:43   UCX  WARN  object 0xac07c40 was not returned to mpool ucp_requests
[1720883052.082513] [node109:1812148:0]          mpool.c:43   UCX  WARN  object 0xac07e00 was not returned to mpool ucp_requests
[1720883052.082516] [node109:1812148:0]          mpool.c:43   UCX  WARN  object 0xac07fc0 was not returned to mpool ucp_requests
[1720883052.082519] [node109:1812148:0]          mpool.c:43   UCX  WARN  object 0xac08180 was not returned to mpool ucp_requests
[1720883052.082523] [node109:1812148:0]          mpool.c:43   UCX  WARN  object 0xac08340 was not returned to mpool ucp_requests
[1720883052.082526] [node109:1812148:0]          mpool.c:43   UCX  WARN  object 0xac08500 was not returned to mpool ucp_requests
[1720883052.082528] [node109:1812148:0]          mpool.c:43   UCX  WARN  object 0xac086c0 was not returned to mpool ucp_requests
[1720883052.082531] [node109:1812148:0]          mpool.c:43   UCX  WARN  object 0xac08880 was not returned to mpool ucp_requests
[1720883052.082533] [node109:1812148:0]          mpool.c:43   UCX  WARN  object 0xac08a40 was not returned to mpool ucp_requests
[1720883052.082535] [node109:1812148:0]          mpool.c:43   UCX  WARN  object 0xac08c00 was not returned to mpool ucp_requests
[1720883052.082538] [node109:1812148:0]          mpool.c:43   UCX  WARN  object 0xac08dc0 was not returned to mpool ucp_requests
[1720883052.082540] [node109:1812148:0]          mpool.c:43   UCX  WARN  object 0xac08f80 was not returned to mpool ucp_requests
[1720883052.082543] [node109:1812148:0]          mpool.c:43   UCX  WARN  object 0xac09140 was not returned to mpool ucp_requests
[1720883052.082895] [node109:1812141:0]          mpool.c:43   UCX  WARN  object 0xbd62700 was not returned to mpool ucp_requests
[1720883052.082906] [node109:1812141:0]          mpool.c:43   UCX  WARN  object 0xbd628c0 was not returned to mpool ucp_requests
[1720883052.082909] [node109:1812141:0]          mpool.c:43   UCX  WARN  object 0xbd62a80 was not returned to mpool ucp_requests
[1720883052.082912] [node109:1812141:0]          mpool.c:43   UCX  WARN  object 0xbd62c40 was not returned to mpool ucp_requests
[1720883052.082914] [node109:1812141:0]          mpool.c:43   UCX  WARN  object 0xbd62e00 was not returned to mpool ucp_requests
[1720883052.082917] [node109:1812141:0]          mpool.c:43   UCX  WARN  object 0xbd62fc0 was not returned to mpool ucp_requests
[1720883052.082919] [node109:1812141:0]          mpool.c:43   UCX  WARN  object 0xbd63180 was not returned to mpool ucp_requests
[1720883052.082921] [node109:1812141:0]          mpool.c:43   UCX  WARN  object 0xbd63340 was not returned to mpool ucp_requests
[1720883052.082924] [node109:1812141:0]          mpool.c:43   UCX  WARN  object 0xbd63500 was not returned to mpool ucp_requests
[1720883052.082926] [node109:1812141:0]          mpool.c:43   UCX  WARN  object 0xbd636c0 was not returned to mpool ucp_requests
[1720883052.082928] [node109:1812141:0]          mpool.c:43   UCX  WARN  object 0xbd63880 was not returned to mpool ucp_requests
[1720883052.082931] [node109:1812141:0]          mpool.c:43   UCX  WARN  object 0xbd63a40 was not returned to mpool ucp_requests
[1720883052.082933] [node109:1812141:0]          mpool.c:43   UCX  WARN  object 0xbd63c00 was not returned to mpool ucp_requests
[1720883052.082936] [node109:1812141:0]          mpool.c:43   UCX  WARN  object 0xbd63dc0 was not returned to mpool ucp_requests
[1720883052.082938] [node109:1812141:0]          mpool.c:43   UCX  WARN  object 0xbd63f80 was not returned to mpool ucp_requests
[1720883052.082940] [node109:1812141:0]          mpool.c:43   UCX  WARN  object 0xbd64140 was not returned to mpool ucp_requests
[1720883052.083158] [node109:1812136:0]          mpool.c:43   UCX  WARN  object 0xc73c800 was not returned to mpool ucp_requests
[1720883052.083170] [node109:1812136:0]          mpool.c:43   UCX  WARN  object 0xc73c9c0 was not returned to mpool ucp_requests
[1720883052.083174] [node109:1812136:0]          mpool.c:43   UCX  WARN  object 0xc73cb80 was not returned to mpool ucp_requests
[1720883052.083176] [node109:1812136:0]          mpool.c:43   UCX  WARN  object 0xc73cd40 was not returned to mpool ucp_requests
[1720883052.083178] [node109:1812136:0]          mpool.c:43   UCX  WARN  object 0xc73cf00 was not returned to mpool ucp_requests
[1720883052.083181] [node109:1812136:0]          mpool.c:43   UCX  WARN  object 0xc73d0c0 was not returned to mpool ucp_requests
[1720883052.083183] [node109:1812136:0]          mpool.c:43   UCX  WARN  object 0xc73d280 was not returned to mpool ucp_requests
[1720883052.083185] [node109:1812136:0]          mpool.c:43   UCX  WARN  object 0xc73d440 was not returned to mpool ucp_requests
[1720883052.083188] [node109:1812136:0]          mpool.c:43   UCX  WARN  object 0xc73d600 was not returned to mpool ucp_requests
[1720883052.083190] [node109:1812136:0]          mpool.c:43   UCX  WARN  object 0xc73d7c0 was not returned to mpool ucp_requests
[1720883052.083192] [node109:1812136:0]          mpool.c:43   UCX  WARN  object 0xc73d980 was not returned to mpool ucp_requests
[1720883052.083194] [node109:1812136:0]          mpool.c:43   UCX  WARN  object 0xc73db40 was not returned to mpool ucp_requests
[1720883052.083197] [node109:1812136:0]          mpool.c:43   UCX  WARN  object 0xc73dd00 was not returned to mpool ucp_requests
[1720883052.083199] [node109:1812136:0]          mpool.c:43   UCX  WARN  object 0xc73dec0 was not returned to mpool ucp_requests
[1720883052.083201] [node109:1812136:0]          mpool.c:43   UCX  WARN  object 0xc73e080 was not returned to mpool ucp_requests
[1720883052.083204] [node109:1812136:0]          mpool.c:43   UCX  WARN  object 0xc73e240 was not returned to mpool ucp_requests
[1720883052.085340] [node109:1812139:0]          mpool.c:43   UCX  WARN  object 0xb362440 was not returned to mpool ucp_requests
[1720883052.085352] [node109:1812139:0]          mpool.c:43   UCX  WARN  object 0xb362600 was not returned to mpool ucp_requests
[1720883052.085356] [node109:1812139:0]          mpool.c:43   UCX  WARN  object 0xb3627c0 was not returned to mpool ucp_requests
[1720883052.085360] [node109:1812139:0]          mpool.c:43   UCX  WARN  object 0xb362980 was not returned to mpool ucp_requests
[1720883052.085363] [node109:1812139:0]          mpool.c:43   UCX  WARN  object 0xb362b40 was not returned to mpool ucp_requests
[1720883052.085368] [node109:1812139:0]          mpool.c:43   UCX  WARN  object 0xb362d00 was not returned to mpool ucp_requests
[1720883052.085371] [node109:1812139:0]          mpool.c:43   UCX  WARN  object 0xb362ec0 was not returned to mpool ucp_requests
[1720883052.085375] [node109:1812139:0]          mpool.c:43   UCX  WARN  object 0xb363080 was not returned to mpool ucp_requests
[1720883052.085378] [node109:1812139:0]          mpool.c:43   UCX  WARN  object 0xb363240 was not returned to mpool ucp_requests
[1720883052.085382] [node109:1812139:0]          mpool.c:43   UCX  WARN  object 0xb363400 was not returned to mpool ucp_requests
[1720883052.085386] [node109:1812139:0]          mpool.c:43   UCX  WARN  object 0xb3635c0 was not returned to mpool ucp_requests
[1720883052.085333] [node109:1812140:0]          mpool.c:43   UCX  WARN  object 0xc0ae740 was not returned to mpool ucp_requests
[1720883052.085344] [node109:1812140:0]          mpool.c:43   UCX  WARN  object 0xc0ae900 was not returned to mpool ucp_requests
[1720883052.085349] [node109:1812140:0]          mpool.c:43   UCX  WARN  object 0xc0aeac0 was not returned to mpool ucp_requests
[1720883052.085353] [node109:1812140:0]          mpool.c:43   UCX  WARN  object 0xc0aec80 was not returned to mpool ucp_requests
[1720883052.085356] [node109:1812140:0]          mpool.c:43   UCX  WARN  object 0xc0aee40 was not returned to mpool ucp_requests
[1720883052.085359] [node109:1812140:0]          mpool.c:43   UCX  WARN  object 0xc0af000 was not returned to mpool ucp_requests
[1720883052.085363] [node109:1812140:0]          mpool.c:43   UCX  WARN  object 0xc0af1c0 was not returned to mpool ucp_requests
[1720883052.085366] [node109:1812140:0]          mpool.c:43   UCX  WARN  object 0xc0af380 was not returned to mpool ucp_requests
[1720883052.085369] [node109:1812140:0]          mpool.c:43   UCX  WARN  object 0xc0af540 was not returned to mpool ucp_requests
[1720883052.085372] [node109:1812140:0]          mpool.c:43   UCX  WARN  object 0xc0af700 was not returned to mpool ucp_requests
[1720883052.085376] [node109:1812140:0]          mpool.c:43   UCX  WARN  object 0xc0af8c0 was not returned to mpool ucp_requests
[1720883052.085379] [node109:1812140:0]          mpool.c:43   UCX  WARN  object 0xc0afa80 was not returned to mpool ucp_requests
[1720883052.085382] [node109:1812140:0]          mpool.c:43   UCX  WARN  object 0xc0afc40 was not returned to mpool ucp_requests
[1720883052.085385] [node109:1812140:0]          mpool.c:43   UCX  WARN  object 0xc0afe00 was not returned to mpool ucp_requests
[1720883052.085389] [node109:1812140:0]          mpool.c:43   UCX  WARN  object 0xc0affc0 was not returned to mpool ucp_requests
[1720883052.085392] [node109:1812140:0]          mpool.c:43   UCX  WARN  object 0xc0b0180 was not returned to mpool ucp_requests
[1720883052.085389] [node109:1812139:0]          mpool.c:43   UCX  WARN  object 0xb363780 was not returned to mpool ucp_requests
[1720883052.085392] [node109:1812139:0]          mpool.c:43   UCX  WARN  object 0xb363940 was not returned to mpool ucp_requests
[1720883052.085396] [node109:1812139:0]          mpool.c:43   UCX  WARN  object 0xb363b00 was not returned to mpool ucp_requests
[1720883052.085399] [node109:1812139:0]          mpool.c:43   UCX  WARN  object 0xb363cc0 was not returned to mpool ucp_requests
[1720883052.085403] [node109:1812139:0]          mpool.c:43   UCX  WARN  object 0xb363e80 was not returned to mpool ucp_requests
[1720883052.085996] [node109:1812146:0]          mpool.c:43   UCX  WARN  object 0xa933280 was not returned to mpool ucp_requests
[1720883052.086008] [node109:1812146:0]          mpool.c:43   UCX  WARN  object 0xa933440 was not returned to mpool ucp_requests
[1720883052.086013] [node109:1812146:0]          mpool.c:43   UCX  WARN  object 0xa933600 was not returned to mpool ucp_requests
[1720883052.086017] [node109:1812146:0]          mpool.c:43   UCX  WARN  object 0xa9337c0 was not returned to mpool ucp_requests
[1720883052.086021] [node109:1812146:0]          mpool.c:43   UCX  WARN  object 0xa933980 was not returned to mpool ucp_requests
[1720883052.086025] [node109:1812146:0]          mpool.c:43   UCX  WARN  object 0xa933b40 was not returned to mpool ucp_requests
[1720883052.086028] [node109:1812146:0]          mpool.c:43   UCX  WARN  object 0xa933d00 was not returned to mpool ucp_requests
[1720883052.086031] [node109:1812146:0]          mpool.c:43   UCX  WARN  object 0xa933ec0 was not returned to mpool ucp_requests
[1720883052.086035] [node109:1812146:0]          mpool.c:43   UCX  WARN  object 0xa934080 was not returned to mpool ucp_requests
[1720883052.086041] [node109:1812150:0]          mpool.c:43   UCX  WARN  object 0xbfbc7c0 was not returned to mpool ucp_requests
[1720883052.086053] [node109:1812150:0]          mpool.c:43   UCX  WARN  object 0xbfbc980 was not returned to mpool ucp_requests
[1720883052.086057] [node109:1812150:0]          mpool.c:43   UCX  WARN  object 0xbfbcb40 was not returned to mpool ucp_requests
[1720883052.086060] [node109:1812150:0]          mpool.c:43   UCX  WARN  object 0xbfbcd00 was not returned to mpool ucp_requests
[1720883052.086039] [node109:1812146:0]          mpool.c:43   UCX  WARN  object 0xa934240 was not returned to mpool ucp_requests
[1720883052.086043] [node109:1812146:0]          mpool.c:43   UCX  WARN  object 0xa934400 was not returned to mpool ucp_requests
[1720883052.086046] [node109:1812146:0]          mpool.c:43   UCX  WARN  object 0xa9345c0 was not returned to mpool ucp_requests
[1720883052.086050] [node109:1812146:0]          mpool.c:43   UCX  WARN  object 0xa934780 was not returned to mpool ucp_requests
[1720883052.086053] [node109:1812146:0]          mpool.c:43   UCX  WARN  object 0xa934940 was not returned to mpool ucp_requests
[1720883052.086056] [node109:1812146:0]          mpool.c:43   UCX  WARN  object 0xa934b00 was not returned to mpool ucp_requests
[1720883052.086059] [node109:1812146:0]          mpool.c:43   UCX  WARN  object 0xa934cc0 was not returned to mpool ucp_requests
[1720883052.086066] [node109:1812137:0]          mpool.c:43   UCX  WARN  object 0xacaf700 was not returned to mpool ucp_requests
[1720883052.086077] [node109:1812137:0]          mpool.c:43   UCX  WARN  object 0xacaf8c0 was not returned to mpool ucp_requests
[1720883052.086080] [node109:1812137:0]          mpool.c:43   UCX  WARN  object 0xacafa80 was not returned to mpool ucp_requests
[1720883052.086083] [node109:1812137:0]          mpool.c:43   UCX  WARN  object 0xacafc40 was not returned to mpool ucp_requests
[1720883052.086087] [node109:1812137:0]          mpool.c:43   UCX  WARN  object 0xacafe00 was not returned to mpool ucp_requests
[1720883052.086063] [node109:1812150:0]          mpool.c:43   UCX  WARN  object 0xbfbcec0 was not returned to mpool ucp_requests
[1720883052.086066] [node109:1812150:0]          mpool.c:43   UCX  WARN  object 0xbfbd080 was not returned to mpool ucp_requests
[1720883052.086069] [node109:1812150:0]          mpool.c:43   UCX  WARN  object 0xbfbd240 was not returned to mpool ucp_requests
[1720883052.086072] [node109:1812150:0]          mpool.c:43   UCX  WARN  object 0xbfbd400 was not returned to mpool ucp_requests
[1720883052.086074] [node109:1812150:0]          mpool.c:43   UCX  WARN  object 0xbfbd5c0 was not returned to mpool ucp_requests
[1720883052.086077] [node109:1812150:0]          mpool.c:43   UCX  WARN  object 0xbfbd780 was not returned to mpool ucp_requests
[1720883052.086079] [node109:1812150:0]          mpool.c:43   UCX  WARN  object 0xbfbd940 was not returned to mpool ucp_requests
[1720883052.086082] [node109:1812150:0]          mpool.c:43   UCX  WARN  object 0xbfbdb00 was not returned to mpool ucp_requests
[1720883052.086086] [node109:1812150:0]          mpool.c:43   UCX  WARN  object 0xbfbdcc0 was not returned to mpool ucp_requests
[1720883052.086063] [node109:1812146:0]          mpool.c:43   UCX  WARN  object 0xa934e80 was not returned to mpool ucp_requests
[1720883052.086091] [node109:1812150:0]          mpool.c:43   UCX  WARN  object 0xbfbde80 was not returned to mpool ucp_requests
[1720883052.086095] [node109:1812150:0]          mpool.c:43   UCX  WARN  object 0xbfbe040 was not returned to mpool ucp_requests
[1720883052.086091] [node109:1812137:0]          mpool.c:43   UCX  WARN  object 0xacaffc0 was not returned to mpool ucp_requests
[1720883052.086095] [node109:1812137:0]          mpool.c:43   UCX  WARN  object 0xacb0180 was not returned to mpool ucp_requests
[1720883052.086097] [node109:1812137:0]          mpool.c:43   UCX  WARN  object 0xacb0340 was not returned to mpool ucp_requests
[1720883052.086101] [node109:1812137:0]          mpool.c:43   UCX  WARN  object 0xacb0500 was not returned to mpool ucp_requests
[1720883052.086105] [node109:1812137:0]          mpool.c:43   UCX  WARN  object 0xacb06c0 was not returned to mpool ucp_requests
[1720883052.086109] [node109:1812137:0]          mpool.c:43   UCX  WARN  object 0xacb0880 was not returned to mpool ucp_requests
[1720883052.086113] [node109:1812137:0]          mpool.c:43   UCX  WARN  object 0xacb0a40 was not returned to mpool ucp_requests
[1720883052.086116] [node109:1812137:0]          mpool.c:43   UCX  WARN  object 0xacb0c00 was not returned to mpool ucp_requests
[1720883052.086120] [node109:1812137:0]          mpool.c:43   UCX  WARN  object 0xacb0dc0 was not returned to mpool ucp_requests
[1720883052.086123] [node109:1812137:0]          mpool.c:43   UCX  WARN  object 0xacb0f80 was not returned to mpool ucp_requests
[1720883052.086127] [node109:1812137:0]          mpool.c:43   UCX  WARN  object 0xacb1140 was not returned to mpool ucp_requests
[1720883052.106672] [node109:1812132:0]          mpool.c:43   UCX  WARN  object 0xb3f8d00 was not returned to mpool ucp_requests
[1720883052.106682] [node109:1812132:0]          mpool.c:43   UCX  WARN  object 0xb3f8ec0 was not returned to mpool ucp_requests
[1720883052.106686] [node109:1812132:0]          mpool.c:43   UCX  WARN  object 0xb3f9080 was not returned to mpool ucp_requests
[1720883052.106690] [node109:1812132:0]          mpool.c:43   UCX  WARN  object 0xb3f9240 was not returned to mpool ucp_requests
[1720883052.106695] [node109:1812132:0]          mpool.c:43   UCX  WARN  object 0xb3f9400 was not returned to mpool ucp_requests
[1720883052.106698] [node109:1812132:0]          mpool.c:43   UCX  WARN  object 0xb3f95c0 was not returned to mpool ucp_requests
[1720883052.106701] [node109:1812132:0]          mpool.c:43   UCX  WARN  object 0xb3f9780 was not returned to mpool ucp_requests
[1720883052.106704] [node109:1812132:0]          mpool.c:43   UCX  WARN  object 0xb3f9940 was not returned to mpool ucp_requests
[1720883052.106708] [node109:1812132:0]          mpool.c:43   UCX  WARN  object 0xb3f9b00 was not returned to mpool ucp_requests
[1720883052.106712] [node109:1812132:0]          mpool.c:43   UCX  WARN  object 0xb3f9e80 was not returned to mpool ucp_requests
[1720883052.106715] [node109:1812132:0]          mpool.c:43   UCX  WARN  object 0xb3fa040 was not returned to mpool ucp_requests
[1720883052.106719] [node109:1812132:0]          mpool.c:43   UCX  WARN  object 0xb3fa200 was not returned to mpool ucp_requests
[1720883052.107148] [node109:1812133:0]          mpool.c:43   UCX  WARN  object 0xc2c0c00 was not returned to mpool ucp_requests
[1720883052.107159] [node109:1812133:0]          mpool.c:43   UCX  WARN  object 0xc2c0dc0 was not returned to mpool ucp_requests
[1720883052.107164] [node109:1812133:0]          mpool.c:43   UCX  WARN  object 0xc2c0f80 was not returned to mpool ucp_requests
[1720883052.107168] [node109:1812133:0]          mpool.c:43   UCX  WARN  object 0xc2c1140 was not returned to mpool ucp_requests
[1720883052.107171] [node109:1812133:0]          mpool.c:43   UCX  WARN  object 0xc2c1300 was not returned to mpool ucp_requests
[1720883052.107174] [node109:1812133:0]          mpool.c:43   UCX  WARN  object 0xc2c14c0 was not returned to mpool ucp_requests
[1720883052.107177] [node109:1812133:0]          mpool.c:43   UCX  WARN  object 0xc2c1680 was not returned to mpool ucp_requests
[1720883052.107181] [node109:1812133:0]          mpool.c:43   UCX  WARN  object 0xc2c1840 was not returned to mpool ucp_requests
[1720883052.107185] [node109:1812133:0]          mpool.c:43   UCX  WARN  object 0xc2c1a00 was not returned to mpool ucp_requests
[1720883052.107188] [node109:1812133:0]          mpool.c:43   UCX  WARN  object 0xc2c1d80 was not returned to mpool ucp_requests
[1720883052.107192] [node109:1812133:0]          mpool.c:43   UCX  WARN  object 0xc2c1f40 was not returned to mpool ucp_requests
[1720883052.107195] [node109:1812133:0]          mpool.c:43   UCX  WARN  object 0xc2c2100 was not returned to mpool ucp_requests
[1720883052.107185] [node109:1812134:0]          mpool.c:43   UCX  WARN  object 0xab0c980 was not returned to mpool ucp_requests
[1720883052.107197] [node109:1812134:0]          mpool.c:43   UCX  WARN  object 0xab0cb40 was not returned to mpool ucp_requests
[1720883052.107201] [node109:1812134:0]          mpool.c:43   UCX  WARN  object 0xab0cd00 was not returned to mpool ucp_requests
[1720883052.107205] [node109:1812134:0]          mpool.c:43   UCX  WARN  object 0xab0cec0 was not returned to mpool ucp_requests
[1720883052.107208] [node109:1812134:0]          mpool.c:43   UCX  WARN  object 0xab0d080 was not returned to mpool ucp_requests
[1720883052.107212] [node109:1812134:0]          mpool.c:43   UCX  WARN  object 0xab0d240 was not returned to mpool ucp_requests
[1720883052.107215] [node109:1812134:0]          mpool.c:43   UCX  WARN  object 0xab0d400 was not returned to mpool ucp_requests
[1720883052.107218] [node109:1812134:0]          mpool.c:43   UCX  WARN  object 0xab0d5c0 was not returned to mpool ucp_requests
[1720883052.107222] [node109:1812134:0]          mpool.c:43   UCX  WARN  object 0xab0d780 was not returned to mpool ucp_requests
[1720883052.107225] [node109:1812134:0]          mpool.c:43   UCX  WARN  object 0xab0d940 was not returned to mpool ucp_requests
[1720883052.107228] [node109:1812134:0]          mpool.c:43   UCX  WARN  object 0xab0dcc0 was not returned to mpool ucp_requests
[1720883052.107232] [node109:1812134:0]          mpool.c:43   UCX  WARN  object 0xab0de80 was not returned to mpool ucp_requests


           ************************************************************
           *        Program running with 20 parallel MPI-processes    *
           *              working on a common directory               *
           ************************************************************
-------------------------------------------------------------------------------
                                 ORCA SCF
-------------------------------------------------------------------------------

------------
SCF SETTINGS
------------
Hamiltonian:
 Density Functional     Method          .... DFT(GTOs)
 Exchange Functional    Exchange        .... WB97M-V
 Correlation Functional Correlation     .... WB97M-V
 Gradients option       PostSCFGGA      .... off
 Hybrid DFT is turned on
   Fraction HF Exchange ScalHFX         ....  0.150000
   Scaling of DF-GGA-X  ScalDFX         ....  0.000000
   Scaling of DF-GGA-C  ScalDFC         ....  1.000000
   Scaling of DF-LDA-C  ScalLDAC        ....  1.000000
   Perturbative correction              ....  0.000000
   Density functional embedding theory  .... OFF
 Long-range corrected/Screened/Range-Separated Hybrid DFT is turned on
   Amount of maximum screened exact exchange              ....  0.850000
   Range separation parameter mu (erf(mu*r12)/r12)        ....  0.300000
   NL short-range parameter             ....  6.000000
   NL long-range parameter              ....  0.010000
 RI-approximation to the Coulomb term is turned on
   Number of AuxJ basis functions       .... 2498
   RIJ-COSX (HFX calculated with COS-X)).... on


General Settings:
 Integral files         IntName         .... AmidiniumBzoateR3Aa
 Hartree-Fock type      HFTyp           .... RHF
 Total Charge           Charge          ....    0
 Multiplicity           Mult            ....    1
 Number of Electrons    NEL             ....  302
 Basis Dimension        Dim             .... 3594
 Nuclear Repulsion      ENuc            ....   5314.0632895447 Eh

Convergence Acceleration:
 DIIS                   CNVDIIS         .... on
   Start iteration      DIISMaxIt       ....    12
   Startup error        DIISStart       ....  0.200000
   # of expansion vecs  DIISMaxEq       ....     5
   Bias factor          DIISBfac        ....   1.050
   Max. coefficient     DIISMaxC        ....  10.000
 Trust-Rad. Augm. Hess. CNVTRAH         .... auto
   Auto Start mean grad. ratio tolernc. ....  1.125000
   Auto Start start iteration           ....    20
   Auto Start num. interpolation iter.  ....    10
   Max. Number of Micro iterations      ....    16
   Max. Number of Macro iterations      .... Maxiter - #DIIS iter
   Number of Davidson start vectors     ....     2
   Converg. threshold I  (grad. norm)   ....   5.000e-05
   Converg. threshold II (energy diff.) ....   1.000e-06
   Grad. Scal. Fac. for Micro threshold ....   0.100
   Minimum threshold for Micro iter.    ....   0.010
   NR start threshold (gradient norm)   ....   0.001
   Initial trust radius                 ....   0.400
   Minimum AH scaling param. (alpha)    ....   1.000
   Maximum AH scaling param. (alpha)    .... 1000.000
   Orbital update algorithm             .... Taylor
   White noise on init. David. guess    .... on
   Maximum white noise                  ....   0.010
   Quad. conv. algorithm                .... NR
 SOSCF                  CNVSOSCF        .... on
   Start iteration      SOSCFMaxIt      ....   150
   Startup grad/error   SOSCFStart      ....  0.003300
 Level Shifting         CNVShift        .... on
   Level shift para.    LevelShift      ....    0.2500
   Turn off err/grad.   ShiftErr        ....    0.0010
 Zerner damping         CNVZerner       .... off
 Static damping         CNVDamp         .... on
   Fraction old density DampFac         ....    0.7000
   Max. Damping (<1)    DampMax         ....    0.9800
   Min. Damping (>=0)   DampMin         ....    0.0000
   Turn off err/grad.   DampErr         ....    0.1000
 Fernandez-Rico         CNVRico         .... off

SCF Procedure:
 Maximum # iterations   MaxIter         ....   125
 SCF integral mode      SCFMode         .... Direct
   Integral package                     .... SHARK and LIBINT hybrid scheme
 Reset frequency        DirectResetFreq ....    20
 Integral Threshold     Thresh          ....  1.000e-10 Eh
 Primitive CutOff       TCut            ....  1.000e-11 Eh

Convergence Tolerance:
 Convergence Check Mode ConvCheckMode   .... Total+1el-Energy
 Convergence forced     ConvForced      .... 0
 Energy Change          TolE            ....  1.000e-06 Eh
 1-El. energy change                    ....  1.000e-03 Eh
 Orbital Gradient       TolG            ....  5.000e-05
 Orbital Rotation angle TolX            ....  5.000e-05
 DIIS Error             TolErr          ....  1.000e-06


Diagonalization of the overlap matrix:
Smallest eigenvalue                        ... 1.612e-06
Time for diagonalization                   ...    2.474 sec
Threshold for overlap eigenvalues          ... 1.000e-08
Number of eigenvalues below threshold      ... 0
Time for construction of square roots      ...    1.926 sec
Total time needed                          ...    4.433 sec

Time for model grid setup =    1.153 sec

------------------------------
INITIAL GUESS: MODEL POTENTIAL
------------------------------
Loading Hartree-Fock densities                     ... done
Calculating cut-offs                               ... done
Initializing the effective Hamiltonian             ... done
Setting up the integral package (SHARK)            ... done
Starting the Coulomb interaction                   ... done (   5.3 sec)
Reading the grid                                   ... done
Mapping shells                                     ... done
Starting the XC term evaluation                    ... done (   1.6 sec)
  promolecular density results
     # of electrons  =    301.997932638
     EX              =   -241.760018100
     EC              =    -10.142406661
     EX+EC           =   -251.902424761
Transforming the Hamiltonian                       ... done (   1.3 sec)
Diagonalizing the Hamiltonian                      ... done (   2.2 sec)
Back transforming the eigenvectors                 ... done (   0.7 sec)
Now organizing SCF variables                       ... done
                      ------------------
                      INITIAL GUESS DONE (  13.1 sec)
                      ------------------
-------------------
DFT GRID GENERATION
-------------------

General Integration Accuracy     IntAcc      ... 4.388
Radial Grid Type                 RadialGrid  ... OptM3 with GC (2021)
Angular Grid (max. ang.)         AngularGrid ... 4 (Lebedev-302)
Angular grid pruning method      GridPruning ... 4 (adaptive)
Weight generation scheme         WeightScheme... Becke
Basis function cutoff            BFCut       ... 1.0000e-10
Integration weight cutoff        WCut        ... 1.0000e-14
Angular grids for H and He will be reduced by one unit
Partially contracted basis set               ... off
Rotationally invariant grid construction     ... off

Total number of grid points                  ...   381949
Total number of batches                      ...     6010
Average number of points per batch           ...       63
Average number of grid points per atom       ...     4658
Time for grid setup =    3.704 sec

--------------------
COSX GRID GENERATION
--------------------

GRIDX 1
-------
General Integration Accuracy     IntAcc      ... 3.816
Radial Grid Type                 RadialGrid  ... OptM3 with GC (2021)
Angular Grid (max. ang.)         AngularGrid ... 1 (Lebedev-50)
Angular grid pruning method      GridPruning ... 4 (adaptive)
Weight generation scheme         WeightScheme... Becke
Basis function cutoff            BFCut       ... 1.0000e-10
Integration weight cutoff        WCut        ... 1.0000e-14
Angular grids for H and He will be reduced by one unit
Partially contracted basis set               ... on
Rotationally invariant grid construction     ... off

Total number of grid points                  ...    48288
Total number of batches                      ...      791
Average number of points per batch           ...       61
Average number of grid points per atom       ...      589
UseSFitting                                  ... on

GRIDX 2
-------
General Integration Accuracy     IntAcc      ... 4.020
Radial Grid Type                 RadialGrid  ... OptM3 with GC (2021)
Angular Grid (max. ang.)         AngularGrid ... 2 (Lebedev-110)
Angular grid pruning method      GridPruning ... 4 (adaptive)
Weight generation scheme         WeightScheme... Becke
Basis function cutoff            BFCut       ... 1.0000e-10
Integration weight cutoff        WCut        ... 1.0000e-14
Angular grids for H and He will be reduced by one unit
Partially contracted basis set               ... on
Rotationally invariant grid construction     ... off

Total number of grid points                  ...   107911
Total number of batches                      ...     1726
Average number of points per batch           ...       62
Average number of grid points per atom       ...     1316
UseSFitting                                  ... on

GRIDX 3
-------
General Integration Accuracy     IntAcc      ... 4.338
Radial Grid Type                 RadialGrid  ... OptM3 with GC (2021)
Angular Grid (max. ang.)         AngularGrid ... 3 (Lebedev-194)
Angular grid pruning method      GridPruning ... 4 (adaptive)
Weight generation scheme         WeightScheme... Becke
Basis function cutoff            BFCut       ... 1.0000e-10
Integration weight cutoff        WCut        ... 1.0000e-14
Angular grids for H and He will be reduced by one unit
Partially contracted basis set               ... on
Rotationally invariant grid construction     ... off

Total number of grid points                  ...   232553
Total number of batches                      ...     3672
Average number of points per batch           ...       63
Average number of grid points per atom       ...     2836
UseSFitting                                  ... on

Time for X-Grid setup             =   26.473 sec


--------------------
CPCM SOLVATION MODEL
--------------------
CPCM parameters:
  Epsilon                                         ...      26.7260
  Refrac                                          ...       1.2907
  Rsolv                                           ...       1.3000
  Surface type                                    ... GAUSSIAN VDW
  Epsilon function type                           ...         CPCM
Solvent:                                     ... 2,2,2-TRIFLUOROETHANOL
SMD-CDS solvent descriptors:
  Soln                                       ...    1.2907
  Soln25                                     ... Unavailable
  Sola                                       ...    0.5700
  Solb                                       ...    0.2500
  Solg                                       ...   42.0200
  Solc                                       ...    0.0000
  Solh                                       ...    0.5000
Radii:
 Radius for O  used is    2.8724 Bohr (=   1.5200 Ang.)
 Radius for N  used is    3.5716 Bohr (=   1.8900 Ang.)
 Radius for C  used is    3.4960 Bohr (=   1.8500 Ang.)
 Radius for H  used is    2.2677 Bohr (=   1.2000 Ang.)
Calculating surface                               ...        done! (  0.0s)
GEPOL surface points                              ...         4652
GEPOL Volume                                      ...    3963.3050
GEPOL Surface-area                                ...    2166.0592
Calculating surface distance matrix               ...        done! (  0.3s)
Performing Cholesky decomposition & store         ...        done! (  1.2s)
Overall time for CPCM initialization              ...                 1.5s
--------------
SCF ITERATIONS
--------------
ITER       Energy         Delta-E        Max-DP      RMS-DP      [F,P]     Damp
               ***  Starting incremental Fock matrix formation  ***
  0  -1806.3702615342   0.000000000000 0.04368516  0.00019983  0.3253915 0.7000
  1  -1806.8612226869  -0.490961152696 0.03119576  0.00017190  0.1612395 0.7000
                               ***Turning on DIIS***
  2  -1807.1095967013  -0.248374014371 0.07421702  0.00041472  0.0881600 0.0000
  3  -1807.5285595667  -0.418962865429 0.03615785  0.00012958  0.0782237 0.0000
  4  -1807.5842715791  -0.055712012468 0.01283527  0.00004756  0.0165716 0.0000
  5  -1807.5859507071  -0.001679127924 0.00484517  0.00002028  0.0120507 0.0000
                      *** Initiating the SOSCF procedure ***
                           *** Shutting down DIIS ***
                      *** Re-Reading the Fockian *** 
                      *** Removing any level shift *** 
ITER      Energy       Delta-E        Grad      Rot      Max-DP    RMS-DP
  6  -1807.58632035  -0.0003696470  0.000268  0.000268  0.002556  0.000010
               *** Restarting incremental Fock matrix formation ***
  7  -1807.58640670  -0.0000863467  0.000193  0.000482  0.042833  0.000220
  8  -1807.58643431  -0.0000276115  0.000194  0.000346  0.006190  0.000054
  9  -1807.58643582  -0.0000015079  0.000153  0.000130  0.004331  0.000038
 10  -1807.58643862  -0.0000027974  0.000031  0.000093  0.001826  0.000009
 11  -1807.58643873  -0.0000001161  0.000016  0.000036  0.001804  0.000004
                  ***Gradient check signals convergence***
              ***Rediagonalizing the Fockian in SOSCF/NRSCF***

               *****************************************************
               *                     SUCCESS                       *
               *           SCF CONVERGED AFTER  12 CYCLES          *
               *****************************************************

Old exchange energy                            =    -77.250816025 Eh
New exchange energy                            =    -77.250784376 Eh
Exchange energy change after final integration =      0.000031649 Eh
Total energy after final integration           =  -1807.586406870 Eh
Final COS-X integration done in                =   344.351 sec

------------------
NL GRID GENERATION
------------------

General Integration Accuracy     IntAcc      ... 4.004
Radial Grid Type                 RadialGrid  ... OptM3 with GC (2021)
Angular Grid (max. ang.)         AngularGrid ... 2 (Lebedev-110)
Angular grid pruning method      GridPruning ... 4 (adaptive)
Weight generation scheme         WeightScheme... Becke
Basis function cutoff            BFCut       ... 1.0000e-10
Integration weight cutoff        WCut        ... 1.0000e-14
Angular grids for H and He will be reduced by one unit
Partially contracted basis set               ... off
Rotationally invariant grid construction     ... off

Total number of grid points                  ...   121063
Total number of batches                      ...     1939
Average number of points per batch           ...       62
Average number of grid points per atom       ...     1476
Final grid set up in    1.5 sec

-------------------------------------------------------------------------------
                    post-SCF DFT-NL dispersion correction                      
-------------------------------------------------------------------------------

SCF Energy:   -1807.586406870 
NL    Energy:  1.088366506 
SC+NL Energy: -1806.498040365 
NL done in:   12.5 sec
-------------------------------------------------------------------------------

SMD CDS free energy correction energy :                 4.44524     Kcal/mol
Total Energy after SMD CDS correction =             -1806.490956424 Eh

----------------
TOTAL SCF ENERGY
----------------

Total Energy       :        -1806.49095642 Eh          -49157.11802 eV

Components:
Nuclear Repulsion  :         5314.06328954 Eh          144603.01358 eV
Electronic Energy  :        -7120.55424597 Eh         -193760.13161 eV
One Electron Energy:       -13033.79888684 Eh         -354667.69867 eV
Two Electron Energy:         5913.24464087 Eh          160907.56706 eV
Max COSX asymmetry :            0.00000111 Eh               0.00003 eV
CPCM Dielectric    :           -0.08576154 Eh              -2.33369 eV
SMD CDS (Gcds)     :            0.00708394 Eh               0.19276 eV

Virial components:
Potential Energy   :        -3607.54841400 Eh          -98166.38303 eV
Kinetic Energy     :         1801.05745757 Eh           49009.26500 eV
Virial Ratio       :            2.00301684


DFT components:
N(Alpha)           :      150.999775194011 electrons
N(Beta)            :      150.999775194011 electrons
N(Total)           :      301.999550388022 electrons
E(X)               :     -172.777645848385 Eh       
E(C)               :       -9.606338646667 Eh       
NL Energy, E(C,NL) :        1.088366505602 Eh       
E(XC)              :     -181.295617989450 Eh       
DFET-embed. en.    :        0.000000000000 Eh       
CPCM Solvation Model Properties:
Surface-charge          :           -0.09227199
Charge-correction       :           -0.00157416 Eh              -0.04284 eV
Free-energy (cav+disp)  :            0.00708394 Eh               0.19276 eV

---------------
SCF CONVERGENCE
---------------

  Last Energy change         ...    2.1416e-07  Tolerance :   1.0000e-06
  Last MAX-Density change    ...    2.1094e-15  Tolerance :   1.0000e-05
  Last RMS-Density change    ...    4.0418e-18  Tolerance :   1.0000e-06
  Last Orbital Gradient      ...    3.6450e-06  Tolerance :   5.0000e-05
  Last Orbital Rotation      ...    1.2064e-05  Tolerance :   5.0000e-05

             **** THE GBW FILE WAS UPDATED (AmidiniumBzoateR3Aa.gbw) ****
             **** DENSITY AmidiniumBzoateR3Aa.scfp WAS UPDATED ****
             **** ENERGY FILE WAS UPDATED (AmidiniumBzoateR3Aa.en.tmp) ****
             **** THE GBW FILE WAS UPDATED (AmidiniumBzoateR3Aa.gbw) ****
             **** DENSITY AmidiniumBzoateR3Aa.scfp WAS UPDATED ****
----------------
ORBITAL ENERGIES
----------------

  NO   OCC          E(Eh)            E(eV) 
   0   2.0000     -19.380609      -527.3732 
   1   2.0000     -19.315904      -525.6125 
   2   2.0000     -19.283973      -524.7436 
   3   2.0000     -19.282825      -524.7124 
   4   2.0000     -14.638891      -398.3445 
   5   2.0000     -14.524234      -395.2245 
   6   2.0000     -10.517012      -286.1824 
   7   2.0000     -10.464405      -284.7509 
   8   2.0000     -10.443658      -284.1864 
   9   2.0000     -10.418759      -283.5089 
  10   2.0000     -10.418704      -283.5074 
  11   2.0000     -10.391452      -282.7658 
  12   2.0000     -10.384866      -282.5866 
  13   2.0000     -10.382497      -282.5221 
  14   2.0000     -10.372910      -282.2612 
  15   2.0000     -10.372076      -282.2385 
  16   2.0000     -10.370589      -282.1981 
  17   2.0000     -10.369273      -282.1623 
  18   2.0000     -10.363909      -282.0163 
  19   2.0000     -10.362771      -281.9853 
  20   2.0000     -10.359501      -281.8964 
  21   2.0000     -10.359009      -281.8830 
  22   2.0000     -10.357243      -281.8349 
  23   2.0000     -10.356489      -281.8144 
  24   2.0000     -10.355924      -281.7990 
  25   2.0000     -10.355111      -281.7769 
  26   2.0000     -10.353980      -281.7461 
  27   2.0000     -10.352582      -281.7081 
  28   2.0000     -10.351134      -281.6687 
  29   2.0000     -10.350494      -281.6513 
  30   2.0000     -10.348549      -281.5983 
  31   2.0000     -10.347826      -281.5787 
  32   2.0000     -10.345644      -281.5193 
  33   2.0000     -10.345421      -281.5132 
  34   2.0000     -10.345085      -281.5041 
  35   2.0000     -10.344878      -281.4985 
  36   2.0000     -10.331565      -281.1362 
  37   2.0000     -10.327045      -281.0132 
  38   2.0000     -10.326336      -280.9939 
  39   2.0000     -10.324410      -280.9415 
  40   2.0000     -10.322470      -280.8887 
  41   2.0000     -10.321961      -280.8749 
  42   2.0000      -1.256216       -34.1834 
  43   2.0000      -1.190052       -32.3830 
  44   2.0000      -1.172846       -31.9148 
  45   2.0000      -1.144217       -31.1357 
  46   2.0000      -1.079894       -29.3854 
  47   2.0000      -1.064496       -28.9664 
  48   2.0000      -1.010565       -27.4989 
  49   2.0000      -1.008198       -27.4345 
  50   2.0000      -0.998602       -27.1734 
  51   2.0000      -0.984982       -26.8027 
  52   2.0000      -0.955829       -26.0094 
  53   2.0000      -0.940549       -25.5936 
  54   2.0000      -0.917023       -24.9535 
  55   2.0000      -0.905128       -24.6298 
  56   2.0000      -0.890823       -24.2405 
  57   2.0000      -0.886090       -24.1117 
  58   2.0000      -0.879016       -23.9192 
  59   2.0000      -0.877896       -23.8888 
  60   2.0000      -0.876428       -23.8488 
  61   2.0000      -0.869090       -23.6491 
  62   2.0000      -0.838699       -22.8221 
  63   2.0000      -0.816013       -22.2048 
  64   2.0000      -0.808822       -22.0092 
  65   2.0000      -0.806562       -21.9477 
  66   2.0000      -0.805711       -21.9245 
  67   2.0000      -0.787374       -21.4255 
  68   2.0000      -0.766577       -20.8596 
  69   2.0000      -0.752749       -20.4833 
  70   2.0000      -0.741672       -20.1819 
  71   2.0000      -0.739077       -20.1113 
  72   2.0000      -0.738223       -20.0881 
  73   2.0000      -0.730100       -19.8670 
  74   2.0000      -0.718034       -19.5387 
  75   2.0000      -0.714544       -19.4437 
  76   2.0000      -0.709905       -19.3175 
  77   2.0000      -0.697059       -18.9679 
  78   2.0000      -0.677219       -18.4281 
  79   2.0000      -0.673140       -18.3171 
  80   2.0000      -0.654670       -17.8145 
  81   2.0000      -0.652459       -17.7543 
  82   2.0000      -0.643098       -17.4996 
  83   2.0000      -0.636539       -17.3211 
  84   2.0000      -0.626757       -17.0549 
  85   2.0000      -0.611060       -16.6278 
  86   2.0000      -0.607234       -16.5237 
  87   2.0000      -0.604957       -16.4617 
  88   2.0000      -0.594149       -16.1676 
  89   2.0000      -0.588922       -16.0254 
  90   2.0000      -0.586286       -15.9536 
  91   2.0000      -0.581896       -15.8342 
  92   2.0000      -0.572732       -15.5848 
  93   2.0000      -0.566930       -15.4269 
  94   2.0000      -0.564805       -15.3691 
  95   2.0000      -0.563422       -15.3315 
  96   2.0000      -0.561360       -15.2754 
  97   2.0000      -0.559373       -15.2213 
  98   2.0000      -0.553933       -15.0733 
  99   2.0000      -0.552911       -15.0455 
 100   2.0000      -0.551438       -15.0054 
 101   2.0000      -0.545179       -14.8351 
 102   2.0000      -0.541311       -14.7298 
 103   2.0000      -0.539396       -14.6777 
 104   2.0000      -0.536106       -14.5882 
 105   2.0000      -0.533445       -14.5158 
 106   2.0000      -0.531570       -14.4648 
 107   2.0000      -0.528270       -14.3749 
 108   2.0000      -0.525674       -14.3043 
 109   2.0000      -0.522151       -14.2085 
 110   2.0000      -0.520078       -14.1520 
 111   2.0000      -0.517392       -14.0790 
 112   2.0000      -0.512692       -13.9511 
 113   2.0000      -0.507444       -13.8083 
 114   2.0000      -0.498281       -13.5589 
 115   2.0000      -0.495411       -13.4808 
 116   2.0000      -0.489899       -13.3308 
 117   2.0000      -0.480786       -13.0829 
 118   2.0000      -0.479722       -13.0539 
 119   2.0000      -0.477760       -13.0005 
 120   2.0000      -0.475217       -12.9313 
 121   2.0000      -0.473678       -12.8894 
 122   2.0000      -0.471796       -12.8382 
 123   2.0000      -0.470252       -12.7962 
 124   2.0000      -0.466916       -12.7054 
 125   2.0000      -0.465674       -12.6716 
 126   2.0000      -0.458812       -12.4849 
 127   2.0000      -0.455119       -12.3844 
 128   2.0000      -0.454514       -12.3679 
 129   2.0000      -0.451850       -12.2955 
 130   2.0000      -0.444746       -12.1022 
 131   2.0000      -0.436430       -11.8759 
 132   2.0000      -0.435114       -11.8400 
 133   2.0000      -0.433155       -11.7867 
 134   2.0000      -0.432757       -11.7759 
 135   2.0000      -0.431360       -11.7379 
 136   2.0000      -0.429898       -11.6981 
 137   2.0000      -0.415419       -11.3041 
 138   2.0000      -0.385904       -10.5010 
 139   2.0000      -0.376619       -10.2483 
 140   2.0000      -0.370534       -10.0828 
 141   2.0000      -0.367706       -10.0058 
 142   2.0000      -0.363821        -9.9001 
 143   2.0000      -0.362250        -9.8573 
 144   2.0000      -0.360385        -9.8066 
 145   2.0000      -0.357558        -9.7296 
 146   2.0000      -0.352105        -9.5813 
 147   2.0000      -0.350522        -9.5382 
 148   2.0000      -0.347244        -9.4490 
 149   2.0000      -0.344593        -9.3769 
 150   2.0000      -0.340716        -9.2714 
 151   0.0000      -0.001573        -0.0428 
 152   0.0000       0.037330         1.0158 
 153   0.0000       0.040542         1.1032 
 154   0.0000       0.044430         1.2090 
 155   0.0000       0.047436         1.2908 
 156   0.0000       0.053831         1.4648 
 157   0.0000       0.059578         1.6212 
 158   0.0000       0.061161         1.6643 
 159   0.0000       0.064682         1.7601 
 160   0.0000       0.068882         1.8744 
 161   0.0000       0.071469         1.9448 
 162   0.0000       0.075609         2.0574 
 163   0.0000       0.076139         2.0719 
 164   0.0000       0.083461         2.2711 
 165   0.0000       0.085238         2.3194 
 166   0.0000       0.088952         2.4205 
 167   0.0000       0.090949         2.4749 
 168   0.0000       0.095321         2.5938 
 169   0.0000       0.100157         2.7254 
 170   0.0000       0.102159         2.7799 
 171   0.0000       0.104124         2.8334 
 172   0.0000       0.107382         2.9220 
 173   0.0000       0.109490         2.9794 
 174   0.0000       0.111965         3.0467 
 175   0.0000       0.113343         3.0842 
 176   0.0000       0.116736         3.1765 
 177   0.0000       0.119938         3.2637 
 178   0.0000       0.123244         3.3537 
 179   0.0000       0.124350         3.3837 
 180   0.0000       0.128917         3.5080 
 181   0.0000       0.131559         3.5799 
 182   0.0000       0.134048         3.6476 
 183   0.0000       0.136519         3.7149 
 184   0.0000       0.138853         3.7784 
 185   0.0000       0.144994         3.9455 
 186   0.0000       0.145788         3.9671 
 187   0.0000       0.149573         4.0701 
 188   0.0000       0.151519         4.1230 
 189   0.0000       0.154753         4.2110 
 190   0.0000       0.158468         4.3121 
 191   0.0000       0.159641         4.3441 
 192   0.0000       0.161657         4.3989 
 193   0.0000       0.162836         4.4310 
 194   0.0000       0.165992         4.5169 
 195   0.0000       0.166905         4.5417 
 196   0.0000       0.168999         4.5987 
 197   0.0000       0.170129         4.6294 
 198   0.0000       0.174805         4.7567 
 199   0.0000       0.178091         4.8461 
 200   0.0000       0.178198         4.8490 
 201   0.0000       0.182885         4.9766 
 202   0.0000       0.184285         5.0147 
 203   0.0000       0.185756         5.0547 
 204   0.0000       0.188795         5.1374 
 205   0.0000       0.190924         5.1953 
 206   0.0000       0.192589         5.2406 
 207   0.0000       0.193883         5.2758 
 208   0.0000       0.196304         5.3417 
 209   0.0000       0.198582         5.4037 
 210   0.0000       0.201791         5.4910 
 211   0.0000       0.205605         5.5948 
 212   0.0000       0.207007         5.6329 
 213   0.0000       0.210554         5.7295 
 214   0.0000       0.212909         5.7936 
 215   0.0000       0.213454         5.8084 
 216   0.0000       0.215154         5.8547 
 217   0.0000       0.217057         5.9064 
 218   0.0000       0.218530         5.9465 
 219   0.0000       0.220853         6.0097 
 220   0.0000       0.221612         6.0304 
 221   0.0000       0.223692         6.0870 
 222   0.0000       0.226727         6.1695 
 223   0.0000       0.229262         6.2385 
 224   0.0000       0.233084         6.3426 
 225   0.0000       0.235019         6.3952 
 226   0.0000       0.237507         6.4629 
 227   0.0000       0.238923         6.5014 
 228   0.0000       0.241131         6.5615 
 229   0.0000       0.243480         6.6254 
 230   0.0000       0.245431         6.6785 
 231   0.0000       0.247860         6.7446 
 232   0.0000       0.251091         6.8325 
 233   0.0000       0.252812         6.8794 
 234   0.0000       0.255855         6.9622 
 235   0.0000       0.257404         7.0043 
 236   0.0000       0.259730         7.0676 
 237   0.0000       0.260216         7.0808 
 238   0.0000       0.260700         7.0940 
 239   0.0000       0.264715         7.2033 
 240   0.0000       0.267979         7.2921 
 241   0.0000       0.272785         7.4228 
 242   0.0000       0.274455         7.4683 
 243   0.0000       0.275736         7.5032 
 244   0.0000       0.278241         7.5713 
 245   0.0000       0.281769         7.6673 
 246   0.0000       0.281942         7.6720 
 247   0.0000       0.284896         7.7524 
 248   0.0000       0.289670         7.8823 
 249   0.0000       0.292452         7.9580 
 250   0.0000       0.294431         8.0119 
 251   0.0000       0.295569         8.0428 
 252   0.0000       0.297412         8.0930 
 253   0.0000       0.298884         8.1331 
 254   0.0000       0.300290         8.1713 
 255   0.0000       0.304517         8.2863 
 256   0.0000       0.305531         8.3139 
 257   0.0000       0.309662         8.4263 
 258   0.0000       0.310636         8.4528 
 259   0.0000       0.315086         8.5739 
 260   0.0000       0.315584         8.5875 
 261   0.0000       0.316260         8.6059 
 262   0.0000       0.318213         8.6590 
 263   0.0000       0.319737         8.7005 
 264   0.0000       0.321392         8.7455 
 265   0.0000       0.322250         8.7689 
 266   0.0000       0.326873         8.8947 
 267   0.0000       0.328278         8.9329 
 268   0.0000       0.329271         8.9599 
 269   0.0000       0.332560         9.0494 
 270   0.0000       0.333734         9.0814 
 271   0.0000       0.334935         9.1140 
 272   0.0000       0.335645         9.1334 
 273   0.0000       0.337393         9.1809 
 274   0.0000       0.339239         9.2312 
 275   0.0000       0.341959         9.3052 
 276   0.0000       0.343379         9.3438 
 277   0.0000       0.343996         9.3606 
 278   0.0000       0.345448         9.4001 
 279   0.0000       0.347436         9.4542 
 280   0.0000       0.349574         9.5124 
 281   0.0000       0.351225         9.5573 
 282   0.0000       0.351859         9.5746 
 283   0.0000       0.353686         9.6243 
 284   0.0000       0.354098         9.6355 
 285   0.0000       0.357187         9.7195 
 286   0.0000       0.358713         9.7611 
 287   0.0000       0.359744         9.7891 
 288   0.0000       0.360995         9.8232 
 289   0.0000       0.362196         9.8559 
 290   0.0000       0.364434         9.9168 
 291   0.0000       0.365609         9.9487 
 292   0.0000       0.367683        10.0052 
 293   0.0000       0.370139        10.0720 
 294   0.0000       0.372444        10.1347 
 295   0.0000       0.374019        10.1776 
 296   0.0000       0.375139        10.2081 
 297   0.0000       0.377629        10.2758 
 298   0.0000       0.378636        10.3032 
 299   0.0000       0.380328        10.3492 
 300   0.0000       0.381038        10.3686 
 301   0.0000       0.383492        10.4353 
 302   0.0000       0.385763        10.4971 
 303   0.0000       0.387143        10.5347 
 304   0.0000       0.389125        10.5886 
 305   0.0000       0.391400        10.6505 
 306   0.0000       0.391879        10.6636 
 307   0.0000       0.394397        10.7321 
 308   0.0000       0.394761        10.7420 
 309   0.0000       0.395795        10.7701 
 310   0.0000       0.397260        10.8100 
 311   0.0000       0.401719        10.9313 
 312   0.0000       0.402935        10.9644 
 313   0.0000       0.404738        11.0135 
 314   0.0000       0.405513        11.0346 
 315   0.0000       0.408130        11.1058 
 316   0.0000       0.409775        11.1506 
 317   0.0000       0.411633        11.2011 
 318   0.0000       0.412373        11.2212 
 319   0.0000       0.414291        11.2734 
 320   0.0000       0.416468        11.3327 
 321   0.0000       0.419268        11.4089 
 322   0.0000       0.420644        11.4463 
 323   0.0000       0.423979        11.5371 
 324   0.0000       0.425178        11.5697 
 325   0.0000       0.427088        11.6216 
 326   0.0000       0.428939        11.6720 
 327   0.0000       0.430042        11.7020 
 328   0.0000       0.430654        11.7187 
 329   0.0000       0.432820        11.7776 
 330   0.0000       0.434714        11.8292 
 331   0.0000       0.436586        11.8801 
 332   0.0000       0.437888        11.9155 
 333   0.0000       0.439774        11.9669 
 334   0.0000       0.441049        12.0016 
 335   0.0000       0.441784        12.0216 
 336   0.0000       0.444142        12.0857 
 337   0.0000       0.445076        12.1111 
 338   0.0000       0.448134        12.1943 
 339   0.0000       0.449616        12.2347 
 340   0.0000       0.452420        12.3110 
 341   0.0000       0.456846        12.4314 
 342   0.0000       0.459371        12.5001 
 343   0.0000       0.461927        12.5697 
 344   0.0000       0.463911        12.6237 
 345   0.0000       0.465984        12.6801 
 346   0.0000       0.467155        12.7119 
 347   0.0000       0.468771        12.7559 
 348   0.0000       0.471061        12.8182 
 349   0.0000       0.472286        12.8516 
 350   0.0000       0.475161        12.9298 
 351   0.0000       0.478818        13.0293 
 352   0.0000       0.480246        13.0681 
 353   0.0000       0.480764        13.0823 
 354   0.0000       0.483289        13.1510 
 355   0.0000       0.486922        13.2498 
 356   0.0000       0.489586        13.3223 
 357   0.0000       0.493134        13.4189 
 358   0.0000       0.495537        13.4843 
 359   0.0000       0.497625        13.5411 
 360   0.0000       0.499785        13.5998 
 361   0.0000       0.501208        13.6386 
 362   0.0000       0.503809        13.7093 
 363   0.0000       0.504969        13.7409 
 364   0.0000       0.507704        13.8153 
 365   0.0000       0.508244        13.8300 
 366   0.0000       0.512465        13.9449 
 367   0.0000       0.512889        13.9564 
 368   0.0000       0.514751        14.0071 
 369   0.0000       0.516721        14.0607 
 370   0.0000       0.520128        14.1534 
 371   0.0000       0.522677        14.2228 
 372   0.0000       0.524444        14.2708 
 373   0.0000       0.528117        14.3708 
 374   0.0000       0.529103        14.3976 
 375   0.0000       0.530070        14.4239 
 376   0.0000       0.533072        14.5056 
 377   0.0000       0.536968        14.6116 
 378   0.0000       0.537407        14.6236 
 379   0.0000       0.540098        14.6968 
 380   0.0000       0.542557        14.7637 
 381   0.0000       0.544284        14.8107 
 382   0.0000       0.546103        14.8602 
 383   0.0000       0.550960        14.9924 
 384   0.0000       0.552655        15.0385 
 385   0.0000       0.554265        15.0823 
 386   0.0000       0.557944        15.1824 
 387   0.0000       0.559210        15.2169 
 388   0.0000       0.560483        15.2515 
 389   0.0000       0.561358        15.2753 
 390   0.0000       0.564443        15.3593 
 391   0.0000       0.568541        15.4708 
 392   0.0000       0.569072        15.4852 
 393   0.0000       0.572661        15.5829 
 394   0.0000       0.574122        15.6226 
 395   0.0000       0.578821        15.7505 
 396   0.0000       0.579526        15.7697 
 397   0.0000       0.580754        15.8031 
 398   0.0000       0.584425        15.9030 
 399   0.0000       0.586315        15.9544 
 400   0.0000       0.587852        15.9963 
 401   0.0000       0.589284        16.0352 
 402   0.0000       0.590342        16.0640 
 403   0.0000       0.594333        16.1726 
 404   0.0000       0.597861        16.2686 
 405   0.0000       0.600569        16.3423 
 406   0.0000       0.605204        16.4684 
 407   0.0000       0.607700        16.5364 
 408   0.0000       0.610659        16.6169 
 409   0.0000       0.613902        16.7051 
 410   0.0000       0.614714        16.7272 
 411   0.0000       0.616169        16.7668 
 412   0.0000       0.620528        16.8854 
 413   0.0000       0.623413        16.9639 
 414   0.0000       0.625850        17.0303 
 415   0.0000       0.627208        17.0672 
 416   0.0000       0.629426        17.1276 
 417   0.0000       0.631785        17.1918 
 418   0.0000       0.636011        17.3067 
 419   0.0000       0.638192        17.3661 
 420   0.0000       0.641629        17.4596 
 421   0.0000       0.643974        17.5234 
 422   0.0000       0.648442        17.6450 
 423   0.0000       0.651059        17.7162 
 424   0.0000       0.654244        17.8029 
 425   0.0000       0.655827        17.8460 
 426   0.0000       0.657155        17.8821 
 427   0.0000       0.660748        17.9799 
 428   0.0000       0.663909        18.0659 
 429   0.0000       0.664963        18.0946 
 430   0.0000       0.666828        18.1453 
 431   0.0000       0.667625        18.1670 
 432   0.0000       0.670580        18.2474 
 433   0.0000       0.674145        18.3444 
 434   0.0000       0.676037        18.3959 
 435   0.0000       0.677510        18.4360 
 436   0.0000       0.678584        18.4652 
 437   0.0000       0.680671        18.5220 
 438   0.0000       0.684517        18.6266 
 439   0.0000       0.685630        18.6569 
 440   0.0000       0.687377        18.7045 
 441   0.0000       0.689958        18.7747 
 442   0.0000       0.693249        18.8643 
 443   0.0000       0.697187        18.9714 
 444   0.0000       0.697619        18.9832 
 445   0.0000       0.699267        19.0280 
 446   0.0000       0.701884        19.0992 
 447   0.0000       0.702986        19.1292 
 448   0.0000       0.704549        19.1717 
 449   0.0000       0.705588        19.2000 
 450   0.0000       0.708263        19.2728 
 451   0.0000       0.713441        19.4137 
 452   0.0000       0.713953        19.4276 
 453   0.0000       0.715817        19.4784 
 454   0.0000       0.720151        19.5963 
 455   0.0000       0.723255        19.6808 
 456   0.0000       0.725142        19.7321 
 457   0.0000       0.726882        19.7795 
 458   0.0000       0.728628        19.8270 
 459   0.0000       0.731037        19.8925 
 460   0.0000       0.734096        19.9758 
 461   0.0000       0.737328        20.0637 
 462   0.0000       0.738866        20.1056 
 463   0.0000       0.740335        20.1455 
 464   0.0000       0.741959        20.1897 
 465   0.0000       0.745086        20.2748 
 466   0.0000       0.746339        20.3089 
 467   0.0000       0.749835        20.4040 
 468   0.0000       0.751887        20.4599 
 469   0.0000       0.754146        20.5214 
 470   0.0000       0.755489        20.5579 
 471   0.0000       0.759078        20.6556 
 472   0.0000       0.763715        20.7818 
 473   0.0000       0.765237        20.8232 
 474   0.0000       0.767348        20.8806 
 475   0.0000       0.770843        20.9757 
 476   0.0000       0.771560        20.9952 
 477   0.0000       0.774108        21.0646 
 478   0.0000       0.776417        21.1274 
 479   0.0000       0.779478        21.2107 
 480   0.0000       0.779686        21.2163 
 481   0.0000       0.781094        21.2546 
 482   0.0000       0.786137        21.3919 
 483   0.0000       0.788892        21.4668 
 484   0.0000       0.791017        21.5247 
 485   0.0000       0.794181        21.6108 
 486   0.0000       0.795532        21.6475 
 487   0.0000       0.798492        21.7281 
 488   0.0000       0.798767        21.7356 
 489   0.0000       0.800164        21.7736 
 490   0.0000       0.802771        21.8445 
 491   0.0000       0.804012        21.8783 
 492   0.0000       0.806616        21.9491 
 493   0.0000       0.807478        21.9726 
 494   0.0000       0.811952        22.0943 
 495   0.0000       0.812821        22.1180 
 496   0.0000       0.814519        22.1642 
 497   0.0000       0.816912        22.2293 
 498   0.0000       0.819470        22.2989 
 499   0.0000       0.821525        22.3548 
 500   0.0000       0.823859        22.4184 
 501   0.0000       0.825774        22.4705 
 502   0.0000       0.827190        22.5090 
 503   0.0000       0.829407        22.5693 
 504   0.0000       0.832325        22.6487 
 505   0.0000       0.834611        22.7109 
 506   0.0000       0.834911        22.7191 
 507   0.0000       0.838894        22.8275 
 508   0.0000       0.839655        22.8482 
 509   0.0000       0.840964        22.8838 
 510   0.0000       0.844145        22.9703 
 511   0.0000       0.845713        23.0130 
 512   0.0000       0.846958        23.0469 
 513   0.0000       0.848099        23.0780 
 514   0.0000       0.850774        23.1508 
 515   0.0000       0.852662        23.2021 
 516   0.0000       0.856517        23.3070 
 517   0.0000       0.857927        23.3454 
 518   0.0000       0.859010        23.3749 
 519   0.0000       0.862833        23.4789 
 520   0.0000       0.865421        23.5493 
 521   0.0000       0.868620        23.6364 
 522   0.0000       0.869783        23.6680 
 523   0.0000       0.870685        23.6925 
 524   0.0000       0.872438        23.7402 
 525   0.0000       0.874592        23.7989 
 526   0.0000       0.878213        23.8974 
 527   0.0000       0.879424        23.9303 
 528   0.0000       0.880636        23.9633 
 529   0.0000       0.884428        24.0665 
 530   0.0000       0.885110        24.0851 
 531   0.0000       0.887652        24.1542 
 532   0.0000       0.888159        24.1680 
 533   0.0000       0.889107        24.1938 
 534   0.0000       0.892159        24.2769 
 535   0.0000       0.894282        24.3347 
 536   0.0000       0.896428        24.3930 
 537   0.0000       0.896978        24.4080 
 538   0.0000       0.898476        24.4488 
 539   0.0000       0.899931        24.4884 
 540   0.0000       0.902090        24.5471 
 541   0.0000       0.906538        24.6681 
 542   0.0000       0.907223        24.6868 
 543   0.0000       0.908712        24.7273 
 544   0.0000       0.912300        24.8249 
 545   0.0000       0.914306        24.8795 
 546   0.0000       0.916603        24.9420 
 547   0.0000       0.917281        24.9605 
 548   0.0000       0.923563        25.1314 
 549   0.0000       0.924045        25.1445 
 550   0.0000       0.926251        25.2046 
 551   0.0000       0.926952        25.2236 
 552   0.0000       0.929214        25.2852 
 553   0.0000       0.931128        25.3373 
 554   0.0000       0.932202        25.3665 
 555   0.0000       0.934189        25.4206 
 556   0.0000       0.938645        25.5418 
 557   0.0000       0.939697        25.5705 
 558   0.0000       0.941314        25.6145 
 559   0.0000       0.943039        25.6614 
 560   0.0000       0.943596        25.6765 
 561   0.0000       0.944712        25.7069 
 562   0.0000       0.946936        25.7674 
 563   0.0000       0.947776        25.7903 
 564   0.0000       0.953697        25.9514 
 565   0.0000       0.955331        25.9959 
 566   0.0000       0.956250        26.0209 
 567   0.0000       0.958973        26.0950 
 568   0.0000       0.961045        26.1514 
 569   0.0000       0.961917        26.1751 
 570   0.0000       0.962646        26.1949 
 571   0.0000       0.964671        26.2500 
 572   0.0000       0.966725        26.3059 
 573   0.0000       0.969667        26.3860 
 574   0.0000       0.971987        26.4491 
 575   0.0000       0.973102        26.4794 
 576   0.0000       0.974750        26.5243 
 577   0.0000       0.976492        26.5717 
 578   0.0000       0.977513        26.5995 
 579   0.0000       0.978106        26.6156 
 580   0.0000       0.980450        26.6794 
 581   0.0000       0.983360        26.7586 
 582   0.0000       0.984732        26.7959 
 583   0.0000       0.986464        26.8431 
 584   0.0000       0.987143        26.8615 
 585   0.0000       0.989891        26.9363 
 586   0.0000       0.992949        27.0195 
 587   0.0000       0.994911        27.0729 
 588   0.0000       0.997531        27.1442 
 589   0.0000       0.999906        27.2088 
 590   0.0000       1.002789        27.2873 
 591   0.0000       1.003215        27.2989 
 592   0.0000       1.005223        27.3535 
 593   0.0000       1.006981        27.4014 
 594   0.0000       1.007938        27.4274 
 595   0.0000       1.008187        27.4342 
 596   0.0000       1.012306        27.5462 
 597   0.0000       1.013961        27.5913 
 598   0.0000       1.015005        27.6197 
 599   0.0000       1.017638        27.6913 
 600   0.0000       1.019068        27.7303 
 601   0.0000       1.019808        27.7504 
 602   0.0000       1.021064        27.7846 
 603   0.0000       1.026193        27.9241 
 604   0.0000       1.027326        27.9550 
 605   0.0000       1.027600        27.9624 
 606   0.0000       1.031595        28.0711 
 607   0.0000       1.034143        28.1405 
 608   0.0000       1.036189        28.1961 
 609   0.0000       1.036538        28.2056 
 610   0.0000       1.039328        28.2815 
 611   0.0000       1.039568        28.2881 
 612   0.0000       1.041630        28.3442 
 613   0.0000       1.045270        28.4432 
 614   0.0000       1.046164        28.4676 
 615   0.0000       1.048162        28.5219 
 616   0.0000       1.052237        28.6328 
 617   0.0000       1.055842        28.7309 
 618   0.0000       1.057266        28.7697 
 619   0.0000       1.059692        28.8357 
 620   0.0000       1.061035        28.8722 
 621   0.0000       1.063257        28.9327 
 622   0.0000       1.066409        29.0185 
 623   0.0000       1.069003        29.0890 
 624   0.0000       1.071875        29.1672 
 625   0.0000       1.074071        29.2269 
 626   0.0000       1.075246        29.2589 
 627   0.0000       1.079527        29.3754 
 628   0.0000       1.081769        29.4364 
 629   0.0000       1.082912        29.4675 
 630   0.0000       1.085697        29.5433 
 631   0.0000       1.086702        29.5707 
 632   0.0000       1.088488        29.6193 
 633   0.0000       1.089833        29.6559 
 634   0.0000       1.093350        29.7516 
 635   0.0000       1.095038        29.7975 
 636   0.0000       1.096731        29.8436 
 637   0.0000       1.099253        29.9122 
 638   0.0000       1.100991        29.9595 
 639   0.0000       1.103962        30.0403 
 640   0.0000       1.104676        30.0598 
 641   0.0000       1.106296        30.1038 
 642   0.0000       1.109899        30.2019 
 643   0.0000       1.111246        30.2385 
 644   0.0000       1.114077        30.3156 
 645   0.0000       1.115497        30.3542 
 646   0.0000       1.116581        30.3837 
 647   0.0000       1.119158        30.4538 
 648   0.0000       1.119806        30.4715 
 649   0.0000       1.124113        30.5887 
 650   0.0000       1.125734        30.6328 
 651   0.0000       1.127537        30.6818 
 652   0.0000       1.130905        30.7735 
 653   0.0000       1.131742        30.7963 
 654   0.0000       1.136559        30.9273 
 655   0.0000       1.137944        30.9650 
 656   0.0000       1.139520        31.0079 
 657   0.0000       1.142008        31.0756 
 658   0.0000       1.143663        31.1207 
 659   0.0000       1.147583        31.2273 
 660   0.0000       1.151344        31.3296 
 661   0.0000       1.152141        31.3514 
 662   0.0000       1.152764        31.3683 
 663   0.0000       1.154859        31.4253 
 664   0.0000       1.156000        31.4564 
 665   0.0000       1.158924        31.5359 
 666   0.0000       1.163647        31.6644 
 667   0.0000       1.165196        31.7066 
 668   0.0000       1.166305        31.7368 
 669   0.0000       1.169137        31.8138 
 670   0.0000       1.172729        31.9116 
 671   0.0000       1.173918        31.9439 
 672   0.0000       1.177208        32.0335 
 673   0.0000       1.181034        32.1376 
 674   0.0000       1.181897        32.1610 
 675   0.0000       1.184109        32.2212 
 676   0.0000       1.185331        32.2545 
 677   0.0000       1.187357        32.3096 
 678   0.0000       1.190092        32.3840 
 679   0.0000       1.193754        32.4837 
 680   0.0000       1.196085        32.5471 
 681   0.0000       1.199435        32.6383 
 682   0.0000       1.203018        32.7358 
 683   0.0000       1.205997        32.8169 
 684   0.0000       1.207289        32.8520 
 685   0.0000       1.210074        32.9278 
 686   0.0000       1.212524        32.9945 
 687   0.0000       1.212991        33.0072 
 688   0.0000       1.215391        33.0725 
 689   0.0000       1.217057        33.1178 
 690   0.0000       1.218099        33.1462 
 691   0.0000       1.222408        33.2634 
 692   0.0000       1.226786        33.3825 
 693   0.0000       1.227749        33.4087 
 694   0.0000       1.228933        33.4410 
 695   0.0000       1.231116        33.5004 
 696   0.0000       1.234083        33.5811 
 697   0.0000       1.234913        33.6037 
 698   0.0000       1.236207        33.6389 
 699   0.0000       1.239727        33.7347 
 700   0.0000       1.242337        33.8057 
 701   0.0000       1.244997        33.8781 
 702   0.0000       1.249908        34.0117 
 703   0.0000       1.250386        34.0247 
 704   0.0000       1.252842        34.0916 
 705   0.0000       1.254252        34.1299 
 706   0.0000       1.260181        34.2913 
 707   0.0000       1.263217        34.3739 
 708   0.0000       1.265447        34.4346 
 709   0.0000       1.266520        34.4638 
 710   0.0000       1.269024        34.5319 
 711   0.0000       1.271011        34.5860 
 712   0.0000       1.274351        34.6769 
 713   0.0000       1.275856        34.7178 
 714   0.0000       1.277612        34.7656 
 715   0.0000       1.281832        34.8804 
 716   0.0000       1.284552        34.9544 
 717   0.0000       1.287914        35.0459 
 718   0.0000       1.289586        35.0914 
 719   0.0000       1.291024        35.1305 
 720   0.0000       1.292314        35.1656 
 721   0.0000       1.298008        35.3206 
 722   0.0000       1.299383        35.3580 
 723   0.0000       1.301583        35.4179 
 724   0.0000       1.306942        35.5637 
 725   0.0000       1.307313        35.5738 
 726   0.0000       1.310653        35.6647 
 727   0.0000       1.315509        35.7968 
 728   0.0000       1.317526        35.8517 
 729   0.0000       1.317796        35.8591 
 730   0.0000       1.321561        35.9615 
 731   0.0000       1.323154        36.0048 
 732   0.0000       1.324596        36.0441 
 733   0.0000       1.326899        36.1068 
 734   0.0000       1.328397        36.1475 
 735   0.0000       1.330660        36.2091 
 736   0.0000       1.332184        36.2506 
 737   0.0000       1.335905        36.3518 
 738   0.0000       1.337977        36.4082 
 739   0.0000       1.340027        36.4640 
 740   0.0000       1.343430        36.5566 
 741   0.0000       1.346418        36.6379 
 742   0.0000       1.349432        36.7199 
 743   0.0000       1.350334        36.7445 
 744   0.0000       1.353653        36.8348 
 745   0.0000       1.357625        36.9428 
 746   0.0000       1.358206        36.9587 
 747   0.0000       1.359769        37.0012 
 748   0.0000       1.364770        37.1373 
 749   0.0000       1.366383        37.1812 
 750   0.0000       1.366658        37.1887 
 751   0.0000       1.372080        37.3362 
 752   0.0000       1.375588        37.4317 
 753   0.0000       1.378463        37.5099 
 754   0.0000       1.379226        37.5306 
 755   0.0000       1.380057        37.5533 
 756   0.0000       1.383500        37.6469 
 757   0.0000       1.388909        37.7941 
 758   0.0000       1.391191        37.8562 
 759   0.0000       1.393756        37.9260 
 760   0.0000       1.394889        37.9569 
 761   0.0000       1.397604        38.0307 
 762   0.0000       1.400818        38.1182 
 763   0.0000       1.404442        38.2168 
 764   0.0000       1.405211        38.2377 
 765   0.0000       1.408373        38.3238 
 766   0.0000       1.408646        38.3312 
 767   0.0000       1.415481        38.5172 
 768   0.0000       1.418689        38.6045 
 769   0.0000       1.422014        38.6950 
 770   0.0000       1.424979        38.7757 
 771   0.0000       1.427706        38.8498 
 772   0.0000       1.429432        38.8968 
 773   0.0000       1.431429        38.9512 
 774   0.0000       1.433531        39.0084 
 775   0.0000       1.442931        39.2641 
 776   0.0000       1.444589        39.3093 
 777   0.0000       1.446364        39.3576 
 778   0.0000       1.449212        39.4351 
 779   0.0000       1.450475        39.4694 
 780   0.0000       1.453610        39.5547 
 781   0.0000       1.455945        39.6183 
 782   0.0000       1.459149        39.7055 
 783   0.0000       1.464453        39.8498 
 784   0.0000       1.466682        39.9104 
 785   0.0000       1.467938        39.9446 
 786   0.0000       1.471184        40.0329 
 787   0.0000       1.476647        40.1816 
 788   0.0000       1.479522        40.2598 
 789   0.0000       1.481897        40.3245 
 790   0.0000       1.482362        40.3371 
 791   0.0000       1.488599        40.5068 
 792   0.0000       1.490305        40.5532 
 793   0.0000       1.494603        40.6702 
 794   0.0000       1.495550        40.6960 
 795   0.0000       1.496896        40.7326 
 796   0.0000       1.501330        40.8533 
 797   0.0000       1.505901        40.9776 
 798   0.0000       1.506808        41.0023 
 799   0.0000       1.510661        41.1072 
 800   0.0000       1.514372        41.2082 
 801   0.0000       1.520502        41.3750 
 802   0.0000       1.522564        41.4311 
 803   0.0000       1.524923        41.4953 
 804   0.0000       1.526720        41.5442 
 805   0.0000       1.529559        41.6214 
 806   0.0000       1.532058        41.6894 
 807   0.0000       1.535652        41.7872 
 808   0.0000       1.537545        41.8387 
 809   0.0000       1.538945        41.8768 
 810   0.0000       1.539421        41.8898 
 811   0.0000       1.545651        42.0593 
 812   0.0000       1.549021        42.1510 
 813   0.0000       1.553664        42.2773 
 814   0.0000       1.556191        42.3461 
 815   0.0000       1.559255        42.4295 
 816   0.0000       1.561766        42.4978 
 817   0.0000       1.566137        42.6167 
 818   0.0000       1.569060        42.6963 
 819   0.0000       1.570354        42.7315 
 820   0.0000       1.571461        42.7616 
 821   0.0000       1.578038        42.9406 
 822   0.0000       1.583467        43.0883 
 823   0.0000       1.584520        43.1170 
 824   0.0000       1.585367        43.1400 
 825   0.0000       1.586831        43.1799 
 826   0.0000       1.590927        43.2913 
 827   0.0000       1.591996        43.3204 
 828   0.0000       1.596870        43.4530 
 829   0.0000       1.600493        43.5516 
 830   0.0000       1.601519        43.5795 
 831   0.0000       1.603549        43.6348 
 832   0.0000       1.606334        43.7106 
 833   0.0000       1.609824        43.8055 
 834   0.0000       1.613408        43.9031 
 835   0.0000       1.615669        43.9646 
 836   0.0000       1.616694        43.9925 
 837   0.0000       1.622268        44.1442 
 838   0.0000       1.624080        44.1935 
 839   0.0000       1.627120        44.2762 
 840   0.0000       1.629985        44.3542 
 841   0.0000       1.633102        44.4390 
 842   0.0000       1.635685        44.5092 
 843   0.0000       1.639041        44.6006 
 844   0.0000       1.640508        44.6405 
 845   0.0000       1.642749        44.7015 
 846   0.0000       1.645282        44.7704 
 847   0.0000       1.648982        44.8711 
 848   0.0000       1.649602        44.8880 
 849   0.0000       1.653315        44.9890 
 850   0.0000       1.655366        45.0448 
 851   0.0000       1.658403        45.1274 
 852   0.0000       1.659772        45.1647 
 853   0.0000       1.661883        45.2221 
 854   0.0000       1.665287        45.3148 
 855   0.0000       1.669795        45.4374 
 856   0.0000       1.674086        45.5542 
 857   0.0000       1.677644        45.6510 
 858   0.0000       1.679262        45.6950 
 859   0.0000       1.683591        45.8128 
 860   0.0000       1.685758        45.8718 
 861   0.0000       1.687589        45.9216 
 862   0.0000       1.691734        46.0344 
 863   0.0000       1.692883        46.0657 
 864   0.0000       1.695008        46.1235 
 865   0.0000       1.697217        46.1836 
 866   0.0000       1.701049        46.2879 
 867   0.0000       1.704460        46.3807 
 868   0.0000       1.708930        46.5024 
 869   0.0000       1.712068        46.5877 
 870   0.0000       1.717456        46.7343 
 871   0.0000       1.719104        46.7792 
 872   0.0000       1.721662        46.8488 
 873   0.0000       1.726264        46.9740 
 874   0.0000       1.727044        46.9952 
 875   0.0000       1.729570        47.0640 
 876   0.0000       1.734343        47.1939 
 877   0.0000       1.736013        47.2393 
 878   0.0000       1.739805        47.3425 
 879   0.0000       1.744388        47.4672 
 880   0.0000       1.744637        47.4740 
 881   0.0000       1.746549        47.5260 
 882   0.0000       1.752187        47.6794 
 883   0.0000       1.753662        47.7196 
 884   0.0000       1.754482        47.7419 
 885   0.0000       1.758617        47.8544 
 886   0.0000       1.763233        47.9800 
 887   0.0000       1.764836        48.0236 
 888   0.0000       1.767838        48.1053 
 889   0.0000       1.772280        48.2262 
 890   0.0000       1.774543        48.2878 
 891   0.0000       1.777872        48.3784 
 892   0.0000       1.782333        48.4997 
 893   0.0000       1.782778        48.5119 
 894   0.0000       1.786479        48.6126 
 895   0.0000       1.788579        48.6697 
 896   0.0000       1.792240        48.7693 
 897   0.0000       1.793866        48.8136 
 898   0.0000       1.796987        48.8985 
 899   0.0000       1.800336        48.9896 
 900   0.0000       1.803048        49.0634 
 901   0.0000       1.807028        49.1717 
 902   0.0000       1.810187        49.2577 
 903   0.0000       1.813715        49.3537 
 904   0.0000       1.815350        49.3982 
 905   0.0000       1.821061        49.5536 
 906   0.0000       1.823410        49.6175 
 907   0.0000       1.823859        49.6297 
 908   0.0000       1.826180        49.6929 
 909   0.0000       1.828654        49.7602 
 910   0.0000       1.832356        49.8609 
 911   0.0000       1.836445        49.9722 
 912   0.0000       1.837313        49.9958 
 913   0.0000       1.842179        50.1282 
 914   0.0000       1.843526        50.1649 
 915   0.0000       1.844971        50.2042 
 916   0.0000       1.849191        50.3191 
 917   0.0000       1.849705        50.3330 
 918   0.0000       1.854405        50.4609 
 919   0.0000       1.856078        50.5065 
 920   0.0000       1.860726        50.6329 
 921   0.0000       1.862292        50.6755 
 922   0.0000       1.864704        50.7412 
 923   0.0000       1.865482        50.7623 
 924   0.0000       1.869443        50.8701 
 925   0.0000       1.872703        50.9588 
 926   0.0000       1.873868        50.9905 
 927   0.0000       1.874351        51.0037 
 928   0.0000       1.880003        51.1575 
 929   0.0000       1.883979        51.2657 
 930   0.0000       1.885415        51.3048 
 931   0.0000       1.889536        51.4169 
 932   0.0000       1.894081        51.5406 
 933   0.0000       1.897819        51.6423 
 934   0.0000       1.899555        51.6895 
 935   0.0000       1.901773        51.7499 
 936   0.0000       1.906548        51.8798 
 937   0.0000       1.907357        51.9018 
 938   0.0000       1.911071        52.0029 
 939   0.0000       1.912998        52.0553 
 940   0.0000       1.913797        52.0771 
 941   0.0000       1.915307        52.1182 
 942   0.0000       1.921797        52.2948 
 943   0.0000       1.924407        52.3658 
 944   0.0000       1.925926        52.4071 
 945   0.0000       1.928596        52.4798 
 946   0.0000       1.928714        52.4830 
 947   0.0000       1.930527        52.5323 
 948   0.0000       1.930994        52.5450 
 949   0.0000       1.936207        52.6869 
 950   0.0000       1.941425        52.8289 
 951   0.0000       1.941501        52.8309 
 952   0.0000       1.944885        52.9230 
 953   0.0000       1.947329        52.9895 
 954   0.0000       1.949645        53.0525 
 955   0.0000       1.952916        53.1416 
 956   0.0000       1.953828        53.1664 
 957   0.0000       1.959229        53.3133 
 958   0.0000       1.961360        53.3713 
 959   0.0000       1.963903        53.4405 
 960   0.0000       1.966336        53.5067 
 961   0.0000       1.969554        53.5943 
 962   0.0000       1.970720        53.6260 
 963   0.0000       1.972949        53.6867 
 964   0.0000       1.973442        53.7001 
 965   0.0000       1.976141        53.7735 
 966   0.0000       1.979053        53.8528 
 967   0.0000       1.981001        53.9058 
 968   0.0000       1.986425        54.0534 
 969   0.0000       1.989661        54.1414 
 970   0.0000       1.991237        54.1843 
 971   0.0000       1.993236        54.2387 
 972   0.0000       1.997374        54.3513 
 973   0.0000       1.999732        54.4155 
 974   0.0000       2.003038        54.5054 
 975   0.0000       2.007712        54.6326 
 976   0.0000       2.009600        54.6840 
 977   0.0000       2.012272        54.7567 
 978   0.0000       2.012970        54.7757 
 979   0.0000       2.015717        54.8505 
 980   0.0000       2.017781        54.9066 
 981   0.0000       2.018115        54.9157 
 982   0.0000       2.020352        54.9766 
 983   0.0000       2.022674        55.0398 
 984   0.0000       2.025142        55.1069 
 985   0.0000       2.027103        55.1603 
 986   0.0000       2.028853        55.2079 
 987   0.0000       2.031889        55.2905 
 988   0.0000       2.033456        55.3332 
 989   0.0000       2.035704        55.3943 
 990   0.0000       2.038564        55.4721 
 991   0.0000       2.040155        55.5154 
 992   0.0000       2.044594        55.6362 
 993   0.0000       2.049402        55.7671 
 994   0.0000       2.050204        55.7889 
 995   0.0000       2.051217        55.8165 
 996   0.0000       2.053369        55.8750 
 997   0.0000       2.056558        55.9618 
 998   0.0000       2.058909        56.0258 
 999   0.0000       2.060866        56.0790 
 1000   0.0000       2.061227        56.0888 
 1001   0.0000       2.066175        56.2235 
 1002   0.0000       2.067229        56.2522 
 1003   0.0000       2.069163        56.3048 
 1004   0.0000       2.072278        56.3896 
 1005   0.0000       2.073389        56.4198 
 1006   0.0000       2.075570        56.4791 
 1007   0.0000       2.079798        56.5942 
 1008   0.0000       2.081347        56.6363 
 1009   0.0000       2.081941        56.6525 
 1010   0.0000       2.086435        56.7748 
 1011   0.0000       2.087480        56.8032 
 1012   0.0000       2.090564        56.8871 
 1013   0.0000       2.096563        57.0504 
 1014   0.0000       2.096815        57.0572 
 1015   0.0000       2.099358        57.1264 
 1016   0.0000       2.102401        57.2092 
 1017   0.0000       2.105024        57.2806 
 1018   0.0000       2.106686        57.3258 
 1019   0.0000       2.108118        57.3648 
 1020   0.0000       2.111522        57.4574 
 1021   0.0000       2.114360        57.5346 
 1022   0.0000       2.115292        57.5600 
 1023   0.0000       2.118185        57.6388 
 1024   0.0000       2.119507        57.6747 
 1025   0.0000       2.120237        57.6946 
 1026   0.0000       2.124272        57.8044 
 1027   0.0000       2.126133        57.8550 
 1028   0.0000       2.128348        57.9153 
 1029   0.0000       2.129498        57.9466 
 1030   0.0000       2.131086        57.9898 
 1031   0.0000       2.134984        58.0959 
 1032   0.0000       2.138298        58.1861 
 1033   0.0000       2.141498        58.2731 
 1034   0.0000       2.145890        58.3926 
 1035   0.0000       2.147301        58.4310 
 1036   0.0000       2.152203        58.5644 
 1037   0.0000       2.152591        58.5750 
 1038   0.0000       2.153079        58.5882 
 1039   0.0000       2.155669        58.6587 
 1040   0.0000       2.156884        58.6918 
 1041   0.0000       2.159254        58.7563 
 1042   0.0000       2.162554        58.8461 
 1043   0.0000       2.165898        58.9371 
 1044   0.0000       2.167608        58.9836 
 1045   0.0000       2.171288        59.0838 
 1046   0.0000       2.174042        59.1587 
 1047   0.0000       2.174949        59.1834 
 1048   0.0000       2.177294        59.2472 
 1049   0.0000       2.178664        59.2845 
 1050   0.0000       2.182451        59.3875 
 1051   0.0000       2.184034        59.4306 
 1052   0.0000       2.186802        59.5059 
 1053   0.0000       2.188316        59.5471 
 1054   0.0000       2.189743        59.5859 
 1055   0.0000       2.191307        59.6285 
 1056   0.0000       2.193463        59.6872 
 1057   0.0000       2.195538        59.7436 
 1058   0.0000       2.197584        59.7993 
 1059   0.0000       2.200200        59.8705 
 1060   0.0000       2.202418        59.9308 
 1061   0.0000       2.205978        60.0277 
 1062   0.0000       2.206992        60.0553 
 1063   0.0000       2.208657        60.1006 
 1064   0.0000       2.211138        60.1681 
 1065   0.0000       2.213031        60.2196 
 1066   0.0000       2.213974        60.2453 
 1067   0.0000       2.217907        60.3523 
 1068   0.0000       2.221459        60.4490 
 1069   0.0000       2.225664        60.5634 
 1070   0.0000       2.226087        60.5749 
 1071   0.0000       2.227204        60.6053 
 1072   0.0000       2.230275        60.6889 
 1073   0.0000       2.234512        60.8042 
 1074   0.0000       2.234762        60.8110 
 1075   0.0000       2.238024        60.8997 
 1076   0.0000       2.239555        60.9414 
 1077   0.0000       2.241551        60.9957 
 1078   0.0000       2.243028        61.0359 
 1079   0.0000       2.244377        61.0726 
 1080   0.0000       2.248326        61.1800 
 1081   0.0000       2.250227        61.2318 
 1082   0.0000       2.250996        61.2527 
 1083   0.0000       2.254820        61.3568 
 1084   0.0000       2.256245        61.3956 
 1085   0.0000       2.258971        61.4697 
 1086   0.0000       2.260415        61.5090 
 1087   0.0000       2.260846        61.5208 
 1088   0.0000       2.263790        61.6009 
 1089   0.0000       2.267965        61.7145 
 1090   0.0000       2.270162        61.7743 
 1091   0.0000       2.270947        61.7956 
 1092   0.0000       2.274506        61.8924 
 1093   0.0000       2.276076        61.9352 
 1094   0.0000       2.277377        61.9706 
 1095   0.0000       2.279142        62.0186 
 1096   0.0000       2.280980        62.0686 
 1097   0.0000       2.282307        62.1047 
 1098   0.0000       2.285988        62.2049 
 1099   0.0000       2.288385        62.2701 
 1100   0.0000       2.289054        62.2883 
 1101   0.0000       2.295038        62.4512 
 1102   0.0000       2.296547        62.4922 
 1103   0.0000       2.297324        62.5134 
 1104   0.0000       2.299691        62.5778 
 1105   0.0000       2.301757        62.6340 
 1106   0.0000       2.304081        62.6972 
 1107   0.0000       2.307975        62.8032 
 1108   0.0000       2.309585        62.8470 
 1109   0.0000       2.311336        62.8947 
 1110   0.0000       2.313118        62.9431 
 1111   0.0000       2.313592        62.9560 
 1112   0.0000       2.315328        63.0033 
 1113   0.0000       2.318542        63.0907 
 1114   0.0000       2.320522        63.1446 
 1115   0.0000       2.322544        63.1996 
 1116   0.0000       2.323956        63.2381 
 1117   0.0000       2.329526        63.3896 
 1118   0.0000       2.331397        63.4405 
 1119   0.0000       2.332475        63.4699 
 1120   0.0000       2.335017        63.5390 
 1121   0.0000       2.336518        63.5799 
 1122   0.0000       2.336593        63.5819 
 1123   0.0000       2.340471        63.6875 
 1124   0.0000       2.343633        63.7735 
 1125   0.0000       2.345346        63.8201 
 1126   0.0000       2.345774        63.8318 
 1127   0.0000       2.347990        63.8921 
 1128   0.0000       2.348658        63.9102 
 1129   0.0000       2.351042        63.9751 
 1130   0.0000       2.351594        63.9901 
 1131   0.0000       2.354650        64.0733 
 1132   0.0000       2.357017        64.1377 
 1133   0.0000       2.360458        64.2313 
 1134   0.0000       2.362030        64.2741 
 1135   0.0000       2.364447        64.3399 
 1136   0.0000       2.369883        64.4878 
 1137   0.0000       2.372730        64.5653 
 1138   0.0000       2.374562        64.6151 
 1139   0.0000       2.375239        64.6336 
 1140   0.0000       2.378533        64.7232 
 1141   0.0000       2.379148        64.7399 
 1142   0.0000       2.381073        64.7923 
 1143   0.0000       2.385029        64.8999 
 1144   0.0000       2.385898        64.9236 
 1145   0.0000       2.387333        64.9626 
 1146   0.0000       2.388891        65.0050 
 1147   0.0000       2.390402        65.0461 
 1148   0.0000       2.394786        65.1654 
 1149   0.0000       2.396417        65.2098 
 1150   0.0000       2.398396        65.2637 
 1151   0.0000       2.399422        65.2916 
 1152   0.0000       2.404604        65.4326 
 1153   0.0000       2.407745        65.5181 
 1154   0.0000       2.408898        65.5495 
 1155   0.0000       2.409978        65.5788 
 1156   0.0000       2.412764        65.6546 
 1157   0.0000       2.417156        65.7742 
 1158   0.0000       2.420024        65.8522 
 1159   0.0000       2.422854        65.9292 
 1160   0.0000       2.424792        65.9819 
 1161   0.0000       2.429251        66.1033 
 1162   0.0000       2.431579        66.1666 
 1163   0.0000       2.434649        66.2502 
 1164   0.0000       2.435219        66.2657 
 1165   0.0000       2.438144        66.3453 
 1166   0.0000       2.439709        66.3879 
 1167   0.0000       2.442143        66.4541 
 1168   0.0000       2.444640        66.5220 
 1169   0.0000       2.447287        66.5941 
 1170   0.0000       2.450893        66.6922 
 1171   0.0000       2.453592        66.7656 
 1172   0.0000       2.455666        66.8221 
 1173   0.0000       2.458299        66.8937 
 1174   0.0000       2.459881        66.9368 
 1175   0.0000       2.460309        66.9484 
 1176   0.0000       2.463052        67.0231 
 1177   0.0000       2.464983        67.0756 
 1178   0.0000       2.466473        67.1161 
 1179   0.0000       2.470827        67.2346 
 1180   0.0000       2.474282        67.3286 
 1181   0.0000       2.476276        67.3829 
 1182   0.0000       2.476915        67.4003 
 1183   0.0000       2.482457        67.5511 
 1184   0.0000       2.483878        67.5898 
 1185   0.0000       2.487599        67.6910 
 1186   0.0000       2.488033        67.7028 
 1187   0.0000       2.490656        67.7742 
 1188   0.0000       2.494002        67.8653 
 1189   0.0000       2.495385        67.9029 
 1190   0.0000       2.497511        67.9607 
 1191   0.0000       2.499318        68.0099 
 1192   0.0000       2.504044        68.1385 
 1193   0.0000       2.505621        68.1814 
 1194   0.0000       2.509643        68.2909 
 1195   0.0000       2.512872        68.3787 
 1196   0.0000       2.513445        68.3943 
 1197   0.0000       2.513777        68.4033 
 1198   0.0000       2.517276        68.4986 
 1199   0.0000       2.520679        68.5912 
 1200   0.0000       2.523107        68.6572 
 1201   0.0000       2.525336        68.7179 
 1202   0.0000       2.528544        68.8052 
 1203   0.0000       2.529460        68.8301 
 1204   0.0000       2.531707        68.8913 
 1205   0.0000       2.534954        68.9796 
 1206   0.0000       2.536219        69.0140 
 1207   0.0000       2.540127        69.1204 
 1208   0.0000       2.541790        69.1656 
 1209   0.0000       2.542739        69.1915 
 1210   0.0000       2.544651        69.2435 
 1211   0.0000       2.546984        69.3070 
 1212   0.0000       2.549400        69.3727 
 1213   0.0000       2.552291        69.4514 
 1214   0.0000       2.554056        69.4994 
 1215   0.0000       2.555437        69.5370 
 1216   0.0000       2.556887        69.5764 
 1217   0.0000       2.559045        69.6352 
 1218   0.0000       2.562082        69.7178 
 1219   0.0000       2.563798        69.7645 
 1220   0.0000       2.565980        69.8239 
 1221   0.0000       2.567721        69.8712 
 1222   0.0000       2.569618        69.9229 
 1223   0.0000       2.573345        70.0243 
 1224   0.0000       2.578475        70.1639 
 1225   0.0000       2.580157        70.2096 
 1226   0.0000       2.582486        70.2730 
 1227   0.0000       2.585751        70.3619 
 1228   0.0000       2.586642        70.3861 
 1229   0.0000       2.587743        70.4161 
 1230   0.0000       2.592769        70.5528 
 1231   0.0000       2.594060        70.5880 
 1232   0.0000       2.594867        70.6099 
 1233   0.0000       2.598675        70.7135 
 1234   0.0000       2.601551        70.7918 
 1235   0.0000       2.603640        70.8486 
 1236   0.0000       2.604886        70.8826 
 1237   0.0000       2.608387        70.9778 
 1238   0.0000       2.612981        71.1028 
 1239   0.0000       2.616872        71.2087 
 1240   0.0000       2.617572        71.2278 
 1241   0.0000       2.619905        71.2913 
 1242   0.0000       2.620762        71.3145 
 1243   0.0000       2.623539        71.3901 
 1244   0.0000       2.626016        71.4575 
 1245   0.0000       2.626764        71.4779 
 1246   0.0000       2.629772        71.5597 
 1247   0.0000       2.631049        71.5945 
 1248   0.0000       2.633077        71.6497 
 1249   0.0000       2.634321        71.6835 
 1250   0.0000       2.637994        71.7835 
 1251   0.0000       2.639374        71.8210 
 1252   0.0000       2.641537        71.8799 
 1253   0.0000       2.643346        71.9291 
 1254   0.0000       2.644213        71.9527 
 1255   0.0000       2.649450        72.0952 
 1256   0.0000       2.652084        72.1669 
 1257   0.0000       2.652700        72.1836 
 1258   0.0000       2.656444        72.2855 
 1259   0.0000       2.659138        72.3588 
 1260   0.0000       2.661385        72.4200 
 1261   0.0000       2.664999        72.5183 
 1262   0.0000       2.668891        72.6242 
 1263   0.0000       2.670227        72.6606 
 1264   0.0000       2.673352        72.7456 
 1265   0.0000       2.674421        72.7747 
 1266   0.0000       2.677106        72.8478 
 1267   0.0000       2.679833        72.9220 
 1268   0.0000       2.680373        72.9367 
 1269   0.0000       2.681449        72.9659 
 1270   0.0000       2.683948        73.0339 
 1271   0.0000       2.686730        73.1097 
 1272   0.0000       2.689971        73.1978 
 1273   0.0000       2.691353        73.2354 
 1274   0.0000       2.694245        73.3141 
 1275   0.0000       2.698023        73.4169 
 1276   0.0000       2.699853        73.4667 
 1277   0.0000       2.700712        73.4901 
 1278   0.0000       2.704478        73.5926 
 1279   0.0000       2.706050        73.6354 
 1280   0.0000       2.707782        73.6825 
 1281   0.0000       2.710693        73.7617 
 1282   0.0000       2.711666        73.7882 
 1283   0.0000       2.712126        73.8007 
 1284   0.0000       2.716586        73.9221 
 1285   0.0000       2.717826        73.9558 
 1286   0.0000       2.721275        74.0497 
 1287   0.0000       2.722166        74.0739 
 1288   0.0000       2.724188        74.1289 
 1289   0.0000       2.726272        74.1856 
 1290   0.0000       2.727278        74.2130 
 1291   0.0000       2.729716        74.2793 
 1292   0.0000       2.729931        74.2852 
 1293   0.0000       2.733450        74.3810 
 1294   0.0000       2.738306        74.5131 
 1295   0.0000       2.739744        74.5522 
 1296   0.0000       2.740699        74.5782 
 1297   0.0000       2.742326        74.6225 
 1298   0.0000       2.743843        74.6638 
 1299   0.0000       2.746663        74.7405 
 1300   0.0000       2.749873        74.8279 
 1301   0.0000       2.756110        74.9976 
 1302   0.0000       2.757119        75.0250 
 1303   0.0000       2.760405        75.1145 
 1304   0.0000       2.761228        75.1368 
 1305   0.0000       2.761991        75.1576 
 1306   0.0000       2.765083        75.2417 
 1307   0.0000       2.765575        75.2551 
 1308   0.0000       2.770070        75.3774 
 1309   0.0000       2.774501        75.4980 
 1310   0.0000       2.778239        75.5997 
 1311   0.0000       2.779931        75.6458 
 1312   0.0000       2.780919        75.6726 
 1313   0.0000       2.781885        75.6989 
 1314   0.0000       2.784391        75.7671 
 1315   0.0000       2.785043        75.7849 
 1316   0.0000       2.790284        75.9275 
 1317   0.0000       2.792129        75.9777 
 1318   0.0000       2.793220        76.0074 
 1319   0.0000       2.795212        76.0616 
 1320   0.0000       2.798150        76.1415 
 1321   0.0000       2.802233        76.2526 
 1322   0.0000       2.803588        76.2895 
 1323   0.0000       2.805467        76.3406 
 1324   0.0000       2.808599        76.4259 
 1325   0.0000       2.811130        76.4947 
 1326   0.0000       2.813120        76.5489 
 1327   0.0000       2.814511        76.5867 
 1328   0.0000       2.817457        76.6669 
 1329   0.0000       2.821129        76.7668 
 1330   0.0000       2.822024        76.7912 
 1331   0.0000       2.825484        76.8853 
 1332   0.0000       2.825648        76.8898 
 1333   0.0000       2.826782        76.9207 
 1334   0.0000       2.827109        76.9296 
 1335   0.0000       2.831600        77.0518 
 1336   0.0000       2.833756        77.1104 
 1337   0.0000       2.837279        77.2063 
 1338   0.0000       2.839546        77.2680 
 1339   0.0000       2.841338        77.3167 
 1340   0.0000       2.844856        77.4125 
 1341   0.0000       2.846683        77.4622 
 1342   0.0000       2.848288        77.5059 
 1343   0.0000       2.851295        77.5877 
 1344   0.0000       2.852900        77.6314 
 1345   0.0000       2.855733        77.7084 
 1346   0.0000       2.856211        77.7215 
 1347   0.0000       2.859263        77.8045 
 1348   0.0000       2.860006        77.8247 
 1349   0.0000       2.862120        77.8823 
 1350   0.0000       2.865680        77.9791 
 1351   0.0000       2.867956        78.0410 
 1352   0.0000       2.870876        78.1205 
 1353   0.0000       2.873734        78.1983 
 1354   0.0000       2.875960        78.2589 
 1355   0.0000       2.878668        78.3325 
 1356   0.0000       2.879220        78.3476 
 1357   0.0000       2.881055        78.3975 
 1358   0.0000       2.881769        78.4169 
 1359   0.0000       2.884097        78.4803 
 1360   0.0000       2.889215        78.6195 
 1361   0.0000       2.892471        78.7081 
 1362   0.0000       2.895037        78.7780 
 1363   0.0000       2.895723        78.7966 
 1364   0.0000       2.899131        78.8894 
 1365   0.0000       2.900049        78.9143 
 1366   0.0000       2.902211        78.9732 
 1367   0.0000       2.902544        78.9822 
 1368   0.0000       2.904132        79.0254 
 1369   0.0000       2.906864        79.0998 
 1370   0.0000       2.910595        79.2013 
 1371   0.0000       2.912106        79.2424 
 1372   0.0000       2.913968        79.2931 
 1373   0.0000       2.919108        79.4330 
 1374   0.0000       2.920607        79.4738 
 1375   0.0000       2.924527        79.5804 
 1376   0.0000       2.926266        79.6278 
 1377   0.0000       2.928991        79.7019 
 1378   0.0000       2.931661        79.7746 
 1379   0.0000       2.933751        79.8314 
 1380   0.0000       2.934986        79.8650 
 1381   0.0000       2.939396        79.9850 
 1382   0.0000       2.939957        80.0003 
 1383   0.0000       2.942874        80.0797 
 1384   0.0000       2.945458        80.1500 
 1385   0.0000       2.945797        80.1592 
 1386   0.0000       2.949071        80.2483 
 1387   0.0000       2.954194        80.3877 
 1388   0.0000       2.958453        80.5036 
 1389   0.0000       2.958585        80.5072 
 1390   0.0000       2.962098        80.6028 
 1391   0.0000       2.965435        80.6936 
 1392   0.0000       2.968301        80.7716 
 1393   0.0000       2.970869        80.8414 
 1394   0.0000       2.974493        80.9401 
 1395   0.0000       2.975237        80.9603 
 1396   0.0000       2.978992        81.0625 
 1397   0.0000       2.984438        81.2107 
 1398   0.0000       2.984604        81.2152 
 1399   0.0000       2.986200        81.2586 
 1400   0.0000       2.989783        81.3561 
 1401   0.0000       2.994956        81.4969 
 1402   0.0000       2.996571        81.5408 
 1403   0.0000       2.997108        81.5555 
 1404   0.0000       2.999037        81.6079 
 1405   0.0000       3.002408        81.6997 
 1406   0.0000       3.002590        81.7046 
 1407   0.0000       3.006096        81.8000 
 1408   0.0000       3.007165        81.8291 
 1409   0.0000       3.009212        81.8848 
 1410   0.0000       3.012176        81.9655 
 1411   0.0000       3.015565        82.0577 
 1412   0.0000       3.019535        82.1657 
 1413   0.0000       3.021995        82.2327 
 1414   0.0000       3.024839        82.3100 
 1415   0.0000       3.027190        82.3740 
 1416   0.0000       3.029385        82.4338 
 1417   0.0000       3.031984        82.5045 
 1418   0.0000       3.035336        82.5957 
 1419   0.0000       3.039351        82.7049 
 1420   0.0000       3.040918        82.7476 
 1421   0.0000       3.043065        82.8060 
 1422   0.0000       3.044702        82.8505 
 1423   0.0000       3.046713        82.9053 
 1424   0.0000       3.048080        82.9425 
 1425   0.0000       3.052075        83.0512 
 1426   0.0000       3.053938        83.1019 
 1427   0.0000       3.055502        83.1444 
 1428   0.0000       3.058173        83.2171 
 1429   0.0000       3.059441        83.2516 
 1430   0.0000       3.060827        83.2893 
 1431   0.0000       3.065319        83.4116 
 1432   0.0000       3.069300        83.5199 
 1433   0.0000       3.073619        83.6374 
 1434   0.0000       3.074079        83.6499 
 1435   0.0000       3.075930        83.7003 
 1436   0.0000       3.079411        83.7950 
 1437   0.0000       3.086885        83.9984 
 1438   0.0000       3.089579        84.0717 
 1439   0.0000       3.091226        84.1165 
 1440   0.0000       3.092461        84.1501 
 1441   0.0000       3.094892        84.2163 
 1442   0.0000       3.097834        84.2964 
 1443   0.0000       3.100692        84.3741 
 1444   0.0000       3.102155        84.4139 
 1445   0.0000       3.104072        84.4661 
 1446   0.0000       3.106722        84.5382 
 1447   0.0000       3.110327        84.6363 
 1448   0.0000       3.112321        84.6906 
 1449   0.0000       3.115840        84.7863 
 1450   0.0000       3.117254        84.8248 
 1451   0.0000       3.121311        84.9352 
 1452   0.0000       3.125797        85.0572 
 1453   0.0000       3.126612        85.0794 
 1454   0.0000       3.128658        85.1351 
 1455   0.0000       3.132260        85.2331 
 1456   0.0000       3.134460        85.2930 
 1457   0.0000       3.139208        85.4222 
 1458   0.0000       3.141317        85.4796 
 1459   0.0000       3.146836        85.6298 
 1460   0.0000       3.149215        85.6945 
 1461   0.0000       3.153803        85.8193 
 1462   0.0000       3.154836        85.8475 
 1463   0.0000       3.159252        85.9676 
 1464   0.0000       3.163502        86.0833 
 1465   0.0000       3.164331        86.1058 
 1466   0.0000       3.168486        86.2189 
 1467   0.0000       3.173430        86.3534 
 1468   0.0000       3.174327        86.3778 
 1469   0.0000       3.178188        86.4829 
 1470   0.0000       3.179357        86.5147 
 1471   0.0000       3.183350        86.6234 
 1472   0.0000       3.190471        86.8171 
 1473   0.0000       3.190912        86.8291 
 1474   0.0000       3.192587        86.8747 
 1475   0.0000       3.197590        87.0109 
 1476   0.0000       3.197897        87.0192 
 1477   0.0000       3.201146        87.1076 
 1478   0.0000       3.201491        87.1170 
 1479   0.0000       3.209338        87.3305 
 1480   0.0000       3.213305        87.4385 
 1481   0.0000       3.215393        87.4953 
 1482   0.0000       3.216726        87.5316 
 1483   0.0000       3.219462        87.6060 
 1484   0.0000       3.224734        87.7495 
 1485   0.0000       3.228425        87.8499 
 1486   0.0000       3.230004        87.8929 
 1487   0.0000       3.231206        87.9256 
 1488   0.0000       3.233445        87.9865 
 1489   0.0000       3.235066        88.0306 
 1490   0.0000       3.239414        88.1489 
 1491   0.0000       3.240960        88.1910 
 1492   0.0000       3.246144        88.3321 
 1493   0.0000       3.248628        88.3997 
 1494   0.0000       3.251393        88.4749 
 1495   0.0000       3.255617        88.5898 
 1496   0.0000       3.259890        88.7061 
 1497   0.0000       3.266206        88.8780 
 1498   0.0000       3.267305        88.9079 
 1499   0.0000       3.270616        88.9980 
 1500   0.0000       3.271982        89.0352 
 1501   0.0000       3.276950        89.1703 
 1502   0.0000       3.279475        89.2390 
 1503   0.0000       3.285429        89.4011 
 1504   0.0000       3.287619        89.4607 
 1505   0.0000       3.289966        89.5245 
 1506   0.0000       3.295527        89.6759 
 1507   0.0000       3.297531        89.7304 
 1508   0.0000       3.299766        89.7912 
 1509   0.0000       3.303625        89.8962 
 1510   0.0000       3.307862        90.0115 
 1511   0.0000       3.309063        90.0442 
 1512   0.0000       3.316410        90.2441 
 1513   0.0000       3.318014        90.2877 
 1514   0.0000       3.321082        90.3712 
 1515   0.0000       3.323461        90.4360 
 1516   0.0000       3.325615        90.4946 
 1517   0.0000       3.328300        90.5677 
 1518   0.0000       3.332739        90.6884 
 1519   0.0000       3.336309        90.7856 
 1520   0.0000       3.339025        90.8595 
 1521   0.0000       3.344216        91.0008 
 1522   0.0000       3.347267        91.0838 
 1523   0.0000       3.351848        91.2084 
 1524   0.0000       3.354757        91.2876 
 1525   0.0000       3.359526        91.4173 
 1526   0.0000       3.364775        91.5602 
 1527   0.0000       3.365485        91.5795 
 1528   0.0000       3.369558        91.6903 
 1529   0.0000       3.371168        91.7341 
 1530   0.0000       3.374100        91.8139 
 1531   0.0000       3.376065        91.8674 
 1532   0.0000       3.380401        91.9854 
 1533   0.0000       3.382973        92.0554 
 1534   0.0000       3.387101        92.1677 
 1535   0.0000       3.390503        92.2603 
 1536   0.0000       3.393557        92.3434 
 1537   0.0000       3.396063        92.4116 
 1538   0.0000       3.404059        92.6292 
 1539   0.0000       3.407949        92.7350 
 1540   0.0000       3.411374        92.8282 
 1541   0.0000       3.414362        92.9095 
 1542   0.0000       3.418426        93.0201 
 1543   0.0000       3.419889        93.0599 
 1544   0.0000       3.422773        93.1384 
 1545   0.0000       3.427111        93.2564 
 1546   0.0000       3.430324        93.3439 
 1547   0.0000       3.431399        93.3731 
 1548   0.0000       3.436938        93.5238 
 1549   0.0000       3.440376        93.6174 
 1550   0.0000       3.444608        93.7325 
 1551   0.0000       3.445321        93.7520 
 1552   0.0000       3.449303        93.8603 
 1553   0.0000       3.451839        93.9293 
 1554   0.0000       3.453716        93.9804 
 1555   0.0000       3.455789        94.0368 
 1556   0.0000       3.459018        94.1247 
 1557   0.0000       3.460269        94.1587 
 1558   0.0000       3.463250        94.2398 
 1559   0.0000       3.466035        94.3156 
 1560   0.0000       3.470586        94.4395 
 1561   0.0000       3.471813        94.4728 
 1562   0.0000       3.473700        94.5242 
 1563   0.0000       3.477949        94.6398 
 1564   0.0000       3.480376        94.7059 
 1565   0.0000       3.483392        94.7879 
 1566   0.0000       3.487397        94.8969 
 1567   0.0000       3.490328        94.9766 
 1568   0.0000       3.491541        95.0097 
 1569   0.0000       3.492038        95.0232 
 1570   0.0000       3.493581        95.0652 
 1571   0.0000       3.498796        95.2071 
 1572   0.0000       3.503693        95.3403 
 1573   0.0000       3.504905        95.3733 
 1574   0.0000       3.509323        95.4935 
 1575   0.0000       3.512026        95.5671 
 1576   0.0000       3.515870        95.6717 
 1577   0.0000       3.517163        95.7069 
 1578   0.0000       3.518913        95.7545 
 1579   0.0000       3.520742        95.8043 
 1580   0.0000       3.523994        95.8928 
 1581   0.0000       3.528300        96.0099 
 1582   0.0000       3.529147        96.0330 
 1583   0.0000       3.534406        96.1761 
 1584   0.0000       3.537846        96.2697 
 1585   0.0000       3.541092        96.3580 
 1586   0.0000       3.542864        96.4062 
 1587   0.0000       3.544608        96.4537 
 1588   0.0000       3.547519        96.5329 
 1589   0.0000       3.548219        96.5519 
 1590   0.0000       3.549644        96.5907 
 1591   0.0000       3.551929        96.6529 
 1592   0.0000       3.554171        96.7139 
 1593   0.0000       3.558783        96.8394 
 1594   0.0000       3.560148        96.8765 
 1595   0.0000       3.562661        96.9449 
 1596   0.0000       3.565442        97.0206 
 1597   0.0000       3.567619        97.0798 
 1598   0.0000       3.569865        97.1410 
 1599   0.0000       3.574854        97.2767 
 1600   0.0000       3.576108        97.3108 
 1601   0.0000       3.578120        97.3656 
 1602   0.0000       3.580651        97.4345 
 1603   0.0000       3.583805        97.5203 
 1604   0.0000       3.585586        97.5688 
 1605   0.0000       3.590019        97.6894 
 1606   0.0000       3.595566        97.8403 
 1607   0.0000       3.596353        97.8617 
 1608   0.0000       3.598641        97.9240 
 1609   0.0000       3.602132        98.0190 
 1610   0.0000       3.604804        98.0917 
 1611   0.0000       3.605863        98.1205 
 1612   0.0000       3.607028        98.1522 
 1613   0.0000       3.611930        98.2856 
 1614   0.0000       3.617179        98.4284 
 1615   0.0000       3.618275        98.4583 
 1616   0.0000       3.622399        98.5705 
 1617   0.0000       3.624492        98.6275 
 1618   0.0000       3.627209        98.7014 
 1619   0.0000       3.628830        98.7455 
 1620   0.0000       3.631935        98.8300 
 1621   0.0000       3.640375        99.0596 
 1622   0.0000       3.643173        99.1358 
 1623   0.0000       3.644515        99.1723 
 1624   0.0000       3.645401        99.1964 
 1625   0.0000       3.650073        99.3235 
 1626   0.0000       3.652320        99.3847 
 1627   0.0000       3.656003        99.4849 
 1628   0.0000       3.658885        99.5633 
 1629   0.0000       3.661131        99.6244 
 1630   0.0000       3.666072        99.7589 
 1631   0.0000       3.668549        99.8263 
 1632   0.0000       3.676956       100.0551 
 1633   0.0000       3.679876       100.1345 
 1634   0.0000       3.683366       100.2295 
 1635   0.0000       3.686529       100.3156 
 1636   0.0000       3.688524       100.3698 
 1637   0.0000       3.695467       100.5588 
 1638   0.0000       3.697470       100.6133 
 1639   0.0000       3.701510       100.7232 
 1640   0.0000       3.706240       100.8519 
 1641   0.0000       3.708732       100.9197 
 1642   0.0000       3.712699       101.0277 
 1643   0.0000       3.713132       101.0395 
 1644   0.0000       3.716289       101.1254 
 1645   0.0000       3.719686       101.2178 
 1646   0.0000       3.725194       101.3677 
 1647   0.0000       3.728336       101.4532 
 1648   0.0000       3.730619       101.5153 
 1649   0.0000       3.734030       101.6081 
 1650   0.0000       3.735731       101.6544 
 1651   0.0000       3.739754       101.7639 
 1652   0.0000       3.741684       101.8164 
 1653   0.0000       3.743894       101.8765 
 1654   0.0000       3.749295       102.0235 
 1655   0.0000       3.753236       102.1307 
 1656   0.0000       3.757079       102.2353 
 1657   0.0000       3.763689       102.4152 
 1658   0.0000       3.765264       102.4581 
 1659   0.0000       3.767573       102.5209 
 1660   0.0000       3.774120       102.6990 
 1661   0.0000       3.777338       102.7866 
 1662   0.0000       3.779371       102.8419 
 1663   0.0000       3.783571       102.9562 
 1664   0.0000       3.787139       103.0533 
 1665   0.0000       3.792536       103.2002 
 1666   0.0000       3.795167       103.2718 
 1667   0.0000       3.800129       103.4068 
 1668   0.0000       3.802793       103.4792 
 1669   0.0000       3.808582       103.6368 
 1670   0.0000       3.811005       103.7027 
 1671   0.0000       3.817680       103.8844 
 1672   0.0000       3.820309       103.9559 
 1673   0.0000       3.823723       104.0488 
 1674   0.0000       3.826688       104.1295 
 1675   0.0000       3.828459       104.1777 
 1676   0.0000       3.833575       104.3169 
 1677   0.0000       3.835758       104.3763 
 1678   0.0000       3.839197       104.4699 
 1679   0.0000       3.843268       104.5806 
 1680   0.0000       3.848800       104.7312 
 1681   0.0000       3.851298       104.7992 
 1682   0.0000       3.859425       105.0203 
 1683   0.0000       3.860620       105.0528 
 1684   0.0000       3.862661       105.1083 
 1685   0.0000       3.869609       105.2974 
 1686   0.0000       3.871950       105.3611 
 1687   0.0000       3.874782       105.4382 
 1688   0.0000       3.878562       105.5410 
 1689   0.0000       3.881864       105.6309 
 1690   0.0000       3.889553       105.8401 
 1691   0.0000       3.889650       105.8428 
 1692   0.0000       3.897442       106.0548 
 1693   0.0000       3.900839       106.1472 
 1694   0.0000       3.902349       106.1883 
 1695   0.0000       3.910193       106.4017 
 1696   0.0000       3.911718       106.4432 
 1697   0.0000       3.915318       106.5412 
 1698   0.0000       3.917972       106.6134 
 1699   0.0000       3.921806       106.7178 
 1700   0.0000       3.927344       106.8685 
 1701   0.0000       3.931774       106.9890 
 1702   0.0000       3.934778       107.0707 
 1703   0.0000       3.935675       107.0952 
 1704   0.0000       3.937635       107.1485 
 1705   0.0000       3.944970       107.3481 
 1706   0.0000       3.945738       107.3690 
 1707   0.0000       3.950132       107.4886 
 1708   0.0000       3.953919       107.5916 
 1709   0.0000       3.955069       107.6229 
 1710   0.0000       3.961958       107.8104 
 1711   0.0000       3.968232       107.9811 
 1712   0.0000       3.971471       108.0692 
 1713   0.0000       3.975853       108.1885 
 1714   0.0000       3.977837       108.2425 
 1715   0.0000       3.981610       108.3451 
 1716   0.0000       3.985584       108.4533 
 1717   0.0000       3.989852       108.5694 
 1718   0.0000       3.995179       108.7143 
 1719   0.0000       3.998842       108.8140 
 1720   0.0000       4.002584       108.9158 
 1721   0.0000       4.004922       108.9795 
 1722   0.0000       4.006732       109.0287 
 1723   0.0000       4.009906       109.1151 
 1724   0.0000       4.011779       109.1661 
 1725   0.0000       4.014154       109.2307 
 1726   0.0000       4.016006       109.2811 
 1727   0.0000       4.020978       109.4164 
 1728   0.0000       4.022497       109.4577 
 1729   0.0000       4.033488       109.7568 
 1730   0.0000       4.037407       109.8634 
 1731   0.0000       4.040568       109.9494 
 1732   0.0000       4.044207       110.0485 
 1733   0.0000       4.046627       110.1143 
 1734   0.0000       4.050387       110.2166 
 1735   0.0000       4.052245       110.2672 
 1736   0.0000       4.056557       110.3845 
 1737   0.0000       4.057464       110.4092 
 1738   0.0000       4.058652       110.4415 
 1739   0.0000       4.065967       110.6406 
 1740   0.0000       4.071851       110.8007 
 1741   0.0000       4.073108       110.8349 
 1742   0.0000       4.075200       110.8918 
 1743   0.0000       4.080581       111.0382 
 1744   0.0000       4.082055       111.0784 
 1745   0.0000       4.087850       111.2360 
 1746   0.0000       4.091892       111.3460 
 1747   0.0000       4.098497       111.5258 
 1748   0.0000       4.099590       111.5555 
 1749   0.0000       4.102402       111.6320 
 1750   0.0000       4.108963       111.8106 
 1751   0.0000       4.110553       111.8538 
 1752   0.0000       4.114554       111.9627 
 1753   0.0000       4.117285       112.0370 
 1754   0.0000       4.123081       112.1947 
 1755   0.0000       4.124359       112.2295 
 1756   0.0000       4.128267       112.3359 
 1757   0.0000       4.132751       112.4579 
 1758   0.0000       4.140123       112.6585 
 1759   0.0000       4.143813       112.7589 
 1760   0.0000       4.152294       112.9897 
 1761   0.0000       4.154679       113.0546 
 1762   0.0000       4.157625       113.1347 
 1763   0.0000       4.160830       113.2220 
 1764   0.0000       4.165538       113.3501 
 1765   0.0000       4.167249       113.3966 
 1766   0.0000       4.171771       113.5197 
 1767   0.0000       4.174934       113.6057 
 1768   0.0000       4.180717       113.7631 
 1769   0.0000       4.184063       113.8541 
 1770   0.0000       4.192932       114.0955 
 1771   0.0000       4.198149       114.2374 
 1772   0.0000       4.200480       114.3009 
 1773   0.0000       4.202910       114.3670 
 1774   0.0000       4.207156       114.4825 
 1775   0.0000       4.215419       114.7074 
 1776   0.0000       4.216829       114.7458 
 1777   0.0000       4.218072       114.7796 
 1778   0.0000       4.223693       114.9325 
 1779   0.0000       4.229263       115.0841 
 1780   0.0000       4.243728       115.4777 
 1781   0.0000       4.245974       115.5388 
 1782   0.0000       4.248238       115.6004 
 1783   0.0000       4.253982       115.7567 
 1784   0.0000       4.257206       115.8445 
 1785   0.0000       4.261954       115.9737 
 1786   0.0000       4.265582       116.0724 
 1787   0.0000       4.270760       116.2133 
 1788   0.0000       4.283922       116.5714 
 1789   0.0000       4.289157       116.7139 
 1790   0.0000       4.294154       116.8499 
 1791   0.0000       4.301675       117.0545 
 1792   0.0000       4.306137       117.1760 
 1793   0.0000       4.316182       117.4493 
 1794   0.0000       4.317773       117.4926 
 1795   0.0000       4.319926       117.5512 
 1796   0.0000       4.329271       117.8054 
 1797   0.0000       4.334398       117.9450 
 1798   0.0000       4.339548       118.0851 
 1799   0.0000       4.345172       118.2381 
 1800   0.0000       4.346332       118.2697 
 1801   0.0000       4.358332       118.5962 
 1802   0.0000       4.363779       118.7445 
 1803   0.0000       4.369196       118.8919 
 1804   0.0000       4.373070       118.9973 
 1805   0.0000       4.377327       119.1131 
 1806   0.0000       4.382120       119.2435 
 1807   0.0000       4.394997       119.5939 
 1808   0.0000       4.398543       119.6904 
 1809   0.0000       4.402513       119.7985 
 1810   0.0000       4.411475       120.0423 
 1811   0.0000       4.414724       120.1307 
 1812   0.0000       4.422975       120.3553 
 1813   0.0000       4.428500       120.5056 
 1814   0.0000       4.438234       120.7705 
 1815   0.0000       4.441298       120.8539 
 1816   0.0000       4.451204       121.1234 
 1817   0.0000       4.456244       121.2606 
 1818   0.0000       4.467601       121.5696 
 1819   0.0000       4.472360       121.6991 
 1820   0.0000       4.476251       121.8050 
 1821   0.0000       4.482592       121.9775 
 1822   0.0000       4.488094       122.1272 
 1823   0.0000       4.493554       122.2758 
 1824   0.0000       4.498720       122.4164 
 1825   0.0000       4.499686       122.4427 
 1826   0.0000       4.509360       122.7059 
 1827   0.0000       4.513515       122.8190 
 1828   0.0000       4.525711       123.1508 
 1829   0.0000       4.531847       123.3178 
 1830   0.0000       4.538303       123.4935 
 1831   0.0000       4.541557       123.5821 
 1832   0.0000       4.549919       123.8096 
 1833   0.0000       4.555363       123.9577 
 1834   0.0000       4.562428       124.1500 
 1835   0.0000       4.564581       124.2086 
 1836   0.0000       4.574583       124.4807 
 1837   0.0000       4.577268       124.5538 
 1838   0.0000       4.579721       124.6205 
 1839   0.0000       4.587061       124.8203 
 1840   0.0000       4.596285       125.0713 
 1841   0.0000       4.599006       125.1453 
 1842   0.0000       4.600607       125.1889 
 1843   0.0000       4.612952       125.5248 
 1844   0.0000       4.617693       125.6538 
 1845   0.0000       4.622695       125.7899 
 1846   0.0000       4.628253       125.9412 
 1847   0.0000       4.631745       126.0362 
 1848   0.0000       4.637088       126.1816 
 1849   0.0000       4.641510       126.3019 
 1850   0.0000       4.644341       126.3790 
 1851   0.0000       4.654185       126.6468 
 1852   0.0000       4.654918       126.6668 
 1853   0.0000       4.659877       126.8017 
 1854   0.0000       4.667819       127.0178 
 1855   0.0000       4.679441       127.3341 
 1856   0.0000       4.686148       127.5166 
 1857   0.0000       4.687810       127.5618 
 1858   0.0000       4.691199       127.6540 
 1859   0.0000       4.698176       127.8439 
 1860   0.0000       4.701822       127.9431 
 1861   0.0000       4.710250       128.1724 
 1862   0.0000       4.720389       128.4483 
 1863   0.0000       4.727571       128.6437 
 1864   0.0000       4.737537       128.9149 
 1865   0.0000       4.740648       128.9996 
 1866   0.0000       4.748123       129.2030 
 1867   0.0000       4.757335       129.4537 
 1868   0.0000       4.769518       129.7852 
 1869   0.0000       4.774762       129.9279 
 1870   0.0000       4.779756       130.0638 
 1871   0.0000       4.788768       130.3090 
 1872   0.0000       4.798986       130.5870 
 1873   0.0000       4.806654       130.7957 
 1874   0.0000       4.810306       130.8951 
 1875   0.0000       4.818208       131.1101 
 1876   0.0000       4.819504       131.1454 
 1877   0.0000       4.824985       131.2945 
 1878   0.0000       4.829466       131.4165 
 1879   0.0000       4.836747       131.6146 
 1880   0.0000       4.841007       131.7305 
 1881   0.0000       4.843847       131.8078 
 1882   0.0000       4.853901       132.0813 
 1883   0.0000       4.859794       132.2417 
 1884   0.0000       4.860145       132.2513 
 1885   0.0000       4.869606       132.5087 
 1886   0.0000       4.872074       132.5759 
 1887   0.0000       4.884961       132.9266 
 1888   0.0000       4.894726       133.1923 
 1889   0.0000       4.900951       133.3617 
 1890   0.0000       4.906394       133.5098 
 1891   0.0000       4.913618       133.7063 
 1892   0.0000       4.916689       133.7899 
 1893   0.0000       4.920063       133.8817 
 1894   0.0000       4.922445       133.9465 
 1895   0.0000       4.932572       134.2221 
 1896   0.0000       4.934298       134.2691 
 1897   0.0000       4.940961       134.4504 
 1898   0.0000       4.949703       134.6883 
 1899   0.0000       4.955398       134.8432 
 1900   0.0000       4.958412       134.9253 
 1901   0.0000       4.961519       135.0098 
 1902   0.0000       4.963160       135.0544 
 1903   0.0000       4.969649       135.2310 
 1904   0.0000       4.978141       135.4621 
 1905   0.0000       4.985619       135.6656 
 1906   0.0000       4.985883       135.6728 
 1907   0.0000       4.998107       136.0054 
 1908   0.0000       4.998905       136.0271 
 1909   0.0000       4.999259       136.0368 
 1910   0.0000       5.003451       136.1508 
 1911   0.0000       5.006513       136.2342 
 1912   0.0000       5.012020       136.3840 
 1913   0.0000       5.016111       136.4953 
 1914   0.0000       5.025332       136.7462 
 1915   0.0000       5.032219       136.9336 
 1916   0.0000       5.039125       137.1216 
 1917   0.0000       5.046449       137.3209 
 1918   0.0000       5.052288       137.4797 
 1919   0.0000       5.053372       137.5092 
 1920   0.0000       5.063769       137.7922 
 1921   0.0000       5.066750       137.8733 
 1922   0.0000       5.074457       138.0830 
 1923   0.0000       5.080531       138.2483 
 1924   0.0000       5.082563       138.3036 
 1925   0.0000       5.090243       138.5126 
 1926   0.0000       5.094175       138.6195 
 1927   0.0000       5.103985       138.8865 
 1928   0.0000       5.109911       139.0478 
 1929   0.0000       5.111442       139.0894 
 1930   0.0000       5.120112       139.3253 
 1931   0.0000       5.126364       139.4954 
 1932   0.0000       5.126908       139.5103 
 1933   0.0000       5.133606       139.6925 
 1934   0.0000       5.142395       139.9317 
 1935   0.0000       5.142914       139.9458 
 1936   0.0000       5.148591       140.1003 
 1937   0.0000       5.152558       140.2082 
 1938   0.0000       5.158472       140.3692 
 1939   0.0000       5.161835       140.4607 
 1940   0.0000       5.163549       140.5073 
 1941   0.0000       5.168834       140.6511 
 1942   0.0000       5.170102       140.6856 
 1943   0.0000       5.178634       140.9178 
 1944   0.0000       5.184337       141.0730 
 1945   0.0000       5.187904       141.1700 
 1946   0.0000       5.193922       141.3338 
 1947   0.0000       5.195171       141.3678 
 1948   0.0000       5.200780       141.5204 
 1949   0.0000       5.205761       141.6560 
 1950   0.0000       5.209405       141.7551 
 1951   0.0000       5.212786       141.8471 
 1952   0.0000       5.216340       141.9438 
 1953   0.0000       5.225210       142.1852 
 1954   0.0000       5.233368       142.4072 
 1955   0.0000       5.235061       142.4533 
 1956   0.0000       5.237699       142.5250 
 1957   0.0000       5.240126       142.5911 
 1958   0.0000       5.245372       142.7338 
 1959   0.0000       5.249117       142.8357 
 1960   0.0000       5.255188       143.0009 
 1961   0.0000       5.257645       143.0678 
 1962   0.0000       5.260737       143.1519 
 1963   0.0000       5.265270       143.2753 
 1964   0.0000       5.267744       143.3426 
 1965   0.0000       5.270722       143.4236 
 1966   0.0000       5.275982       143.5668 
 1967   0.0000       5.280079       143.6783 
 1968   0.0000       5.281356       143.7130 
 1969   0.0000       5.283231       143.7640 
 1970   0.0000       5.291491       143.9888 
 1971   0.0000       5.293091       144.0323 
 1972   0.0000       5.300237       144.2268 
 1973   0.0000       5.303162       144.3064 
 1974   0.0000       5.305523       144.3706 
 1975   0.0000       5.310897       144.5169 
 1976   0.0000       5.313346       144.5835 
 1977   0.0000       5.316372       144.6658 
 1978   0.0000       5.321106       144.7947 
 1979   0.0000       5.323541       144.8609 
 1980   0.0000       5.327587       144.9710 
 1981   0.0000       5.333602       145.1347 
 1982   0.0000       5.334750       145.1659 
 1983   0.0000       5.343040       145.3915 
 1984   0.0000       5.344836       145.4404 
 1985   0.0000       5.345709       145.4641 
 1986   0.0000       5.350063       145.5826 
 1987   0.0000       5.351164       145.6126 
 1988   0.0000       5.357967       145.7977 
 1989   0.0000       5.361876       145.9041 
 1990   0.0000       5.367146       146.0475 
 1991   0.0000       5.372950       146.2054 
 1992   0.0000       5.375608       146.2777 
 1993   0.0000       5.377925       146.3408 
 1994   0.0000       5.381849       146.4476 
 1995   0.0000       5.384156       146.5103 
 1996   0.0000       5.392141       146.7276 
 1997   0.0000       5.399089       146.9167 
 1998   0.0000       5.403091       147.0256 
 1999   0.0000       5.410922       147.2387 
 2000   0.0000       5.412144       147.2719 
 2001   0.0000       5.415542       147.3644 
 2002   0.0000       5.421563       147.5282 
 2003   0.0000       5.423921       147.5924 
 2004   0.0000       5.430606       147.7743 
 2005   0.0000       5.435168       147.8985 
 2006   0.0000       5.438953       148.0014 
 2007   0.0000       5.444074       148.1408 
 2008   0.0000       5.445605       148.1824 
 2009   0.0000       5.452454       148.3688 
 2010   0.0000       5.456113       148.4684 
 2011   0.0000       5.456871       148.4890 
 2012   0.0000       5.461516       148.6154 
 2013   0.0000       5.463254       148.6627 
 2014   0.0000       5.466144       148.7413 
 2015   0.0000       5.473180       148.9328 
 2016   0.0000       5.475900       149.0068 
 2017   0.0000       5.479493       149.1046 
 2018   0.0000       5.482371       149.1829 
 2019   0.0000       5.483697       149.2190 
 2020   0.0000       5.490825       149.4129 
 2021   0.0000       5.493279       149.4797 
 2022   0.0000       5.498464       149.6208 
 2023   0.0000       5.507313       149.8616 
 2024   0.0000       5.509035       149.9085 
 2025   0.0000       5.513049       150.0177 
 2026   0.0000       5.517274       150.1327 
 2027   0.0000       5.521483       150.2472 
 2028   0.0000       5.524947       150.3414 
 2029   0.0000       5.533678       150.5790 
 2030   0.0000       5.534711       150.6071 
 2031   0.0000       5.540627       150.7681 
 2032   0.0000       5.544073       150.8619 
 2033   0.0000       5.544232       150.8662 
 2034   0.0000       5.549999       151.0232 
 2035   0.0000       5.553915       151.1297 
 2036   0.0000       5.557150       151.2177 
 2037   0.0000       5.563099       151.3796 
 2038   0.0000       5.567053       151.4872 
 2039   0.0000       5.569798       151.5619 
 2040   0.0000       5.570833       151.5901 
 2041   0.0000       5.573053       151.6505 
 2042   0.0000       5.575600       151.7198 
 2043   0.0000       5.576608       151.7472 
 2044   0.0000       5.577580       151.7737 
 2045   0.0000       5.583113       151.9242 
 2046   0.0000       5.586641       152.0202 
 2047   0.0000       5.592165       152.1705 
 2048   0.0000       5.593287       152.2011 
 2049   0.0000       5.593708       152.2125 
 2050   0.0000       5.598416       152.3407 
 2051   0.0000       5.601061       152.4126 
 2052   0.0000       5.605254       152.5267 
 2053   0.0000       5.607934       152.5996 
 2054   0.0000       5.611261       152.6902 
 2055   0.0000       5.613320       152.7462 
 2056   0.0000       5.619875       152.9246 
 2057   0.0000       5.622455       152.9948 
 2058   0.0000       5.626121       153.0945 
 2059   0.0000       5.629099       153.1756 
 2060   0.0000       5.635180       153.3410 
 2061   0.0000       5.636716       153.3828 
 2062   0.0000       5.638946       153.4435 
 2063   0.0000       5.645398       153.6191 
 2064   0.0000       5.646149       153.6395 
 2065   0.0000       5.652098       153.8014 
 2066   0.0000       5.652416       153.8101 
 2067   0.0000       5.655738       153.9005 
 2068   0.0000       5.663018       154.0986 
 2069   0.0000       5.666573       154.1953 
 2070   0.0000       5.667668       154.2251 
 2071   0.0000       5.672507       154.3568 
 2072   0.0000       5.678934       154.5316 
 2073   0.0000       5.681017       154.5883 
 2074   0.0000       5.683231       154.6486 
 2075   0.0000       5.686971       154.7504 
 2076   0.0000       5.690517       154.8468 
 2077   0.0000       5.693983       154.9412 
 2078   0.0000       5.695214       154.9747 
 2079   0.0000       5.697612       155.0399 
 2080   0.0000       5.698793       155.0720 
 2081   0.0000       5.701948       155.1579 
 2082   0.0000       5.708855       155.3458 
 2083   0.0000       5.711553       155.4193 
 2084   0.0000       5.714766       155.5067 
 2085   0.0000       5.717608       155.5840 
 2086   0.0000       5.723748       155.7511 
 2087   0.0000       5.725039       155.7862 
 2088   0.0000       5.731917       155.9734 
 2089   0.0000       5.733790       156.0244 
 2090   0.0000       5.735597       156.0735 
 2091   0.0000       5.744391       156.3128 
 2092   0.0000       5.748065       156.4128 
 2093   0.0000       5.750926       156.4907 
 2094   0.0000       5.752641       156.5373 
 2095   0.0000       5.760195       156.7429 
 2096   0.0000       5.762225       156.7981 
 2097   0.0000       5.766112       156.9039 
 2098   0.0000       5.771445       157.0490 
 2099   0.0000       5.773135       157.0950 
 2100   0.0000       5.774008       157.1187 
 2101   0.0000       5.777153       157.2043 
 2102   0.0000       5.778936       157.2528 
 2103   0.0000       5.787739       157.4924 
 2104   0.0000       5.791409       157.5923 
 2105   0.0000       5.802456       157.8928 
 2106   0.0000       5.803301       157.9158 
 2107   0.0000       5.807348       158.0260 
 2108   0.0000       5.810312       158.1066 
 2109   0.0000       5.813488       158.1930 
 2110   0.0000       5.818139       158.3196 
 2111   0.0000       5.821626       158.4145 
 2112   0.0000       5.827506       158.5745 
 2113   0.0000       5.835470       158.7912 
 2114   0.0000       5.837459       158.8453 
 2115   0.0000       5.842146       158.9729 
 2116   0.0000       5.842684       158.9875 
 2117   0.0000       5.849061       159.1611 
 2118   0.0000       5.851240       159.2203 
 2119   0.0000       5.854859       159.3188 
 2120   0.0000       5.858726       159.4240 
 2121   0.0000       5.862795       159.5348 
 2122   0.0000       5.867104       159.6520 
 2123   0.0000       5.869875       159.7274 
 2124   0.0000       5.873674       159.8308 
 2125   0.0000       5.874937       159.8652 
 2126   0.0000       5.877759       159.9419 
 2127   0.0000       5.882126       160.0608 
 2128   0.0000       5.885099       160.1417 
 2129   0.0000       5.887123       160.1968 
 2130   0.0000       5.889016       160.2483 
 2131   0.0000       5.895524       160.4254 
 2132   0.0000       5.896194       160.4436 
 2133   0.0000       5.903009       160.6290 
 2134   0.0000       5.905327       160.6921 
 2135   0.0000       5.907625       160.7547 
 2136   0.0000       5.913163       160.9053 
 2137   0.0000       5.915838       160.9781 
 2138   0.0000       5.919436       161.0760 
 2139   0.0000       5.921794       161.1402 
 2140   0.0000       5.923293       161.1810 
 2141   0.0000       5.927157       161.2862 
 2142   0.0000       5.929374       161.3465 
 2143   0.0000       5.929940       161.3619 
 2144   0.0000       5.934101       161.4751 
 2145   0.0000       5.937955       161.5800 
 2146   0.0000       5.939825       161.6308 
 2147   0.0000       5.940731       161.6555 
 2148   0.0000       5.941424       161.6744 
 2149   0.0000       5.944453       161.7568 
 2150   0.0000       5.946600       161.8152 
 2151   0.0000       5.949014       161.8809 
 2152   0.0000       5.951079       161.9371 
 2153   0.0000       5.955170       162.0484 
 2154   0.0000       5.956287       162.0788 
 2155   0.0000       5.960044       162.1811 
 2156   0.0000       5.962250       162.2411 
 2157   0.0000       5.963533       162.2760 
 2158   0.0000       5.967302       162.3785 
 2159   0.0000       5.969784       162.4461 
 2160   0.0000       5.970511       162.4659 
 2161   0.0000       5.973975       162.5601 
 2162   0.0000       5.975464       162.6007 
 2163   0.0000       5.979763       162.7176 
 2164   0.0000       5.980474       162.7370 
 2165   0.0000       5.985011       162.8604 
 2166   0.0000       5.989463       162.9816 
 2167   0.0000       5.989924       162.9941 
 2168   0.0000       5.991072       163.0254 
 2169   0.0000       5.997081       163.1889 
 2170   0.0000       5.999102       163.2439 
 2171   0.0000       6.001640       163.3129 
 2172   0.0000       6.003086       163.3523 
 2173   0.0000       6.005344       163.4137 
 2174   0.0000       6.006805       163.4535 
 2175   0.0000       6.009094       163.5157 
 2176   0.0000       6.015254       163.6834 
 2177   0.0000       6.017230       163.7372 
 2178   0.0000       6.020415       163.8238 
 2179   0.0000       6.022321       163.8757 
 2180   0.0000       6.025207       163.9542 
 2181   0.0000       6.029516       164.0715 
 2182   0.0000       6.031304       164.1201 
 2183   0.0000       6.032551       164.1541 
 2184   0.0000       6.033583       164.1821 
 2185   0.0000       6.036101       164.2506 
 2186   0.0000       6.039067       164.3314 
 2187   0.0000       6.043164       164.4428 
 2188   0.0000       6.045338       164.5020 
 2189   0.0000       6.045849       164.5159 
 2190   0.0000       6.048774       164.5955 
 2191   0.0000       6.052326       164.6922 
 2192   0.0000       6.057983       164.8461 
 2193   0.0000       6.061215       164.9340 
 2194   0.0000       6.064858       165.0332 
 2195   0.0000       6.066807       165.0862 
 2196   0.0000       6.069164       165.1503 
 2197   0.0000       6.070034       165.1740 
 2198   0.0000       6.070807       165.1951 
 2199   0.0000       6.074426       165.2935 
 2200   0.0000       6.077364       165.3735 
 2201   0.0000       6.078044       165.3920 
 2202   0.0000       6.081092       165.4749 
 2203   0.0000       6.082863       165.5231 
 2204   0.0000       6.083417       165.5382 
 2205   0.0000       6.085287       165.5891 
 2206   0.0000       6.088314       165.6714 
 2207   0.0000       6.090358       165.7271 
 2208   0.0000       6.094175       165.8309 
 2209   0.0000       6.097953       165.9337 
 2210   0.0000       6.099493       165.9756 
 2211   0.0000       6.100123       165.9928 
 2212   0.0000       6.102793       166.0654 
 2213   0.0000       6.107773       166.2010 
 2214   0.0000       6.109828       166.2569 
 2215   0.0000       6.110707       166.2808 
 2216   0.0000       6.113334       166.3523 
 2217   0.0000       6.116429       166.4365 
 2218   0.0000       6.117976       166.4786 
 2219   0.0000       6.121895       166.5852 
 2220   0.0000       6.124767       166.6634 
 2221   0.0000       6.127691       166.7429 
 2222   0.0000       6.130724       166.8255 
 2223   0.0000       6.131787       166.8544 
 2224   0.0000       6.134290       166.9225 
 2225   0.0000       6.138317       167.0321 
 2226   0.0000       6.141367       167.1151 
 2227   0.0000       6.142972       167.1588 
 2228   0.0000       6.144598       167.2030 
 2229   0.0000       6.147868       167.2920 
 2230   0.0000       6.152509       167.4183 
 2231   0.0000       6.155163       167.4905 
 2232   0.0000       6.158096       167.5703 
 2233   0.0000       6.159991       167.6219 
 2234   0.0000       6.161166       167.6538 
 2235   0.0000       6.163681       167.7223 
 2236   0.0000       6.167237       167.8191 
 2237   0.0000       6.168911       167.8646 
 2238   0.0000       6.171408       167.9325 
 2239   0.0000       6.172523       167.9629 
 2240   0.0000       6.174888       168.0273 
 2241   0.0000       6.180088       168.1687 
 2242   0.0000       6.182050       168.2221 
 2243   0.0000       6.184160       168.2796 
 2244   0.0000       6.185703       168.3215 
 2245   0.0000       6.186952       168.3555 
 2246   0.0000       6.188491       168.3974 
 2247   0.0000       6.190614       168.4552 
 2248   0.0000       6.192035       168.4938 
 2249   0.0000       6.195383       168.5849 
 2250   0.0000       6.195705       168.5937 
 2251   0.0000       6.198432       168.6679 
 2252   0.0000       6.202285       168.7728 
 2253   0.0000       6.203610       168.8088 
 2254   0.0000       6.205737       168.8667 
 2255   0.0000       6.208237       168.9347 
 2256   0.0000       6.210349       168.9922 
 2257   0.0000       6.212079       169.0393 
 2258   0.0000       6.213272       169.0717 
 2259   0.0000       6.217670       169.1914 
 2260   0.0000       6.218063       169.2021 
 2261   0.0000       6.221245       169.2887 
 2262   0.0000       6.224184       169.3687 
 2263   0.0000       6.227421       169.4567 
 2264   0.0000       6.228261       169.4796 
 2265   0.0000       6.229965       169.5260 
 2266   0.0000       6.234446       169.6479 
 2267   0.0000       6.236029       169.6910 
 2268   0.0000       6.237475       169.7303 
 2269   0.0000       6.240075       169.8011 
 2270   0.0000       6.242187       169.8585 
 2271   0.0000       6.246429       169.9740 
 2272   0.0000       6.246869       169.9860 
 2273   0.0000       6.250175       170.0759 
 2274   0.0000       6.251834       170.1211 
 2275   0.0000       6.254906       170.2046 
 2276   0.0000       6.256464       170.2470 
 2277   0.0000       6.260980       170.3699 
 2278   0.0000       6.262062       170.3994 
 2279   0.0000       6.266451       170.5188 
 2280   0.0000       6.268065       170.5627 
 2281   0.0000       6.271687       170.6613 
 2282   0.0000       6.275530       170.7659 
 2283   0.0000       6.276953       170.8046 
 2284   0.0000       6.279072       170.8622 
 2285   0.0000       6.281115       170.9178 
 2286   0.0000       6.282284       170.9497 
 2287   0.0000       6.283396       170.9799 
 2288   0.0000       6.287891       171.1022 
 2289   0.0000       6.288793       171.1268 
 2290   0.0000       6.290562       171.1749 
 2291   0.0000       6.291799       171.2086 
 2292   0.0000       6.294986       171.2953 
 2293   0.0000       6.296656       171.3407 
 2294   0.0000       6.301245       171.4656 
 2295   0.0000       6.303618       171.5302 
 2296   0.0000       6.304034       171.5415 
 2297   0.0000       6.305978       171.5944 
 2298   0.0000       6.307986       171.6490 
 2299   0.0000       6.311198       171.7364 
 2300   0.0000       6.312541       171.7730 
 2301   0.0000       6.315959       171.8660 
 2302   0.0000       6.318445       171.9336 
 2303   0.0000       6.319629       171.9658 
 2304   0.0000       6.320952       172.0019 
 2305   0.0000       6.324300       172.0929 
 2306   0.0000       6.326231       172.1455 
 2307   0.0000       6.326951       172.1651 
 2308   0.0000       6.328888       172.2178 
 2309   0.0000       6.330089       172.2505 
 2310   0.0000       6.335064       172.3859 
 2311   0.0000       6.337522       172.4527 
 2312   0.0000       6.339073       172.4949 
 2313   0.0000       6.341699       172.5664 
 2314   0.0000       6.343868       172.6254 
 2315   0.0000       6.345215       172.6621 
 2316   0.0000       6.346804       172.7053 
 2317   0.0000       6.350706       172.8115 
 2318   0.0000       6.352954       172.8727 
 2319   0.0000       6.354586       172.9171 
 2320   0.0000       6.355258       172.9354 
 2321   0.0000       6.360155       173.0686 
 2322   0.0000       6.362666       173.1370 
 2323   0.0000       6.364223       173.1793 
 2324   0.0000       6.366439       173.2396 
 2325   0.0000       6.367103       173.2577 
 2326   0.0000       6.371320       173.3724 
 2327   0.0000       6.371833       173.3864 
 2328   0.0000       6.373802       173.4400 
 2329   0.0000       6.375830       173.4952 
 2330   0.0000       6.378335       173.5633 
 2331   0.0000       6.381009       173.6361 
 2332   0.0000       6.384645       173.7350 
 2333   0.0000       6.385038       173.7457 
 2334   0.0000       6.389031       173.8544 
 2335   0.0000       6.392075       173.9372 
 2336   0.0000       6.394163       173.9940 
 2337   0.0000       6.396268       174.0513 
 2338   0.0000       6.399376       174.1359 
 2339   0.0000       6.401440       174.1920 
 2340   0.0000       6.403733       174.2544 
 2341   0.0000       6.406567       174.3315 
 2342   0.0000       6.413057       174.5082 
 2343   0.0000       6.413943       174.5323 
 2344   0.0000       6.415270       174.5684 
 2345   0.0000       6.417501       174.6291 
 2346   0.0000       6.419540       174.6846 
 2347   0.0000       6.423567       174.7942 
 2348   0.0000       6.425351       174.8427 
 2349   0.0000       6.428258       174.9218 
 2350   0.0000       6.429837       174.9648 
 2351   0.0000       6.432670       175.0419 
 2352   0.0000       6.437349       175.1692 
 2353   0.0000       6.437771       175.1806 
 2354   0.0000       6.439004       175.2142 
 2355   0.0000       6.442890       175.3199 
 2356   0.0000       6.444113       175.3532 
 2357   0.0000       6.445494       175.3908 
 2358   0.0000       6.447776       175.4529 
 2359   0.0000       6.449495       175.4997 
 2360   0.0000       6.452110       175.5708 
 2361   0.0000       6.456216       175.6826 
 2362   0.0000       6.458882       175.7551 
 2363   0.0000       6.460670       175.8038 
 2364   0.0000       6.462639       175.8573 
 2365   0.0000       6.464550       175.9093 
 2366   0.0000       6.467194       175.9813 
 2367   0.0000       6.469512       176.0444 
 2368   0.0000       6.473689       176.1580 
 2369   0.0000       6.476190       176.2261 
 2370   0.0000       6.478201       176.2808 
 2371   0.0000       6.480868       176.3534 
 2372   0.0000       6.481586       176.3729 
 2373   0.0000       6.486722       176.5127 
 2374   0.0000       6.488581       176.5633 
 2375   0.0000       6.490564       176.6172 
 2376   0.0000       6.493324       176.6923 
 2377   0.0000       6.496196       176.7705 
 2378   0.0000       6.499551       176.8618 
 2379   0.0000       6.501050       176.9026 
 2380   0.0000       6.502997       176.9555 
 2381   0.0000       6.507217       177.0704 
 2382   0.0000       6.510673       177.1644 
 2383   0.0000       6.511272       177.1807 
 2384   0.0000       6.514632       177.2722 
 2385   0.0000       6.517271       177.3440 
 2386   0.0000       6.519645       177.4086 
 2387   0.0000       6.521946       177.4712 
 2388   0.0000       6.526920       177.6065 
 2389   0.0000       6.531809       177.7396 
 2390   0.0000       6.534885       177.8233 
 2391   0.0000       6.536689       177.8724 
 2392   0.0000       6.538136       177.9117 
 2393   0.0000       6.539327       177.9441 
 2394   0.0000       6.541335       177.9988 
 2395   0.0000       6.546424       178.1373 
 2396   0.0000       6.550304       178.2428 
 2397   0.0000       6.552366       178.2989 
 2398   0.0000       6.554261       178.3505 
 2399   0.0000       6.560617       178.5235 
 2400   0.0000       6.562460       178.5736 
 2401   0.0000       6.563876       178.6121 
 2402   0.0000       6.567689       178.7159 
 2403   0.0000       6.569555       178.7667 
 2404   0.0000       6.573484       178.8736 
 2405   0.0000       6.575500       178.9284 
 2406   0.0000       6.579438       179.0356 
 2407   0.0000       6.582171       179.1100 
 2408   0.0000       6.586913       179.2390 
 2409   0.0000       6.590273       179.3304 
 2410   0.0000       6.594100       179.4346 
 2411   0.0000       6.597242       179.5201 
 2412   0.0000       6.597393       179.5242 
 2413   0.0000       6.603909       179.7015 
 2414   0.0000       6.605334       179.7403 
 2415   0.0000       6.609095       179.8426 
 2416   0.0000       6.612584       179.9376 
 2417   0.0000       6.615446       180.0154 
 2418   0.0000       6.622488       180.2071 
 2419   0.0000       6.624303       180.2564 
 2420   0.0000       6.625820       180.2977 
 2421   0.0000       6.627697       180.3488 
 2422   0.0000       6.630189       180.4166 
 2423   0.0000       6.634588       180.5363 
 2424   0.0000       6.638450       180.6414 
 2425   0.0000       6.639926       180.6816 
 2426   0.0000       6.640772       180.7046 
 2427   0.0000       6.645919       180.8446 
 2428   0.0000       6.647512       180.8880 
 2429   0.0000       6.651546       180.9978 
 2430   0.0000       6.653711       181.0567 
 2431   0.0000       6.654356       181.0742 
 2432   0.0000       6.658242       181.1800 
 2433   0.0000       6.660159       181.2321 
 2434   0.0000       6.663642       181.3269 
 2435   0.0000       6.666555       181.4062 
 2436   0.0000       6.668274       181.4529 
 2437   0.0000       6.669382       181.4831 
 2438   0.0000       6.672180       181.5592 
 2439   0.0000       6.675334       181.6451 
 2440   0.0000       6.684612       181.8975 
 2441   0.0000       6.685870       181.9318 
 2442   0.0000       6.691929       182.0966 
 2443   0.0000       6.693312       182.1343 
 2444   0.0000       6.695872       182.2039 
 2445   0.0000       6.698171       182.2665 
 2446   0.0000       6.699743       182.3093 
 2447   0.0000       6.701708       182.3628 
 2448   0.0000       6.703895       182.4222 
 2449   0.0000       6.707996       182.5339 
 2450   0.0000       6.709551       182.5762 
 2451   0.0000       6.710082       182.5906 
 2452   0.0000       6.711469       182.6283 
 2453   0.0000       6.715600       182.7408 
 2454   0.0000       6.719141       182.8371 
 2455   0.0000       6.719545       182.8481 
 2456   0.0000       6.724652       182.9871 
 2457   0.0000       6.725885       183.0206 
 2458   0.0000       6.728849       183.1013 
 2459   0.0000       6.730325       183.1414 
 2460   0.0000       6.731233       183.1662 
 2461   0.0000       6.736008       183.2961 
 2462   0.0000       6.736655       183.3137 
 2463   0.0000       6.739912       183.4023 
 2464   0.0000       6.746038       183.5690 
 2465   0.0000       6.747851       183.6184 
 2466   0.0000       6.749856       183.6729 
 2467   0.0000       6.753704       183.7776 
 2468   0.0000       6.759187       183.9268 
 2469   0.0000       6.759880       183.9457 
 2470   0.0000       6.761403       183.9871 
 2471   0.0000       6.764551       184.0728 
 2472   0.0000       6.765103       184.0878 
 2473   0.0000       6.768584       184.1825 
 2474   0.0000       6.772164       184.2800 
 2475   0.0000       6.773270       184.3100 
 2476   0.0000       6.775787       184.3785 
 2477   0.0000       6.780241       184.4997 
 2478   0.0000       6.783001       184.5748 
 2479   0.0000       6.783239       184.5813 
 2480   0.0000       6.784413       184.6133 
 2481   0.0000       6.785625       184.6462 
 2482   0.0000       6.792582       184.8356 
 2483   0.0000       6.797851       184.9789 
 2484   0.0000       6.800712       185.0568 
 2485   0.0000       6.803917       185.1440 
 2486   0.0000       6.804903       185.1708 
 2487   0.0000       6.809076       185.2844 
 2488   0.0000       6.809528       185.2967 
 2489   0.0000       6.812964       185.3902 
 2490   0.0000       6.813287       185.3990 
 2491   0.0000       6.813952       185.4171 
 2492   0.0000       6.819230       185.5607 
 2493   0.0000       6.821322       185.6176 
 2494   0.0000       6.822879       185.6600 
 2495   0.0000       6.825561       185.7330 
 2496   0.0000       6.828897       185.8237 
 2497   0.0000       6.834108       185.9655 
 2498   0.0000       6.834953       185.9885 
 2499   0.0000       6.836405       186.0281 
 2500   0.0000       6.843038       186.2085 
 2501   0.0000       6.846217       186.2950 
 2502   0.0000       6.849564       186.3861 
 2503   0.0000       6.850503       186.4117 
 2504   0.0000       6.853444       186.4917 
 2505   0.0000       6.857039       186.5895 
 2506   0.0000       6.861759       186.7180 
 2507   0.0000       6.864163       186.7834 
 2508   0.0000       6.868565       186.9032 
 2509   0.0000       6.871034       186.9703 
 2510   0.0000       6.873335       187.0330 
 2511   0.0000       6.876028       187.1062 
 2512   0.0000       6.877119       187.1359 
 2513   0.0000       6.880631       187.2315 
 2514   0.0000       6.886044       187.3788 
 2515   0.0000       6.887482       187.4179 
 2516   0.0000       6.891927       187.5389 
 2517   0.0000       6.899412       187.7426 
 2518   0.0000       6.904904       187.8920 
 2519   0.0000       6.905815       187.9168 
 2520   0.0000       6.909973       188.0299 
 2521   0.0000       6.912082       188.0873 
 2522   0.0000       6.920463       188.3154 
 2523   0.0000       6.923745       188.4047 
 2524   0.0000       6.926352       188.4756 
 2525   0.0000       6.927856       188.5165 
 2526   0.0000       6.931551       188.6171 
 2527   0.0000       6.937506       188.7791 
 2528   0.0000       6.942483       188.9146 
 2529   0.0000       6.946349       189.0198 
 2530   0.0000       6.952277       189.1811 
 2531   0.0000       6.956584       189.2983 
 2532   0.0000       6.959259       189.3711 
 2533   0.0000       6.966155       189.5587 
 2534   0.0000       6.970939       189.6889 
 2535   0.0000       6.972722       189.7374 
 2536   0.0000       6.979151       189.9123 
 2537   0.0000       6.984355       190.0540 
 2538   0.0000       6.986494       190.1122 
 2539   0.0000       6.992192       190.2672 
 2540   0.0000       6.995971       190.3700 
 2541   0.0000       7.000171       190.4843 
 2542   0.0000       7.002150       190.5382 
 2543   0.0000       7.006397       190.6538 
 2544   0.0000       7.009812       190.7467 
 2545   0.0000       7.012274       190.8137 
 2546   0.0000       7.015503       190.9015 
 2547   0.0000       7.022477       191.0913 
 2548   0.0000       7.023682       191.1241 
 2549   0.0000       7.025530       191.1744 
 2550   0.0000       7.030281       191.3037 
 2551   0.0000       7.033512       191.3916 
 2552   0.0000       7.035402       191.4430 
 2553   0.0000       7.038579       191.5295 
 2554   0.0000       7.041539       191.6100 
 2555   0.0000       7.048384       191.7963 
 2556   0.0000       7.050181       191.8452 
 2557   0.0000       7.051122       191.8708 
 2558   0.0000       7.052913       191.9195 
 2559   0.0000       7.056925       192.0287 
 2560   0.0000       7.061024       192.1402 
 2561   0.0000       7.064623       192.2382 
 2562   0.0000       7.068032       192.3309 
 2563   0.0000       7.072132       192.4425 
 2564   0.0000       7.074478       192.5063 
 2565   0.0000       7.078388       192.6127 
 2566   0.0000       7.082034       192.7119 
 2567   0.0000       7.083524       192.7525 
 2568   0.0000       7.087108       192.8500 
 2569   0.0000       7.089068       192.9034 
 2570   0.0000       7.091955       192.9819 
 2571   0.0000       7.094606       193.0540 
 2572   0.0000       7.098885       193.1705 
 2573   0.0000       7.102805       193.2772 
 2574   0.0000       7.107077       193.3934 
 2575   0.0000       7.112987       193.5542 
 2576   0.0000       7.115105       193.6118 
 2577   0.0000       7.119039       193.7189 
 2578   0.0000       7.128045       193.9640 
 2579   0.0000       7.129469       194.0027 
 2580   0.0000       7.132682       194.0901 
 2581   0.0000       7.133745       194.1191 
 2582   0.0000       7.136224       194.1865 
 2583   0.0000       7.141152       194.3206 
 2584   0.0000       7.142900       194.3682 
 2585   0.0000       7.144831       194.4207 
 2586   0.0000       7.148064       194.5087 
 2587   0.0000       7.148871       194.5307 
 2588   0.0000       7.154348       194.6797 
 2589   0.0000       7.156729       194.7445 
 2590   0.0000       7.160088       194.8359 
 2591   0.0000       7.161496       194.8742 
 2592   0.0000       7.169523       195.0926 
 2593   0.0000       7.174721       195.2341 
 2594   0.0000       7.179607       195.3670 
 2595   0.0000       7.183533       195.4739 
 2596   0.0000       7.187839       195.5910 
 2597   0.0000       7.192793       195.7258 
 2598   0.0000       7.194641       195.7761 
 2599   0.0000       7.202776       195.9975 
 2600   0.0000       7.203917       196.0285 
 2601   0.0000       7.210010       196.1943 
 2602   0.0000       7.210593       196.2102 
 2603   0.0000       7.214986       196.3297 
 2604   0.0000       7.217511       196.3985 
 2605   0.0000       7.222535       196.5352 
 2606   0.0000       7.223571       196.5633 
 2607   0.0000       7.229073       196.7131 
 2608   0.0000       7.234536       196.8617 
 2609   0.0000       7.237663       196.9468 
 2610   0.0000       7.239552       196.9982 
 2611   0.0000       7.243901       197.1166 
 2612   0.0000       7.244907       197.1439 
 2613   0.0000       7.248498       197.2417 
 2614   0.0000       7.258126       197.5036 
 2615   0.0000       7.263005       197.6364 
 2616   0.0000       7.268802       197.7942 
 2617   0.0000       7.273203       197.9139 
 2618   0.0000       7.279042       198.0728 
 2619   0.0000       7.279615       198.0884 
 2620   0.0000       7.281495       198.1396 
 2621   0.0000       7.287579       198.3051 
 2622   0.0000       7.289911       198.3686 
 2623   0.0000       7.291020       198.3988 
 2624   0.0000       7.291704       198.4174 
 2625   0.0000       7.296007       198.5344 
 2626   0.0000       7.303172       198.7294 
 2627   0.0000       7.306834       198.8291 
 2628   0.0000       7.311312       198.9509 
 2629   0.0000       7.315274       199.0587 
 2630   0.0000       7.316237       199.0849 
 2631   0.0000       7.323909       199.2937 
 2632   0.0000       7.327267       199.3851 
 2633   0.0000       7.330546       199.4743 
 2634   0.0000       7.333205       199.5466 
 2635   0.0000       7.342693       199.8048 
 2636   0.0000       7.344063       199.8421 
 2637   0.0000       7.349208       199.9821 
 2638   0.0000       7.353732       200.1052 
 2639   0.0000       7.355971       200.1661 
 2640   0.0000       7.359627       200.2656 
 2641   0.0000       7.362414       200.3415 
 2642   0.0000       7.369513       200.5346 
 2643   0.0000       7.376324       200.7200 
 2644   0.0000       7.379832       200.8154 
 2645   0.0000       7.388525       201.0520 
 2646   0.0000       7.389846       201.0879 
 2647   0.0000       7.393898       201.1982 
 2648   0.0000       7.397608       201.2991 
 2649   0.0000       7.402525       201.4330 
 2650   0.0000       7.408222       201.5880 
 2651   0.0000       7.414561       201.7605 
 2652   0.0000       7.415230       201.7787 
 2653   0.0000       7.420556       201.9236 
 2654   0.0000       7.425880       202.0685 
 2655   0.0000       7.426099       202.0744 
 2656   0.0000       7.430371       202.1907 
 2657   0.0000       7.442311       202.5156 
 2658   0.0000       7.446620       202.6328 
 2659   0.0000       7.449858       202.7209 
 2660   0.0000       7.452470       202.7920 
 2661   0.0000       7.454752       202.8541 
 2662   0.0000       7.458625       202.9595 
 2663   0.0000       7.461663       203.0422 
 2664   0.0000       7.465266       203.1402 
 2665   0.0000       7.469508       203.2556 
 2666   0.0000       7.474034       203.3788 
 2667   0.0000       7.474826       203.4004 
 2668   0.0000       7.481414       203.5796 
 2669   0.0000       7.486450       203.7167 
 2670   0.0000       7.490208       203.8189 
 2671   0.0000       7.493730       203.9148 
 2672   0.0000       7.498528       204.0453 
 2673   0.0000       7.500259       204.0924 
 2674   0.0000       7.505547       204.2363 
 2675   0.0000       7.508863       204.3266 
 2676   0.0000       7.510840       204.3803 
 2677   0.0000       7.511889       204.4089 
 2678   0.0000       7.515435       204.5054 
 2679   0.0000       7.517918       204.5730 
 2680   0.0000       7.522394       204.6948 
 2681   0.0000       7.525180       204.7706 
 2682   0.0000       7.529418       204.8859 
 2683   0.0000       7.532624       204.9731 
 2684   0.0000       7.535245       205.0445 
 2685   0.0000       7.537057       205.0938 
 2686   0.0000       7.538632       205.1366 
 2687   0.0000       7.540057       205.1754 
 2688   0.0000       7.545678       205.3283 
 2689   0.0000       7.546639       205.3545 
 2690   0.0000       7.550069       205.4478 
 2691   0.0000       7.551645       205.4907 
 2692   0.0000       7.553532       205.5421 
 2693   0.0000       7.556374       205.6194 
 2694   0.0000       7.557531       205.6509 
 2695   0.0000       7.561619       205.7621 
 2696   0.0000       7.564483       205.8400 
 2697   0.0000       7.568730       205.9556 
 2698   0.0000       7.571771       206.0384 
 2699   0.0000       7.574732       206.1189 
 2700   0.0000       7.584203       206.3767 
 2701   0.0000       7.586126       206.4290 
 2702   0.0000       7.589566       206.5226 
 2703   0.0000       7.594257       206.6502 
 2704   0.0000       7.597110       206.7279 
 2705   0.0000       7.598254       206.7590 
 2706   0.0000       7.601815       206.8559 
 2707   0.0000       7.603092       206.8907 
 2708   0.0000       7.608672       207.0425 
 2709   0.0000       7.610986       207.1055 
 2710   0.0000       7.612489       207.1464 
 2711   0.0000       7.616690       207.2607 
 2712   0.0000       7.620273       207.3582 
 2713   0.0000       7.624483       207.4727 
 2714   0.0000       7.629947       207.6214 
 2715   0.0000       7.630394       207.6336 
 2716   0.0000       7.633069       207.7064 
 2717   0.0000       7.637606       207.8298 
 2718   0.0000       7.641006       207.9223 
 2719   0.0000       7.642529       207.9638 
 2720   0.0000       7.644919       208.0288 
 2721   0.0000       7.647246       208.0921 
 2722   0.0000       7.653852       208.2719 
 2723   0.0000       7.656924       208.3555 
 2724   0.0000       7.659242       208.4186 
 2725   0.0000       7.663227       208.5270 
 2726   0.0000       7.666590       208.6185 
 2727   0.0000       7.676082       208.8768 
 2728   0.0000       7.683876       209.0889 
 2729   0.0000       7.686292       209.1546 
 2730   0.0000       7.688898       209.2255 
 2731   0.0000       7.689367       209.2383 
 2732   0.0000       7.692214       209.3158 
 2733   0.0000       7.696819       209.4411 
 2734   0.0000       7.700748       209.5480 
 2735   0.0000       7.701443       209.5669 
 2736   0.0000       7.708958       209.7714 
 2737   0.0000       7.710982       209.8265 
 2738   0.0000       7.712977       209.8808 
 2739   0.0000       7.714488       209.9219 
 2740   0.0000       7.718704       210.0366 
 2741   0.0000       7.724187       210.1858 
 2742   0.0000       7.729260       210.3239 
 2743   0.0000       7.730907       210.3687 
 2744   0.0000       7.732784       210.4198 
 2745   0.0000       7.733899       210.4501 
 2746   0.0000       7.738381       210.5720 
 2747   0.0000       7.744130       210.7285 
 2748   0.0000       7.748849       210.8569 
 2749   0.0000       7.752320       210.9514 
 2750   0.0000       7.755337       211.0335 
 2751   0.0000       7.756530       211.0659 
 2752   0.0000       7.757874       211.1025 
 2753   0.0000       7.767991       211.3778 
 2754   0.0000       7.771234       211.4660 
 2755   0.0000       7.772780       211.5081 
 2756   0.0000       7.775205       211.5741 
 2757   0.0000       7.780334       211.7137 
 2758   0.0000       7.787970       211.9214 
 2759   0.0000       7.791498       212.0175 
 2760   0.0000       7.796316       212.1485 
 2761   0.0000       7.798019       212.1949 
 2762   0.0000       7.801311       212.2845 
 2763   0.0000       7.803352       212.3400 
 2764   0.0000       7.808327       212.4754 
 2765   0.0000       7.812952       212.6012 
 2766   0.0000       7.814805       212.6517 
 2767   0.0000       7.817057       212.7129 
 2768   0.0000       7.825101       212.9318 
 2769   0.0000       7.825333       212.9381 
 2770   0.0000       7.826952       212.9822 
 2771   0.0000       7.833006       213.1469 
 2772   0.0000       7.837265       213.2628 
 2773   0.0000       7.843244       213.4255 
 2774   0.0000       7.847384       213.5382 
 2775   0.0000       7.849217       213.5880 
 2776   0.0000       7.854693       213.7371 
 2777   0.0000       7.859502       213.8679 
 2778   0.0000       7.863787       213.9845 
 2779   0.0000       7.870011       214.1539 
 2780   0.0000       7.871426       214.1924 
 2781   0.0000       7.872712       214.2274 
 2782   0.0000       7.878635       214.3886 
 2783   0.0000       7.883958       214.5334 
 2784   0.0000       7.885662       214.5798 
 2785   0.0000       7.888953       214.6693 
 2786   0.0000       7.892098       214.7549 
 2787   0.0000       7.896420       214.8725 
 2788   0.0000       7.898915       214.9404 
 2789   0.0000       7.904876       215.1026 
 2790   0.0000       7.909671       215.2331 
 2791   0.0000       7.912129       215.3000 
 2792   0.0000       7.914949       215.3767 
 2793   0.0000       7.916262       215.4124 
 2794   0.0000       7.919738       215.5070 
 2795   0.0000       7.921476       215.5543 
 2796   0.0000       7.925514       215.6642 
 2797   0.0000       7.931794       215.8351 
 2798   0.0000       7.934784       215.9164 
 2799   0.0000       7.936267       215.9568 
 2800   0.0000       7.944253       216.1741 
 2801   0.0000       7.947533       216.2634 
 2802   0.0000       7.955078       216.4687 
 2803   0.0000       7.957028       216.5217 
 2804   0.0000       7.959983       216.6022 
 2805   0.0000       7.963012       216.6846 
 2806   0.0000       7.966821       216.7882 
 2807   0.0000       7.970597       216.8910 
 2808   0.0000       7.972804       216.9510 
 2809   0.0000       7.975305       217.0191 
 2810   0.0000       7.975797       217.0325 
 2811   0.0000       7.978029       217.0932 
 2812   0.0000       7.980156       217.1511 
 2813   0.0000       7.982418       217.2126 
 2814   0.0000       7.984357       217.2654 
 2815   0.0000       7.988473       217.3774 
 2816   0.0000       7.991047       217.4475 
 2817   0.0000       7.995395       217.5658 
 2818   0.0000       7.997271       217.6168 
 2819   0.0000       7.998442       217.6487 
 2820   0.0000       8.002970       217.7719 
 2821   0.0000       8.004908       217.8246 
 2822   0.0000       8.008260       217.9158 
 2823   0.0000       8.012966       218.0439 
 2824   0.0000       8.014323       218.0808 
 2825   0.0000       8.019788       218.2295 
 2826   0.0000       8.020926       218.2605 
 2827   0.0000       8.021647       218.2801 
 2828   0.0000       8.028112       218.4560 
 2829   0.0000       8.028616       218.4698 
 2830   0.0000       8.032820       218.5841 
 2831   0.0000       8.034349       218.6258 
 2832   0.0000       8.038563       218.7404 
 2833   0.0000       8.039890       218.7765 
 2834   0.0000       8.043461       218.8737 
 2835   0.0000       8.046469       218.9556 
 2836   0.0000       8.050944       219.0773 
 2837   0.0000       8.053757       219.1539 
 2838   0.0000       8.056194       219.2202 
 2839   0.0000       8.066688       219.5057 
 2840   0.0000       8.068329       219.5504 
 2841   0.0000       8.073776       219.6986 
 2842   0.0000       8.081978       219.9218 
 2843   0.0000       8.087471       220.0713 
 2844   0.0000       8.089726       220.1326 
 2845   0.0000       8.094952       220.2748 
 2846   0.0000       8.095949       220.3020 
 2847   0.0000       8.101217       220.4453 
 2848   0.0000       8.105802       220.5701 
 2849   0.0000       8.110901       220.7088 
 2850   0.0000       8.115860       220.8438 
 2851   0.0000       8.119036       220.9302 
 2852   0.0000       8.124782       221.0866 
 2853   0.0000       8.130133       221.2322 
 2854   0.0000       8.131528       221.2701 
 2855   0.0000       8.136062       221.3935 
 2856   0.0000       8.136486       221.4050 
 2857   0.0000       8.140034       221.5016 
 2858   0.0000       8.142962       221.5813 
 2859   0.0000       8.145985       221.6635 
 2860   0.0000       8.149752       221.7660 
 2861   0.0000       8.151361       221.8098 
 2862   0.0000       8.154321       221.8903 
 2863   0.0000       8.156295       221.9441 
 2864   0.0000       8.158485       222.0037 
 2865   0.0000       8.160905       222.0695 
 2866   0.0000       8.164954       222.1797 
 2867   0.0000       8.168151       222.2667 
 2868   0.0000       8.171143       222.3481 
 2869   0.0000       8.173523       222.4129 
 2870   0.0000       8.181222       222.6224 
 2871   0.0000       8.183035       222.6717 
 2872   0.0000       8.185953       222.7511 
 2873   0.0000       8.186446       222.7645 
 2874   0.0000       8.191284       222.8962 
 2875   0.0000       8.193966       222.9691 
 2876   0.0000       8.198490       223.0923 
 2877   0.0000       8.200568       223.1488 
 2878   0.0000       8.203552       223.2300 
 2879   0.0000       8.203956       223.2410 
 2880   0.0000       8.205704       223.2885 
 2881   0.0000       8.209663       223.3963 
 2882   0.0000       8.214036       223.5153 
 2883   0.0000       8.216259       223.5758 
 2884   0.0000       8.217243       223.6025 
 2885   0.0000       8.221776       223.7259 
 2886   0.0000       8.222899       223.7565 
 2887   0.0000       8.224765       223.8072 
 2888   0.0000       8.230132       223.9533 
 2889   0.0000       8.232030       224.0049 
 2890   0.0000       8.236634       224.1302 
 2891   0.0000       8.237850       224.1633 
 2892   0.0000       8.240203       224.2273 
 2893   0.0000       8.244036       224.3316 
 2894   0.0000       8.246776       224.4062 
 2895   0.0000       8.247288       224.4201 
 2896   0.0000       8.253079       224.5777 
 2897   0.0000       8.259266       224.7460 
 2898   0.0000       8.263426       224.8592 
 2899   0.0000       8.266457       224.9417 
 2900   0.0000       8.269549       225.0259 
 2901   0.0000       8.275719       225.1938 
 2902   0.0000       8.278899       225.2803 
 2903   0.0000       8.285737       225.4664 
 2904   0.0000       8.288519       225.5421 
 2905   0.0000       8.292918       225.6618 
 2906   0.0000       8.294797       225.7129 
 2907   0.0000       8.301121       225.8850 
 2908   0.0000       8.304922       225.9884 
 2909   0.0000       8.308087       226.0745 
 2910   0.0000       8.311577       226.1695 
 2911   0.0000       8.315973       226.2891 
 2912   0.0000       8.324348       226.5170 
 2913   0.0000       8.325379       226.5451 
 2914   0.0000       8.329192       226.6488 
 2915   0.0000       8.333515       226.7665 
 2916   0.0000       8.341061       226.9718 
 2917   0.0000       8.344503       227.0655 
 2918   0.0000       8.349753       227.2083 
 2919   0.0000       8.351016       227.2427 
 2920   0.0000       8.353688       227.3154 
 2921   0.0000       8.356815       227.4005 
 2922   0.0000       8.360358       227.4969 
 2923   0.0000       8.362043       227.5428 
 2924   0.0000       8.364542       227.6108 
 2925   0.0000       8.365120       227.6265 
 2926   0.0000       8.368515       227.7189 
 2927   0.0000       8.371234       227.7928 
 2928   0.0000       8.374121       227.8714 
 2929   0.0000       8.375924       227.9205 
 2930   0.0000       8.377664       227.9678 
 2931   0.0000       8.380802       228.0532 
 2932   0.0000       8.382660       228.1038 
 2933   0.0000       8.386360       228.2045 
 2934   0.0000       8.389753       228.2968 
 2935   0.0000       8.392483       228.3711 
 2936   0.0000       8.393538       228.3998 
 2937   0.0000       8.395173       228.4443 
 2938   0.0000       8.398120       228.5245 
 2939   0.0000       8.399754       228.5689 
 2940   0.0000       8.403787       228.6787 
 2941   0.0000       8.406572       228.7544 
 2942   0.0000       8.409709       228.8398 
 2943   0.0000       8.410213       228.8535 
 2944   0.0000       8.412354       228.9118 
 2945   0.0000       8.413744       228.9496 
 2946   0.0000       8.416214       229.0168 
 2947   0.0000       8.419693       229.1115 
 2948   0.0000       8.422210       229.1800 
 2949   0.0000       8.424072       229.2306 
 2950   0.0000       8.426858       229.3065 
 2951   0.0000       8.428678       229.3560 
 2952   0.0000       8.431029       229.4200 
 2953   0.0000       8.433065       229.4754 
 2954   0.0000       8.436066       229.5570 
 2955   0.0000       8.436930       229.5805 
 2956   0.0000       8.439120       229.6401 
 2957   0.0000       8.441837       229.7141 
 2958   0.0000       8.445794       229.8217 
 2959   0.0000       8.450518       229.9503 
 2960   0.0000       8.451621       229.9803 
 2961   0.0000       8.452583       230.0065 
 2962   0.0000       8.459672       230.1994 
 2963   0.0000       8.459893       230.2054 
 2964   0.0000       8.462227       230.2689 
 2965   0.0000       8.464665       230.3352 
 2966   0.0000       8.465711       230.3637 
 2967   0.0000       8.467473       230.4117 
 2968   0.0000       8.473581       230.5779 
 2969   0.0000       8.479116       230.7285 
 2970   0.0000       8.483612       230.8508 
 2971   0.0000       8.487682       230.9616 
 2972   0.0000       8.489299       231.0056 
 2973   0.0000       8.492982       231.1058 
 2974   0.0000       8.497023       231.2158 
 2975   0.0000       8.499479       231.2826 
 2976   0.0000       8.501863       231.3475 
 2977   0.0000       8.503855       231.4016 
 2978   0.0000       8.509243       231.5483 
 2979   0.0000       8.511625       231.6131 
 2980   0.0000       8.512973       231.6498 
 2981   0.0000       8.515743       231.7252 
 2982   0.0000       8.519424       231.8253 
 2983   0.0000       8.520253       231.8479 
 2984   0.0000       8.522383       231.9058 
 2985   0.0000       8.525015       231.9774 
 2986   0.0000       8.526736       232.0243 
 2987   0.0000       8.528000       232.0587 
 2988   0.0000       8.533636       232.2120 
 2989   0.0000       8.535965       232.2754 
 2990   0.0000       8.539524       232.3722 
 2991   0.0000       8.543001       232.4669 
 2992   0.0000       8.546273       232.5559 
 2993   0.0000       8.546586       232.5644 
 2994   0.0000       8.547387       232.5862 
 2995   0.0000       8.550362       232.6672 
 2996   0.0000       8.552429       232.7234 
 2997   0.0000       8.555355       232.8030 
 2998   0.0000       8.559845       232.9252 
 2999   0.0000       8.561134       232.9603 
 3000   0.0000       8.562148       232.9879 
 3001   0.0000       8.568640       233.1646 
 3002   0.0000       8.569343       233.1837 
 3003   0.0000       8.573150       233.2873 
 3004   0.0000       8.577708       233.4113 
 3005   0.0000       8.580048       233.4750 
 3006   0.0000       8.583608       233.5718 
 3007   0.0000       8.588713       233.7108 
 3008   0.0000       8.590217       233.7517 
 3009   0.0000       8.592904       233.8248 
 3010   0.0000       8.595267       233.8891 
 3011   0.0000       8.598603       233.9799 
 3012   0.0000       8.600062       234.0196 
 3013   0.0000       8.604235       234.1331 
 3014   0.0000       8.606243       234.1878 
 3015   0.0000       8.610844       234.3130 
 3016   0.0000       8.616384       234.4637 
 3017   0.0000       8.617592       234.4966 
 3018   0.0000       8.620179       234.5670 
 3019   0.0000       8.621086       234.5917 
 3020   0.0000       8.629811       234.8291 
 3021   0.0000       8.633409       234.9270 
 3022   0.0000       8.638308       235.0603 
 3023   0.0000       8.638612       235.0686 
 3024   0.0000       8.644515       235.2292 
 3025   0.0000       8.645739       235.2625 
 3026   0.0000       8.648491       235.3374 
 3027   0.0000       8.651288       235.4135 
 3028   0.0000       8.655648       235.5322 
 3029   0.0000       8.659796       235.6450 
 3030   0.0000       8.663317       235.7408 
 3031   0.0000       8.666158       235.8181 
 3032   0.0000       8.670463       235.9353 
 3033   0.0000       8.671940       235.9755 
 3034   0.0000       8.677429       236.1248 
 3035   0.0000       8.681455       236.2344 
 3036   0.0000       8.684764       236.3244 
 3037   0.0000       8.685770       236.3518 
 3038   0.0000       8.688256       236.4195 
 3039   0.0000       8.690452       236.4792 
 3040   0.0000       8.693899       236.5730 
 3041   0.0000       8.695409       236.6141 
 3042   0.0000       8.698889       236.7088 
 3043   0.0000       8.705066       236.8769 
 3044   0.0000       8.707147       236.9335 
 3045   0.0000       8.711447       237.0505 
 3046   0.0000       8.715682       237.1658 
 3047   0.0000       8.722244       237.3443 
 3048   0.0000       8.723851       237.3881 
 3049   0.0000       8.730164       237.5598 
 3050   0.0000       8.736619       237.7355 
 3051   0.0000       8.740372       237.8376 
 3052   0.0000       8.743723       237.9288 
 3053   0.0000       8.745116       237.9667 
 3054   0.0000       8.747745       238.0383 
 3055   0.0000       8.750478       238.1126 
 3056   0.0000       8.753720       238.2008 
 3057   0.0000       8.758640       238.3347 
 3058   0.0000       8.763050       238.4547 
 3059   0.0000       8.766421       238.5464 
 3060   0.0000       8.769614       238.6333 
 3061   0.0000       8.776297       238.8152 
 3062   0.0000       8.777652       238.8520 
 3063   0.0000       8.783636       239.0149 
 3064   0.0000       8.785319       239.0607 
 3065   0.0000       8.791924       239.2404 
 3066   0.0000       8.795235       239.3305 
 3067   0.0000       8.797846       239.4016 
 3068   0.0000       8.805461       239.6088 
 3069   0.0000       8.806974       239.6499 
 3070   0.0000       8.810856       239.7556 
 3071   0.0000       8.818441       239.9620 
 3072   0.0000       8.820643       240.0219 
 3073   0.0000       8.824375       240.1234 
 3074   0.0000       8.828693       240.2410 
 3075   0.0000       8.837283       240.4747 
 3076   0.0000       8.840385       240.5591 
 3077   0.0000       8.843363       240.6401 
 3078   0.0000       8.850118       240.8240 
 3079   0.0000       8.857905       241.0359 
 3080   0.0000       8.859657       241.0835 
 3081   0.0000       8.862722       241.1669 
 3082   0.0000       8.870396       241.3758 
 3083   0.0000       8.873774       241.4677 
 3084   0.0000       8.877972       241.5819 
 3085   0.0000       8.880460       241.6496 
 3086   0.0000       8.883584       241.7346 
 3087   0.0000       8.888993       241.8818 
 3088   0.0000       8.891235       241.9428 
 3089   0.0000       8.896757       242.0931 
 3090   0.0000       8.900887       242.2055 
 3091   0.0000       8.907185       242.3768 
 3092   0.0000       8.910508       242.4672 
 3093   0.0000       8.913275       242.5425 
 3094   0.0000       8.916306       242.6250 
 3095   0.0000       8.923027       242.8079 
 3096   0.0000       8.923640       242.8246 
 3097   0.0000       8.927509       242.9299 
 3098   0.0000       8.931182       243.0298 
 3099   0.0000       8.938181       243.2203 
 3100   0.0000       8.940751       243.2902 
 3101   0.0000       8.943563       243.3667 
 3102   0.0000       8.947692       243.4791 
 3103   0.0000       8.950905       243.5665 
 3104   0.0000       8.953601       243.6399 
 3105   0.0000       8.956389       243.7157 
 3106   0.0000       8.959612       243.8034 
 3107   0.0000       8.965970       243.9765 
 3108   0.0000       8.970082       244.0883 
 3109   0.0000       8.972669       244.1587 
 3110   0.0000       8.978832       244.3264 
 3111   0.0000       8.980609       244.3748 
 3112   0.0000       8.982099       244.4153 
 3113   0.0000       8.983873       244.4636 
 3114   0.0000       8.989372       244.6133 
 3115   0.0000       8.994981       244.7659 
 3116   0.0000       8.996458       244.8061 
 3117   0.0000       8.998246       244.8547 
 3118   0.0000       9.000881       244.9264 
 3119   0.0000       9.004069       245.0132 
 3120   0.0000       9.008895       245.1445 
 3121   0.0000       9.016289       245.3457 
 3122   0.0000       9.018059       245.3939 
 3123   0.0000       9.021351       245.4834 
 3124   0.0000       9.027412       245.6484 
 3125   0.0000       9.029608       245.7081 
 3126   0.0000       9.032058       245.7748 
 3127   0.0000       9.039432       245.9755 
 3128   0.0000       9.041780       246.0393 
 3129   0.0000       9.043121       246.0758 
 3130   0.0000       9.047168       246.1860 
 3131   0.0000       9.048998       246.2358 
 3132   0.0000       9.053905       246.3693 
 3133   0.0000       9.055241       246.4056 
 3134   0.0000       9.056420       246.4377 
 3135   0.0000       9.064647       246.6616 
 3136   0.0000       9.066659       246.7163 
 3137   0.0000       9.073769       246.9098 
 3138   0.0000       9.078447       247.0371 
 3139   0.0000       9.079976       247.0787 
 3140   0.0000       9.085985       247.2422 
 3141   0.0000       9.087152       247.2740 
 3142   0.0000       9.090214       247.3573 
 3143   0.0000       9.096706       247.5340 
 3144   0.0000       9.097635       247.5592 
 3145   0.0000       9.102827       247.7005 
 3146   0.0000       9.103909       247.7300 
 3147   0.0000       9.110163       247.9001 
 3148   0.0000       9.117584       248.1021 
 3149   0.0000       9.121325       248.2039 
 3150   0.0000       9.122835       248.2450 
 3151   0.0000       9.125035       248.3048 
 3152   0.0000       9.126781       248.3523 
 3153   0.0000       9.134844       248.5717 
 3154   0.0000       9.142155       248.7707 
 3155   0.0000       9.145293       248.8561 
 3156   0.0000       9.156089       249.1499 
 3157   0.0000       9.158192       249.2071 
 3158   0.0000       9.163504       249.3516 
 3159   0.0000       9.167674       249.4651 
 3160   0.0000       9.169288       249.5090 
 3161   0.0000       9.175384       249.6749 
 3162   0.0000       9.184267       249.9166 
 3163   0.0000       9.190612       250.0893 
 3164   0.0000       9.193365       250.1642 
 3165   0.0000       9.198144       250.2942 
 3166   0.0000       9.208107       250.5653 
 3167   0.0000       9.217426       250.8189 
 3168   0.0000       9.224556       251.0129 
 3169   0.0000       9.226403       251.0632 
 3170   0.0000       9.236241       251.3309 
 3171   0.0000       9.249660       251.6960 
 3172   0.0000       9.263024       252.0597 
 3173   0.0000       9.288347       252.7488 
 3174   0.0000       9.293600       252.8917 
 3175   0.0000       9.303668       253.1657 
 3176   0.0000       9.312622       253.4093 
 3177   0.0000       9.325959       253.7722 
 3178   0.0000       9.335186       254.0233 
 3179   0.0000       9.344668       254.2814 
 3180   0.0000       9.363488       254.7935 
 3181   0.0000       9.366147       254.8658 
 3182   0.0000       9.373234       255.0587 
 3183   0.0000       9.377795       255.1828 
 3184   0.0000       9.383943       255.3501 
 3185   0.0000       9.400865       255.8105 
 3186   0.0000       9.404752       255.9163 
 3187   0.0000       9.407039       255.9786 
 3188   0.0000       9.412765       256.1344 
 3189   0.0000       9.423511       256.4268 
 3190   0.0000       9.426533       256.5090 
 3191   0.0000       9.438550       256.8360 
 3192   0.0000       9.446937       257.0642 
 3193   0.0000       9.460101       257.4224 
 3194   0.0000       9.463678       257.5198 
 3195   0.0000       9.477269       257.8896 
 3196   0.0000       9.482544       258.0331 
 3197   0.0000       9.496765       258.4201 
 3198   0.0000       9.502864       258.5861 
 3199   0.0000       9.515133       258.9199 
 3200   0.0000       9.524483       259.1744 
 3201   0.0000       9.528484       259.2832 
 3202   0.0000       9.529345       259.3067 
 3203   0.0000       9.549558       259.8567 
 3204   0.0000       9.550960       259.8948 
 3205   0.0000       9.558103       260.0892 
 3206   0.0000       9.564803       260.2715 
 3207   0.0000       9.566618       260.3209 
 3208   0.0000       9.567413       260.3425 
 3209   0.0000       9.576856       260.5995 
 3210   0.0000       9.583542       260.7814 
 3211   0.0000       9.588597       260.9190 
 3212   0.0000       9.596177       261.1253 
 3213   0.0000       9.597484       261.1608 
 3214   0.0000       9.612216       261.5617 
 3215   0.0000       9.622111       261.8309 
 3216   0.0000       9.623597       261.8714 
 3217   0.0000       9.631380       262.0832 
 3218   0.0000       9.637227       262.2423 
 3219   0.0000       9.646407       262.4921 
 3220   0.0000       9.653366       262.6814 
 3221   0.0000       9.687312       263.6052 
 3222   0.0000       9.693855       263.7832 
 3223   0.0000       9.698055       263.8975 
 3224   0.0000       9.702720       264.0244 
 3225   0.0000       9.714957       264.3574 
 3226   0.0000       9.716988       264.4127 
 3227   0.0000       9.719655       264.4853 
 3228   0.0000       9.723491       264.5896 
 3229   0.0000       9.728264       264.7195 
 3230   0.0000       9.733313       264.8569 
 3231   0.0000       9.738707       265.0037 
 3232   0.0000       9.743401       265.1314 
 3233   0.0000       9.747667       265.2475 
 3234   0.0000       9.755215       265.4529 
 3235   0.0000       9.766828       265.7689 
 3236   0.0000       9.772035       265.9106 
 3237   0.0000       9.783806       266.2309 
 3238   0.0000       9.786188       266.2957 
 3239   0.0000       9.790163       266.4039 
 3240   0.0000       9.790445       266.4116 
 3241   0.0000       9.795545       266.5503 
 3242   0.0000       9.797731       266.6098 
 3243   0.0000       9.801110       266.7018 
 3244   0.0000       9.802653       266.7438 
 3245   0.0000       9.805417       266.8190 
 3246   0.0000       9.810302       266.9519 
 3247   0.0000       9.814715       267.0720 
 3248   0.0000       9.817340       267.1434 
 3249   0.0000       9.818724       267.1811 
 3250   0.0000       9.821143       267.2469 
 3251   0.0000       9.825846       267.3749 
 3252   0.0000       9.829129       267.4642 
 3253   0.0000       9.839154       267.7370 
 3254   0.0000       9.843508       267.8555 
 3255   0.0000       9.850661       268.0501 
 3256   0.0000       9.854935       268.1664 
 3257   0.0000       9.859046       268.2783 
 3258   0.0000       9.868353       268.5315 
 3259   0.0000       9.874026       268.6859 
 3260   0.0000       9.879512       268.8352 
 3261   0.0000       9.882455       268.9153 
 3262   0.0000       9.888528       269.0805 
 3263   0.0000       9.889435       269.1052 
 3264   0.0000       9.891652       269.1655 
 3265   0.0000       9.892558       269.1902 
 3266   0.0000       9.894211       269.2352 
 3267   0.0000       9.894565       269.2448 
 3268   0.0000       9.901882       269.4439 
 3269   0.0000       9.907100       269.5859 
 3270   0.0000       9.909070       269.6395 
 3271   0.0000       9.911295       269.7001 
 3272   0.0000       9.913789       269.7679 
 3273   0.0000       9.918475       269.8954 
 3274   0.0000       9.924439       270.0577 
 3275   0.0000       9.928956       270.1806 
 3276   0.0000       9.930419       270.2204 
 3277   0.0000       9.936160       270.3767 
 3278   0.0000       9.943124       270.5662 
 3279   0.0000       9.952880       270.8316 
 3280   0.0000       9.955914       270.9142 
 3281   0.0000       9.964432       271.1460 
 3282   0.0000       9.975398       271.4444 
 3283   0.0000       9.987695       271.7790 
 3284   0.0000       9.992605       271.9126 
 3285   0.0000       9.993683       271.9419 
 3286   0.0000       9.997731       272.0521 
 3287   0.0000      10.000034       272.1148 
 3288   0.0000      10.005018       272.2504 
 3289   0.0000      10.010920       272.4110 
 3290   0.0000      10.011841       272.4360 
 3291   0.0000      10.025966       272.8204 
 3292   0.0000      10.030097       272.9328 
 3293   0.0000      10.041039       273.2306 
 3294   0.0000      10.053518       273.5701 
 3295   0.0000      10.060538       273.7612 
 3296   0.0000      10.064200       273.8608 
 3297   0.0000      10.074960       274.1536 
 3298   0.0000      10.080431       274.3025 
 3299   0.0000      10.083914       274.3973 
 3300   0.0000      10.086925       274.4792 
 3301   0.0000      10.100149       274.8390 
 3302   0.0000      10.105132       274.9746 
 3303   0.0000      10.107613       275.0421 
 3304   0.0000      10.111019       275.1348 
 3305   0.0000      10.115571       275.2587 
 3306   0.0000      10.126439       275.5544 
 3307   0.0000      10.127624       275.5867 
 3308   0.0000      10.133629       275.7501 
 3309   0.0000      10.136327       275.8235 
 3310   0.0000      10.144996       276.0594 
 3311   0.0000      10.155646       276.3492 
 3312   0.0000      10.165247       276.6104 
 3313   0.0000      10.172152       276.7983 
 3314   0.0000      10.188434       277.2414 
 3315   0.0000      10.191981       277.3379 
 3316   0.0000      10.197049       277.4758 
 3317   0.0000      10.210784       277.8496 
 3318   0.0000      10.225383       278.2468 
 3319   0.0000      10.228624       278.3350 
 3320   0.0000      10.233385       278.4646 
 3321   0.0000      10.245163       278.7850 
 3322   0.0000      10.252066       278.9729 
 3323   0.0000      10.257579       279.1229 
 3324   0.0000      10.258800       279.1561 
 3325   0.0000      10.272705       279.5345 
 3326   0.0000      10.277237       279.6578 
 3327   0.0000      10.282179       279.7923 
 3328   0.0000      10.304684       280.4047 
 3329   0.0000      10.307881       280.4917 
 3330   0.0000      10.325723       280.9772 
 3331   0.0000      10.340877       281.3896 
 3332   0.0000      10.344644       281.4921 
 3333   0.0000      10.356006       281.8013 
 3334   0.0000      10.363083       281.9938 
 3335   0.0000      10.366272       282.0806 
 3336   0.0000      10.373594       282.2798 
 3337   0.0000      10.377845       282.3955 
 3338   0.0000      10.388704       282.6910 
 3339   0.0000      10.390477       282.7392 
 3340   0.0000      10.396331       282.8986 
 3341   0.0000      10.403472       283.0929 
 3342   0.0000      10.408661       283.2341 
 3343   0.0000      10.409308       283.2517 
 3344   0.0000      10.413591       283.3682 
 3345   0.0000      10.415262       283.4137 
 3346   0.0000      10.416232       283.4401 
 3347   0.0000      10.423413       283.6355 
 3348   0.0000      10.428092       283.7628 
 3349   0.0000      10.431517       283.8560 
 3350   0.0000      10.438884       284.0565 
 3351   0.0000      10.441318       284.1227 
 3352   0.0000      10.449578       284.3475 
 3353   0.0000      10.458933       284.6020 
 3354   0.0000      10.468254       284.8557 
 3355   0.0000      10.474907       285.0367 
 3356   0.0000      10.479791       285.1696 
 3357   0.0000      10.489133       285.4238 
 3358   0.0000      10.493508       285.5429 
 3359   0.0000      10.501331       285.7557 
 3360   0.0000      10.508373       285.9474 
 3361   0.0000      10.513655       286.0911 
 3362   0.0000      10.534430       286.6564 
 3363   0.0000      10.545647       286.9617 
 3364   0.0000      10.556691       287.2622 
 3365   0.0000      10.559583       287.3409 
 3366   0.0000      10.563291       287.4418 
 3367   0.0000      10.580255       287.9034 
 3368   0.0000      10.590647       288.1862 
 3369   0.0000      10.628288       289.2104 
 3370   0.0000      10.634591       289.3819 
 3371   0.0000      10.640405       289.5401 
 3372   0.0000      10.656201       289.9700 
 3373   0.0000      10.660105       290.0762 
 3374   0.0000      10.673538       290.4417 
 3375   0.0000      10.706199       291.3305 
 3376   0.0000      10.717069       291.6263 
 3377   0.0000      10.736559       292.1566 
 3378   0.0000      10.742694       292.3236 
 3379   0.0000      10.759927       292.7925 
 3380   0.0000      10.763051       292.8775 
 3381   0.0000      10.770866       293.0902 
 3382   0.0000      10.785986       293.5016 
 3383   0.0000      10.791163       293.6425 
 3384   0.0000      10.801724       293.9298 
 3385   0.0000      10.801935       293.9356 
 3386   0.0000      10.807949       294.0992 
 3387   0.0000      10.818628       294.3898 
 3388   0.0000      10.826298       294.5985 
 3389   0.0000      10.832094       294.7563 
 3390   0.0000      10.844531       295.0947 
 3391   0.0000      10.863819       295.6195 
 3392   0.0000      10.878293       296.0134 
 3393   0.0000      10.889354       296.3144 
 3394   0.0000      10.913673       296.9761 
 3395   0.0000      10.928738       297.3861 
 3396   0.0000      10.947413       297.8943 
 3397   0.0000      10.970616       298.5257 
 3398   0.0000      10.977800       298.7211 
 3399   0.0000      11.007908       299.5404 
 3400   0.0000      11.043685       300.5139 
 3401   0.0000      11.065507       301.1078 
 3402   0.0000      11.112446       302.3850 
 3403   0.0000      11.154327       303.5247 
 3404   0.0000      11.223695       305.4123 
 3405   0.0000      11.231013       305.6114 
 3406   0.0000      11.276502       306.8492 
 3407   0.0000      11.338558       308.5378 
 3408   0.0000      11.356446       309.0246 
 3409   0.0000      11.371557       309.4358 
 3410   0.0000      11.391277       309.9724 
 3411   0.0000      11.425939       310.9156 
 3412   0.0000      11.431436       311.0652 
 3413   0.0000      11.507899       313.1459 
 3414   0.0000      11.538439       313.9769 
 3415   0.0000      11.575736       314.9918 
 3416   0.0000      11.602926       315.7317 
 3417   0.0000      11.613105       316.0087 
 3418   0.0000      11.634193       316.5825 
 3419   0.0000      11.640208       316.7462 
 3420   0.0000      11.681605       317.8726 
 3421   0.0000      11.725311       319.0619 
 3422   0.0000      11.735919       319.3506 
 3423   0.0000      11.738159       319.4115 
 3424   0.0000      11.765022       320.1425 
 3425   0.0000      11.787586       320.7565 
 3426   0.0000      11.800125       321.0977 
 3427   0.0000      11.808968       321.3384 
 3428   0.0000      11.888341       323.4982 
 3429   0.0000      11.940965       324.9302 
 3430   0.0000      11.966868       325.6350 
 3431   0.0000      12.021899       327.1325 
 3432   0.0000      12.075468       328.5902 
 3433   0.0000      12.084859       328.8457 
 3434   0.0000      12.109113       329.5057 
 3435   0.0000      12.128013       330.0200 
 3436   0.0000      12.133511       330.1696 
 3437   0.0000      12.134780       330.2042 
 3438   0.0000      12.150399       330.6292 
 3439   0.0000      12.190741       331.7269 
 3440   0.0000      12.220233       332.5294 
 3441   0.0000      12.235504       332.9450 
 3442   0.0000      12.257050       333.5313 
 3443   0.0000      12.272533       333.9526 
 3444   0.0000      12.298127       334.6491 
 3445   0.0000      12.308859       334.9411 
 3446   0.0000      12.320195       335.2495 
 3447   0.0000      12.330726       335.5361 
 3448   0.0000      12.337500       335.7205 
 3449   0.0000      12.343505       335.8839 
 3450   0.0000      12.349557       336.0485 
 3451   0.0000      12.394320       337.2666 
 3452   0.0000      12.403294       337.5108 
 3453   0.0000      12.420270       337.9727 
 3454   0.0000      12.428857       338.2064 
 3455   0.0000      12.452417       338.8475 
 3456   0.0000      12.471300       339.3613 
 3457   0.0000      12.485068       339.7360 
 3458   0.0000      12.527218       340.8829 
 3459   0.0000      12.531201       340.9913 
 3460   0.0000      12.547906       341.4459 
 3461   0.0000      12.572833       342.1242 
 3462   0.0000      12.588413       342.5481 
 3463   0.0000      12.594485       342.7134 
 3464   0.0000      12.610870       343.1592 
 3465   0.0000      12.622429       343.4738 
 3466   0.0000      12.627917       343.6231 
 3467   0.0000      12.651983       344.2780 
 3468   0.0000      12.696371       345.4858 
 3469   0.0000      12.716610       346.0366 
 3470   0.0000      12.722643       346.2007 
 3471   0.0000      12.732941       346.4810 
 3472   0.0000      12.734241       346.5163 
 3473   0.0000      12.764040       347.3272 
 3474   0.0000      12.783471       347.8559 
 3475   0.0000      12.837761       349.3332 
 3476   0.0000      12.876787       350.3952 
 3477   0.0000      12.878952       350.4541 
 3478   0.0000      12.891664       350.8000 
 3479   0.0000      12.908262       351.2517 
 3480   0.0000      13.012990       354.1015 
 3481   0.0000      13.126074       357.1786 
 3482   0.0000      13.141229       357.5910 
 3483   0.0000      13.161701       358.1481 
 3484   0.0000      13.169480       358.3598 
 3485   0.0000      13.196792       359.1030 
 3486   0.0000      13.220824       359.7569 
 3487   0.0000      13.261611       360.8668 
 3488   0.0000      13.293240       361.7275 
 3489   0.0000      13.296583       361.8184 
 3490   0.0000      13.335627       362.8809 
 3491   0.0000      13.341974       363.0536 
 3492   0.0000      13.351691       363.3180 
 3493   0.0000      13.373188       363.9029 
 3494   0.0000      13.435155       365.5892 
 3495   0.0000      13.446652       365.9020 
 3496   0.0000      13.463021       366.3474 
 3497   0.0000      13.677871       372.1938 
 3498   0.0000      13.712929       373.1478 
 3499   0.0000      13.718806       373.3077 
 3500   0.0000      14.290342       388.8600 
 3501   0.0000      14.387165       391.4947 
 3502   0.0000      14.461579       393.5196 
 3503   0.0000      14.498450       394.5229 
 3504   0.0000      14.528417       395.3383 
 3505   0.0000      14.691893       399.7867 
 3506   0.0000      14.719973       400.5508 
 3507   0.0000      14.882196       404.9651 
 3508   0.0000      15.101229       410.9253 
 3509   0.0000      15.185451       413.2171 
 3510   0.0000      28.166036       766.4368 
 3511   0.0000      28.242182       768.5089 
 3512   0.0000      28.416485       773.2519 
 3513   0.0000      28.487411       775.1819 
 3514   0.0000      28.603806       778.3491 
 3515   0.0000      28.692875       780.7728 
 3516   0.0000      28.718006       781.4567 
 3517   0.0000      28.746700       782.2375 
 3518   0.0000      28.752927       782.4069 
 3519   0.0000      28.759914       782.5970 
 3520   0.0000      28.805627       783.8410 
 3521   0.0000      28.825017       784.3686 
 3522   0.0000      28.845587       784.9283 
 3523   0.0000      28.889389       786.1202 
 3524   0.0000      28.913751       786.7832 
 3525   0.0000      29.099106       791.8269 
 3526   0.0000      29.133507       792.7630 
 3527   0.0000      29.156502       793.3888 
 3528   0.0000      29.166976       793.6738 
 3529   0.0000      29.181373       794.0655 
 3530   0.0000      29.197451       794.5030 
 3531   0.0000      29.236734       795.5720 
 3532   0.0000      29.246400       795.8350 
 3533   0.0000      29.247440       795.8633 
 3534   0.0000      29.280714       796.7687 
 3535   0.0000      29.401689       800.0606 
 3536   0.0000      29.412243       800.3478 
 3537   0.0000      29.418638       800.5218 
 3538   0.0000      29.431033       800.8591 
 3539   0.0000      29.450116       801.3784 
 3540   0.0000      29.471608       801.9632 
 3541   0.0000      29.564559       804.4926 
 3542   0.0000      29.565755       804.5251 
 3543   0.0000      29.576336       804.8130 
 3544   0.0000      29.587600       805.1195 
 3545   0.0000      29.608100       805.6774 
 3546   0.0000      38.627334      1051.1032 
 3547   0.0000      38.816243      1056.2437 
 3548   0.0000      48.522395      1320.3615 
 3549   0.0000      48.678806      1324.6177 
 3550   0.0000      48.691588      1324.9655 
 3551   0.0000      48.720216      1325.7445 
 3552   0.0000     148.998244      4054.4483 
 3553   0.0000     149.079904      4056.6704 
 3554   0.0000     149.267226      4061.7677 
 3555   0.0000     149.341879      4063.7991 
 3556   0.0000     149.404013      4065.4899 
 3557   0.0000     149.506407      4068.2762 
 3558   0.0000     149.531402      4068.9563 
 3559   0.0000     149.559109      4069.7103 
 3560   0.0000     149.568182      4069.9572 
 3561   0.0000     149.590074      4070.5529 
 3562   0.0000     149.618782      4071.3340 
 3563   0.0000     149.650454      4072.1959 
 3564   0.0000     149.689294      4073.2528 
 3565   0.0000     149.717617      4074.0235 
 3566   0.0000     149.725388      4074.2349 
 3567   0.0000     149.904551      4079.1102 
 3568   0.0000     149.914273      4079.3748 
 3569   0.0000     149.956101      4080.5130 
 3570   0.0000     149.970822      4080.9135 
 3571   0.0000     150.000747      4081.7279 
 3572   0.0000     150.014772      4082.1095 
 3573   0.0000     150.018122      4082.2006 
 3574   0.0000     150.023010      4082.3336 
 3575   0.0000     150.047598      4083.0027 
 3576   0.0000     150.064831      4083.4716 
 3577   0.0000     150.249505      4088.4969 
 3578   0.0000     150.261758      4088.8303 
 3579   0.0000     150.286629      4089.5071 
 3580   0.0000     150.292177      4089.6581 
 3581   0.0000     150.314905      4090.2765 
 3582   0.0000     150.340291      4090.9673 
 3583   0.0000     150.370427      4091.7873 
 3584   0.0000     150.377634      4091.9835 
 3585   0.0000     150.396490      4092.4966 
 3586   0.0000     150.431027      4093.4364 
 3587   0.0000     150.457186      4094.1482 
 3588   0.0000     200.082383      5444.5184 
 3589   0.0000     200.325839      5451.1432 
 3590   0.0000     255.937596      6964.4160 
 3591   0.0000     256.118417      6969.3364 
 3592   0.0000     256.125040      6969.5167 
 3593   0.0000     256.164245      6970.5835 

                    ********************************
                    * MULLIKEN POPULATION ANALYSIS *
                    ********************************

-----------------------
MULLIKEN ATOMIC CHARGES
-----------------------
   0 O :   -0.532303
   1 O :   -0.246193
   2 N :   -0.325047
   3 N :   -0.063715
   4 C :    0.330411
   5 C :    0.310272
   6 H :    0.031171
   7 C :    0.147704
   8 C :   -0.242091
   9 H :    0.085061
  10 C :   -0.134842
  11 H :    0.156461
  12 C :   -0.118781
  13 H :    0.142196
  14 C :   -0.130481
  15 H :    0.147363
  16 C :   -0.154135
  17 H :    0.103075
  18 C :    0.007452
  19 C :   -0.251768
  20 H :    0.111849
  21 H :    0.115923
  22 H :    0.087121
  23 C :   -0.291692
  24 H :    0.117859
  25 H :    0.116819
  26 H :    0.110513
  27 C :   -0.245796
  28 H :    0.116826
  29 H :    0.109508
  30 H :    0.086478
  31 C :    0.260714
  32 C :   -0.020590
  33 C :   -0.045318
  34 H :    0.098854
  35 C :   -0.136353
  36 H :    0.147643
  37 C :   -0.110418
  38 H :    0.163966
  39 C :   -0.168766
  40 H :    0.094826
  41 C :   -0.128998
  42 C :   -0.266321
  43 H :    0.115897
  44 H :    0.114305
  45 H :    0.102104
  46 C :   -0.223315
  47 H :    0.092696
  48 H :    0.108589
  49 H :    0.089075
  50 C :   -0.252231
  51 H :    0.102417
  52 H :    0.104728
  53 H :    0.115558
  54 C :    0.272500
  55 C :    0.092940
  56 C :   -0.114806
  57 H :    0.137658
  58 C :   -0.126307
  59 H :    0.151485
  60 C :   -0.086080
  61 H :    0.148117
  62 C :   -0.122542
  63 H :    0.155568
  64 C :   -0.122991
  65 H :    0.089382
  66 H :    0.138837
  67 O :   -0.618482
  68 C :    0.404143
  69 C :   -0.052494
  70 C :   -0.096388
  71 H :    0.104573
  72 C :   -0.146676
  73 H :    0.142918
  74 C :   -0.104206
  75 H :    0.139683
  76 C :   -0.147750
  77 H :    0.144619
  78 C :   -0.080910
  79 H :    0.098250
  80 O :   -0.645052
  81 H :    0.187732
Sum of atomic charges:    0.0000000

--------------------------------
MULLIKEN REDUCED ORBITAL CHARGES
--------------------------------
  0 O s       :     3.812516  s :     3.812516
      pz      :     1.757967  p :     4.683924
      px      :     1.507911
      py      :     1.418047
      dz2     :     0.004522  d :     0.032187
      dxz     :     0.002204
      dyz     :     0.007872
      dx2y2   :     0.008811
      dxy     :     0.008779
      f0      :     0.000327  f :     0.003493
      f+1     :     0.000146
      f-1     :     0.000635
      f+2     :     0.000460
      f-2     :     0.000395
      f+3     :     0.000680
      f-3     :     0.000850
      g0      :     0.000012  g :     0.000183
      g+1     :     0.000005
      g-1     :     0.000023
      g+2     :     0.000012
      g-2     :     0.000012
      g+3     :     0.000026
      g-3     :     0.000020
      g+4     :     0.000038
      g-4     :     0.000035
  1 O s       :     3.736411  s :     3.736411
      pz      :     1.325305  p :     4.466015
      px      :     1.729348
      py      :     1.411362
      dz2     :     0.004340  d :     0.039596
      dxz     :     0.002391
      dyz     :     0.012224
      dx2y2   :     0.010072
      dxy     :     0.010569
      f0      :     0.000288  f :     0.003946
      f+1     :     0.000122
      f-1     :     0.000536
      f+2     :     0.000600
      f-2     :     0.000491
      f+3     :     0.000916
      f-3     :     0.000992
      g0      :     0.000019  g :     0.000225
      g+1     :     0.000005
      g-1     :     0.000029
      g+2     :     0.000023
      g-2     :     0.000016
      g+3     :     0.000031
      g-3     :     0.000017
      g+4     :     0.000040
      g-4     :     0.000045
  2 N s       :     3.584923  s :     3.584923
      pz      :     1.070382  p :     3.670142
      px      :     1.458871
      py      :     1.140889
      dz2     :     0.013633  d :     0.060961
      dxz     :     0.012045
      dyz     :     0.020223
      dx2y2   :     0.007145
      dxy     :     0.007916
      f0      :     0.001552  f :     0.008513
      f+1     :     0.001106
      f-1     :     0.002328
      f+2     :     0.000934
      f-2     :     0.001000
      f+3     :     0.000961
      f-3     :     0.000632
      g0      :     0.000117  g :     0.000507
      g+1     :     0.000059
      g-1     :     0.000086
      g+2     :     0.000056
      g-2     :     0.000017
      g+3     :     0.000067
      g-3     :     0.000065
      g+4     :     0.000018
      g-4     :     0.000021
  3 N s       :     3.481738  s :     3.481738
      pz      :     1.165606  p :     3.476862
      px      :     1.165443
      py      :     1.145813
      dz2     :     0.026606  d :     0.096031
      dxz     :     0.018023
      dyz     :     0.017653
      dx2y2   :     0.021394
      dxy     :     0.012355
      f0      :     0.001488  f :     0.008502
      f+1     :     0.001539
      f-1     :     0.001753
      f+2     :     0.000644
      f-2     :     0.000666
      f+3     :     0.001202
      f-3     :     0.001209
      g0      :     0.000114  g :     0.000583
      g+1     :     0.000099
      g-1     :     0.000066
      g+2     :     0.000045
      g-2     :     0.000039
      g+3     :     0.000058
      g-3     :     0.000031
      g+4     :     0.000068
      g-4     :     0.000062
  4 C s       :     3.135517  s :     3.135517
      pz      :     0.726657  p :     2.211149
      px      :     0.763358
      py      :     0.721135
      dz2     :     0.050622  d :     0.286436
      dxz     :     0.031348
      dyz     :     0.078367
      dx2y2   :     0.054336
      dxy     :     0.071763
      f0      :     0.003608  f :     0.032613
      f+1     :     0.001637
      f-1     :     0.009337
      f+2     :     0.003639
      f-2     :     0.005257
      f+3     :     0.004041
      f-3     :     0.005095
      g0      :     0.000468  g :     0.003874
      g+1     :     0.000189
      g-1     :     0.000516
      g+2     :     0.000490
      g-2     :     0.000285
      g+3     :     0.000542
      g-3     :     0.000415
      g+4     :     0.000612
      g-4     :     0.000358
  5 C s       :     3.326818  s :     3.326818
      pz      :     0.710195  p :     2.242453
      px      :     0.809899
      py      :     0.722358
      dz2     :     0.012250  d :     0.099862
      dxz     :     0.021371
      dyz     :     0.019057
      dx2y2   :     0.021573
      dxy     :     0.025612
      f0      :     0.002742  f :     0.018988
      f+1     :     0.002615
      f-1     :     0.003387
      f+2     :     0.003340
      f-2     :     0.001147
      f+3     :     0.002103
      f-3     :     0.003655
      g0      :     0.000229  g :     0.001607
      g+1     :     0.000237
      g-1     :     0.000153
      g+2     :     0.000149
      g-2     :     0.000134
      g+3     :     0.000215
      g-3     :     0.000116
      g+4     :     0.000190
      g-4     :     0.000183
  6 H s       :     0.919496  s :     0.919496
      pz      :     0.012342  p :     0.043393
      px      :     0.013119
      py      :     0.017932
      dz2     :     0.001042  d :     0.005533
      dxz     :     0.000275
      dyz     :     0.001186
      dx2y2   :     0.001668
      dxy     :     0.001361
      f0      :     0.000013  f :     0.000407
      f+1     :     0.000013
      f-1     :     0.000120
      f+2     :     0.000059
      f-2     :     0.000027
      f+3     :     0.000056
      f-3     :     0.000120
  7 C s       :     3.229843  s :     3.229843
      pz      :     0.879520  p :     2.504603
      px      :     0.750920
      py      :     0.874163
      dz2     :     0.026669  d :     0.097657
      dxz     :     0.020546
      dyz     :     0.010558
      dx2y2   :     0.020657
      dxy     :     0.019226
      f0      :     0.002943  f :     0.018661
      f+1     :     0.002532
      f-1     :     0.001850
      f+2     :     0.005365
      f-2     :     0.000963
      f+3     :     0.002003
      f-3     :     0.003005
      g0      :     0.000122  g :     0.001531
      g+1     :     0.000254
      g-1     :     0.000101
      g+2     :     0.000207
      g-2     :     0.000235
      g+3     :     0.000215
      g-3     :     0.000122
      g+4     :     0.000157
      g-4     :     0.000118
  8 C s       :     3.364651  s :     3.364651
      pz      :     0.882491  p :     2.762868
      px      :     0.916159
      py      :     0.964218
      dz2     :     0.016251  d :     0.099483
      dxz     :     0.038149
      dyz     :     0.008106
      dx2y2   :     0.015657
      dxy     :     0.021320
      f0      :     0.002685  f :     0.013846
      f+1     :     0.001177
      f-1     :     0.001317
      f+2     :     0.003720
      f-2     :     0.001087
      f+3     :     0.000837
      f-3     :     0.003022
      g0      :     0.000117  g :     0.001244
      g+1     :     0.000215
      g-1     :     0.000058
      g+2     :     0.000148
      g-2     :     0.000172
      g+3     :     0.000157
      g-3     :     0.000094
      g+4     :     0.000120
      g-4     :     0.000163
  9 H s       :     0.882201  s :     0.882201
      pz      :     0.006107  p :     0.028920
      px      :     0.009306
      py      :     0.013507
      dz2     :     0.001093  d :     0.003506
      dxz     :     0.000370
      dyz     :     0.000614
      dx2y2   :     0.000960
      dxy     :     0.000469
      f0      :     0.000046  f :     0.000313
      f+1     :     0.000054
      f-1     :     0.000046
      f+2     :     0.000090
      f-2     :     0.000016
      f+3     :     0.000035
      f-3     :     0.000024
 10 C s       :     3.192551  s :     3.192551
      pz      :     0.948848  p :     2.806467
      px      :     0.917750
      py      :     0.939869
      dz2     :     0.022471  d :     0.121814
      dxz     :     0.042824
      dyz     :     0.009521
      dx2y2   :     0.018601
      dxy     :     0.028397
      f0      :     0.001855  f :     0.012731
      f+1     :     0.001283
      f-1     :     0.001532
      f+2     :     0.003625
      f-2     :     0.000915
      f+3     :     0.000873
      f-3     :     0.002647
      g0      :     0.000093  g :     0.001280
      g+1     :     0.000215
      g-1     :     0.000063
      g+2     :     0.000146
      g-2     :     0.000177
      g+3     :     0.000173
      g-3     :     0.000105
      g+4     :     0.000126
      g-4     :     0.000181
 11 H s       :     0.819730  s :     0.819730
      pz      :     0.005361  p :     0.020816
      px      :     0.006039
      py      :     0.009416
      dz2     :     0.000879  d :     0.002714
      dxz     :     0.000456
      dyz     :     0.000513
      dx2y2   :     0.000507
      dxy     :     0.000359
      f0      :     0.000078  f :     0.000279
      f+1     :     0.000033
      f-1     :     0.000029
      f+2     :     0.000077
      f-2     :     0.000029
      f+3     :     0.000017
      f-3     :     0.000016
 12 C s       :     3.199726  s :     3.199726
      pz      :     0.903951  p :     2.779964
      px      :     0.957587
      py      :     0.918427
      dz2     :     0.042132  d :     0.125341
      dxz     :     0.016541
      dyz     :     0.021618
      dx2y2   :     0.034912
      dxy     :     0.010137
      f0      :     0.002293  f :     0.012489
      f+1     :     0.001568
      f-1     :     0.001606
      f+2     :     0.003546
      f-2     :     0.000930
      f+3     :     0.001300
      f-3     :     0.001247
      g0      :     0.000097  g :     0.001260
      g+1     :     0.000211
      g-1     :     0.000101
      g+2     :     0.000172
      g-2     :     0.000224
      g+3     :     0.000195
      g-3     :     0.000129
      g+4     :     0.000090
      g-4     :     0.000041
 13 H s       :     0.832407  s :     0.832407
      pz      :     0.007741  p :     0.022272
      px      :     0.005523
      py      :     0.009008
      dz2     :     0.000154  d :     0.002844
      dxz     :     0.001197
      dyz     :     0.000044
      dx2y2   :     0.000253
      dxy     :     0.001196
      f0      :     0.000039  f :     0.000281
      f+1     :     0.000020
      f-1     :     0.000008
      f+2     :     0.000075
      f-2     :     0.000007
      f+3     :     0.000015
      f-3     :     0.000116
 14 C s       :     3.184269  s :     3.184269
      pz      :     0.930916  p :     2.810942
      px      :     0.936526
      py      :     0.943500
      dz2     :     0.016434  d :     0.121445
      dxz     :     0.050086
      dyz     :     0.010372
      dx2y2   :     0.014325
      dxy     :     0.030229
      f0      :     0.002418  f :     0.012555
      f+1     :     0.000878
      f-1     :     0.001426
      f+2     :     0.003450
      f-2     :     0.001078
      f+3     :     0.000690
      f-3     :     0.002616
      g0      :     0.000123  g :     0.001270
      g+1     :     0.000215
      g-1     :     0.000064
      g+2     :     0.000159
      g-2     :     0.000176
      g+3     :     0.000152
      g-3     :     0.000094
      g+4     :     0.000121
      g-4     :     0.000167
 15 H s       :     0.827331  s :     0.827331
      pz      :     0.007083  p :     0.022166
      px      :     0.006110
      py      :     0.008973
      dz2     :     0.000933  d :     0.002856
      dxz     :     0.000398
      dyz     :     0.000449
      dx2y2   :     0.000670
      dxy     :     0.000405
      f0      :     0.000047  f :     0.000285
      f+1     :     0.000048
      f-1     :     0.000036
      f+2     :     0.000080
      f-2     :     0.000018
      f+3     :     0.000033
      f-3     :     0.000023
 16 C s       :     3.266216  s :     3.266216
      pz      :     0.984964  p :     2.768575
      px      :     0.888337
      py      :     0.895274
      dz2     :     0.019907  d :     0.104517
      dxz     :     0.030128
      dyz     :     0.008070
      dx2y2   :     0.016971
      dxy     :     0.029441
      f0      :     0.001923  f :     0.013582
      f+1     :     0.001428
      f-1     :     0.001546
      f+2     :     0.003633
      f-2     :     0.000967
      f+3     :     0.001064
      f-3     :     0.003021
      g0      :     0.000091  g :     0.001245
      g+1     :     0.000215
      g-1     :     0.000055
      g+2     :     0.000143
      g-2     :     0.000163
      g+3     :     0.000169
      g-3     :     0.000105
      g+4     :     0.000125
      g-4     :     0.000179
 17 H s       :     0.865508  s :     0.865508
      pz      :     0.009052  p :     0.027694
      px      :     0.009027
      py      :     0.009615
      dz2     :     0.001132  d :     0.003413
      dxz     :     0.000588
      dyz     :     0.000658
      dx2y2   :     0.000646
      dxy     :     0.000389
      f0      :     0.000088  f :     0.000311
      f+1     :     0.000036
      f-1     :     0.000041
      f+2     :     0.000085
      f-2     :     0.000030
      f+3     :     0.000014
      f-3     :     0.000017
 18 C s       :     3.262491  s :     3.262491
      pz      :     0.674387  p :     2.566646
      px      :     0.933093
      py      :     0.959165
      dz2     :     0.025266  d :     0.137107
      dxz     :     0.031458
      dyz     :     0.021068
      dx2y2   :     0.034635
      dxy     :     0.024680
      f0      :     0.003931  f :     0.024349
      f+1     :     0.004395
      f-1     :     0.004732
      f+2     :     0.003006
      f-2     :     0.001041
      f+3     :     0.003361
      f-3     :     0.003884
      g0      :     0.000376  g :     0.001956
      g+1     :     0.000312
      g-1     :     0.000237
      g+2     :     0.000147
      g-2     :     0.000130
      g+3     :     0.000152
      g-3     :     0.000131
      g+4     :     0.000237
      g-4     :     0.000234
 19 C s       :     3.154600  s :     3.154600
      pz      :     1.042499  p :     3.020886
      px      :     0.956588
      py      :     1.021799
      dz2     :     0.016638  d :     0.069147
      dxz     :     0.012420
      dyz     :     0.008745
      dx2y2   :     0.014012
      dxy     :     0.017332
      f0      :     0.001306  f :     0.006382
      f+1     :     0.001089
      f-1     :     0.000348
      f+2     :     0.000735
      f-2     :     0.000055
      f+3     :     0.001431
      f-3     :     0.001419
      g0      :     0.000079  g :     0.000753
      g+1     :     0.000121
      g-1     :     0.000028
      g+2     :     0.000074
      g-2     :     0.000038
      g+3     :     0.000085
      g-3     :     0.000042
      g+4     :     0.000140
      g-4     :     0.000145
 20 H s       :     0.857196  s :     0.857196
      pz      :     0.009711  p :     0.026659
      px      :     0.006631
      py      :     0.010317
      dz2     :     0.001206  d :     0.003916
      dxz     :     0.000555
      dyz     :     0.000357
      dx2y2   :     0.001212
      dxy     :     0.000585
      f0      :     0.000027  f :     0.000381
      f+1     :     0.000066
      f-1     :     0.000078
      f+2     :     0.000064
      f-2     :     0.000022
      f+3     :     0.000050
      f-3     :     0.000074
 21 H s       :     0.853169  s :     0.853169
      pz      :     0.007956  p :     0.026645
      px      :     0.008267
      py      :     0.010422
      dz2     :     0.000622  d :     0.003880
      dxz     :     0.001446
      dyz     :     0.001519
      dx2y2   :     0.000188
      dxy     :     0.000105
      f0      :     0.000067  f :     0.000383
      f+1     :     0.000110
      f-1     :     0.000141
      f+2     :     0.000043
      f-2     :     0.000018
      f+3     :     0.000002
      f-3     :     0.000001
 22 H s       :     0.877088  s :     0.877088
      pz      :     0.011611  p :     0.031280
      px      :     0.009104
      py      :     0.010564
      dz2     :     0.000573  d :     0.004124
      dxz     :     0.000219
      dyz     :     0.001207
      dx2y2   :     0.000622
      dxy     :     0.001503
      f0      :     0.000026  f :     0.000386
      f+1     :     0.000013
      f-1     :     0.000094
      f+2     :     0.000057
      f-2     :     0.000028
      f+3     :     0.000093
      f-3     :     0.000076
 23 C s       :     3.183782  s :     3.183782
      pz      :     1.059895  p :     3.033583
      px      :     1.024775
      py      :     0.948913
      dz2     :     0.017270  d :     0.067178
      dxz     :     0.007328
      dyz     :     0.010900
      dx2y2   :     0.016837
      dxy     :     0.014842
      f0      :     0.001155  f :     0.006397
      f+1     :     0.000579
      f-1     :     0.001227
      f+2     :     0.000695
      f-2     :     0.000189
      f+3     :     0.001260
      f-3     :     0.001292
      g0      :     0.000088  g :     0.000752
      g+1     :     0.000038
      g-1     :     0.000115
      g+2     :     0.000068
      g-2     :     0.000027
      g+3     :     0.000079
      g-3     :     0.000072
      g+4     :     0.000126
      g-4     :     0.000139
 24 H s       :     0.853427  s :     0.853427
      pz      :     0.009942  p :     0.024465
      px      :     0.006161
      py      :     0.008362
      dz2     :     0.000299  d :     0.003861
      dxz     :     0.001531
      dyz     :     0.000086
      dx2y2   :     0.000487
      dxy     :     0.001458
      f0      :     0.000051  f :     0.000388
      f+1     :     0.000046
      f-1     :     0.000012
      f+2     :     0.000086
      f-2     :     0.000017
      f+3     :     0.000065
      f-3     :     0.000112
 25 H s       :     0.852156  s :     0.852156
      pz      :     0.007748  p :     0.026737
      px      :     0.010471
      py      :     0.008519
      dz2     :     0.000721  d :     0.003903
      dxz     :     0.001321
      dyz     :     0.001584
      dx2y2   :     0.000182
      dxy     :     0.000095
      f0      :     0.000079  f :     0.000385
      f+1     :     0.000105
      f-1     :     0.000142
      f+2     :     0.000040
      f-2     :     0.000014
      f+3     :     0.000003
      f-3     :     0.000001
 26 H s       :     0.860337  s :     0.860337
      pz      :     0.010303  p :     0.024879
      px      :     0.008297
      py      :     0.006278
      dz2     :     0.001198  d :     0.003882
      dxz     :     0.000335
      dyz     :     0.000568
      dx2y2   :     0.001243
      dxy     :     0.000540
      f0      :     0.000026  f :     0.000389
      f+1     :     0.000049
      f-1     :     0.000094
      f+2     :     0.000071
      f-2     :     0.000017
      f+3     :     0.000054
      f-3     :     0.000077
 27 C s       :     3.161914  s :     3.161914
      pz      :     1.023005  p :     3.007642
      px      :     1.001624
      py      :     0.983013
      dz2     :     0.021520  d :     0.069034
      dxz     :     0.006841
      dyz     :     0.007959
      dx2y2   :     0.024464
      dxy     :     0.008250
      f0      :     0.001420  f :     0.006457
      f+1     :     0.000772
      f-1     :     0.001012
      f+2     :     0.000613
      f-2     :     0.000496
      f+3     :     0.001021
      f-3     :     0.001122
      g0      :     0.000138  g :     0.000749
      g+1     :     0.000061
      g-1     :     0.000068
      g+2     :     0.000041
      g-2     :     0.000074
      g+3     :     0.000093
      g-3     :     0.000081
      g+4     :     0.000119
      g-4     :     0.000075
 28 H s       :     0.852188  s :     0.852188
      pz      :     0.007274  p :     0.026687
      px      :     0.009660
      py      :     0.009753
      dz2     :     0.000874  d :     0.003913
      dxz     :     0.001323
      dyz     :     0.001486
      dx2y2   :     0.000185
      dxy     :     0.000044
      f0      :     0.000092  f :     0.000386
      f+1     :     0.000110
      f-1     :     0.000139
      f+2     :     0.000038
      f-2     :     0.000007
      f+3     :     0.000001
      f-3     :    -0.000000
 29 H s       :     0.859383  s :     0.859383
      pz      :     0.009714  p :     0.026781
      px      :     0.006942
      py      :     0.010126
      dz2     :     0.000337  d :     0.003946
      dxz     :     0.001490
      dyz     :     0.000045
      dx2y2   :     0.000691
      dxy     :     0.001384
      f0      :     0.000046  f :     0.000382
      f+1     :     0.000051
      f-1     :     0.000011
      f+2     :     0.000086
      f-2     :     0.000006
      f+3     :     0.000077
      f-3     :     0.000106
 30 H s       :     0.878072  s :     0.878072
      pz      :     0.011692  p :     0.030962
      px      :     0.010376
      py      :     0.008894
      dz2     :     0.000637  d :     0.004102
      dxz     :     0.000098
      dyz     :     0.001163
      dx2y2   :     0.000871
      dxy     :     0.001332
      f0      :     0.000025  f :     0.000385
      f+1     :     0.000010
      f-1     :     0.000092
      f+2     :     0.000064
      f-2     :     0.000011
      f+3     :     0.000102
      f-3     :     0.000082
 31 C s       :     3.246063  s :     3.246063
      pz      :     0.521595  p :     2.381737
      px      :     0.982643
      py      :     0.877500
      dz2     :     0.019009  d :     0.086412
      dxz     :     0.016049
      dyz     :     0.010418
      dx2y2   :     0.025178
      dxy     :     0.015758
      f0      :     0.003421  f :     0.023194
      f+1     :     0.003532
      f-1     :     0.007465
      f+2     :     0.002079
      f-2     :     0.002035
      f+3     :     0.001705
      f-3     :     0.002957
      g0      :     0.000396  g :     0.001880
      g+1     :     0.000270
      g-1     :     0.000295
      g+2     :     0.000140
      g-2     :     0.000164
      g+3     :     0.000187
      g-3     :     0.000220
      g+4     :     0.000110
      g-4     :     0.000099
 32 C s       :     3.352319  s :     3.352319
      pz      :     0.871574  p :     2.542140
      px      :     0.894374
      py      :     0.776192
      dz2     :     0.020101  d :     0.105870
      dxz     :     0.022413
      dyz     :     0.029690
      dx2y2   :     0.024206
      dxy     :     0.009460
      f0      :     0.001377  f :     0.018759
      f+1     :     0.003246
      f-1     :     0.006113
      f+2     :     0.001840
      f-2     :     0.001489
      f+3     :     0.001570
      f-3     :     0.003125
      g0      :     0.000307  g :     0.001501
      g+1     :     0.000206
      g-1     :     0.000260
      g+2     :     0.000053
      g-2     :     0.000121
      g+3     :     0.000193
      g-3     :     0.000149
      g+4     :     0.000115
      g-4     :     0.000098
 33 C s       :     3.207619  s :     3.207619
      pz      :     0.906865  p :     2.730079
      px      :     0.927037
      py      :     0.896177
      dz2     :     0.018285  d :     0.092980
      dxz     :     0.021661
      dyz     :     0.032829
      dx2y2   :     0.008863
      dxy     :     0.011340
      f0      :     0.001304  f :     0.013391
      f+1     :     0.002409
      f-1     :     0.004729
      f+2     :     0.001017
      f-2     :     0.001407
      f+3     :     0.001153
      f-3     :     0.001373
      g0      :     0.000291  g :     0.001249
      g+1     :     0.000165
      g-1     :     0.000263
      g+2     :     0.000088
      g-2     :     0.000086
      g+3     :     0.000131
      g-3     :     0.000128
      g+4     :     0.000065
      g-4     :     0.000033
 34 H s       :     0.869188  s :     0.869188
      pz      :     0.010538  p :     0.028102
      px      :     0.009879
      py      :     0.007685
      dz2     :     0.000781  d :     0.003535
      dxz     :     0.000602
      dyz     :     0.000748
      dx2y2   :     0.000928
      dxy     :     0.000476
      f0      :     0.000010  f :     0.000321
      f+1     :     0.000040
      f-1     :     0.000080
      f+2     :     0.000057
      f-2     :     0.000033
      f+3     :     0.000022
      f-3     :     0.000079
 35 C s       :     3.202134  s :     3.202134
      pz      :     0.970373  p :     2.791316
      px      :     0.924693
      py      :     0.896250
      dz2     :     0.050536  d :     0.128532
      dxz     :     0.013423
      dyz     :     0.018434
      dx2y2   :     0.024940
      dxy     :     0.021199
      f0      :     0.000986  f :     0.013088
      f+1     :     0.001389
      f-1     :     0.004206
      f+2     :     0.001580
      f-2     :     0.001463
      f+3     :     0.001232
      f-3     :     0.002231
      g0      :     0.000197  g :     0.001283
      g+1     :     0.000093
      g-1     :     0.000172
      g+2     :     0.000086
      g-2     :     0.000148
      g+3     :     0.000185
      g-3     :     0.000231
      g+4     :     0.000095
      g-4     :     0.000077
 36 H s       :     0.827228  s :     0.827228
      pz      :     0.005545  p :     0.022031
      px      :     0.009071
      py      :     0.007415
      dz2     :     0.000397  d :     0.002817
      dxz     :     0.001085
      dyz     :     0.001172
      dx2y2   :     0.000083
      dxy     :     0.000081
      f0      :     0.000046  f :     0.000282
      f+1     :     0.000095
      f-1     :     0.000110
      f+2     :     0.000014
      f-2     :     0.000015
      f+3     :     0.000000
      f-3     :     0.000000
 37 C s       :     3.186342  s :     3.186342
      pz      :     0.919820  p :     2.794498
      px      :     0.947660
      py      :     0.927018
      dz2     :     0.022167  d :     0.115459
      dxz     :     0.025865
      dyz     :     0.043442
      dx2y2   :     0.015799
      dxy     :     0.008186
      f0      :     0.000982  f :     0.012851
      f+1     :     0.002512
      f-1     :     0.004362
      f+2     :     0.001142
      f-2     :     0.001068
      f+3     :     0.001090
      f-3     :     0.001695
      g0      :     0.000293  g :     0.001267
      g+1     :     0.000206
      g-1     :     0.000231
      g+2     :     0.000047
      g-2     :     0.000122
      g+3     :     0.000127
      g-3     :     0.000110
      g+4     :     0.000066
      g-4     :     0.000066
 38 H s       :     0.811127  s :     0.811127
      pz      :     0.006179  p :     0.021778
      px      :     0.009036
      py      :     0.006563
      dz2     :     0.000781  d :     0.002840
      dxz     :     0.000383
      dyz     :     0.000412
      dx2y2   :     0.000622
      dxy     :     0.000643
      f0      :     0.000013  f :     0.000288
      f+1     :     0.000016
      f-1     :     0.000087
      f+2     :     0.000034
      f-2     :     0.000045
      f+3     :     0.000029
      f-3     :     0.000063
 39 C s       :     3.308632  s :     3.308632
      pz      :     0.895805  p :     2.742892
      px      :     0.935183
      py      :     0.911903
      dz2     :     0.024696  d :     0.101503
      dxz     :     0.022198
      dyz     :     0.032201
      dx2y2   :     0.009529
      dxy     :     0.012879
      f0      :     0.001473  f :     0.014468
      f+1     :     0.002475
      f-1     :     0.005114
      f+2     :     0.001170
      f-2     :     0.001554
      f+3     :     0.001245
      f-3     :     0.001436
      g0      :     0.000284  g :     0.001272
      g+1     :     0.000181
      g-1     :     0.000269
      g+2     :     0.000090
      g-2     :     0.000088
      g+3     :     0.000129
      g-3     :     0.000135
      g+4     :     0.000069
      g-4     :     0.000027
 40 H s       :     0.871785  s :     0.871785
      pz      :     0.009047  p :     0.029517
      px      :     0.010581
      py      :     0.009889
      dz2     :     0.001060  d :     0.003563
      dxz     :     0.000452
      dyz     :     0.000432
      dx2y2   :     0.000948
      dxy     :     0.000672
      f0      :     0.000007  f :     0.000309
      f+1     :     0.000034
      f-1     :     0.000078
      f+2     :     0.000049
      f-2     :     0.000020
      f+3     :     0.000035
      f-3     :     0.000085
 41 C s       :     3.274420  s :     3.274420
      pz      :     0.904159  p :     2.708516
      px      :     0.946542
      py      :     0.857816
      dz2     :     0.029389  d :     0.124554
      dxz     :     0.021256
      dyz     :     0.020144
      dx2y2   :     0.028563
      dxy     :     0.025202
      f0      :     0.002759  f :     0.019890
      f+1     :     0.002758
      f-1     :     0.004925
      f+2     :     0.002533
      f-2     :     0.001138
      f+3     :     0.001818
      f-3     :     0.003959
      g0      :     0.000286  g :     0.001618
      g+1     :     0.000193
      g-1     :     0.000228
      g+2     :     0.000114
      g-2     :     0.000073
      g+3     :     0.000218
      g-3     :     0.000080
      g+4     :     0.000215
      g-4     :     0.000210
 42 C s       :     3.159469  s :     3.159469
      pz      :     1.007423  p :     3.025123
      px      :     1.028804
      py      :     0.988896
      dz2     :     0.021920  d :     0.074344
      dxz     :     0.007139
      dyz     :     0.012779
      dx2y2   :     0.019772
      dxy     :     0.012734
      f0      :     0.001256  f :     0.006633
      f+1     :     0.000589
      f-1     :     0.001324
      f+2     :     0.000602
      f-2     :     0.000464
      f+3     :     0.001227
      f-3     :     0.001172
      g0      :     0.000124  g :     0.000751
      g+1     :     0.000049
      g-1     :     0.000104
      g+2     :     0.000056
      g-2     :     0.000028
      g+3     :     0.000139
      g-3     :     0.000046
      g+4     :     0.000101
      g-4     :     0.000105
 43 H s       :     0.852565  s :     0.852565
      pz      :     0.011128  p :     0.027257
      px      :     0.006712
      py      :     0.009416
      dz2     :     0.000290  d :     0.003898
      dxz     :     0.001615
      dyz     :     0.000020
      dx2y2   :     0.000326
      dxy     :     0.001647
      f0      :     0.000050  f :     0.000383
      f+1     :     0.000046
      f-1     :     0.000010
      f+2     :     0.000096
      f-2     :     0.000002
      f+3     :     0.000024
      f-3     :     0.000155
 44 H s       :     0.855156  s :     0.855156
      pz      :     0.009766  p :     0.026190
      px      :     0.009811
      py      :     0.006613
      dz2     :     0.000897  d :     0.003961
      dxz     :     0.000244
      dyz     :     0.000767
      dx2y2   :     0.001280
      dxy     :     0.000773
      f0      :     0.000009  f :     0.000389
      f+1     :     0.000020
      f-1     :     0.000125
      f+2     :     0.000048
      f-2     :     0.000025
      f+3     :     0.000035
      f-3     :     0.000127
 45 H s       :     0.865457  s :     0.865457
      pz      :     0.007105  p :     0.028005
      px      :     0.010255
      py      :     0.010645
      dz2     :     0.000770  d :     0.004045
      dxz     :     0.001411
      dyz     :     0.001639
      dx2y2   :     0.000174
      dxy     :     0.000051
      f0      :     0.000072  f :     0.000388
      f+1     :     0.000116
      f-1     :     0.000165
      f+2     :     0.000027
      f-2     :     0.000006
      f+3     :     0.000001
      f-3     :     0.000001
 46 C s       :     3.167467  s :     3.167467
      pz      :     1.016145  p :     2.980641
      px      :     0.934500
      py      :     1.029996
      dz2     :     0.016369  d :     0.067783
      dxz     :     0.012987
      dyz     :     0.008693
      dx2y2   :     0.012173
      dxy     :     0.017562
      f0      :     0.001455  f :     0.006671
      f+1     :     0.001101
      f-1     :     0.000219
      f+2     :     0.001074
      f-2     :    -0.000013
      f+3     :     0.001375
      f-3     :     0.001459
      g0      :     0.000072  g :     0.000754
      g+1     :     0.000140
      g-1     :     0.000038
      g+2     :     0.000079
      g-2     :     0.000015
      g+3     :     0.000141
      g-3     :    -0.000002
      g+4     :     0.000149
      g-4     :     0.000121
 47 H s       :     0.873955  s :     0.873955
      pz      :     0.008014  p :     0.028873
      px      :     0.009490
      py      :     0.011369
      dz2     :     0.000569  d :     0.004087
      dxz     :     0.001509
      dyz     :     0.001709
      dx2y2   :     0.000178
      dxy     :     0.000123
      f0      :     0.000048  f :     0.000389
      f+1     :     0.000106
      f-1     :     0.000169
      f+2     :     0.000043
      f-2     :     0.000020
      f+3     :     0.000002
      f-3     :     0.000002
 48 H s       :     0.860948  s :     0.860948
      pz      :     0.010762  p :     0.026110
      px      :     0.007679
      py      :     0.007669
      dz2     :     0.000800  d :     0.003966
      dxz     :     0.000398
      dyz     :     0.000745
      dx2y2   :     0.001036
      dxy     :     0.000987
      f0      :     0.000010  f :     0.000387
      f+1     :     0.000029
      f-1     :     0.000114
      f+2     :     0.000032
      f-2     :     0.000044
      f+3     :     0.000037
      f-3     :     0.000121
 49 H s       :     0.874934  s :     0.874934
      pz      :     0.012099  p :     0.031680
      px      :     0.008462
      py      :     0.011119
      dz2     :     0.001176  d :     0.003927
      dxz     :     0.000402
      dyz     :     0.000512
      dx2y2   :     0.001041
      dxy     :     0.000796
      f0      :     0.000009  f :     0.000385
      f+1     :     0.000031
      f-1     :     0.000131
      f+2     :     0.000030
      f-2     :     0.000040
      f+3     :     0.000034
      f-3     :     0.000110
 50 C s       :     3.211166  s :     3.211166
      pz      :     0.926812  p :     2.968151
      px      :     1.017580
      py      :     1.023758
      dz2     :     0.015714  d :     0.065789
      dxz     :     0.014119
      dyz     :     0.015315
      dx2y2   :     0.010500
      dxy     :     0.010141
      f0      :     0.001933  f :     0.006397
      f+1     :     0.001313
      f-1     :     0.001660
      f+2     :     0.000327
      f-2     :    -0.000061
      f+3     :     0.001142
      f-3     :     0.000083
      g0      :     0.000217  g :     0.000728
      g+1     :     0.000130
      g-1     :     0.000151
      g+2     :     0.000038
      g-2     :     0.000029
      g+3     :     0.000106
      g-3     :     0.000005
      g+4     :     0.000021
      g-4     :     0.000032
 51 H s       :     0.863200  s :     0.863200
      pz      :     0.005912  p :     0.029949
      px      :     0.010304
      py      :     0.013734
      dz2     :     0.001267  d :     0.004042
      dxz     :     0.000474
      dyz     :     0.000505
      dx2y2   :     0.001030
      dxy     :     0.000766
      f0      :     0.000029  f :     0.000392
      f+1     :     0.000033
      f-1     :     0.000107
      f+2     :     0.000066
      f-2     :     0.000044
      f+3     :     0.000014
      f-3     :     0.000099
 52 H s       :     0.868612  s :     0.868612
      pz      :     0.007796  p :     0.022546
      px      :     0.008776
      py      :     0.005974
      dz2     :     0.000326  d :     0.003725
      dxz     :     0.000406
      dyz     :     0.001102
      dx2y2   :     0.001305
      dxy     :     0.000586
      f0      :     0.000032  f :     0.000390
      f+1     :     0.000028
      f-1     :     0.000066
      f+2     :     0.000042
      f-2     :     0.000055
      f+3     :     0.000016
      f-3     :     0.000152
 53 H s       :     0.851487  s :     0.851487
      pz      :     0.008493  p :     0.028563
      px      :     0.009475
      py      :     0.010595
      dz2     :     0.000404  d :     0.004005
      dxz     :     0.001358
      dyz     :     0.000149
      dx2y2   :     0.000336
      dxy     :     0.001758
      f0      :     0.000035  f :     0.000387
      f+1     :     0.000072
      f-1     :     0.000014
      f+2     :     0.000060
      f-2     :     0.000028
      f+3     :     0.000037
      f-3     :     0.000141
 54 C s       :     3.177203  s :     3.177203
      pz      :     0.708502  p :     2.284070
      px      :     0.748115
      py      :     0.827454
      dz2     :     0.026241  d :     0.231719
      dxz     :     0.023813
      dyz     :     0.051566
      dx2y2   :     0.060312
      dxy     :     0.069787
      f0      :     0.003022  f :     0.030951
      f+1     :     0.001786
      f-1     :     0.003114
      f+2     :     0.003819
      f-2     :     0.002739
      f+3     :     0.006526
      f-3     :     0.009945
      g0      :     0.000216  g :     0.003557
      g+1     :     0.000136
      g-1     :     0.000231
      g+2     :     0.000302
      g-2     :     0.000252
      g+3     :     0.000480
      g-3     :     0.000273
      g+4     :     0.000995
      g-4     :     0.000671
 55 C s       :     3.219840  s :     3.219840
      pz      :     0.909311  p :     2.553671
      px      :     0.909830
      py      :     0.734530
      dz2     :     0.026239  d :     0.114174
      dxz     :     0.008129
      dyz     :     0.032460
      dx2y2   :     0.010799
      dxy     :     0.036547
      f0      :     0.001494  f :     0.017871
      f+1     :     0.002073
      f-1     :     0.002707
      f+2     :     0.001670
      f-2     :     0.003867
      f+3     :     0.003307
      f-3     :     0.002753
      g0      :     0.000122  g :     0.001505
      g+1     :     0.000167
      g-1     :     0.000104
      g+2     :     0.000203
      g-2     :     0.000114
      g+3     :     0.000221
      g-3     :     0.000201
      g+4     :     0.000188
      g-4     :     0.000184
 56 C s       :     3.228717  s :     3.228717
      pz      :     0.913976  p :     2.759347
      px      :     0.879553
      py      :     0.965818
      dz2     :     0.018324  d :     0.112046
      dxz     :     0.013431
      dyz     :     0.024408
      dx2y2   :     0.037601
      dxy     :     0.018282
      f0      :     0.001626  f :     0.013445
      f+1     :     0.001946
      f-1     :     0.001368
      f+2     :     0.001520
      f-2     :     0.002757
      f+3     :     0.001541
      f-3     :     0.002687
      g0      :     0.000078  g :     0.001251
      g+1     :     0.000168
      g-1     :     0.000079
      g+2     :     0.000114
      g-2     :     0.000127
      g+3     :     0.000180
      g-3     :     0.000188
      g+4     :     0.000158
      g-4     :     0.000159
 57 H s       :     0.833152  s :     0.833152
      pz      :     0.009734  p :     0.025650
      px      :     0.008977
      py      :     0.006940
      dz2     :     0.000576  d :     0.003240
      dxz     :     0.000284
      dyz     :     0.000854
      dx2y2   :     0.000326
      dxy     :     0.001200
      f0      :     0.000007  f :     0.000300
      f+1     :     0.000004
      f-1     :     0.000101
      f+2     :     0.000031
      f-2     :     0.000051
      f+3     :     0.000081
      f-3     :     0.000025
 58 C s       :     3.195071  s :     3.195071
      pz      :     0.953396  p :     2.796130
      px      :     0.946824
      py      :     0.895911
      dz2     :     0.017736  d :     0.121292
      dxz     :     0.021586
      dyz     :     0.020355
      dx2y2   :     0.036687
      dxy     :     0.024928
      f0      :     0.000596  f :     0.012542
      f+1     :     0.001138
      f-1     :     0.002560
      f+2     :     0.001489
      f-2     :     0.002538
      f+3     :     0.002160
      f-3     :     0.002061
      g0      :     0.000122  g :     0.001273
      g+1     :     0.000038
      g-1     :     0.000115
      g+2     :     0.000151
      g-2     :     0.000103
      g+3     :     0.000180
      g-3     :     0.000157
      g+4     :     0.000182
      g-4     :     0.000226
 59 H s       :     0.822330  s :     0.822330
      pz      :     0.008515  p :     0.023048
      px      :     0.007281
      py      :     0.007252
      dz2     :     0.000969  d :     0.002855
      dxz     :     0.000214
      dyz     :     0.000612
      dx2y2   :     0.000428
      dxy     :     0.000632
      f0      :     0.000051  f :     0.000281
      f+1     :     0.000065
      f-1     :     0.000018
      f+2     :     0.000030
      f-2     :     0.000067
      f+3     :     0.000023
      f-3     :     0.000027
 60 C s       :     3.202122  s :     3.202122
      pz      :     0.903843  p :     2.746201
      px      :     0.912640
      py      :     0.929718
      dz2     :     0.025159  d :     0.124055
      dxz     :     0.008335
      dyz     :     0.032504
      dx2y2   :     0.012593
      dxy     :     0.045464
      f0      :     0.001122  f :     0.012434
      f+1     :     0.001432
      f-1     :     0.002262
      f+2     :     0.001263
      f-2     :     0.002695
      f+3     :     0.002283
      f-3     :     0.001378
      g0      :     0.000082  g :     0.001267
      g+1     :     0.000147
      g-1     :     0.000082
      g+2     :     0.000205
      g-2     :     0.000079
      g+3     :     0.000202
      g-3     :     0.000194
      g+4     :     0.000142
      g-4     :     0.000135
 61 H s       :     0.825980  s :     0.825980
      pz      :     0.008428  p :     0.022802
      px      :     0.007493
      py      :     0.006881
      dz2     :     0.000308  d :     0.002824
      dxz     :     0.000460
      dyz     :     0.000628
      dx2y2   :     0.001137
      dxy     :     0.000291
      f0      :     0.000019  f :     0.000277
      f+1     :     0.000030
      f-1     :     0.000033
      f+2     :     0.000027
      f-2     :     0.000049
      f+3     :     0.000035
      f-3     :     0.000083
 62 C s       :     3.191336  s :     3.191336
      pz      :     0.934509  p :     2.794911
      px      :     0.908813
      py      :     0.951589
      dz2     :     0.016233  d :     0.122365
      dxz     :     0.016154
      dyz     :     0.030732
      dx2y2   :     0.040699
      dxy     :     0.018546
      f0      :     0.001504  f :     0.012656
      f+1     :     0.001731
      f-1     :     0.001372
      f+2     :     0.001450
      f-2     :     0.002714
      f+3     :     0.001434
      f-3     :     0.002451
      g0      :     0.000083  g :     0.001274
      g+1     :     0.000164
      g-1     :     0.000082
      g+2     :     0.000111
      g-2     :     0.000144
      g+3     :     0.000175
      g-3     :     0.000191
      g+4     :     0.000164
      g-4     :     0.000160
 63 H s       :     0.818842  s :     0.818842
      pz      :     0.008000  p :     0.022517
      px      :     0.008502
      py      :     0.006015
      dz2     :     0.000591  d :     0.002793
      dxz     :     0.000271
      dyz     :     0.000564
      dx2y2   :     0.000346
      dxy     :     0.001021
      f0      :     0.000004  f :     0.000280
      f+1     :     0.000003
      f-1     :     0.000100
      f+2     :     0.000024
      f-2     :     0.000050
      f+3     :     0.000075
      f-3     :     0.000026
 64 C s       :     3.269867  s :     3.269867
      pz      :     0.939796  p :     2.730237
      px      :     0.923710
      py      :     0.866730
      dz2     :     0.015696  d :     0.108101
      dxz     :     0.016837
      dyz     :     0.018401
      dx2y2   :     0.033056
      dxy     :     0.024111
      f0      :     0.000566  f :     0.013542
      f+1     :     0.001174
      f-1     :     0.002911
      f+2     :     0.001548
      f-2     :     0.002593
      f+3     :     0.002529
      f-3     :     0.002223
      g0      :     0.000121  g :     0.001244
      g+1     :     0.000044
      g-1     :     0.000116
      g+2     :     0.000146
      g-2     :     0.000103
      g+3     :     0.000160
      g-3     :     0.000159
      g+4     :     0.000176
      g-4     :     0.000219
 65 H s       :     0.877359  s :     0.877359
      pz      :     0.008361  p :     0.029480
      px      :     0.010872
      py      :     0.010247
      dz2     :     0.001077  d :     0.003473
      dxz     :     0.000203
      dyz     :     0.000924
      dx2y2   :     0.000448
      dxy     :     0.000820
      f0      :     0.000064  f :     0.000307
      f+1     :     0.000061
      f-1     :     0.000026
      f+2     :     0.000029
      f-2     :     0.000079
      f+3     :     0.000021
      f-3     :     0.000026
 66 H s       :     0.773837  s :     0.773837
      pz      :     0.023962  p :     0.075781
      px      :     0.022041
      py      :     0.029778
      dz2     :     0.002797  d :     0.010628
      dxz     :     0.000956
      dyz     :     0.001813
      dx2y2   :     0.001897
      dxy     :     0.003164
      f0      :     0.000043  f :     0.000917
      f+1     :     0.000016
      f-1     :     0.000289
      f+2     :     0.000110
      f-2     :     0.000128
      f+3     :     0.000163
      f-3     :     0.000167
 67 O s       :     3.825532  s :     3.825532
      pz      :     1.779354  p :     4.761213
      px      :     1.417818
      py      :     1.564041
      dz2     :     0.003691  d :     0.028291
      dxz     :     0.007425
      dyz     :     0.002054
      dx2y2   :     0.007452
      dxy     :     0.007669
      f0      :     0.000370  f :     0.003275
      f+1     :     0.000553
      f-1     :     0.000076
      f+2     :     0.000557
      f-2     :     0.000480
      f+3     :     0.000631
      f-3     :     0.000607
      g0      :     0.000010  g :     0.000171
      g+1     :     0.000028
      g-1     :     0.000004
      g+2     :     0.000012
      g-2     :     0.000004
      g+3     :     0.000028
      g-3     :     0.000029
      g+4     :     0.000030
      g-4     :     0.000026
 68 C s       :     3.017223  s :     3.017223
      pz      :     0.753333  p :     2.287523
      px      :     0.803966
      py      :     0.730224
      dz2     :     0.056643  d :     0.255149
      dxz     :     0.067958
      dyz     :     0.055391
      dx2y2   :     0.031366
      dxy     :     0.043792
      f0      :     0.005408  f :     0.031476
      f+1     :     0.009272
      f-1     :     0.004615
      f+2     :     0.003504
      f-2     :     0.002784
      f+3     :     0.003157
      f-3     :     0.002736
      g0      :     0.000913  g :     0.004486
      g+1     :     0.000817
      g-1     :     0.000468
      g+2     :     0.000553
      g-2     :     0.000386
      g+3     :     0.000380
      g-3     :     0.000413
      g+4     :     0.000318
      g-4     :     0.000238
 69 C s       :     3.280652  s :     3.280652
      pz      :     0.846923  p :     2.639886
      px      :     0.822200
      py      :     0.970764
      dz2     :     0.021490  d :     0.113116
      dxz     :     0.044209
      dyz     :     0.021707
      dx2y2   :     0.011648
      dxy     :     0.014062
      f0      :     0.002052  f :     0.017295
      f+1     :     0.005351
      f-1     :     0.003037
      f+2     :     0.001733
      f-2     :     0.001138
      f+3     :     0.002135
      f-3     :     0.001847
      g0      :     0.000326  g :     0.001544
      g+1     :     0.000288
      g-1     :     0.000200
      g+2     :     0.000140
      g-2     :     0.000116
      g+3     :     0.000132
      g-3     :     0.000162
      g+4     :     0.000106
      g-4     :     0.000074
 70 C s       :     3.232658  s :     3.232658
      pz      :     0.948139  p :     2.751199
      px      :     0.880448
      py      :     0.922611
      dz2     :     0.031840  d :     0.098504
      dxz     :     0.022776
      dyz     :     0.008704
      dx2y2   :     0.016521
      dxy     :     0.018662
      f0      :     0.001892  f :     0.012780
      f+1     :     0.003415
      f-1     :     0.000926
      f+2     :     0.001694
      f-2     :     0.001388
      f+3     :     0.001978
      f-3     :     0.001489
      g0      :     0.000181  g :     0.001247
      g+1     :     0.000230
      g-1     :     0.000044
      g+2     :     0.000138
      g-2     :     0.000112
      g+3     :     0.000191
      g-3     :     0.000172
      g+4     :     0.000102
      g-4     :     0.000076
 71 H s       :     0.863941  s :     0.863941
      pz      :     0.008015  p :     0.027801
      px      :     0.009506
      py      :     0.010280
      dz2     :     0.000458  d :     0.003380
      dxz     :     0.001475
      dyz     :     0.001203
      dx2y2   :     0.000114
      dxy     :     0.000131
      f0      :     0.000041  f :     0.000305
      f+1     :     0.000114
      f-1     :     0.000119
      f+2     :     0.000015
      f-2     :     0.000014
      f+3     :     0.000001
      f-3     :     0.000001
 72 C s       :     3.190980  s :     3.190980
      pz      :     0.896537  p :     2.816817
      px      :     0.962794
      py      :     0.957485
      dz2     :     0.038196  d :     0.125134
      dxz     :     0.038914
      dyz     :     0.025035
      dx2y2   :     0.014448
      dxy     :     0.008542
      f0      :     0.001488  f :     0.012470
      f+1     :     0.003752
      f-1     :     0.002452
      f+2     :     0.001425
      f-2     :     0.000986
      f+3     :     0.001271
      f-3     :     0.001098
      g0      :     0.000270  g :     0.001275
      g+1     :     0.000306
      g-1     :     0.000178
      g+2     :     0.000098
      g-2     :     0.000119
      g+3     :     0.000127
      g-3     :     0.000107
      g+4     :     0.000036
      g-4     :     0.000036
 73 H s       :     0.831178  s :     0.831178
      pz      :     0.006943  p :     0.022778
      px      :     0.006294
      py      :     0.009540
      dz2     :     0.000454  d :     0.002845
      dxz     :     0.000781
      dyz     :     0.000245
      dx2y2   :     0.000567
      dxy     :     0.000798
      f0      :     0.000014  f :     0.000281
      f+1     :     0.000073
      f-1     :     0.000008
      f+2     :     0.000033
      f-2     :     0.000037
      f+3     :     0.000068
      f-3     :     0.000049
 74 C s       :     3.190230  s :     3.190230
      pz      :     0.913262  p :     2.777473
      px      :     0.926545
      py      :     0.937667
      dz2     :     0.015728  d :     0.122989
      dxz     :     0.064408
      dyz     :     0.022050
      dx2y2   :     0.008599
      dxy     :     0.012204
      f0      :     0.001290  f :     0.012256
      f+1     :     0.003804
      f-1     :     0.002362
      f+2     :     0.001082
      f-2     :     0.000871
      f+3     :     0.001478
      f-3     :     0.001369
      g0      :     0.000278  g :     0.001258
      g+1     :     0.000270
      g-1     :     0.000176
      g+2     :     0.000106
      g-2     :     0.000079
      g+3     :     0.000081
      g-3     :     0.000109
      g+4     :     0.000098
      g-4     :     0.000060
 75 H s       :     0.833880  s :     0.833880
      pz      :     0.006671  p :     0.023236
      px      :     0.006905
      py      :     0.009660
      dz2     :     0.000931  d :     0.002918
      dxz     :     0.000365
      dyz     :     0.000478
      dx2y2   :     0.000591
      dxy     :     0.000553
      f0      :     0.000034  f :     0.000284
      f+1     :     0.000071
      f-1     :     0.000022
      f+2     :     0.000048
      f-2     :     0.000040
      f+3     :     0.000046
      f-3     :     0.000023
 76 C s       :     3.186101  s :     3.186101
      pz      :     0.974630  p :     2.824615
      px      :     0.899514
      py      :     0.950470
      dz2     :     0.050255  d :     0.123375
      dxz     :     0.023712
      dyz     :     0.007571
      dx2y2   :     0.019733
      dxy     :     0.022104
      f0      :     0.001586  f :     0.012386
      f+1     :     0.003535
      f-1     :     0.000860
      f+2     :     0.001629
      f-2     :     0.001348
      f+3     :     0.001942
      f-3     :     0.001484
      g0      :     0.000197  g :     0.001273
      g+1     :     0.000234
      g-1     :     0.000044
      g+2     :     0.000146
      g-2     :     0.000114
      g+3     :     0.000195
      g-3     :     0.000174
      g+4     :     0.000098
      g-4     :     0.000071
 77 H s       :     0.829242  s :     0.829242
      pz      :     0.005637  p :     0.022973
      px      :     0.007336
      py      :     0.009999
      dz2     :     0.000418  d :     0.002882
      dxz     :     0.001115
      dyz     :     0.001192
      dx2y2   :     0.000076
      dxy     :     0.000081
      f0      :     0.000041  f :     0.000284
      f+1     :     0.000093
      f-1     :     0.000123
      f+2     :     0.000012
      f-2     :     0.000014
      f+3     :     0.000001
      f-3     :     0.000001
 78 C s       :     3.236846  s :     3.236846
      pz      :     0.874412  p :     2.731422
      px      :     0.938047
      py      :     0.918963
      dz2     :     0.024164  d :     0.098640
      dxz     :     0.030941
      dyz     :     0.023412
      dx2y2   :     0.011073
      dxy     :     0.009049
      f0      :     0.001452  f :     0.012754
      f+1     :     0.003944
      f-1     :     0.002559
      f+2     :     0.001447
      f-2     :     0.001149
      f+3     :     0.001239
      f-3     :     0.000965
      g0      :     0.000272  g :     0.001248
      g+1     :     0.000288
      g-1     :     0.000177
      g+2     :     0.000094
      g-2     :     0.000114
      g+3     :     0.000128
      g-3     :     0.000105
      g+4     :     0.000035
      g-4     :     0.000033
 79 H s       :     0.871181  s :     0.871181
      pz      :     0.008803  p :     0.026902
      px      :     0.007843
      py      :     0.010256
      dz2     :     0.000516  d :     0.003361
      dxz     :     0.001153
      dyz     :     0.000300
      dx2y2   :     0.000532
      dxy     :     0.000859
      f0      :     0.000019  f :     0.000307
      f+1     :     0.000078
      f-1     :     0.000009
      f+2     :     0.000041
      f-2     :     0.000039
      f+3     :     0.000071
      f-3     :     0.000048
 80 O s       :     3.849454  s :     3.849454
      pz      :     1.363544  p :     4.764555
      px      :     1.802274
      py      :     1.598736
      dz2     :     0.009865  d :     0.027738
      dxz     :     0.007120
      dyz     :     0.008397
      dx2y2   :     0.001076
      dxy     :     0.001279
      f0      :     0.001040  f :     0.003138
      f+1     :     0.000802
      f-1     :     0.000819
      f+2     :     0.000161
      f-2     :     0.000262
      f+3     :     0.000032
      f-3     :     0.000022
      g0      :     0.000054  g :     0.000169
      g+1     :     0.000049
      g-1     :     0.000036
      g+2     :     0.000010
      g-2     :     0.000017
      g+3     :     0.000001
      g-3     :     0.000002
      g+4     :     0.000000
      g-4     :     0.000000
 81 H s       :     0.707355  s :     0.707355
      pz      :     0.021032  p :     0.094461
      px      :     0.031182
      py      :     0.042247
      dz2     :     0.001950  d :     0.009514
      dxz     :     0.000955
      dyz     :     0.001722
      dx2y2   :     0.002193
      dxy     :     0.002694
      f0      :     0.000055  f :     0.000937
      f+1     :     0.000039
      f-1     :     0.000206
      f+2     :     0.000146
      f-2     :     0.000142
      f+3     :     0.000147
      f-3     :     0.000204


                     *******************************
                     * LOEWDIN POPULATION ANALYSIS *
                     *******************************

----------------------
LOEWDIN ATOMIC CHARGES
----------------------
   0 O :    0.269056
   1 O :    0.450230
   2 N :    0.610688
   3 N :    0.649741
   4 C :   -0.671581
   5 C :   -0.055324
   6 H :   -0.035253
   7 C :   -0.095594
   8 C :    0.094025
   9 H :   -0.037076
  10 C :    0.073649
  11 H :   -0.047476
  12 C :    0.071785
  13 H :   -0.048305
  14 C :    0.072123
  15 H :   -0.048557
  16 C :    0.086074
  17 H :   -0.038251
  18 C :   -0.349105
  19 C :    0.242928
  20 H :   -0.048765
  21 H :   -0.045087
  22 H :   -0.058562
  23 C :    0.237841
  24 H :   -0.048884
  25 H :   -0.042965
  26 H :   -0.049640
  27 C :    0.242481
  28 H :   -0.044781
  29 H :   -0.049188
  30 H :   -0.057944
  31 C :   -0.123272
  32 C :   -0.028312
  33 C :    0.101123
  34 H :   -0.038679
  35 C :    0.084658
  36 H :   -0.042466
  37 C :    0.081720
  38 H :   -0.043538
  39 C :    0.086488
  40 H :   -0.037718
  41 C :   -0.235626
  42 C :    0.255151
  43 H :   -0.045103
  44 H :   -0.042840
  45 H :   -0.050503
  46 C :    0.258108
  47 H :   -0.049771
  48 H :   -0.043153
  49 H :   -0.042790
  50 C :    0.258574
  51 H :   -0.049080
  52 H :   -0.032150
  53 H :   -0.047334
  54 C :   -0.476297
  55 C :   -0.113788
  56 C :    0.111090
  57 H :   -0.032939
  58 C :    0.083313
  59 H :   -0.044757
  60 C :    0.089874
  61 H :   -0.043258
  62 C :    0.083349
  63 H :   -0.044386
  64 C :    0.100851
  65 H :   -0.042371
  66 H :   -0.109150
  67 O :    0.142688
  68 C :   -1.005272
  69 C :   -0.139147
  70 C :    0.070454
  71 H :   -0.055116
  72 C :    0.056886
  73 H :   -0.052894
  74 C :    0.060794
  75 H :   -0.051827
  76 C :    0.056801
  77 H :   -0.052937
  78 C :    0.070083
  79 H :   -0.054960
  80 O :    0.198456
  81 H :   -0.207309

-------------------------------
LOEWDIN REDUCED ORBITAL CHARGES
-------------------------------
  0 O s       :     3.236607  s :     3.236607
      pz      :     1.523312  p :     4.373685
      px      :     1.374689
      py      :     1.475684
      dz2     :     0.013611  d :     0.098452
      dxz     :     0.008016
      dyz     :     0.029944
      dx2y2   :     0.024060
      dxy     :     0.022821
      f0      :     0.002057  f :     0.021076
      f+1     :     0.000934
      f-1     :     0.004679
      f+2     :     0.002545
      f-2     :     0.002909
      f+3     :     0.003707
      f-3     :     0.004246
      g0      :     0.000134  g :     0.001124
      g+1     :     0.000023
      g-1     :     0.000117
      g+2     :     0.000125
      g-2     :     0.000120
      g+3     :     0.000168
      g-3     :     0.000086
      g+4     :     0.000198
      g-4     :     0.000155
  1 O s       :     3.219616  s :     3.219616
      pz      :     1.202667  p :     4.204822
      px      :     1.507929
      py      :     1.494225
      dz2     :     0.011375  d :     0.100813
      dxz     :     0.004269
      dyz     :     0.019309
      dx2y2   :     0.033620
      dxy     :     0.032241
      f0      :     0.001673  f :     0.023127
      f+1     :     0.000787
      f-1     :     0.002940
      f+2     :     0.002801
      f-2     :     0.002080
      f+3     :     0.005709
      f-3     :     0.007138
      g0      :     0.000087  g :     0.001392
      g+1     :     0.000030
      g-1     :     0.000137
      g+2     :     0.000105
      g-2     :     0.000096
      g+3     :     0.000154
      g-3     :     0.000113
      g+4     :     0.000392
      g-4     :     0.000279
  2 N s       :     2.686253  s :     2.686253
      pz      :     1.067526  p :     3.323643
      px      :     1.139549
      py      :     1.116569
      dz2     :     0.083374  d :     0.322176
      dxz     :     0.051280
      dyz     :     0.115301
      dx2y2   :     0.039560
      dxy     :     0.032661
      f0      :     0.007556  f :     0.053968
      f+1     :     0.005896
      f-1     :     0.019173
      f+2     :     0.007281
      f-2     :     0.005541
      f+3     :     0.004843
      f-3     :     0.003678
      g0      :     0.000423  g :     0.003272
      g+1     :     0.000297
      g-1     :     0.000712
      g+2     :     0.000522
      g-2     :     0.000144
      g+3     :     0.000356
      g-3     :     0.000318
      g+4     :     0.000249
      g-4     :     0.000251
  3 N s       :     2.648651  s :     2.648651
      pz      :     1.065931  p :     3.206514
      px      :     1.055735
      py      :     1.084848
      dz2     :     0.101614  d :     0.420923
      dxz     :     0.074804
      dyz     :     0.086899
      dx2y2   :     0.102718
      dxy     :     0.054888
      f0      :     0.009917  f :     0.071882
      f+1     :     0.012793
      f-1     :     0.013993
      f+2     :     0.009277
      f-2     :     0.007464
      f+3     :     0.007744
      f-3     :     0.010693
      g0      :     0.000300  g :     0.002289
      g+1     :     0.000290
      g-1     :     0.000392
      g+2     :     0.000163
      g-2     :     0.000303
      g+3     :     0.000131
      g-3     :     0.000271
      g+4     :     0.000196
      g-4     :     0.000244
  4 C s       :     2.585070  s :     2.585070
      pz      :     0.919320  p :     2.621809
      px      :     0.733066
      py      :     0.969424
      dz2     :     0.214060  d :     1.109842
      dxz     :     0.122213
      dyz     :     0.299201
      dx2y2   :     0.224799
      dxy     :     0.249569
      f0      :     0.035687  f :     0.312043
      f+1     :     0.017528
      f-1     :     0.093288
      f+2     :     0.039186
      f-2     :     0.049649
      f+3     :     0.036214
      f-3     :     0.040491
      g0      :     0.004065  g :     0.042816
      g+1     :     0.001234
      g-1     :     0.004515
      g+2     :     0.005507
      g-2     :     0.003348
      g+3     :     0.006255
      g-3     :     0.003949
      g+4     :     0.008837
      g-4     :     0.005106
  5 C s       :     2.528095  s :     2.528095
      pz      :     0.885005  p :     2.664502
      px      :     0.918622
      py      :     0.860875
      dz2     :     0.142151  d :     0.669111
      dxz     :     0.138029
      dyz     :     0.117892
      dx2y2   :     0.137190
      dxy     :     0.133850
      f0      :     0.025305  f :     0.180967
      f+1     :     0.022377
      f-1     :     0.027851
      f+2     :     0.028964
      f-2     :     0.026772
      f+3     :     0.019496
      f-3     :     0.030201
      g0      :     0.001426  g :     0.012649
      g+1     :     0.001507
      g-1     :     0.001379
      g+2     :     0.000918
      g-2     :     0.001712
      g+3     :     0.001655
      g-3     :     0.001442
      g+4     :     0.000964
      g-4     :     0.001648
  6 H s       :     0.732602  s :     0.732602
      pz      :     0.054626  p :     0.219297
      px      :     0.058325
      py      :     0.106346
      dz2     :     0.012193  d :     0.073194
      dxz     :     0.003721
      dyz     :     0.019402
      dx2y2   :     0.018793
      dxy     :     0.019085
      f0      :     0.000683  f :     0.010160
      f+1     :     0.000310
      f-1     :     0.002392
      f+2     :     0.001628
      f-2     :     0.000942
      f+3     :     0.001797
      f-3     :     0.002408
  7 C s       :     2.556960  s :     2.556960
      pz      :     0.950791  p :     2.716140
      px      :     0.909475
      py      :     0.855874
      dz2     :     0.147796  d :     0.647135
      dxz     :     0.159793
      dyz     :     0.095442
      dx2y2   :     0.130413
      dxy     :     0.113691
      f0      :     0.023250  f :     0.160880
      f+1     :     0.024414
      f-1     :     0.018487
      f+2     :     0.037014
      f-2     :     0.015389
      f+3     :     0.015473
      f-3     :     0.026853
      g0      :     0.000926  g :     0.014478
      g+1     :     0.001814
      g-1     :     0.001644
      g+2     :     0.002153
      g-2     :     0.001973
      g+3     :     0.001842
      g-3     :     0.001496
      g+4     :     0.001190
      g-4     :     0.001441
  8 C s       :     2.571078  s :     2.571078
      pz      :     0.893426  p :     2.692910
      px      :     0.988788
      py      :     0.810695
      dz2     :     0.086675  d :     0.512825
      dxz     :     0.159875
      dyz     :     0.064055
      dx2y2   :     0.089433
      dxy     :     0.112787
      f0      :     0.023001  f :     0.117325
      f+1     :     0.014009
      f-1     :     0.011445
      f+2     :     0.025095
      f-2     :     0.010414
      f+3     :     0.011384
      f-3     :     0.021977
      g0      :     0.001038  g :     0.011838
      g+1     :     0.001524
      g-1     :     0.001058
      g+2     :     0.001624
      g-2     :     0.001416
      g+3     :     0.001592
      g-3     :     0.000875
      g+4     :     0.001071
      g-4     :     0.001640
  9 H s       :     0.768581  s :     0.768581
      pz      :     0.068449  p :     0.192338
      px      :     0.061726
      py      :     0.062164
      dz2     :     0.017574  d :     0.066408
      dxz     :     0.012666
      dyz     :     0.012421
      dx2y2   :     0.013484
      dxy     :     0.010262
      f0      :     0.001242  f :     0.009749
      f+1     :     0.001548
      f-1     :     0.001464
      f+2     :     0.002081
      f-2     :     0.001645
      f+3     :     0.000850
      f-3     :     0.000918
 10 C s       :     2.583404  s :     2.583404
      pz      :     0.901569  p :     2.713874
      px      :     0.986914
      py      :     0.825391
      dz2     :     0.085226  d :     0.503615
      dxz     :     0.149318
      dyz     :     0.057636
      dx2y2   :     0.099321
      dxy     :     0.112115
      f0      :     0.017630  f :     0.113781
      f+1     :     0.016002
      f-1     :     0.011622
      f+2     :     0.024789
      f-2     :     0.009499
      f+3     :     0.011691
      f-3     :     0.022548
      g0      :     0.000739  g :     0.011677
      g+1     :     0.001704
      g-1     :     0.000964
      g+2     :     0.001148
      g-2     :     0.001511
      g+3     :     0.001794
      g-3     :     0.000935
      g+4     :     0.001073
      g-4     :     0.001809
 11 H s       :     0.787097  s :     0.787097
      pz      :     0.075108  p :     0.186161
      px      :     0.051528
      py      :     0.059524
      dz2     :     0.018476  d :     0.064568
      dxz     :     0.014733
      dyz     :     0.013838
      dx2y2   :     0.009722
      dxy     :     0.007801
      f0      :     0.001814  f :     0.009649
      f+1     :     0.001486
      f-1     :     0.001619
      f+2     :     0.002122
      f-2     :     0.001617
      f+3     :     0.000452
      f-3     :     0.000540
 12 C s       :     2.585701  s :     2.585701
      pz      :     0.930978  p :     2.708895
      px      :     0.951694
      py      :     0.826223
      dz2     :     0.139126  d :     0.507970
      dxz     :     0.108805
      dyz     :     0.092695
      dx2y2   :     0.110304
      dxy     :     0.057039
      f0      :     0.017254  f :     0.114023
      f+1     :     0.019236
      f-1     :     0.015776
      f+2     :     0.024960
      f-2     :     0.014974
      f+3     :     0.011307
      f-3     :     0.010516
      g0      :     0.000756  g :     0.011626
      g+1     :     0.001237
      g-1     :     0.001668
      g+2     :     0.001927
      g-2     :     0.001891
      g+3     :     0.001408
      g-3     :     0.001532
      g+4     :     0.000784
      g-4     :     0.000424
 13 H s       :     0.789155  s :     0.789155
      pz      :     0.045346  p :     0.185344
      px      :     0.092082
      py      :     0.047916
      dz2     :     0.005381  d :     0.064197
      dxz     :     0.023226
      dyz     :     0.000555
      dx2y2   :     0.013893
      dxy     :     0.021143
      f0      :     0.001249  f :     0.009609
      f+1     :     0.001329
      f-1     :     0.000168
      f+2     :     0.002151
      f-2     :     0.000133
      f+3     :     0.001781
      f-3     :     0.002798
 14 C s       :     2.583875  s :     2.583875
      pz      :     0.912860  p :     2.714497
      px      :     0.980377
      py      :     0.821261
      dz2     :     0.085854  d :     0.504120
      dxz     :     0.162389
      dyz     :     0.061909
      dx2y2   :     0.087057
      dxy     :     0.106912
      f0      :     0.022203  f :     0.113724
      f+1     :     0.013432
      f-1     :     0.011772
      f+2     :     0.025205
      f-2     :     0.009345
      f+3     :     0.010650
      f-3     :     0.021116
      g0      :     0.001027  g :     0.011661
      g+1     :     0.001459
      g-1     :     0.001087
      g+2     :     0.001641
      g-2     :     0.001421
      g+3     :     0.001507
      g-3     :     0.000843
      g+4     :     0.001053
      g-4     :     0.001623
 15 H s       :     0.788170  s :     0.788170
      pz      :     0.068040  p :     0.186190
      px      :     0.057455
      py      :     0.060696
      dz2     :     0.017523  d :     0.064544
      dxz     :     0.012610
      dyz     :     0.012120
      dx2y2   :     0.012629
      dxy     :     0.009662
      f0      :     0.001300  f :     0.009652
      f+1     :     0.001589
      f-1     :     0.001402
      f+2     :     0.002077
      f-2     :     0.001631
      f+3     :     0.000809
      f-3     :     0.000844
 16 C s       :     2.572911  s :     2.572911
      pz      :     0.895770  p :     2.696149
      px      :     0.991853
      py      :     0.808526
      dz2     :     0.086755  d :     0.515818
      dxz     :     0.154287
      dyz     :     0.058378
      dx2y2   :     0.100515
      dxy     :     0.115884
      f0      :     0.018261  f :     0.117244
      f+1     :     0.017222
      f-1     :     0.011353
      f+2     :     0.025245
      f-2     :     0.010366
      f+3     :     0.012418
      f-3     :     0.022379
      g0      :     0.000723  g :     0.011805
      g+1     :     0.001758
      g-1     :     0.000955
      g+2     :     0.001168
      g-2     :     0.001490
      g+3     :     0.001877
      g-3     :     0.000950
      g+4     :     0.001091
      g-4     :     0.001793
 17 H s       :     0.773023  s :     0.773023
      pz      :     0.075941  p :     0.189480
      px      :     0.054852
      py      :     0.058687
      dz2     :     0.019162  d :     0.066078
      dxz     :     0.015117
      dyz     :     0.014336
      dx2y2   :     0.009691
      dxy     :     0.007771
      f0      :     0.001930  f :     0.009670
      f+1     :     0.001528
      f-1     :     0.001639
      f+2     :     0.002087
      f-2     :     0.001581
      f+3     :     0.000405
      f-3     :     0.000501
 18 C s       :     2.539925  s :     2.539925
      pz      :     0.803776  p :     2.680902
      px      :     0.936807
      py      :     0.940320
      dz2     :     0.217391  d :     0.873892
      dxz     :     0.170563
      dyz     :     0.147488
      dx2y2   :     0.180963
      dxy     :     0.157487
      f0      :     0.038748  f :     0.238787
      f+1     :     0.042056
      f-1     :     0.044660
      f+2     :     0.033256
      f-2     :     0.016613
      f+3     :     0.029068
      f-3     :     0.034387
      g0      :     0.002834  g :     0.015599
      g+1     :     0.002595
      g-1     :     0.002146
      g+2     :     0.001403
      g-2     :     0.001551
      g+3     :     0.001060
      g-3     :     0.001134
      g+4     :     0.001398
      g-4     :     0.001478
 19 C s       :     2.538275  s :     2.538275
      pz      :     0.936445  p :     2.757396
      px      :     0.881222
      py      :     0.939728
      dz2     :     0.086057  d :     0.383270
      dxz     :     0.076021
      dyz     :     0.035695
      dx2y2   :     0.089003
      dxy     :     0.096494
      f0      :     0.010411  f :     0.074280
      f+1     :     0.010313
      f-1     :     0.003712
      f+2     :     0.010837
      f-2     :     0.008880
      f+3     :     0.013560
      f-3     :     0.016567
      g0      :     0.000307  g :     0.003851
      g+1     :     0.000534
      g-1     :     0.000086
      g+2     :     0.000365
      g-2     :     0.000264
      g+3     :     0.000509
      g-3     :     0.000244
      g+4     :     0.000763
      g-4     :     0.000780
 20 H s       :     0.781912  s :     0.781912
      pz      :     0.063509  p :     0.189968
      px      :     0.058783
      py      :     0.067676
      dz2     :     0.018488  d :     0.067499
      dxz     :     0.009275
      dyz     :     0.009631
      dx2y2   :     0.019410
      dxy     :     0.010695
      f0      :     0.000853  f :     0.009386
      f+1     :     0.001184
      f-1     :     0.001642
      f+2     :     0.001440
      f-2     :     0.001484
      f+3     :     0.001231
      f-3     :     0.001553
 21 H s       :     0.778454  s :     0.778454
      pz      :     0.084950  p :     0.189888
      px      :     0.049600
      py      :     0.055338
      dz2     :     0.017743  d :     0.067323
      dxz     :     0.021876
      dyz     :     0.023734
      dx2y2   :     0.003154
      dxy     :     0.000816
      f0      :     0.002780  f :     0.009421
      f+1     :     0.002603
      f-1     :     0.002816
      f+2     :     0.000863
      f-2     :     0.000308
      f+3     :     0.000037
      f-3     :     0.000013
 22 H s       :     0.783159  s :     0.783159
      pz      :     0.059408  p :     0.197970
      px      :     0.052137
      py      :     0.086426
      dz2     :     0.009326  d :     0.067987
      dxz     :     0.001877
      dyz     :     0.020594
      dx2y2   :     0.015039
      dxy     :     0.021150
      f0      :     0.000747  f :     0.009446
      f+1     :     0.000243
      f-1     :     0.002005
      f+2     :     0.001524
      f-2     :     0.000603
      f+3     :     0.002111
      f-3     :     0.002213
 23 C s       :     2.537002  s :     2.537002
      pz      :     0.937061  p :     2.757006
      px      :     0.935804
      py      :     0.884141
      dz2     :     0.097005  d :     0.388633
      dxz     :     0.029558
      dyz     :     0.075227
      dx2y2   :     0.096044
      dxy     :     0.090800
      f0      :     0.008963  f :     0.075574
      f+1     :     0.005920
      f-1     :     0.011867
      f+2     :     0.009506
      f-2     :     0.010402
      f+3     :     0.015708
      f-3     :     0.013209
      g0      :     0.000474  g :     0.003944
      g+1     :     0.000131
      g-1     :     0.000282
      g+2     :     0.000577
      g-2     :     0.000228
      g+3     :     0.000441
      g-3     :     0.000415
      g+4     :     0.000795
      g-4     :     0.000601
 24 H s       :     0.782472  s :     0.782472
      pz      :     0.054227  p :     0.189666
      px      :     0.086110
      py      :     0.049330
      dz2     :     0.006524  d :     0.067378
      dxz     :     0.023072
      dyz     :     0.000777
      dx2y2   :     0.014342
      dxy     :     0.022662
      f0      :     0.001015  f :     0.009367
      f+1     :     0.001425
      f-1     :     0.000277
      f+2     :     0.001693
      f-2     :     0.000289
      f+3     :     0.002150
      f-3     :     0.002518
 25 H s       :     0.776857  s :     0.776857
      pz      :     0.085028  p :     0.189090
      px      :     0.055590
      py      :     0.048472
      dz2     :     0.018338  d :     0.067542
      dxz     :     0.021888
      dyz     :     0.023419
      dx2y2   :     0.003120
      dxy     :     0.000778
      f0      :     0.002893  f :     0.009475
      f+1     :     0.002574
      f-1     :     0.002880
      f+2     :     0.000810
      f-2     :     0.000275
      f+3     :     0.000031
      f-3     :     0.000013
 26 H s       :     0.782385  s :     0.782385
      pz      :     0.063567  p :     0.190409
      px      :     0.063705
      py      :     0.063138
      dz2     :     0.018277  d :     0.067470
      dxz     :     0.008198
      dyz     :     0.010540
      dx2y2   :     0.019722
      dxy     :     0.010733
      f0      :     0.000816  f :     0.009376
      f+1     :     0.001066
      f-1     :     0.001771
      f+2     :     0.001442
      f-2     :     0.001433
      f+3     :     0.001282
      f-3     :     0.001567
 27 C s       :     2.537796  s :     2.537796
      pz      :     0.920155  p :     2.758187
      px      :     0.918114
      py      :     0.919918
      dz2     :     0.119911  d :     0.383343
      dxz     :     0.038376
      dyz     :     0.046034
      dx2y2   :     0.133054
      dxy     :     0.045969
      f0      :     0.009579  f :     0.074337
      f+1     :     0.009568
      f-1     :     0.010271
      f+2     :     0.011714
      f-2     :     0.010716
      f+3     :     0.010599
      f-3     :     0.011889
      g0      :     0.000369  g :     0.003856
      g+1     :     0.000330
      g-1     :     0.000396
      g+2     :     0.000165
      g-2     :     0.000564
      g+3     :     0.000531
      g-3     :     0.000676
      g+4     :     0.000308
      g-4     :     0.000516
 28 H s       :     0.778098  s :     0.778098
      pz      :     0.083973  p :     0.189872
      px      :     0.053140
      py      :     0.052759
      dz2     :     0.018898  d :     0.067382
      dxz     :     0.021552
      dyz     :     0.023200
      dx2y2   :     0.003205
      dxy     :     0.000526
      f0      :     0.002991  f :     0.009429
      f+1     :     0.002607
      f-1     :     0.002881
      f+2     :     0.000726
      f-2     :     0.000193
      f+3     :     0.000023
      f-3     :     0.000008
 29 H s       :     0.782114  s :     0.782114
      pz      :     0.052895  p :     0.190158
      px      :     0.084459
      py      :     0.052804
      dz2     :     0.006876  d :     0.067525
      dxz     :     0.022512
      dyz     :     0.000610
      dx2y2   :     0.015445
      dxy     :     0.022082
      f0      :     0.000983  f :     0.009392
      f+1     :     0.001495
      f-1     :     0.000246
      f+2     :     0.001736
      f-2     :     0.000206
      f+3     :     0.002250
      f-3     :     0.002476
 30 H s       :     0.782725  s :     0.782725
      pz      :     0.059661  p :     0.197812
      px      :     0.053987
      py      :     0.084164
      dz2     :     0.009274  d :     0.067964
      dxz     :     0.001306
      dyz     :     0.020679
      dx2y2   :     0.015357
      dxy     :     0.021348
      f0      :     0.000763  f :     0.009443
      f+1     :     0.000199
      f-1     :     0.001970
      f+2     :     0.001669
      f-2     :     0.000384
      f+3     :     0.002301
      f-3     :     0.002158
 31 C s       :     2.556345  s :     2.556345
      pz      :     0.787756  p :     2.668711
      px      :     0.882703
      py      :     0.998251
      dz2     :     0.192982  d :     0.691978
      dxz     :     0.116782
      dyz     :     0.167166
      dx2y2   :     0.113928
      dxy     :     0.101121
      f0      :     0.027183  f :     0.188026
      f+1     :     0.030482
      f-1     :     0.060546
      f+2     :     0.022807
      f-2     :     0.020719
      f+3     :     0.015061
      f-3     :     0.011227
      g0      :     0.003279  g :     0.018212
      g+1     :     0.002382
      g-1     :     0.002957
      g+2     :     0.001732
      g-2     :     0.002344
      g+3     :     0.001764
      g-3     :     0.001283
      g+4     :     0.001274
      g-4     :     0.001197
 32 C s       :     2.563546  s :     2.563546
      pz      :     0.967530  p :     2.667521
      px      :     0.798248
      py      :     0.901743
      dz2     :     0.152952  d :     0.627496
      dxz     :     0.105357
      dyz     :     0.161711
      dx2y2   :     0.111887
      dxy     :     0.095590
      f0      :     0.016845  f :     0.155571
      f+1     :     0.025943
      f-1     :     0.047189
      f+2     :     0.015032
      f-2     :     0.014359
      f+3     :     0.013653
      f-3     :     0.022549
      g0      :     0.002177  g :     0.014178
      g+1     :     0.001630
      g-1     :     0.002341
      g+2     :     0.000757
      g-2     :     0.001675
      g+3     :     0.001520
      g-3     :     0.001082
      g+4     :     0.001749
      g-4     :     0.001248
 33 C s       :     2.567296  s :     2.567296
      pz      :     0.963619  p :     2.690990
      px      :     0.804084
      py      :     0.923288
      dz2     :     0.138319  d :     0.511985
      dxz     :     0.097915
      dyz     :     0.160745
      dx2y2   :     0.047754
      dxy     :     0.067253
      f0      :     0.017220  f :     0.116867
      f+1     :     0.018554
      f-1     :     0.041580
      f+2     :     0.011851
      f-2     :     0.010987
      f+3     :     0.009244
      f-3     :     0.007431
      g0      :     0.001933  g :     0.011739
      g+1     :     0.001528
      g-1     :     0.002891
      g+2     :     0.001227
      g-2     :     0.000789
      g+3     :     0.001244
      g-3     :     0.000694
      g+4     :     0.000811
      g-4     :     0.000623
 34 H s       :     0.766628  s :     0.766628
      pz      :     0.052611  p :     0.194037
      px      :     0.064094
      py      :     0.077331
      dz2     :     0.013664  d :     0.068122
      dxz     :     0.009568
      dyz     :     0.014141
      dx2y2   :     0.017176
      dxy     :     0.013573
      f0      :     0.000720  f :     0.009892
      f+1     :     0.001055
      f-1     :     0.002127
      f+2     :     0.001336
      f-2     :     0.001720
      f+3     :     0.001332
      f-3     :     0.001603
 35 C s       :     2.583746  s :     2.583746
      pz      :     0.943417  p :     2.695107
      px      :     0.807006
      py      :     0.944685
      dz2     :     0.144534  d :     0.509342
      dxz     :     0.055825
      dyz     :     0.113698
      dx2y2   :     0.098959
      dxy     :     0.096327
      f0      :     0.008959  f :     0.115242
      f+1     :     0.011381
      f-1     :     0.035278
      f+2     :     0.018203
      f-2     :     0.016878
      f+3     :     0.013510
      f-3     :     0.011033
      g0      :     0.001414  g :     0.011906
      g+1     :     0.000605
      g-1     :     0.001301
      g+2     :     0.001138
      g-2     :     0.001873
      g+3     :     0.001815
      g-3     :     0.001454
      g+4     :     0.001139
      g-4     :     0.001166
 36 H s       :     0.785116  s :     0.785116
      pz      :     0.090950  p :     0.183683
      px      :     0.049169
      py      :     0.043564
      dz2     :     0.018823  d :     0.064037
      dxz     :     0.019806
      dyz     :     0.022988
      dx2y2   :     0.001130
      dxy     :     0.001290
      f0      :     0.002934  f :     0.009630
      f+1     :     0.002677
      f-1     :     0.003270
      f+2     :     0.000342
      f-2     :     0.000392
      f+3     :     0.000006
      f-3     :     0.000008
 37 C s       :     2.581999  s :     2.581999
      pz      :     0.972159  p :     2.703344
      px      :     0.812181
      py      :     0.919003
      dz2     :     0.126778  d :     0.504864
      dxz     :     0.101028
      dyz     :     0.160705
      dx2y2   :     0.061146
      dxy     :     0.055206
      f0      :     0.015854  f :     0.116063
      f+1     :     0.022928
      f-1     :     0.037854
      f+2     :     0.009149
      f-2     :     0.010837
      f+3     :     0.009438
      f-3     :     0.010003
      g0      :     0.002250  g :     0.012011
      g+1     :     0.001754
      g-1     :     0.002307
      g+2     :     0.000528
      g-2     :     0.001616
      g+3     :     0.001166
      g-3     :     0.000600
      g+4     :     0.000863
      g-4     :     0.000927
 38 H s       :     0.785033  s :     0.785033
      pz      :     0.055184  p :     0.184592
      px      :     0.053124
      py      :     0.076284
      dz2     :     0.014923  d :     0.064231
      dxz     :     0.007058
      dyz     :     0.015164
      dx2y2   :     0.013006
      dxy     :     0.014080
      f0      :     0.000796  f :     0.009682
      f+1     :     0.000435
      f-1     :     0.002780
      f+2     :     0.001555
      f-2     :     0.001528
      f+3     :     0.001266
      f-3     :     0.001321
 39 C s       :     2.568177  s :     2.568177
      pz      :     0.988245  p :     2.702644
      px      :     0.803485
      py      :     0.910914
      dz2     :     0.125871  d :     0.511794
      dxz     :     0.108783
      dyz     :     0.164108
      dx2y2   :     0.047066
      dxy     :     0.065967
      f0      :     0.016974  f :     0.118812
      f+1     :     0.018183
      f-1     :     0.039778
      f+2     :     0.013369
      f-2     :     0.012574
      f+3     :     0.009012
      f-3     :     0.008923
      g0      :     0.001994  g :     0.012086
      g+1     :     0.001586
      g-1     :     0.002820
      g+2     :     0.001164
      g-2     :     0.000853
      g+3     :     0.001291
      g-3     :     0.000885
      g+4     :     0.000961
      g-4     :     0.000532
 40 H s       :     0.764814  s :     0.764814
      pz      :     0.057906  p :     0.195599
      px      :     0.063255
      py      :     0.074438
      dz2     :     0.013588  d :     0.067479
      dxz     :     0.009374
      dyz     :     0.014027
      dx2y2   :     0.016751
      dxy     :     0.013739
      f0      :     0.000711  f :     0.009826
      f+1     :     0.000946
      f-1     :     0.002154
      f+2     :     0.001274
      f-2     :     0.001653
      f+3     :     0.001379
      f-3     :     0.001708
 41 C s       :     2.529414  s :     2.529414
      pz      :     0.910540  p :     2.707063
      px      :     0.906470
      py      :     0.890053
      dz2     :     0.173887  d :     0.789683
      dxz     :     0.138294
      dyz     :     0.160384
      dx2y2   :     0.163041
      dxy     :     0.154077
      f0      :     0.021132  f :     0.197852
      f+1     :     0.028894
      f-1     :     0.045334
      f+2     :     0.028467
      f-2     :     0.017168
      f+3     :     0.016455
      f-3     :     0.040401
      g0      :     0.001502  g :     0.011614
      g+1     :     0.001405
      g-1     :     0.001505
      g+2     :     0.001178
      g-2     :     0.001163
      g+3     :     0.001002
      g-3     :     0.001188
      g+4     :     0.001235
      g-4     :     0.001435
 42 C s       :     2.533267  s :     2.533267
      pz      :     0.923805  p :     2.739027
      px      :     0.926773
      py      :     0.888449
      dz2     :     0.122062  d :     0.393475
      dxz     :     0.026164
      dyz     :     0.069300
      dx2y2   :     0.113106
      dxy     :     0.062843
      f0      :     0.009001  f :     0.075275
      f+1     :     0.007935
      f-1     :     0.013178
      f+2     :     0.009902
      f-2     :     0.011537
      f+3     :     0.011652
      f-3     :     0.012069
      g0      :     0.000483  g :     0.003804
      g+1     :     0.000181
      g-1     :     0.000356
      g+2     :     0.000383
      g-2     :     0.000429
      g+3     :     0.000473
      g-3     :     0.000576
      g+4     :     0.000657
      g-4     :     0.000268
 43 H s       :     0.779179  s :     0.779179
      pz      :     0.053460  p :     0.189520
      px      :     0.086285
      py      :     0.049776
      dz2     :     0.006488  d :     0.067075
      dxz     :     0.023400
      dyz     :     0.000107
      dx2y2   :     0.012573
      dxy     :     0.024506
      f0      :     0.001030  f :     0.009329
      f+1     :     0.001476
      f-1     :     0.000211
      f+2     :     0.001908
      f-2     :     0.000036
      f+3     :     0.001626
      f-3     :     0.003042
 44 H s       :     0.775822  s :     0.775822
      pz      :     0.058833  p :     0.190018
      px      :     0.057864
      py      :     0.073322
      dz2     :     0.014255  d :     0.067613
      dxz     :     0.004644
      dyz     :     0.014770
      dx2y2   :     0.019453
      dxy     :     0.014491
      f0      :     0.000557  f :     0.009388
      f+1     :     0.000436
      f-1     :     0.002341
      f+2     :     0.001223
      f-2     :     0.001143
      f+3     :     0.001258
      f-3     :     0.002430
 45 H s       :     0.778047  s :     0.778047
      pz      :     0.087349  p :     0.195030
      px      :     0.055246
      py      :     0.052436
      dz2     :     0.018263  d :     0.068002
      dxz     :     0.022038
      dyz     :     0.024718
      dx2y2   :     0.002610
      dxy     :     0.000373
      f0      :     0.002854  f :     0.009423
      f+1     :     0.002656
      f-1     :     0.003189
      f+2     :     0.000567
      f-2     :     0.000130
      f+3     :     0.000020
      f-3     :     0.000007
 46 C s       :     2.532653  s :     2.532653
      pz      :     0.933704  p :     2.736040
      px      :     0.868305
      py      :     0.934031
      dz2     :     0.086043  d :     0.393969
      dxz     :     0.084037
      dyz     :     0.044574
      dx2y2   :     0.074198
      dxy     :     0.105118
      f0      :     0.012138  f :     0.075430
      f+1     :     0.010903
      f-1     :     0.001598
      f+2     :     0.014537
      f-2     :     0.008093
      f+3     :     0.011540
      f-3     :     0.016621
      g0      :     0.000265  g :     0.003799
      g+1     :     0.000672
      g-1     :     0.000084
      g+2     :     0.000425
      g-2     :     0.000164
      g+3     :     0.000781
      g-3     :     0.000062
      g+4     :     0.000305
      g-4     :     0.001043
 47 H s       :     0.777578  s :     0.777578
      pz      :     0.088293  p :     0.194807
      px      :     0.050994
      py      :     0.055520
      dz2     :     0.017270  d :     0.067967
      dxz     :     0.021624
      dyz     :     0.025443
      dx2y2   :     0.002833
      dxy     :     0.000795
      f0      :     0.002654  f :     0.009420
      f+1     :     0.002558
      f-1     :     0.003119
      f+2     :     0.000765
      f-2     :     0.000280
      f+3     :     0.000034
      f-3     :     0.000009
 48 H s       :     0.776004  s :     0.776004
      pz      :     0.060149  p :     0.190169
      px      :     0.053305
      py      :     0.076715
      dz2     :     0.013469  d :     0.067596
      dxz     :     0.005434
      dyz     :     0.014918
      dx2y2   :     0.018642
      dxy     :     0.015133
      f0      :     0.000566  f :     0.009383
      f+1     :     0.000511
      f-1     :     0.002233
      f+2     :     0.001079
      f-2     :     0.001302
      f+3     :     0.001282
      f-3     :     0.002411
 49 H s       :     0.773739  s :     0.773739
      pz      :     0.062153  p :     0.192408
      px      :     0.053846
      py      :     0.076410
      dz2     :     0.015617  d :     0.067271
      dxz     :     0.005844
      dyz     :     0.013580
      dx2y2   :     0.017702
      dxy     :     0.014529
      f0      :     0.000607  f :     0.009371
      f+1     :     0.000491
      f-1     :     0.002377
      f+2     :     0.001185
      f-2     :     0.001389
      f+3     :     0.001157
      f-3     :     0.002165
 50 C s       :     2.525436  s :     2.525436
      pz      :     0.881724  p :     2.730046
      px      :     0.924512
      py      :     0.923810
      dz2     :     0.095733  d :     0.404612
      dxz     :     0.082854
      dyz     :     0.104165
      dx2y2   :     0.066780
      dxy     :     0.055079
      f0      :     0.014984  f :     0.077339
      f+1     :     0.018170
      f-1     :     0.017246
      f+2     :     0.007829
      f-2     :     0.008648
      f+3     :     0.009166
      f-3     :     0.001296
      g0      :     0.000854  g :     0.003992
      g+1     :     0.000953
      g-1     :     0.000972
      g+2     :     0.000333
      g-2     :     0.000229
      g+3     :     0.000393
      g-3     :     0.000057
      g+4     :     0.000053
      g-4     :     0.000148
 51 H s       :     0.763237  s :     0.763237
      pz      :     0.062121  p :     0.207059
      px      :     0.062603
      py      :     0.082336
      dz2     :     0.017858  d :     0.069185
      dxz     :     0.007891
      dyz     :     0.012114
      dx2y2   :     0.017633
      dxy     :     0.013689
      f0      :     0.000867  f :     0.009598
      f+1     :     0.000660
      f-1     :     0.002235
      f+2     :     0.001570
      f-2     :     0.001560
      f+3     :     0.000837
      f-3     :     0.001868
 52 H s       :     0.761541  s :     0.761541
      pz      :     0.050193  p :     0.191909
      px      :     0.063272
      py      :     0.078445
      dz2     :     0.008832  d :     0.069120
      dxz     :     0.005441
      dyz     :     0.017599
      dx2y2   :     0.023158
      dxy     :     0.014089
      f0      :     0.000750  f :     0.009580
      f+1     :     0.000594
      f-1     :     0.001658
      f+2     :     0.000856
      f-2     :     0.001382
      f+3     :     0.001437
      f-3     :     0.002903
 53 H s       :     0.765192  s :     0.765192
      pz      :     0.051358  p :     0.203199
      px      :     0.093540
      py      :     0.058301
      dz2     :     0.007924  d :     0.069349
      dxz     :     0.020654
      dyz     :     0.001827
      dx2y2   :     0.013339
      dxy     :     0.025607
      f0      :     0.000835  f :     0.009593
      f+1     :     0.001847
      f-1     :     0.000228
      f+2     :     0.001639
      f-2     :     0.000513
      f+3     :     0.001691
      f-3     :     0.002839
 54 C s       :     2.609916  s :     2.609916
      pz      :     0.683422  p :     2.549109
      px      :     0.833356
      py      :     1.032330
      dz2     :     0.101984  d :     0.987927
      dxz     :     0.098084
      dyz     :     0.167907
      dx2y2   :     0.325474
      dxy     :     0.294478
      f0      :     0.018558  f :     0.289899
      f+1     :     0.016253
      f-1     :     0.024090
      f+2     :     0.039327
      f-2     :     0.027843
      f+3     :     0.069061
      f-3     :     0.094769
      g0      :     0.003545  g :     0.039447
      g+1     :     0.002135
      g-1     :     0.003636
      g+2     :     0.004088
      g-2     :     0.003076
      g+3     :     0.003903
      g-3     :     0.003409
      g+4     :     0.010077
      g-4     :     0.005577
 55 C s       :     2.565850  s :     2.565850
      pz      :     0.900031  p :     2.746191
      px      :     0.886251
      py      :     0.959909
      dz2     :     0.113278  d :     0.630790
      dxz     :     0.083277
      dyz     :     0.131590
      dx2y2   :     0.129105
      dxy     :     0.173539
      f0      :     0.013444  f :     0.156032
      f+1     :     0.013324
      f-1     :     0.024380
      f+2     :     0.018131
      f-2     :     0.029280
      f+3     :     0.029183
      f-3     :     0.028291
      g0      :     0.001289  g :     0.014925
      g+1     :     0.001517
      g-1     :     0.000960
      g+2     :     0.001740
      g-2     :     0.001266
      g+3     :     0.002320
      g-3     :     0.002090
      g+4     :     0.001839
      g-4     :     0.001904
 56 C s       :     2.577733  s :     2.577733
      pz      :     0.848388  p :     2.674398
      px      :     0.876719
      py      :     0.949291
      dz2     :     0.082773  d :     0.507748
      dxz     :     0.088045
      dyz     :     0.098577
      dx2y2   :     0.140888
      dxy     :     0.097466
      f0      :     0.014790  f :     0.117140
      f+1     :     0.012720
      f-1     :     0.013139
      f+2     :     0.012958
      f-2     :     0.023206
      f+3     :     0.016745
      f-3     :     0.023582
      g0      :     0.000925  g :     0.011890
      g+1     :     0.001600
      g-1     :     0.000845
      g+2     :     0.000812
      g-2     :     0.001523
      g+3     :     0.001635
      g-3     :     0.001840
      g+4     :     0.001242
      g-4     :     0.001467
 57 H s       :     0.774548  s :     0.774548
      pz      :     0.053951  p :     0.184127
      px      :     0.043453
      py      :     0.086723
      dz2     :     0.010393  d :     0.064617
      dxz     :     0.004346
      dyz     :     0.017723
      dx2y2   :     0.013539
      dxy     :     0.018615
      f0      :     0.000611  f :     0.009647
      f+1     :     0.000045
      f-1     :     0.002413
      f+2     :     0.001665
      f-2     :     0.001270
      f+3     :     0.002079
      f-3     :     0.001564
 58 C s       :     2.586282  s :     2.586282
      pz      :     0.854166  p :     2.708290
      px      :     0.872679
      py      :     0.981446
      dz2     :     0.059205  d :     0.497299
      dxz     :     0.076367
      dyz     :     0.107943
      dx2y2   :     0.133096
      dxy     :     0.120689
      f0      :     0.007774  f :     0.113130
      f+1     :     0.005173
      f-1     :     0.024656
      f+2     :     0.011162
      f-2     :     0.019610
      f+3     :     0.023294
      f-3     :     0.021461
      g0      :     0.001308  g :     0.011686
      g+1     :     0.000448
      g-1     :     0.001035
      g+2     :     0.001251
      g-2     :     0.001030
      g+3     :     0.001708
      g-3     :     0.001350
      g+4     :     0.001422
      g-4     :     0.002134
 59 H s       :     0.785363  s :     0.785363
      pz      :     0.070770  p :     0.185307
      px      :     0.070562
      py      :     0.043975
      dz2     :     0.016147  d :     0.064422
      dxz     :     0.013820
      dyz     :     0.012240
      dx2y2   :     0.009999
      dxy     :     0.012215
      f0      :     0.001178  f :     0.009665
      f+1     :     0.002202
      f-1     :     0.000578
      f+2     :     0.001821
      f-2     :     0.002251
      f+3     :     0.000793
      f-3     :     0.000843
 60 C s       :     2.588574  s :     2.588574
      pz      :     0.862930  p :     2.692096
      px      :     0.873103
      py      :     0.956063
      dz2     :     0.095992  d :     0.504415
      dxz     :     0.070162
      dyz     :     0.111807
      dx2y2   :     0.088895
      dxy     :     0.137558
      f0      :     0.010925  f :     0.113444
      f+1     :     0.010328
      f-1     :     0.019552
      f+2     :     0.014627
      f-2     :     0.022030
      f+3     :     0.020982
      f-3     :     0.015000
      g0      :     0.000926  g :     0.011597
      g+1     :     0.001404
      g-1     :     0.000731
      g+2     :     0.001737
      g-2     :     0.000958
      g+3     :     0.002000
      g-3     :     0.001715
      g+4     :     0.001146
      g-4     :     0.000980
 61 H s       :     0.785808  s :     0.785808
      pz      :     0.048704  p :     0.183926
      px      :     0.064024
      py      :     0.071198
      dz2     :     0.007478  d :     0.063939
      dxz     :     0.009761
      dyz     :     0.012020
      dx2y2   :     0.020990
      dxy     :     0.013690
      f0      :     0.000838  f :     0.009584
      f+1     :     0.000772
      f-1     :     0.001173
      f+2     :     0.000616
      f-2     :     0.001799
      f+3     :     0.002007
      f-3     :     0.002381
 62 C s       :     2.585572  s :     2.585572
      pz      :     0.870125  p :     2.707705
      px      :     0.900908
      py      :     0.936673
      dz2     :     0.076801  d :     0.498352
      dxz     :     0.087316
      dyz     :     0.105800
      dx2y2   :     0.130172
      dxy     :     0.098264
      f0      :     0.013866  f :     0.113336
      f+1     :     0.011797
      f-1     :     0.013298
      f+2     :     0.012221
      f-2     :     0.023630
      f+3     :     0.016751
      f-3     :     0.021774
      g0      :     0.000906  g :     0.011685
      g+1     :     0.001433
      g-1     :     0.000805
      g+2     :     0.000841
      g-2     :     0.001682
      g+3     :     0.001533
      g-3     :     0.001833
      g+4     :     0.001194
      g-4     :     0.001458
 63 H s       :     0.784785  s :     0.784785
      pz      :     0.055913  p :     0.185430
      px      :     0.045999
      py      :     0.083518
      dz2     :     0.011158  d :     0.064499
      dxz     :     0.004915
      dyz     :     0.016858
      dx2y2   :     0.013143
      dxy     :     0.018425
      f0      :     0.000592  f :     0.009672
      f+1     :     0.000042
      f-1     :     0.002499
      f+2     :     0.001659
      f-2     :     0.001366
      f+3     :     0.002027
      f-3     :     0.001487
 64 C s       :     2.577388  s :     2.577388
      pz      :     0.849810  p :     2.685892
      px      :     0.873276
      py      :     0.962806
      dz2     :     0.061958  d :     0.507059
      dxz     :     0.079191
      dyz     :     0.112158
      dx2y2   :     0.136297
      dxy     :     0.117456
      f0      :     0.007946  f :     0.116914
      f+1     :     0.005908
      f-1     :     0.026347
      f+2     :     0.011226
      f-2     :     0.019345
      f+3     :     0.024808
      f-3     :     0.021334
      g0      :     0.001240  g :     0.011896
      g+1     :     0.000491
      g-1     :     0.001026
      g+2     :     0.001410
      g-2     :     0.001034
      g+3     :     0.001738
      g-3     :     0.001366
      g+4     :     0.001419
      g-4     :     0.002172
 65 H s       :     0.774849  s :     0.774849
      pz      :     0.074337  p :     0.192076
      px      :     0.073516
      py      :     0.044223
      dz2     :     0.017189  d :     0.065775
      dxz     :     0.014264
      dyz     :     0.013227
      dx2y2   :     0.009762
      dxy     :     0.011334
      f0      :     0.001338  f :     0.009670
      f+1     :     0.002155
      f-1     :     0.000716
      f+2     :     0.001810
      f-2     :     0.002218
      f+3     :     0.000710
      f-3     :     0.000722
 66 H s       :     0.636055  s :     0.636055
      pz      :     0.089632  p :     0.323084
      px      :     0.077877
      py      :     0.155575
      dz2     :     0.026950  d :     0.128544
      dxz     :     0.008271
      dyz     :     0.031087
      dx2y2   :     0.028533
      dxy     :     0.033704
      f0      :     0.001264  f :     0.021467
      f+1     :     0.000288
      f-1     :     0.006152
      f+2     :     0.003285
      f-2     :     0.002840
      f+3     :     0.003769
      f-3     :     0.003869
 67 O s       :     3.270150  s :     3.270150
      pz      :     1.574475  p :     4.472054
      px      :     1.494820
      py      :     1.402760
      dz2     :     0.017248  d :     0.094711
      dxz     :     0.030075
      dyz     :     0.005347
      dx2y2   :     0.022939
      dxy     :     0.019101
      f0      :     0.001657  f :     0.019407
      f+1     :     0.005490
      f-1     :     0.000488
      f+2     :     0.003534
      f-2     :     0.002206
      f+3     :     0.002667
      f-3     :     0.003367
      g0      :     0.000117  g :     0.000989
      g+1     :     0.000120
      g-1     :     0.000014
      g+2     :     0.000170
      g-2     :     0.000059
      g+3     :     0.000128
      g-3     :     0.000124
      g+4     :     0.000110
      g-4     :     0.000147
 68 C s       :     2.634473  s :     2.634473
      pz      :     0.982323  p :     2.675019
      px      :     0.976608
      py      :     0.716088
      dz2     :     0.308796  d :     1.266212
      dxz     :     0.403692
      dyz     :     0.209619
      dx2y2   :     0.164970
      dxy     :     0.179135
      f0      :     0.066504  f :     0.377569
      f+1     :     0.118696
      f-1     :     0.051808
      f+2     :     0.048505
      f-2     :     0.028160
      f+3     :     0.030613
      f-3     :     0.033282
      g0      :     0.009562  g :     0.051999
      g+1     :     0.007686
      g-1     :     0.005631
      g+2     :     0.007735
      g-2     :     0.004283
      g+3     :     0.004132
      g-3     :     0.004559
      g+4     :     0.004703
      g-4     :     0.003707
 69 C s       :     2.584163  s :     2.584163
      pz      :     0.991085  p :     2.756816
      px      :     0.961811
      py      :     0.803920
      dz2     :     0.154470  d :     0.629886
      dxz     :     0.203886
      dyz     :     0.102224
      dx2y2   :     0.083832
      dxy     :     0.085475
      f0      :     0.023361  f :     0.153998
      f+1     :     0.049249
      f-1     :     0.023235
      f+2     :     0.017412
      f-2     :     0.012409
      f+3     :     0.014040
      f-3     :     0.014292
      g0      :     0.002661  g :     0.014284
      g+1     :     0.002760
      g-1     :     0.001647
      g+2     :     0.001513
      g-2     :     0.001002
      g+3     :     0.001101
      g-3     :     0.001348
      g+4     :     0.001242
      g-4     :     0.001008
 70 C s       :     2.581673  s :     2.581673
      pz      :     0.955507  p :     2.708145
      px      :     0.972286
      py      :     0.780351
      dz2     :     0.147551  d :     0.511338
      dxz     :     0.136144
      dyz     :     0.038265
      dx2y2   :     0.093777
      dxy     :     0.095602
      f0      :     0.014015  f :     0.116609
      f+1     :     0.035209
      f-1     :     0.007463
      f+2     :     0.018873
      f-2     :     0.017113
      f+3     :     0.011116
      f-3     :     0.012819
      g0      :     0.001381  g :     0.011782
      g+1     :     0.001812
      g-1     :     0.000361
      g+2     :     0.001560
      g-2     :     0.001231
      g+3     :     0.001457
      g-3     :     0.001594
      g+4     :     0.001271
      g-4     :     0.001116
 71 H s       :     0.786816  s :     0.786816
      pz      :     0.095053  p :     0.192615
      px      :     0.047357
      py      :     0.050204
      dz2     :     0.019333  d :     0.065997
      dxz     :     0.024071
      dyz     :     0.020045
      dx2y2   :     0.001311
      dxy     :     0.001236
      f0      :     0.003041  f :     0.009689
      f+1     :     0.003329
      f-1     :     0.002611
      f+2     :     0.000387
      f-2     :     0.000299
      f+3     :     0.000010
      f-3     :     0.000011
 72 C s       :     2.587618  s :     2.587618
      pz      :     0.994325  p :     2.724459
      px      :     0.935618
      py      :     0.794516
      dz2     :     0.152027  d :     0.506160
      dxz     :     0.159467
      dyz     :     0.097738
      dx2y2   :     0.055433
      dxy     :     0.041496
      f0      :     0.020131  f :     0.113274
      f+1     :     0.036869
      f-1     :     0.018010
      f+2     :     0.013085
      f-2     :     0.012357
      f+3     :     0.006223
      f-3     :     0.006599
      g0      :     0.001941  g :     0.011604
      g+1     :     0.003156
      g-1     :     0.001539
      g+2     :     0.000819
      g-2     :     0.000941
      g+3     :     0.000988
      g-3     :     0.001060
      g+4     :     0.000555
      g-4     :     0.000605
 73 H s       :     0.791707  s :     0.791707
      pz      :     0.049120  p :     0.187038
      px      :     0.083390
      py      :     0.054529
      dz2     :     0.010360  d :     0.064520
      dxz     :     0.018848
      dyz     :     0.004220
      dx2y2   :     0.014551
      dxy     :     0.016541
      f0      :     0.000782  f :     0.009629
      f+1     :     0.002431
      f-1     :     0.000256
      f+2     :     0.001568
      f-2     :     0.001118
      f+3     :     0.001768
      f-3     :     0.001707
 74 C s       :     2.588923  s :     2.588923
      pz      :     0.981753  p :     2.715359
      px      :     0.951955
      py      :     0.781651
      dz2     :     0.119228  d :     0.509633
      dxz     :     0.189372
      dyz     :     0.083566
      dx2y2   :     0.056353
      dxy     :     0.061114
      f0      :     0.018293  f :     0.113726
      f+1     :     0.037468
      f-1     :     0.018846
      f+2     :     0.011434
      f-2     :     0.007821
      f+3     :     0.009688
      f-3     :     0.010176
      g0      :     0.002455  g :     0.011565
      g+1     :     0.002113
      g-1     :     0.001460
      g+2     :     0.001278
      g-2     :     0.000625
      g+3     :     0.000632
      g-3     :     0.001022
      g+4     :     0.001115
      g-4     :     0.000867
 75 H s       :     0.791811  s :     0.791811
      pz      :     0.062719  p :     0.186191
      px      :     0.068881
      py      :     0.054591
      dz2     :     0.018280  d :     0.064229
      dxz     :     0.013548
      dyz     :     0.009197
      dx2y2   :     0.011898
      dxy     :     0.011306
      f0      :     0.001253  f :     0.009597
      f+1     :     0.002584
      f-1     :     0.000673
      f+2     :     0.001644
      f-2     :     0.001611
      f+3     :     0.000957
      f-3     :     0.000876
 76 C s       :     2.587682  s :     2.587682
      pz      :     0.950050  p :     2.724406
      px      :     0.976897
      py      :     0.797459
      dz2     :     0.147953  d :     0.506220
      dxz     :     0.136377
      dyz     :     0.036379
      dx2y2   :     0.091959
      dxy     :     0.093553
      f0      :     0.013915  f :     0.113290
      f+1     :     0.034156
      f-1     :     0.006973
      f+2     :     0.018783
      f-2     :     0.016879
      f+3     :     0.010523
      f-3     :     0.012060
      g0      :     0.001368  g :     0.011601
      g+1     :     0.001857
      g-1     :     0.000339
      g+2     :     0.001557
      g-2     :     0.001195
      g+3     :     0.001463
      g-3     :     0.001608
      g+4     :     0.001155
      g-4     :     0.001059
 77 H s       :     0.791859  s :     0.791859
      pz      :     0.090531  p :     0.186947
      px      :     0.045481
      py      :     0.050935
      dz2     :     0.019014  d :     0.064505
      dxz     :     0.023162
      dyz     :     0.020090
      dx2y2   :     0.001201
      dxy     :     0.001039
      f0      :     0.003035  f :     0.009626
      f+1     :     0.003298
      f-1     :     0.002638
      f+2     :     0.000354
      f-2     :     0.000286
      f+3     :     0.000009
      f-3     :     0.000006
 78 C s       :     2.581425  s :     2.581425
      pz      :     0.992178  p :     2.708340
      px      :     0.939575
      py      :     0.776588
      dz2     :     0.152572  d :     0.511701
      dxz     :     0.157352
      dyz     :     0.100170
      dx2y2   :     0.057980
      dxy     :     0.043627
      f0      :     0.021561  f :     0.116673
      f+1     :     0.036672
      f-1     :     0.018885
      f+2     :     0.013527
      f-2     :     0.012759
      f+3     :     0.006446
      f-3     :     0.006822
      g0      :     0.002020  g :     0.011777
      g+1     :     0.003123
      g-1     :     0.001644
      g+2     :     0.000847
      g-2     :     0.000927
      g+3     :     0.000982
      g-3     :     0.001067
      g+4     :     0.000559
      g-4     :     0.000608
 79 H s       :     0.786665  s :     0.786665
      pz      :     0.050026  p :     0.192597
      px      :     0.088456
      py      :     0.054114
      dz2     :     0.010227  d :     0.066015
      dxz     :     0.020145
      dyz     :     0.004297
      dx2y2   :     0.014769
      dxy     :     0.016578
      f0      :     0.000800  f :     0.009682
      f+1     :     0.002437
      f-1     :     0.000277
      f+2     :     0.001570
      f-2     :     0.001126
      f+3     :     0.001767
      f-3     :     0.001705
 80 O s       :     3.252722  s :     3.252722
      pz      :     1.467386  p :     4.432047
      px      :     1.563441
      py      :     1.401220
      dz2     :     0.035882  d :     0.096251
      dxz     :     0.030612
      dyz     :     0.021126
      dx2y2   :     0.004556
      dxy     :     0.004076
      f0      :     0.006019  f :     0.019569
      f+1     :     0.006050
      f-1     :     0.003972
      f+2     :     0.001681
      f-2     :     0.001504
      f+3     :     0.000218
      f-3     :     0.000125
      g0      :     0.000278  g :     0.000955
      g+1     :     0.000273
      g-1     :     0.000187
      g+2     :     0.000108
      g-2     :     0.000081
      g+3     :     0.000014
      g-3     :     0.000010
      g+4     :     0.000001
      g-4     :     0.000002
 81 H s       :     0.664536  s :     0.664536
      pz      :     0.092134  p :     0.392340
      px      :     0.116680
      py      :     0.183526
      dz2     :     0.020311  d :     0.128414
      dxz     :     0.012616
      dyz     :     0.030842
      dx2y2   :     0.030160
      dxy     :     0.034486
      f0      :     0.001464  f :     0.022019
      f+1     :     0.000833
      f-1     :     0.004804
      f+2     :     0.003572
      f-2     :     0.003494
      f+3     :     0.003330
      f-3     :     0.004523


                      *****************************
                      * MAYER POPULATION ANALYSIS *
                      *****************************

  NA   - Mulliken gross atomic population
  ZA   - Total nuclear charge
  QA   - Mulliken gross atomic charge
  VA   - Mayer's total valence
  BVA  - Mayer's bonded valence
  FA   - Mayer's free valence

  ATOM       NA         ZA         QA         VA         BVA        FA
  0 O      8.5323     8.0000    -0.5323     1.9732     1.9732     0.0000
  1 O      8.2462     8.0000    -0.2462     2.2882     2.2882    -0.0000
  2 N      7.3250     7.0000    -0.3250     3.1468     3.1468     0.0000
  3 N      7.0637     7.0000    -0.0637     3.3427     3.3427    -0.0000
  4 C      5.6696     6.0000     0.3304     3.9436     3.9436     0.0000
  5 C      5.6897     6.0000     0.3103     3.5170     3.5170    -0.0000
  6 H      0.9688     1.0000     0.0312     1.0088     1.0088     0.0000
  7 C      5.8523     6.0000     0.1477     3.6735     3.6735     0.0000
  8 C      6.2421     6.0000    -0.2421     3.9454     3.9454     0.0000
  9 H      0.9149     1.0000     0.0851     1.0440     1.0440     0.0000
 10 C      6.1348     6.0000    -0.1348     3.9995     3.9995     0.0000
 11 H      0.8435     1.0000     0.1565     0.9646     0.9646     0.0000
 12 C      6.1188     6.0000    -0.1188     3.9786     3.9786     0.0000
 13 H      0.8578     1.0000     0.1422     0.9710     0.9710    -0.0000
 14 C      6.1305     6.0000    -0.1305     3.9733     3.9733    -0.0000
 15 H      0.8526     1.0000     0.1474     0.9679     0.9679     0.0000
 16 C      6.1541     6.0000    -0.1541     3.9437     3.9437     0.0000
 17 H      0.8969     1.0000     0.1031     1.0144     1.0144    -0.0000
 18 C      5.9925     6.0000     0.0075     4.2448     4.2448    -0.0000
 19 C      6.2518     6.0000    -0.2518     3.9331     3.9331    -0.0000
 20 H      0.8882     1.0000     0.1118     0.9925     0.9925     0.0000
 21 H      0.8841     1.0000     0.1159     0.9830     0.9830     0.0000
 22 H      0.9129     1.0000     0.0871     1.0083     1.0083     0.0000
 23 C      6.2917     6.0000    -0.2917     3.9723     3.9723    -0.0000
 24 H      0.8821     1.0000     0.1179     0.9823     0.9823     0.0000
 25 H      0.8832     1.0000     0.1168     0.9863     0.9863    -0.0000
 26 H      0.8895     1.0000     0.1105     0.9869     0.9869    -0.0000
 27 C      6.2458     6.0000    -0.2458     3.9348     3.9348     0.0000
 28 H      0.8832     1.0000     0.1168     0.9832     0.9832     0.0000
 29 H      0.8905     1.0000     0.1095     0.9902     0.9902    -0.0000
 30 H      0.9135     1.0000     0.0865     1.0082     1.0082     0.0000
 31 C      5.7393     6.0000     0.2607     3.4072     3.4072     0.0000
 32 C      6.0206     6.0000    -0.0206     3.7458     3.7458     0.0000
 33 C      6.0453     6.0000    -0.0453     3.8922     3.8922     0.0000
 34 H      0.9011     1.0000     0.0989     0.9889     0.9889     0.0000
 35 C      6.1364     6.0000    -0.1364     3.9837     3.9837    -0.0000
 36 H      0.8524     1.0000     0.1476     0.9669     0.9669    -0.0000
 37 C      6.1104     6.0000    -0.1104     3.9442     3.9442    -0.0000
 38 H      0.8360     1.0000     0.1640     0.9587     0.9587    -0.0000
 39 C      6.1688     6.0000    -0.1688     3.9602     3.9602    -0.0000
 40 H      0.9052     1.0000     0.0948     1.0238     1.0238    -0.0000
 41 C      6.1290     6.0000    -0.1290     4.1841     4.1841     0.0000
 42 C      6.2663     6.0000    -0.2663     3.9941     3.9941    -0.0000
 43 H      0.8841     1.0000     0.1159     0.9884     0.9884    -0.0000
 44 H      0.8857     1.0000     0.1143     0.9837     0.9837    -0.0000
 45 H      0.8979     1.0000     0.1021     0.9866     0.9866     0.0000
 46 C      6.2233     6.0000    -0.2233     3.9805     3.9805     0.0000
 47 H      0.9073     1.0000     0.0927     0.9925     0.9925     0.0000
 48 H      0.8914     1.0000     0.1086     0.9832     0.9832     0.0000
 49 H      0.9109     1.0000     0.0891     0.9954     0.9954     0.0000
 50 C      6.2522     6.0000    -0.2522     3.9595     3.9595     0.0000
 51 H      0.8976     1.0000     0.1024     0.9993     0.9993    -0.0000
 52 H      0.8953     1.0000     0.1047     0.9679     0.9679     0.0000
 53 H      0.8844     1.0000     0.1156     0.9906     0.9906    -0.0000
 54 C      5.7275     6.0000     0.2725     4.1174     4.1174     0.0000
 55 C      5.9071     6.0000     0.0929     3.7934     3.7934     0.0000
 56 C      6.1148     6.0000    -0.1148     3.9578     3.9578    -0.0000
 57 H      0.8623     1.0000     0.1377     0.9851     0.9851     0.0000
 58 C      6.1263     6.0000    -0.1263     3.9786     3.9786     0.0000
 59 H      0.8485     1.0000     0.1515     0.9707     0.9707    -0.0000
 60 C      6.0861     6.0000    -0.0861     3.9625     3.9625     0.0000
 61 H      0.8519     1.0000     0.1481     0.9719     0.9719    -0.0000
 62 C      6.1225     6.0000    -0.1225     3.9769     3.9769     0.0000
 63 H      0.8444     1.0000     0.1556     0.9686     0.9686     0.0000
 64 C      6.1230     6.0000    -0.1230     3.9485     3.9485     0.0000
 65 H      0.9106     1.0000     0.0894     1.0165     1.0165     0.0000
 66 H      0.8612     1.0000     0.1388     1.0116     1.0116    -0.0000
 67 O      8.6185     8.0000    -0.6185     1.8223     1.8223     0.0000
 68 C      5.5959     6.0000     0.4041     4.2114     4.2114     0.0000
 69 C      6.0525     6.0000    -0.0525     3.7657     3.7657    -0.0000
 70 C      6.0964     6.0000    -0.0964     3.8755     3.8755     0.0000
 71 H      0.8954     1.0000     0.1046     1.0189     1.0189     0.0000
 72 C      6.1467     6.0000    -0.1467     3.9738     3.9738    -0.0000
 73 H      0.8571     1.0000     0.1429     0.9742     0.9742    -0.0000
 74 C      6.1042     6.0000    -0.1042     3.9605     3.9605    -0.0000
 75 H      0.8603     1.0000     0.1397     0.9760     0.9760     0.0000
 76 C      6.1477     6.0000    -0.1477     3.9835     3.9835    -0.0000
 77 H      0.8554     1.0000     0.1446     0.9730     0.9730     0.0000
 78 C      6.0809     6.0000    -0.0809     3.8669     3.8669    -0.0000
 79 H      0.9018     1.0000     0.0982     1.0207     1.0207    -0.0000
 80 O      8.6451     8.0000    -0.6451     1.8075     1.8075    -0.0000
 81 H      0.8123     1.0000     0.1877     1.0896     1.0896    -0.0000

  Mayer bond orders larger than 0.100000
B(  0-O ,  3-N ) :   0.1274 B(  0-O ,  4-C ) :   1.6957 B(  1-O , 54-C ) :   2.1624 
B(  2-N ,  4-C ) :   1.3946 B(  2-N , 18-C ) :   0.8729 B(  2-N , 81-H ) :   0.8768 
B(  3-N ,  5-C ) :   0.7254 B(  3-N , 31-C ) :   0.8086 B(  3-N , 54-C ) :   0.7830 
B(  3-N , 66-H ) :   0.9160 B(  4-C ,  5-C ) :   0.8196 B(  5-C ,  6-H ) :   0.9099 
B(  5-C ,  7-C ) :   0.9469 B(  7-C ,  8-C ) :   1.2676 B(  7-C , 16-C ) :   1.3690 
B(  8-C ,  9-H ) :   0.9372 B(  8-C , 10-C ) :   1.5301 B( 10-C , 11-H ) :   0.9055 
B( 10-C , 12-C ) :   1.4474 B( 12-C , 13-H ) :   0.9199 B( 12-C , 14-C ) :   1.4470 
B( 14-C , 15-H ) :   0.9083 B( 14-C , 16-C ) :   1.4947 B( 16-C , 17-H ) :   0.9286 
B( 18-C , 19-C ) :   1.0643 B( 18-C , 23-C ) :   1.0907 B( 18-C , 27-C ) :   1.0631 
B( 19-C , 20-H ) :   0.9610 B( 19-C , 21-H ) :   0.9556 B( 19-C , 22-H ) :   0.9625 
B( 23-C , 24-H ) :   0.9555 B( 23-C , 25-H ) :   0.9571 B( 23-C , 26-H ) :   0.9596 
B( 27-C , 28-H ) :   0.9543 B( 27-C , 29-H ) :   0.9613 B( 27-C , 30-H ) :   0.9613 
B( 31-C , 32-C ) :   1.1940 B( 31-C , 33-C ) :  -0.1015 B( 31-C , 39-C ) :   1.3349 
B( 32-C , 33-C ) :   1.4630 B( 32-C , 41-C ) :   0.9010 B( 33-C , 34-H ) :   0.9224 
B( 33-C , 35-C ) :   1.4749 B( 35-C , 36-H ) :   0.9116 B( 35-C , 37-C ) :   1.4191 
B( 37-C , 38-H ) :   0.9053 B( 37-C , 39-C ) :   1.4985 B( 39-C , 40-H ) :   0.9428 
B( 41-C , 42-C ) :   1.0996 B( 41-C , 46-C ) :   1.0397 B( 41-C , 50-C ) :   1.0767 
B( 42-C , 43-H ) :   0.9582 B( 42-C , 44-H ) :   0.9479 B( 42-C , 45-H ) :   0.9557 
B( 46-C , 47-H ) :   0.9544 B( 46-C , 48-H ) :   0.9480 B( 46-C , 49-H ) :   0.9764 
B( 50-C , 51-H ) :   0.9466 B( 50-C , 52-H ) :   0.9426 B( 50-C , 53-H ) :   0.9421 
B( 54-C , 55-C ) :   1.0428 B( 55-C , 56-C ) :   1.3540 B( 55-C , 64-C ) :   1.3201 
B( 56-C , 57-H ) :   0.9308 B( 56-C , 58-C ) :   1.4759 B( 58-C , 59-H ) :   0.9212 
B( 58-C , 60-C ) :   1.4341 B( 60-C , 61-H ) :   0.9261 B( 60-C , 62-C ) :   1.4387 
B( 62-C , 63-H ) :   0.9208 B( 62-C , 64-C ) :   1.4784 B( 64-C , 65-H ) :   0.9450 
B( 67-O , 68-C ) :   1.6758 B( 68-C , 69-C ) :   0.9763 B( 68-C , 80-O ) :   1.5870 
B( 69-C , 70-C ) :   1.3639 B( 69-C , 78-C ) :   1.3559 B( 70-C , 71-H ) :   0.9381 
B( 70-C , 72-C ) :   1.4559 B( 72-C , 73-H ) :   0.9291 B( 72-C , 74-C ) :   1.4470 
B( 74-C , 75-H ) :   0.9297 B( 74-C , 76-C ) :   1.4489 B( 76-C , 77-H ) :   0.9289 
B( 76-C , 78-C ) :   1.4598 B( 78-C , 79-H ) :   0.9393 B( 80-O , 81-H ) :   0.1532 


-------
TIMINGS
-------

Total SCF time: 0 days 0 hours 38 min 53 sec 

Total time                  ....    2333.838 sec
Sum of individual times     ....    2285.128 sec  ( 97.9%)

Fock matrix formation       ....    2160.200 sec  ( 92.6%)
  Split-RI-J                ....      96.046 sec  (  4.4% of F)
  Chain of spheres X        ....    1771.769 sec  ( 82.0% of F)
  XC integration            ....     149.406 sec  (  6.9% of F)
    Basis function eval.    ....       6.250 sec  (  4.2% of XC)
    Density eval.           ....      67.106 sec  ( 44.9% of XC)
    XC-Functional eval.     ....       1.252 sec  (  0.8% of XC)
    XC-Potential eval.      ....      37.413 sec  ( 25.0% of XC)
Diagonalization             ....      25.387 sec  (  1.1%)
Density matrix formation    ....       4.573 sec  (  0.2%)
Population analysis         ....      10.254 sec  (  0.4%)
Initial guess               ....      11.970 sec  (  0.5%)
Orbital Transformation      ....       0.000 sec  (  0.0%)
Orbital Orthonormalization  ....       0.000 sec  (  0.0%)
DIIS solution               ....      19.102 sec  (  0.8%)
SOSCF solution              ....      20.845 sec  (  0.9%)
Grid generation             ....      32.797 sec  (  1.4%)

Maximum memory used throughout the entire SCF-calculation: 1723.8 MB
[1720885388.649055] [node109:1812231:0]          mpool.c:43   UCX  WARN  object 0x1354b940 was not returned to mpool ucp_requests
[1720885388.649075] [node109:1812231:0]          mpool.c:43   UCX  WARN  object 0x1354bcc0 was not returned to mpool ucp_requests
[1720885388.649082] [node109:1812231:0]          mpool.c:43   UCX  WARN  object 0x1354c040 was not returned to mpool ucp_requests
[1720885388.649085] [node109:1812231:0]          mpool.c:43   UCX  WARN  object 0x1354c580 was not returned to mpool ucp_requests
[1720885388.649089] [node109:1812231:0]          mpool.c:43   UCX  WARN  object 0x1354c740 was not returned to mpool ucp_requests
[1720885388.649093] [node109:1812231:0]          mpool.c:43   UCX  WARN  object 0x1354c900 was not returned to mpool ucp_requests
[1720885388.649096] [node109:1812231:0]          mpool.c:43   UCX  WARN  object 0x1354cac0 was not returned to mpool ucp_requests
[1720885388.649100] [node109:1812231:0]          mpool.c:43   UCX  WARN  object 0x1354ce40 was not returned to mpool ucp_requests
[1720885388.649103] [node109:1812231:0]          mpool.c:43   UCX  WARN  object 0x1354d000 was not returned to mpool ucp_requests
[1720885388.649107] [node109:1812231:0]          mpool.c:43   UCX  WARN  object 0x1354d1c0 was not returned to mpool ucp_requests
[1720885388.649111] [node109:1812231:0]          mpool.c:43   UCX  WARN  object 0x1354d380 was not returned to mpool ucp_requests
[1720885388.649114] [node109:1812231:0]          mpool.c:43   UCX  WARN  object 0x1354d540 was not returned to mpool ucp_requests
[1720885388.649118] [node109:1812231:0]          mpool.c:43   UCX  WARN  object 0x1354d8c0 was not returned to mpool ucp_requests
[1720885388.649122] [node109:1812231:0]          mpool.c:43   UCX  WARN  object 0x1354da80 was not returned to mpool ucp_requests
[1720885388.649125] [node109:1812231:0]          mpool.c:43   UCX  WARN  object 0x1354dc40 was not returned to mpool ucp_requests
[1720885388.649128] [node109:1812231:0]          mpool.c:43   UCX  WARN  object 0x1354de00 was not returned to mpool ucp_requests
[1720885388.649133] [node109:1812231:0]          mpool.c:43   UCX  WARN  object 0x1354dfc0 was not returned to mpool ucp_requests
[1720885388.649135] [node109:1812231:0]          mpool.c:43   UCX  WARN  object 0x1354e180 was not returned to mpool ucp_requests
[1720885388.650057] [node109:1812247:0]          mpool.c:43   UCX  WARN  object 0x135cc800 was not returned to mpool ucp_requests
[1720885388.650070] [node109:1812247:0]          mpool.c:43   UCX  WARN  object 0x135cc9c0 was not returned to mpool ucp_requests
[1720885388.650073] [node109:1812247:0]          mpool.c:43   UCX  WARN  object 0x135ccb80 was not returned to mpool ucp_requests
[1720885388.650076] [node109:1812247:0]          mpool.c:43   UCX  WARN  object 0x135ccd40 was not returned to mpool ucp_requests
[1720885388.650079] [node109:1812247:0]          mpool.c:43   UCX  WARN  object 0x135ccf00 was not returned to mpool ucp_requests
[1720885388.650081] [node109:1812247:0]          mpool.c:43   UCX  WARN  object 0x135cd0c0 was not returned to mpool ucp_requests
[1720885388.650084] [node109:1812247:0]          mpool.c:43   UCX  WARN  object 0x135cd280 was not returned to mpool ucp_requests
[1720885388.650087] [node109:1812247:0]          mpool.c:43   UCX  WARN  object 0x135cd440 was not returned to mpool ucp_requests
[1720885388.650089] [node109:1812247:0]          mpool.c:43   UCX  WARN  object 0x135cd600 was not returned to mpool ucp_requests
[1720885388.650091] [node109:1812247:0]          mpool.c:43   UCX  WARN  object 0x135cd7c0 was not returned to mpool ucp_requests
[1720885388.650094] [node109:1812247:0]          mpool.c:43   UCX  WARN  object 0x135cd980 was not returned to mpool ucp_requests
[1720885388.650097] [node109:1812247:0]          mpool.c:43   UCX  WARN  object 0x135cdb40 was not returned to mpool ucp_requests
[1720885388.650099] [node109:1812247:0]          mpool.c:43   UCX  WARN  object 0x135cdd00 was not returned to mpool ucp_requests
[1720885388.650102] [node109:1812247:0]          mpool.c:43   UCX  WARN  object 0x135cdec0 was not returned to mpool ucp_requests
[1720885388.650105] [node109:1812247:0]          mpool.c:43   UCX  WARN  object 0x135ce080 was not returned to mpool ucp_requests
[1720885388.650107] [node109:1812247:0]          mpool.c:43   UCX  WARN  object 0x135ce240 was not returned to mpool ucp_requests
[1720885388.650110] [node109:1812247:0]          mpool.c:43   UCX  WARN  object 0x135ce400 was not returned to mpool ucp_requests
[1720885388.650113] [node109:1812247:0]          mpool.c:43   UCX  WARN  object 0x135ce5c0 was not returned to mpool ucp_requests
[1720885388.650115] [node109:1812247:0]          mpool.c:43   UCX  WARN  object 0x135ce780 was not returned to mpool ucp_requests
[1720885388.650118] [node109:1812247:0]          mpool.c:43   UCX  WARN  object 0x135ce940 was not returned to mpool ucp_requests
[1720885388.650121] [node109:1812247:0]          mpool.c:43   UCX  WARN  object 0x135ceb00 was not returned to mpool ucp_requests
[1720885388.650123] [node109:1812247:0]          mpool.c:43   UCX  WARN  object 0x135cecc0 was not returned to mpool ucp_requests
[1720885388.657732] [node109:1812238:0]          mpool.c:43   UCX  WARN  object 0x147a05c0 was not returned to mpool ucp_requests
[1720885388.657753] [node109:1812238:0]          mpool.c:43   UCX  WARN  object 0x147a0780 was not returned to mpool ucp_requests
[1720885388.657756] [node109:1812238:0]          mpool.c:43   UCX  WARN  object 0x147a0b00 was not returned to mpool ucp_requests
[1720885388.657759] [node109:1812238:0]          mpool.c:43   UCX  WARN  object 0x147a0cc0 was not returned to mpool ucp_requests
[1720885388.657762] [node109:1812238:0]          mpool.c:43   UCX  WARN  object 0x147a0e80 was not returned to mpool ucp_requests
[1720885388.657764] [node109:1812238:0]          mpool.c:43   UCX  WARN  object 0x147a1040 was not returned to mpool ucp_requests
[1720885388.657766] [node109:1812238:0]          mpool.c:43   UCX  WARN  object 0x147a1200 was not returned to mpool ucp_requests
[1720885388.657769] [node109:1812238:0]          mpool.c:43   UCX  WARN  object 0x147a13c0 was not returned to mpool ucp_requests
[1720885388.657772] [node109:1812238:0]          mpool.c:43   UCX  WARN  object 0x147a1580 was not returned to mpool ucp_requests
[1720885388.657774] [node109:1812238:0]          mpool.c:43   UCX  WARN  object 0x147a1740 was not returned to mpool ucp_requests
[1720885388.657777] [node109:1812238:0]          mpool.c:43   UCX  WARN  object 0x147a1900 was not returned to mpool ucp_requests
[1720885388.657779] [node109:1812238:0]          mpool.c:43   UCX  WARN  object 0x147a1ac0 was not returned to mpool ucp_requests
[1720885388.657782] [node109:1812238:0]          mpool.c:43   UCX  WARN  object 0x147a1c80 was not returned to mpool ucp_requests
[1720885388.657785] [node109:1812238:0]          mpool.c:43   UCX  WARN  object 0x147a1e40 was not returned to mpool ucp_requests
[1720885388.657787] [node109:1812238:0]          mpool.c:43   UCX  WARN  object 0x147a2000 was not returned to mpool ucp_requests
[1720885388.657790] [node109:1812238:0]          mpool.c:43   UCX  WARN  object 0x147a21c0 was not returned to mpool ucp_requests
[1720885388.657792] [node109:1812238:0]          mpool.c:43   UCX  WARN  object 0x147a2380 was not returned to mpool ucp_requests
[1720885388.657795] [node109:1812238:0]          mpool.c:43   UCX  WARN  object 0x147a2540 was not returned to mpool ucp_requests
[1720885388.657797] [node109:1812238:0]          mpool.c:43   UCX  WARN  object 0x147a2700 was not returned to mpool ucp_requests
[1720885388.657799] [node109:1812238:0]          mpool.c:43   UCX  WARN  object 0x147a28c0 was not returned to mpool ucp_requests
[1720885388.657802] [node109:1812238:0]          mpool.c:43   UCX  WARN  object 0x147a2c40 was not returned to mpool ucp_requests
[1720885388.657804] [node109:1812238:0]          mpool.c:43   UCX  WARN  object 0x147a2e00 was not returned to mpool ucp_requests
[1720885388.657807] [node109:1812238:0]          mpool.c:43   UCX  WARN  object 0x147a2fc0 was not returned to mpool ucp_requests
[1720885388.657374] [node109:1812245:0]          mpool.c:43   UCX  WARN  object 0x13da59c0 was not returned to mpool ucp_requests
[1720885388.657398] [node109:1812245:0]          mpool.c:43   UCX  WARN  object 0x13da5d40 was not returned to mpool ucp_requests
[1720885388.657402] [node109:1812245:0]          mpool.c:43   UCX  WARN  object 0x13da5f00 was not returned to mpool ucp_requests
[1720885388.657405] [node109:1812245:0]          mpool.c:43   UCX  WARN  object 0x13da60c0 was not returned to mpool ucp_requests
[truncated: 48,594 more chars]
