# Supplementary material for: A stereodivergent multicomponent approach for the synthesis of C–N atropisomeric peptide analogues
Source: Chem Sci. 2024 Sep 16;15(40):16743–51. doi: 10.1039/d4sc04700a (PMC11418089; doi:10.1039/d4sc04700a)
Supplement: SC-015-D4SC04700A-s001 [file SC-015-D4SC04700A-s001.zip › CompData/_5_1a-BzOH/AmidiniumBzoateS3Bfreq.out]

                                 *****************
                                 * O   R   C   A *
                                 *****************

                                            #,                                       
                                            ###                                      
                                            ####                                     
                                            #####                                    
                                            ######                                   
                                           ########,                                 
                                     ,,################,,,,,                         
                               ,,#################################,,                 
                          ,,##########################################,,             
                       ,#########################################, ''#####,          
                    ,#############################################,,   '####,        
                  ,##################################################,,,,####,       
                ,###########''''           ''''###############################       
              ,#####''   ,,,,##########,,,,          '''####'''          '####       
            ,##' ,,,,###########################,,,                        '##       
           ' ,,###''''                  '''############,,,                           
         ,,##''                                '''############,,,,        ,,,,,,###''
      ,#''                                            '''#######################'''  
     '                                                          ''''####''''         
             ,#######,   #######,   ,#######,      ##                                
            ,#'     '#,  ##    ##  ,#'     '#,    #''#        ######   ,####,        
            ##       ##  ##   ,#'  ##            #'  '#       #        #'  '#        
            ##       ##  #######   ##           ,######,      #####,   #    #        
            '#,     ,#'  ##    ##  '#,     ,#' ,#      #,         ##   #,  ,#        
             '#######'   ##     ##  '#######'  #'      '#     #####' # '####'        


                  #######################################################
                  #                        -***-                        #
                  #          Department of theory and spectroscopy      #
                  #    Directorship and core code : Frank Neese         #
                  #        Max Planck Institute fuer Kohlenforschung    #
                  #                Kaiser Wilhelm Platz 1               #
                  #                 D-45470 Muelheim/Ruhr               #
                  #                      Germany                        #
                  #                                                     #
                  #                  All rights reserved                #
                  #                        -***-                        #
                  #######################################################


                         Program Version 5.0.2 -  RELEASE  -


 With contributions from (in alphabetic order):
   Daniel Aravena         : Magnetic Suceptibility
   Michael Atanasov       : Ab Initio Ligand Field Theory (pilot matlab implementation)
   Alexander A. Auer      : GIAO ZORA, VPT2 properties, NMR spectrum
   Ute Becker             : Parallelization
   Giovanni Bistoni       : ED, misc. LED, open-shell LED, HFLD
   Martin Brehm           : Molecular dynamics
   Dmytro Bykov           : SCF Hessian
   Vijay G. Chilkuri      : MRCI spin determinant printing, contributions to CSF-ICE
   Dipayan Datta          : RHF DLPNO-CCSD density
   Achintya Kumar Dutta   : EOM-CC, STEOM-CC
   Dmitry Ganyushin       : Spin-Orbit,Spin-Spin,Magnetic field MRCI
   Miquel Garcia          : C-PCM and meta-GGA Hessian, CC/C-PCM, Gaussian charge scheme
   Yang Guo               : DLPNO-NEVPT2, F12-NEVPT2, CIM, IAO-localization
   Andreas Hansen         : Spin unrestricted coupled pair/coupled cluster methods
   Benjamin Helmich-Paris : MC-RPA, TRAH-SCF, COSX integrals
   Lee Huntington         : MR-EOM, pCC
   Robert Izsak           : Overlap fitted RIJCOSX, COSX-SCS-MP3, EOM
   Marcus Kettner         : VPT2
   Christian Kollmar      : KDIIS, OOCD, Brueckner-CCSD(T), CCSD density, CASPT2, CASPT2-K
   Simone Kossmann        : Meta GGA functionals, TD-DFT gradient, OOMP2, MP2 Hessian
   Martin Krupicka        : Initial AUTO-CI
   Lucas Lang             : DCDCAS
   Marvin Lechner         : AUTO-CI (C++ implementation), FIC-MRCC
   Dagmar Lenk            : GEPOL surface, SMD
   Dimitrios Liakos       : Extrapolation schemes; Compound Job, initial MDCI parallelization
   Dimitrios Manganas     : Further ROCIS development; embedding schemes
   Dimitrios Pantazis     : SARC Basis sets
   Anastasios Papadopoulos: AUTO-CI, single reference methods and gradients
   Taras Petrenko         : DFT Hessian,TD-DFT gradient, ASA, ECA, R-Raman, ABS, FL, XAS/XES, NRVS
   Peter Pinski           : DLPNO-MP2, DLPNO-MP2 Gradient
   Christoph Reimann      : Effective Core Potentials
   Marius Retegan         : Local ZFS, SOC
   Christoph Riplinger    : Optimizer, TS searches, QM/MM, DLPNO-CCSD(T), (RO)-DLPNO pert. Triples
   Tobias Risthaus        : Range-separated hybrids, TD-DFT gradient, RPA, STAB
   Michael Roemelt        : Original ROCIS implementation
   Masaaki Saitow         : Open-shell DLPNO-CCSD energy and density
   Barbara Sandhoefer     : DKH picture change effects
   Avijit Sen             : IP-ROCIS
   Kantharuban Sivalingam : CASSCF convergence, NEVPT2, FIC-MRCI
   Bernardo de Souza      : ESD, SOC TD-DFT
   Georgi Stoychev        : AutoAux, RI-MP2 NMR, DLPNO-MP2 response
   Willem Van den Heuvel  : Paramagnetic NMR
   Boris Wezisla          : Elementary symmetry handling
   Frank Wennmohs         : Technical directorship


 We gratefully acknowledge several colleagues who have allowed us to
 interface, adapt or use parts of their codes:
   Stefan Grimme, W. Hujo, H. Kruse, P. Pracht,  : VdW corrections, initial TS optimization,
                  C. Bannwarth, S. Ehlert          DFT functionals, gCP, sTDA/sTD-DF
   Ed Valeev, F. Pavosevic, A. Kumar             : LibInt (2-el integral package), F12 methods
   Garnet Chan, S. Sharma, J. Yang, R. Olivares  : DMRG
   Ulf Ekstrom                                   : XCFun DFT Library
   Mihaly Kallay                                 : mrcc  (arbitrary order and MRCC methods)
   Jiri Pittner, Ondrej Demel                    : Mk-CCSD
   Frank Weinhold                                : gennbo (NPA and NBO analysis)
   Christopher J. Cramer and Donald G. Truhlar   : smd solvation model
   Lars Goerigk                                  : TD-DFT with DH, B97 family of functionals
   V. Asgeirsson, H. Jonsson                     : NEB implementation
   FAccTs GmbH                                   : IRC, NEB, NEB-TS, DLPNO-Multilevel, CI-OPT
                                                   MM, QMMM, 2- and 3-layer-ONIOM, Crystal-QMMM,
                                                   LR-CPCM, SF, NACMEs, symmetry and pop. for TD-DFT,
                                                   nearIR, NL-DFT gradient (VV10), updates on ESD,
                                                   ML-optimized integration grids
   S Lehtola, MJT Oliveira, MAL Marques          : LibXC Library
   Liviu Ungur et al                             : ANISO software


 Your calculation uses the libint2 library for the computation of 2-el integrals
 For citations please refer to: http://libint.valeyev.net

 Your ORCA version has been built with support for libXC version: 5.1.0
 For citations please refer to: https://tddft.org/programs/libxc/

 This ORCA versions uses:
   CBLAS   interface :  Fast vector & matrix operations
   LAPACKE interface :  Fast linear algebra routines
   SCALAPACK package :  Parallel linear algebra routines
   Shared memory     :  Shared parallel matrices
   BLAS/LAPACK       :  OpenBLAS 0.3.15  USE64BITINT DYNAMIC_ARCH NO_AFFINITY Zen SINGLE_THREADED
        Core in use  :  Zen
   Copyright (c) 2011-2014, The OpenBLAS Project


Your calculation utilizes the atom-pairwise dispersion correction
with the Becke-Johnson damping scheme (D3BJ)
Cite in your paper:
S.Grimme, S.Ehrlich, L.Goerigk, J Comput Chem, (2011), 32, 1456–1465 
S.Grimme, J.Antony, S.Ehrlich and H.Krieg, J.Chem.Phys., 132, (2010), 154104 
   

Your calculation utilizes the SMD solvation module
Please cite in your paper:
A.V. Marenich, C.J. Cramer, D.G. Truhlar J. Phys. Chem. B, 113, (2009), 6378 

================================================================================

----- Orbital basis set information -----
Your calculation utilizes the basis: def2-TZVP
   F. Weigend and R. Ahlrichs, Phys. Chem. Chem. Phys. 7, 3297 (2005).

----- AuxJ basis set information -----
Your calculation utilizes the auxiliary basis: def2/J
   F. Weigend, Phys. Chem. Chem. Phys. 8, 1057 (2006).

================================================================================
                                        WARNINGS
                       Please study these warnings very carefully!
================================================================================

WARNING: Gradients needed for Numerical Frequencies
  ===> : Setting RunTyp to EnGrad

WARNING: The environment variable RSH_COMMAND is not set!
  ===> : All Displacements for the Numerical Hessian or Gradient calculation
         will be started on localhost

INFO   : the flag for use of the SHARK integral package has been found!

================================================================================
                                       INPUT FILE
================================================================================
NAME = AmidiniumBzoateS3Bfreq.inp
|  1> ! PBE0 D3 def2-tzvp NumFreq
|  2> %maxcore 2660
|  3> %pal nprocs 30
|  4> end
|  5> %CPCM SMD TRUE
|  6>    SMDSOLVENT "2,2,2-TRIFLUOROETHANOL"
|  7> end
|  8> 
|  9> *xyz 0 1
| 10> O  4.870144  1.036671  3.373273
| 11> O  7.666272  1.500744  3.984125
| 12> N  4.992156  2.972367  2.175922
| 13> N  6.118812  2.129425  5.567649
| 14> C  5.091663  2.244885  3.274550
| 15> C  5.521260  3.061506  4.493069
| 16> H  6.362304  3.692597  4.198956
| 17> C  4.424182  3.923485  5.047070
| 18> C  4.748868  5.150211  5.616061
| 19> H  5.785624  5.461707  5.662768
| 20> C  3.755149  5.981470  6.108900
| 21> H  4.021472  6.937886  6.544349
| 22> C  2.426186  5.590500  6.035543
| 23> H  1.646528  6.239911  6.417802
| 24> C  2.094409  4.370107  5.461308
| 25> H  1.056590  4.064604  5.392611
| 26> C  3.087710  3.540740  4.966388
| 27> H  2.817254  2.596675  4.507067
| 28> C  4.507167  2.487819  0.874302
| 29> C  3.083259  1.961053  1.010379
| 30> H  3.034045  1.102832  1.681697
| 31> H  2.713020  1.651030  0.030472
| 32> H  2.421316  2.741447  1.393794
| 33> C  5.439495  1.410568  0.331464
| 34> H  6.458279  1.795594  0.242210
| 35> H  5.102831  1.100250  -0.660573
| 36> H  5.456405  0.532024  0.977165
| 37> C  4.518197  3.689609  -0.059380
| 38> H  4.161844  3.389735  -1.046322
| 39> H  5.527366  4.094628  -0.167276
| 40> H  3.866335  4.483371  0.314430
| 41> C  5.230283  1.710502  6.657024
| 42> C  5.421123  2.180522  7.960521
| 43> C  4.467363  1.738567  8.889032
| 44> H  4.547630  2.074812  9.914288
| 45> C  3.430825  0.886315  8.566389
| 46> H  2.729727  0.581794  9.335137
| 47> C  3.297144  0.421542  7.266867
| 48> H  2.496753  -0.254948  6.992413
| 49> C  4.199627  0.843941  6.315894
| 50> H  4.119230  0.514698  5.289159
| 51> C  6.533337  3.078556  8.534762
| 52> C  7.234095  2.311724  9.665217
| 53> H  6.548819  2.029568  10.464884
| 54> H  8.012056  2.944770  10.099675
| 55> H  7.709777  1.403271  9.287397
| 56> C  7.642628  3.532714  7.583969
| 57> H  8.217952  2.700637  7.162366
| 58> H  8.359149  4.121864  8.160118
| 59> H  7.295913  4.206593  6.792942
| 60> C  5.885170  4.343973  9.107245
| 61> H  5.370050  4.906989  8.326199
| 62> H  6.657961  4.985991  9.538250
| 63> H  5.164572  4.113251  9.893229
| 64> C  7.002208  1.079555  4.878054
| 65> C  7.010836  -0.299258  5.375266
| 66> C  7.002878  -1.298198  4.401318
| 67> H  6.935278  -1.022629  3.355768
| 68> C  7.050540  -2.626515  4.782769
| 69> H  7.021001  -3.404165  4.028607
| 70> C  7.140294  -2.959050  6.128369
| 71> H  7.182751  -4.000767  6.425639
| 72> C  7.183544  -1.962660  7.094006
| 73> H  7.274137  -2.221955  8.142196
| 74> C  7.107392  -0.630889  6.724858
| 75> H  7.155118  0.140497  7.481140
| 76> H  6.827974  2.734915  6.002872
| 77> O  7.739828  5.085624  3.199586
| 78> C  6.811037  5.907014  3.019820
| 79> C  6.913450  7.250552  3.700414
| 80> C  8.010034  7.550501  4.504490
| 81> H  8.800765  6.817511  4.613124
| 82> C  8.088144  8.767339  5.165055
| 83> H  8.946396  8.990206  5.789603
| 84> C  7.066689  9.698645  5.028785
| 85> H  7.125828  10.650100  5.546069
| 86> C  5.968328  9.407016  4.230195
| 87> H  5.166912  10.130042  4.124117
| 88> C  5.893134  8.189299  3.571135
| 89> H  5.034120  7.953984  2.954024
| 90> O  5.776697  5.682401  2.337403
| 91> H  5.285757  3.960491  2.229173
| 92> *
| 93> 
| 94>                          ****END OF INPUT****
================================================================================

                     *******************************
                     * Energy+Gradient Calculation *
                     *******************************

---------------------------------
CARTESIAN COORDINATES (ANGSTROEM)
---------------------------------
  O      4.870144    1.036671    3.373273
  O      7.666272    1.500744    3.984125
  N      4.992156    2.972367    2.175922
  N      6.118812    2.129425    5.567649
  C      5.091663    2.244885    3.274550
  C      5.521260    3.061506    4.493069
  H      6.362304    3.692597    4.198956
  C      4.424182    3.923485    5.047070
  C      4.748868    5.150211    5.616061
  H      5.785624    5.461707    5.662768
  C      3.755149    5.981470    6.108900
  H      4.021472    6.937886    6.544349
  C      2.426186    5.590500    6.035543
  H      1.646528    6.239911    6.417802
  C      2.094409    4.370107    5.461308
  H      1.056590    4.064604    5.392611
  C      3.087710    3.540740    4.966388
  H      2.817254    2.596675    4.507067
  C      4.507167    2.487819    0.874302
  C      3.083259    1.961053    1.010379
  H      3.034045    1.102832    1.681697
  H      2.713020    1.651030    0.030472
  H      2.421316    2.741447    1.393794
  C      5.439495    1.410568    0.331464
  H      6.458279    1.795594    0.242210
  H      5.102831    1.100250   -0.660573
  H      5.456405    0.532024    0.977165
  C      4.518197    3.689609   -0.059380
  H      4.161844    3.389735   -1.046322
  H      5.527366    4.094628   -0.167276
  H      3.866335    4.483371    0.314430
  C      5.230283    1.710502    6.657024
  C      5.421123    2.180522    7.960521
  C      4.467363    1.738567    8.889032
  H      4.547630    2.074812    9.914288
  C      3.430825    0.886315    8.566389
  H      2.729727    0.581794    9.335137
  C      3.297144    0.421542    7.266867
  H      2.496753   -0.254948    6.992413
  C      4.199627    0.843941    6.315894
  H      4.119230    0.514698    5.289159
  C      6.533337    3.078556    8.534762
  C      7.234095    2.311724    9.665217
  H      6.548819    2.029568   10.464884
  H      8.012056    2.944770   10.099675
  H      7.709777    1.403271    9.287397
  C      7.642628    3.532714    7.583969
  H      8.217952    2.700637    7.162366
  H      8.359149    4.121864    8.160118
  H      7.295913    4.206593    6.792942
  C      5.885170    4.343973    9.107245
  H      5.370050    4.906989    8.326199
  H      6.657961    4.985991    9.538250
  H      5.164572    4.113251    9.893229
  C      7.002208    1.079555    4.878054
  C      7.010836   -0.299258    5.375266
  C      7.002878   -1.298198    4.401318
  H      6.935278   -1.022629    3.355768
  C      7.050540   -2.626515    4.782769
  H      7.021001   -3.404165    4.028607
  C      7.140294   -2.959050    6.128369
  H      7.182751   -4.000767    6.425639
  C      7.183544   -1.962660    7.094006
  H      7.274137   -2.221955    8.142196
  C      7.107392   -0.630889    6.724858
  H      7.155118    0.140497    7.481140
  H      6.827974    2.734915    6.002872
  O      7.739828    5.085624    3.199586
  C      6.811037    5.907014    3.019820
  C      6.913450    7.250552    3.700414
  C      8.010034    7.550501    4.504490
  H      8.800765    6.817511    4.613124
  C      8.088144    8.767339    5.165055
  H      8.946396    8.990206    5.789603
  C      7.066689    9.698645    5.028785
  H      7.125828   10.650100    5.546069
  C      5.968328    9.407016    4.230195
  H      5.166912   10.130042    4.124117
  C      5.893134    8.189299    3.571135
  H      5.034120    7.953984    2.954024
  O      5.776697    5.682401    2.337403
  H      5.285757    3.960491    2.229173

----------------------------
CARTESIAN COORDINATES (A.U.)
----------------------------
  NO LB      ZA    FRAG     MASS         X           Y           Z
   0 O     8.0000    0    15.999    9.203238    1.959024    6.374562
   1 O     8.0000    0    15.999   14.487155    2.835995    7.528905
   2 N     7.0000    0    14.007    9.433808    5.616960    4.111897
   3 N     7.0000    0    14.007   11.562879    4.024030   10.521332
   4 C     6.0000    0    12.011    9.621849    4.242218    6.188003
   5 C     6.0000    0    12.011   10.433669    5.785408    8.490670
   6 H     1.0000    0     1.008   12.023012    6.977997    7.934877
   7 C     6.0000    0    12.011    8.360492    7.414312    9.537580
   8 C     6.0000    0    12.011    8.974060    9.732488   10.612817
   9 H     1.0000    0     1.008   10.933245   10.321130   10.701081
  10 C     6.0000    0    12.011    7.096203   11.303340   11.544148
  11 H     1.0000    0     1.008    7.599481   13.110704   12.367027
  12 C     6.0000    0    12.011    4.584827   10.564514   11.405523
  13 H     1.0000    0     1.008    3.111487   11.791723   12.127888
  14 C     6.0000    0    12.011    3.957859    8.258305   10.320376
  15 H     1.0000    0     1.008    1.996666    7.680988   10.190558
  16 C     6.0000    0    12.011    5.834926    6.691029    9.385113
  17 H     1.0000    0     1.008    5.323839    4.907005    8.517122
  18 C     6.0000    0    12.011    8.517311    4.701297    1.652191
  19 C     6.0000    0    12.011    5.826515    3.705853    1.909340
  20 H     1.0000    0     1.008    5.733514    2.084050    3.177947
  21 H     1.0000    0     1.008    5.126865    3.119995    0.057584
  22 H     1.0000    0     1.008    4.575624    5.180584    2.633889
  23 C     6.0000    0    12.011   10.279156    2.665587    0.626376
  24 H     1.0000    0     1.008   12.204379    3.393181    0.457711
  25 H     1.0000    0     1.008    9.642953    2.079171   -1.248302
  26 H     1.0000    0     1.008   10.311111    1.005380    1.846574
  27 C     6.0000    0    12.011    8.538155    6.972351   -0.112212
  28 H     1.0000    0     1.008    7.864745    6.405671   -1.977262
  29 H     1.0000    0     1.008   10.445208    7.737726   -0.316106
  30 H     1.0000    0     1.008    7.306314    8.472343    0.594187
  31 C     6.0000    0    12.011    9.883802    3.232380   12.579952
  32 C     6.0000    0    12.011   10.244438    4.120589   15.043205
  33 C     6.0000    0    12.011    8.442093    3.285415   16.797836
  34 H     1.0000    0     1.008    8.593775    3.920826   18.735289
  35 C     6.0000    0    12.011    6.483320    1.674893   16.188129
  36 H     1.0000    0     1.008    5.158436    1.099431   17.640852
  37 C     6.0000    0    12.011    6.230699    0.796599   13.732388
  38 H     1.0000    0     1.008    4.718179   -0.481782   13.213746
  39 C     6.0000    0    12.011    7.936145    1.594817   11.935310
  40 H     1.0000    0     1.008    7.784217    0.972638    9.995062
  41 C     6.0000    0    12.011   12.346218    5.817628   16.128363
  42 C     6.0000    0    12.011   13.670458    4.368525   18.264613
  43 H     1.0000    0     1.008   12.375474    3.835328   19.775765
  44 H     1.0000    0     1.008   15.140592    5.564809   19.085620
  45 H     1.0000    0     1.008   14.569367    2.651798   17.550637
  46 C     6.0000    0    12.011   14.442474    6.675862   14.331624
  47 H     1.0000    0     1.008   15.529679    5.103464   13.534910
  48 H     1.0000    0     1.008   15.796502    7.789194   15.420388
  49 H     1.0000    0     1.008   13.787277    7.949309   12.836800
  50 C     6.0000    0    12.011   11.121360    8.208919   17.210199
  51 H     1.0000    0     1.008   10.147924    9.272865   15.734236
  52 H     1.0000    0     1.008   12.581723    9.422157   18.024680
  53 H     1.0000    0     1.008    9.759627    7.772918   18.695493
  54 C     6.0000    0    12.011   13.232255    2.040063    9.218186
  55 C     6.0000    0    12.011   13.248560   -0.565516   10.157781
  56 C     6.0000    0    12.011   13.233522   -2.453239    8.317286
  57 H     1.0000    0     1.008   13.105776   -1.932489    6.341482
  58 C     6.0000    0    12.011   13.323590   -4.963394    9.038124
  59 H     1.0000    0     1.008   13.267769   -6.432940    7.612964
  60 C     6.0000    0    12.011   13.493200   -5.591794   11.580939
  61 H     1.0000    0     1.008   13.573432   -7.560354   12.142698
  62 C     6.0000    0    12.011   13.574931   -3.708890   13.405729
  63 H     1.0000    0     1.008   13.746127   -4.198886   15.386521
  64 C     6.0000    0    12.011   13.431024   -1.192207   12.708140
  65 H     1.0000    0     1.008   13.521213    0.265501   14.137306
  66 H     1.0000    0     1.008   12.903001    5.168240   11.343784
  67 O     8.0000    0    15.999   14.626155    9.610437    6.046341
  68 C     6.0000    0    12.011   12.870995   11.162639    5.706633
  69 C     6.0000    0    12.011   13.064527   13.701558    6.992769
  70 C     6.0000    0    12.011   15.136771   14.268379    8.512252
  71 H     1.0000    0     1.008   16.631036   12.883229    8.717541
  72 C     6.0000    0    12.011   15.284377   16.567870    9.760539
  73 H     1.0000    0     1.008   16.906238   16.989027   10.940764
  74 C     6.0000    0    12.011   13.354107   18.327783    9.503026
  75 H     1.0000    0     1.008   13.465863   20.125772   10.480552
  76 C     6.0000    0    12.011   11.278505   17.776684    7.993910
  77 H     1.0000    0     1.008    9.764049   19.143005    7.793452
  78 C     6.0000    0    12.011   11.136409   15.475532    6.748467
  79 H     1.0000    0     1.008    9.513108   15.030851    5.582296
  80 O     8.0000    0    15.999   10.916375   10.738182    4.417052
  81 H     1.0000    0     1.008    9.988633    7.484243    4.212526

--------------------------------
INTERNAL COORDINATES (ANGSTROEM)
--------------------------------
 O      0   0   0     0.000000000000     0.00000000     0.00000000
 O      1   0   0     2.899454381020     0.00000000     0.00000000
 N      1   2   0     2.279354151895    85.59100869     0.00000000
 N      2   1   3     2.301612589020    62.63155263    98.44889175
 C      1   2   3     1.232314070311    71.73575671   335.30707257
 C      5   1   2     1.528467203904   120.69600320   296.51421831
 H      6   5   1     1.091848577865   108.09335521   134.04045195
 C      6   5   1     1.501167892851   113.30260752   255.32282005
 C      8   6   5     1.390693508920   119.13526922   213.30358084
 H      9   8   6     1.083547094224   119.64392291   359.28072830
 C      9   8   6     1.386131038525   120.46992567   178.54867255
 H     11   9   8     1.084101165476   119.72004359   180.38171887
 C     11   9   8     1.387220763151   119.93225523     0.00000000
 H     13  11   9     1.084307699394   120.09275996   180.16740461
 C     13  11   9     1.388949562584   119.88986493   359.63213014
 H     15  13  11     1.084029352729   120.16603062   180.61811055
 C     15  13  11     1.385439390118   120.15989473     0.23835096
 H     17  15  13     1.084149875802   119.58889161   180.88521935
 C      3   1   2     1.471127363224    99.63763416   125.43571077
 C     19   3   1     1.524307502163   110.04730057    61.08802103
 H     20  19   3     1.090703057556   111.65475964   297.04735885
 H     20  19   3     1.092432563731   109.54734226   177.12009594
 H     20  19   3     1.092790186957   110.51019168    58.01508384
 C     19   3   1     1.524591194658   110.25231392   298.28111211
 H     24  19   3     1.092763531533   110.50256968   302.51753570
 H     24  19   3     1.092601171237   109.60508540   183.29990907
 H     24  19   3     1.090438118114   111.58777347    63.36975439
 C     19   3   1     1.521901094725   106.27966274   179.60588969
 H     28  19   3     1.091314064717   109.60116045   180.22269333
 H     28  19   3     1.092750661285   111.09718410    60.56754747
 H     28  19   3     1.093030692976   111.05852339   299.85228891
 C      4   2   1     1.466873598643   147.16073179    79.57446204
 C     32   4   2     1.398729114235   120.89561291   116.79844021
 C     33  32   4     1.402538782617   114.72598426   177.65235817
 H     34  33  32     1.081967354799   118.61657514   180.78553173
 C     34  33  32     1.380160498782   123.40378004     1.21773016
 H     36  34  33     1.084087142507   119.56342266   179.82221712
 C     36  34  33     1.386593660657   119.89944666     0.13261369
 H     38  36  34     1.083323345588   121.19673706   179.45288674
 C     38  36  34     1.377405578332   118.75699832   358.96000650
 H     40  38  36     1.081225874128   120.89813233   180.89860202
 C     33  32   4     1.540531652720   129.92368702   356.03200181
 C     42  33  32     1.535259456187   108.23052785   238.56753706
 H     43  42  33     1.090267176155   112.48478009   300.91545978
 H     43  42  33     1.093034450235   109.16346513   181.30428369
 H     43  42  33     1.092844074300   111.05820224    62.33029426
 C     42  33  32     1.529965143555   117.70054910   358.55699495
 H     47  42  33     1.095946590174   113.22299293   298.66307528
 H     47  42  33     1.091992553153   107.93947057   182.20147681
 H     47  42  33     1.095466983800   113.69505701    66.29995186
 C     42  33  32     1.532689606237   108.37272564   120.14864377
 H     51  42  33     1.091956265045   110.97883877   298.25508020
 H     51  42  33     1.093232981587   109.46168080   178.87180584
 H     51  42  33     1.090992652195   111.95090203    59.29816212
 C      2   1   3     1.190583985638    64.13038291   140.39095397
 C     55   2   1     1.465748786217   125.74640737   104.38933470
 C     56  55   2     1.395177107061   115.89294913   315.72567604
 H     57  56  55     1.083366436743   119.46864944   356.60867773
 C     57  56  55     1.382824133480   119.67044715   178.07376000
 H     59  57  56     1.083684639212   119.76229116   178.57089834
 C     59  57  56     1.388983321261   119.96247516   358.36375739
 H     61  59  57     1.084133920620   119.88155965   180.31602238
 C     61  59  57     1.388206904740   120.26834895   359.94867275
 H     63  61  59     1.083578914881   120.24724186   181.26280152
 C     63  61  59     1.384082139705   120.22443350     1.44755629
 H     65  63  61     1.081330937131   119.83082408   180.82387916
 H      4   2   1     1.029051962766    89.33343441   198.41967169
 O      7   6   5     2.199281016652   166.16460246    48.92182493
 C     68   7   6     1.252856762977    90.92411610    44.98617587
 C     69  68   7     1.509566485071   117.93836029   116.47531382
 C     70  69  68     1.392481269329   120.36340785   359.74147791
 H     71  70  69     1.083665631280   119.13133514     1.64899102
 C     71  70  69     1.386773957633   120.55864745   182.02483332
 H     73  71  70     1.084585819332   119.94494217   179.94083744
 C     73  71  70     1.388981891733   120.01186866     0.06534191
 H     75  73  71     1.084595212511   120.08594132   179.90694519
 C     75  73  71     1.388952968269   119.81290423     0.00000000
 H     77  75  73     1.084567537692   120.03931090   179.77367610
 C     77  75  73     1.386668278041   120.03511106     0.00000000
 H     79  77  75     1.083560883265   120.29029567   179.46333998
 O     69  68   7     1.259366188707   124.72888530   298.36166242
 H      3   1   2     1.032194872869   143.23495743   309.15546143

---------------------------
INTERNAL COORDINATES (A.U.)
---------------------------
 O      0   0   0     0.000000000000     0.00000000     0.00000000
 O      1   0   0     5.479174717926     0.00000000     0.00000000
 N      1   2   0     4.307355109298    85.59100869     0.00000000
 N      2   1   3     4.349417459634    62.63155263    98.44889175
 C      1   2   3     2.328736103865    71.73575671   335.30707257
 C      5   1   2     2.888384420059   120.69600320   296.51421831
 H      6   5   1     2.063294791876   108.09335521   134.04045195
 C      6   5   1     2.836796198524   113.30260752   255.32282005
 C      8   6   5     2.628029868081   119.13526922   213.30358084
 H      9   8   6     2.047607261289   119.64392291   359.28072830
 C      9   8   6     2.619408048541   120.46992567   178.54867255
 H     11   9   8     2.048654304214   119.72004359   180.38171887
 C     11   9   8     2.621467329645   119.93225523     0.00000000
 H     13  11   9     2.049044596758   120.09275996   180.16740461
 C     13  11   9     2.624734287114   119.88986493   359.63213014
 H     15  13  11     2.048518597791   120.16603062   180.61811055
 C     15  13  11     2.618101022470   120.15989473     0.23835096
 H     17  15  13     2.048746353391   119.58889161   180.88521935
 C      3   1   2     2.780027824610    99.63763416   125.43571077
 C     19   3   1     2.880523722969   110.04730057    61.08802103
 H     20  19   3     2.061130072211   111.65475964   297.04735885
 H     20  19   3     2.064398365228   109.54734226   177.12009594
 H     20  19   3     2.065074175186   110.51019168    58.01508384
 C     19   3   1     2.881059824092   110.25231392   298.28111211
 H     24  19   3     2.065023803734   110.50256968   302.51753570
 H     24  19   3     2.064716987240   109.60508540   183.29990907
 H     24  19   3     2.060629409225   111.58777347    63.36975439
 C     19   3   1     2.875976271944   106.27966274   179.60588969
 H     28  19   3     2.062284708411   109.60116045   180.22269333
 H     28  19   3     2.064999482489   111.09718410    60.56754747
 H     28  19   3     2.065528665695   111.05852339   299.85228891
 C      4   2   1     2.771989374514   147.16073179    79.57446204
 C     32   4   2     2.643214961447   120.89561291   116.79844021
 C     33  32   4     2.650414191350   114.72598426   177.65235817
 H     34  33  32     2.044621986413   118.61657514   180.78553173
 C     34  33  32     2.608125363553   123.40378004     1.21773016
 H     36  34  33     2.048627804643   119.56342266   179.82221712
 C     36  34  33     2.620282277673   119.89944666     0.13261369
 H     38  36  34     2.047184437646   121.19673706   179.45288674
 C     38  36  34     2.602919318382   118.75699832   358.96000650
 H     40  38  36     2.043220791011   120.89813233   180.89860202
 C     33  32   4     2.911182924278   129.92368702   356.03200181
 C     42  33  32     2.901219916707   108.23052785   238.56753706
 H     43  42  33     2.060306375737   112.48478009   300.91545978
 H     43  42  33     2.065535765886   109.16346513   181.30428369
 H     43  42  33     2.065176007506   111.05820224    62.33029426
 C     42  33  32     2.891215115765   117.70054910   358.55699495
 H     47  42  33     2.071038912834   113.22299293   298.66307528
 H     47  42  33     2.063566865741   107.93947057   182.20147681
 H     47  42  33     2.070132588134   113.69505701    66.29995186
 C     42  33  32     2.896363604096   108.37272564   120.14864377
 H     51  42  33     2.063498291155   110.97883877   298.25508020
 H     51  42  33     2.065910935770   109.46168080   178.87180584
 H     51  42  33     2.061677326769   111.95090203    59.29816212
 C      2   1   3     2.249877672289    64.13038291   140.39095397
 C     55   2   1     2.769863787078   125.74640737   104.38933470
 C     56  55   2     2.636502640662   115.89294913   315.72567604
 H     57  56  55     2.047265868126   119.46864944   356.60867773
 C     57  56  55     2.613158903654   119.67044715   178.07376000
 H     59  57  56     2.047867183649   119.76229116   178.57089834
 C     59  57  56     2.624798081767   119.96247516   358.36375739
 H     61  59  57     2.048716202465   119.88155965   180.31602238
 C     61  59  57     2.623330867178   120.26834895   359.94867275
 H     63  61  59     2.047667393616   120.24724186   181.26280152
 C     63  61  59     2.615536190893   120.22443350     1.44755629
 H     65  63  61     2.043419331313   119.83082408   180.82387916
 H      4   2   1     1.944626387202    89.33343441   198.41967169
 O      7   6   5     4.156038813004   166.16460246    48.92182493
 C     68   7   6     2.367556167057    90.92411610    44.98617587
 C     69  68   7     2.852667237730   117.93836029   116.47531382
 C     70  69  68     2.631408245647   120.36340785   359.74147791
 H     71  70  69     2.047831263862   119.13133514     1.64899102
 C     71  70  69     2.620622989580   120.55864745   182.02483332
 H     73  71  70     2.049570167273   119.94494217   179.94083744
 C     73  71  70     2.624795380350   120.01186866     0.06534191
 H     75  73  71     2.049587917808   120.08594132   179.90694519
 C     75  73  71     2.624740722925   119.81290423     0.00000000
 H     77  75  73     2.049535619980   120.03931090   179.77367610
 C     77  75  73     2.620423284094   120.03511106     0.00000000
 H     79  77  75     2.047633318801   120.29029567   179.46333998
 O     69  68   7     2.379857198976   124.72888530   298.36166242
 H      3   1   2     1.950565626561   143.23495743   309.15546143

---------------------
BASIS SET INFORMATION
---------------------
There are 4 groups of distinct atoms

 Group   1 Type O   : 11s6p2d1f contracted to 5s3p2d1f pattern {62111/411/11/1}
 Group   2 Type N   : 11s6p2d1f contracted to 5s3p2d1f pattern {62111/411/11/1}
 Group   3 Type C   : 11s6p2d1f contracted to 5s3p2d1f pattern {62111/411/11/1}
 Group   4 Type H   : 5s1p contracted to 3s1p pattern {311/1}

Atom   0O    basis set group =>   1
Atom   1O    basis set group =>   1
Atom   2N    basis set group =>   2
Atom   3N    basis set group =>   2
Atom   4C    basis set group =>   3
Atom   5C    basis set group =>   3
Atom   6H    basis set group =>   4
Atom   7C    basis set group =>   3
Atom   8C    basis set group =>   3
Atom   9H    basis set group =>   4
Atom  10C    basis set group =>   3
Atom  11H    basis set group =>   4
Atom  12C    basis set group =>   3
Atom  13H    basis set group =>   4
Atom  14C    basis set group =>   3
Atom  15H    basis set group =>   4
Atom  16C    basis set group =>   3
Atom  17H    basis set group =>   4
Atom  18C    basis set group =>   3
Atom  19C    basis set group =>   3
Atom  20H    basis set group =>   4
Atom  21H    basis set group =>   4
Atom  22H    basis set group =>   4
Atom  23C    basis set group =>   3
Atom  24H    basis set group =>   4
Atom  25H    basis set group =>   4
Atom  26H    basis set group =>   4
Atom  27C    basis set group =>   3
Atom  28H    basis set group =>   4
Atom  29H    basis set group =>   4
Atom  30H    basis set group =>   4
Atom  31C    basis set group =>   3
Atom  32C    basis set group =>   3
Atom  33C    basis set group =>   3
Atom  34H    basis set group =>   4
Atom  35C    basis set group =>   3
Atom  36H    basis set group =>   4
Atom  37C    basis set group =>   3
Atom  38H    basis set group =>   4
Atom  39C    basis set group =>   3
Atom  40H    basis set group =>   4
Atom  41C    basis set group =>   3
Atom  42C    basis set group =>   3
Atom  43H    basis set group =>   4
Atom  44H    basis set group =>   4
Atom  45H    basis set group =>   4
Atom  46C    basis set group =>   3
Atom  47H    basis set group =>   4
Atom  48H    basis set group =>   4
Atom  49H    basis set group =>   4
Atom  50C    basis set group =>   3
Atom  51H    basis set group =>   4
Atom  52H    basis set group =>   4
Atom  53H    basis set group =>   4
Atom  54C    basis set group =>   3
Atom  55C    basis set group =>   3
Atom  56C    basis set group =>   3
Atom  57H    basis set group =>   4
Atom  58C    basis set group =>   3
Atom  59H    basis set group =>   4
Atom  60C    basis set group =>   3
Atom  61H    basis set group =>   4
Atom  62C    basis set group =>   3
Atom  63H    basis set group =>   4
Atom  64C    basis set group =>   3
Atom  65H    basis set group =>   4
Atom  66H    basis set group =>   4
Atom  67O    basis set group =>   1
Atom  68C    basis set group =>   3
Atom  69C    basis set group =>   3
Atom  70C    basis set group =>   3
Atom  71H    basis set group =>   4
Atom  72C    basis set group =>   3
Atom  73H    basis set group =>   4
Atom  74C    basis set group =>   3
Atom  75H    basis set group =>   4
Atom  76C    basis set group =>   3
Atom  77H    basis set group =>   4
Atom  78C    basis set group =>   3
Atom  79H    basis set group =>   4
Atom  80O    basis set group =>   1
Atom  81H    basis set group =>   4
---------------------------------
AUXILIARY/J BASIS SET INFORMATION
---------------------------------
There are 4 groups of distinct atoms

 Group   1 Type O   : 12s5p4d2f1g contracted to 6s4p3d1f1g pattern {711111/2111/211/2/1}
 Group   2 Type N   : 12s5p4d2f1g contracted to 6s4p3d1f1g pattern {711111/2111/211/2/1}
 Group   3 Type C   : 12s5p4d2f1g contracted to 6s4p3d1f1g pattern {711111/2111/211/2/1}
 Group   4 Type H   : 5s2p1d contracted to 3s1p1d pattern {311/2/1}

Atom   0O    basis set group =>   1
Atom   1O    basis set group =>   1
Atom   2N    basis set group =>   2
Atom   3N    basis set group =>   2
Atom   4C    basis set group =>   3
Atom   5C    basis set group =>   3
Atom   6H    basis set group =>   4
Atom   7C    basis set group =>   3
Atom   8C    basis set group =>   3
Atom   9H    basis set group =>   4
Atom  10C    basis set group =>   3
Atom  11H    basis set group =>   4
Atom  12C    basis set group =>   3
Atom  13H    basis set group =>   4
Atom  14C    basis set group =>   3
Atom  15H    basis set group =>   4
Atom  16C    basis set group =>   3
Atom  17H    basis set group =>   4
Atom  18C    basis set group =>   3
Atom  19C    basis set group =>   3
Atom  20H    basis set group =>   4
Atom  21H    basis set group =>   4
Atom  22H    basis set group =>   4
Atom  23C    basis set group =>   3
Atom  24H    basis set group =>   4
Atom  25H    basis set group =>   4
Atom  26H    basis set group =>   4
Atom  27C    basis set group =>   3
Atom  28H    basis set group =>   4
Atom  29H    basis set group =>   4
Atom  30H    basis set group =>   4
Atom  31C    basis set group =>   3
Atom  32C    basis set group =>   3
Atom  33C    basis set group =>   3
Atom  34H    basis set group =>   4
Atom  35C    basis set group =>   3
Atom  36H    basis set group =>   4
Atom  37C    basis set group =>   3
Atom  38H    basis set group =>   4
Atom  39C    basis set group =>   3
Atom  40H    basis set group =>   4
Atom  41C    basis set group =>   3
Atom  42C    basis set group =>   3
Atom  43H    basis set group =>   4
Atom  44H    basis set group =>   4
Atom  45H    basis set group =>   4
Atom  46C    basis set group =>   3
Atom  47H    basis set group =>   4
Atom  48H    basis set group =>   4
Atom  49H    basis set group =>   4
Atom  50C    basis set group =>   3
Atom  51H    basis set group =>   4
Atom  52H    basis set group =>   4
Atom  53H    basis set group =>   4
Atom  54C    basis set group =>   3
Atom  55C    basis set group =>   3
Atom  56C    basis set group =>   3
Atom  57H    basis set group =>   4
Atom  58C    basis set group =>   3
Atom  59H    basis set group =>   4
Atom  60C    basis set group =>   3
Atom  61H    basis set group =>   4
Atom  62C    basis set group =>   3
Atom  63H    basis set group =>   4
Atom  64C    basis set group =>   3
Atom  65H    basis set group =>   4
Atom  66H    basis set group =>   4
Atom  67O    basis set group =>   1
Atom  68C    basis set group =>   3
Atom  69C    basis set group =>   3
Atom  70C    basis set group =>   3
Atom  71H    basis set group =>   4
Atom  72C    basis set group =>   3
Atom  73H    basis set group =>   4
Atom  74C    basis set group =>   3
Atom  75H    basis set group =>   4
Atom  76C    basis set group =>   3
Atom  77H    basis set group =>   4
Atom  78C    basis set group =>   3
Atom  79H    basis set group =>   4
Atom  80O    basis set group =>   1
Atom  81H    basis set group =>   4


           ************************************************************
           *        Program running with 30 parallel MPI-processes    *
           *              working on a common directory               *
           ************************************************************
------------------------------------------------------------------------------
                           ORCA GTO INTEGRAL CALCULATION
                           -- RI-GTO INTEGRALS CHOSEN --
------------------------------------------------------------------------------
------------------------------------------------------------------------------
                   ___                                                        
                  /   \      - P O W E R E D   B Y -                         
                 /     \                                                     
                 |  |  |   _    _      __       _____    __    __             
                 |  |  |  | |  | |    /  \     |  _  \  |  |  /  |          
                  \  \/   | |  | |   /    \    | | | |  |  | /  /          
                 / \  \   | |__| |  /  /\  \   | |_| |  |  |/  /          
                |  |  |   |  __  | /  /__\  \  |    /   |      \           
                |  |  |   | |  | | |   __   |  |    \   |  |\   \          
                \     /   | |  | | |  |  |  |  | |\  \  |  | \   \       
                 \___/    |_|  |_| |__|  |__|  |_| \__\ |__|  \__/        
                                                                              
                      - O R C A' S   B I G   F R I E N D -                    
                                      &                                       
                       - I N T E G R A L  F E E D E R -                       
                                                                              
 v1 FN, 2020, v2 2021                                                         
------------------------------------------------------------------------------


Reading SHARK input file AmidiniumBzoateS3Bfreq.SHARKINP.tmp ... ok
----------------------
SHARK INTEGRAL PACKAGE
----------------------

Number of atoms                             ...     82
Number of basis functions                   ...   1542
Number of shells                            ...    622
Maximum angular momentum                    ...      3
Integral batch strategy                     ... SHARK/LIBINT Hybrid
RI-J (if used) integral strategy            ... SPLIT-RIJ (Revised 2003 algorithm where possible)
Printlevel                                  ...      1
Contraction scheme used                     ... SEGMENTED contraction
Coulomb Range Separation                    ... NOT USED
Exchange Range Separation                   ... NOT USED
Finite Nucleus Model                        ... NOT USED
Auxiliary Coulomb fitting basis             ... AVAILABLE
   # of basis functions in Aux-J            ...   2498
   # of shells in Aux-J                     ...    830
   Maximum angular momentum in Aux-J        ...      4
Auxiliary J/K fitting basis                 ... NOT available
Auxiliary Correlation fitting basis         ... NOT available
Auxiliary 'external' fitting basis          ... NOT available
Integral threshold                          ...     2.500000e-11
Primitive cut-off                           ...     2.500000e-12
Primitive pair pre-selection threshold      ...     2.500000e-12

Calculating pre-screening integrals         ... done (  0.1 sec) Dimension = 622
Organizing shell pair data                  ... done (  1.2 sec)
Shell pair information
Total number of shell pairs                 ...    193753
Shell pairs after pre-screening             ...    115838
Total number of primitive shell pairs       ...    584784
Primitive shell pairs kept                  ...    217806
          la=0 lb=0:  31937 shell pairs
          la=1 lb=0:  34690 shell pairs
          la=1 lb=1:   9447 shell pairs
          la=2 lb=0:  15742 shell pairs
          la=2 lb=1:   8661 shell pairs
          la=2 lb=2:   1999 shell pairs
          la=3 lb=0:   7173 shell pairs
          la=3 lb=1:   4031 shell pairs
          la=3 lb=2:   1749 shell pairs
          la=3 lb=3:    409 shell pairs

Calculating one electron integrals          ... done (  0.3 sec)
Calculating RI/J V-Matrix + Cholesky decomp.... done (  1.9 sec)
Calculating Nuclear repulsion               ... done (  0.0 sec) ENN=   5291.419712083258 Eh

SHARK setup successfully completed in   6.3 seconds

Maximum memory used throughout the entire GTOINT-calculation: 168.1 MB
[1715937531.617384] [node130:2800096:0]          mpool.c:43   UCX  WARN  object 0xaaedbc0 was not returned to mpool ucp_requests
[1715937531.617401] [node130:2800096:0]          mpool.c:43   UCX  WARN  object 0xaaedd80 was not returned to mpool ucp_requests
[1715937531.617405] [node130:2800096:0]          mpool.c:43   UCX  WARN  object 0xaaedf40 was not returned to mpool ucp_requests
[1715937531.617408] [node130:2800096:0]          mpool.c:43   UCX  WARN  object 0xaaee100 was not returned to mpool ucp_requests
[1715937531.617411] [node130:2800096:0]          mpool.c:43   UCX  WARN  object 0xaaee2c0 was not returned to mpool ucp_requests
[1715937531.617956] [node130:2800084:0]          mpool.c:43   UCX  WARN  object 0xaaec900 was not returned to mpool ucp_requests
[1715937531.617974] [node130:2800084:0]          mpool.c:43   UCX  WARN  object 0xaaecac0 was not returned to mpool ucp_requests
[1715937531.617979] [node130:2800084:0]          mpool.c:43   UCX  WARN  object 0xaaecc80 was not returned to mpool ucp_requests
[1715937531.617982] [node130:2800084:0]          mpool.c:43   UCX  WARN  object 0xaaece40 was not returned to mpool ucp_requests
[1715937531.617986] [node130:2800084:0]          mpool.c:43   UCX  WARN  object 0xaaed000 was not returned to mpool ucp_requests
[1715937531.617990] [node130:2800084:0]          mpool.c:43   UCX  WARN  object 0xaaed1c0 was not returned to mpool ucp_requests
[1715937531.618563] [node130:2800099:0]          mpool.c:43   UCX  WARN  object 0xbae0940 was not returned to mpool ucp_requests
[1715937531.618575] [node130:2800099:0]          mpool.c:43   UCX  WARN  object 0xbae0b00 was not returned to mpool ucp_requests
[1715937531.618579] [node130:2800099:0]          mpool.c:43   UCX  WARN  object 0xbae0cc0 was not returned to mpool ucp_requests
[1715937531.618581] [node130:2800099:0]          mpool.c:43   UCX  WARN  object 0xbae0e80 was not returned to mpool ucp_requests
[1715937531.618584] [node130:2800099:0]          mpool.c:43   UCX  WARN  object 0xbae1040 was not returned to mpool ucp_requests
[1715937531.619871] [node130:2800093:0]          mpool.c:43   UCX  WARN  object 0xb548b80 was not returned to mpool ucp_requests
[1715937531.619882] [node130:2800093:0]          mpool.c:43   UCX  WARN  object 0xb548d40 was not returned to mpool ucp_requests
[1715937531.619886] [node130:2800093:0]          mpool.c:43   UCX  WARN  object 0xb548f00 was not returned to mpool ucp_requests
[1715937531.619889] [node130:2800093:0]          mpool.c:43   UCX  WARN  object 0xb5490c0 was not returned to mpool ucp_requests
[1715937531.619892] [node130:2800093:0]          mpool.c:43   UCX  WARN  object 0xb549280 was not returned to mpool ucp_requests
[1715937531.622416] [node130:2800095:0]          mpool.c:43   UCX  WARN  object 0xb89cb80 was not returned to mpool ucp_requests
[1715937531.622434] [node130:2800095:0]          mpool.c:43   UCX  WARN  object 0xb89cd40 was not returned to mpool ucp_requests
[1715937531.622439] [node130:2800095:0]          mpool.c:43   UCX  WARN  object 0xb89cf00 was not returned to mpool ucp_requests
[1715937531.622442] [node130:2800095:0]          mpool.c:43   UCX  WARN  object 0xb89d0c0 was not returned to mpool ucp_requests
[1715937531.622444] [node130:2800095:0]          mpool.c:43   UCX  WARN  object 0xb89d280 was not returned to mpool ucp_requests
[1715937531.628669] [node130:2800098:0]          mpool.c:43   UCX  WARN  object 0xb2c5880 was not returned to mpool ucp_requests
[1715937531.628691] [node130:2800098:0]          mpool.c:43   UCX  WARN  object 0xb2c5a40 was not returned to mpool ucp_requests
[1715937531.628694] [node130:2800098:0]          mpool.c:43   UCX  WARN  object 0xb2c5c00 was not returned to mpool ucp_requests
[1715937531.628696] [node130:2800098:0]          mpool.c:43   UCX  WARN  object 0xb2c5dc0 was not returned to mpool ucp_requests
[1715937531.628699] [node130:2800098:0]          mpool.c:43   UCX  WARN  object 0xb2c5f80 was not returned to mpool ucp_requests
[1715937531.637351] [node130:2800086:0]          mpool.c:43   UCX  WARN  object 0xc2c18c0 was not returned to mpool ucp_requests
[1715937531.637361] [node130:2800086:0]          mpool.c:43   UCX  WARN  object 0xc2c1a80 was not returned to mpool ucp_requests
[1715937531.637366] [node130:2800086:0]          mpool.c:43   UCX  WARN  object 0xc2c1c40 was not returned to mpool ucp_requests
[1715937531.637369] [node130:2800086:0]          mpool.c:43   UCX  WARN  object 0xc2c1e00 was not returned to mpool ucp_requests
[1715937531.637372] [node130:2800086:0]          mpool.c:43   UCX  WARN  object 0xc2c1fc0 was not returned to mpool ucp_requests
[1715937531.637375] [node130:2800086:0]          mpool.c:43   UCX  WARN  object 0xc2c2180 was not returned to mpool ucp_requests
[1715937531.643270] [node130:2800090:0]          mpool.c:43   UCX  WARN  object 0xc7dc7c0 was not returned to mpool ucp_requests
[1715937531.643282] [node130:2800090:0]          mpool.c:43   UCX  WARN  object 0xc7dc980 was not returned to mpool ucp_requests
[1715937531.643288] [node130:2800090:0]          mpool.c:43   UCX  WARN  object 0xc7dcb40 was not returned to mpool ucp_requests
[1715937531.643291] [node130:2800090:0]          mpool.c:43   UCX  WARN  object 0xc7dcd00 was not returned to mpool ucp_requests
[1715937531.643294] [node130:2800090:0]          mpool.c:43   UCX  WARN  object 0xc7dcec0 was not returned to mpool ucp_requests
[1715937531.644880] [node130:2800111:0]          mpool.c:43   UCX  WARN  object 0xc182940 was not returned to mpool ucp_requests
[1715937531.644895] [node130:2800111:0]          mpool.c:43   UCX  WARN  object 0xc182b00 was not returned to mpool ucp_requests
[1715937531.644898] [node130:2800111:0]          mpool.c:43   UCX  WARN  object 0xc182cc0 was not returned to mpool ucp_requests
[1715937531.644900] [node130:2800111:0]          mpool.c:43   UCX  WARN  object 0xc182e80 was not returned to mpool ucp_requests
[1715937531.644902] [node130:2800111:0]          mpool.c:43   UCX  WARN  object 0xc183040 was not returned to mpool ucp_requests
[1715937531.646951] [node130:2800083:0]          mpool.c:43   UCX  WARN  object 0xb29b980 was not returned to mpool ucp_requests
[1715937531.646963] [node130:2800083:0]          mpool.c:43   UCX  WARN  object 0xb29bb40 was not returned to mpool ucp_requests
[1715937531.646968] [node130:2800083:0]          mpool.c:43   UCX  WARN  object 0xb29bec0 was not returned to mpool ucp_requests
[1715937531.646971] [node130:2800083:0]          mpool.c:43   UCX  WARN  object 0xb29c080 was not returned to mpool ucp_requests
[1715937531.647266] [node130:2800100:0]          mpool.c:43   UCX  WARN  object 0xb7ee980 was not returned to mpool ucp_requests
[1715937531.647281] [node130:2800100:0]          mpool.c:43   UCX  WARN  object 0xb7eeb40 was not returned to mpool ucp_requests
[1715937531.647285] [node130:2800100:0]          mpool.c:43   UCX  WARN  object 0xb7eed00 was not returned to mpool ucp_requests
[1715937531.647288] [node130:2800100:0]          mpool.c:43   UCX  WARN  object 0xb7eeec0 was not returned to mpool ucp_requests
[1715937531.647291] [node130:2800100:0]          mpool.c:43   UCX  WARN  object 0xb7ef080 was not returned to mpool ucp_requests
[1715937531.647837] [node130:2800101:0]          mpool.c:43   UCX  WARN  object 0xaff29c0 was not returned to mpool ucp_requests
[1715937531.647849] [node130:2800101:0]          mpool.c:43   UCX  WARN  object 0xaff2b80 was not returned to mpool ucp_requests
[1715937531.647853] [node130:2800101:0]          mpool.c:43   UCX  WARN  object 0xaff2d40 was not returned to mpool ucp_requests
[1715937531.647856] [node130:2800101:0]          mpool.c:43   UCX  WARN  object 0xaff2f00 was not returned to mpool ucp_requests
[1715937531.647859] [node130:2800101:0]          mpool.c:43   UCX  WARN  object 0xaff30c0 was not returned to mpool ucp_requests
[1715937531.648652] [node130:2800088:0]          mpool.c:43   UCX  WARN  object 0xbd00ac0 was not returned to mpool ucp_requests
[1715937531.648672] [node130:2800088:0]          mpool.c:43   UCX  WARN  object 0xbd00c80 was not returned to mpool ucp_requests
[1715937531.648675] [node130:2800088:0]          mpool.c:43   UCX  WARN  object 0xbd00e40 was not returned to mpool ucp_requests
[1715937531.648678] [node130:2800088:0]          mpool.c:43   UCX  WARN  object 0xbd01000 was not returned to mpool ucp_requests
[1715937531.648680] [node130:2800088:0]          mpool.c:43   UCX  WARN  object 0xbd011c0 was not returned to mpool ucp_requests
[1715937531.648682] [node130:2800088:0]          mpool.c:43   UCX  WARN  object 0xbd01380 was not returned to mpool ucp_requests
[1715937531.648850] [node130:2800087:0]          mpool.c:43   UCX  WARN  object 0xc497b00 was not returned to mpool ucp_requests
[1715937531.648863] [node130:2800087:0]          mpool.c:43   UCX  WARN  object 0xc497cc0 was not returned to mpool ucp_requests
[1715937531.648868] [node130:2800087:0]          mpool.c:43   UCX  WARN  object 0xc497e80 was not returned to mpool ucp_requests
[1715937531.648872] [node130:2800087:0]          mpool.c:43   UCX  WARN  object 0xc498040 was not returned to mpool ucp_requests
[1715937531.648874] [node130:2800087:0]          mpool.c:43   UCX  WARN  object 0xc498200 was not returned to mpool ucp_requests
[1715937531.648878] [node130:2800087:0]          mpool.c:43   UCX  WARN  object 0xc4983c0 was not returned to mpool ucp_requests
[1715937531.649653] [node130:2800085:0]          mpool.c:43   UCX  WARN  object 0xb59ea80 was not returned to mpool ucp_requests
[1715937531.649664] [node130:2800085:0]          mpool.c:43   UCX  WARN  object 0xb59ec40 was not returned to mpool ucp_requests
[1715937531.649667] [node130:2800085:0]          mpool.c:43   UCX  WARN  object 0xb59ee00 was not returned to mpool ucp_requests
[1715937531.649669] [node130:2800085:0]          mpool.c:43   UCX  WARN  object 0xb59efc0 was not returned to mpool ucp_requests
[1715937531.649672] [node130:2800085:0]          mpool.c:43   UCX  WARN  object 0xb59f180 was not returned to mpool ucp_requests
[1715937531.649674] [node130:2800085:0]          mpool.c:43   UCX  WARN  object 0xb59f340 was not returned to mpool ucp_requests
[1715937531.653284] [node130:2800106:0]          mpool.c:43   UCX  WARN  object 0xc694b40 was not returned to mpool ucp_requests
[1715937531.653295] [node130:2800106:0]          mpool.c:43   UCX  WARN  object 0xc694d00 was not returned to mpool ucp_requests
[1715937531.653299] [node130:2800106:0]          mpool.c:43   UCX  WARN  object 0xc694ec0 was not returned to mpool ucp_requests
[1715937531.653302] [node130:2800106:0]          mpool.c:43   UCX  WARN  object 0xc695080 was not returned to mpool ucp_requests
[1715937531.653304] [node130:2800106:0]          mpool.c:43   UCX  WARN  object 0xc695240 was not returned to mpool ucp_requests
[1715937531.654839] [node130:2800110:0]          mpool.c:43   UCX  WARN  object 0xb347940 was not returned to mpool ucp_requests
[1715937531.654852] [node130:2800110:0]          mpool.c:43   UCX  WARN  object 0xb347b00 was not returned to mpool ucp_requests
[1715937531.654855] [node130:2800110:0]          mpool.c:43   UCX  WARN  object 0xb347cc0 was not returned to mpool ucp_requests
[1715937531.654857] [node130:2800110:0]          mpool.c:43   UCX  WARN  object 0xb347e80 was not returned to mpool ucp_requests
[1715937531.654859] [node130:2800110:0]          mpool.c:43   UCX  WARN  object 0xb348040 was not returned to mpool ucp_requests
[1715937531.654945] [node130:2800109:0]          mpool.c:43   UCX  WARN  object 0xaec7980 was not returned to mpool ucp_requests
[1715937531.654955] [node130:2800109:0]          mpool.c:43   UCX  WARN  object 0xaec7b40 was not returned to mpool ucp_requests
[1715937531.654959] [node130:2800109:0]          mpool.c:43   UCX  WARN  object 0xaec7d00 was not returned to mpool ucp_requests
[1715937531.654962] [node130:2800109:0]          mpool.c:43   UCX  WARN  object 0xaec7ec0 was not returned to mpool ucp_requests
[1715937531.654965] [node130:2800109:0]          mpool.c:43   UCX  WARN  object 0xaec8080 was not returned to mpool ucp_requests
[1715937531.656668] [node130:2800105:0]          mpool.c:43   UCX  WARN  object 0xb1a18c0 was not returned to mpool ucp_requests
[1715937531.656678] [node130:2800105:0]          mpool.c:43   UCX  WARN  object 0xb1a1a80 was not returned to mpool ucp_requests
[1715937531.656682] [node130:2800105:0]          mpool.c:43   UCX  WARN  object 0xb1a1c40 was not returned to mpool ucp_requests
[1715937531.656684] [node130:2800105:0]          mpool.c:43   UCX  WARN  object 0xb1a1e00 was not returned to mpool ucp_requests
[1715937531.656695] [node130:2800105:0]          mpool.c:43   UCX  WARN  object 0xb1a1fc0 was not returned to mpool ucp_requests
[1715937531.657895] [node130:2800103:0]          mpool.c:43   UCX  WARN  object 0xb8fbb40 was not returned to mpool ucp_requests
[1715937531.657907] [node130:2800103:0]          mpool.c:43   UCX  WARN  object 0xb8fbd00 was not returned to mpool ucp_requests
[1715937531.657910] [node130:2800103:0]          mpool.c:43   UCX  WARN  object 0xb8fbec0 was not returned to mpool ucp_requests
[1715937531.657912] [node130:2800103:0]          mpool.c:43   UCX  WARN  object 0xb8fc080 was not returned to mpool ucp_requests
[1715937531.657915] [node130:2800103:0]          mpool.c:43   UCX  WARN  object 0xb8fc240 was not returned to mpool ucp_requests
[1715937531.658418] [node130:2800091:0]          mpool.c:43   UCX  WARN  object 0xc8487c0 was not returned to mpool ucp_requests
[1715937531.658430] [node130:2800091:0]          mpool.c:43   UCX  WARN  object 0xc848980 was not returned to mpool ucp_requests
[1715937531.658433] [node130:2800091:0]          mpool.c:43   UCX  WARN  object 0xc848b40 was not returned to mpool ucp_requests
[1715937531.658435] [node130:2800091:0]          mpool.c:43   UCX  WARN  object 0xc848d00 was not returned to mpool ucp_requests
[1715937531.658438] [node130:2800091:0]          mpool.c:43   UCX  WARN  object 0xc848ec0 was not returned to mpool ucp_requests
[1715937531.661555] [node130:2800092:0]          mpool.c:43   UCX  WARN  object 0xaf86bc0 was not returned to mpool ucp_requests
[1715937531.661565] [node130:2800092:0]          mpool.c:43   UCX  WARN  object 0xaf86d80 was not returned to mpool ucp_requests
[1715937531.661569] [node130:2800092:0]          mpool.c:43   UCX  WARN  object 0xaf86f40 was not returned to mpool ucp_requests
[1715937531.661571] [node130:2800092:0]          mpool.c:43   UCX  WARN  object 0xaf87100 was not returned to mpool ucp_requests
[1715937531.661574] [node130:2800092:0]          mpool.c:43   UCX  WARN  object 0xaf872c0 was not returned to mpool ucp_requests
[1715937531.663005] [node130:2800108:0]          mpool.c:43   UCX  WARN  object 0xc10cb00 was not returned to mpool ucp_requests
[1715937531.663015] [node130:2800108:0]          mpool.c:43   UCX  WARN  object 0xc10ccc0 was not returned to mpool ucp_requests
[1715937531.663019] [node130:2800108:0]          mpool.c:43   UCX  WARN  object 0xc10ce80 was not returned to mpool ucp_requests
[1715937531.663021] [node130:2800108:0]          mpool.c:43   UCX  WARN  object 0xc10d040 was not returned to mpool ucp_requests
[1715937531.663025] [node130:2800108:0]          mpool.c:43   UCX  WARN  object 0xc10d200 was not returned to mpool ucp_requests
[1715937531.663074] [node130:2800104:0]          mpool.c:43   UCX  WARN  object 0xbce8b00 was not returned to mpool ucp_requests
[1715937531.663084] [node130:2800104:0]          mpool.c:43   UCX  WARN  object 0xbce8cc0 was not returned to mpool ucp_requests
[1715937531.663087] [node130:2800104:0]          mpool.c:43   UCX  WARN  object 0xbce8e80 was not returned to mpool ucp_requests
[1715937531.663090] [node130:2800104:0]          mpool.c:43   UCX  WARN  object 0xbce9040 was not returned to mpool ucp_requests
[1715937531.663093] [node130:2800104:0]          mpool.c:43   UCX  WARN  object 0xbce9200 was not returned to mpool ucp_requests
[1715937531.664954] [node130:2800107:0]          mpool.c:43   UCX  WARN  object 0xb9eda40 was not returned to mpool ucp_requests
[1715937531.664965] [node130:2800107:0]          mpool.c:43   UCX  WARN  object 0xb9edc00 was not returned to mpool ucp_requests
[1715937531.664968] [node130:2800107:0]          mpool.c:43   UCX  WARN  object 0xb9eddc0 was not returned to mpool ucp_requests
[1715937531.664971] [node130:2800107:0]          mpool.c:43   UCX  WARN  object 0xb9edf80 was not returned to mpool ucp_requests
[1715937531.664974] [node130:2800107:0]          mpool.c:43   UCX  WARN  object 0xb9ee140 was not returned to mpool ucp_requests
[1715937531.673901] [node130:2800094:0]          mpool.c:43   UCX  WARN  object 0xae267c0 was not returned to mpool ucp_requests
[1715937531.673912] [node130:2800094:0]          mpool.c:43   UCX  WARN  object 0xae26980 was not returned to mpool ucp_requests
[1715937531.673916] [node130:2800094:0]          mpool.c:43   UCX  WARN  object 0xae26b40 was not returned to mpool ucp_requests
[1715937531.673918] [node130:2800094:0]          mpool.c:43   UCX  WARN  object 0xae26d00 was not returned to mpool ucp_requests
[1715937531.673920] [node130:2800094:0]          mpool.c:43   UCX  WARN  object 0xae26ec0 was not returned to mpool ucp_requests
[1715937531.695274] [node130:2800102:0]          mpool.c:43   UCX  WARN  object 0xc1f3ac0 was not returned to mpool ucp_requests
[1715937531.695284] [node130:2800102:0]          mpool.c:43   UCX  WARN  object 0xc1f3c80 was not returned to mpool ucp_requests
[1715937531.695289] [node130:2800102:0]          mpool.c:43   UCX  WARN  object 0xc1f3e40 was not returned to mpool ucp_requests
[1715937531.695293] [node130:2800102:0]          mpool.c:43   UCX  WARN  object 0xc1f4000 was not returned to mpool ucp_requests
[1715937531.695296] [node130:2800102:0]          mpool.c:43   UCX  WARN  object 0xc1f41c0 was not returned to mpool ucp_requests
[1715937531.698328] [node130:2800089:0]          mpool.c:43   UCX  WARN  object 0xaef1840 was not returned to mpool ucp_requests
[1715937531.698346] [node130:2800089:0]          mpool.c:43   UCX  WARN  object 0xaef1a00 was not returned to mpool ucp_requests
[1715937531.698350] [node130:2800089:0]          mpool.c:43   UCX  WARN  object 0xaef1bc0 was not returned to mpool ucp_requests
[1715937531.698353] [node130:2800089:0]          mpool.c:43   UCX  WARN  object 0xaef1d80 was not returned to mpool ucp_requests
[1715937531.698355] [node130:2800089:0]          mpool.c:43   UCX  WARN  object 0xaef1f40 was not returned to mpool ucp_requests
[1715937531.698358] [node130:2800089:0]          mpool.c:43   UCX  WARN  object 0xaef2100 was not returned to mpool ucp_requests
[1715937531.762158] [node130:2800097:0]          mpool.c:43   UCX  WARN  object 0xab51900 was not returned to mpool ucp_requests
[1715937531.762171] [node130:2800097:0]          mpool.c:43   UCX  WARN  object 0xab51ac0 was not returned to mpool ucp_requests
[1715937531.762176] [node130:2800097:0]          mpool.c:43   UCX  WARN  object 0xab51c80 was not returned to mpool ucp_requests
[1715937531.762179] [node130:2800097:0]          mpool.c:43   UCX  WARN  object 0xab51e40 was not returned to mpool ucp_requests
[1715937531.762181] [node130:2800097:0]          mpool.c:43   UCX  WARN  object 0xab52000 was not returned to mpool ucp_requests


           ************************************************************
           *        Program running with 30 parallel MPI-processes    *
           *              working on a common directory               *
           ************************************************************
-------------------------------------------------------------------------------
                                 ORCA SCF
-------------------------------------------------------------------------------

------------
SCF SETTINGS
------------
Hamiltonian:
 Density Functional     Method          .... DFT(GTOs)
 Exchange Functional    Exchange        .... PBE
   PBE kappa parameter   XKappa         ....  0.804000
   PBE mue parameter    XMuePBE         ....  0.219520
 Correlation Functional Correlation     .... PBE
   PBE beta parameter  CBetaPBE         ....  0.066725
 LDA part of GGA corr.  LDAOpt          .... PW91-LDA
 Gradients option       PostSCFGGA      .... off
 Hybrid DFT is turned on
   Fraction HF Exchange ScalHFX         ....  0.250000
   Scaling of DF-GGA-X  ScalDFX         ....  0.750000
   Scaling of DF-GGA-C  ScalDFC         ....  1.000000
   Scaling of DF-LDA-C  ScalLDAC        ....  1.000000
   Perturbative correction              ....  0.000000
   Density functional embedding theory  .... OFF
   NL short-range parameter             ....  6.900000
 RI-approximation to the Coulomb term is turned on
   Number of AuxJ basis functions       .... 2498
   RIJ-COSX (HFX calculated with COS-X)).... on


General Settings:
 Integral files         IntName         .... AmidiniumBzoateS3Bfreq
 Hartree-Fock type      HFTyp           .... RHF
 Total Charge           Charge          ....    0
 Multiplicity           Mult            ....    1
 Number of Electrons    NEL             ....  302
 Basis Dimension        Dim             .... 1542
 Nuclear Repulsion      ENuc            ....   5291.4197120833 Eh

Convergence Acceleration:
 DIIS                   CNVDIIS         .... on
   Start iteration      DIISMaxIt       ....    12
   Startup error        DIISStart       ....  0.200000
   # of expansion vecs  DIISMaxEq       ....     5
   Bias factor          DIISBfac        ....   1.050
   Max. coefficient     DIISMaxC        ....  10.000
 Trust-Rad. Augm. Hess. CNVTRAH         .... auto
   Auto Start mean grad. ratio tolernc. ....  1.125000
   Auto Start start iteration           ....    20
   Auto Start num. interpolation iter.  ....    10
   Max. Number of Micro iterations      ....    16
   Max. Number of Macro iterations      .... Maxiter - #DIIS iter
   Number of Davidson start vectors     ....     2
   Converg. threshold I  (grad. norm)   ....   1.000e-05
   Converg. threshold II (energy diff.) ....   1.000e-08
   Grad. Scal. Fac. for Micro threshold ....   0.100
   Minimum threshold for Micro iter.    ....   0.010
   NR start threshold (gradient norm)   ....   0.001
   Initial trust radius                 ....   0.400
   Minimum AH scaling param. (alpha)    ....   1.000
   Maximum AH scaling param. (alpha)    .... 1000.000
   Orbital update algorithm             .... Taylor
   White noise on init. David. guess    .... on
   Maximum white noise                  ....   0.010
   Quad. conv. algorithm                .... NR
 SOSCF                  CNVSOSCF        .... on
   Start iteration      SOSCFMaxIt      ....   150
   Startup grad/error   SOSCFStart      ....  0.003300
 Level Shifting         CNVShift        .... on
   Level shift para.    LevelShift      ....    0.2500
   Turn off err/grad.   ShiftErr        ....    0.0010
 Zerner damping         CNVZerner       .... off
 Static damping         CNVDamp         .... on
   Fraction old density DampFac         ....    0.7000
   Max. Damping (<1)    DampMax         ....    0.9800
   Min. Damping (>=0)   DampMin         ....    0.0000
   Turn off err/grad.   DampErr         ....    0.1000
 Fernandez-Rico         CNVRico         .... off

SCF Procedure:
 Maximum # iterations   MaxIter         ....   125
 SCF integral mode      SCFMode         .... Direct
   Integral package                     .... SHARK and LIBINT hybrid scheme
 Reset frequency        DirectResetFreq ....    20
 Integral Threshold     Thresh          ....  2.500e-11 Eh
 Primitive CutOff       TCut            ....  2.500e-12 Eh

Convergence Tolerance:
 Convergence Check Mode ConvCheckMode   .... Total+1el-Energy
 Convergence forced     ConvForced      .... 0
 Energy Change          TolE            ....  1.000e-08 Eh
 1-El. energy change                    ....  1.000e-05 Eh
 Orbital Gradient       TolG            ....  1.000e-05
 Orbital Rotation angle TolX            ....  1.000e-05
 DIIS Error             TolErr          ....  5.000e-07


Diagonalization of the overlap matrix:
Smallest eigenvalue                        ... 3.001e-06
Time for diagonalization                   ...    3.383 sec
Threshold for overlap eigenvalues          ... 1.000e-08
Number of eigenvalues below threshold      ... 0
Time for construction of square roots      ...    2.580 sec
Total time needed                          ...    6.615 sec

Time for model grid setup =    1.182 sec

------------------------------
INITIAL GUESS: MODEL POTENTIAL
------------------------------
Loading Hartree-Fock densities                     ... done
Calculating cut-offs                               ... done
Initializing the effective Hamiltonian             ... done
Setting up the integral package (SHARK)            ... done
Starting the Coulomb interaction                   ... done (   2.7 sec)
Reading the grid                                   ... done
Mapping shells                                     ... done
Starting the XC term evaluation                    ... done (   0.3 sec)
  promolecular density results
     # of electrons  =    301.971328044
     EX              =   -241.753361611
     EC              =    -10.142334405
     EX+EC           =   -251.895696016
Transforming the Hamiltonian                       ... done (   1.4 sec)
Diagonalizing the Hamiltonian                      ... done (   0.8 sec)
Back transforming the eigenvectors                 ... done (   0.1 sec)
Now organizing SCF variables                       ... done
                      ------------------
                      INITIAL GUESS DONE (   7.4 sec)
                      ------------------
-------------------
DFT GRID GENERATION
-------------------

General Integration Accuracy     IntAcc      ... 4.388
Radial Grid Type                 RadialGrid  ... OptM3 with GC (2021)
Angular Grid (max. ang.)         AngularGrid ... 4 (Lebedev-302)
Angular grid pruning method      GridPruning ... 4 (adaptive)
Weight generation scheme         WeightScheme... Becke
Basis function cutoff            BFCut       ... 1.0000e-11
Integration weight cutoff        WCut        ... 1.0000e-14
Angular grids for H and He will be reduced by one unit
Partially contracted basis set               ... off
Rotationally invariant grid construction     ... off

Total number of grid points                  ...   373969
Total number of batches                      ...     5888
Average number of points per batch           ...       63
Average number of grid points per atom       ...     4561
Time for grid setup =    2.803 sec

--------------------
COSX GRID GENERATION
--------------------

GRIDX 1
-------
General Integration Accuracy     IntAcc      ... 3.816
Radial Grid Type                 RadialGrid  ... OptM3 with GC (2021)
Angular Grid (max. ang.)         AngularGrid ... 1 (Lebedev-50)
Angular grid pruning method      GridPruning ... 4 (adaptive)
Weight generation scheme         WeightScheme... Becke
Basis function cutoff            BFCut       ... 1.0000e-11
Integration weight cutoff        WCut        ... 1.0000e-14
Angular grids for H and He will be reduced by one unit
Partially contracted basis set               ... on
Rotationally invariant grid construction     ... off

Total number of grid points                  ...    47367
Total number of batches                      ...      776
Average number of points per batch           ...       61
Average number of grid points per atom       ...      578
UseSFitting                                  ... on

GRIDX 2
-------
General Integration Accuracy     IntAcc      ... 4.020
Radial Grid Type                 RadialGrid  ... OptM3 with GC (2021)
Angular Grid (max. ang.)         AngularGrid ... 2 (Lebedev-110)
Angular grid pruning method      GridPruning ... 4 (adaptive)
Weight generation scheme         WeightScheme... Becke
Basis function cutoff            BFCut       ... 1.0000e-11
Integration weight cutoff        WCut        ... 1.0000e-14
Angular grids for H and He will be reduced by one unit
Partially contracted basis set               ... on
Rotationally invariant grid construction     ... off

Total number of grid points                  ...   100287
Total number of batches                      ...     1610
Average number of points per batch           ...       62
Average number of grid points per atom       ...     1223
UseSFitting                                  ... on

GRIDX 3
-------
General Integration Accuracy     IntAcc      ... 4.338
Radial Grid Type                 RadialGrid  ... OptM3 with GC (2021)
Angular Grid (max. ang.)         AngularGrid ... 3 (Lebedev-194)
Angular grid pruning method      GridPruning ... 4 (adaptive)
Weight generation scheme         WeightScheme... Becke
Basis function cutoff            BFCut       ... 1.0000e-11
Integration weight cutoff        WCut        ... 1.0000e-14
Angular grids for H and He will be reduced by one unit
Partially contracted basis set               ... on
Rotationally invariant grid construction     ... off

Total number of grid points                  ...   217648
Total number of batches                      ...     3442
Average number of points per batch           ...       63
Average number of grid points per atom       ...     2654
UseSFitting                                  ... on

Time for X-Grid setup             =   10.134 sec


--------------------
CPCM SOLVATION MODEL
--------------------
CPCM parameters:
  Epsilon                                         ...      26.7260
  Refrac                                          ...       1.2907
  Rsolv                                           ...       1.3000
  Surface type                                    ... GAUSSIAN VDW
  Epsilon function type                           ...         CPCM
Solvent:                                     ... 2,2,2-TRIFLUOROETHANOL
SMD-CDS solvent descriptors:
  Soln                                       ...    1.2907
  Soln25                                     ... Unavailable
  Sola                                       ...    0.5700
  Solb                                       ...    0.2500
  Solg                                       ...   42.0200
  Solc                                       ...    0.0000
  Solh                                       ...    0.5000
Radii:
 Radius for O  used is    2.8724 Bohr (=   1.5200 Ang.)
 Radius for N  used is    3.5716 Bohr (=   1.8900 Ang.)
 Radius for C  used is    3.4960 Bohr (=   1.8500 Ang.)
 Radius for H  used is    2.2677 Bohr (=   1.2000 Ang.)
Calculating surface                               ...        done! (  0.0s)
GEPOL surface points                              ...         4676
GEPOL Volume                                      ...    3913.8654
GEPOL Surface-area                                ...    2148.3285
Calculating surface distance matrix               ...        done! (  0.3s)
Performing Cholesky decomposition & store         ...        done! (  1.3s)
Overall time for CPCM initialization              ...                 1.6s
--------------
SCF ITERATIONS
--------------
ITER       Energy         Delta-E        Max-DP      RMS-DP      [F,P]     Damp
               ***  Starting incremental Fock matrix formation  ***
  0  -1803.8021076660   0.000000000000 0.15149121  0.00059746  0.2983853 0.7000
  1  -1804.3098016626  -0.507693996680 0.16620557  0.00049714  0.1325429 0.7000
                               ***Turning on DIIS***
  2  -1804.5195120951  -0.209710432449 0.22667709  0.00090557  0.0387712 0.0000
  3  -1804.8450134550  -0.325501359886 0.17297343  0.00038619  0.0682682 0.0000
  4  -1804.9147290581  -0.069715603090 0.05007759  0.00013854  0.0173698 0.0000
  5  -1804.9185156395  -0.003786581417 0.01918097  0.00005898  0.0098799 0.0000
                      *** Initiating the SOSCF procedure ***
                           *** Shutting down DIIS ***
                      *** Re-Reading the Fockian *** 
                      *** Removing any level shift *** 
ITER      Energy       Delta-E        Grad      Rot      Max-DP    RMS-DP
  6  -1804.91885900  -0.0003433590  0.000335  0.000335  0.006704  0.000021
               *** Restarting incremental Fock matrix formation ***
  7  -1804.91882042   0.0000385781  0.000162  0.000447  0.006433  0.000055
  8  -1804.91881895   0.0000014668  0.000269  0.000376  0.001118  0.000010
  9  -1804.91882616  -0.0000072023  0.000034  0.000069  0.001099  0.000009
 10  -1804.91882609   0.0000000632  0.000042  0.000042  0.000237  0.000001
 11  -1804.91882633  -0.0000002352  0.000006  0.000017  0.000483  0.000002
 12  -1804.91882632   0.0000000075  0.000007  0.000012  0.000269  0.000001
                  ***Gradient check signals convergence***
              ***Rediagonalizing the Fockian in SOSCF/NRSCF***

               *****************************************************
               *                     SUCCESS                       *
               *           SCF CONVERGED AFTER  13 CYCLES          *
               *****************************************************

Old exchange energy                            =    -61.828651247 Eh
New exchange energy                            =    -61.828702678 Eh
Exchange energy change after final integration =     -0.000051431 Eh
Total energy after final integration           =  -1804.918877669 Eh
Final COS-X integration done in                =    35.602 sec

SMD CDS free energy correction energy :                 4.60901     Kcal/mol
Total Energy after SMD CDS correction =             -1804.911532741 Eh

----------------
TOTAL SCF ENERGY
----------------

Total Energy       :        -1804.91153274 Eh          -49114.13972 eV

Components:
Nuclear Repulsion  :         5291.41971208 Eh          143986.85052 eV
Electronic Energy  :        -7096.33124482 Eh         -193100.99024 eV
One Electron Energy:       -12989.99923612 Eh         -353475.84958 eV
Two Electron Energy:         5893.66799130 Eh          160374.85934 eV
Max COSX asymmetry :            0.00000188 Eh               0.00005 eV
CPCM Dielectric    :           -0.09108319 Eh              -2.47850 eV
SMD CDS (Gcds)     :            0.00734493 Eh               0.19987 eV

Virial components:
Potential Energy   :        -3601.39230398 Eh          -97998.86676 eV
Kinetic Energy     :         1796.48077124 Eh           48884.72704 eV
Virial Ratio       :            2.00469293


DFT components:
N(Alpha)           :      151.000281332437 electrons
N(Beta)            :      151.000281332437 electrons
N(Total)           :      302.000562664873 electrons
E(X)               :     -184.921656955650 Eh       
E(C)               :      -10.119265304782 Eh       
E(XC)              :     -195.040922260432 Eh       
DFET-embed. en.    :        0.000000000000 Eh       
CPCM Solvation Model Properties:
Surface-charge          :           -0.08464525
Charge-correction       :           -0.00121911 Eh              -0.03317 eV
Free-energy (cav+disp)  :            0.00734493 Eh               0.19987 eV

---------------
SCF CONVERGENCE
---------------

  Last Energy change         ...    8.2627e-08  Tolerance :   1.0000e-08
  Last MAX-Density change    ...    2.8866e-15  Tolerance :   1.0000e-07
  Last RMS-Density change    ...    1.1289e-17  Tolerance :   5.0000e-09
  Last Orbital Gradient      ...    1.3408e-06  Tolerance :   1.0000e-05
  Last Orbital Rotation      ...    4.1292e-06  Tolerance :   1.0000e-05

             **** THE GBW FILE WAS UPDATED (AmidiniumBzoateS3Bfreq.gbw) ****
             **** DENSITY AmidiniumBzoateS3Bfreq.scfp WAS UPDATED ****
             **** ENERGY FILE WAS UPDATED (AmidiniumBzoateS3Bfreq.en.tmp) ****
             **** THE GBW FILE WAS UPDATED (AmidiniumBzoateS3Bfreq.gbw) ****
             **** DENSITY AmidiniumBzoateS3Bfreq.scfp WAS UPDATED ****
----------------
ORBITAL ENERGIES
----------------

  NO   OCC          E(Eh)            E(eV) 
   0   2.0000     -19.244201      -523.6613 
   1   2.0000     -19.187733      -522.1248 
   2   2.0000     -19.157934      -521.3139 
   3   2.0000     -19.155395      -521.2448 
   4   2.0000     -14.515008      -394.9735 
   5   2.0000     -14.403180      -391.9304 
   6   2.0000     -10.387523      -282.6589 
   7   2.0000     -10.335706      -281.2489 
   8   2.0000     -10.314432      -280.6700 
   9   2.0000     -10.298852      -280.2460 
  10   2.0000     -10.288667      -279.9689 
  11   2.0000     -10.268852      -279.4297 
  12   2.0000     -10.261372      -279.2261 
  13   2.0000     -10.257628      -279.1243 
  14   2.0000     -10.253727      -279.0181 
  15   2.0000     -10.249567      -278.9049 
  16   2.0000     -10.246395      -278.8186 
  17   2.0000     -10.245099      -278.7833 
  18   2.0000     -10.239862      -278.6408 
  19   2.0000     -10.236095      -278.5383 
  20   2.0000     -10.235860      -278.5319 
  21   2.0000     -10.233703      -278.4732 
  22   2.0000     -10.233405      -278.4651 
  23   2.0000     -10.232620      -278.4437 
  24   2.0000     -10.232215      -278.4327 
  25   2.0000     -10.231332      -278.4087 
  26   2.0000     -10.230997      -278.3996 
  27   2.0000     -10.230672      -278.3907 
  28   2.0000     -10.229107      -278.3481 
  29   2.0000     -10.228685      -278.3367 
  30   2.0000     -10.226991      -278.2906 
  31   2.0000     -10.225820      -278.2587 
  32   2.0000     -10.223770      -278.2029 
  33   2.0000     -10.223596      -278.1982 
  34   2.0000     -10.223109      -278.1849 
  35   2.0000     -10.222945      -278.1805 
  36   2.0000     -10.216946      -278.0172 
  37   2.0000     -10.205479      -277.7052 
  38   2.0000     -10.204057      -277.6665 
  39   2.0000     -10.201937      -277.6088 
  40   2.0000     -10.199939      -277.5545 
  41   2.0000     -10.199516      -277.5429 
  42   2.0000      -1.147544       -31.2263 
  43   2.0000      -1.085174       -29.5291 
  44   2.0000      -1.070592       -29.1323 
  45   2.0000      -1.037481       -28.2313 
  46   2.0000      -0.977102       -26.5883 
  47   2.0000      -0.962709       -26.1967 
  48   2.0000      -0.907617       -24.6975 
  49   2.0000      -0.903414       -24.5831 
  50   2.0000      -0.896962       -24.4076 
  51   2.0000      -0.883791       -24.0492 
  52   2.0000      -0.854515       -23.2525 
  53   2.0000      -0.838568       -22.8186 
  54   2.0000      -0.813422       -22.1343 
  55   2.0000      -0.803185       -21.8558 
  56   2.0000      -0.787396       -21.4261 
  57   2.0000      -0.785373       -21.3711 
  58   2.0000      -0.778025       -21.1711 
  59   2.0000      -0.775900       -21.1133 
  60   2.0000      -0.775505       -21.1026 
  61   2.0000      -0.768733       -20.9183 
  62   2.0000      -0.736946       -20.0533 
  63   2.0000      -0.717834       -19.5333 
  64   2.0000      -0.708104       -19.2685 
  65   2.0000      -0.706076       -19.2133 
  66   2.0000      -0.704990       -19.1837 
  67   2.0000      -0.689516       -18.7627 
  68   2.0000      -0.662123       -18.0173 
  69   2.0000      -0.651950       -17.7405 
  70   2.0000      -0.645619       -17.5682 
  71   2.0000      -0.640799       -17.4370 
  72   2.0000      -0.639893       -17.4124 
  73   2.0000      -0.630754       -17.1637 
  74   2.0000      -0.620516       -16.8851 
  75   2.0000      -0.612835       -16.6761 
  76   2.0000      -0.608980       -16.5712 
  77   2.0000      -0.596185       -16.2230 
  78   2.0000      -0.579629       -15.7725 
  79   2.0000      -0.574346       -15.6287 
  80   2.0000      -0.557301       -15.1649 
  81   2.0000      -0.552936       -15.0462 
  82   2.0000      -0.546269       -14.8647 
  83   2.0000      -0.537957       -14.6386 
  84   2.0000      -0.526805       -14.3351 
  85   2.0000      -0.514871       -14.0103 
  86   2.0000      -0.512991       -13.9592 
  87   2.0000      -0.508698       -13.8424 
  88   2.0000      -0.496982       -13.5236 
  89   2.0000      -0.493920       -13.4402 
  90   2.0000      -0.490023       -13.3342 
  91   2.0000      -0.484787       -13.1917 
  92   2.0000      -0.482205       -13.1215 
  93   2.0000      -0.472459       -12.8563 
  94   2.0000      -0.471513       -12.8305 
  95   2.0000      -0.467271       -12.7151 
  96   2.0000      -0.465816       -12.6755 
  97   2.0000      -0.464380       -12.6364 
  98   2.0000      -0.461745       -12.5647 
  99   2.0000      -0.457022       -12.4362 
 100   2.0000      -0.455648       -12.3988 
 101   2.0000      -0.451580       -12.2881 
 102   2.0000      -0.448100       -12.1934 
 103   2.0000      -0.444813       -12.1040 
 104   2.0000      -0.443838       -12.0775 
 105   2.0000      -0.440277       -11.9806 
 106   2.0000      -0.438359       -11.9283 
 107   2.0000      -0.434268       -11.8170 
 108   2.0000      -0.432746       -11.7756 
 109   2.0000      -0.430449       -11.7131 
 110   2.0000      -0.426700       -11.6111 
 111   2.0000      -0.424781       -11.5589 
 112   2.0000      -0.418784       -11.3957 
 113   2.0000      -0.413174       -11.2430 
 114   2.0000      -0.405163       -11.0250 
 115   2.0000      -0.401661       -10.9298 
 116   2.0000      -0.395347       -10.7579 
 117   2.0000      -0.389143       -10.5891 
 118   2.0000      -0.386421       -10.5150 
 119   2.0000      -0.385225       -10.4825 
 120   2.0000      -0.385028       -10.4771 
 121   2.0000      -0.383508       -10.4358 
 122   2.0000      -0.381399       -10.3784 
 123   2.0000      -0.378147       -10.2899 
 124   2.0000      -0.377322       -10.2675 
 125   2.0000      -0.374369       -10.1871 
 126   2.0000      -0.369113       -10.0441 
 127   2.0000      -0.366997        -9.9865 
 128   2.0000      -0.366350        -9.9689 
 129   2.0000      -0.362482        -9.8636 
 130   2.0000      -0.356957        -9.7133 
 131   2.0000      -0.348306        -9.4779 
 132   2.0000      -0.347843        -9.4653 
 133   2.0000      -0.347148        -9.4464 
 134   2.0000      -0.346240        -9.4217 
 135   2.0000      -0.343591        -9.3496 
 136   2.0000      -0.340270        -9.2592 
 137   2.0000      -0.329851        -8.9757 
 138   2.0000      -0.295577        -8.0431 
 139   2.0000      -0.293362        -7.9828 
 140   2.0000      -0.287073        -7.8116 
 141   2.0000      -0.284158        -7.7323 
 142   2.0000      -0.281464        -7.6590 
 143   2.0000      -0.275773        -7.5042 
 144   2.0000      -0.274061        -7.4576 
 145   2.0000      -0.273229        -7.4349 
 146   2.0000      -0.268358        -7.3024 
 147   2.0000      -0.268067        -7.2945 
 148   2.0000      -0.266170        -7.2428 
 149   2.0000      -0.264361        -7.1936 
 150   2.0000      -0.263225        -7.1627 
 151   0.0000      -0.075509        -2.0547 
 152   0.0000      -0.032563        -0.8861 
 153   0.0000      -0.030160        -0.8207 
 154   0.0000      -0.027374        -0.7449 
 155   0.0000      -0.024741        -0.6732 
 156   0.0000      -0.016490        -0.4487 
 157   0.0000      -0.006780        -0.1845 
 158   0.0000      -0.005656        -0.1539 
 159   0.0000       0.003026         0.0823 
 160   0.0000       0.013663         0.3718 
 161   0.0000       0.042703         1.1620 
 162   0.0000       0.052648         1.4326 
 163   0.0000       0.060713         1.6521 
 164   0.0000       0.065365         1.7787 
 165   0.0000       0.070469         1.9175 
 166   0.0000       0.074167         2.0182 
 167   0.0000       0.076997         2.0952 
 168   0.0000       0.077218         2.1012 
 169   0.0000       0.083619         2.2754 
 170   0.0000       0.087400         2.3783 
 171   0.0000       0.090937         2.4745 
 172   0.0000       0.094620         2.5748 
 173   0.0000       0.096863         2.6358 
 174   0.0000       0.097721         2.6591 
 175   0.0000       0.100206         2.7268 
 176   0.0000       0.101644         2.7659 
 177   0.0000       0.103646         2.8203 
 178   0.0000       0.106688         2.9031 
 179   0.0000       0.108248         2.9456 
 180   0.0000       0.111005         3.0206 
 181   0.0000       0.112501         3.0613 
 182   0.0000       0.117649         3.2014 
 183   0.0000       0.120790         3.2869 
 184   0.0000       0.121165         3.2971 
 185   0.0000       0.123475         3.3599 
 186   0.0000       0.125343         3.4108 
 187   0.0000       0.127184         3.4608 
 188   0.0000       0.128373         3.4932 
 189   0.0000       0.132617         3.6087 
 190   0.0000       0.138097         3.7578 
 191   0.0000       0.139534         3.7969 
 192   0.0000       0.140730         3.8295 
 193   0.0000       0.143425         3.9028 
 194   0.0000       0.143744         3.9115 
 195   0.0000       0.147747         4.0204 
 196   0.0000       0.149956         4.0805 
 197   0.0000       0.150990         4.1087 
 198   0.0000       0.154101         4.1933 
 199   0.0000       0.156447         4.2571 
 200   0.0000       0.160044         4.3550 
 201   0.0000       0.163477         4.4484 
 202   0.0000       0.165317         4.4985 
 203   0.0000       0.167451         4.5566 
 204   0.0000       0.169039         4.5998 
 205   0.0000       0.171394         4.6639 
 206   0.0000       0.175430         4.7737 
 207   0.0000       0.177439         4.8284 
 208   0.0000       0.178370         4.8537 
 209   0.0000       0.179090         4.8733 
 210   0.0000       0.182207         4.9581 
 211   0.0000       0.183774         5.0007 
 212   0.0000       0.185173         5.0388 
 213   0.0000       0.189793         5.1645 
 214   0.0000       0.191626         5.2144 
 215   0.0000       0.193621         5.2687 
 216   0.0000       0.195862         5.3297 
 217   0.0000       0.201652         5.4872 
 218   0.0000       0.203677         5.5423 
 219   0.0000       0.206883         5.6296 
 220   0.0000       0.209620         5.7041 
 221   0.0000       0.211822         5.7640 
 222   0.0000       0.214830         5.8458 
 223   0.0000       0.217155         5.9091 
 224   0.0000       0.219822         5.9817 
 225   0.0000       0.223633         6.0854 
 226   0.0000       0.226372         6.1599 
 227   0.0000       0.226920         6.1748 
 228   0.0000       0.231393         6.2965 
 229   0.0000       0.233438         6.3522 
 230   0.0000       0.235263         6.4018 
 231   0.0000       0.236694         6.4408 
 232   0.0000       0.238164         6.4808 
 233   0.0000       0.239508         6.5173 
 234   0.0000       0.241506         6.5717 
 235   0.0000       0.242692         6.6040 
 236   0.0000       0.245058         6.6684 
 237   0.0000       0.250066         6.8046 
 238   0.0000       0.254420         6.9231 
 239   0.0000       0.257486         7.0066 
 240   0.0000       0.257828         7.0158 
 241   0.0000       0.260484         7.0881 
 242   0.0000       0.261133         7.1058 
 243   0.0000       0.263289         7.1645 
 244   0.0000       0.266282         7.2459 
 245   0.0000       0.270059         7.3487 
 246   0.0000       0.273567         7.4441 
 247   0.0000       0.274884         7.4800 
 248   0.0000       0.276677         7.5288 
 249   0.0000       0.276987         7.5372 
 250   0.0000       0.281976         7.6730 
 251   0.0000       0.284724         7.7477 
 252   0.0000       0.285653         7.7730 
 253   0.0000       0.287457         7.8221 
 254   0.0000       0.290879         7.9152 
 255   0.0000       0.292445         7.9578 
 256   0.0000       0.295957         8.0534 
 257   0.0000       0.299354         8.1458 
 258   0.0000       0.303860         8.2685 
 259   0.0000       0.306439         8.3386 
 260   0.0000       0.309753         8.4288 
 261   0.0000       0.312699         8.5090 
 262   0.0000       0.313656         8.5350 
 263   0.0000       0.314301         8.5526 
 264   0.0000       0.315853         8.5948 
 265   0.0000       0.320515         8.7216 
 266   0.0000       0.321894         8.7592 
 267   0.0000       0.325306         8.8520 
 268   0.0000       0.326529         8.8853 
 269   0.0000       0.328766         8.9462 
 270   0.0000       0.331820         9.0293 
 271   0.0000       0.335055         9.1173 
 272   0.0000       0.338757         9.2181 
 273   0.0000       0.339958         9.2507 
 274   0.0000       0.342602         9.3227 
 275   0.0000       0.345154         9.3921 
 276   0.0000       0.349773         9.5178 
 277   0.0000       0.352434         9.5902 
 278   0.0000       0.354789         9.6543 
 279   0.0000       0.355162         9.6645 
 280   0.0000       0.358565         9.7570 
 281   0.0000       0.363687         9.8964 
 282   0.0000       0.364655         9.9228 
 283   0.0000       0.366379         9.9697 
 284   0.0000       0.367596        10.0028 
 285   0.0000       0.368637        10.0311 
 286   0.0000       0.372454        10.1350 
 287   0.0000       0.374870        10.2007 
 288   0.0000       0.375887        10.2284 
 289   0.0000       0.380507        10.3541 
 290   0.0000       0.383163        10.4264 
 291   0.0000       0.386698        10.5226 
 292   0.0000       0.390324        10.6213 
 293   0.0000       0.390701        10.6315 
 294   0.0000       0.394753        10.7418 
 295   0.0000       0.396737        10.7958 
 296   0.0000       0.397923        10.8280 
 297   0.0000       0.400043        10.8857 
 298   0.0000       0.403805        10.9881 
 299   0.0000       0.407420        11.0865 
 300   0.0000       0.409121        11.1327 
 301   0.0000       0.411758        11.2045 
 302   0.0000       0.418411        11.3855 
 303   0.0000       0.419218        11.4075 
 304   0.0000       0.420714        11.4482 
 305   0.0000       0.422868        11.5068 
 306   0.0000       0.423763        11.5312 
 307   0.0000       0.425571        11.5804 
 308   0.0000       0.429119        11.6769 
 309   0.0000       0.430254        11.7078 
 310   0.0000       0.430800        11.7227 
 311   0.0000       0.433109        11.7855 
 312   0.0000       0.436471        11.8770 
 313   0.0000       0.438238        11.9250 
 314   0.0000       0.440166        11.9775 
 315   0.0000       0.440977        11.9996 
 316   0.0000       0.442129        12.0309 
 317   0.0000       0.444395        12.0926 
 318   0.0000       0.445775        12.1302 
 319   0.0000       0.450574        12.2608 
 320   0.0000       0.451319        12.2810 
 321   0.0000       0.456322        12.4171 
 322   0.0000       0.459636        12.5073 
 323   0.0000       0.460679        12.5357 
 324   0.0000       0.463637        12.6162 
 325   0.0000       0.464410        12.6372 
 326   0.0000       0.465250        12.6601 
 327   0.0000       0.465911        12.6781 
 328   0.0000       0.466787        12.7019 
 329   0.0000       0.470639        12.8067 
 330   0.0000       0.471586        12.8325 
 331   0.0000       0.473483        12.8841 
 332   0.0000       0.474346        12.9076 
 333   0.0000       0.477636        12.9971 
 334   0.0000       0.478857        13.0304 
 335   0.0000       0.481368        13.0987 
 336   0.0000       0.484291        13.1782 
 337   0.0000       0.484881        13.1943 
 338   0.0000       0.486276        13.2322 
 339   0.0000       0.488410        13.2903 
 340   0.0000       0.489847        13.3294 
 341   0.0000       0.494596        13.4586 
 342   0.0000       0.495035        13.4706 
 343   0.0000       0.496397        13.5076 
 344   0.0000       0.499142        13.5823 
 345   0.0000       0.501212        13.6387 
 346   0.0000       0.503103        13.6901 
 347   0.0000       0.506514        13.7830 
 348   0.0000       0.506934        13.7944 
 349   0.0000       0.511122        13.9083 
 350   0.0000       0.514927        14.0119 
 351   0.0000       0.517001        14.0683 
 352   0.0000       0.517604        14.0847 
 353   0.0000       0.519878        14.1466 
 354   0.0000       0.521204        14.1827 
 355   0.0000       0.522863        14.2278 
 356   0.0000       0.523537        14.2462 
 357   0.0000       0.527101        14.3431 
 358   0.0000       0.530978        14.4486 
 359   0.0000       0.533367        14.5136 
 360   0.0000       0.536226        14.5915 
 361   0.0000       0.537135        14.6162 
 362   0.0000       0.538307        14.6481 
 363   0.0000       0.540860        14.7176 
 364   0.0000       0.546006        14.8576 
 365   0.0000       0.546692        14.8763 
 366   0.0000       0.550210        14.9720 
 367   0.0000       0.552414        15.0319 
 368   0.0000       0.557992        15.1837 
 369   0.0000       0.561178        15.2704 
 370   0.0000       0.564938        15.3727 
 371   0.0000       0.567987        15.4557 
 372   0.0000       0.572229        15.5711 
 373   0.0000       0.574666        15.6375 
 374   0.0000       0.577558        15.7161 
 375   0.0000       0.581637        15.8271 
 376   0.0000       0.585013        15.9190 
 377   0.0000       0.588549        16.0152 
 378   0.0000       0.589696        16.0464 
 379   0.0000       0.594101        16.1663 
 380   0.0000       0.595991        16.2177 
 381   0.0000       0.605333        16.4720 
 382   0.0000       0.606122        16.4934 
 383   0.0000       0.608795        16.5662 
 384   0.0000       0.611048        16.6275 
 385   0.0000       0.615175        16.7398 
 386   0.0000       0.617224        16.7955 
 387   0.0000       0.621158        16.9026 
 388   0.0000       0.632152        17.2017 
 389   0.0000       0.634846        17.2750 
 390   0.0000       0.635850        17.3024 
 391   0.0000       0.639250        17.3949 
 392   0.0000       0.646611        17.5952 
 393   0.0000       0.647572        17.6213 
 394   0.0000       0.649791        17.6817 
 395   0.0000       0.654205        17.8018 
 396   0.0000       0.657266        17.8851 
 397   0.0000       0.661902        18.0113 
 398   0.0000       0.664836        18.0911 
 399   0.0000       0.671562        18.2741 
 400   0.0000       0.673833        18.3359 
 401   0.0000       0.676637        18.4122 
 402   0.0000       0.678297        18.4574 
 403   0.0000       0.682646        18.5757 
 404   0.0000       0.684202        18.6181 
 405   0.0000       0.687017        18.6947 
 406   0.0000       0.691476        18.8160 
 407   0.0000       0.693516        18.8715 
 408   0.0000       0.696061        18.9408 
 409   0.0000       0.699514        19.0347 
 410   0.0000       0.703831        19.1522 
 411   0.0000       0.707292        19.2464 
 412   0.0000       0.709253        19.2998 
 413   0.0000       0.712538        19.3891 
 414   0.0000       0.715027        19.4569 
 415   0.0000       0.718446        19.5499 
 416   0.0000       0.720061        19.5939 
 417   0.0000       0.723226        19.6800 
 418   0.0000       0.724314        19.7096 
 419   0.0000       0.726895        19.7798 
 420   0.0000       0.730923        19.8894 
 421   0.0000       0.734281        19.9808 
 422   0.0000       0.735882        20.0244 
 423   0.0000       0.742372        20.2010 
 424   0.0000       0.743723        20.2377 
 425   0.0000       0.746686        20.3184 
 426   0.0000       0.749525        20.3956 
 427   0.0000       0.752664        20.4810 
 428   0.0000       0.754935        20.5428 
 429   0.0000       0.757866        20.6226 
 430   0.0000       0.759356        20.6631 
 431   0.0000       0.764758        20.8101 
 432   0.0000       0.767726        20.8909 
 433   0.0000       0.771715        20.9994 
 434   0.0000       0.775583        21.1047 
 435   0.0000       0.780400        21.2358 
 436   0.0000       0.781840        21.2750 
 437   0.0000       0.784264        21.3409 
 438   0.0000       0.788262        21.4497 
 439   0.0000       0.790987        21.5239 
 440   0.0000       0.794383        21.6162 
 441   0.0000       0.799392        21.7526 
 442   0.0000       0.801343        21.8056 
 443   0.0000       0.802382        21.8339 
 444   0.0000       0.806448        21.9446 
 445   0.0000       0.810304        22.0495 
 446   0.0000       0.813274        22.1303 
 447   0.0000       0.814314        22.1586 
 448   0.0000       0.821505        22.3543 
 449   0.0000       0.822962        22.3939 
 450   0.0000       0.827776        22.5249 
 451   0.0000       0.833106        22.6700 
 452   0.0000       0.835830        22.7441 
 453   0.0000       0.837994        22.8030 
 454   0.0000       0.840859        22.8809 
 455   0.0000       0.846405        23.0319 
 456   0.0000       0.847954        23.0740 
 457   0.0000       0.854041        23.2396 
 458   0.0000       0.855059        23.2673 
 459   0.0000       0.859957        23.4006 
 460   0.0000       0.864802        23.5325 
 461   0.0000       0.868413        23.6307 
 462   0.0000       0.870963        23.7001 
 463   0.0000       0.874649        23.8004 
 464   0.0000       0.877620        23.8812 
 465   0.0000       0.881456        23.9856 
 466   0.0000       0.888355        24.1734 
 467   0.0000       0.891050        24.2467 
 468   0.0000       0.893250        24.3066 
 469   0.0000       0.894457        24.3394 
 470   0.0000       0.897885        24.4327 
 471   0.0000       0.903073        24.5739 
 472   0.0000       0.903988        24.5988 
 473   0.0000       0.910024        24.7630 
 474   0.0000       0.911413        24.8008 
 475   0.0000       0.913725        24.8637 
 476   0.0000       0.914220        24.8772 
 477   0.0000       0.920618        25.0513 
 478   0.0000       0.926544        25.2125 
 479   0.0000       0.927705        25.2441 
 480   0.0000       0.929728        25.2992 
 481   0.0000       0.933320        25.3969 
 482   0.0000       0.934404        25.4264 
 483   0.0000       0.939333        25.5606 
 484   0.0000       0.943337        25.6695 
 485   0.0000       0.948660        25.8144 
 486   0.0000       0.954594        25.9758 
 487   0.0000       0.955773        26.0079 
 488   0.0000       0.960440        26.1349 
 489   0.0000       0.962223        26.1834 
 490   0.0000       0.962981        26.2040 
 491   0.0000       0.967060        26.3150 
 492   0.0000       0.972205        26.4550 
 493   0.0000       0.978340        26.6220 
 494   0.0000       0.979379        26.6502 
 495   0.0000       0.986078        26.8326 
 496   0.0000       0.989933        26.9374 
 497   0.0000       0.994360        27.0579 
 498   0.0000       0.996260        27.1096 
 499   0.0000       1.000411        27.2226 
 500   0.0000       1.007002        27.4019 
 501   0.0000       1.011986        27.5375 
 502   0.0000       1.018465        27.7138 
 503   0.0000       1.020304        27.7639 
 504   0.0000       1.025440        27.9036 
 505   0.0000       1.028201        27.9788 
 506   0.0000       1.030907        28.0524 
 507   0.0000       1.038443        28.2575 
 508   0.0000       1.042607        28.3708 
 509   0.0000       1.045082        28.4381 
 510   0.0000       1.048235        28.5239 
 511   0.0000       1.049902        28.5693 
 512   0.0000       1.051357        28.6089 
 513   0.0000       1.061378        28.8816 
 514   0.0000       1.066067        29.0092 
 515   0.0000       1.069836        29.1117 
 516   0.0000       1.074202        29.2305 
 517   0.0000       1.076182        29.2844 
 518   0.0000       1.082095        29.4453 
 519   0.0000       1.086319        29.5602 
 520   0.0000       1.091629        29.7047 
 521   0.0000       1.097179        29.8557 
 522   0.0000       1.097567        29.8663 
 523   0.0000       1.102480        30.0000 
 524   0.0000       1.106357        30.1055 
 525   0.0000       1.109561        30.1927 
 526   0.0000       1.113590        30.3023 
 527   0.0000       1.119534        30.4641 
 528   0.0000       1.123910        30.5831 
 529   0.0000       1.124673        30.6039 
 530   0.0000       1.126444        30.6521 
 531   0.0000       1.129092        30.7242 
 532   0.0000       1.131435        30.7879 
 533   0.0000       1.137925        30.9645 
 534   0.0000       1.140372        31.0311 
 535   0.0000       1.142163        31.0798 
 536   0.0000       1.145574        31.1727 
 537   0.0000       1.147937        31.2370 
 538   0.0000       1.152987        31.3744 
 539   0.0000       1.160689        31.5840 
 540   0.0000       1.163143        31.6507 
 541   0.0000       1.166337        31.7377 
 542   0.0000       1.170220        31.8433 
 543   0.0000       1.173814        31.9411 
 544   0.0000       1.176916        32.0255 
 545   0.0000       1.180677        32.1279 
 546   0.0000       1.184019        32.2188 
 547   0.0000       1.187902        32.3245 
 548   0.0000       1.191754        32.4293 
 549   0.0000       1.194989        32.5173 
 550   0.0000       1.202277        32.7156 
 551   0.0000       1.203597        32.7515 
 552   0.0000       1.205042        32.7909 
 553   0.0000       1.209716        32.9181 
 554   0.0000       1.215538        33.0765 
 555   0.0000       1.216116        33.0922 
 556   0.0000       1.221306        33.2334 
 557   0.0000       1.224510        33.3206 
 558   0.0000       1.231420        33.5086 
 559   0.0000       1.233755        33.5722 
 560   0.0000       1.235802        33.6279 
 561   0.0000       1.237615        33.6772 
 562   0.0000       1.245943        33.9038 
 563   0.0000       1.247981        33.9593 
 564   0.0000       1.249994        34.0141 
 565   0.0000       1.256353        34.1871 
 566   0.0000       1.257752        34.2252 
 567   0.0000       1.261365        34.3235 
 568   0.0000       1.263167        34.3725 
 569   0.0000       1.268289        34.5119 
 570   0.0000       1.269469        34.5440 
 571   0.0000       1.273141        34.6439 
 572   0.0000       1.280939        34.8561 
 573   0.0000       1.284693        34.9583 
 574   0.0000       1.287911        35.0458 
 575   0.0000       1.289568        35.0909 
 576   0.0000       1.294668        35.2297 
 577   0.0000       1.296584        35.2819 
 578   0.0000       1.297090        35.2956 
 579   0.0000       1.299293        35.3556 
 580   0.0000       1.304452        35.4960 
 581   0.0000       1.306317        35.5467 
 582   0.0000       1.314222        35.7618 
 583   0.0000       1.315550        35.7979 
 584   0.0000       1.321989        35.9731 
 585   0.0000       1.323217        36.0066 
 586   0.0000       1.328979        36.1634 
 587   0.0000       1.335802        36.3490 
 588   0.0000       1.340787        36.4847 
 589   0.0000       1.343535        36.5594 
 590   0.0000       1.345483        36.6124 
 591   0.0000       1.350312        36.7439 
 592   0.0000       1.353909        36.8417 
 593   0.0000       1.360638        37.0248 
 594   0.0000       1.368792        37.2467 
 595   0.0000       1.374662        37.4064 
 596   0.0000       1.377596        37.4863 
 597   0.0000       1.379220        37.5305 
 598   0.0000       1.385684        37.7064 
 599   0.0000       1.392523        37.8925 
 600   0.0000       1.398725        38.0612 
 601   0.0000       1.407350        38.2959 
 602   0.0000       1.409670        38.3591 
 603   0.0000       1.412951        38.4484 
 604   0.0000       1.416113        38.5344 
 605   0.0000       1.424554        38.7641 
 606   0.0000       1.430963        38.9385 
 607   0.0000       1.437061        39.1044 
 608   0.0000       1.439614        39.1739 
 609   0.0000       1.446527        39.3620 
 610   0.0000       1.449012        39.4296 
 611   0.0000       1.449884        39.4533 
 612   0.0000       1.461623        39.7728 
 613   0.0000       1.463724        39.8300 
 614   0.0000       1.468088        39.9487 
 615   0.0000       1.471108        40.0309 
 616   0.0000       1.474965        40.1358 
 617   0.0000       1.477937        40.2167 
 618   0.0000       1.481666        40.3182 
 619   0.0000       1.483273        40.3619 
 620   0.0000       1.488545        40.5054 
 621   0.0000       1.490505        40.5587 
 622   0.0000       1.498274        40.7701 
 623   0.0000       1.500153        40.8212 
 624   0.0000       1.506773        41.0014 
 625   0.0000       1.509235        41.0684 
 626   0.0000       1.514615        41.2148 
 627   0.0000       1.519148        41.3381 
 628   0.0000       1.523281        41.4506 
 629   0.0000       1.527795        41.5734 
 630   0.0000       1.529733        41.6262 
 631   0.0000       1.534453        41.7546 
 632   0.0000       1.537568        41.8394 
 633   0.0000       1.541129        41.9363 
 634   0.0000       1.545379        42.0519 
 635   0.0000       1.550514        42.1916 
 636   0.0000       1.554365        42.2964 
 637   0.0000       1.558619        42.4122 
 638   0.0000       1.560418        42.4611 
 639   0.0000       1.562812        42.5263 
 640   0.0000       1.567812        42.6623 
 641   0.0000       1.570558        42.7371 
 642   0.0000       1.577359        42.9221 
 643   0.0000       1.578717        42.9591 
 644   0.0000       1.583228        43.0818 
 645   0.0000       1.584043        43.1040 
 646   0.0000       1.586668        43.1754 
 647   0.0000       1.591320        43.3020 
 648   0.0000       1.597453        43.4689 
 649   0.0000       1.600991        43.5652 
 650   0.0000       1.605499        43.6878 
 651   0.0000       1.606685        43.7201 
 652   0.0000       1.610114        43.8134 
 653   0.0000       1.614698        43.9382 
 654   0.0000       1.615408        43.9575 
 655   0.0000       1.620709        44.1017 
 656   0.0000       1.622933        44.1623 
 657   0.0000       1.626779        44.2669 
 658   0.0000       1.628882        44.3241 
 659   0.0000       1.631288        44.3896 
 660   0.0000       1.635308        44.4990 
 661   0.0000       1.637366        44.5550 
 662   0.0000       1.639214        44.6053 
 663   0.0000       1.641959        44.6800 
 664   0.0000       1.648167        44.8489 
 665   0.0000       1.648534        44.8589 
 666   0.0000       1.651597        44.9422 
 667   0.0000       1.653296        44.9885 
 668   0.0000       1.656665        45.0802 
 669   0.0000       1.658990        45.1434 
 670   0.0000       1.659905        45.1683 
 671   0.0000       1.665628        45.3240 
 672   0.0000       1.667178        45.3662 
 673   0.0000       1.669735        45.4358 
 674   0.0000       1.673944        45.5503 
 675   0.0000       1.679417        45.6992 
 676   0.0000       1.681359        45.7521 
 677   0.0000       1.682578        45.7853 
 678   0.0000       1.686931        45.9037 
 679   0.0000       1.693988        46.0958 
 680   0.0000       1.699774        46.2532 
 681   0.0000       1.700738        46.2794 
 682   0.0000       1.704475        46.3811 
 683   0.0000       1.706034        46.4235 
 684   0.0000       1.707936        46.4753 
 685   0.0000       1.711790        46.5802 
 686   0.0000       1.716165        46.6992 
 687   0.0000       1.719004        46.7765 
 688   0.0000       1.719955        46.8024 
 689   0.0000       1.723162        46.8896 
 690   0.0000       1.725048        46.9409 
 691   0.0000       1.726791        46.9884 
 692   0.0000       1.730070        47.0776 
 693   0.0000       1.730833        47.0984 
 694   0.0000       1.734663        47.2026 
 695   0.0000       1.736896        47.2633 
 696   0.0000       1.738839        47.3162 
 697   0.0000       1.744144        47.4606 
 698   0.0000       1.745779        47.5051 
 699   0.0000       1.747755        47.5588 
 700   0.0000       1.761230        47.9255 
 701   0.0000       1.764923        48.0260 
 702   0.0000       1.768110        48.1127 
 703   0.0000       1.769489        48.1502 
 704   0.0000       1.774610        48.2896 
 705   0.0000       1.776131        48.3310 
 706   0.0000       1.781877        48.4874 
 707   0.0000       1.786194        48.6048 
 708   0.0000       1.788648        48.6716 
 709   0.0000       1.792838        48.7856 
 710   0.0000       1.796841        48.8945 
 711   0.0000       1.799924        48.9784 
 712   0.0000       1.808122        49.2015 
 713   0.0000       1.814708        49.3807 
 714   0.0000       1.817521        49.4573 
 715   0.0000       1.824545        49.6484 
 716   0.0000       1.827847        49.7383 
 717   0.0000       1.830879        49.8207 
 718   0.0000       1.837993        50.0143 
 719   0.0000       1.840723        50.0886 
 720   0.0000       1.848970        50.3130 
 721   0.0000       1.853201        50.4282 
 722   0.0000       1.859360        50.5958 
 723   0.0000       1.863770        50.7157 
 724   0.0000       1.864813        50.7441 
 725   0.0000       1.871715        50.9319 
 726   0.0000       1.872587        50.9557 
 727   0.0000       1.879044        51.1314 
 728   0.0000       1.885104        51.2963 
 729   0.0000       1.888375        51.3853 
 730   0.0000       1.890990        51.4565 
 731   0.0000       1.899324        51.6832 
 732   0.0000       1.907575        51.9078 
 733   0.0000       1.909969        51.9729 
 734   0.0000       1.916344        52.1464 
 735   0.0000       1.922300        52.3084 
 736   0.0000       1.926453        52.4215 
 737   0.0000       1.930560        52.5332 
 738   0.0000       1.932127        52.5759 
 739   0.0000       1.937367        52.7184 
 740   0.0000       1.940351        52.7996 
 741   0.0000       1.945558        52.9413 
 742   0.0000       1.948808        53.0298 
 743   0.0000       1.951538        53.1041 
 744   0.0000       1.959207        53.3127 
 745   0.0000       1.962729        53.4086 
 746   0.0000       1.967114        53.5279 
 747   0.0000       1.973045        53.6893 
 748   0.0000       1.976496        53.7832 
 749   0.0000       1.986761        54.0625 
 750   0.0000       1.987790        54.0905 
 751   0.0000       1.996193        54.3192 
 752   0.0000       1.999330        54.4045 
 753   0.0000       2.003818        54.5267 
 754   0.0000       2.005734        54.5788 
 755   0.0000       2.014363        54.8136 
 756   0.0000       2.015051        54.8323 
 757   0.0000       2.020456        54.9794 
 758   0.0000       2.024095        55.0784 
 759   0.0000       2.026068        55.1321 
 760   0.0000       2.028776        55.2058 
 761   0.0000       2.032051        55.2949 
 762   0.0000       2.038794        55.4784 
 763   0.0000       2.048064        55.7307 
 764   0.0000       2.056138        55.9504 
 765   0.0000       2.058922        56.0261 
 766   0.0000       2.061469        56.0954 
 767   0.0000       2.061831        56.1053 
 768   0.0000       2.066175        56.2235 
 769   0.0000       2.070683        56.3462 
 770   0.0000       2.075687        56.4823 
 771   0.0000       2.085786        56.7571 
 772   0.0000       2.090645        56.8893 
 773   0.0000       2.097807        57.0842 
 774   0.0000       2.102095        57.2009 
 775   0.0000       2.105689        57.2987 
 776   0.0000       2.108766        57.3824 
 777   0.0000       2.109544        57.4036 
 778   0.0000       2.116210        57.5850 
 779   0.0000       2.120798        57.7099 
 780   0.0000       2.125248        57.8310 
 781   0.0000       2.129437        57.9449 
 782   0.0000       2.131857        58.0108 
 783   0.0000       2.136130        58.1271 
 784   0.0000       2.138841        58.2008 
 785   0.0000       2.150628        58.5216 
 786   0.0000       2.156912        58.6926 
 787   0.0000       2.160742        58.7968 
 788   0.0000       2.162006        58.8312 
 789   0.0000       2.168752        59.0147 
 790   0.0000       2.172433        59.1149 
 791   0.0000       2.172995        59.1302 
 792   0.0000       2.175327        59.1937 
 793   0.0000       2.181089        59.3504 
 794   0.0000       2.186904        59.5087 
 795   0.0000       2.190550        59.6079 
 796   0.0000       2.193543        59.6893 
 797   0.0000       2.195455        59.7414 
 798   0.0000       2.203798        59.9684 
 799   0.0000       2.205368        60.0111 
 800   0.0000       2.207523        60.0698 
 801   0.0000       2.217784        60.3490 
 802   0.0000       2.220515        60.4233 
 803   0.0000       2.224566        60.5335 
 804   0.0000       2.229012        60.6545 
 805   0.0000       2.232728        60.7556 
 806   0.0000       2.237759        60.8925 
 807   0.0000       2.242699        61.0269 
 808   0.0000       2.247454        61.1563 
 809   0.0000       2.249115        61.2015 
 810   0.0000       2.255657        61.3795 
 811   0.0000       2.258114        61.4464 
 812   0.0000       2.260284        61.5055 
 813   0.0000       2.264641        61.6240 
 814   0.0000       2.271006        61.7972 
 815   0.0000       2.282156        62.1006 
 816   0.0000       2.283516        62.1376 
 817   0.0000       2.288483        62.2728 
 818   0.0000       2.297856        62.5278 
 819   0.0000       2.301475        62.6263 
 820   0.0000       2.308706        62.8231 
 821   0.0000       2.309828        62.8536 
 822   0.0000       2.313947        62.9657 
 823   0.0000       2.316113        63.0246 
 824   0.0000       2.318429        63.0877 
 825   0.0000       2.324254        63.2462 
 826   0.0000       2.328292        63.3560 
 827   0.0000       2.331829        63.4523 
 828   0.0000       2.338129        63.6237 
 829   0.0000       2.342730        63.7489 
 830   0.0000       2.348193        63.8976 
 831   0.0000       2.352836        64.0239 
 832   0.0000       2.355034        64.0837 
 833   0.0000       2.360787        64.2403 
 834   0.0000       2.361564        64.2614 
 835   0.0000       2.366815        64.4043 
 836   0.0000       2.369289        64.4716 
 837   0.0000       2.377402        64.6924 
 838   0.0000       2.387416        64.9649 
 839   0.0000       2.390265        65.0424 
 840   0.0000       2.390387        65.0457 
 841   0.0000       2.398042        65.2541 
 842   0.0000       2.403598        65.4052 
 843   0.0000       2.408101        65.5278 
 844   0.0000       2.412115        65.6370 
 845   0.0000       2.417571        65.7855 
 846   0.0000       2.418519        65.8113 
 847   0.0000       2.420867        65.8751 
 848   0.0000       2.423880        65.9571 
 849   0.0000       2.431243        66.1575 
 850   0.0000       2.437871        66.3378 
 851   0.0000       2.441740        66.4431 
 852   0.0000       2.446018        66.5595 
 853   0.0000       2.449510        66.6546 
 854   0.0000       2.452671        66.7406 
 855   0.0000       2.459377        66.9230 
 856   0.0000       2.461194        66.9725 
 857   0.0000       2.465650        67.0937 
 858   0.0000       2.477825        67.4250 
 859   0.0000       2.481516        67.5255 
 860   0.0000       2.483912        67.5907 
 861   0.0000       2.487086        67.6771 
 862   0.0000       2.493322        67.8467 
 863   0.0000       2.496116        67.9228 
 864   0.0000       2.497459        67.9593 
 865   0.0000       2.501432        68.0674 
 866   0.0000       2.504738        68.1574 
 867   0.0000       2.510627        68.3176 
 868   0.0000       2.513991        68.4092 
 869   0.0000       2.522751        68.6476 
 870   0.0000       2.523941        68.6799 
 871   0.0000       2.529076        68.8197 
 872   0.0000       2.539895        69.1141 
 873   0.0000       2.545039        69.2540 
 874   0.0000       2.546415        69.2915 
 875   0.0000       2.552505        69.4572 
 876   0.0000       2.554117        69.5010 
 877   0.0000       2.556548        69.5672 
 878   0.0000       2.557002        69.5796 
 879   0.0000       2.557875        69.6033 
 880   0.0000       2.563581        69.7586 
 881   0.0000       2.570201        69.9387 
 882   0.0000       2.572430        69.9994 
 883   0.0000       2.579632        70.1954 
 884   0.0000       2.580780        70.2266 
 885   0.0000       2.587371        70.4059 
 886   0.0000       2.592746        70.5522 
 887   0.0000       2.595002        70.6136 
 888   0.0000       2.598564        70.7105 
 889   0.0000       2.605442        70.8977 
 890   0.0000       2.612821        71.0985 
 891   0.0000       2.615058        71.1594 
 892   0.0000       2.616894        71.2093 
 893   0.0000       2.623377        71.3857 
 894   0.0000       2.624358        71.4124 
 895   0.0000       2.627975        71.5108 
 896   0.0000       2.632233        71.6267 
 897   0.0000       2.634772        71.6958 
 898   0.0000       2.636597        71.7454 
 899   0.0000       2.639483        71.8240 
 900   0.0000       2.642395        71.9032 
 901   0.0000       2.646083        72.0036 
 902   0.0000       2.650639        72.1276 
 903   0.0000       2.654609        72.2356 
 904   0.0000       2.657374        72.3108 
 905   0.0000       2.657421        72.3121 
 906   0.0000       2.664378        72.5014 
 907   0.0000       2.666308        72.5539 
 908   0.0000       2.669158        72.6315 
 909   0.0000       2.672354        72.7184 
 910   0.0000       2.676460        72.8302 
 911   0.0000       2.676921        72.8427 
 912   0.0000       2.679768        72.9202 
 913   0.0000       2.680278        72.9341 
 914   0.0000       2.683515        73.0222 
 915   0.0000       2.687135        73.1207 
 916   0.0000       2.688849        73.1673 
 917   0.0000       2.690886        73.2227 
 918   0.0000       2.693768        73.3012 
 919   0.0000       2.697260        73.3962 
 920   0.0000       2.699904        73.4681 
 921   0.0000       2.701480        73.5110 
 922   0.0000       2.703271        73.5597 
 923   0.0000       2.704682        73.5981 
 924   0.0000       2.710384        73.7533 
 925   0.0000       2.713596        73.8407 
 926   0.0000       2.717790        73.9548 
 927   0.0000       2.717943        73.9590 
 928   0.0000       2.719928        74.0130 
 929   0.0000       2.722702        74.0885 
 930   0.0000       2.727884        74.2295 
 931   0.0000       2.729925        74.2850 
 932   0.0000       2.736852        74.4735 
 933   0.0000       2.737972        74.5040 
 934   0.0000       2.741457        74.5988 
 935   0.0000       2.744313        74.6765 
 936   0.0000       2.747348        74.7591 
 937   0.0000       2.751045        74.8597 
 938   0.0000       2.753906        74.9376 
 939   0.0000       2.755620        74.9842 
 940   0.0000       2.758827        75.0715 
 941   0.0000       2.763399        75.1959 
 942   0.0000       2.766660        75.2846 
 943   0.0000       2.771521        75.4169 
 944   0.0000       2.773851        75.4803 
 945   0.0000       2.776835        75.5615 
 946   0.0000       2.779307        75.6288 
 947   0.0000       2.783601        75.7456 
 948   0.0000       2.787683        75.8567 
 949   0.0000       2.794004        76.0287 
 950   0.0000       2.796657        76.1009 
 951   0.0000       2.796755        76.1036 
 952   0.0000       2.800193        76.1971 
 953   0.0000       2.803482        76.2866 
 954   0.0000       2.807184        76.3874 
 955   0.0000       2.814173        76.5775 
 956   0.0000       2.818050        76.6830 
 957   0.0000       2.818230        76.6879 
 958   0.0000       2.821518        76.7774 
 959   0.0000       2.827129        76.9301 
 960   0.0000       2.833160        77.0942 
 961   0.0000       2.836865        77.1950 
 962   0.0000       2.838073        77.2279 
 963   0.0000       2.839884        77.2772 
 964   0.0000       2.843045        77.3632 
 965   0.0000       2.846910        77.4684 
 966   0.0000       2.849102        77.5280 
 967   0.0000       2.854867        77.6849 
 968   0.0000       2.855954        77.7145 
 969   0.0000       2.859802        77.8192 
 970   0.0000       2.861688        77.8705 
 971   0.0000       2.864853        77.9566 
 972   0.0000       2.867984        78.0418 
 973   0.0000       2.870378        78.1070 
 974   0.0000       2.872478        78.1641 
 975   0.0000       2.873886        78.2024 
 976   0.0000       2.876981        78.2866 
 977   0.0000       2.881210        78.4017 
 978   0.0000       2.885499        78.5184 
 979   0.0000       2.889464        78.6263 
 980   0.0000       2.893940        78.7481 
 981   0.0000       2.895738        78.7970 
 982   0.0000       2.898569        78.8741 
 983   0.0000       2.900266        78.9202 
 984   0.0000       2.903600        79.0110 
 985   0.0000       2.908446        79.1428 
 986   0.0000       2.908850        79.1538 
 987   0.0000       2.912730        79.2594 
 988   0.0000       2.915067        79.3230 
 989   0.0000       2.919770        79.4510 
 990   0.0000       2.923402        79.5498 
 991   0.0000       2.928115        79.6781 
 992   0.0000       2.930767        79.7502 
 993   0.0000       2.938097        79.9497 
 994   0.0000       2.939388        79.9848 
 995   0.0000       2.945307        80.1459 
 996   0.0000       2.951540        80.3155 
 997   0.0000       2.954580        80.3982 
 998   0.0000       2.961669        80.5911 
 999   0.0000       2.968113        80.7665 
 1000   0.0000       2.968573        80.7790 
 1001   0.0000       2.972695        80.8911 
 1002   0.0000       2.975064        80.9556 
 1003   0.0000       2.980375        81.1001 
 1004   0.0000       2.987697        81.2994 
 1005   0.0000       2.990457        81.3745 
 1006   0.0000       2.997538        81.5672 
 1007   0.0000       3.000796        81.6558 
 1008   0.0000       3.011006        81.9336 
 1009   0.0000       3.014805        82.0370 
 1010   0.0000       3.019401        82.1621 
 1011   0.0000       3.021886        82.2297 
 1012   0.0000       3.029527        82.4376 
 1013   0.0000       3.030661        82.4685 
 1014   0.0000       3.039516        82.7094 
 1015   0.0000       3.041683        82.7684 
 1016   0.0000       3.045828        82.8812 
 1017   0.0000       3.048468        82.9530 
 1018   0.0000       3.051719        83.0415 
 1019   0.0000       3.056319        83.1667 
 1020   0.0000       3.063384        83.3589 
 1021   0.0000       3.068073        83.4865 
 1022   0.0000       3.068825        83.5070 
 1023   0.0000       3.077943        83.7551 
 1024   0.0000       3.080394        83.8218 
 1025   0.0000       3.089371        84.0661 
 1026   0.0000       3.091822        84.1327 
 1027   0.0000       3.095862        84.2427 
 1028   0.0000       3.101325        84.3914 
 1029   0.0000       3.104951        84.4900 
 1030   0.0000       3.106506        84.5323 
 1031   0.0000       3.113978        84.7356 
 1032   0.0000       3.118829        84.8677 
 1033   0.0000       3.123121        84.9844 
 1034   0.0000       3.129113        85.1475 
 1035   0.0000       3.134890        85.3047 
 1036   0.0000       3.138111        85.3923 
 1037   0.0000       3.141901        85.4955 
 1038   0.0000       3.143409        85.5365 
 1039   0.0000       3.145889        85.6040 
 1040   0.0000       3.152711        85.7896 
 1041   0.0000       3.156888        85.9033 
 1042   0.0000       3.158715        85.9530 
 1043   0.0000       3.161924        86.0403 
 1044   0.0000       3.164226        86.1030 
 1045   0.0000       3.166897        86.1757 
 1046   0.0000       3.172415        86.3258 
 1047   0.0000       3.173751        86.3622 
 1048   0.0000       3.176344        86.4327 
 1049   0.0000       3.179481        86.5181 
 1050   0.0000       3.181148        86.5634 
 1051   0.0000       3.183516        86.6279 
 1052   0.0000       3.187546        86.7375 
 1053   0.0000       3.190953        86.8303 
 1054   0.0000       3.194843        86.9361 
 1055   0.0000       3.197631        87.0120 
 1056   0.0000       3.198669        87.0402 
 1057   0.0000       3.205291        87.2204 
 1058   0.0000       3.208286        87.3019 
 1059   0.0000       3.212743        87.4232 
 1060   0.0000       3.215880        87.5085 
 1061   0.0000       3.217746        87.5593 
 1062   0.0000       3.221223        87.6539 
 1063   0.0000       3.226446        87.7961 
 1064   0.0000       3.228021        87.8389 
 1065   0.0000       3.228697        87.8573 
 1066   0.0000       3.230697        87.9117 
 1067   0.0000       3.235696        88.0478 
 1068   0.0000       3.237291        88.0912 
 1069   0.0000       3.243499        88.2601 
 1070   0.0000       3.244281        88.2814 
 1071   0.0000       3.248321        88.3913 
 1072   0.0000       3.253845        88.5416 
 1073   0.0000       3.256329        88.6092 
 1074   0.0000       3.258039        88.6557 
 1075   0.0000       3.260202        88.7146 
 1076   0.0000       3.262224        88.7696 
 1077   0.0000       3.267293        88.9076 
 1078   0.0000       3.269564        88.9694 
 1079   0.0000       3.273180        89.0677 
 1080   0.0000       3.278343        89.2083 
 1081   0.0000       3.280416        89.2647 
 1082   0.0000       3.285959        89.4155 
 1083   0.0000       3.289006        89.4984 
 1084   0.0000       3.291813        89.5748 
 1085   0.0000       3.297459        89.7284 
 1086   0.0000       3.302681        89.8705 
 1087   0.0000       3.304351        89.9160 
 1088   0.0000       3.306269        89.9681 
 1089   0.0000       3.310898        90.0941 
 1090   0.0000       3.314303        90.1868 
 1091   0.0000       3.316987        90.2598 
 1092   0.0000       3.321695        90.3879 
 1093   0.0000       3.325058        90.4794 
 1094   0.0000       3.327304        90.5406 
 1095   0.0000       3.330144        90.6178 
 1096   0.0000       3.336217        90.7831 
 1097   0.0000       3.337826        90.8269 
 1098   0.0000       3.340263        90.8932 
 1099   0.0000       3.344815        91.0170 
 1100   0.0000       3.347228        91.0827 
 1101   0.0000       3.352835        91.2353 
 1102   0.0000       3.355433        91.3060 
 1103   0.0000       3.358454        91.3882 
 1104   0.0000       3.360836        91.4530 
 1105   0.0000       3.363268        91.5192 
 1106   0.0000       3.366342        91.6028 
 1107   0.0000       3.367550        91.6357 
 1108   0.0000       3.371430        91.7413 
 1109   0.0000       3.373983        91.8108 
 1110   0.0000       3.375422        91.8499 
 1111   0.0000       3.377358        91.9026 
 1112   0.0000       3.378254        91.9270 
 1113   0.0000       3.381032        92.0026 
 1114   0.0000       3.386924        92.1629 
 1115   0.0000       3.391207        92.2794 
 1116   0.0000       3.391989        92.3007 
 1117   0.0000       3.395227        92.3888 
 1118   0.0000       3.396355        92.4195 
 1119   0.0000       3.399213        92.4973 
 1120   0.0000       3.401632        92.5631 
 1121   0.0000       3.405158        92.6591 
 1122   0.0000       3.406218        92.6879 
 1123   0.0000       3.408501        92.7500 
 1124   0.0000       3.411043        92.8192 
 1125   0.0000       3.415885        92.9510 
 1126   0.0000       3.418952        93.0344 
 1127   0.0000       3.420779        93.0841 
 1128   0.0000       3.421158        93.0944 
 1129   0.0000       3.422764        93.1382 
 1130   0.0000       3.428775        93.3017 
 1131   0.0000       3.432968        93.4158 
 1132   0.0000       3.434090        93.4463 
 1133   0.0000       3.437144        93.5294 
 1134   0.0000       3.440505        93.6209 
 1135   0.0000       3.443689        93.7075 
 1136   0.0000       3.445354        93.7528 
 1137   0.0000       3.447179        93.8025 
 1138   0.0000       3.454689        94.0069 
 1139   0.0000       3.459636        94.1415 
 1140   0.0000       3.460929        94.1767 
 1141   0.0000       3.464674        94.2786 
 1142   0.0000       3.467938        94.3674 
 1143   0.0000       3.472617        94.4947 
 1144   0.0000       3.473426        94.5167 
 1145   0.0000       3.478150        94.6453 
 1146   0.0000       3.479084        94.6707 
 1147   0.0000       3.481574        94.7384 
 1148   0.0000       3.484473        94.8173 
 1149   0.0000       3.486340        94.8681 
 1150   0.0000       3.491700        95.0140 
 1151   0.0000       3.496285        95.1388 
 1152   0.0000       3.497174        95.1630 
 1153   0.0000       3.501718        95.2866 
 1154   0.0000       3.507019        95.4308 
 1155   0.0000       3.508895        95.4819 
 1156   0.0000       3.511983        95.5659 
 1157   0.0000       3.513337        95.6028 
 1158   0.0000       3.515701        95.6671 
 1159   0.0000       3.521337        95.8204 
 1160   0.0000       3.523462        95.8783 
 1161   0.0000       3.529155        96.0332 
 1162   0.0000       3.531003        96.0835 
 1163   0.0000       3.537950        96.2725 
 1164   0.0000       3.539910        96.3259 
 1165   0.0000       3.544212        96.4429 
 1166   0.0000       3.547245        96.5254 
 1167   0.0000       3.549705        96.5924 
 1168   0.0000       3.551955        96.6536 
 1169   0.0000       3.555722        96.7561 
 1170   0.0000       3.558691        96.8369 
 1171   0.0000       3.560088        96.8749 
 1172   0.0000       3.567581        97.0788 
 1173   0.0000       3.571938        97.1974 
 1174   0.0000       3.576058        97.3095 
 1175   0.0000       3.578329        97.3713 
 1176   0.0000       3.587040        97.6083 
 1177   0.0000       3.589500        97.6752 
 1178   0.0000       3.595193        97.8302 
 1179   0.0000       3.599017        97.9342 
 1180   0.0000       3.602186        98.0205 
 1181   0.0000       3.611784        98.2816 
 1182   0.0000       3.613869        98.3384 
 1183   0.0000       3.617700        98.4426 
 1184   0.0000       3.619023        98.4786 
 1185   0.0000       3.628887        98.7470 
 1186   0.0000       3.633535        98.8735 
 1187   0.0000       3.638564        99.0104 
 1188   0.0000       3.639956        99.0482 
 1189   0.0000       3.644789        99.1797 
 1190   0.0000       3.647068        99.2418 
 1191   0.0000       3.649897        99.3187 
 1192   0.0000       3.655178        99.4625 
 1193   0.0000       3.663160        99.6796 
 1194   0.0000       3.665314        99.7383 
 1195   0.0000       3.667177        99.7890 
 1196   0.0000       3.668488        99.8246 
 1197   0.0000       3.674650        99.9923 
 1198   0.0000       3.675046       100.0031 
 1199   0.0000       3.681843       100.1880 
 1200   0.0000       3.687090       100.3308 
 1201   0.0000       3.691772       100.4582 
 1202   0.0000       3.697696       100.6194 
 1203   0.0000       3.702718       100.7561 
 1204   0.0000       3.707317       100.8812 
 1205   0.0000       3.714056       101.0646 
 1206   0.0000       3.719288       101.2070 
 1207   0.0000       3.723445       101.3201 
 1208   0.0000       3.725653       101.3802 
 1209   0.0000       3.730483       101.5116 
 1210   0.0000       3.732514       101.5669 
 1211   0.0000       3.746558       101.9490 
 1212   0.0000       3.748434       102.0001 
 1213   0.0000       3.755328       102.1877 
 1214   0.0000       3.765373       102.4610 
 1215   0.0000       3.771960       102.6402 
 1216   0.0000       3.777976       102.8040 
 1217   0.0000       3.780122       102.8623 
 1218   0.0000       3.786481       103.0354 
 1219   0.0000       3.789757       103.1245 
 1220   0.0000       3.792250       103.1924 
 1221   0.0000       3.802306       103.4660 
 1222   0.0000       3.810183       103.6803 
 1223   0.0000       3.814766       103.8051 
 1224   0.0000       3.818393       103.9037 
 1225   0.0000       3.824522       104.0705 
 1226   0.0000       3.840475       104.5046 
 1227   0.0000       3.842549       104.5611 
 1228   0.0000       3.847002       104.6822 
 1229   0.0000       3.849624       104.7536 
 1230   0.0000       3.860422       105.0474 
 1231   0.0000       3.868084       105.2559 
 1232   0.0000       3.873836       105.4124 
 1233   0.0000       3.881871       105.6311 
 1234   0.0000       3.885657       105.7341 
 1235   0.0000       3.891344       105.8888 
 1236   0.0000       3.898495       106.0834 
 1237   0.0000       3.903090       106.2085 
 1238   0.0000       3.916383       106.5702 
 1239   0.0000       3.918715       106.6337 
 1240   0.0000       3.920047       106.6699 
 1241   0.0000       3.940681       107.2314 
 1242   0.0000       3.948601       107.4469 
 1243   0.0000       3.959628       107.7470 
 1244   0.0000       3.969472       108.0148 
 1245   0.0000       3.971895       108.0808 
 1246   0.0000       3.975551       108.1802 
 1247   0.0000       3.982912       108.3805 
 1248   0.0000       3.995452       108.7218 
 1249   0.0000       4.000448       108.8577 
 1250   0.0000       4.009976       109.1170 
 1251   0.0000       4.013455       109.2117 
 1252   0.0000       4.014486       109.2397 
 1253   0.0000       4.024224       109.5047 
 1254   0.0000       4.028730       109.6273 
 1255   0.0000       4.041701       109.9803 
 1256   0.0000       4.045961       110.0962 
 1257   0.0000       4.049593       110.1950 
 1258   0.0000       4.059967       110.4773 
 1259   0.0000       4.064321       110.5958 
 1260   0.0000       4.072001       110.8048 
 1261   0.0000       4.075569       110.9019 
 1262   0.0000       4.083465       111.1167 
 1263   0.0000       4.091881       111.3457 
 1264   0.0000       4.097481       111.4981 
 1265   0.0000       4.107929       111.7824 
 1266   0.0000       4.109578       111.8273 
 1267   0.0000       4.112737       111.9133 
 1268   0.0000       4.115165       111.9793 
 1269   0.0000       4.123513       112.2065 
 1270   0.0000       4.125829       112.2695 
 1271   0.0000       4.132664       112.4555 
 1272   0.0000       4.139417       112.6393 
 1273   0.0000       4.140609       112.6717 
 1274   0.0000       4.154762       113.0568 
 1275   0.0000       4.158351       113.1545 
 1276   0.0000       4.163940       113.3066 
 1277   0.0000       4.168734       113.4370 
 1278   0.0000       4.172947       113.5517 
 1279   0.0000       4.179405       113.7274 
 1280   0.0000       4.180204       113.7491 
 1281   0.0000       4.183194       113.8305 
 1282   0.0000       4.191929       114.0682 
 1283   0.0000       4.200027       114.2885 
 1284   0.0000       4.204501       114.4103 
 1285   0.0000       4.209463       114.5453 
 1286   0.0000       4.213458       114.6540 
 1287   0.0000       4.214479       114.6818 
 1288   0.0000       4.218553       114.7927 
 1289   0.0000       4.222739       114.9066 
 1290   0.0000       4.227540       115.0372 
 1291   0.0000       4.228988       115.0766 
 1292   0.0000       4.231730       115.1512 
 1293   0.0000       4.235012       115.2405 
 1294   0.0000       4.244896       115.5095 
 1295   0.0000       4.245209       115.5180 
 1296   0.0000       4.250951       115.6743 
 1297   0.0000       4.252607       115.7193 
 1298   0.0000       4.254301       115.7654 
 1299   0.0000       4.260018       115.9210 
 1300   0.0000       4.262751       115.9953 
 1301   0.0000       4.265180       116.0615 
 1302   0.0000       4.266454       116.0961 
 1303   0.0000       4.268786       116.1596 
 1304   0.0000       4.272906       116.2717 
 1305   0.0000       4.277782       116.4044 
 1306   0.0000       4.284036       116.5745 
 1307   0.0000       4.289240       116.7162 
 1308   0.0000       4.293832       116.8411 
 1309   0.0000       4.298281       116.9622 
 1310   0.0000       4.305206       117.1506 
 1311   0.0000       4.315004       117.4172 
 1312   0.0000       4.319411       117.5372 
 1313   0.0000       4.326092       117.7189 
 1314   0.0000       4.333984       117.9337 
 1315   0.0000       4.340867       118.1210 
 1316   0.0000       4.345344       118.2428 
 1317   0.0000       4.347692       118.3067 
 1318   0.0000       4.351728       118.4165 
 1319   0.0000       4.360295       118.6497 
 1320   0.0000       4.368855       118.8826 
 1321   0.0000       4.371706       118.9602 
 1322   0.0000       4.375256       119.0568 
 1323   0.0000       4.380354       119.1955 
 1324   0.0000       4.385274       119.3294 
 1325   0.0000       4.389311       119.4392 
 1326   0.0000       4.393947       119.5654 
 1327   0.0000       4.398303       119.6839 
 1328   0.0000       4.402821       119.8068 
 1329   0.0000       4.410108       120.0051 
 1330   0.0000       4.419367       120.2571 
 1331   0.0000       4.428393       120.5027 
 1332   0.0000       4.432881       120.6248 
 1333   0.0000       4.443513       120.9141 
 1334   0.0000       4.450818       121.1129 
 1335   0.0000       4.459333       121.3446 
 1336   0.0000       4.464909       121.4963 
 1337   0.0000       4.471342       121.6714 
 1338   0.0000       4.474316       121.7523 
 1339   0.0000       4.481648       121.9518 
 1340   0.0000       4.485311       122.0515 
 1341   0.0000       4.488856       122.1480 
 1342   0.0000       4.495833       122.3378 
 1343   0.0000       4.505551       122.6023 
 1344   0.0000       4.511155       122.7548 
 1345   0.0000       4.518385       122.9515 
 1346   0.0000       4.537700       123.4771 
 1347   0.0000       4.549070       123.7865 
 1348   0.0000       4.551809       123.8610 
 1349   0.0000       4.563417       124.1769 
 1350   0.0000       4.573027       124.4384 
 1351   0.0000       4.575978       124.5187 
 1352   0.0000       4.587833       124.8413 
 1353   0.0000       4.594461       125.0217 
 1354   0.0000       4.603476       125.2669 
 1355   0.0000       4.618075       125.6642 
 1356   0.0000       4.629044       125.9627 
 1357   0.0000       4.654016       126.6422 
 1358   0.0000       4.659180       126.7827 
 1359   0.0000       4.665116       126.9443 
 1360   0.0000       4.669255       127.0569 
 1361   0.0000       4.680629       127.3664 
 1362   0.0000       4.685483       127.4985 
 1363   0.0000       4.686643       127.5300 
 1364   0.0000       4.696307       127.7930 
 1365   0.0000       4.710916       128.1905 
 1366   0.0000       4.712334       128.2291 
 1367   0.0000       4.719453       128.4228 
 1368   0.0000       4.738013       128.9279 
 1369   0.0000       4.745098       129.1207 
 1370   0.0000       4.746535       129.1598 
 1371   0.0000       4.758671       129.4900 
 1372   0.0000       4.768019       129.7444 
 1373   0.0000       4.771042       129.8266 
 1374   0.0000       4.773798       129.9017 
 1375   0.0000       4.788670       130.3063 
 1376   0.0000       4.802834       130.6918 
 1377   0.0000       4.806649       130.7956 
 1378   0.0000       4.813660       130.9863 
 1379   0.0000       4.816683       131.0686 
 1380   0.0000       4.823924       131.2656 
 1381   0.0000       4.846743       131.8866 
 1382   0.0000       4.867082       132.4400 
 1383   0.0000       4.874854       132.6515 
 1384   0.0000       4.887581       132.9978 
 1385   0.0000       4.894454       133.1849 
 1386   0.0000       4.901182       133.3679 
 1387   0.0000       4.904759       133.4653 
 1388   0.0000       4.911128       133.6386 
 1389   0.0000       4.915664       133.7620 
 1390   0.0000       4.924595       134.0050 
 1391   0.0000       4.933662       134.2518 
 1392   0.0000       4.949992       134.6961 
 1393   0.0000       4.952768       134.7717 
 1394   0.0000       4.961026       134.9964 
 1395   0.0000       4.978276       135.4658 
 1396   0.0000       4.988490       135.7437 
 1397   0.0000       4.989050       135.7589 
 1398   0.0000       4.991667       135.8302 
 1399   0.0000       5.023638       136.7001 
 1400   0.0000       5.026674       136.7827 
 1401   0.0000       5.039495       137.1316 
 1402   0.0000       5.060246       137.6963 
 1403   0.0000       5.083537       138.3301 
 1404   0.0000       5.096565       138.6846 
 1405   0.0000       5.104474       138.8998 
 1406   0.0000       5.126651       139.5033 
 1407   0.0000       5.138370       139.8222 
 1408   0.0000       5.155656       140.2925 
 1409   0.0000       5.159725       140.4033 
 1410   0.0000       5.167786       140.6226 
 1411   0.0000       5.176569       140.8616 
 1412   0.0000       5.192364       141.2914 
 1413   0.0000       5.197249       141.4243 
 1414   0.0000       5.208514       141.7309 
 1415   0.0000       5.214765       141.9010 
 1416   0.0000       5.222827       142.1203 
 1417   0.0000       5.241822       142.6372 
 1418   0.0000       5.250708       142.8790 
 1419   0.0000       5.254321       142.9773 
 1420   0.0000       5.256437       143.0349 
 1421   0.0000       5.264535       143.2553 
 1422   0.0000       5.276140       143.5711 
 1423   0.0000       5.281202       143.7088 
 1424   0.0000       5.285555       143.8273 
 1425   0.0000       5.287322       143.8753 
 1426   0.0000       5.299786       144.2145 
 1427   0.0000       5.311632       144.5369 
 1428   0.0000       5.324944       144.8991 
 1429   0.0000       5.336697       145.2189 
 1430   0.0000       5.364817       145.9841 
 1431   0.0000       5.368740       146.0908 
 1432   0.0000       5.375368       146.2712 
 1433   0.0000       5.381625       146.4415 
 1434   0.0000       5.386718       146.5800 
 1435   0.0000       5.396021       146.8332 
 1436   0.0000       5.401192       146.9739 
 1437   0.0000       5.431709       147.8043 
 1438   0.0000       5.432986       147.8391 
 1439   0.0000       5.457042       148.4937 
 1440   0.0000       5.467113       148.7677 
 1441   0.0000       5.470955       148.8723 
 1442   0.0000       5.482005       149.1729 
 1443   0.0000       5.498493       149.6216 
 1444   0.0000       5.517926       150.1504 
 1445   0.0000       5.526357       150.3798 
 1446   0.0000       5.548637       150.9861 
 1447   0.0000       5.585008       151.9758 
 1448   0.0000       5.589716       152.1039 
 1449   0.0000       5.596433       152.2867 
 1450   0.0000       5.623909       153.0343 
 1451   0.0000       5.642591       153.5427 
 1452   0.0000       5.644943       153.6067 
 1453   0.0000       5.693987       154.9413 
 1454   0.0000       5.701365       155.1420 
 1455   0.0000       5.704881       155.2377 
 1456   0.0000       5.709768       155.3707 
 1457   0.0000       5.722906       155.7282 
 1458   0.0000       5.747160       156.3882 
 1459   0.0000       5.772226       157.0703 
 1460   0.0000       5.786965       157.4713 
 1461   0.0000       5.814366       158.2169 
 1462   0.0000       5.841190       158.9468 
 1463   0.0000       5.910564       160.8346 
 1464   0.0000       5.928351       161.3186 
 1465   0.0000       5.972871       162.5301 
 1466   0.0000       6.033801       164.1881 
 1467   0.0000       6.102150       166.0479 
 1468   0.0000       6.115469       166.4104 
 1469   0.0000       6.178043       168.1131 
 1470   0.0000       6.188825       168.4065 
 1471   0.0000       6.202377       168.7753 
 1472   0.0000       6.236367       169.7002 
 1473   0.0000       6.254093       170.1825 
 1474   0.0000       6.409583       174.4136 
 1475   0.0000       6.434103       175.0809 
 1476   0.0000       6.460619       175.8024 
 1477   0.0000       6.474238       176.1730 
 1478   0.0000       6.514315       177.2635 
 1479   0.0000       6.530533       177.7048 
 1480   0.0000       6.597576       179.5292 
 1481   0.0000       6.615059       180.0049 
 1482   0.0000       6.637062       180.6036 
 1483   0.0000       6.646436       180.8587 
 1484   0.0000       6.701971       182.3699 
 1485   0.0000       6.712278       182.6504 
 1486   0.0000       6.796264       184.9357 
 1487   0.0000       6.860598       186.6864 
 1488   0.0000       6.889999       187.4864 
 1489   0.0000       6.905737       187.9147 
 1490   0.0000       6.948990       189.0916 
 1491   0.0000       6.966048       189.5558 
 1492   0.0000       7.068050       192.3314 
 1493   0.0000       7.091833       192.9786 
 1494   0.0000       7.171109       195.1358 
 1495   0.0000       7.176466       195.2816 
 1496   0.0000       7.215228       196.3363 
 1497   0.0000       7.274981       197.9623 
 1498   0.0000       7.287448       198.3016 
 1499   0.0000       7.378770       200.7865 
 1500   0.0000      22.206108       604.2589 
 1501   0.0000      22.237875       605.1233 
 1502   0.0000      22.347433       608.1046 
 1503   0.0000      22.476426       611.6146 
 1504   0.0000      22.519939       612.7987 
 1505   0.0000      22.548222       613.5683 
 1506   0.0000      22.553654       613.7161 
 1507   0.0000      22.562960       613.9694 
 1508   0.0000      22.578499       614.3922 
 1509   0.0000      22.671349       616.9188 
 1510   0.0000      22.684979       617.2897 
 1511   0.0000      22.688970       617.3983 
 1512   0.0000      22.702269       617.7602 
 1513   0.0000      22.709160       617.9477 
 1514   0.0000      22.717205       618.1666 
 1515   0.0000      22.745351       618.9325 
 1516   0.0000      22.772290       619.6655 
 1517   0.0000      22.846948       621.6971 
 1518   0.0000      22.848324       621.7345 
 1519   0.0000      22.883646       622.6957 
 1520   0.0000      22.889770       622.8623 
 1521   0.0000      22.924444       623.8058 
 1522   0.0000      22.935224       624.0992 
 1523   0.0000      22.943120       624.3140 
 1524   0.0000      22.963741       624.8752 
 1525   0.0000      22.973765       625.1479 
 1526   0.0000      23.040222       626.9563 
 1527   0.0000      23.089962       628.3098 
 1528   0.0000      23.102520       628.6515 
 1529   0.0000      23.292532       633.8220 
 1530   0.0000      23.313040       634.3801 
 1531   0.0000      23.398801       636.7137 
 1532   0.0000      23.465941       638.5407 
 1533   0.0000      23.513953       639.8472 
 1534   0.0000      23.666362       643.9945 
 1535   0.0000      23.732903       645.8051 
 1536   0.0000      32.941567       896.3856 
 1537   0.0000      33.092889       900.5033 
 1538   0.0000      44.076561      1199.3842 
 1539   0.0000      44.180689      1202.2177 
 1540   0.0000      44.233819      1203.6634 
 1541   0.0000      44.385304      1207.7855 

                    ********************************
                    * MULLIKEN POPULATION ANALYSIS *
                    ********************************

-----------------------
MULLIKEN ATOMIC CHARGES
-----------------------
   0 O :   -0.537588
   1 O :   -0.286274
   2 N :   -0.158640
   3 N :    0.362686
   4 C :    0.174087
   5 C :    0.192961
   6 H :    0.148364
   7 C :    0.067360
   8 C :   -0.324054
   9 H :    0.202193
  10 C :   -0.119065
  11 H :    0.154037
  12 C :   -0.156951
  13 H :    0.158691
  14 C :   -0.161507
  15 H :    0.158507
  16 C :   -0.173498
  17 H :    0.166690
  18 C :    0.128347
  19 C :   -0.422286
  20 H :    0.141644
  21 H :    0.146323
  22 H :    0.135956
  23 C :   -0.421774
  24 H :    0.135746
  25 H :    0.143405
  26 H :    0.142371
  27 C :   -0.429175
  28 H :    0.148196
  29 H :    0.145808
  30 H :    0.145417
  31 C :   -0.133054
  32 C :    0.018779
  33 C :   -0.141741
  34 H :    0.171711
  35 C :   -0.219354
  36 H :    0.157480
  37 C :   -0.116682
  38 H :    0.161669
  39 C :   -0.243754
  40 H :    0.162554
  41 C :    0.103577
  42 C :   -0.426959
  43 H :    0.146509
  44 H :    0.146507
  45 H :    0.144463
  46 C :   -0.484748
  47 H :    0.170791
  48 H :    0.174889
  49 H :    0.165074
  50 C :   -0.425974
  51 H :    0.145700
  52 H :    0.143386
  53 H :    0.145117
  54 C :    0.238784
  55 C :    0.180406
  56 C :   -0.219580
  57 H :    0.176981
  58 C :   -0.169772
  59 H :    0.164006
  60 C :   -0.107548
  61 H :    0.166264
  62 C :   -0.186424
  63 H :    0.161416
  64 C :   -0.139334
  65 H :    0.181390
  66 H :    0.213438
  67 O :   -0.600417
  68 C :    0.386787
  69 C :    0.100987
  70 C :   -0.218602
  71 H :    0.146505
  72 C :   -0.159092
  73 H :    0.156300
  74 C :   -0.147389
  75 H :    0.158283
  76 C :   -0.145816
  77 H :    0.156283
  78 C :   -0.238321
  79 H :    0.147152
  80 O :   -0.623077
  81 H :    0.246473
Sum of atomic charges:   -0.0000000

--------------------------------
MULLIKEN REDUCED ORBITAL CHARGES
--------------------------------
  0 O s       :     3.881037  s :     3.881037
      pz      :     1.784284  p :     4.625830
      px      :     1.522164
      py      :     1.319383
      dz2     :     0.003252  d :     0.028985
      dxz     :     0.000778
      dyz     :     0.007623
      dx2y2   :     0.008335
      dxy     :     0.008997
      f0      :     0.000218  f :     0.001737
      f+1     :     0.000059
      f-1     :     0.000275
      f+2     :     0.000278
      f-2     :     0.000059
      f+3     :     0.000462
      f-3     :     0.000387
  1 O s       :     3.811173  s :     3.811173
      pz      :     1.345697  p :     4.440537
      px      :     1.410464
      py      :     1.684376
      dz2     :     0.010081  d :     0.032582
      dxz     :     0.007305
      dyz     :     0.006076
      dx2y2   :     0.004510
      dxy     :     0.004609
      f0      :     0.000412  f :     0.001982
      f+1     :     0.000330
      f-1     :     0.000251
      f+2     :     0.000363
      f-2     :     0.000324
      f+3     :     0.000143
      f-3     :     0.000158
  2 N s       :     3.419183  s :     3.419183
      pz      :     1.076363  p :     3.675804
      px      :     1.473557
      py      :     1.125884
      dz2     :     0.019696  d :     0.059553
      dxz     :     0.012910
      dyz     :     0.013913
      dx2y2   :     0.007663
      dxy     :     0.005371
      f0      :     0.000826  f :     0.004099
      f+1     :     0.000669
      f-1     :     0.000703
      f+2     :     0.000541
      f-2     :     0.000603
      f+3     :     0.000426
      f-3     :     0.000332
  3 N s       :     3.107213  s :     3.107213
      pz      :     1.130599  p :     3.438181
      px      :     1.142569
      py      :     1.165013
      dz2     :     0.018298  d :     0.088764
      dxz     :     0.019268
      dyz     :     0.020365
      dx2y2   :     0.012701
      dxy     :     0.018132
      f0      :     0.000485  f :     0.003156
      f+1     :     0.000436
      f-1     :     0.000368
      f+2     :     0.000541
      f-2     :     0.000711
      f+3     :     0.000308
      f-3     :     0.000307
  4 C s       :     3.153495  s :     3.153495
      pz      :     0.901879  p :     2.392964
      px      :     0.766423
      py      :     0.724662
      dz2     :     0.041400  d :     0.257190
      dxz     :     0.032945
      dyz     :     0.092240
      dx2y2   :     0.026257
      dxy     :     0.064349
      f0      :     0.004886  f :     0.022265
      f+1     :     0.001907
      f-1     :     0.002716
      f+2     :     0.004213
      f-2     :     0.002427
      f+3     :     0.003387
      f-3     :     0.002729
  5 C s       :     2.963418  s :     2.963418
      pz      :     0.825335  p :     2.689557
      px      :     0.907424
      py      :     0.956797
      dz2     :     0.028354  d :     0.144837
      dxz     :     0.031901
      dyz     :     0.032964
      dx2y2   :     0.025932
      dxy     :     0.025686
      f0      :     0.001049  f :     0.009228
      f+1     :     0.001220
      f-1     :     0.001769
      f+2     :     0.001509
      f-2     :     0.001741
      f+3     :     0.000948
      f-3     :     0.000992
  6 H s       :     0.825364  s :     0.825364
      pz      :     0.005130  p :     0.026273
      px      :     0.012178
      py      :     0.008965
  7 C s       :     3.317329  s :     3.317329
      pz      :     0.910887  p :     2.464623
      px      :     0.730869
      py      :     0.822868
      dz2     :     0.013989  d :     0.140648
      dxz     :     0.026980
      dyz     :     0.018950
      dx2y2   :     0.039395
      dxy     :     0.041334
      f0      :     0.000986  f :     0.010040
      f+1     :     0.000625
      f-1     :     0.001552
      f+2     :     0.001488
      f-2     :     0.001203
      f+3     :     0.002273
      f-3     :     0.001914
  8 C s       :     3.267181  s :     3.267181
      pz      :     0.927318  p :     2.950623
      px      :     1.063608
      py      :     0.959698
      dz2     :     0.015542  d :     0.098870
      dxz     :     0.010846
      dyz     :     0.016956
      dx2y2   :     0.032943
      dxy     :     0.022583
      f0      :     0.000534  f :     0.007379
      f+1     :     0.000877
      f-1     :     0.001616
      f+2     :     0.000801
      f-2     :     0.000926
      f+3     :     0.001434
      f-3     :     0.001192
  9 H s       :     0.774897  s :     0.774897
      pz      :     0.004418  p :     0.022910
      px      :     0.013700
      py      :     0.004793
 10 C s       :     3.174107  s :     3.174107
      pz      :     0.957355  p :     2.843366
      px      :     0.914104
      py      :     0.971907
      dz2     :     0.007567  d :     0.094363
      dxz     :     0.021887
      dyz     :     0.009128
      dx2y2   :     0.031942
      dxy     :     0.023839
      f0      :     0.000956  f :     0.007229
      f+1     :     0.000786
      f-1     :     0.000815
      f+2     :     0.001082
      f-2     :     0.000804
      f+3     :     0.001625
      f-3     :     0.001161
 11 H s       :     0.823829  s :     0.823829
      pz      :     0.006050  p :     0.022133
      px      :     0.004217
      py      :     0.011866
 12 C s       :     3.202332  s :     3.202332
      pz      :     0.952490  p :     2.853240
      px      :     0.958163
      py      :     0.942587
      dz2     :     0.008858  d :     0.094208
      dxz     :     0.018845
      dyz     :     0.011314
      dx2y2   :     0.020731
      dxy     :     0.034460
      f0      :     0.000916  f :     0.007171
      f+1     :     0.000350
      f-1     :     0.001325
      f+2     :     0.001035
      f-2     :     0.000835
      f+3     :     0.001333
      f-3     :     0.001377
 13 H s       :     0.819311  s :     0.819311
      pz      :     0.005590  p :     0.021998
      px      :     0.008938
      py      :     0.007470
 14 C s       :     3.199481  s :     3.199481
      pz      :     0.951839  p :     2.861526
      px      :     0.974209
      py      :     0.935478
      dz2     :     0.012979  d :     0.093283
      dxz     :     0.010187
      dyz     :     0.016550
      dx2y2   :     0.030941
      dxy     :     0.022626
      f0      :     0.000508  f :     0.007217
      f+1     :     0.000845
      f-1     :     0.001553
      f+2     :     0.000815
      f-2     :     0.000918
      f+3     :     0.001377
      f-3     :     0.001201
 15 H s       :     0.819420  s :     0.819420
      pz      :     0.004422  p :     0.022072
      px      :     0.013052
      py      :     0.004599
 16 C s       :     3.225568  s :     3.225568
      pz      :     0.952036  p :     2.843787
      px      :     0.905497
      py      :     0.986254
      dz2     :     0.007536  d :     0.096781
      dxz     :     0.023586
      dyz     :     0.011529
      dx2y2   :     0.031528
      dxy     :     0.022602
      f0      :     0.000957  f :     0.007362
      f+1     :     0.000785
      f-1     :     0.000816
      f+2     :     0.001175
      f-2     :     0.000819
      f+3     :     0.001593
      f-3     :     0.001217
 17 H s       :     0.810767  s :     0.810767
      pz      :     0.006194  p :     0.022543
      px      :     0.004352
      py      :     0.011997
 18 C s       :     3.061944  s :     3.061944
      pz      :     0.782137  p :     2.583693
      px      :     0.897662
      py      :     0.903894
      dz2     :     0.043172  d :     0.212809
      dxz     :     0.045088
      dyz     :     0.039781
      dx2y2   :     0.042836
      dxy     :     0.041932
      f0      :     0.002157  f :     0.013208
      f+1     :     0.001698
      f-1     :     0.002339
      f+2     :     0.001785
      f-2     :     0.001882
      f+3     :     0.001804
      f-3     :     0.001543
 19 C s       :     3.266342  s :     3.266342
      pz      :     1.083880  p :     3.096314
      px      :     0.945972
      py      :     1.066462
      dz2     :     0.006070  d :     0.056187
      dxz     :     0.013128
      dyz     :     0.011032
      dx2y2   :     0.010444
      dxy     :     0.015513
      f0      :     0.000511  f :     0.003443
      f+1     :     0.000297
      f-1     :     0.000390
      f+2     :     0.000413
      f-2     :     0.000371
      f+3     :     0.000845
      f-3     :     0.000617
 20 H s       :     0.836515  s :     0.836515
      pz      :     0.007841  p :     0.021841
      px      :     0.004437
      py      :     0.009563
 21 H s       :     0.832432  s :     0.832432
      pz      :     0.010607  p :     0.021245
      px      :     0.005454
      py      :     0.005184
 22 H s       :     0.842963  s :     0.842963
      pz      :     0.005385  p :     0.021081
      px      :     0.007561
      py      :     0.008135
 23 C s       :     3.267549  s :     3.267549
      pz      :     1.060024  p :     3.094653
      px      :     1.025478
      py      :     1.009151
      dz2     :     0.011764  d :     0.056131
      dxz     :     0.005142
      dyz     :     0.013487
      dx2y2   :     0.018064
      dxy     :     0.007674
      f0      :     0.000312  f :     0.003441
      f+1     :     0.000425
      f-1     :     0.000610
      f+2     :     0.000421
      f-2     :     0.000446
      f+3     :     0.000429
      f-3     :     0.000799
 24 H s       :     0.843198  s :     0.843198
      pz      :     0.004409  p :     0.021056
      px      :     0.011574
      py      :     0.005073
 25 H s       :     0.835345  s :     0.835345
      pz      :     0.011065  p :     0.021250
      px      :     0.004955
      py      :     0.005231
 26 H s       :     0.835804  s :     0.835804
      pz      :     0.007550  p :     0.021825
      px      :     0.004401
      py      :     0.009874
 27 C s       :     3.265418  s :     3.265418
      pz      :     1.031833  p :     3.102735
      px      :     1.091944
      py      :     0.978958
      dz2     :     0.016382  d :     0.057475
      dxz     :     0.007426
      dyz     :     0.008215
      dx2y2   :     0.007739
      dxy     :     0.017713
      f0      :     0.000403  f :     0.003547
      f+1     :     0.000247
      f-1     :     0.000952
      f+2     :     0.000328
      f-2     :     0.000712
      f+3     :     0.000447
      f-3     :     0.000459
 28 H s       :     0.830489  s :     0.830489
      pz      :     0.011257  p :     0.021315
      px      :     0.005335
      py      :     0.004724
 29 H s       :     0.833131  s :     0.833131
      pz      :     0.004380  p :     0.021061
      px      :     0.011049
      py      :     0.005632
 30 H s       :     0.833601  s :     0.833601
      pz      :     0.004997  p :     0.020982
      px      :     0.007122
      py      :     0.008864
 31 C s       :     3.144978  s :     3.144978
      pz      :     0.822763  p :     2.813603
      px      :     0.966312
      py      :     1.024528
      dz2     :     0.035175  d :     0.161671
      dxz     :     0.044111
      dyz     :     0.032974
      dx2y2   :     0.025734
      dxy     :     0.023677
      f0      :     0.002235  f :     0.012802
      f+1     :     0.002783
      f-1     :     0.001558
      f+2     :     0.001446
      f-2     :     0.002227
      f+3     :     0.001479
      f-3     :     0.001074
 32 C s       :     3.383011  s :     3.383011
      pz      :     0.716868  p :     2.453853
      px      :     0.845271
      py      :     0.891714
      dz2     :     0.032784  d :     0.134782
      dxz     :     0.033636
      dyz     :     0.027081
      dx2y2   :     0.022391
      dxy     :     0.018890
      f0      :     0.001621  f :     0.009575
      f+1     :     0.002076
      f-1     :     0.001294
      f+2     :     0.001250
      f-2     :     0.001399
      f+3     :     0.001024
      f-3     :     0.000910
 33 C s       :     3.163517  s :     3.163517
      pz      :     0.960958  p :     2.874067
      px      :     0.950109
      py      :     0.963000
      dz2     :     0.023534  d :     0.096598
      dxz     :     0.018978
      dyz     :     0.016413
      dx2y2   :     0.022440
      dxy     :     0.015233
      f0      :     0.001057  f :     0.007558
      f+1     :     0.001136
      f-1     :     0.000824
      f+2     :     0.000789
      f-2     :     0.001288
      f+3     :     0.001512
      f-3     :     0.000952
 34 H s       :     0.805115  s :     0.805115
      pz      :     0.013342  p :     0.023174
      px      :     0.004309
      py      :     0.005523
 35 C s       :     3.245794  s :     3.245794
      pz      :     0.951984  p :     2.869879
      px      :     0.969472
      py      :     0.948423
      dz2     :     0.018018  d :     0.096434
      dxz     :     0.031254
      dyz     :     0.021995
      dx2y2   :     0.016294
      dxy     :     0.008874
      f0      :     0.001246  f :     0.007247
      f+1     :     0.001446
      f-1     :     0.000998
      f+2     :     0.000473
      f-2     :     0.001163
      f+3     :     0.001193
      f-3     :     0.000727
 36 H s       :     0.820526  s :     0.820526
      pz      :     0.008874  p :     0.021994
      px      :     0.008209
      py      :     0.004911
 37 C s       :     3.174142  s :     3.174142
      pz      :     0.922118  p :     2.843673
      px      :     0.956607
      py      :     0.964948
      dz2     :     0.029249  d :     0.091643
      dxz     :     0.022502
      dyz     :     0.019701
      dx2y2   :     0.007410
      dxy     :     0.012781
      f0      :     0.001454  f :     0.007223
      f+1     :     0.001522
      f-1     :     0.000944
      f+2     :     0.000836
      f-2     :     0.001111
      f+3     :     0.000696
      f-3     :     0.000660
 38 H s       :     0.816233  s :     0.816233
      pz      :     0.004250  p :     0.022098
      px      :     0.009577
      py      :     0.008270
 39 C s       :     3.322242  s :     3.322242
      pz      :     0.977607  p :     2.818725
      px      :     0.907638
      py      :     0.933480
      dz2     :     0.024847  d :     0.095247
      dxz     :     0.017529
      dyz     :     0.014577
      dx2y2   :     0.022821
      dxy     :     0.015474
      f0      :     0.001161  f :     0.007540
      f+1     :     0.000955
      f-1     :     0.000799
      f+2     :     0.000820
      f-2     :     0.001277
      f+3     :     0.001556
      f-3     :     0.000971
 40 H s       :     0.811580  s :     0.811580
      pz      :     0.016659  p :     0.025866
      px      :     0.004096
      py      :     0.005111
 41 C s       :     2.973868  s :     2.973868
      pz      :     0.956728  p :     2.728172
      px      :     0.889800
      py      :     0.881645
      dz2     :     0.030824  d :     0.184197
      dxz     :     0.041001
      dyz     :     0.035582
      dx2y2   :     0.033848
      dxy     :     0.042943
      f0      :     0.000984  f :     0.010185
      f+1     :     0.001554
      f-1     :     0.001319
      f+2     :     0.001698
      f-2     :     0.001965
      f+3     :     0.001236
      f-3     :     0.001430
 42 C s       :     3.277690  s :     3.277690
      pz      :     0.995993  p :     3.087326
      px      :     1.047994
      py      :     1.043338
      dz2     :     0.012100  d :     0.058527
      dxz     :     0.014713
      dyz     :     0.010731
      dx2y2   :     0.006914
      dxy     :     0.014068
      f0      :     0.000411  f :     0.003417
      f+1     :     0.000568
      f-1     :     0.000272
      f+2     :     0.000636
      f-2     :     0.001075
      f+3     :     0.000257
      f-3     :     0.000198
 43 H s       :     0.831486  s :     0.831486
      pz      :     0.009210  p :     0.022005
      px      :     0.007656
      py      :     0.005139
 44 H s       :     0.832192  s :     0.832192
      pz      :     0.005834  p :     0.021301
      px      :     0.008671
      py      :     0.006796
 45 H s       :     0.834146  s :     0.834146
      pz      :     0.005125  p :     0.021391
      px      :     0.006104
      py      :     0.010162
 46 C s       :     3.241182  s :     3.241182
      pz      :     1.039688  p :     3.171826
      px      :     1.030999
      py      :     1.101140
      dz2     :     0.011138  d :     0.068280
      dxz     :     0.013187
      dyz     :     0.019004
      dx2y2   :     0.007485
      dxy     :     0.017466
      f0      :     0.000214  f :     0.003460
      f+1     :     0.000634
      f-1     :     0.000183
      f+2     :     0.000573
      f-2     :     0.001291
      f+3     :     0.000416
      f-3     :     0.000149
 47 H s       :     0.808207  s :     0.808207
      pz      :     0.005264  p :     0.021002
      px      :     0.007195
      py      :     0.008543
 48 H s       :     0.802933  s :     0.802933
      pz      :     0.006682  p :     0.022178
      px      :     0.008360
      py      :     0.007136
 49 H s       :     0.813239  s :     0.813239
      pz      :     0.008370  p :     0.021687
      px      :     0.004970
      py      :     0.008347
 50 C s       :     3.269485  s :     3.269485
      pz      :     1.070410  p :     3.094727
      px      :     1.058887
      py      :     0.965430
      dz2     :     0.005239  d :     0.058338
      dxz     :     0.015811
      dyz     :     0.013840
      dx2y2   :     0.008194
      dxy     :     0.015253
      f0      :     0.000062  f :     0.003425
      f+1     :     0.000390
      f-1     :     0.000497
      f+2     :     0.000465
      f-2     :     0.001092
      f+3     :     0.000301
      f-3     :     0.000618
 51 H s       :     0.832501  s :     0.832501
      pz      :     0.008615  p :     0.021799
      px      :     0.006389
      py      :     0.006796
 52 H s       :     0.835353  s :     0.835353
      pz      :     0.005779  p :     0.021262
      px      :     0.008053
      py      :     0.007430
 53 H s       :     0.833075  s :     0.833075
      pz      :     0.008804  p :     0.021807
      px      :     0.008250
      py      :     0.004753
 54 C s       :     3.203310  s :     3.203310
      pz      :     0.751666  p :     2.279175
      px      :     0.756346
      py      :     0.771164
      dz2     :     0.044089  d :     0.257540
      dxz     :     0.037741
      dyz     :     0.070263
      dx2y2   :     0.048784
      dxy     :     0.056663
      f0      :     0.003139  f :     0.021191
      f+1     :     0.002683
      f-1     :     0.003118
      f+2     :     0.004505
      f-2     :     0.002995
      f+3     :     0.003077
      f-3     :     0.001674
 55 C s       :     3.273427  s :     3.273427
      pz      :     0.791674  p :     2.402147
      px      :     0.999828
      py      :     0.610644
      dz2     :     0.038137  d :     0.134079
      dxz     :     0.025854
      dyz     :     0.037494
      dx2y2   :     0.018173
      dxy     :     0.014420
      f0      :     0.001669  f :     0.009942
      f+1     :     0.001308
      f-1     :     0.002387
      f+2     :     0.001266
      f-2     :     0.001104
      f+3     :     0.001215
      f-3     :     0.000993
 56 C s       :     3.251702  s :     3.251702
      pz      :     0.992355  p :     2.863660
      px      :     0.926858
      py      :     0.944447
      dz2     :     0.023783  d :     0.096775
      dxz     :     0.007109
      dyz     :     0.029740
      dx2y2   :     0.012640
      dxy     :     0.023504
      f0      :     0.001141  f :     0.007443
      f+1     :     0.000309
      f-1     :     0.001574
      f+2     :     0.001064
      f-2     :     0.000997
      f+3     :     0.001613
      f-3     :     0.000744
 57 H s       :     0.800573  s :     0.800573
      pz      :     0.013679  p :     0.022445
      px      :     0.004388
      py      :     0.004379
 58 C s       :     3.203582  s :     3.203582
      pz      :     0.951147  p :     2.865535
      px      :     0.955074
      py      :     0.959315
      dz2     :     0.018859  d :     0.093431
      dxz     :     0.013322
      dyz     :     0.038740
      dx2y2   :     0.009260
      dxy     :     0.013250
      f0      :     0.001068  f :     0.007223
      f+1     :     0.001185
      f-1     :     0.001712
      f+2     :     0.001086
      f-2     :     0.000213
      f+3     :     0.001336
      f-3     :     0.000623
 59 H s       :     0.813840  s :     0.813840
      pz      :     0.008656  p :     0.022154
      px      :     0.004526
      py      :     0.008972
 60 C s       :     3.175573  s :     3.175573
      pz      :     0.928963  p :     2.829357
      px      :     0.918181
      py      :     0.982214
      dz2     :     0.029685  d :     0.095451
      dxz     :     0.020589
      dyz     :     0.027257
      dx2y2   :     0.010694
      dxy     :     0.007227
      f0      :     0.001347  f :     0.007166
      f+1     :     0.001255
      f-1     :     0.001635
      f+2     :     0.000766
      f-2     :     0.000850
      f+3     :     0.000632
      f-3     :     0.000682
 61 H s       :     0.811725  s :     0.811725
      pz      :     0.004382  p :     0.022011
      px      :     0.004306
      py      :     0.013324
 62 C s       :     3.220156  s :     3.220156
      pz      :     0.978910  p :     2.865452
      px      :     0.959719
      py      :     0.926823
      dz2     :     0.025387  d :     0.093557
      dxz     :     0.007078
      dyz     :     0.028149
      dx2y2   :     0.013124
      dxy     :     0.019818
      f0      :     0.001202  f :     0.007259
      f+1     :     0.000342
      f-1     :     0.001482
      f+2     :     0.001085
      f-2     :     0.000841
      f+3     :     0.001581
      f-3     :     0.000726
 63 H s       :     0.816431  s :     0.816431
      pz      :     0.013403  p :     0.022152
      px      :     0.004598
      py      :     0.004152
 64 C s       :     3.224313  s :     3.224313
      pz      :     0.922221  p :     2.808705
      px      :     0.908777
      py      :     0.977707
      dz2     :     0.018255  d :     0.098974
      dxz     :     0.015004
      dyz     :     0.038900
      dx2y2   :     0.010848
      dxy     :     0.015966
      f0      :     0.001104  f :     0.007342
      f+1     :     0.001238
      f-1     :     0.001656
      f+2     :     0.001130
      f-2     :     0.000230
      f+3     :     0.001366
      f-3     :     0.000618
 65 H s       :     0.795245  s :     0.795245
      pz      :     0.009238  p :     0.023365
      px      :     0.004543
      py      :     0.009584
 66 H s       :     0.741092  s :     0.741092
      pz      :     0.012322  p :     0.045470
      px      :     0.017533
      py      :     0.015616
 67 O s       :     3.829293  s :     3.829293
      pz      :     1.644382  p :     4.743119
      px      :     1.518927
      py      :     1.579809
      dz2     :     0.002885  d :     0.026342
      dxz     :     0.004534
      dyz     :     0.003732
      dx2y2   :     0.006940
      dxy     :     0.008252
      f0      :     0.000178  f :     0.001663
      f+1     :     0.000151
      f-1     :     0.000123
      f+2     :     0.000049
      f-2     :     0.000320
      f+3     :     0.000424
      f-3     :     0.000418
 68 C s       :     2.992958  s :     2.992958
      pz      :     0.770816  p :     2.342914
      px      :     0.742660
      py      :     0.829438
      dz2     :     0.039094  d :     0.251617
      dxz     :     0.046352
      dyz     :     0.037774
      dx2y2   :     0.072144
      dxy     :     0.056253
      f0      :     0.002053  f :     0.025723
      f+1     :     0.003441
      f-1     :     0.001836
      f+2     :     0.002162
      f-2     :     0.005451
      f+3     :     0.006053
      f-3     :     0.004727
 69 C s       :     3.211642  s :     3.211642
      pz      :     0.899686  p :     2.546741
      px      :     0.812110
      py      :     0.834945
      dz2     :     0.018417  d :     0.130668
      dxz     :     0.023132
      dyz     :     0.021947
      dx2y2   :     0.037244
      dxy     :     0.029928
      f0      :     0.000956  f :     0.009963
      f+1     :     0.001292
      f-1     :     0.000985
      f+2     :     0.001070
      f-2     :     0.002094
      f+3     :     0.001951
      f-3     :     0.001614
 70 C s       :     3.221941  s :     3.221941
      pz      :     0.951820  p :     2.889633
      px      :     0.957629
      py      :     0.980184
      dz2     :     0.020849  d :     0.099740
      dxz     :     0.011485
      dyz     :     0.016775
      dx2y2   :     0.016870
      dxy     :     0.033761
      f0      :     0.000418  f :     0.007288
      f+1     :     0.001191
      f-1     :     0.001319
      f+2     :     0.000863
      f-2     :     0.001337
      f+3     :     0.001221
      f-3     :     0.000938
 71 H s       :     0.830736  s :     0.830736
      pz      :     0.004282  p :     0.022759
      px      :     0.009256
      py      :     0.009221
 72 C s       :     3.187504  s :     3.187504
      pz      :     0.974871  p :     2.870102
      px      :     0.964936
      py      :     0.930295
      dz2     :     0.010140  d :     0.094285
      dxz     :     0.016576
      dyz     :     0.017038
      dx2y2   :     0.027105
      dxy     :     0.023426
      f0      :     0.000717  f :     0.007201
      f+1     :     0.000437
      f-1     :     0.001315
      f+2     :     0.000709
      f-2     :     0.001537
      f+3     :     0.001549
      f-3     :     0.000939
 73 H s       :     0.821685  s :     0.821685
      pz      :     0.007617  p :     0.022015
      px      :     0.010192
      py      :     0.004206
 74 C s       :     3.183736  s :     3.183736
      pz      :     0.951898  p :     2.862307
      px      :     0.928376
      py      :     0.982033
      dz2     :     0.012031  d :     0.094184
      dxz     :     0.017102
      dyz     :     0.016400
      dx2y2   :     0.030033
      dxy     :     0.018618
      f0      :     0.000863  f :     0.007163
      f+1     :     0.001264
      f-1     :     0.000392
      f+2     :     0.000800
      f-2     :     0.001507
      f+3     :     0.001179
      f-3     :     0.001159
 75 H s       :     0.819756  s :     0.819756
      pz      :     0.006496  p :     0.021961
      px      :     0.003859
      py      :     0.011606
 76 C s       :     3.178951  s :     3.178951
      pz      :     0.950231  p :     2.865916
      px      :     0.967985
      py      :     0.947700
      dz2     :     0.019425  d :     0.093751
      dxz     :     0.011835
      dyz     :     0.016122
      dx2y2   :     0.015864
      dxy     :     0.030504
      f0      :     0.000409  f :     0.007198
      f+1     :     0.001228
      f-1     :     0.001312
      f+2     :     0.000853
      f-2     :     0.001324
      f+3     :     0.001158
      f-3     :     0.000915
 77 H s       :     0.821693  s :     0.821693
      pz      :     0.004342  p :     0.022024
      px      :     0.009391
      py      :     0.008290
 78 C s       :     3.245709  s :     3.245709
      pz      :     0.972321  p :     2.885915
      px      :     0.963375
      py      :     0.950219
      dz2     :     0.010160  d :     0.099394
      dxz     :     0.017832
      dyz     :     0.017905
      dx2y2   :     0.028535
      dxy     :     0.024961
      f0      :     0.000725  f :     0.007304
      f+1     :     0.000401
      f-1     :     0.001337
      f+2     :     0.000710
      f-2     :     0.001549
      f+3     :     0.001567
      f-3     :     0.001015
 79 H s       :     0.830121  s :     0.830121
      pz      :     0.007766  p :     0.022727
      px      :     0.010252
      py      :     0.004709
 80 O s       :     3.860137  s :     3.860137
      pz      :     1.531116  p :     4.735741
      px      :     1.449464
      py      :     1.755161
      dz2     :     0.005065  d :     0.025582
      dxz     :     0.007598
      dyz     :     0.002156
      dx2y2   :     0.005718
      dxy     :     0.005045
      f0      :     0.000125  f :     0.001617
      f+1     :     0.000421
      f-1     :     0.000028
      f+2     :     0.000320
      f-2     :     0.000248
      f+3     :     0.000224
      f-3     :     0.000251
 81 H s       :     0.704121  s :     0.704121
      pz      :     0.005875  p :     0.049406
      px      :     0.011886
      py      :     0.031645


                     *******************************
                     * LOEWDIN POPULATION ANALYSIS *
                     *******************************

----------------------
LOEWDIN ATOMIC CHARGES
----------------------
   0 O :    0.032272
   1 O :    0.189562
   2 N :    0.219766
   3 N :    0.343211
   4 C :   -0.450873
   5 C :   -0.129571
   6 H :    0.185304
   7 C :   -0.145300
   8 C :   -0.100137
   9 H :    0.165404
  10 C :   -0.139544
  11 H :    0.158336
  12 C :   -0.134333
  13 H :    0.157186
  14 C :   -0.138890
  15 H :    0.157910
  16 C :   -0.094196
  17 H :    0.166317
  18 C :   -0.386491
  19 C :   -0.266053
  20 H :    0.126475
  21 H :    0.134206
  22 H :    0.129815
  23 C :   -0.265831
  24 H :    0.130164
  25 H :    0.133772
  26 H :    0.125717
  27 C :   -0.269197
  28 H :    0.135332
  29 H :    0.129372
  30 H :    0.130084
  31 C :   -0.142643
  32 C :   -0.060768
  33 C :   -0.095593
  34 H :    0.165378
  35 C :   -0.130367
  36 H :    0.159502
  37 C :   -0.135361
  38 H :    0.159595
  39 C :   -0.102241
  40 H :    0.167045
  41 C :   -0.308214
  42 C :   -0.251992
  43 H :    0.129958
  44 H :    0.133812
  45 H :    0.130225
  46 C :   -0.269674
  47 H :    0.139748
  48 H :    0.147365
  49 H :    0.136681
  50 C :   -0.250752
  51 H :    0.131455
  52 H :    0.133879
  53 H :    0.130615
  54 C :   -0.267527
  55 C :   -0.136980
  56 C :   -0.078681
  57 H :    0.166885
  58 C :   -0.128637
  59 H :    0.161063
  60 C :   -0.114438
  61 H :    0.160648
  62 C :   -0.129295
  63 H :    0.161102
  64 C :   -0.078176
  65 H :    0.168014
  66 H :    0.243208
  67 O :   -0.111073
  68 C :   -0.622632
  69 C :   -0.145635
  70 C :   -0.113129
  71 H :    0.154660
  72 C :   -0.151458
  73 H :    0.154523
  74 C :   -0.144694
  75 H :    0.154798
  76 C :   -0.151344
  77 H :    0.154690
  78 C :   -0.112444
  79 H :    0.155120
  80 O :   -0.091560
  81 H :    0.195551

-------------------------------
LOEWDIN REDUCED ORBITAL CHARGES
-------------------------------
  0 O s       :     3.392113  s :     3.392113
      pz      :     1.611501  p :     4.503101
      px      :     1.422383
      py      :     1.469217
      dz2     :     0.008684  d :     0.066723
      dxz     :     0.001287
      dyz     :     0.019084
      dx2y2   :     0.021691
      dxy     :     0.015977
      f0      :     0.000707  f :     0.005791
      f+1     :     0.000132
      f-1     :     0.001021
      f+2     :     0.001047
      f-2     :     0.000205
      f+3     :     0.001295
      f-3     :     0.001384
  1 O s       :     3.378013  s :     3.378013
      pz      :     1.404464  p :     4.355116
      px      :     1.393462
      py      :     1.557191
      dz2     :     0.014998  d :     0.070775
      dxz     :     0.021444
      dyz     :     0.016167
      dx2y2   :     0.009065
      dxy     :     0.009101
      f0      :     0.000764  f :     0.006535
      f+1     :     0.001513
      f-1     :     0.000828
      f+2     :     0.001345
      f-2     :     0.001346
      f+3     :     0.000388
      f-3     :     0.000351
  2 N s       :     2.917639  s :     2.917639
      pz      :     1.145990  p :     3.631294
      px      :     1.312454
      py      :     1.172850
      dz2     :     0.075125  d :     0.216621
      dxz     :     0.039117
      dyz     :     0.060733
      dx2y2   :     0.024778
      dxy     :     0.016868
      f0      :     0.003475  f :     0.014680
      f+1     :     0.001716
      f-1     :     0.002896
      f+2     :     0.002601
      f-2     :     0.002233
      f+3     :     0.000895
      f-3     :     0.000866
  3 N s       :     2.902969  s :     2.902969
      pz      :     1.151545  p :     3.468391
      px      :     1.158928
      py      :     1.157917
      dz2     :     0.046741  d :     0.268770
      dxz     :     0.063135
      dyz     :     0.066184
      dx2y2   :     0.033714
      dxy     :     0.058997
      f0      :     0.003294  f :     0.016659
      f+1     :     0.002051
      f-1     :     0.002189
      f+2     :     0.002482
      f-2     :     0.002698
      f+3     :     0.001973
      f-3     :     0.001973
  4 C s       :     2.724327  s :     2.724327
      pz      :     0.939562  p :     2.676914
      px      :     0.771364
      py      :     0.965988
      dz2     :     0.156153  d :     0.915727
      dxz     :     0.104173
      dyz     :     0.320084
      dx2y2   :     0.142198
      dxy     :     0.193120
      f0      :     0.030509  f :     0.133905
      f+1     :     0.011831
      f-1     :     0.017877
      f+2     :     0.025420
      f-2     :     0.013643
      f+3     :     0.017671
      f-3     :     0.016954
  5 C s       :     2.734490  s :     2.734490
      pz      :     0.890807  p :     2.838684
      px      :     1.009953
      py      :     0.937924
      dz2     :     0.090711  d :     0.498610
      dxz     :     0.101996
      dyz     :     0.129281
      dx2y2   :     0.069302
      dxy     :     0.107321
      f0      :     0.007952  f :     0.057787
      f+1     :     0.008631
      f-1     :     0.009763
      f+2     :     0.009610
      f-2     :     0.008299
      f+3     :     0.006541
      f-3     :     0.006992
  6 H s       :     0.745088  s :     0.745088
      pz      :     0.014157  p :     0.069608
      px      :     0.031568
      py      :     0.023883
  7 C s       :     2.697802  s :     2.697802
      pz      :     0.885598  p :     2.862407
      px      :     0.998967
      py      :     0.977842
      dz2     :     0.051303  d :     0.526554
      dxz     :     0.095116
      dyz     :     0.071867
      dx2y2   :     0.145834
      dxy     :     0.162434
      f0      :     0.004735  f :     0.058537
      f+1     :     0.004555
      f-1     :     0.005455
      f+2     :     0.009239
      f-2     :     0.007030
      f+3     :     0.014939
      f-3     :     0.012584
  8 C s       :     2.756234  s :     2.756234
      pz      :     0.899168  p :     2.908497
      px      :     1.004233
      py      :     1.005096
      dz2     :     0.054155  d :     0.391914
      dxz     :     0.036613
      dyz     :     0.068933
      dx2y2   :     0.129361
      dxy     :     0.102852
      f0      :     0.003052  f :     0.043492
      f+1     :     0.004523
      f-1     :     0.004753
      f+2     :     0.005689
      f-2     :     0.006808
      f+3     :     0.010087
      f-3     :     0.008580
  9 H s       :     0.772719  s :     0.772719
      pz      :     0.012610  p :     0.061877
      px      :     0.035803
      py      :     0.013464
 10 C s       :     2.764022  s :     2.764022
      pz      :     0.901868  p :     2.942772
      px      :     1.064696
      py      :     0.976208
      dz2     :     0.029531  d :     0.389338
      dxz     :     0.082567
      dyz     :     0.035256
      dx2y2   :     0.133190
      dxy     :     0.108794
      f0      :     0.003933  f :     0.043411
      f+1     :     0.005245
      f-1     :     0.002213
      f+2     :     0.005221
      f-2     :     0.006182
      f+3     :     0.011462
      f-3     :     0.009156
 11 H s       :     0.781200  s :     0.781200
      pz      :     0.016785  p :     0.060464
      px      :     0.012301
      py      :     0.031379
 12 C s       :     2.765612  s :     2.765612
      pz      :     0.896290  p :     2.933419
      px      :     1.032438
      py      :     1.004690
      dz2     :     0.034228  d :     0.391915
      dxz     :     0.069547
      dyz     :     0.048500
      dx2y2   :     0.095370
      dxy     :     0.144270
      f0      :     0.004064  f :     0.043387
      f+1     :     0.002894
      f-1     :     0.004553
      f+2     :     0.007312
      f-2     :     0.004465
      f+3     :     0.010167
      f-3     :     0.009933
 13 H s       :     0.782553  s :     0.782553
      pz      :     0.015557  p :     0.060261
      px      :     0.024215
      py      :     0.020489
 14 C s       :     2.763780  s :     2.763780
      pz      :     0.917573  p :     2.942700
      px      :     0.999656
      py      :     1.025472
      dz2     :     0.051339  d :     0.389118
      dxz     :     0.036611
      dyz     :     0.068557
      dx2y2   :     0.127975
      dxy     :     0.104637
      f0      :     0.003097  f :     0.043292
      f+1     :     0.004409
      f-1     :     0.004537
      f+2     :     0.005636
      f-2     :     0.006884
      f+3     :     0.010049
      f-3     :     0.008680
 15 H s       :     0.781679  s :     0.781679
      pz      :     0.012712  p :     0.060411
      px      :     0.034447
      py      :     0.013252
 16 C s       :     2.754528  s :     2.754528
      pz      :     0.890690  p :     2.905422
      px      :     1.043024
      py      :     0.971707
      dz2     :     0.029985  d :     0.390812
      dxz     :     0.084508
      dyz     :     0.039425
      dx2y2   :     0.129802
      dxy     :     0.107092
      f0      :     0.004013  f :     0.043434
      f+1     :     0.005351
      f-1     :     0.002188
      f+2     :     0.005510
      f-2     :     0.006156
      f+3     :     0.011106
      f-3     :     0.009109
 17 H s       :     0.772084  s :     0.772084
      pz      :     0.017264  p :     0.061598
      px      :     0.012373
      py      :     0.031961
 18 C s       :     2.697851  s :     2.697851
      pz      :     0.873947  p :     2.883487
      px      :     1.002600
      py      :     1.006940
      dz2     :     0.144576  d :     0.719060
      dxz     :     0.137944
      dyz     :     0.153725
      dx2y2   :     0.138082
      dxy     :     0.144732
      f0      :     0.013342  f :     0.086093
      f+1     :     0.012174
      f-1     :     0.014656
      f+2     :     0.012228
      f-2     :     0.012458
      f+3     :     0.011402
      f-3     :     0.009831
 19 C s       :     2.826570  s :     2.826570
      pz      :     1.072515  p :     3.157636
      px      :     1.016632
      py      :     1.068490
      dz2     :     0.031656  d :     0.257666
      dxz     :     0.052499
      dyz     :     0.051073
      dx2y2   :     0.051673
      dxy     :     0.070765
      f0      :     0.003107  f :     0.024181
      f+1     :     0.003399
      f-1     :     0.001540
      f+2     :     0.003424
      f-2     :     0.002537
      f+3     :     0.005973
      f-3     :     0.004201
 20 H s       :     0.809056  s :     0.809056
      pz      :     0.023276  p :     0.064469
      px      :     0.013088
      py      :     0.028105
 21 H s       :     0.803392  s :     0.803392
      pz      :     0.031937  p :     0.062401
      px      :     0.015061
      py      :     0.015404
 22 H s       :     0.807683  s :     0.807683
      pz      :     0.016453  p :     0.062502
      px      :     0.020792
      py      :     0.025257
 23 C s       :     2.827283  s :     2.827283
      pz      :     1.063342  p :     3.156934
      px      :     1.047798
      py      :     1.045795
      dz2     :     0.050013  d :     0.257472
      dxz     :     0.024903
      dyz     :     0.061689
      dx2y2   :     0.077622
      dxy     :     0.043245
      f0      :     0.002187  f :     0.024142
      f+1     :     0.003842
      f-1     :     0.002855
      f+2     :     0.003439
      f-2     :     0.003278
      f+3     :     0.003239
      f-3     :     0.005302
 24 H s       :     0.807348  s :     0.807348
      pz      :     0.013643  p :     0.062488
      px      :     0.032837
      py      :     0.016009
 25 H s       :     0.803851  s :     0.803851
      pz      :     0.032047  p :     0.062377
      px      :     0.015382
      py      :     0.014948
 26 H s       :     0.809842  s :     0.809842
      pz      :     0.023129  p :     0.064441
      px      :     0.013228
      py      :     0.028085
 27 C s       :     2.827267  s :     2.827267
      pz      :     1.050938  p :     3.157543
      px      :     1.072883
      py      :     1.033723
      dz2     :     0.067772  d :     0.259910
      dxz     :     0.029802
      dyz     :     0.048531
      dx2y2   :     0.037631
      dxy     :     0.076174
      f0      :     0.002666  f :     0.024477
      f+1     :     0.002720
      f-1     :     0.004874
      f+2     :     0.003217
      f-2     :     0.004788
      f+3     :     0.003170
      f-3     :     0.003042
 28 H s       :     0.802252  s :     0.802252
      pz      :     0.031528  p :     0.062417
      px      :     0.016128
      py      :     0.014761
 29 H s       :     0.807757  s :     0.807757
      pz      :     0.013511  p :     0.062871
      px      :     0.033478
      py      :     0.015883
 30 H s       :     0.807253  s :     0.807253
      pz      :     0.015957  p :     0.062663
      px      :     0.021858
      py      :     0.024848
 31 C s       :     2.698954  s :     2.698954
      pz      :     0.918840  p :     2.805613
      px      :     0.925679
      py      :     0.961095
      dz2     :     0.132575  d :     0.568699
      dxz     :     0.166629
      dyz     :     0.115196
      dx2y2   :     0.080322
      dxy     :     0.073978
      f0      :     0.013521  f :     0.069376
      f+1     :     0.014891
      f-1     :     0.009033
      f+2     :     0.007611
      f-2     :     0.012465
      f+3     :     0.005997
      f-3     :     0.005858
 32 C s       :     2.705055  s :     2.705055
      pz      :     1.006059  p :     2.801318
      px      :     0.926984
      py      :     0.868275
      dz2     :     0.125529  d :     0.499876
      dxz     :     0.132465
      dyz     :     0.105166
      dx2y2   :     0.070099
      dxy     :     0.066616
      f0      :     0.009337  f :     0.054519
      f+1     :     0.012658
      f-1     :     0.007341
      f+2     :     0.008485
      f-2     :     0.008162
      f+3     :     0.004087
      f-3     :     0.004449
 33 C s       :     2.749719  s :     2.749719
      pz      :     0.983552  p :     2.912819
      px      :     0.990449
      py      :     0.938818
      dz2     :     0.102623  d :     0.390155
      dxz     :     0.079816
      dyz     :     0.063418
      dx2y2   :     0.074794
      dxy     :     0.069504
      f0      :     0.006341  f :     0.042900
      f+1     :     0.007953
      f-1     :     0.004384
      f+2     :     0.005460
      f-2     :     0.007904
      f+3     :     0.004793
      f-3     :     0.006065
 34 H s       :     0.772894  s :     0.772894
      pz      :     0.034789  p :     0.061727
      px      :     0.011826
      py      :     0.015113
 35 C s       :     2.761912  s :     2.761912
      pz      :     1.022877  p :     2.928303
      px      :     0.968977
      py      :     0.936448
      dz2     :     0.083331  d :     0.395928
      dxz     :     0.126316
      dyz     :     0.085278
      dx2y2   :     0.055531
      dxy     :     0.045472
      f0      :     0.009390  f :     0.044225
      f+1     :     0.009023
      f-1     :     0.006978
      f+2     :     0.002243
      f-2     :     0.006814
      f+3     :     0.005035
      f-3     :     0.004742
 36 H s       :     0.780372  s :     0.780372
      pz      :     0.024021  p :     0.060126
      px      :     0.022196
      py      :     0.013908
 37 C s       :     2.760419  s :     2.760419
      pz      :     1.053800  p :     2.937861
      px      :     0.961062
      py      :     0.922999
      dz2     :     0.127635  d :     0.392556
      dxz     :     0.104732
      dyz     :     0.083439
      dx2y2   :     0.021542
      dxy     :     0.055208
      f0      :     0.009420  f :     0.044526
      f+1     :     0.010565
      f-1     :     0.005981
      f+2     :     0.006443
      f-2     :     0.007021
      f+3     :     0.002078
      f-3     :     0.003018
 38 H s       :     0.779887  s :     0.779887
      pz      :     0.012474  p :     0.060518
      px      :     0.025713
      py      :     0.022331
 39 C s       :     2.754377  s :     2.754377
      pz      :     1.012623  p :     2.914374
      px      :     0.980545
      py      :     0.921206
      dz2     :     0.105890  d :     0.388970
      dxz     :     0.073158
      dyz     :     0.057264
      dx2y2   :     0.081220
      dxy     :     0.071438
      f0      :     0.006738  f :     0.044520
      f+1     :     0.007627
      f-1     :     0.004476
      f+2     :     0.006062
      f-2     :     0.007856
      f+3     :     0.005507
      f-3     :     0.006254
 40 H s       :     0.762910  s :     0.762910
      pz      :     0.043246  p :     0.070045
      px      :     0.012025
      py      :     0.014774
 41 C s       :     2.685923  s :     2.685923
      pz      :     0.977288  p :     2.918811
      px      :     0.965452
      py      :     0.976071
      dz2     :     0.103232  d :     0.635377
      dxz     :     0.144877
      dyz     :     0.128409
      dx2y2   :     0.109059
      dxy     :     0.149799
      f0      :     0.008475  f :     0.068104
      f+1     :     0.009745
      f-1     :     0.009516
      f+2     :     0.010637
      f-2     :     0.009495
      f+3     :     0.009423
      f-3     :     0.010813
 42 C s       :     2.823701  s :     2.823701
      pz      :     1.030304  p :     3.138799
      px      :     1.053108
      py      :     1.055387
      dz2     :     0.051352  d :     0.265349
      dxz     :     0.072676
      dyz     :     0.052012
      dx2y2   :     0.026356
      dxy     :     0.062954
      f0      :     0.004760  f :     0.024143
      f+1     :     0.003395
      f-1     :     0.003192
      f+2     :     0.004132
      f-2     :     0.003533
      f+3     :     0.002521
      f-3     :     0.002611
 43 H s       :     0.806219  s :     0.806219
      pz      :     0.025386  p :     0.063822
      px      :     0.023348
      py      :     0.015088
 44 H s       :     0.803808  s :     0.803808
      pz      :     0.016296  p :     0.062380
      px      :     0.024979
      py      :     0.021106
 45 H s       :     0.806912  s :     0.806912
      pz      :     0.015929  p :     0.062863
      px      :     0.017815
      py      :     0.029119
 46 C s       :     2.820881  s :     2.820881
      pz      :     1.045040  p :     3.146728
      px      :     1.040955
      py      :     1.060733
      dz2     :     0.039155  d :     0.277952
      dxz     :     0.065260
      dyz     :     0.077015
      dx2y2   :     0.027831
      dxy     :     0.068691
      f0      :     0.003556  f :     0.024113
      f+1     :     0.004601
      f-1     :     0.002182
      f+2     :     0.002945
      f-2     :     0.004446
      f+3     :     0.004125
      f-3     :     0.002258
 47 H s       :     0.795995  s :     0.795995
      pz      :     0.016249  p :     0.064257
      px      :     0.020825
      py      :     0.027182
 48 H s       :     0.789453  s :     0.789453
      pz      :     0.020327  p :     0.063182
      px      :     0.022678
      py      :     0.020177
 49 H s       :     0.798003  s :     0.798003
      pz      :     0.025094  p :     0.065317
      px      :     0.015806
      py      :     0.024417
 50 C s       :     2.822631  s :     2.822631
      pz      :     1.060733  p :     3.139615
      px      :     1.059487
      py      :     1.019396
      dz2     :     0.022783  d :     0.264270
      dxz     :     0.071959
      dyz     :     0.063244
      dx2y2   :     0.037490
      dxy     :     0.068794
      f0      :     0.002380  f :     0.024235
      f+1     :     0.002369
      f-1     :     0.004774
      f+2     :     0.002662
      f-2     :     0.003571
      f+3     :     0.003122
      f-3     :     0.005358
 51 H s       :     0.804494  s :     0.804494
      pz      :     0.026272  p :     0.064051
      px      :     0.018803
      py      :     0.018976
 52 H s       :     0.803765  s :     0.803765
      pz      :     0.016919  p :     0.062356
      px      :     0.024932
      py      :     0.020504
 53 H s       :     0.805874  s :     0.805874
      pz      :     0.025501  p :     0.063511
      px      :     0.023753
      py      :     0.014257
 54 C s       :     2.755586  s :     2.755586
      pz      :     0.846625  p :     2.576703
      px      :     0.797794
      py      :     0.932283
      dz2     :     0.137116  d :     0.810679
      dxz     :     0.145039
      dyz     :     0.213292
      dx2y2   :     0.141106
      dxy     :     0.174127
      f0      :     0.017787  f :     0.124559
      f+1     :     0.016832
      f-1     :     0.018023
      f+2     :     0.025353
      f-2     :     0.017083
      f+3     :     0.019094
      f-3     :     0.010387
 55 C s       :     2.698715  s :     2.698715
      pz      :     1.046410  p :     2.878848
      px      :     0.879807
      py      :     0.952631
      dz2     :     0.142028  d :     0.502248
      dxz     :     0.082531
      dyz     :     0.159879
      dx2y2   :     0.072966
      dxy     :     0.044843
      f0      :     0.011204  f :     0.057169
      f+1     :     0.004393
      f-1     :     0.016348
      f+2     :     0.008437
      f-2     :     0.007355
      f+3     :     0.004235
      f-3     :     0.005197
 56 C s       :     2.756084  s :     2.756084
      pz      :     0.995354  p :     2.890688
      px      :     0.848791
      py      :     1.046542
      dz2     :     0.106581  d :     0.388241
      dxz     :     0.018271
      dyz     :     0.121655
      dx2y2   :     0.064939
      dxy     :     0.076795
      f0      :     0.006572  f :     0.043669
      f+1     :     0.001293
      f-1     :     0.011484
      f+2     :     0.007722
      f-2     :     0.006775
      f+3     :     0.004607
      f-3     :     0.005215
 57 H s       :     0.771524  s :     0.771524
      pz      :     0.036562  p :     0.061591
      px      :     0.012738
      py      :     0.012291
 58 C s       :     2.763265  s :     2.763265
      pz      :     1.033661  p :     2.937195
      px      :     0.874397
      py      :     1.029137
      dz2     :     0.085145  d :     0.384813
      dxz     :     0.043446
      dyz     :     0.169484
      dx2y2   :     0.045130
      dxy     :     0.041607
      f0      :     0.009105  f :     0.043365
      f+1     :     0.005642
      f-1     :     0.011777
      f+2     :     0.006313
      f-2     :     0.001425
      f+3     :     0.004630
      f-3     :     0.004472
 59 H s       :     0.778345  s :     0.778345
      pz      :     0.023552  p :     0.060592
      px      :     0.012858
      py      :     0.024182
 60 C s       :     2.766711  s :     2.766711
      pz      :     1.065517  p :     2.914293
      px      :     0.844179
      py      :     1.004598
      dz2     :     0.128204  d :     0.390202
      dxz     :     0.072344
      dyz     :     0.122245
      dx2y2   :     0.049105
      dxy     :     0.018305
      f0      :     0.009747  f :     0.043232
      f+1     :     0.004632
      f-1     :     0.012452
      f+2     :     0.005948
      f-2     :     0.005902
      f+3     :     0.001522
      f-3     :     0.003030
 61 H s       :     0.779041  s :     0.779041
      pz      :     0.012723  p :     0.060311
      px      :     0.012223
      py      :     0.035365
 62 C s       :     2.762987  s :     2.762987
      pz      :     1.000755  p :     2.937287
      px      :     0.877008
      py      :     1.059524
      dz2     :     0.113464  d :     0.385660
      dxz     :     0.017426
      dyz     :     0.118171
      dx2y2   :     0.067856
      dxy     :     0.068742
      f0      :     0.007048  f :     0.043361
      f+1     :     0.001294
      f-1     :     0.011367
      f+2     :     0.007737
      f-2     :     0.005820
      f+3     :     0.004661
      f-3     :     0.005433
 63 H s       :     0.778259  s :     0.778259
      pz      :     0.035474  p :     0.060639
      px      :     0.013128
      py      :     0.012037
 64 C s       :     2.755458  s :     2.755458
      pz      :     1.008421  p :     2.889419
      px      :     0.847637
      py      :     1.033361
      dz2     :     0.084887  d :     0.389646
      dxz     :     0.049062
      dyz     :     0.161619
      dx2y2   :     0.046105
      dxy     :     0.047973
      f0      :     0.009085  f :     0.043653
      f+1     :     0.006547
      f-1     :     0.011023
      f+2     :     0.006198
      f-2     :     0.001521
      f+3     :     0.004818
      f-3     :     0.004462
 65 H s       :     0.768326  s :     0.768326
      pz      :     0.024974  p :     0.063660
      px      :     0.013078
      py      :     0.025608
 66 H s       :     0.637623  s :     0.637623
      pz      :     0.032652  p :     0.119169
      px      :     0.045492
      py      :     0.041025
 67 O s       :     3.422390  s :     3.422390
      pz      :     1.532930  p :     4.622584
      px      :     1.533417
      py      :     1.556237
      dz2     :     0.007564  d :     0.060849
      dxz     :     0.009253
      dyz     :     0.006340
      dx2y2   :     0.015801
      dxy     :     0.021891
      f0      :     0.000476  f :     0.005249
      f+1     :     0.000529
      f-1     :     0.000441
      f+2     :     0.000140
      f-2     :     0.000851
      f+3     :     0.001440
      f-3     :     0.001372
 68 C s       :     2.756740  s :     2.756740
      pz      :     0.818359  p :     2.685536
      px      :     0.920470
      py      :     0.946707
      dz2     :     0.137497  d :     1.018020
      dxz     :     0.196886
      dyz     :     0.149389
      dx2y2   :     0.289469
      dxy     :     0.244779
      f0      :     0.014993  f :     0.162336
      f+1     :     0.018257
      f-1     :     0.011938
      f+2     :     0.014985
      f-2     :     0.032656
      f+3     :     0.038038
      f-3     :     0.031470
 69 C s       :     2.717725  s :     2.717725
      pz      :     0.908666  p :     2.879305
      px      :     1.007126
      py      :     0.963513
      dz2     :     0.063360  d :     0.493716
      dxz     :     0.084392
      dyz     :     0.088277
      dx2y2   :     0.140597
      dxy     :     0.117090
      f0      :     0.005805  f :     0.054889
      f+1     :     0.005337
      f-1     :     0.005293
      f+2     :     0.006347
      f-2     :     0.010460
      f+3     :     0.011721
      f-3     :     0.009926
 70 C s       :     2.759702  s :     2.759702
      pz      :     0.935843  p :     2.921094
      px      :     0.978435
      py      :     1.006816
      dz2     :     0.074175  d :     0.389280
      dxz     :     0.051300
      dyz     :     0.067091
      dx2y2   :     0.070898
      dxy     :     0.125816
      f0      :     0.003387  f :     0.043054
      f+1     :     0.005159
      f-1     :     0.005720
      f+2     :     0.006792
      f-2     :     0.007308
      f+3     :     0.008233
      f-3     :     0.006454
 71 H s       :     0.783498  s :     0.783498
      pz      :     0.012392  p :     0.061842
      px      :     0.024855
      py      :     0.024596
 72 C s       :     2.765415  s :     2.765415
      pz      :     0.931090  p :     2.952109
      px      :     0.982768
      py      :     1.038251
      dz2     :     0.036924  d :     0.390792
      dxz     :     0.068010
      dyz     :     0.071099
      dx2y2   :     0.114379
      dxy     :     0.100380
      f0      :     0.004246  f :     0.043142
      f+1     :     0.001846
      f-1     :     0.006744
      f+2     :     0.004760
      f-2     :     0.007810
      f+3     :     0.010681
      f-3     :     0.007054
 73 H s       :     0.785252  s :     0.785252
      pz      :     0.020723  p :     0.060226
      px      :     0.027290
      py      :     0.012213
 74 C s       :     2.767068  s :     2.767068
      pz      :     0.930567  p :     2.941469
      px      :     1.028914
      py      :     0.981988
      dz2     :     0.044655  d :     0.392904
      dxz     :     0.073667
      dyz     :     0.066666
      dx2y2   :     0.122862
      dxy     :     0.085055
      f0      :     0.005203  f :     0.043253
      f+1     :     0.005483
      f-1     :     0.002531
      f+2     :     0.004737
      f-2     :     0.008404
      f+3     :     0.008745
      f-3     :     0.008151
 75 H s       :     0.785002  s :     0.785002
      pz      :     0.017956  p :     0.060200
      px      :     0.011368
      py      :     0.030876
 76 C s       :     2.765417  s :     2.765417
      pz      :     0.955049  p :     2.951999
      px      :     0.989493
      py      :     1.007457
      dz2     :     0.072523  d :     0.390774
      dxz     :     0.052571
      dyz     :     0.068096
      dx2y2   :     0.070933
      dxy     :     0.126651
      f0      :     0.003414  f :     0.043154
      f+1     :     0.005170
      f-1     :     0.005614
      f+2     :     0.006904
      f-2     :     0.007422
      f+3     :     0.008194
      f-3     :     0.006436
 77 H s       :     0.785087  s :     0.785087
      pz      :     0.012540  p :     0.060223
      px      :     0.025248
      py      :     0.022436
 78 C s       :     2.759951  s :     2.759951
      pz      :     0.918353  p :     2.920095
      px      :     0.975744
      py      :     1.025998
      dz2     :     0.036403  d :     0.389318
      dxz     :     0.067907
      dyz     :     0.072293
      dx2y2   :     0.112376
      dxy     :     0.100341
      f0      :     0.004202  f :     0.043080
      f+1     :     0.001784
      f-1     :     0.006858
      f+2     :     0.004720
      f-2     :     0.007849
      f+3     :     0.010640
      f-3     :     0.007027
 79 H s       :     0.783017  s :     0.783017
      pz      :     0.021077  p :     0.061863
      px      :     0.027554
      py      :     0.013232
 80 O s       :     3.417380  s :     3.417380
      pz      :     1.485516  p :     4.607788
      px      :     1.512724
      py      :     1.609548
      dz2     :     0.008278  d :     0.061200
      dxz     :     0.019539
      dyz     :     0.006028
      dx2y2   :     0.014346
      dxy     :     0.013010
      f0      :     0.000427  f :     0.005191
      f+1     :     0.000938
      f-1     :     0.000084
      f+2     :     0.001220
      f-2     :     0.000939
      f+3     :     0.000815
      f-3     :     0.000767
 81 H s       :     0.668576  s :     0.668576
      pz      :     0.015102  p :     0.135874
      px      :     0.033657
      py      :     0.087115


                      *****************************
                      * MAYER POPULATION ANALYSIS *
                      *****************************

  NA   - Mulliken gross atomic population
  ZA   - Total nuclear charge
  QA   - Mulliken gross atomic charge
  VA   - Mayer's total valence
  BVA  - Mayer's bonded valence
  FA   - Mayer's free valence

  ATOM       NA         ZA         QA         VA         BVA        FA
  0 O      8.5376     8.0000    -0.5376     1.9410     1.9410     0.0000
  1 O      8.2863     8.0000    -0.2863     2.2234     2.2234    -0.0000
  2 N      7.1586     7.0000    -0.1586     3.2215     3.2215    -0.0000
  3 N      6.6373     7.0000     0.3627     3.4835     3.4835    -0.0000
  4 C      5.8259     6.0000     0.1741     4.2568     4.2568     0.0000
  5 C      5.8070     6.0000     0.1930     3.6078     3.6078    -0.0000
  6 H      0.8516     1.0000     0.1484     1.0335     1.0335    -0.0000
  7 C      5.9326     6.0000     0.0674     3.6147     3.6147     0.0000
  8 C      6.3241     6.0000    -0.3241     4.0270     4.0270     0.0000
  9 H      0.7978     1.0000     0.2022     0.9335     0.9335    -0.0000
 10 C      6.1191     6.0000    -0.1191     3.8855     3.8855    -0.0000
 11 H      0.8460     1.0000     0.1540     0.9661     0.9661    -0.0000
 12 C      6.1570     6.0000    -0.1570     3.8833     3.8833     0.0000
 13 H      0.8413     1.0000     0.1587     0.9604     0.9604     0.0000
 14 C      6.1615     6.0000    -0.1615     3.8600     3.8600     0.0000
 15 H      0.8415     1.0000     0.1585     0.9625     0.9625     0.0000
 16 C      6.1735     6.0000    -0.1735     3.9112     3.9112     0.0000
 17 H      0.8333     1.0000     0.1667     0.9712     0.9712     0.0000
 18 C      5.8717     6.0000     0.1283     3.9361     3.9361     0.0000
 19 C      6.4223     6.0000    -0.4223     3.8470     3.8470     0.0000
 20 H      0.8584     1.0000     0.1416     0.9882     0.9882     0.0000
 21 H      0.8537     1.0000     0.1463     0.9703     0.9703     0.0000
 22 H      0.8640     1.0000     0.1360     0.9796     0.9796     0.0000
 23 C      6.4218     6.0000    -0.4218     3.8421     3.8421     0.0000
 24 H      0.8643     1.0000     0.1357     0.9809     0.9809    -0.0000
 25 H      0.8566     1.0000     0.1434     0.9713     0.9713    -0.0000
 26 H      0.8576     1.0000     0.1424     0.9880     0.9880    -0.0000
 27 C      6.4292     6.0000    -0.4292     3.8425     3.8425     0.0000
 28 H      0.8518     1.0000     0.1482     0.9727     0.9727    -0.0000
 29 H      0.8542     1.0000     0.1458     0.9831     0.9831    -0.0000
 30 H      0.8546     1.0000     0.1454     0.9763     0.9763    -0.0000
 31 C      6.1331     6.0000    -0.1331     4.0276     4.0276     0.0000
 32 C      5.9812     6.0000     0.0188     3.6008     3.6008     0.0000
 33 C      6.1417     6.0000    -0.1417     3.8030     3.8030    -0.0000
 34 H      0.8283     1.0000     0.1717     0.9618     0.9618     0.0000
 35 C      6.2194     6.0000    -0.2194     3.9554     3.9554    -0.0000
 36 H      0.8425     1.0000     0.1575     0.9630     0.9630    -0.0000
 37 C      6.1167     6.0000    -0.1167     3.7902     3.7902    -0.0000
 38 H      0.8383     1.0000     0.1617     0.9604     0.9604    -0.0000
 39 C      6.2438     6.0000    -0.2438     3.9892     3.9892     0.0000
 40 H      0.8374     1.0000     0.1626     1.0087     1.0087     0.0000
 41 C      5.8964     6.0000     0.1036     3.9501     3.9501    -0.0000
 42 C      6.4270     6.0000    -0.4270     3.8573     3.8573     0.0000
 43 H      0.8535     1.0000     0.1465     0.9724     0.9724     0.0000
 44 H      0.8535     1.0000     0.1465     0.9711     0.9711    -0.0000
 45 H      0.8555     1.0000     0.1445     0.9735     0.9735     0.0000
 46 C      6.4847     6.0000    -0.4847     3.9827     3.9827    -0.0000
 47 H      0.8292     1.0000     0.1708     0.9650     0.9650     0.0000
 48 H      0.8251     1.0000     0.1749     0.9658     0.9658     0.0000
 49 H      0.8349     1.0000     0.1651     0.9785     0.9785    -0.0000
 50 C      6.4260     6.0000    -0.4260     3.8601     3.8601    -0.0000
 51 H      0.8543     1.0000     0.1457     0.9889     0.9889    -0.0000
 52 H      0.8566     1.0000     0.1434     0.9717     0.9717    -0.0000
 53 H      0.8549     1.0000     0.1451     0.9720     0.9720     0.0000
 54 C      5.7612     6.0000     0.2388     4.0070     4.0070    -0.0000
 55 C      5.8196     6.0000     0.1804     3.5539     3.5539    -0.0000
 56 C      6.2196     6.0000    -0.2196     3.9183     3.9183    -0.0000
 57 H      0.8230     1.0000     0.1770     0.9645     0.9645    -0.0000
 58 C      6.1698     6.0000    -0.1698     3.8966     3.8966    -0.0000
 59 H      0.8360     1.0000     0.1640     0.9617     0.9617    -0.0000
 60 C      6.1075     6.0000    -0.1075     3.8615     3.8615    -0.0000
 61 H      0.8337     1.0000     0.1663     0.9575     0.9575    -0.0000
 62 C      6.1864     6.0000    -0.1864     3.9149     3.9149     0.0000
 63 H      0.8386     1.0000     0.1614     0.9618     0.9618     0.0000
 64 C      6.1393     6.0000    -0.1393     3.8609     3.8609     0.0000
 65 H      0.8186     1.0000     0.1814     0.9204     0.9204     0.0000
 66 H      0.7866     1.0000     0.2134     1.0452     1.0452    -0.0000
 67 O      8.6004     8.0000    -0.6004     1.8472     1.8472    -0.0000
 68 C      5.6132     6.0000     0.3868     4.3259     4.3259    -0.0000
 69 C      5.8990     6.0000     0.1010     3.4209     3.4209    -0.0000
 70 C      6.2186     6.0000    -0.2186     3.9822     3.9822    -0.0000
 71 H      0.8535     1.0000     0.1465     0.9979     0.9979    -0.0000
 72 C      6.1591     6.0000    -0.1591     3.9008     3.9008    -0.0000
 73 H      0.8437     1.0000     0.1563     0.9618     0.9618     0.0000
 74 C      6.1474     6.0000    -0.1474     3.8995     3.8995     0.0000
 75 H      0.8417     1.0000     0.1583     0.9593     0.9593     0.0000
 76 C      6.1458     6.0000    -0.1458     3.8902     3.8902     0.0000
 77 H      0.8437     1.0000     0.1563     0.9615     0.9615     0.0000
 78 C      6.2383     6.0000    -0.2383     3.9709     3.9709     0.0000
 79 H      0.8528     1.0000     0.1472     0.9975     0.9975     0.0000
 80 O      8.6231     8.0000    -0.6231     1.8260     1.8260     0.0000
 81 H      0.7535     1.0000     0.2465     0.9919     0.9919    -0.0000

  Mayer bond orders larger than 0.100000
B(  0-O ,  4-C ) :   1.6544 B(  1-O , 54-C ) :   2.0573 B(  2-N ,  4-C ) :   1.4827 
B(  2-N , 18-C ) :   0.8924 B(  2-N , 81-H ) :   0.8182 B(  3-N ,  5-C ) :   0.9096 
B(  3-N , 31-C ) :   0.9980 B(  3-N , 54-C ) :   0.8652 B(  3-N , 66-H ) :   0.7825 
B(  4-C ,  5-C ) :   0.8731 B(  5-C ,  6-H ) :   0.9417 B(  5-C ,  7-C ) :   0.7978 
B(  7-C ,  8-C ) :   1.3330 B(  7-C , 16-C ) :   1.3279 B(  8-C ,  9-H ) :   0.9323 
B(  8-C , 10-C ) :   1.4295 B( 10-C , 11-H ) :   0.9786 B( 10-C , 12-C ) :   1.3788 
B( 12-C , 13-H ) :   0.9763 B( 12-C , 14-C ) :   1.3657 B( 14-C , 15-H ) :   0.9822 
B( 14-C , 16-C ) :   1.4041 B( 16-C , 17-H ) :   0.9463 B( 18-C , 19-C ) :   0.9749 
B( 18-C , 23-C ) :   0.9784 B( 18-C , 27-C ) :   0.9667 B( 19-C , 20-H ) :   0.9626 
B( 19-C , 21-H ) :   0.9621 B( 19-C , 22-H ) :   0.9654 B( 23-C , 24-H ) :   0.9649 
B( 23-C , 25-H ) :   0.9619 B( 23-C , 26-H ) :   0.9635 B( 27-C , 28-H ) :   0.9627 
B( 27-C , 29-H ) :   0.9674 B( 27-C , 30-H ) :   0.9643 B( 31-C , 32-C ) :   1.3039 
B( 31-C , 39-C ) :   1.4355 B( 32-C , 33-C ) :   1.2831 B( 32-C , 41-C ) :   0.9548 
B( 33-C , 34-H ) :   0.9626 B( 33-C , 35-C ) :   1.4434 B( 35-C , 36-H ) :   0.9838 
B( 35-C , 37-C ) :   1.3287 B( 37-C , 38-H ) :   0.9802 B( 37-C , 39-C ) :   1.3917 
B( 39-C , 40-H ) :   0.9628 B( 41-C , 42-C ) :   0.9455 B( 41-C , 46-C ) :   1.0282 
B( 41-C , 50-C ) :   0.9472 B( 42-C , 43-H ) :   0.9567 B( 42-C , 44-H ) :   0.9600 
B( 42-C , 45-H ) :   0.9670 B( 46-C , 47-H ) :   0.9426 B( 46-C , 48-H ) :   0.9415 
B( 46-C , 49-H ) :   0.9131 B( 46-C , 66-H ) :   0.1201 B( 50-C , 51-H ) :   0.9729 
B( 50-C , 52-H ) :   0.9602 B( 50-C , 53-H ) :   0.9551 B( 54-C , 55-C ) :   0.9408 
B( 55-C , 56-C ) :   1.3036 B( 55-C , 64-C ) :   1.2594 B( 56-C , 57-H ) :   0.9701 
B( 56-C , 58-C ) :   1.4249 B( 58-C , 59-H ) :   0.9743 B( 58-C , 60-C ) :   1.3683 
B( 60-C , 61-H ) :   0.9681 B( 60-C , 62-C ) :   1.3708 B( 62-C , 63-H ) :   0.9807 
B( 62-C , 64-C ) :   1.4277 B( 64-C , 65-H ) :   0.9562 B( 67-O , 68-C ) :   1.7261 
B( 67-O , 69-C ) :  -0.1375 B( 68-C , 69-C ) :   0.9388 B( 68-C , 80-O ) :   1.6354 
B( 69-C , 70-C ) :   1.3587 B( 69-C , 78-C ) :   1.3390 B( 69-C , 80-O ) :  -0.1410 
B( 70-C , 71-H ) :   0.9590 B( 70-C , 72-C ) :   1.4259 B( 72-C , 73-H ) :   0.9735 
B( 72-C , 74-C ) :   1.3914 B( 74-C , 75-H ) :   0.9692 B( 74-C , 76-C ) :   1.3898 
B( 76-C , 77-H ) :   0.9741 B( 76-C , 78-C ) :   1.4253 B( 78-C , 79-H ) :   0.9638 
B( 80-O , 81-H ) :   0.1315 

-------
TIMINGS
-------

Total SCF time: 0 days 0 hours 7 min 50 sec 

Total time                  ....     470.898 sec
Sum of individual times     ....     442.296 sec  ( 93.9%)

Fock matrix formation       ....     392.640 sec  ( 83.4%)
  Split-RI-J                ....      50.679 sec  ( 12.9% of F)
  Chain of spheres X        ....     200.447 sec  ( 51.1% of F)
  XC integration            ....      42.708 sec  ( 10.9% of F)
    Basis function eval.    ....       2.156 sec  (  5.0% of XC)
    Density eval.           ....       6.644 sec  ( 15.6% of XC)
    XC-Functional eval.     ....       0.185 sec  (  0.4% of XC)
    XC-Potential eval.      ....       3.608 sec  (  8.4% of XC)
Diagonalization             ....       6.778 sec  (  1.4%)
Density matrix formation    ....       1.112 sec  (  0.2%)
Population analysis         ....       2.999 sec  (  0.6%)
Initial guess               ....       6.217 sec  (  1.3%)
Orbital Transformation      ....       0.000 sec  (  0.0%)
Orbital Orthonormalization  ....       0.000 sec  (  0.0%)
DIIS solution               ....       9.100 sec  (  1.9%)
SOSCF solution              ....       9.332 sec  (  2.0%)
Grid generation             ....      14.118 sec  (  3.0%)

Maximum memory used throughout the entire SCF-calculation: 582.8 MB
[1715938007.689034] [node130:2800381:0]          mpool.c:43   UCX  WARN  object 0x13648d40 was not returned to mpool ucp_requests
[1715938007.689053] [node130:2800381:0]          mpool.c:43   UCX  WARN  object 0x13648f00 was not returned to mpool ucp_requests
[1715938007.689056] [node130:2800381:0]          mpool.c:43   UCX  WARN  object 0x136490c0 was not returned to mpool ucp_requests
[1715938007.695849] [node130:2800371:0]          mpool.c:43   UCX  WARN  object 0x142cc280 was not returned to mpool ucp_requests
[1715938007.695868] [node130:2800371:0]          mpool.c:43   UCX  WARN  object 0x142ccb40 was not returned to mpool ucp_requests
[1715938007.695871] [node130:2800371:0]          mpool.c:43   UCX  WARN  object 0x142ccd00 was not returned to mpool ucp_requests
[1715938007.697519] [node130:2800368:0]          mpool.c:43   UCX  WARN  object 0x1407b8c0 was not returned to mpool ucp_requests
[1715938007.697531] [node130:2800368:0]          mpool.c:43   UCX  WARN  object 0x1407be00 was not returned to mpool ucp_requests
[1715938007.697535] [node130:2800368:0]          mpool.c:43   UCX  WARN  object 0x1407c180 was not returned to mpool ucp_requests
[1715938007.699242] [node130:2800385:0]          mpool.c:43   UCX  WARN  object 0x14528b40 was not returned to mpool ucp_requests
[1715938007.699256] [node130:2800385:0]          mpool.c:43   UCX  WARN  object 0x14528d00 was not returned to mpool ucp_requests
[1715938007.699260] [node130:2800385:0]          mpool.c:43   UCX  WARN  object 0x14528ec0 was not returned to mpool ucp_requests
[1715938007.700641] [node130:2800374:0]          mpool.c:43   UCX  WARN  object 0x13395640 was not returned to mpool ucp_requests
[1715938007.700652] [node130:2800374:0]          mpool.c:43   UCX  WARN  object 0x13395f00 was not returned to mpool ucp_requests
[1715938007.700655] [node130:2800374:0]          mpool.c:43   UCX  WARN  object 0x133960c0 was not returned to mpool ucp_requests
[1715938007.701435] [node130:2800377:0]          mpool.c:43   UCX  WARN  object 0x1429b840 was not returned to mpool ucp_requests
[1715938007.701447] [node130:2800377:0]          mpool.c:43   UCX  WARN  object 0x1429bd80 was not returned to mpool ucp_requests
[1715938007.701451] [node130:2800377:0]          mpool.c:43   UCX  WARN  object 0x1429bf40 was not returned to mpool ucp_requests
[1715938007.701453] [node130:2800384:0]          mpool.c:43   UCX  WARN  object 0x13067b80 was not returned to mpool ucp_requests
[1715938007.701463] [node130:2800384:0]          mpool.c:43   UCX  WARN  object 0x13067d40 was not returned to mpool ucp_requests
[1715938007.701466] [node130:2800384:0]          mpool.c:43   UCX  WARN  object 0x13067f00 was not returned to mpool ucp_requests
[1715938007.701667] [node130:2800360:0]          mpool.c:43   UCX  WARN  object 0x13814b40 was not returned to mpool ucp_requests
[1715938007.701682] [node130:2800360:0]          mpool.c:43   UCX  WARN  object 0x13814d00 was not returned to mpool ucp_requests
[1715938007.701693] [node130:2800360:0]          mpool.c:43   UCX  WARN  object 0x13814ec0 was not returned to mpool ucp_requests
[1715938007.701697] [node130:2800360:0]          mpool.c:43   UCX  WARN  object 0x13815080 was not returned to mpool ucp_requests
[1715938007.702606] [node130:2800369:0]          mpool.c:43   UCX  WARN  object 0x1383d5c0 was not returned to mpool ucp_requests
[1715938007.702621] [node130:2800369:0]          mpool.c:43   UCX  WARN  object 0x1383dcc0 was not returned to mpool ucp_requests
[1715938007.702624] [node130:2800369:0]          mpool.c:43   UCX  WARN  object 0x1383de80 was not returned to mpool ucp_requests
[1715938007.702019] [node130:2800372:0]          mpool.c:43   UCX  WARN  object 0x13a4a880 was not returned to mpool ucp_requests
[1715938007.702030] [node130:2800372:0]          mpool.c:43   UCX  WARN  object 0x13a4aa40 was not returned to mpool ucp_requests
[1715938007.702034] [node130:2800372:0]          mpool.c:43   UCX  WARN  object 0x13a4b140 was not returned to mpool ucp_requests
[1715938007.704364] [node130:2800363:0]          mpool.c:43   UCX  WARN  object 0x1347f980 was not returned to mpool ucp_requests
[1715938007.704376] [node130:2800363:0]          mpool.c:43   UCX  WARN  object 0x1347fb40 was not returned to mpool ucp_requests
[1715938007.704380] [node130:2800363:0]          mpool.c:43   UCX  WARN  object 0x1347fd00 was not returned to mpool ucp_requests
[1715938007.704383] [node130:2800363:0]          mpool.c:43   UCX  WARN  object 0x1347fec0 was not returned to mpool ucp_requests
[1715938007.704860] [node130:2800373:0]          mpool.c:43   UCX  WARN  object 0x1456eb80 was not returned to mpool ucp_requests
[1715938007.704878] [node130:2800373:0]          mpool.c:43   UCX  WARN  object 0x1456ef00 was not returned to mpool ucp_requests
[1715938007.704884] [node130:2800373:0]          mpool.c:43   UCX  WARN  object 0x1456f0c0 was not returned to mpool ucp_requests
[1715938007.705893] [node130:2800370:0]          mpool.c:43   UCX  WARN  object 0x13ebb480 was not returned to mpool ucp_requests
[1715938007.705905] [node130:2800370:0]          mpool.c:43   UCX  WARN  object 0x13ebb800 was not returned to mpool ucp_requests
[1715938007.705910] [node130:2800370:0]          mpool.c:43   UCX  WARN  object 0x13ebbf00 was not returned to mpool ucp_requests
[1715938007.707587] [node130:2800375:0]          mpool.c:43   UCX  WARN  object 0x12e5c7c0 was not returned to mpool ucp_requests
[1715938007.707598] [node130:2800375:0]          mpool.c:43   UCX  WARN  object 0x12e5cb40 was not returned to mpool ucp_requests
[1715938007.707602] [node130:2800375:0]          mpool.c:43   UCX  WARN  object 0x12e5cec0 was not returned to mpool ucp_requests
[1715938007.709123] [node130:2800382:0]          mpool.c:43   UCX  WARN  object 0x134aab40 was not returned to mpool ucp_requests
[1715938007.709135] [node130:2800382:0]          mpool.c:43   UCX  WARN  object 0x134aaec0 was not returned to mpool ucp_requests
[1715938007.709139] [node130:2800382:0]          mpool.c:43   UCX  WARN  object 0x134ab080 was not returned to mpool ucp_requests
[1715938007.712328] [node130:2800366:0]          mpool.c:43   UCX  WARN  object 0x130473c0 was not returned to mpool ucp_requests
[1715938007.712340] [node130:2800366:0]          mpool.c:43   UCX  WARN  object 0x13047c80 was not returned to mpool ucp_requests
[1715938007.712344] [node130:2800366:0]          mpool.c:43   UCX  WARN  object 0x13048000 was not returned to mpool ucp_requests
[1715938007.717247] [node130:2800380:0]          mpool.c:43   UCX  WARN  object 0x12c5c980 was not returned to mpool ucp_requests
[1715938007.717261] [node130:2800380:0]          mpool.c:43   UCX  WARN  object 0x12c5cb40 was not returned to mpool ucp_requests
[1715938007.717266] [node130:2800380:0]          mpool.c:43   UCX  WARN  object 0x12c5cd00 was not returned to mpool ucp_requests
[1715938007.718769] [node130:2800362:0]          mpool.c:43   UCX  WARN  object 0x12ba6b80 was not returned to mpool ucp_requests
[1715938007.718779] [node130:2800362:0]          mpool.c:43   UCX  WARN  object 0x12ba6d40 was not returned to mpool ucp_requests
[1715938007.718782] [node130:2800362:0]          mpool.c:43   UCX  WARN  object 0x12ba6f00 was not returned to mpool ucp_requests
[1715938007.718785] [node130:2800362:0]          mpool.c:43   UCX  WARN  object 0x12ba70c0 was not returned to mpool ucp_requests
[1715938007.720374] [node130:2800383:0]          mpool.c:43   UCX  WARN  object 0x145d98c0 was not returned to mpool ucp_requests
[1715938007.720386] [node130:2800383:0]          mpool.c:43   UCX  WARN  object 0x145d9c40 was not returned to mpool ucp_requests
[1715938007.720391] [node130:2800383:0]          mpool.c:43   UCX  WARN  object 0x145d9e00 was not returned to mpool ucp_requests
[1715938007.722224] [node130:2800378:0]          mpool.c:43   UCX  WARN  object 0x13b01b00 was not returned to mpool ucp_requests
[1715938007.722236] [node130:2800378:0]          mpool.c:43   UCX  WARN  object 0x13b01cc0 was not returned to mpool ucp_requests
[1715938007.722240] [node130:2800378:0]          mpool.c:43   UCX  WARN  object 0x13b02040 was not returned to mpool ucp_requests
[1715938007.722905] [node130:2800365:0]          mpool.c:43   UCX  WARN  object 0x1433b7c0 was not returned to mpool ucp_requests
[1715938007.722916] [node130:2800365:0]          mpool.c:43   UCX  WARN  object 0x1433b980 was not returned to mpool ucp_requests
[1715938007.722919] [node130:2800365:0]          mpool.c:43   UCX  WARN  object 0x1433bb40 was not returned to mpool ucp_requests
[1715938007.722922] [node130:2800365:0]          mpool.c:43   UCX  WARN  object 0x1433bd00 was not returned to mpool ucp_requests
[1715938007.722924] [node130:2800365:0]          mpool.c:43   UCX  WARN  object 0x1433c240 was not returned to mpool ucp_requests
[1715938007.722443] [node130:2800387:0]          mpool.c:43   UCX  WARN  object 0x142b3b40 was not returned to mpool ucp_requests
[1715938007.722454] [node130:2800387:0]          mpool.c:43   UCX  WARN  object 0x142b3ec0 was not returned to mpool ucp_requests
[1715938007.722457] [node130:2800387:0]          mpool.c:43   UCX  WARN  object 0x142b4080 was not returned to mpool ucp_requests
[1715938007.724991] [node130:2800359:0]          mpool.c:43   UCX  WARN  object 0x13ca0ac0 was not returned to mpool ucp_requests
[1715938007.725003] [node130:2800359:0]          mpool.c:43   UCX  WARN  object 0x13ca0e40 was not returned to mpool ucp_requests
[1715938007.725006] [node130:2800359:0]          mpool.c:43   UCX  WARN  object 0x13ca1000 was not returned to mpool ucp_requests
[1715938007.725009] [node130:2800359:0]          mpool.c:43   UCX  WARN  object 0x13ca11c0 was not returned to mpool ucp_requests
[1715938007.728439] [node130:2800367:0]          mpool.c:43   UCX  WARN  object 0x1330f840 was not returned to mpool ucp_requests
[1715938007.728452] [node130:2800367:0]          mpool.c:43   UCX  WARN  object 0x1330fa00 was not returned to mpool ucp_requests
[1715938007.728458] [node130:2800367:0]          mpool.c:43   UCX  WARN  object 0x1330fbc0 was not returned to mpool ucp_requests
[1715938007.732530] [node130:2800361:0]          mpool.c:43   UCX  WARN  object 0x148baa80 was not returned to mpool ucp_requests
[1715938007.732544] [node130:2800361:0]          mpool.c:43   UCX  WARN  object 0x148bac40 was not returned to mpool ucp_requests
[1715938007.732549] [node130:2800361:0]          mpool.c:43   UCX  WARN  object 0x148bae00 was not returned to mpool ucp_requests
[1715938007.732552] [node130:2800361:0]          mpool.c:43   UCX  WARN  object 0x148bafc0 was not returned to mpool ucp_requests
[1715938007.770041] [node130:2800376:0]          mpool.c:43   UCX  WARN  object 0x142a8d00 was not returned to mpool ucp_requests
[1715938007.770053] [node130:2800376:0]          mpool.c:43   UCX  WARN  object 0x142a9080 was not returned to mpool ucp_requests
[1715938007.770057] [node130:2800376:0]          mpool.c:43   UCX  WARN  object 0x142a9240 was not returned to mpool ucp_requests
[1715938007.773342] [node130:2800379:0]          mpool.c:43   UCX  WARN  object 0x13002ec0 was not returned to mpool ucp_requests
[1715938007.773353] [node130:2800379:0]          mpool.c:43   UCX  WARN  object 0x13003080 was not returned to mpool ucp_requests
[1715938007.773357] [node130:2800379:0]          mpool.c:43   UCX  WARN  object 0x13003240 was not returned to mpool ucp_requests
[1715938007.776525] [node130:2800386:0]          mpool.c:43   UCX  WARN  object 0x135efa80 was not returned to mpool ucp_requests
[1715938007.776536] [node130:2800386:0]          mpool.c:43   UCX  WARN  object 0x135efc40 was not returned to mpool ucp_requests
[1715938007.776540] [node130:2800386:0]          mpool.c:43   UCX  WARN  object 0x135efe00 was not returned to mpool ucp_requests
[1715938007.820561] [node130:2800364:0]          mpool.c:43   UCX  WARN  object 0x1475d8c0 was not returned to mpool ucp_requests
[1715938007.820581] [node130:2800364:0]          mpool.c:43   UCX  WARN  object 0x1475da80 was not returned to mpool ucp_requests
[1715938007.820585] [node130:2800364:0]          mpool.c:43   UCX  WARN  object 0x1475dc40 was not returned to mpool ucp_requests
[1715938007.820587] [node130:2800364:0]          mpool.c:43   UCX  WARN  object 0x1475de00 was not returned to mpool ucp_requests
[1715938007.820589] [node130:2800364:0]          mpool.c:43   UCX  WARN  object 0x1475e340 was not returned to mpool ucp_requests


-------------------------------------------------------------------------------
                          DFT DISPERSION CORRECTION                            
                                                                               
                              DFTD3 V3.1  Rev 1                                
                          USING Becke-Johnson damping                          
-------------------------------------------------------------------------------
The PBE0 functional is recognized
Active option DFTDOPT                   ...         4   

molecular C6(AA) [au] = 70641.577054 


            DFT-D V3
 parameters
 s6 scaling factor         :     1.0000 
 a1 scaling factor         :     0.4145 
 s8 scaling factor         :     1.2177 
 a2 scaling factor         :     4.8593 
 ad hoc parameters k1-k3   :    16.0000     1.3333    -4.0000 

 Edisp/kcal,au: -74.568564387785  -0.118832558735 
 E6   /kcal   : -48.067161349 
 E8   /kcal   : -26.501403038 
 % E8         :  35.539644964 

-------------------------   ----------------
Dispersion correction           -0.118832559
-------------------------   ----------------


-------------------------   --------------------
FINAL SINGLE POINT ENERGY     -1805.030365299694
-------------------------   --------------------


           ************************************************************
           *        Program running with 30 parallel MPI-processes    *
           *              working on a common directory               *
           ************************************************************
------------------------------------------------------------------------------
                         ORCA SCF GRADIENT CALCULATION
------------------------------------------------------------------------------

 ... reading COSX grid (gridx3)
Gradient of the Kohn-Sham DFT energy:
Kohn-Sham wavefunction type      ... RKS
Hartree-Fock exchange scaling    ...    0.250
Number of operators              ...    1
Number of atoms                  ...   82
Basis set dimensions             ... 1542
Integral neglect threshold       ... 2.5e-11
Integral primitive cutoff        ... 2.5e-12
SHARK Integral package           ... ON

Nuc. rep. gradient       (SHARK) ... done (  0.1 sec)
HCore & Overlap gradient (SHARK) ... done (  1.3 sec)
RI-J gradient            (SHARK) ... done (  7.0 sec)
COSX-gradient                    ... done ( 46.1 sec)
Exchange-correlation gradient    ... done
Dispersion correction            ... done

------------------
CARTESIAN GRADIENT
------------------

   1   O   :   -0.000021326   -0.000000310    0.000002975
   2   O   :    0.000005053    0.000011320    0.000000041
   3   N   :   -0.000010244    0.000008778   -0.000003025
   4   N   :   -0.000002089   -0.000000679    0.000007756
   5   C   :    0.000045112    0.000015291   -0.000022594
   6   C   :   -0.000062000    0.000100005    0.000060551
   7   H   :    0.000067852   -0.000130636   -0.000093009
   8   C   :    0.000001683   -0.000003902   -0.000008104
   9   C   :    0.000001095    0.000004497    0.000010494
  10   H   :   -0.000001012    0.000001092    0.000001525
  11   C   :    0.000000500   -0.000000312    0.000003686
  12   H   :   -0.000001092   -0.000001248    0.000005588
  13   C   :   -0.000002779   -0.000001707   -0.000001050
  14   H   :   -0.000000932    0.000000070    0.000001612
  15   C   :   -0.000001625    0.000005964   -0.000001591
  16   H   :   -0.000001015    0.000003393   -0.000004357
  17   C   :   -0.000001022    0.000003162   -0.000007061
  18   H   :    0.000000420    0.000003095   -0.000005976
  19   C   :    0.000003676    0.000002504   -0.000003010
  20   C   :    0.000004925    0.000015366   -0.000011809
  21   H   :    0.000000602    0.000010345   -0.000009667
  22   H   :    0.000005076    0.000016684   -0.000009060
  23   H   :    0.000002828    0.000012149   -0.000004832
  24   C   :    0.000003025    0.000010856   -0.000009826
  25   H   :    0.000002472    0.000015866   -0.000004117
  26   H   :    0.000004033    0.000013660   -0.000006034
  27   H   :   -0.000047424    0.000071517   -0.000091783
  28   C   :    0.000007396    0.000014182   -0.000003210
  29   H   :    0.000006136    0.000018120   -0.000003570
  30   H   :    0.000004843    0.000015272    0.000000800
  31   H   :    0.000003478    0.000014343    0.000001072
  32   C   :   -0.000001118    0.000001350   -0.000009924
  33   C   :   -0.000005135   -0.000001949   -0.000004272
  34   C   :   -0.000007734   -0.000007285   -0.000004678
  35   H   :   -0.000007198   -0.000010551   -0.000005097
  36   C   :   -0.000004252   -0.000004644   -0.000008309
  37   H   :   -0.000006621   -0.000007384   -0.000011191
  38   C   :   -0.000003479   -0.000002698   -0.000012477
  39   H   :   -0.000005273   -0.000001043   -0.000014126
  40   C   :   -0.000011598    0.000003736   -0.000009002
  41   H   :   -0.000002644    0.000002046   -0.000009763
  42   C   :   -0.000002806   -0.000011920   -0.000002810
  43   C   :   -0.000007174   -0.000009503   -0.000002495
  44   H   :   -0.000006879   -0.000012470   -0.000003061
  45   H   :   -0.000006425   -0.000012336    0.000000909
  46   H   :   -0.000008340   -0.000008045   -0.000005681
  47   C   :   -0.000005164    0.000001705    0.000001132
  48   H   :   -0.000002562   -0.000003202   -0.000000698
  49   H   :   -0.000004529   -0.000007596    0.000004518
  50   H   :   -0.000002464   -0.000007215    0.000001980
  51   C   :   -0.000003953   -0.000009083    0.000000446
  52   H   :   -0.000004646   -0.000005921    0.000001150
  53   H   :   -0.000005687   -0.000009393    0.000003636
  54   H   :   -0.000006248   -0.000007634    0.000000761
  55   C   :   -0.000003980   -0.000006181   -0.000003812
  56   C   :   -0.000006663   -0.000010082   -0.000010440
  57   C   :   -0.000000250   -0.000002816   -0.000012918
  58   H   :    0.000052766   -0.000048059    0.000078085
  59   C   :   -0.000004114    0.000004753   -0.000013107
  60   H   :   -0.000002756    0.000003157   -0.000016390
  61   C   :   -0.000005228   -0.000001335   -0.000012222
  62   H   :   -0.000005317   -0.000001814   -0.000017587
  63   C   :   -0.000005671   -0.000007359   -0.000015195
  64   H   :   -0.000007097   -0.000007293   -0.000012596
  65   C   :    0.000001800    0.000004843   -0.000009508
  66   H   :   -0.000004027   -0.000010231   -0.000011775
  67   H   :    0.000000117    0.000000361   -0.000005345
  68   O   :   -0.000018716    0.000051137    0.000032258
  69   C   :    0.000001568    0.000001939    0.000015569
  70   C   :    0.000000127    0.000003296    0.000010371
  71   C   :    0.000001420    0.000001287    0.000010452
  72   H   :    0.000001386    0.000002133    0.000010859
  73   C   :    0.000001966    0.000000716    0.000015437
  74   H   :    0.000000231   -0.000001411    0.000015460
  75   C   :    0.000002066    0.000000952    0.000015482
  76   H   :    0.000001286   -0.000000156    0.000018060
  77   C   :    0.000002243    0.000004916    0.000014350
  78   H   :    0.000002989    0.000004215    0.000014703
  79   C   :    0.000003586    0.000005196    0.000011160
  80   H   :    0.000002756    0.000007454    0.000009124
  81   O   :    0.000005936    0.000009671   -0.000004243
  82   H   :   -0.000015800    0.000016403    0.000006841

Difference to translation invariance:
           :   -0.0001016576    0.0001433955   -0.0001635618

Difference to rotation invariance:
           :    0.0046396914   -0.0012778350    0.0006791897

Norm of the cartesian gradient     ...    0.0003076818
RMS gradient                       ...    0.0000196171
MAX gradient                       ...    0.0001306364

-------
TIMINGS
-------

Total SCF gradient time            ...       85.154 sec

One electron gradient       ....       1.291 sec  (  1.5%)
RI-J Coulomb gradient       ....       6.957 sec  (  8.2%)
COSX gradient               ....      46.102 sec  ( 54.1%)
XC gradient                 ....       8.070 sec  (  9.5%)
CPCM gradient               ....       3.080 sec  (  3.6%)
   A-Matrix (El+Nuc)        ....       0.828 sec  (  1.0%)
   Potential                ....       2.252 sec  (  2.6%)

Maximum memory used throughout the entire SCFGRAD-calculation: 363.9 MB

                            ***************************************
                            *     ORCA property calculations      *
                            ***************************************

                                    ---------------------
                                    Active property flags
                                    ---------------------
   (+) Dipole Moment


------------------------------------------------------------------------------
                       ORCA ELECTRIC PROPERTIES CALCULATION
------------------------------------------------------------------------------

Dipole Moment Calculation                       ... on
Quadrupole Moment Calculation                   ... off
Polarizability Calculation                      ... off
GBWName                                         ... AmidiniumBzoateS3Bfreq.gbw
Electron density                                ... AmidiniumBzoateS3Bfreq.scfp
The origin for moment calculation is the CENTER OF MASS  = (10.709028,  5.895854  9.482352)

-------------
DIPOLE MOMENT
-------------
                                X             Y             Z
Electronic contribution:      4.18937      -3.63717      -0.12676
Nuclear contribution   :     -5.82613       0.14081       6.18931
                        -----------------------------------------
Total Dipole Moment    :     -1.63676      -3.49636       6.06254
                        -----------------------------------------
Magnitude (a.u.)       :      7.18735
Magnitude (Debye)      :     18.26878


--------------------
Rotational spectrum 
--------------------
 
Rotational constants in cm-1:     0.003690     0.002417     0.001960 
Rotational constants in MHz :   110.623396    72.462053    58.764888 

 Dipole components along the rotational axes: 
x,y,z [a.u.] :    -5.123267     4.554723     2.159767 
x,y,z [Debye]:   -13.022310    11.577185     5.489690 

 

----------------------------------------------------------------------------
                           ORCA NUMERICAL FREQUENCIES
                              (30-process run)
----------------------------------------------------------------------------

Number of atoms                ... 82
Central differences            ... used
Number of displacements        ... 492
Numerical increment            ... 5.000e-03 bohr
IR-spectrum generation         ... on
Raman-spectrum generation      ... off
Surface Crossing Hessian       ... off

The output will be reduced. Please look at the following files:
SCF program output             ... >AmidiniumBzoateS3Bfreq.lastscf
Integral program output        ... >AmidiniumBzoateS3Bfreq.lastint
Gradient program output        ... >AmidiniumBzoateS3Bfreq.lastgrad
Dipole moment program output   ... >AmidiniumBzoateS3Bfreq.lastmom
AutoCI program output          ... >AmidiniumBzoateS3Bfreq.lastautoci

	<< Calculating on displaced geometry   2 (of 492) >>
	<< Calculating on displaced geometry   6 (of 492) >>
	<< Calculating on displaced geometry   7 (of 492) >>
	<< Calculating on displaced geometry   3 (of 492) >>
	<< Calculating on displaced geometry   1 (of 492) >>
	<< Calculating on displaced geometry   5 (of 492) >>
	<< Calculating on displaced geometry   4 (of 492) >>
	<< Calculating on displaced geometry  10 (of 492) >>
	<< Calculating on displaced geometry  13 (of 492) >>
	<< Calculating on displaced geometry   8 (of 492) >>
	<< Calculating on displaced geometry   9 (of 492) >>
	<< Calculating on displaced geometry  19 (of 492) >>
	<< Calculating on displaced geometry  26 (of 492) >>
	<< Calculating on displaced geometry  18 (of 492) >>
	<< Calculating on displaced geometry  28 (of 492) >>
	<< Calculating on displaced geometry  24 (of 492) >>
	<< Calculating on displaced geometry  12 (of 492) >>
	<< Calculating on displaced geometry  30 (of 492) >>
	<< Calculating on displaced geometry  17 (of 492) >>
	<< Calculating on displaced geometry  25 (of 492) >>
	<< Calculating on displaced geometry  23 (of 492) >>
	<< Calculating on displaced geometry  15 (of 492) >>
	<< Calculating on displaced geometry  16 (of 492) >>
	<< Calculating on displaced geometry  14 (of 492) >>
	<< Calculating on displaced geometry  29 (of 492) >>
	<< Calculating on displaced geometry  20 (of 492) >>
	<< Calculating on displaced geometry  27 (of 492) >>
	<< Calculating on displaced geometry  11 (of 492) >>
	<< Calculating on displaced geometry  22 (of 492) >>
	<< Calculating on displaced geometry  21 (of 492) >>
	<< Calculating on displaced geometry  31 (of 492) >>
	<< Calculating on displaced geometry  32 (of 492) >>
	<< Calculating on displaced geometry  33 (of 492) >>
	<< Calculating on displaced geometry  35 (of 492) >>
	<< Calculating on displaced geometry  34 (of 492) >>
	<< Calculating on displaced geometry  36 (of 492) >>
	<< Calculating on displaced geometry  37 (of 492) >>
	<< Calculating on displaced geometry  38 (of 492) >>
	<< Calculating on displaced geometry  39 (of 492) >>
	<< Calculating on displaced geometry  40 (of 492) >>
	<< Calculating on displaced geometry  41 (of 492) >>
	<< Calculating on displaced geometry  42 (of 492) >>
	<< Calculating on displaced geometry  43 (of 492) >>
	<< Calculating on displaced geometry  44 (of 492) >>
	<< Calculating on displaced geometry  45 (of 492) >>
	<< Calculating on displaced geometry  46 (of 492) >>
	<< Calculating on displaced geometry  47 (of 492) >>
	<< Calculating on displaced geometry  48 (of 492) >>
	<< Calculating on displaced geometry  49 (of 492) >>
	<< Calculating on displaced geometry  50 (of 492) >>
	<< Calculating on displaced geometry  51 (of 492) >>
	<< Calculating on displaced geometry  52 (of 492) >>
	<< Calculating on displaced geometry  53 (of 492) >>
	<< Calculating on displaced geometry  54 (of 492) >>
	<< Calculating on displaced geometry  55 (of 492) >>
	<< Calculating on displaced geometry  56 (of 492) >>
	<< Calculating on displaced geometry  57 (of 492) >>
	<< Calculating on displaced geometry  58 (of 492) >>
	<< Calculating on displaced geometry  59 (of 492) >>
	<< Calculating on displaced geometry  60 (of 492) >>
	<< Calculating on displaced geometry  61 (of 492) >>
	<< Calculating on displaced geometry  62 (of 492) >>
	<< Calculating on displaced geometry  63 (of 492) >>
	<< Calculating on displaced geometry  64 (of 492) >>
	<< Calculating on displaced geometry  65 (of 492) >>
	<< Calculating on displaced geometry  66 (of 492) >>
	<< Calculating on displaced geometry  67 (of 492) >>
	<< Calculating on displaced geometry  68 (of 492) >>
	<< Calculating on displaced geometry  69 (of 492) >>
	<< Calculating on displaced geometry  70 (of 492) >>
	<< Calculating on displaced geometry  72 (of 492) >>
	<< Calculating on displaced geometry  71 (of 492) >>
	<< Calculating on displaced geometry  73 (of 492) >>
	<< Calculating on displaced geometry  74 (of 492) >>
	<< Calculating on displaced geometry  75 (of 492) >>
	<< Calculating on displaced geometry  76 (of 492) >>
	<< Calculating on displaced geometry  77 (of 492) >>
	<< Calculating on displaced geometry  78 (of 492) >>
	<< Calculating on displaced geometry  79 (of 492) >>
	<< Calculating on displaced geometry  80 (of 492) >>
	<< Calculating on displaced geometry  81 (of 492) >>
	<< Calculating on displaced geometry  82 (of 492) >>
	<< Calculating on displaced geometry  83 (of 492) >>
	<< Calculating on displaced geometry  84 (of 492) >>
	<< Calculating on displaced geometry  85 (of 492) >>
	<< Calculating on displaced geometry  86 (of 492) >>
	<< Calculating on displaced geometry  87 (of 492) >>
	<< Calculating on displaced geometry  88 (of 492) >>
	<< Calculating on displaced geometry  89 (of 492) >>
	<< Calculating on displaced geometry  90 (of 492) >>
	<< Calculating on displaced geometry  91 (of 492) >>
	<< Calculating on displaced geometry  92 (of 492) >>
	<< Calculating on displaced geometry  93 (of 492) >>
	<< Calculating on displaced geometry  94 (of 492) >>
	<< Calculating on displaced geometry  95 (of 492) >>
	<< Calculating on displaced geometry  96 (of 492) >>
	<< Calculating on displaced geometry  97 (of 492) >>
	<< Calculating on displaced geometry  98 (of 492) >>
	<< Calculating on displaced geometry  99 (of 492) >>
	<< Calculating on displaced geometry 100 (of 492) >>
	<< Calculating on displaced geometry 101 (of 492) >>
	<< Calculating on displaced geometry 102 (of 492) >>
	<< Calculating on displaced geometry 103 (of 492) >>
	<< Calculating on displaced geometry 104 (of 492) >>
	<< Calculating on displaced geometry 105 (of 492) >>
	<< Calculating on displaced geometry 106 (of 492) >>
	<< Calculating on displaced geometry 107 (of 492) >>
	<< Calculating on displaced geometry 108 (of 492) >>
	<< Calculating on displaced geometry 110 (of 492) >>
	<< Calculating on displaced geometry 109 (of 492) >>
	<< Calculating on displaced geometry 111 (of 492) >>
	<< Calculating on displaced geometry 112 (of 492) >>
	<< Calculating on displaced geometry 113 (of 492) >>
	<< Calculating on displaced geometry 114 (of 492) >>
	<< Calculating on displaced geometry 115 (of 492) >>
	<< Calculating on displaced geometry 116 (of 492) >>
	<< Calculating on displaced geometry 117 (of 492) >>
	<< Calculating on displaced geometry 118 (of 492) >>
	<< Calculating on displaced geometry 119 (of 492) >>
	<< Calculating on displaced geometry 120 (of 492) >>
	<< Calculating on displaced geometry 121 (of 492) >>
	<< Calculating on displaced geometry 122 (of 492) >>
	<< Calculating on displaced geometry 123 (of 492) >>
	<< Calculating on displaced geometry 124 (of 492) >>
	<< Calculating on displaced geometry 125 (of 492) >>
	<< Calculating on displaced geometry 126 (of 492) >>
	<< Calculating on displaced geometry 127 (of 492) >>
	<< Calculating on displaced geometry 128 (of 492) >>
	<< Calculating on displaced geometry 129 (of 492) >>
	<< Calculating on displaced geometry 130 (of 492) >>
	<< Calculating on displaced geometry 131 (of 492) >>
	<< Calculating on displaced geometry 132 (of 492) >>
	<< Calculating on displaced geometry 133 (of 492) >>
	<< Calculating on displaced geometry 134 (of 492) >>
	<< Calculating on displaced geometry 135 (of 492) >>
	<< Calculating on displaced geometry 136 (of 492) >>
	<< Calculating on displaced geometry 137 (of 492) >>
	<< Calculating on displaced geometry 138 (of 492) >>
	<< Calculating on displaced geometry 139 (of 492) >>
	<< Calculating on displaced geometry 140 (of 492) >>
	<< Calculating on displaced geometry 141 (of 492) >>
	<< Calculating on displaced geometry 142 (of 492) >>
	<< Calculating on displaced geometry 143 (of 492) >>
	<< Calculating on displaced geometry 144 (of 492) >>
	<< Calculating on displaced geometry 145 (of 492) >>
	<< Calculating on displaced geometry 146 (of 492) >>
	<< Calculating on displaced geometry 147 (of 492) >>
	<< Calculating on displaced geometry 148 (of 492) >>
	<< Calculating on displaced geometry 149 (of 492) >>
	<< Calculating on displaced geometry 150 (of 492) >>
	<< Calculating on displaced geometry 151 (of 492) >>
	<< Calculating on displaced geometry 152 (of 492) >>
	<< Calculating on displaced geometry 153 (of 492) >>
	<< Calculating on displaced geometry 154 (of 492) >>
	<< Calculating on displaced geometry 155 (of 492) >>
	<< Calculating on displaced geometry 156 (of 492) >>
	<< Calculating on displaced geometry 157 (of 492) >>
	<< Calculating on displaced geometry 158 (of 492) >>
	<< Calculating on displaced geometry 159 (of 492) >>
	<< Calculating on displaced geometry 160 (of 492) >>
	<< Calculating on displaced geometry 161 (of 492) >>
	<< Calculating on displaced geometry 162 (of 492) >>
	<< Calculating on displaced geometry 163 (of 492) >>
	<< Calculating on displaced geometry 164 (of 492) >>
	<< Calculating on displaced geometry 165 (of 492) >>
	<< Calculating on displaced geometry 166 (of 492) >>
	<< Calculating on displaced geometry 167 (of 492) >>
	<< Calculating on displaced geometry 168 (of 492) >>
	<< Calculating on displaced geometry 169 (of 492) >>
	<< Calculating on displaced geometry 170 (of 492) >>
	<< Calculating on displaced geometry 171 (of 492) >>
	<< Calculating on displaced geometry 172 (of 492) >>
	<< Calculating on displaced geometry 173 (of 492) >>
	<< Calculating on displaced geometry 174 (of 492) >>
	<< Calculating on displaced geometry 175 (of 492) >>
	<< Calculating on displaced geometry 176 (of 492) >>
	<< Calculating on displaced geometry 177 (of 492) >>
	<< Calculating on displaced geometry 178 (of 492) >>
	<< Calculating on displaced geometry 179 (of 492) >>
	<< Calculating on displaced geometry 180 (of 492) >>
	<< Calculating on displaced geometry 181 (of 492) >>
	<< Calculating on displaced geometry 182 (of 492) >>
	<< Calculating on displaced geometry 183 (of 492) >>
	<< Calculating on displaced geometry 184 (of 492) >>
	<< Calculating on displaced geometry 185 (of 492) >>
	<< Calculating on displaced geometry 186 (of 492) >>
	<< Calculating on displaced geometry 187 (of 492) >>
	<< Calculating on displaced geometry 188 (of 492) >>
	<< Calculating on displaced geometry 189 (of 492) >>
	<< Calculating on displaced geometry 190 (of 492) >>
	<< Calculating on displaced geometry 191 (of 492) >>
	<< Calculating on displaced geometry 192 (of 492) >>
	<< Calculating on displaced geometry 193 (of 492) >>
	<< Calculating on displaced geometry 194 (of 492) >>
	<< Calculating on displaced geometry 195 (of 492) >>
	<< Calculating on displaced geometry 196 (of 492) >>
	<< Calculating on displaced geometry 197 (of 492) >>
	<< Calculating on displaced geometry 198 (of 492) >>
	<< Calculating on displaced geometry 199 (of 492) >>
	<< Calculating on displaced geometry 200 (of 492) >>
	<< Calculating on displaced geometry 201 (of 492) >>
	<< Calculating on displaced geometry 202 (of 492) >>
	<< Calculating on displaced geometry 203 (of 492) >>
	<< Calculating on displaced geometry 204 (of 492) >>
	<< Calculating on displaced geometry 205 (of 492) >>
	<< Calculating on displaced geometry 206 (of 492) >>
	<< Calculating on displaced geometry 207 (of 492) >>
	<< Calculating on displaced geometry 208 (of 492) >>
	<< Calculating on displaced geometry 209 (of 492) >>
	<< Calculating on displaced geometry 210 (of 492) >>
	<< Calculating on displaced geometry 211 (of 492) >>
	<< Calculating on displaced geometry 212 (of 492) >>
	<< Calculating on displaced geometry 213 (of 492) >>
	<< Calculating on displaced geometry 214 (of 492) >>
	<< Calculating on displaced geometry 215 (of 492) >>
	<< Calculating on displaced geometry 216 (of 492) >>
	<< Calculating on displaced geometry 217 (of 492) >>
	<< Calculating on displaced geometry 218 (of 492) >>
	<< Calculating on displaced geometry 219 (of 492) >>
	<< Calculating on displaced geometry 220 (of 492) >>
	<< Calculating on displaced geometry 221 (of 492) >>
	<< Calculating on displaced geometry 222 (of 492) >>
	<< Calculating on displaced geometry 223 (of 492) >>
	<< Calculating on displaced geometry 224 (of 492) >>
	<< Calculating on displaced geometry 225 (of 492) >>
	<< Calculating on displaced geometry 226 (of 492) >>
	<< Calculating on displaced geometry 227 (of 492) >>
	<< Calculating on displaced geometry 228 (of 492) >>
	<< Calculating on displaced geometry 229 (of 492) >>
	<< Calculating on displaced geometry 230 (of 492) >>
	<< Calculating on displaced geometry 231 (of 492) >>
	<< Calculating on displaced geometry 232 (of 492) >>
	<< Calculating on displaced geometry 233 (of 492) >>
	<< Calculating on displaced geometry 234 (of 492) >>
	<< Calculating on displaced geometry 235 (of 492) >>
	<< Calculating on displaced geometry 236 (of 492) >>
	<< Calculating on displaced geometry 237 (of 492) >>
	<< Calculating on displaced geometry 238 (of 492) >>
	<< Calculating on displaced geometry 239 (of 492) >>
	<< Calculating on displaced geometry 240 (of 492) >>
	<< Calculating on displaced geometry 241 (of 492) >>
	<< Calculating on displaced geometry 242 (of 492) >>
	<< Calculating on displaced geometry 243 (of 492) >>
	<< Calculating on displaced geometry 244 (of 492) >>
	<< Calculating on displaced geometry 245 (of 492) >>
	<< Calculating on displaced geometry 246 (of 492) >>
	<< Calculating on displaced geometry 247 (of 492) >>
	<< Calculating on displaced geometry 248 (of 492) >>
	<< Calculating on displaced geometry 249 (of 492) >>
	<< Calculating on displaced geometry 250 (of 492) >>
	<< Calculating on displaced geometry 251 (of 492) >>
	<< Calculating on displaced geometry 252 (of 492) >>
	<< Calculating on displaced geometry 253 (of 492) >>
	<< Calculating on displaced geometry 254 (of 492) >>
	<< Calculating on displaced geometry 255 (of 492) >>
	<< Calculating on displaced geometry 256 (of 492) >>
	<< Calculating on displaced geometry 257 (of 492) >>
	<< Calculating on displaced geometry 258 (of 492) >>
	<< Calculating on displaced geometry 259 (of 492) >>
	<< Calculating on displaced geometry 260 (of 492) >>
	<< Calculating on displaced geometry 261 (of 492) >>
	<< Calculating on displaced geometry 262 (of 492) >>
	<< Calculating on displaced geometry 263 (of 492) >>
	<< Calculating on displaced geometry 264 (of 492) >>
	<< Calculating on displaced geometry 265 (of 492) >>
	<< Calculating on displaced geometry 266 (of 492) >>
	<< Calculating on displaced geometry 267 (of 492) >>
	<< Calculating on displaced geometry 268 (of 492) >>
	<< Calculating on displaced geometry 269 (of 492) >>
	<< Calculating on displaced geometry 270 (of 492) >>
	<< Calculating on displaced geometry 271 (of 492) >>
	<< Calculating on displaced geometry 272 (of 492) >>
	<< Calculating on displaced geometry 273 (of 492) >>
	<< Calculating on displaced geometry 274 (of 492) >>
	<< Calculating on displaced geometry 275 (of 492) >>
	<< Calculating on displaced geometry 276 (of 492) >>
	<< Calculating on displaced geometry 277 (of 492) >>
	<< Calculating on displaced geometry 278 (of 492) >>
	<< Calculating on displaced geometry 279 (of 492) >>
	<< Calculating on displaced geometry 280 (of 492) >>
	<< Calculating on displaced geometry 281 (of 492) >>
	<< Calculating on displaced geometry 282 (of 492) >>
	<< Calculating on displaced geometry 283 (of 492) >>
	<< Calculating on displaced geometry 284 (of 492) >>
	<< Calculating on displaced geometry 285 (of 492) >>
	<< Calculating on displaced geometry 286 (of 492) >>
	<< Calculating on displaced geometry 287 (of 492) >>
	<< Calculating on displaced geometry 288 (of 492) >>
	<< Calculating on displaced geometry 289 (of 492) >>
	<< Calculating on displaced geometry 290 (of 492) >>
	<< Calculating on displaced geometry 291 (of 492) >>
	<< Calculating on displaced geometry 292 (of 492) >>
	<< Calculating on displaced geometry 293 (of 492) >>
	<< Calculating on displaced geometry 294 (of 492) >>
	<< Calculating on displaced geometry 295 (of 492) >>
	<< Calculating on displaced geometry 296 (of 492) >>
	<< Calculating on displaced geometry 297 (of 492) >>
	<< Calculating on displaced geometry 298 (of 492) >>
	<< Calculating on displaced geometry 299 (of 492) >>
	<< Calculating on displaced geometry 300 (of 492) >>
	<< Calculating on displaced geometry 301 (of 492) >>
	<< Calculating on displaced geometry 302 (of 492) >>
	<< Calculating on displaced geometry 303 (of 492) >>
	<< Calculating on displaced geometry 304 (of 492) >>
	<< Calculating on displaced geometry 305 (of 492) >>
	<< Calculating on displaced geometry 306 (of 492) >>
	<< Calculating on displaced geometry 307 (of 492) >>
	<< Calculating on displaced geometry 308 (of 492) >>
	<< Calculating on displaced geometry 309 (of 492) >>
	<< Calculating on displaced geometry 310 (of 492) >>
	<< Calculating on displaced geometry 311 (of 492) >>
	<< Calculating on displaced geometry 312 (of 492) >>
	<< Calculating on displaced geometry 313 (of 492) >>
	<< Calculating on displaced geometry 314 (of 492) >>
	<< Calculating on displaced geometry 315 (of 492) >>
	<< Calculating on displaced geometry 316 (of 492) >>
	<< Calculating on displaced geometry 317 (of 492) >>
	<< Calculating on displaced geometry 318 (of 492) >>
	<< Calculating on displaced geometry 319 (of 492) >>
	<< Calculating on displaced geometry 320 (of 492) >>
	<< Calculating on displaced geometry 321 (of 492) >>
	<< Calculating on displaced geometry 322 (of 492) >>
	<< Calculating on displaced geometry 323 (of 492) >>
	<< Calculating on displaced geometry 324 (of 492) >>
	<< Calculating on displaced geometry 325 (of 492) >>
	<< Calculating on displaced geometry 326 (of 492) >>
	<< Calculating on displaced geometry 327 (of 492) >>
	<< Calculating on displaced geometry 328 (of 492) >>
	<< Calculating on displaced geometry 329 (of 492) >>
	<< Calculating on displaced geometry 330 (of 492) >>
	<< Calculating on displaced geometry 331 (of 492) >>
	<< Calculating on displaced geometry 332 (of 492) >>
	<< Calculating on displaced geometry 333 (of 492) >>
	<< Calculating on displaced geometry 335 (of 492) >>
	<< Calculating on displaced geometry 334 (of 492) >>
	<< Calculating on displaced geometry 336 (of 492) >>
	<< Calculating on displaced geometry 337 (of 492) >>
	<< Calculating on displaced geometry 338 (of 492) >>
	<< Calculating on displaced geometry 339 (of 492) >>
	<< Calculating on displaced geometry 340 (of 492) >>
	<< Calculating on displaced geometry 341 (of 492) >>
	<< Calculating on displaced geometry 342 (of 492) >>
	<< Calculating on displaced geometry 343 (of 492) >>
	<< Calculating on displaced geometry 345 (of 492) >>
	<< Calculating on displaced geometry 346 (of 492) >>
	<< Calculating on displaced geometry 344 (of 492) >>
	<< Calculating on displaced geometry 347 (of 492) >>
	<< Calculating on displaced geometry 348 (of 492) >>
	<< Calculating on displaced geometry 349 (of 492) >>
	<< Calculating on displaced geometry 350 (of 492) >>
	<< Calculating on displaced geometry 351 (of 492) >>
	<< Calculating on displaced geometry 352 (of 492) >>
	<< Calculating on displaced geometry 353 (of 492) >>
	<< Calculating on displaced geometry 354 (of 492) >>
	<< Calculating on displaced geometry 355 (of 492) >>
	<< Calculating on displaced geometry 356 (of 492) >>
	<< Calculating on displaced geometry 357 (of 492) >>
	<< Calculating on displaced geometry 358 (of 492) >>
	<< Calculating on displaced geometry 359 (of 492) >>
	<< Calculating on displaced geometry 360 (of 492) >>
	<< Calculating on displaced geometry 361 (of 492) >>
	<< Calculating on displaced geometry 362 (of 492) >>
	<< Calculating on displaced geometry 363 (of 492) >>
	<< Calculating on displaced geometry 364 (of 492) >>
	<< Calculating on displaced geometry 365 (of 492) >>
	<< Calculating on displaced geometry 366 (of 492) >>
	<< Calculating on displaced geometry 367 (of 492) >>
	<< Calculating on displaced geometry 368 (of 492) >>
	<< Calculating on displaced geometry 369 (of 492) >>
	<< Calculating on displaced geometry 370 (of 492) >>
	<< Calculating on displaced geometry 371 (of 492) >>
	<< Calculating on displaced geometry 372 (of 492) >>
	<< Calculating on displaced geometry 373 (of 492) >>
	<< Calculating on displaced geometry 374 (of 492) >>
	<< Calculating on displaced geometry 375 (of 492) >>
	<< Calculating on displaced geometry 376 (of 492) >>
	<< Calculating on displaced geometry 377 (of 492) >>
	<< Calculating on displaced geometry 378 (of 492) >>
	<< Calculating on displaced geometry 379 (of 492) >>
	<< Calculating on displaced geometry 380 (of 492) >>
	<< Calculating on displaced geometry 381 (of 492) >>
	<< Calculating on displaced geometry 382 (of 492) >>
	<< Calculating on displaced geometry 383 (of 492) >>
	<< Calculating on displaced geometry 384 (of 492) >>
	<< Calculating on displaced geometry 385 (of 492) >>
	<< Calculating on displaced geometry 386 (of 492) >>
	<< Calculating on displaced geometry 387 (of 492) >>
	<< Calculating on displaced geometry 388 (of 492) >>
	<< Calculating on displaced geometry 389 (of 492) >>
	<< Calculating on displaced geometry 390 (of 492) >>
	<< Calculating on displaced geometry 391 (of 492) >>
	<< Calculating on displaced geometry 392 (of 492) >>
	<< Calculating on displaced geometry 393 (of 492) >>
	<< Calculating on displaced geometry 394 (of 492) >>
	<< Calculating on displaced geometry 395 (of 492) >>
	<< Calculating on displaced geometry 396 (of 492) >>
	<< Calculating on displaced geometry 397 (of 492) >>
	<< Calculating on displaced geometry 398 (of 492) >>
	<< Calculating on displaced geometry 399 (of 492) >>
	<< Calculating on displaced geometry 400 (of 492) >>
	<< Calculating on displaced geometry 401 (of 492) >>
	<< Calculating on displaced geometry 402 (of 492) >>
	<< Calculating on displaced geometry 403 (of 492) >>
	<< Calculating on displaced geometry 404 (of 492) >>
	<< Calculating on displaced geometry 405 (of 492) >>
	<< Calculating on displaced geometry 406 (of 492) >>
	<< Calculating on displaced geometry 407 (of 492) >>
	<< Calculating on displaced geometry 408 (of 492) >>
	<< Calculating on displaced geometry 409 (of 492) >>
	<< Calculating on displaced geometry 410 (of 492) >>
	<< Calculating on displaced geometry 411 (of 492) >>
	<< Calculating on displaced geometry 412 (of 492) >>
	<< Calculating on displaced geometry 413 (of 492) >>
	<< Calculating on displaced geometry 414 (of 492) >>
	<< Calculating on displaced geometry 415 (of 492) >>
	<< Calculating on displaced geometry 416 (of 492) >>
	<< Calculating on displaced geometry 417 (of 492) >>
	<< Calculating on displaced geometry 418 (of 492) >>
	<< Calculating on displaced geometry 419 (of 492) >>
	<< Calculating on displaced geometry 420 (of 492) >>
	<< Calculating on displaced geometry 421 (of 492) >>
	<< Calculating on displaced geometry 422 (of 492) >>
	<< Calculating on displaced geometry 423 (of 492) >>
	<< Calculating on displaced geometry 424 (of 492) >>
	<< Calculating on displaced geometry 425 (of 492) >>
	<< Calculating on displaced geometry 426 (of 492) >>
	<< Calculating on displaced geometry 427 (of 492) >>
	<< Calculating on displaced geometry 428 (of 492) >>
	<< Calculating on displaced geometry 429 (of 492) >>
	<< Calculating on displaced geometry 430 (of 492) >>
	<< Calculating on displaced geometry 431 (of 492) >>
	<< Calculating on displaced geometry 432 (of 492) >>
	<< Calculating on displaced geometry 433 (of 492) >>
	<< Calculating on displaced geometry 434 (of 492) >>
	<< Calculating on displaced geometry 435 (of 492) >>
	<< Calculating on displaced geometry 436 (of 492) >>
	<< Calculating on displaced geometry 437 (of 492) >>
	<< Calculating on displaced geometry 438 (of 492) >>
	<< Calculating on displaced geometry 439 (of 492) >>
	<< Calculating on displaced geometry 440 (of 492) >>
	<< Calculating on displaced geometry 441 (of 492) >>
	<< Calculating on displaced geometry 442 (of 492) >>
	<< Calculating on displaced geometry 443 (of 492) >>
	<< Calculating on displaced geometry 444 (of 492) >>
	<< Calculating on displaced geometry 445 (of 492) >>
	<< Calculating on displaced geometry 446 (of 492) >>
	<< Calculating on displaced geometry 447 (of 492) >>
	<< Calculating on displaced geometry 448 (of 492) >>
	<< Calculating on displaced geometry 449 (of 492) >>
	<< Calculating on displaced geometry 450 (of 492) >>
	<< Calculating on displaced geometry 451 (of 492) >>
	<< Calculating on displaced geometry 452 (of 492) >>
	<< Calculating on displaced geometry 454 (of 492) >>
	<< Calculating on displaced geometry 453 (of 492) >>
	<< Calculating on displaced geometry 455 (of 492) >>
	<< Calculating on displaced geometry 456 (of 492) >>
	<< Calculating on displaced geometry 457 (of 492) >>
	<< Calculating on displaced geometry 458 (of 492) >>
	<< Calculating on displaced geometry 459 (of 492) >>
	<< Calculating on displaced geometry 460 (of 492) >>
	<< Calculating on displaced geometry 461 (of 492) >>
	<< Calculating on displaced geometry 462 (of 492) >>
	<< Calculating on displaced geometry 463 (of 492) >>
	<< Calculating on displaced geometry 464 (of 492) >>
	<< Calculating on displaced geometry 465 (of 492) >>
	<< Calculating on displaced geometry 466 (of 492) >>
	<< Calculating on displaced geometry 467 (of 492) >>
	<< Calculating on displaced geometry 468 (of 492) >>
	<< Calculating on displaced geometry 469 (of 492) >>
	<< Calculating on displaced geometry 470 (of 492) >>
	<< Calculating on displaced geometry 471 (of 492) >>
	<< Calculating on displaced geometry 472 (of 492) >>
	<< Calculating on displaced geometry 473 (of 492) >>
	<< Calculating on displaced geometry 474 (of 492) >>
	<< Calculating on displaced geometry 475 (of 492) >>
	<< Calculating on displaced geometry 476 (of 492) >>
	<< Calculating on displaced geometry 477 (of 492) >>
	<< Calculating on displaced geometry 478 (of 492) >>
	<< Calculating on displaced geometry 479 (of 492) >>
	<< Calculating on displaced geometry 480 (of 492) >>
	<< Calculating on displaced geometry 481 (of 492) >>
	<< Calculating on displaced geometry 482 (of 492) >>
	<< Calculating on displaced geometry 483 (of 492) >>
	<< Calculating on displaced geometry 484 (of 492) >>
	<< Calculating on displaced geometry 485 (of 492) >>
	<< Calculating on displaced geometry 486 (of 492) >>
	<< Calculating on displaced geometry 487 (of 492) >>
	<< Calculating on displaced geometry 488 (of 492) >>
	<< Calculating on displaced geometry 489 (of 492) >>
	<< Calculating on displaced geometry 490 (of 492) >>
	<< Calculating on displaced geometry 491 (of 492) >>
	<< Calculating on displaced geometry 492 (of 492) >>

-----------------------
VIBRATIONAL FREQUENCIES
-----------------------

Scaling factor for frequencies =  1.000000000 (already applied!)

   0:         0.00 cm**-1
   1:         0.00 cm**-1
   2:         0.00 cm**-1
   3:         0.00 cm**-1
   4:         0.00 cm**-1
   5:         0.00 cm**-1
   6:       -30.15 cm**-1 ***imaginary mode***
   7:       -12.21 cm**-1 ***imaginary mode***
   8:        10.07 cm**-1
   9:        21.25 cm**-1
  10:        28.70 cm**-1
  11:        32.99 cm**-1
  12:        33.66 cm**-1
  13:        40.94 cm**-1
  14:        45.03 cm**-1
  15:        48.95 cm**-1
  16:        53.44 cm**-1
  17:        58.39 cm**-1
  18:        65.61 cm**-1
  19:        74.30 cm**-1
  20:        79.02 cm**-1
  21:        98.17 cm**-1
  22:       101.92 cm**-1
  23:       109.59 cm**-1
  24:       120.25 cm**-1
  25:       127.77 cm**-1
  26:       135.01 cm**-1
  27:       140.30 cm**-1
  28:       167.95 cm**-1
  29:       172.28 cm**-1
  30:       180.34 cm**-1
  31:       194.65 cm**-1
  32:       196.82 cm**-1
  33:       209.35 cm**-1
  34:       218.30 cm**-1
  35:       223.33 cm**-1
  36:       237.73 cm**-1
  37:       244.43 cm**-1
  38:       255.90 cm**-1
  39:       264.82 cm**-1
  40:       269.50 cm**-1
  41:       280.32 cm**-1
  42:       281.21 cm**-1
  43:       330.51 cm**-1
  44:       331.51 cm**-1
  45:       336.43 cm**-1
  46:       352.98 cm**-1
  47:       356.90 cm**-1
  48:       357.79 cm**-1
  49:       386.44 cm**-1
  50:       394.81 cm**-1
  51:       396.13 cm**-1
  52:       401.45 cm**-1
  53:       402.65 cm**-1
  54:       416.22 cm**-1
  55:       417.47 cm**-1
  56:       424.37 cm**-1
  57:       427.98 cm**-1
  58:       454.25 cm**-1
  59:       465.71 cm**-1
  60:       468.51 cm**-1
  61:       481.05 cm**-1
  62:       486.67 cm**-1
  63:       517.50 cm**-1
  64:       518.89 cm**-1
  65:       522.91 cm**-1
  66:       538.62 cm**-1
  67:       568.42 cm**-1
  68:       570.03 cm**-1
  69:       607.61 cm**-1
  70:       622.94 cm**-1
  71:       627.63 cm**-1
  72:       628.66 cm**-1
  73:       636.84 cm**-1
  74:       657.63 cm**-1
  75:       681.43 cm**-1
  76:       685.11 cm**-1
  77:       698.15 cm**-1
  78:       703.03 cm**-1
  79:       712.90 cm**-1
  80:       725.00 cm**-1
  81:       729.65 cm**-1
  82:       733.62 cm**-1
  83:       742.21 cm**-1
  84:       769.59 cm**-1
  85:       782.07 cm**-1
  86:       785.78 cm**-1
  87:       790.55 cm**-1
  88:       806.66 cm**-1
  89:       817.08 cm**-1
  90:       818.42 cm**-1
  91:       846.20 cm**-1
  92:       852.04 cm**-1
  93:       855.11 cm**-1
  94:       857.67 cm**-1
  95:       865.86 cm**-1
  96:       868.45 cm**-1
  97:       878.03 cm**-1
  98:       906.07 cm**-1
  99:       919.69 cm**-1
 100:       930.49 cm**-1
 101:       939.01 cm**-1
 102:       942.41 cm**-1
 103:       942.76 cm**-1
 104:       949.73 cm**-1
 105:       954.20 cm**-1
 106:       954.66 cm**-1
 107:       956.87 cm**-1
 108:       958.46 cm**-1
 109:       962.77 cm**-1
 110:       966.09 cm**-1
 111:       971.90 cm**-1
 112:       997.22 cm**-1
 113:       998.80 cm**-1
 114:      1005.94 cm**-1
 115:      1012.53 cm**-1
 116:      1017.88 cm**-1
 117:      1019.94 cm**-1
 118:      1020.46 cm**-1
 119:      1021.39 cm**-1
 120:      1022.67 cm**-1
 121:      1025.31 cm**-1
 122:      1027.08 cm**-1
 123:      1037.90 cm**-1
 124:      1043.00 cm**-1
 125:      1046.01 cm**-1
 126:      1047.99 cm**-1
 127:      1051.09 cm**-1
 128:      1061.17 cm**-1
 129:      1061.46 cm**-1
 130:      1066.05 cm**-1
 131:      1081.20 cm**-1
 132:      1092.23 cm**-1
 133:      1106.41 cm**-1
 134:      1116.51 cm**-1
 135:      1117.42 cm**-1
 136:      1155.80 cm**-1
 137:      1156.72 cm**-1
 138:      1163.35 cm**-1
 139:      1168.97 cm**-1
 140:      1172.30 cm**-1
 141:      1184.17 cm**-1
 142:      1184.30 cm**-1
 143:      1197.39 cm**-1
 144:      1201.96 cm**-1
 145:      1207.01 cm**-1
 146:      1225.73 cm**-1
 147:      1229.12 cm**-1
 148:      1232.67 cm**-1
 149:      1242.70 cm**-1
 150:      1253.98 cm**-1
 151:      1255.20 cm**-1
 152:      1265.45 cm**-1
 153:      1274.50 cm**-1
 154:      1295.99 cm**-1
 155:      1302.53 cm**-1
 156:      1321.37 cm**-1
 157:      1322.55 cm**-1
 158:      1341.46 cm**-1
 159:      1348.23 cm**-1
 160:      1352.11 cm**-1
 161:      1368.68 cm**-1
 162:      1369.05 cm**-1
 163:      1370.84 cm**-1
 164:      1376.61 cm**-1
 165:      1384.13 cm**-1
 166:      1385.14 cm**-1
 167:      1388.93 cm**-1
 168:      1393.14 cm**-1
 169:      1403.03 cm**-1
 170:      1406.35 cm**-1
 171:      1409.82 cm**-1
 172:      1417.27 cm**-1
 173:      1445.61 cm**-1
 174:      1446.79 cm**-1
 175:      1457.26 cm**-1
 176:      1458.51 cm**-1
 177:      1461.78 cm**-1
 178:      1464.09 cm**-1
 179:      1465.33 cm**-1
 180:      1470.36 cm**-1
 181:      1472.52 cm**-1
 182:      1476.46 cm**-1
 183:      1479.08 cm**-1
 184:      1483.37 cm**-1
 185:      1486.53 cm**-1
 186:      1491.77 cm**-1
 187:      1496.01 cm**-1
 188:      1523.59 cm**-1
 189:      1524.14 cm**-1
 190:      1527.73 cm**-1
 191:      1532.92 cm**-1
 192:      1537.54 cm**-1
 193:      1538.24 cm**-1
 194:      1582.04 cm**-1
 195:      1640.20 cm**-1
 196:      1641.85 cm**-1
 197:      1642.05 cm**-1
 198:      1650.47 cm**-1
 199:      1650.75 cm**-1
 200:      1660.95 cm**-1
 201:      1661.88 cm**-1
 202:      1668.33 cm**-1
 203:      1677.96 cm**-1
 204:      1707.44 cm**-1
 205:      1830.22 cm**-1
 206:      3033.28 cm**-1
 207:      3052.10 cm**-1
 208:      3053.46 cm**-1
 209:      3054.21 cm**-1
 210:      3058.59 cm**-1
 211:      3060.36 cm**-1
 212:      3094.65 cm**-1
 213:      3115.05 cm**-1
 214:      3122.86 cm**-1
 215:      3132.49 cm**-1
 216:      3132.96 cm**-1
 217:      3134.88 cm**-1
 218:      3135.17 cm**-1
 219:      3135.67 cm**-1
 220:      3147.89 cm**-1
 221:      3148.24 cm**-1
 222:      3148.43 cm**-1
 223:      3150.51 cm**-1
 224:      3151.48 cm**-1
 225:      3168.78 cm**-1
 226:      3187.15 cm**-1
 227:      3194.06 cm**-1
 228:      3195.53 cm**-1
 229:      3199.96 cm**-1
 230:      3200.84 cm**-1
 231:      3201.09 cm**-1
 232:      3205.47 cm**-1
 233:      3206.80 cm**-1
 234:      3209.92 cm**-1
 235:      3213.19 cm**-1
 236:      3213.44 cm**-1
 237:      3215.93 cm**-1
 238:      3216.23 cm**-1
 239:      3216.81 cm**-1
 240:      3218.75 cm**-1
 241:      3224.03 cm**-1
 242:      3226.53 cm**-1
 243:      3233.92 cm**-1
 244:      3241.56 cm**-1
 245:      3302.29 cm**-1


------------
NORMAL MODES
------------

These modes are the cartesian displacements weighted by the diagonal matrix
M(i,i)=1/sqrt(m[i]) where m[i] is the mass of the displaced atom
Thus, these vectors are normalized but *not* orthogonal

                  0          1          2          3          4          5    
      0       0.000000   0.000000   0.000000   0.000000   0.000000   0.000000
      1       0.000000   0.000000   0.000000   0.000000   0.000000   0.000000
      2       0.000000   0.000000   0.000000   0.000000   0.000000   0.000000
      3       0.000000   0.000000   0.000000   0.000000   0.000000   0.000000
      4       0.000000   0.000000   0.000000   0.000000   0.000000   0.000000
      5       0.000000   0.000000   0.000000   0.000000   0.000000   0.000000
      6       0.000000   0.000000   0.000000   0.000000   0.000000   0.000000
      7       0.000000   0.000000   0.000000   0.000000   0.000000   0.000000
      8       0.000000   0.000000   0.000000   0.000000   0.000000   0.000000
      9       0.000000   0.000000   0.000000   0.000000   0.000000   0.000000
     10       0.000000   0.000000   0.000000   0.000000   0.000000   0.000000
     11       0.000000   0.000000   0.000000   0.000000   0.000000   0.000000
     12       0.000000   0.000000   0.000000   0.000000   0.000000   0.000000
     13       0.000000   0.000000   0.000000   0.000000   0.000000   0.000000
     14       0.000000   0.000000   0.000000   0.000000   0.000000   0.000000
     15       0.000000   0.000000   0.000000   0.000000   0.000000   0.000000
     16       0.000000   0.000000   0.000000   0.000000   0.000000   0.000000
     17       0.000000   0.000000   0.000000   0.000000   0.000000   0.000000
     18       0.000000   0.000000   0.000000   0.000000   0.000000   0.000000
     19       0.000000   0.000000   0.000000   0.000000   0.000000   0.000000
     20       0.000000   0.000000   0.000000   0.000000   0.000000   0.000000
     21       0.000000   0.000000   0.000000   0.000000   0.000000   0.000000
     22       0.000000   0.000000   0.000000   0.000000   0.000000   0.000000
     23       0.000000   0.000000   0.000000   0.000000   0.000000   0.000000
     24       0.000000   0.000000   0.000000   0.000000   0.000000   0.000000
     25       0.000000   0.000000   0.000000   0.000000   0.000000   0.000000
     26       0.000000   0.000000   0.000000   0.000000   0.000000   0.000000
     27       0.000000   0.000000   0.000000   0.000000   0.000000   0.000000
     28       0.000000   0.000000   0.000000   0.000000   0.000000   0.000000
     29       0.000000   0.000000   0.000000   0.000000   0.000000   0.000000
     30       0.000000   0.000000   0.000000   0.000000   0.000000   0.000000
     31       0.000000   0.000000   0.000000   0.000000   0.000000   0.000000
     32       0.000000   0.000000   0.000000   0.000000   0.000000   0.000000
     33       0.000000   0.000000   0.000000   0.000000   0.000000   0.000000
     34       0.000000   0.000000   0.000000   0.000000   0.000000   0.000000
     35       0.000000   0.000000   0.000000   0.000000   0.000000   0.000000
     36       0.000000   0.000000   0.000000   0.000000   0.000000   0.000000
     37       0.000000   0.000000   0.000000   0.000000   0.000000   0.000000
     38       0.000000   0.000000   0.000000   0.000000   0.000000   0.000000
     39       0.000000   0.000000   0.000000   0.000000   0.000000   0.000000
     40       0.000000   0.000000   0.000000   0.000000   0.000000   0.000000
     41       0.000000   0.000000   0.000000   0.000000   0.000000   0.000000
     42       0.000000   0.000000   0.000000   0.000000   0.000000   0.000000
     43       0.000000   0.000000   0.000000   0.000000   0.000000   0.000000
     44       0.000000   0.000000   0.000000   0.000000   0.000000   0.000000
     45       0.000000   0.000000   0.000000   0.000000   0.000000   0.000000
     46       0.000000   0.000000   0.000000   0.000000   0.000000   0.000000
     47       0.000000   0.000000   0.000000   0.000000   0.000000   0.000000
     48       0.000000   0.000000   0.000000   0.000000   0.000000   0.000000
     49       0.000000   0.000000   0.000000   0.000000   0.000000   0.000000
     50       0.000000   0.000000   0.000000   0.000000   0.000000   0.000000
     51       0.000000   0.000000   0.000000   0.000000   0.000000   0.000000
     52       0.000000   0.000000   0.000000   0.000000   0.000000   0.000000
     53       0.000000   0.000000   0.000000   0.000000   0.000000   0.000000
     54       0.000000   0.000000   0.000000   0.000000   0.000000   0.000000
     55       0.000000   0.000000   0.000000   0.000000   0.000000   0.000000
     56       0.000000   0.000000   0.000000   0.000000   0.000000   0.000000
     57       0.000000   0.000000   0.000000   0.000000   0.000000   0.000000
     58       0.000000   0.000000   0.000000   0.000000   0.000000   0.000000
     59       0.000000   0.000000   0.000000   0.000000   0.000000   0.000000
     60       0.000000   0.000000   0.000000   0.000000   0.000000   0.000000
     61       0.000000   0.000000   0.000000   0.000000   0.000000   0.000000
     62       0.000000   0.000000   0.000000   0.000000   0.000000   0.000000
     63       0.000000   0.000000   0.000000   0.000000   0.000000   0.000000
     64       0.000000   0.000000   0.000000   0.000000   0.000000   0.000000
     65       0.000000   0.000000   0.000000   0.000000   0.000000   0.000000
     66       0.000000   0.000000   0.000000   0.000000   0.000000   0.000000
     67       0.000000   0.000000   0.000000   0.000000   0.000000   0.000000
     68       0.000000   0.000000   0.000000   0.000000   0.000000   0.000000
     69       0.000000   0.000000   0.000000   0.000000   0.000000   0.000000
     70       0.000000   0.000000   0.000000   0.000000   0.000000   0.000000
     71       0.000000   0.000000   0.000000   0.000000   0.000000   0.000000
     72       0.000000   0.000000   0.000000   0.000000   0.000000   0.000000
     73       0.000000   0.000000   0.000000   0.000000   0.000000   0.000000
     74       0.000000   0.000000   0.000000   0.000000   0.000000   0.000000
     75       0.000000   0.000000   0.000000   0.000000   0.000000   0.000000
     76       0.000000   0.000000   0.000000   0.000000   0.000000   0.000000
     77       0.000000   0.000000   0.000000   0.000000   0.000000   0.000000
     78       0.000000   0.000000   0.000000   0.000000   0.000000   0.000000
     79       0.000000   0.000000   0.000000   0.000000   0.000000   0.000000
     80       0.000000   0.000000   0.000000   0.000000   0.000000   0.000000
     81       0.000000   0.000000   0.000000   0.000000   0.000000   0.000000
     82       0.000000   0.000000   0.000000   0.000000   0.000000   0.000000
     83       0.000000   0.000000   0.000000   0.000000   0.000000   0.000000
     84       0.000000   0.000000   0.000000   0.000000   0.000000   0.000000
     85       0.000000   0.000000   0.000000   0.000000   0.000000   0.000000
     86       0.000000   0.000000   0.000000   0.000000   0.000000   0.000000
     87       0.000000   0.000000   0.000000   0.000000   0.000000   0.000000
     88       0.000000   0.000000   0.000000   0.000000   0.000000   0.000000
     89       0.000000   0.000000   0.000000   0.000000   0.000000   0.000000
     90       0.000000   0.000000   0.000000   0.000000   0.000000   0.000000
     91       0.000000   0.000000   0.000000   0.000000   0.000000   0.000000
     92       0.000000   0.000000   0.000000   0.000000   0.000000   0.000000
     93       0.000000   0.000000   0.000000   0.000000   0.000000   0.000000
     94       0.000000   0.000000   0.000000   0.000000   0.000000   0.000000
     95       0.000000   0.000000   0.000000   0.000000   0.000000   0.000000
     96       0.000000   0.000000   0.000000   0.000000   0.000000   0.000000
     97       0.000000   0.000000   0.000000   0.000000   0.000000   0.000000
     98       0.000000   0.000000   0.000000   0.000000   0.000000   0.000000
     99       0.000000   0.000000   0.000000   0.000000   0.000000   0.000000
    100       0.000000   0.000000   0.000000   0.000000   0.000000   0.000000
    101       0.000000   0.000000   0.000000   0.000000   0.000000   0.000000
    102       0.000000   0.000000   0.000000   0.000000   0.000000   0.000000
    103       0.000000   0.000000   0.000000   0.000000   0.000000   0.000000
    104       0.000000   0.000000   0.000000   0.000000   0.000000   0.000000
    105       0.000000   0.000000   0.000000   0.000000   0.000000   0.000000
    106       0.000000   0.000000   0.000000   0.000000   0.000000   0.000000
    107       0.000000   0.000000   0.000000   0.000000   0.000000   0.000000
    108       0.000000   0.000000   0.000000   0.000000   0.000000   0.000000
    109       0.000000   0.000000   0.000000   0.000000   0.000000   0.000000
    110       0.000000   0.000000   0.000000   0.000000   0.000000   0.000000
    111       0.000000   0.000000   0.000000   0.000000   0.000000   0.000000
    112       0.000000   0.000000   0.000000   0.000000   0.000000   0.000000
    113       0.000000   0.000000   0.000000   0.000000   0.000000   0.000000
    114       0.000000   0.000000   0.000000   0.000000   0.000000   0.000000
    115       0.000000   0.000000   0.000000   0.000000   0.000000   0.000000
    116       0.000000   0.000000   0.000000   0.000000   0.000000   0.000000
    117       0.000000   0.000000   0.000000   0.000000   0.000000   0.000000
    118       0.000000   0.000000   0.000000   0.000000   0.000000   0.000000
    119       0.000000   0.000000   0.000000   0.000000   0.000000   0.000000
    120       0.000000   0.000000   0.000000   0.000000   0.000000   0.000000
    121       0.000000   0.000000   0.000000   0.000000   0.000000   0.000000
    122       0.000000   0.000000   0.000000   0.000000   0.000000   0.000000
    123       0.000000   0.000000   0.000000   0.000000   0.000000   0.000000
    124       0.000000   0.000000   0.000000   0.000000   0.000000   0.000000
    125       0.000000   0.000000   0.000000   0.000000   0.000000   0.000000
    126       0.000000   0.000000   0.000000   0.000000   0.000000   0.000000
    127       0.000000   0.000000   0.000000   0.000000   0.000000   0.000000
    128       0.000000   0.000000   0.000000   0.000000   0.000000   0.000000
    129       0.000000   0.000000   0.000000   0.000000   0.000000   0.000000
    130       0.000000   0.000000   0.000000   0.000000   0.000000   0.000000
    131       0.000000   0.000000   0.000000   0.000000   0.000000   0.000000
    132       0.000000   0.000000   0.000000   0.000000   0.000000   0.000000
    133       0.000000   0.000000   0.000000   0.000000   0.000000   0.000000
    134       0.000000   0.000000   0.000000   0.000000   0.000000   0.000000
    135       0.000000   0.000000   0.000000   0.000000   0.000000   0.000000
    136       0.000000   0.000000   0.000000   0.000000   0.000000   0.000000
    137       0.000000   0.000000   0.000000   0.000000   0.000000   0.000000
    138       0.000000   0.000000   0.000000   0.000000   0.000000   0.000000
    139       0.000000   0.000000   0.000000   0.000000   0.000000   0.000000
    140       0.000000   0.000000   0.000000   0.000000   0.000000   0.000000
    141       0.000000   0.000000   0.000000   0.000000   0.000000   0.000000
    142       0.000000   0.000000   0.000000   0.000000   0.000000   0.000000
    143       0.000000   0.000000   0.000000   0.000000   0.000000   0.000000
    144       0.000000   0.000000   0.000000   0.000000   0.000000   0.000000
    145       0.000000   0.000000   0.000000   0.000000   0.000000   0.000000
    146       0.000000   0.000000   0.000000   0.000000   0.000000   0.000000
    147       0.000000   0.000000   0.000000   0.000000   0.000000   0.000000
    148       0.000000   0.000000   0.000000   0.000000   0.000000   0.000000
    149       0.000000   0.000000   0.000000   0.000000   0.000000   0.000000
    150       0.000000   0.000000   0.000000   0.000000   0.000000   0.000000
    151       0.000000   0.000000   0.000000   0.000000   0.000000   0.000000
    152       0.000000   0.000000   0.000000   0.000000   0.000000   0.000000
    153       0.000000   0.000000   0.000000   0.000000   0.000000   0.000000
    154       0.000000   0.000000   0.000000   0.000000   0.000000   0.000000
    155       0.000000   0.000000   0.000000   0.000000   0.000000   0.000000
    156       0.000000   0.000000   0.000000   0.000000   0.000000   0.000000
    157       0.000000   0.000000   0.000000   0.000000   0.000000   0.000000
    158       0.000000   0.000000   0.000000   0.000000   0.000000   0.000000
    159       0.000000   0.000000   0.000000   0.000000   0.000000   0.000000
    160       0.000000   0.000000   0.000000   0.000000   0.000000   0.000000
    161       0.000000   0.000000   0.000000   0.000000   0.000000   0.000000
    162       0.000000   0.000000   0.000000   0.000000   0.000000   0.000000
    163       0.000000   0.000000   0.000000   0.000000   0.000000   0.000000
    164       0.000000   0.000000   0.000000   0.000000   0.000000   0.000000
    165       0.000000   0.000000   0.000000   0.000000   0.000000   0.000000
    166       0.000000   0.000000   0.000000   0.000000   0.000000   0.000000
    167       0.000000   0.000000   0.000000   0.000000   0.000000   0.000000
    168       0.000000   0.000000   0.000000   0.000000   0.000000   0.000000
    169       0.000000   0.000000   0.000000   0.000000   0.000000   0.000000
    170       0.000000   0.000000   0.000000   0.000000   0.000000   0.000000
    171       0.000000   0.000000   0.000000   0.000000   0.000000   0.000000
    172       0.000000   0.000000   0.000000   0.000000   0.000000   0.000000
    173       0.000000   0.000000   0.000000   0.000000   0.000000   0.000000
    174       0.000000   0.000000   0.000000   0.000000   0.000000   0.000000
    175       0.000000   0.000000   0.000000   0.000000   0.000000   0.000000
    176       0.000000   0.000000   0.000000   0.000000   0.000000   0.000000
    177       0.000000   0.000000   0.000000   0.000000   0.000000   0.000000
    178       0.000000   0.000000   0.000000   0.000000   0.000000   0.000000
    179       0.000000   0.000000   0.000000   0.000000   0.000000   0.000000
    180       0.000000   0.000000   0.000000   0.000000   0.000000   0.000000
    181       0.000000   0.000000   0.000000   0.000000   0.000000   0.000000
    182       0.000000   0.000000   0.000000   0.000000   0.000000   0.000000
    183       0.000000   0.000000   0.000000   0.000000   0.000000   0.000000
    184       0.000000   0.000000   0.000000   0.000000   0.000000   0.000000
    185       0.000000   0.000000   0.000000   0.000000   0.000000   0.000000
    186       0.000000   0.000000   0.000000   0.000000   0.000000   0.000000
    187       0.000000   0.000000   0.000000   0.000000   0.000000   0.000000
    188       0.000000   0.000000   0.000000   0.000000   0.000000   0.000000
    189       0.000000   0.000000   0.000000   0.000000   0.000000   0.000000
    190       0.000000   0.000000   0.000000   0.000000   0.000000   0.000000
    191       0.000000   0.000000   0.000000   0.000000   0.000000   0.000000
    192       0.000000   0.000000   0.000000   0.000000   0.000000   0.000000
    193       0.000000   0.000000   0.000000   0.000000   0.000000   0.000000
    194       0.000000   0.000000   0.000000   0.000000   0.000000   0.000000
    195       0.000000   0.000000   0.000000   0.000000   0.000000   0.000000
    196       0.000000   0.000000   0.000000   0.000000   0.000000   0.000000
    197       0.000000   0.000000   0.000000   0.000000   0.000000   0.000000
    198       0.000000   0.000000   0.000000   0.000000   0.000000   0.000000
    199       0.000000   0.000000   0.000000   0.000000   0.000000   0.000000
    200       0.000000   0.000000   0.000000   0.000000   0.000000   0.000000
    201       0.000000   0.000000   0.000000   0.000000   0.000000   0.000000
    202       0.000000   0.000000   0.000000   0.000000   0.000000   0.000000
    203       0.000000   0.000000   0.000000   0.000000   0.000000   0.000000
    204       0.000000   0.000000   0.000000   0.000000   0.000000   0.000000
    205       0.000000   0.000000   0.000000   0.000000   0.000000   0.000000
    206       0.000000   0.000000   0.000000   0.000000   0.000000   0.000000
    207       0.000000   0.000000   0.000000   0.000000   0.000000   0.000000
    208       0.000000   0.000000   0.000000   0.000000   0.000000   0.000000
    209       0.000000   0.000000   0.000000   0.000000   0.000000   0.000000
    210       0.000000   0.000000   0.000000   0.000000   0.000000   0.000000
    211       0.000000   0.000000   0.000000   0.000000   0.000000   0.000000
    212       0.000000   0.000000   0.000000   0.000000   0.000000   0.000000
    213       0.000000   0.000000   0.000000   0.000000   0.000000   0.000000
    214       0.000000   0.000000   0.000000   0.000000   0.000000   0.000000
    215       0.000000   0.000000   0.000000   0.000000   0.000000   0.000000
    216       0.000000   0.000000   0.000000   0.000000   0.000000   0.000000
    217       0.000000   0.000000   0.000000   0.000000   0.000000   0.000000
    218       0.000000   0.000000   0.000000   0.000000   0.000000   0.000000
    219       0.000000   0.000000   0.000000   0.000000   0.000000   0.000000
    220       0.000000   0.000000   0.000000   0.000000   0.000000   0.000000
    221       0.000000   0.000000   0.000000   0.000000   0.000000   0.000000
    222       0.000000   0.000000   0.000000   0.000000   0.000000   0.000000
    223       0.000000   0.000000   0.000000   0.000000   0.000000   0.000000
    224       0.000000   0.000000   0.000000   0.000000   0.000000   0.000000
    225       0.000000   0.000000   0.000000   0.000000   0.000000   0.000000
    226       0.000000   0.000000   0.000000   0.000000   0.000000   0.000000
    227       0.000000   0.000000   0.000000   0.000000   0.000000   0.000000
    228       0.000000   0.000000   0.000000   0.000000   0.000000   0.000000
    229       0.000000   0.000000   0.000000   0.000000   0.000000   0.000000
    230       0.000000   0.000000   0.000000   0.000000   0.000000   0.000000
    231       0.000000   0.000000   0.000000   0.000000   0.000000   0.000000
    232       0.000000   0.000000   0.000000   0.000000   0.000000   0.000000
    233       0.000000   0.000000   0.000000   0.000000   0.000000   0.000000
    234       0.000000   0.000000   0.000000   0.000000   0.000000   0.000000
    235       0.000000   0.000000   0.000000   0.000000   0.000000   0.000000
    236       0.000000   0.000000   0.000000   0.000000   0.000000   0.000000
    237       0.000000   0.000000   0.000000   0.000000   0.000000   0.000000
    238       0.000000   0.000000   0.000000   0.000000   0.000000   0.000000
    239       0.000000   0.000000   0.000000   0.000000   0.000000   0.000000
    240       0.000000   0.000000   0.000000   0.000000   0.000000   0.000000
    241       0.000000   0.000000   0.000000   0.000000   0.000000   0.000000
    242       0.000000   0.000000   0.000000   0.000000   0.000000   0.000000
    243       0.000000   0.000000   0.000000   0.000000   0.000000   0.000000
    244       0.000000   0.000000   0.000000   0.000000   0.000000   0.000000
    245       0.000000   0.000000   0.000000   0.000000   0.000000   0.000000
                  6          7          8          9         10         11    
      0      -0.007581   0.059583  -0.001441   0.010920  -0.081493   0.095002
      1       0.010955  -0.011547   0.004391  -0.010596  -0.005799  -0.008106
      2      -0.015885   0.011991   0.002271  -0.025871  -0.012856  -0.010684
      3      -0.012085   0.061338   0.001384   0.005627  -0.053110   0.103046
      4      -0.024757  -0.041630   0.013896  -0.052672  -0.052250   0.011605
      5      -0.045105   0.042940  -0.015488  -0.018585  -0.046074   0.063339
      6       0.017822   0.049915  -0.000031  -0.008751   0.044974   0.040212
      7       0.010979  -0.016691  -0.014444   0.002626  -0.015359   0.003482
      8      -0.012122   0.002730  -0.027928  -0.006086  -0.020503   0.001131
      9       0.014718   0.040810   0.006840   0.017199  -0.006290   0.047350
     10      -0.003596  -0.011765   0.032591  -0.029501  -0.023742   0.008836
     11      -0.017536   0.010000  -0.019242  -0.013847  -0.015996   0.010456
     12       0.005382   0.055452  -0.000291   0.014717  -0.015190   0.073086
     13       0.008758  -0.011035   0.002557  -0.010914  -0.018473  -0.004339
     14      -0.012710   0.005600  -0.016666  -0.016547  -0.016528  -0.006556
     15       0.006960   0.059342  -0.002140   0.041725  -0.015707   0.056512
     16       0.001797  -0.008291   0.018662  -0.021254  -0.025479  -0.000900
     17      -0.008402   0.001984  -0.026957  -0.017784  -0.013499  -0.003154
     18       0.003304   0.068076  -0.006432   0.056638  -0.023659   0.051972
     19       0.007982  -0.018983   0.019990  -0.042814  -0.011390   0.010653
     20      -0.005473   0.002484  -0.033221  -0.023317  -0.005434   0.009143
     21       0.002499   0.067888  -0.008873   0.065676  -0.034672   0.029944
     22      -0.007919   0.007251   0.014060   0.010415  -0.044907  -0.019943
     23      -0.002434  -0.005088  -0.032764  -0.018323  -0.019250  -0.022996
     24      -0.005550   0.083533  -0.017436   0.099708  -0.060109  -0.012147
     25      -0.004553  -0.011265   0.010204   0.002543  -0.044130   0.003456
     26      -0.005343   0.026000  -0.020065  -0.021593  -0.006875  -0.050724
     27      -0.007685   0.089440  -0.019275   0.109162  -0.064874  -0.023932
     28       0.002859  -0.034811   0.013721  -0.029953  -0.031659   0.043254
     29      -0.007611   0.054411  -0.009100  -0.014608   0.014094  -0.062073
     30      -0.010954   0.091397  -0.024186   0.122139  -0.079462  -0.040236
     31      -0.011293   0.001680   0.003140   0.036278  -0.059871  -0.021424
     32      -0.004820   0.020274  -0.021894  -0.032824  -0.019511  -0.064662
     33      -0.017452   0.103537  -0.030490   0.148970  -0.099163  -0.072421
     34      -0.008345  -0.012751   0.000240   0.030197  -0.059349  -0.002893
     35      -0.007262   0.044169  -0.011796  -0.036320  -0.008562  -0.085628
     36      -0.008059   0.083933  -0.022478   0.110858  -0.073612  -0.026400
     37      -0.021861   0.034036   0.000540   0.076740  -0.074928  -0.070060
     38      -0.000861  -0.017480  -0.037531  -0.039008  -0.046729  -0.050870
     39      -0.012219   0.090306  -0.027723   0.128131  -0.088342  -0.047860
     40      -0.027050   0.044933  -0.004628   0.103053  -0.086342  -0.090348
     41      -0.000500  -0.023012  -0.039370  -0.048391  -0.057186  -0.059955
     42       0.000056   0.068913  -0.013973   0.077333  -0.048374   0.014479
     43      -0.025848   0.052339   0.004538   0.081971  -0.074993  -0.092496
     44       0.002871  -0.047532  -0.050976  -0.031213  -0.060947  -0.027132
     45       0.002291   0.063532  -0.012536   0.068476  -0.043405   0.025106
     46      -0.034122   0.077132   0.002397   0.112407  -0.086768  -0.130175
     47       0.006154  -0.076880  -0.063761  -0.034089  -0.083841  -0.019183
     48       0.005309   0.061091  -0.007100   0.054747  -0.028820   0.042151
     49      -0.018882   0.038730   0.010758   0.048791  -0.060398  -0.066675
     50       0.001710  -0.040001  -0.047580  -0.020460  -0.046374  -0.013955
     51       0.011546   0.049977  -0.000379   0.029059  -0.008944   0.071984
     52      -0.021577   0.052035   0.012691   0.053235  -0.061494  -0.083776
     53       0.003520  -0.060816  -0.055557  -0.014654  -0.055808   0.003575
     54       0.028364   0.048226   0.002828  -0.087245  -0.008300  -0.061910
     55       0.013103  -0.025537  -0.036374   0.034865   0.029734   0.031094
     56      -0.016873   0.006492  -0.020957   0.010740  -0.016960   0.028341
     57       0.026946   0.050138   0.003307  -0.102142  -0.064346  -0.074583
     58       0.013392  -0.029369  -0.036147   0.090873   0.183279   0.088740
     59      -0.030951   0.012318  -0.015115   0.075281  -0.004757   0.125559
     60       0.020632   0.054014   0.003002  -0.103944  -0.149671  -0.062056
     61       0.010436  -0.024595  -0.024130   0.090574   0.198240   0.090692
     62      -0.035245   0.018626   0.000182   0.075041   0.009120   0.129297
     63       0.034918   0.049908   0.006541  -0.160451  -0.102377  -0.154945
     64       0.018189  -0.037932  -0.054464   0.108245   0.206246   0.102839
     65      -0.035402   0.015072  -0.010442   0.091487   0.002147   0.150969
     66       0.024226   0.047747   0.000877  -0.053172   0.019393  -0.016382
     67       0.012103  -0.028760  -0.030284   0.115546   0.257504   0.115273
     68      -0.032824   0.007095  -0.030948   0.108190  -0.012657   0.170359
     69       0.033457   0.050549   0.005642  -0.160236  -0.131797  -0.148134
     70       0.013412  -0.025617  -0.044092   0.002485  -0.075897  -0.003994
     71      -0.008990   0.010840  -0.000612  -0.049457  -0.018664  -0.048327
     72       0.033498   0.048498   0.005494  -0.144365  -0.081517  -0.133315
     73       0.014672  -0.021882  -0.044344  -0.046262  -0.202852  -0.055180
     74      -0.002350   0.004012  -0.003787  -0.081524   0.004578  -0.102920
     75       0.040799   0.047964   0.008971  -0.214877  -0.154740  -0.224302
     76       0.011169  -0.034331  -0.060898   0.043519  -0.015492   0.035964
     77      -0.010818   0.014358   0.003528  -0.043466  -0.029570  -0.034724
     78       0.030192   0.056972   0.004686  -0.179044  -0.253946  -0.155393
     79       0.014503  -0.020791  -0.033404  -0.013930  -0.089203  -0.019158
     80      -0.007261   0.017282   0.014015  -0.071890  -0.034261  -0.069467
     81       0.037646   0.042031   0.002640  -0.085332   0.117978  -0.079053
     82       0.014005  -0.031214  -0.051874   0.045131   0.025752   0.038739
     83      -0.015493  -0.000811  -0.040841   0.023677  -0.020908   0.037839
     84       0.049350   0.043836   0.005018  -0.154088   0.083920  -0.167943
     85       0.014475  -0.039463  -0.069105   0.072308   0.061369   0.063376
     86      -0.019893   0.001019  -0.036328   0.040264  -0.019477   0.062440
     87       0.038349   0.039722   0.002037  -0.073237   0.160479  -0.069214
     88       0.015279  -0.026316  -0.051658   0.001538  -0.080990  -0.004989
     89      -0.003372  -0.003128  -0.045795  -0.028582  -0.022864  -0.036156
     90       0.032333   0.037555   0.000265  -0.028835   0.202856  -0.015019
     91       0.012841  -0.032454  -0.047014   0.070067   0.095678   0.064634
     92      -0.022032  -0.005805  -0.055074   0.068486  -0.020785   0.093723
     93       0.025349   0.027940   0.015812  -0.006242   0.007927   0.034742
     94      -0.018521   0.013714   0.052668  -0.022621   0.003033  -0.001501
     95      -0.013610   0.008626  -0.005157  -0.028102   0.004072  -0.003994
     96       0.020867   0.044680   0.033117  -0.033041   0.027934   0.007620
     97      -0.020663   0.003343   0.069947  -0.016900   0.033849   0.000139
     98      -0.012203   0.009792  -0.014085  -0.025469  -0.010311  -0.001416
     99       0.024501   0.033438   0.040209  -0.069669   0.035956   0.020817
    100      -0.030885   0.028510   0.089553   0.011490   0.064110  -0.045013
    101      -0.013170   0.010257   0.002398  -0.049832   0.012068  -0.008776
    102       0.020630   0.046035   0.054354  -0.095894   0.051833   0.004308
    103      -0.030210   0.021628   0.101670   0.023633   0.086292  -0.051354
    104      -0.013062   0.011427  -0.002845  -0.051793   0.003469  -0.005328
    105       0.032210   0.006884   0.030244  -0.074473   0.024822   0.054804
    106      -0.039463   0.061267   0.093143   0.025144   0.065373  -0.081865
    107      -0.014296   0.009078   0.024773  -0.070828   0.043855  -0.019981
    108       0.034316  -0.000295   0.036288  -0.103464   0.031085   0.064642
    109      -0.046259   0.078905   0.108615   0.046916   0.089707  -0.116685
    110      -0.015163   0.009617   0.036585  -0.088610   0.059338  -0.024904
    111       0.037404  -0.010813   0.012559  -0.040370   0.005455   0.074026
    112      -0.039033   0.071254   0.076255   0.008903   0.034208  -0.071196
    113      -0.014932   0.007217   0.032466  -0.068215   0.056659  -0.025916
    114       0.043797  -0.032177   0.004642  -0.041409  -0.003679   0.098866
    115      -0.045824   0.096905   0.078205   0.016620   0.034130  -0.096488
    116      -0.016749   0.006323   0.050700  -0.083909   0.083340  -0.036027
    117       0.033358  -0.000249   0.005515  -0.007476  -0.002440   0.064772
    118      -0.028485   0.047730   0.056313  -0.013524   0.003561  -0.032441
    119      -0.013956   0.006893   0.016931  -0.047163   0.035457  -0.016902
    120       0.033753  -0.011736  -0.007355   0.014387  -0.017049   0.084520
    121      -0.025304   0.053349   0.042968  -0.020700  -0.017552  -0.031729
    122      -0.014896   0.005867   0.022039  -0.046366   0.042896  -0.018557
    123       0.007743   0.073990   0.047707  -0.028459   0.046891  -0.037083
    124      -0.005099  -0.033441   0.067929  -0.038718   0.033980   0.048155
    125      -0.011931   0.010737  -0.038628  -0.000132  -0.047135   0.010301
    126       0.010732   0.052055   0.055964  -0.097456   0.060061   0.003483
    127       0.015511  -0.060276   0.073746  -0.033952   0.044205   0.065958
    128       0.000420   0.006046  -0.039683   0.046811  -0.048386  -0.003449
    129       0.009138   0.044914   0.064427  -0.137392   0.071825   0.018479
    130       0.009786  -0.040663   0.092633   0.012683   0.068515   0.014085
    131      -0.003068   0.006843  -0.025627   0.028577  -0.029479  -0.008688
    132      -0.004374   0.073387   0.070324  -0.092631   0.078255  -0.029026
    133       0.032877  -0.086642   0.069538  -0.048047   0.040317   0.097937
    134       0.002163   0.006330  -0.059478   0.058706  -0.075324   0.008062
    135       0.031154   0.021604   0.038687  -0.113213   0.038501   0.049793
    136       0.021093  -0.074243   0.062935  -0.060669   0.030467   0.097777
    137       0.012719   0.001428  -0.035371   0.091131  -0.042391  -0.022078
    138       0.007278   0.086638   0.039300   0.023614   0.033487  -0.061165
    139      -0.004608  -0.064146   0.049710  -0.100544   0.008360   0.125172
    140      -0.011682   0.010637  -0.057603   0.031642  -0.075563   0.018368
    141       0.006590   0.061551   0.029849  -0.003389   0.022329  -0.000802
    142      -0.006127  -0.079889   0.041006  -0.132925  -0.003543   0.165956
    143      -0.010057   0.008381  -0.053178   0.059296  -0.067319   0.018422
    144       0.007126   0.103930   0.048782   0.032014   0.045994  -0.102378
    145      -0.002629  -0.085989   0.053342  -0.126342   0.016426   0.167515
    146      -0.013546   0.011584  -0.073387   0.047901  -0.099581   0.026216
    147       0.005756   0.106081   0.033938   0.080891   0.024040  -0.099852
    148      -0.006917  -0.052079   0.041197  -0.091666  -0.006533   0.104979
    149      -0.013092   0.011958  -0.062684   0.013121  -0.084356   0.019824
    150      -0.009138   0.115021   0.066515  -0.009257   0.072374  -0.105872
    151      -0.007472  -0.014895   0.079838  -0.006268   0.050616   0.005551
    152      -0.025734   0.016337  -0.043283  -0.051641  -0.055009   0.028028
    153      -0.012722   0.132134   0.067681   0.039469   0.069077  -0.135853
    154      -0.019846   0.004542   0.080249  -0.005296   0.047343  -0.011999
    155      -0.031965   0.018811  -0.043645  -0.082157  -0.054955   0.034695
    156      -0.018301   0.135579   0.077306  -0.005269   0.087683  -0.140257
    157       0.004942  -0.041011   0.073634  -0.022443   0.045363   0.041275
    158      -0.027591   0.017598  -0.053659  -0.034277  -0.074956   0.036936
    159      -0.009555   0.108460   0.069564  -0.047281   0.080702  -0.093832
    160      -0.010237   0.005495   0.093981   0.031998   0.071622  -0.043554
    161      -0.026813   0.016462  -0.036118  -0.074937  -0.040994   0.024166
    162       0.001738   0.025091   0.000312   0.016201  -0.027553   0.069250
    163      -0.008484  -0.033240   0.022049  -0.036330  -0.036959   0.009543
    164      -0.029453   0.020248  -0.012234  -0.003359  -0.019152   0.036875
    165      -0.009218  -0.033765  -0.006126   0.034173  -0.014037   0.029113
    166       0.000397  -0.041117   0.024867  -0.023924  -0.030064   0.004231
    167      -0.000715   0.000395  -0.004702   0.029776  -0.003054   0.025243
    168      -0.239376  -0.038217  -0.000002   0.044588   0.020239   0.017189
    169      -0.034782  -0.024612   0.021159  -0.049559  -0.037248   0.014496
    170       0.040619  -0.017011  -0.001312   0.056495   0.003015   0.015053
    171      -0.400508   0.016232   0.011444   0.025317   0.030562   0.071002
    172      -0.073035  -0.003789   0.017781  -0.078797  -0.044771   0.028085
    173       0.041095  -0.014996  -0.002928   0.049935   0.000233   0.015232
    174      -0.276784  -0.118544  -0.008937   0.086366   0.045379  -0.074745
    175      -0.022622  -0.033635   0.022342  -0.037932  -0.033745   0.007582
    176       0.091777  -0.038523   0.003532   0.091697   0.010993   0.003626
    177      -0.474527  -0.129211  -0.004523   0.100287   0.076464  -0.092610
    178      -0.053380  -0.018759   0.019946  -0.059190  -0.038774   0.017136
    179       0.131242  -0.053450   0.005815   0.113069   0.015006  -0.005567
    180      -0.076007  -0.195655  -0.024557   0.118019   0.034455  -0.155101
    181       0.028923  -0.061821   0.026486   0.000684  -0.023709  -0.011348
    182       0.090834  -0.040445   0.005627   0.099298   0.014283   0.003957
    183      -0.105720  -0.270670  -0.033262   0.158514   0.057032  -0.241970
    184       0.038471  -0.069345   0.027302   0.009998  -0.020881  -0.017099
    185       0.127872  -0.056006   0.009665   0.125957   0.020922  -0.003783
    186       0.155476  -0.182694  -0.029695   0.101596  -0.003889  -0.128630
    187       0.066398  -0.080497   0.029583   0.027493  -0.017105  -0.023000
    188       0.042780  -0.022083   0.002522   0.072660   0.009182   0.015007
    189       0.314819  -0.244199  -0.042160   0.127237  -0.013469  -0.189942
    190       0.103607  -0.103062   0.032836   0.058117  -0.008971  -0.038794
    191       0.038238  -0.022370   0.004437   0.078070   0.011985   0.016452
    192       0.183540  -0.100360  -0.019993   0.059207  -0.027567  -0.035036
    193       0.055482  -0.070260   0.028729   0.015359  -0.020919  -0.015085
    194      -0.002154  -0.001954  -0.002660   0.037557   0.000673   0.025409
    195       0.356591  -0.094644  -0.024144   0.051920  -0.054313  -0.023589
    196       0.092947  -0.087346   0.030466   0.038013  -0.017112  -0.025821
    197      -0.049846   0.014883  -0.004338   0.014917  -0.001772   0.035781
    198       0.019318   0.050349   0.012554   0.016134   0.008804   0.032052
    199      -0.007595  -0.021657   0.036661  -0.036457  -0.027869   0.017671
    200      -0.019232   0.007105  -0.034175  -0.001852  -0.034055   0.022691
    201       0.010986  -0.001858   0.026877   0.018315   0.048384   0.046261
    202       0.019032   0.069977  -0.017631   0.020663  -0.005968   0.028002
    203       0.012045   0.022016  -0.138814  -0.017394   0.176280  -0.061625
    204       0.007106  -0.028334   0.004165   0.006769   0.059775   0.030876
    205       0.013716   0.035979  -0.026251   0.008264  -0.009350   0.016462
    206       0.008144   0.004673  -0.060060  -0.013957   0.100728  -0.032849
    207      -0.005393  -0.081470  -0.015434  -0.018021   0.027900   0.022978
    208       0.012944   0.045288  -0.075402   0.002315   0.013361   0.008337
    209       0.011533  -0.005526   0.040188   0.002011   0.061100  -0.014831
    210      -0.013571  -0.103611  -0.050750  -0.045547   0.002518   0.034725
    211       0.017279   0.087205  -0.145315  -0.002940   0.052643   0.013802
    212       0.021087   0.009230   0.114235   0.041489   0.081325  -0.032859
    213      -0.010292  -0.081065  -0.061745  -0.045327   0.008366   0.049050
    214       0.021530   0.114185  -0.160396  -0.000405   0.066096   0.025010
    215       0.025977   0.027561   0.092850   0.057338   0.129272  -0.061360
    216      -0.025851  -0.154071  -0.074748  -0.074313  -0.028447   0.028257
    217       0.016189   0.094326  -0.198907  -0.012609   0.076725   0.004468
    218       0.024602   0.002246   0.215743   0.062823   0.040941  -0.014853
    219      -0.032235  -0.171220  -0.103623  -0.096456  -0.047684   0.037628
    220       0.019579   0.127072  -0.254537  -0.017454   0.107562   0.008808
    221       0.032151   0.013973   0.275594   0.095004   0.056274  -0.029254
    222      -0.030061  -0.182835  -0.062312  -0.075077  -0.034764   0.009539
    223       0.010702   0.059557  -0.181452  -0.016268   0.061074  -0.010673
    224       0.018530  -0.019819   0.240658   0.043302  -0.018485   0.021845
    225      -0.039887  -0.223353  -0.081471  -0.098116  -0.059262   0.004114
    226       0.009717   0.064708  -0.223676  -0.024130   0.079618  -0.018293
    227       0.021469  -0.024642   0.320413   0.060386  -0.049759   0.036472
    228      -0.021838  -0.160321  -0.025935  -0.046740  -0.009805  -0.002289
    229       0.006386   0.018050  -0.111140  -0.010304   0.021748  -0.016174
    230       0.008824  -0.035622   0.165036   0.002220  -0.038366   0.040093
    231      -0.025072  -0.182381  -0.016160  -0.047144  -0.014769  -0.016965
    232       0.002067  -0.009106  -0.097439  -0.013140   0.009220  -0.028119
    233       0.003875  -0.053843   0.183857  -0.013938  -0.085513   0.069203
    234      -0.009633  -0.110037  -0.004019  -0.018906   0.021775   0.004601
    235       0.007496   0.010972  -0.059326  -0.001379  -0.001510  -0.006516
    236       0.005464  -0.028110   0.067152  -0.017262   0.001074   0.021481
    237      -0.003340  -0.092941   0.021920   0.001640   0.041761  -0.004588
    238       0.004107  -0.022013  -0.005422   0.002272  -0.031678  -0.010900
    239      -0.002002  -0.039290   0.010470  -0.047240  -0.015179   0.035986
    240       0.012507  -0.012278  -0.005735   0.013555   0.094995   0.021347
    241       0.008829  -0.004946  -0.002092  -0.000046  -0.029287   0.011377
    242       0.001584  -0.006189  -0.053389  -0.021256   0.054451  -0.017065
    243       0.022648   0.036925  -0.003370  -0.004542   0.075240   0.023802
    244       0.009558  -0.012219  -0.013411   0.000629  -0.025551   0.008151
    245      -0.009002  -0.000148  -0.043457  -0.001847  -0.004835   0.003730
                 12         13         14         15         16         17    
      0       0.002113   0.065662   0.046650   0.016733   0.061664  -0.019347
      1      -0.006354  -0.031731  -0.002270   0.008765  -0.004839   0.030070
      2      -0.011855  -0.037171   0.008792  -0.019626   0.027928  -0.039293
      3      -0.005549   0.033161   0.040593   0.008207   0.069281  -0.020031
      4      -0.018678  -0.031321   0.057151  -0.051342   0.093737   0.011003
      5      -0.005864   0.007233   0.046438  -0.010895   0.032467  -0.015298
      6       0.008579  -0.031868   0.020393   0.052003   0.008828   0.002874
      7      -0.004751  -0.000256  -0.010491   0.014632  -0.016090   0.034495
      8      -0.010168  -0.002940  -0.004965  -0.006285   0.008587  -0.032667
      9      -0.001322   0.016911   0.000954   0.023609   0.028225  -0.016531
     10      -0.004716  -0.012550   0.039866  -0.029096   0.031575   0.036304
     11      -0.007136  -0.015132   0.016281  -0.005114   0.013981  -0.019250
     12       0.004643   0.019793   0.025442   0.033100   0.031690  -0.009102
     13      -0.006706  -0.022036   0.001253   0.006610  -0.000130   0.028646
     14      -0.011085  -0.020995   0.002157  -0.009461   0.015572  -0.035580
     15       0.001402   0.009943  -0.002897   0.029710   0.012062  -0.019590
     16      -0.006788  -0.023240   0.017230  -0.010527   0.018650   0.028157
     17      -0.010048  -0.018226   0.000378   0.002800   0.009026  -0.028687
     18       0.001355   0.002127  -0.009068   0.025275   0.000665  -0.023621
     19      -0.005748  -0.011260   0.027039   0.001642   0.033623   0.036391
     20      -0.007547  -0.017593   0.003168   0.017626   0.010876  -0.018908
     21      -0.002252  -0.005744  -0.023161   0.020617  -0.005685  -0.028261
     22      -0.008121  -0.038482   0.009165  -0.035513  -0.009750   0.006349
     23      -0.014960  -0.023919  -0.027401   0.022252   0.013759  -0.011621
     24      -0.004550  -0.025752  -0.038019   0.003897  -0.025690  -0.035777
     25      -0.018358  -0.049660  -0.027230  -0.035931  -0.028737  -0.027504
     26       0.008006   0.010583   0.060735   0.031956   0.065868   0.066853
     27      -0.003350  -0.028029  -0.033957  -0.003008  -0.028895  -0.039005
     28      -0.025631  -0.046935  -0.053780  -0.007450  -0.018740  -0.015407
     29       0.030776   0.046146   0.158160   0.001974   0.085025   0.068619
     30      -0.008471  -0.043070  -0.058814  -0.004198  -0.041902  -0.040375
     31      -0.019281  -0.065604  -0.027121  -0.079067  -0.069980  -0.081427
     32       0.001565   0.002704   0.017964   0.088818   0.103436   0.149133
     33      -0.010420  -0.059247  -0.071577  -0.018892  -0.060591  -0.047877
     34      -0.027015  -0.074073  -0.056134  -0.079370  -0.084772  -0.109673
     35       0.019479   0.031011   0.089116   0.098806   0.147499   0.215943
     36      -0.009776  -0.039611  -0.064414   0.006288  -0.034842  -0.035901
     37      -0.009011  -0.068938   0.016884  -0.124522  -0.092393  -0.097905
     38      -0.029358  -0.041904  -0.125343   0.140009   0.088474   0.147469
     39      -0.012577  -0.052346  -0.080261   0.001079  -0.045885  -0.037871
     40      -0.008814  -0.079813   0.022393  -0.160612  -0.124320  -0.140379
     41      -0.035358  -0.049419  -0.166710   0.190187   0.119739   0.214814
     42      -0.007151  -0.019287  -0.047628   0.022618  -0.013524  -0.028324
     43       0.001181  -0.058123   0.054538  -0.121419  -0.072028  -0.056106
     44      -0.052482  -0.076369  -0.213966   0.124038   0.033309   0.055151
     45      -0.007877  -0.015941  -0.050256   0.030216  -0.007660  -0.024779
     46       0.009112  -0.061482   0.088548  -0.155140  -0.088883  -0.066405
     47      -0.077246  -0.111703  -0.327655   0.162526   0.021865   0.049639
     48      -0.003096  -0.001875  -0.025569   0.029594   0.001839  -0.024146
     49       0.001065  -0.043296   0.046967  -0.074926  -0.030895  -0.003810
     50      -0.044011  -0.065599  -0.157659   0.061335  -0.003880  -0.023509
     51      -0.000308   0.014289  -0.009936   0.041722   0.019795  -0.017808
     52       0.007929  -0.036797   0.071267  -0.072076  -0.018306   0.023968
     53      -0.059828  -0.088634  -0.217213   0.048925  -0.039994  -0.083466
     54       0.009742  -0.035629  -0.009340   0.055808  -0.028036  -0.000528
     55       0.000773   0.019262  -0.020868   0.024536  -0.037647   0.055648
     56      -0.012522  -0.008485   0.009665  -0.012080   0.030511  -0.039629
     57       0.007248   0.022446  -0.039338   0.016154  -0.029361   0.006826
     58       0.006137  -0.132142   0.065880   0.125547  -0.021516   0.035256
     59      -0.017591   0.010795   0.037423  -0.034862   0.083380  -0.043828
     60       0.001796   0.127522  -0.083679  -0.055478  -0.017561   0.018526
     61       0.006769  -0.179175   0.107211   0.149205  -0.003188   0.020305
     62      -0.017052  -0.042681   0.087963  -0.008726   0.107646  -0.062162
     63       0.009748   0.020982  -0.056798   0.018096  -0.059177   0.006999
     64       0.006602  -0.105060   0.027138   0.118724  -0.045083   0.052555
     65      -0.018643   0.002929   0.056047  -0.033537   0.101861  -0.049234
     66       0.008499  -0.041421   0.002481   0.058957  -0.012095  -0.000791
     67       0.008758  -0.220208   0.123189   0.180477  -0.005662   0.019723
     68      -0.020744   0.080485  -0.008089  -0.073320   0.080386  -0.025333
     69       0.006470   0.058438  -0.080733  -0.008070  -0.056510   0.010862
     70      -0.001697   0.144951  -0.092823  -0.051111  -0.058224   0.080731
     71      -0.013073  -0.095499   0.030413   0.028294   0.022560  -0.069180
     72       0.008562   0.004343  -0.048578   0.029017  -0.051649   0.001909
     73      -0.006222   0.273093  -0.172758  -0.137250  -0.076507   0.101510
     74      -0.008626  -0.157641   0.050052   0.079405  -0.002787  -0.080841
     75       0.008052   0.029853  -0.086335   0.012145  -0.082522   0.001233
     76       0.003103   0.120742  -0.063998  -0.014030  -0.061169   0.085881
     77      -0.015094  -0.078165   0.023390   0.009832   0.032332  -0.067479
     78       0.000313   0.212161  -0.162758  -0.114107  -0.058253   0.038324
     79      -0.003906   0.134014  -0.094506  -0.056811  -0.052359   0.072681
     80      -0.015873  -0.112911   0.028992   0.022150   0.030019  -0.080089
     81       0.017214  -0.193697   0.055634   0.165313  -0.043909  -0.024761
     82       0.003468   0.070573  -0.047890   0.005240  -0.055075   0.075457
     83      -0.008997   0.055702  -0.024211  -0.035597   0.008148  -0.015436
     84       0.020020  -0.200458   0.028537   0.175450  -0.081001  -0.035249
     85       0.007596   0.088180  -0.053769   0.007794  -0.067535   0.091053
     86      -0.011268   0.052780  -0.012571  -0.040139   0.025428  -0.016479
     87       0.018946  -0.238079   0.078936   0.195082  -0.042241  -0.030458
     88       0.000550   0.177640  -0.111140  -0.063687  -0.069714   0.087692
     89      -0.003760   0.038028  -0.043769  -0.011774  -0.033273  -0.021820
     90       0.018342  -0.259601   0.106777   0.206616  -0.021124  -0.027852
     91       0.004474  -0.015249   0.001678   0.056294  -0.040057   0.061438
     92      -0.009032   0.121966  -0.039985  -0.071463   0.015940   0.008684
     93      -0.005035   0.014942   0.001916   0.011419   0.016999  -0.017361
     94       0.006642   0.006189   0.023751  -0.013782   0.019852   0.033754
     95      -0.006036  -0.011462   0.011645  -0.009154   0.002252  -0.019374
     96      -0.004358   0.014110   0.033021  -0.020738  -0.033056   0.011802
     97       0.013337   0.025827  -0.044912   0.029074   0.051890  -0.022089
     98      -0.008360  -0.018574   0.032330  -0.019947  -0.001062  -0.003347
     99      -0.017020  -0.002356   0.043824  -0.056623  -0.098000   0.021266
    100       0.036262   0.061074  -0.077569   0.077054   0.116646  -0.047039
    101      -0.010686  -0.019150   0.027860  -0.034018  -0.036902  -0.005508
    102      -0.018727  -0.006018   0.068993  -0.085839  -0.144572   0.048248
    103       0.044200   0.078534  -0.130426   0.115071   0.154825  -0.095792
    104      -0.013207  -0.024687   0.043275  -0.044225  -0.045871   0.008412
    105      -0.027825  -0.014594   0.021661  -0.054559  -0.104885  -0.001267
    106       0.049031   0.073658  -0.041615   0.074621   0.133989  -0.012924
    107      -0.010115  -0.013782   0.004530  -0.034979  -0.060307  -0.023285
    108      -0.037730  -0.028021   0.032241  -0.084627  -0.159487   0.007639
    109       0.066719   0.101329  -0.069896   0.114015   0.188563  -0.033593
    110      -0.012064  -0.014975   0.002870  -0.046627  -0.088240  -0.023389
    111      -0.025443  -0.009649  -0.015679  -0.010982  -0.036025  -0.034226
    112       0.037805   0.048448   0.033766   0.016563   0.074544   0.047070
    113      -0.006377  -0.005538  -0.018387  -0.018828  -0.045809  -0.041214
    114      -0.033145  -0.018330  -0.035697  -0.004915  -0.033874  -0.052460
    115       0.046357   0.056077   0.065953   0.008527   0.078702   0.075010
    116      -0.004900   0.001196  -0.039375  -0.016554  -0.062099  -0.056825
    117      -0.014311   0.005185  -0.024650   0.020834   0.021712  -0.039559
    118       0.017435   0.015925   0.064912  -0.025492   0.020617   0.067259
    119      -0.004966  -0.005910  -0.013286  -0.007052  -0.014775  -0.037080
    120      -0.013598   0.008487  -0.047788   0.048171   0.060788  -0.056911
    121       0.011427  -0.000919   0.116206  -0.061122  -0.008996   0.104653
    122      -0.003271  -0.001391  -0.028092   0.002243  -0.007717  -0.048083
    123       0.009396   0.032190   0.046748  -0.011289  -0.019008   0.036399
    124      -0.002863   0.009419  -0.076540   0.014408   0.011631  -0.065434
    125      -0.009422  -0.027025   0.055442  -0.015206   0.033014   0.018319
    126      -0.016322   0.003257   0.047003  -0.057438  -0.115714   0.063456
    127      -0.003794   0.012168  -0.106888   0.011636  -0.009086  -0.126805
    128       0.006227  -0.006837   0.034562   0.012197   0.080141  -0.040515
    129      -0.028734  -0.010625   0.049430  -0.084120  -0.170140   0.078320
    130       0.024805   0.050901  -0.132412   0.052865   0.058308  -0.196591
    131       0.005571  -0.005100   0.027374   0.003910   0.057028  -0.052180
    132      -0.004583   0.019302   0.043557  -0.043205  -0.091538   0.053582
    133      -0.015562  -0.001398  -0.114861  -0.007137  -0.050506  -0.137455
    134       0.002332  -0.015853   0.052451   0.014120   0.097204  -0.006928
    135      -0.034817  -0.021424   0.053347  -0.083168  -0.162178   0.083169
    136      -0.020632  -0.010394  -0.093425  -0.013289  -0.051356  -0.089574
    137       0.023509   0.016467   0.011200   0.039416   0.121935  -0.102567
    138       0.026650   0.051122   0.045221   0.019596   0.046325   0.010623
    139      -0.039556  -0.038308  -0.062600  -0.034933  -0.071061  -0.018660
    140      -0.006657  -0.027952   0.061605  -0.002989   0.071160   0.011722
    141       0.007149   0.029061   0.027665   0.004456   0.003209   0.005541
    142      -0.058429  -0.062044  -0.057711  -0.059420  -0.114077   0.003377
    143       0.004572  -0.010377   0.029946   0.024403   0.098601  -0.037629
    144       0.037519   0.063684   0.057635   0.025174   0.063746   0.021255
    145      -0.051117  -0.048027  -0.088408  -0.043710  -0.110769  -0.038963
    146      -0.008300  -0.033637   0.072739  -0.000835   0.090311   0.019448
    147       0.048119   0.074721   0.045964   0.052612   0.115764  -0.014659
    148      -0.037777  -0.040866  -0.032890  -0.040196  -0.054208   0.011899
    149      -0.015216  -0.041530   0.085624  -0.022785   0.052549   0.048952
    150       0.033231   0.063876   0.057067   0.018265   0.029620   0.060218
    151       0.017725   0.037321  -0.086248   0.042906   0.058099  -0.092332
    152      -0.028569  -0.053618   0.089081  -0.046231  -0.016668   0.105560
    153       0.054274   0.090024   0.052374   0.053775   0.101462   0.029399
    154       0.022266   0.041482  -0.066593   0.049704   0.077886  -0.053541
    155      -0.038785  -0.067239   0.105209  -0.063573  -0.048728   0.152714
    156       0.043855   0.078503   0.062191   0.031105   0.048070   0.077768
    157       0.003857   0.020078  -0.098472   0.022555   0.017778  -0.114402
    158      -0.027029  -0.054360   0.097436  -0.038876   0.010306   0.105969
    159       0.019994   0.048004   0.061920  -0.005433  -0.021639   0.091205
    160       0.041889   0.070664  -0.102249   0.078546   0.114489  -0.128457
    161      -0.033383  -0.058052   0.088834  -0.057321  -0.046812   0.123029
    162      -0.004757   0.018810   0.021108   0.011683   0.047655  -0.008953
    163      -0.011085  -0.022219   0.047363  -0.038807   0.059923   0.028235
    164      -0.001689   0.000585   0.026741  -0.002001   0.000219   0.000900
    165      -0.003174   0.007524   0.012787   0.008157   0.032522  -0.000531
    166      -0.006582  -0.017068   0.043058  -0.033126   0.044060   0.042677
    167       0.010511   0.017018   0.016141   0.014185  -0.047878   0.039958
    168       0.001356   0.013529  -0.012692   0.027425  -0.047860   0.048805
    169      -0.015913  -0.030188   0.047450  -0.044414   0.071944   0.014508
    170       0.020086   0.030704   0.012492   0.025408  -0.074455   0.068405
    171      -0.001046   0.031313  -0.032221   0.052329  -0.096672   0.095975
    172      -0.026286  -0.044060   0.051405  -0.055965   0.101796  -0.016316
    173       0.017476   0.025896   0.014954   0.020609  -0.063099   0.057058
    174       0.010908  -0.003980  -0.013205   0.014475  -0.071995   0.037108
    175      -0.011873  -0.025522   0.045882  -0.040460   0.061042   0.025481
    176       0.032892   0.049639   0.007363   0.041272  -0.110060   0.109093
    177       0.015772   0.000052  -0.034386   0.030050  -0.142690   0.078262
    178      -0.019379  -0.035409   0.048677  -0.048676   0.080218   0.004160
    179       0.040434   0.059646   0.005265   0.049137  -0.127052   0.129409
    180       0.015801  -0.028302   0.013782  -0.019504  -0.008250  -0.029464
    181       0.001608  -0.008581   0.040284  -0.026060   0.026033   0.062281
    182       0.035975   0.055477   0.004237   0.047089  -0.122925   0.122663
    183       0.024948  -0.045272   0.015225  -0.032877  -0.024933  -0.045802
    184       0.004792  -0.005049   0.038933  -0.022964   0.017280   0.070474
    185       0.045721   0.070163  -0.000724   0.059742  -0.150833   0.153318
    186       0.009576  -0.031007   0.039058  -0.036220   0.073944  -0.073166
    187       0.011066   0.004129   0.036463  -0.015395   0.000065   0.089393
    188       0.026489   0.042421   0.006814   0.036988  -0.099606   0.096333
    189       0.013359  -0.049018   0.061041  -0.062219   0.124193  -0.122562
    190       0.021851   0.017909   0.032735  -0.003990  -0.030760   0.121049
    191       0.028853   0.047447   0.004042   0.042072  -0.111645   0.108603
    192       0.000097  -0.012004   0.037735  -0.021189   0.089604  -0.054518
    193       0.006963  -0.000289   0.038049  -0.019381   0.012287   0.077253
    194       0.013590   0.022685   0.012440   0.020172  -0.061202   0.052877
    195      -0.002910  -0.013573   0.058466  -0.033984   0.147283  -0.083969
    196       0.014630   0.009091   0.036218  -0.012052  -0.002449   0.094933
    197       0.005834   0.012951   0.012205   0.013556  -0.047627   0.033443
    198       0.001476   0.018617  -0.011366   0.029929   0.012298  -0.021096
    199      -0.005783  -0.008396   0.053998  -0.038836   0.046065   0.043744
    200      -0.010194  -0.023803   0.015373  -0.001811   0.018155  -0.022297
    201      -0.007941  -0.062247  -0.094397  -0.098996   0.061445   0.114410
    202       0.008600  -0.011115  -0.015632   0.066227  -0.035694   0.003364
    203      -0.009292   0.069785  -0.027506  -0.175935   0.031012  -0.078716
    204      -0.015408  -0.042879  -0.081149  -0.114171   0.057532   0.088593
    205       0.004866   0.009453   0.005231   0.071351  -0.045450  -0.024262
    206       0.011668   0.058893  -0.003802  -0.073031   0.008334  -0.064817
    207      -0.009608  -0.006567  -0.034083  -0.056369   0.033104   0.040339
    208       0.000771   0.015256  -0.000562   0.048448  -0.036827  -0.027694
    209       0.020498   0.041642  -0.001382  -0.036499  -0.006699  -0.053123
    210       0.103746  -0.008024  -0.022365  -0.041787   0.022755   0.017416
    211       0.074894  -0.014154  -0.045860  -0.030189  -0.006633   0.004293
    212      -0.161483   0.054845  -0.000517  -0.027090  -0.003992  -0.034442
    213       0.181201  -0.040641  -0.056670  -0.085250   0.035887   0.042658
    214       0.136527  -0.045047  -0.082029  -0.079240   0.009783   0.032269
    215      -0.310197   0.083098   0.004526  -0.041919   0.011677  -0.027626
    216       0.122027   0.032560   0.033190   0.026753  -0.003663  -0.038233
    217       0.072175  -0.003647  -0.044962  -0.048832   0.004447   0.001800
    218      -0.158486   0.030443  -0.009377  -0.001658  -0.021070  -0.022846
    219       0.214837   0.031140   0.042051   0.036677  -0.011639  -0.056925
    220       0.133620  -0.027577  -0.080757  -0.112419   0.029275   0.028272
    221      -0.307977   0.040937  -0.008748   0.007474  -0.019014  -0.006634
    222       0.021005   0.075822   0.078320   0.083735  -0.019723  -0.070202
    223      -0.010025   0.038002   0.002757   0.015188  -0.016012  -0.034406
    224       0.036715  -0.008720  -0.021088   0.009017  -0.040475  -0.031088
    225       0.033068   0.108875   0.123386   0.139377  -0.040064  -0.113629
    226      -0.014476   0.047630   0.005288   0.003260  -0.007635  -0.037223
    227       0.043480  -0.030214  -0.030917   0.024603  -0.053578  -0.020943
    228      -0.095065   0.076935   0.066061   0.069558  -0.009539  -0.046264
    229      -0.086463   0.067295   0.047539   0.094360  -0.046673  -0.066170
    230       0.223983  -0.020833  -0.020560  -0.000392  -0.043266  -0.052399
    231      -0.175431   0.110492   0.101265   0.114383  -0.021752  -0.070126
    232      -0.152230   0.099948   0.085285   0.145314  -0.062564  -0.093836
    233       0.380936  -0.051499  -0.029294   0.007779  -0.058847  -0.060317
    234      -0.106405   0.035234   0.009207  -0.002435   0.017086   0.008812
    235      -0.077967   0.055470   0.045007   0.109092  -0.056996  -0.063179
    236       0.209535   0.005181  -0.010021  -0.020533  -0.026595  -0.062911
    237      -0.192932   0.036329   0.000231  -0.014053   0.026134   0.028245
    238      -0.135648   0.079941   0.081589   0.172779  -0.081649  -0.090263
    239       0.352285  -0.005994  -0.011821  -0.029262  -0.029487  -0.079128
    240      -0.023860  -0.046054  -0.097923  -0.164872   0.067832   0.090440
    241       0.003709   0.026027   0.029906   0.094591  -0.060961  -0.046875
    242       0.024541   0.058988   0.013596  -0.003744  -0.003067  -0.061387
    243       0.001328  -0.051139  -0.023830   0.003042   0.011770   0.037697
    244      -0.002841   0.003388   0.002832   0.028408  -0.014948   0.026369
    245      -0.003623   0.014816  -0.005718   0.008578  -0.008074  -0.032200
                 18         19         20         21         22         23    
      0      -0.011332  -0.038311  -0.034504  -0.015490  -0.056453  -0.074230
      1       0.029122   0.009034  -0.002656   0.002817  -0.045140   0.093734
      2       0.042468  -0.009650   0.025822   0.012094   0.017951   0.062284
      3      -0.042167  -0.006354  -0.045060   0.004153  -0.020401  -0.132968
      4      -0.055929   0.039523   0.009232   0.049915   0.040391  -0.075887
      5       0.041530  -0.005302  -0.044955  -0.032033  -0.097514  -0.205900
      6       0.047606  -0.003214  -0.048452  -0.009851  -0.077644   0.009630
      7       0.040524   0.024551  -0.036267   0.010457  -0.021447   0.067899
      8       0.059759   0.013680  -0.017739   0.027926   0.048432   0.049877
      9      -0.015545  -0.002761  -0.024679   0.015360   0.037219   0.067211
     10      -0.042242   0.010276   0.004315  -0.009025  -0.020383  -0.020742
     11       0.056609   0.010588  -0.018710   0.007766  -0.006699  -0.009959
     12       0.022944  -0.022961  -0.033682  -0.012038  -0.057018  -0.000210
     13       0.023849   0.007586  -0.006202   0.002630  -0.044160   0.080278
     14       0.048831   0.004496   0.001343   0.024108   0.027159   0.055802
     15       0.013972  -0.023063  -0.026290  -0.012352  -0.015417   0.056691
     16      -0.002408  -0.001905   0.008423  -0.007439  -0.039565   0.043893
     17       0.070697   0.012738  -0.012665   0.028998   0.017869   0.054681
     18       0.020688  -0.029311  -0.030795  -0.027341  -0.029555   0.049798
     19       0.004135   0.004015   0.012582   0.010776  -0.041365   0.054130
     20       0.109596   0.008909  -0.013935   0.023357  -0.015006   0.056875
     21      -0.014032  -0.022095  -0.030162  -0.024212  -0.001051   0.044595
     22      -0.015500  -0.005143   0.001777  -0.020939  -0.031547   0.019802
     23       0.038071   0.017503  -0.009767   0.028758   0.039945   0.075160
     24      -0.060937  -0.014021  -0.032797  -0.048156   0.014857   0.000009
     25       0.010051  -0.009719   0.001119   0.059045  -0.030016  -0.006719
     26       0.008972   0.022327  -0.007483  -0.130853   0.027217   0.159422
     27      -0.068023  -0.007971  -0.031542  -0.054311   0.019550  -0.006209
     28       0.029736  -0.030828  -0.001211   0.090226  -0.049645   0.000577
     29       0.043086   0.044669  -0.005267  -0.194548   0.043778   0.249950
     30      -0.101523  -0.011881  -0.036506  -0.063791   0.024852  -0.044107
     31       0.013575   0.004601  -0.005810   0.092590   0.015182  -0.028791
     32      -0.076664   0.002965  -0.002842  -0.216442  -0.031722   0.112225
     33      -0.140014  -0.007467  -0.040933  -0.085939   0.040337  -0.079380
     34       0.035581   0.001932  -0.005893   0.165381   0.019108  -0.052660
     35      -0.101347   0.006063   0.000067  -0.362154  -0.049958   0.186255
     36      -0.092447  -0.015749  -0.034892  -0.050517   0.013895  -0.042179
     37      -0.006331   0.021762  -0.012911   0.026547   0.061425  -0.005378
     38      -0.136604  -0.019282   0.000540  -0.106017  -0.082059  -0.049408
     39      -0.122472  -0.013913  -0.036739  -0.061833   0.018855  -0.073973
     40       0.000103   0.034298  -0.017616   0.048763   0.102465  -0.010748
     41      -0.208213  -0.036785   0.004633  -0.166099  -0.141136  -0.105029
     42      -0.044433  -0.022009  -0.031002  -0.024440  -0.001529   0.003958
     43      -0.034466   0.021390  -0.013534  -0.073126   0.052021   0.025674
     44      -0.104303  -0.015189   0.000016   0.089736  -0.052494  -0.140685
     45      -0.036319  -0.024751  -0.029502  -0.014048  -0.008869   0.007918
     46      -0.050895   0.033485  -0.019375  -0.130509   0.084377   0.042165
     47      -0.153601  -0.028222   0.003874   0.188310  -0.087115  -0.273266
     48      -0.005116  -0.024564  -0.028133  -0.012848  -0.008541   0.048415
     49      -0.039447   0.006673  -0.006704  -0.090468   0.002475   0.033931
     50      -0.015524   0.003582  -0.005972   0.142299   0.013924  -0.061670
     51       0.031902  -0.027152  -0.025053   0.003028  -0.021310   0.085960
     52      -0.058751   0.006569  -0.007400  -0.150754  -0.002081   0.050310
     53       0.002370   0.004783  -0.006357   0.257089   0.030093  -0.117760
     54       0.030177   0.016286  -0.042801   0.002607  -0.014204   0.006960
     55       0.079746   0.062161  -0.112467   0.007717   0.013561   0.006220
     56       0.052381  -0.006594   0.006471   0.025069   0.016296   0.076569
     57       0.043236   0.010322  -0.031059   0.000535  -0.023485   0.019219
     58       0.046714   0.069153  -0.139699   0.011072   0.016012  -0.021279
     59       0.057514  -0.048165   0.035097   0.014936  -0.078561   0.105581
     60       0.070156  -0.009525  -0.010061  -0.004320  -0.064265   0.038805
     61       0.009806   0.053400  -0.112165   0.004076   0.008160  -0.002478
     62       0.011476  -0.069274   0.070677   0.005495  -0.090144   0.128539
     63       0.027411   0.027215  -0.024563   0.001339   0.035514   0.018346
     64       0.095345   0.095398  -0.189809   0.023397   0.026279  -0.053362
     65       0.047902  -0.062790   0.048593   0.010686  -0.103998   0.115739
     66       0.039012   0.008450  -0.048879   0.003029  -0.046594   0.007144
     67       0.015720   0.064684  -0.138542   0.009184   0.011508  -0.022372
     68       0.112836  -0.042355   0.002534   0.023232  -0.108870   0.086815
     69       0.047883   0.020775  -0.020631   0.008345   0.011234   0.042505
     70       0.122795   0.072528  -0.123800   0.004877   0.023172   0.007631
     71      -0.000809  -0.018872   0.064960   0.040253   0.040348   0.133496
     72       0.029194   0.024380  -0.029480   0.009386   0.024943   0.019955
     73       0.163493   0.070051  -0.106410   0.004747   0.010747   0.053849
     74      -0.035573   0.012889   0.037402   0.051859   0.143679   0.075858
     75       0.021486   0.039500  -0.018817   0.020884   0.087819   0.033070
     76       0.121231   0.101626  -0.189489   0.001408   0.074899  -0.092151
     77       0.008560  -0.034362   0.084907   0.037011  -0.001877   0.167656
     78       0.107663   0.003659   0.001623   0.000388  -0.055907   0.106289
     79       0.114895   0.054182  -0.084884   0.007642  -0.007049   0.062877
     80      -0.011986  -0.042952   0.116680   0.043812   0.001015   0.206562
     81      -0.015979   0.041345  -0.070281   0.014667   0.050531  -0.032034
     82       0.114310   0.086883  -0.160864   0.003045   0.043161  -0.040219
     83       0.095784   0.024089  -0.053324   0.019665   0.054051   0.018548
     84      -0.028253   0.052794  -0.053921   0.023955   0.111498  -0.020299
     85       0.140107   0.114386  -0.218473  -0.001672   0.080338  -0.101464
     86       0.092032   0.011371  -0.041290   0.017712   0.020598   0.032836
     87      -0.028098   0.046318  -0.080191   0.016512   0.060327  -0.046061
     88       0.141917   0.080165  -0.137701  -0.000007   0.040213  -0.010587
     89       0.089931   0.049068  -0.065546   0.027787   0.134098  -0.001045
     90      -0.027306   0.043476  -0.096051   0.012810   0.033031  -0.060162
     91       0.085597   0.083653  -0.161173   0.006542   0.035209  -0.044397
     92       0.135896   0.034323  -0.096714   0.008805   0.040889  -0.021793
     93      -0.018603   0.016952  -0.017144   0.021619   0.042763   0.060962
     94      -0.023198  -0.011761  -0.013081  -0.032765  -0.035609  -0.020488
     95       0.060856   0.018718  -0.016825   0.004219  -0.006961  -0.011837
     96      -0.009315   0.029431   0.005597   0.000580  -0.014210  -0.006271
     97      -0.004487  -0.030072  -0.044138  -0.011969   0.029907   0.034381
     98       0.053216   0.024123  -0.008978  -0.001002  -0.022505  -0.021576
     99      -0.017322   0.047786   0.024163  -0.042455  -0.058260  -0.040717
    100       0.031762  -0.056952  -0.066988   0.046415   0.079668   0.051475
    101       0.061997   0.030024  -0.001002  -0.018034  -0.044186  -0.048293
    102      -0.009439   0.042506   0.034353  -0.062812  -0.103649  -0.096505
    103       0.047364  -0.052084  -0.078233   0.072624   0.130904   0.098146
    104       0.056278   0.028832   0.001867  -0.024938  -0.057405  -0.059241
    105      -0.036073   0.071346   0.029890  -0.055855  -0.038981   0.005654
    106       0.049347  -0.088302  -0.075556   0.065670   0.056788  -0.002561
    107       0.075638   0.036328   0.002974  -0.026233  -0.045258  -0.053303
    108      -0.044242   0.091254   0.048485  -0.095466  -0.077375  -0.018112
    109       0.078976  -0.117218  -0.099370   0.116017   0.101290   0.009055
    110       0.079952   0.042865   0.010343  -0.042367  -0.062527  -0.070330
    111      -0.043530   0.065714   0.011239  -0.008579   0.036596   0.087809
    112       0.026548  -0.077494  -0.050938   0.006951  -0.032013  -0.075272
    113       0.084313   0.033003  -0.003592  -0.010106  -0.021154  -0.035131
    114      -0.057933   0.083776   0.016461  -0.007079   0.060508   0.131983
    115       0.038385  -0.100949  -0.057859   0.005852  -0.061199  -0.125752
    116       0.097032   0.038063  -0.001778  -0.011584  -0.018941  -0.039630
    117      -0.034027   0.033340  -0.015111   0.029558   0.073771   0.106875
    118      -0.010761  -0.032170  -0.017128  -0.042140  -0.073473  -0.074221
    119       0.075717   0.022293  -0.013666   0.004434  -0.003566  -0.014776
    120      -0.042260   0.025349  -0.030955   0.055636   0.118349   0.154851
    121      -0.025672  -0.017694  -0.000414  -0.075826  -0.123397  -0.112134
    122       0.080772   0.017871  -0.017015   0.013493   0.009585  -0.004480
    123       0.009331   0.015886   0.009766   0.042346  -0.010341  -0.023256
    124      -0.016242  -0.007467  -0.045810  -0.073815   0.013651   0.034121
    125       0.034034   0.013435  -0.016462   0.012346  -0.003666   0.010420
    126       0.008470  -0.078614  -0.044866   0.015498   0.001695  -0.038088
    127      -0.023091   0.093822   0.002604  -0.148026  -0.051547  -0.003540
    128       0.029637   0.143537   0.051817  -0.020719  -0.055475  -0.005196
    129       0.011118  -0.118799  -0.065603  -0.001618  -0.003306  -0.054401
    130      -0.005195   0.274145   0.105845  -0.171701  -0.134926  -0.033802
    131       0.038432   0.171078   0.069374  -0.043245  -0.088227  -0.029405
    132       0.026499  -0.037915  -0.016601   0.028700  -0.019444  -0.046177
    133      -0.036938   0.092835  -0.003879  -0.189955  -0.064003  -0.017914
    134       0.017649   0.071101   0.010178   0.017462   0.001215   0.030535
    135      -0.015744  -0.145794  -0.088442  -0.003605   0.030644  -0.031508
    136      -0.034960  -0.003257  -0.053353  -0.140660  -0.008762   0.010021
    137       0.027058   0.289820   0.130871  -0.060632  -0.120722  -0.029873
    138       0.004061   0.094307   0.054487   0.046496  -0.024790  -0.017114
    139      -0.035767  -0.152255  -0.133163  -0.086807   0.059205   0.054913
    140       0.018015   0.036390  -0.006044   0.011244   0.001435   0.028676
    141      -0.004681   0.032203   0.009238   0.020988  -0.006409  -0.004503
    142      -0.044499  -0.227071  -0.178035  -0.091063   0.081974   0.061772
    143       0.022489   0.102163   0.022840  -0.013651  -0.019543   0.028646
    144       0.014352   0.118507   0.076651   0.068334  -0.033192  -0.025671
    145      -0.035054  -0.175695  -0.157663  -0.118475   0.057779   0.053003
    146       0.004410   0.030302  -0.008525   0.016700   0.013456   0.041378
    147      -0.000010   0.183193   0.107861   0.047298  -0.042591  -0.015507
    148      -0.042108  -0.159669  -0.126534  -0.056844   0.066945   0.049793
    149       0.013367  -0.013547  -0.027402   0.031950   0.017961   0.027200
    150       0.035769   0.012143   0.019881   0.112913   0.011105  -0.021086
    151      -0.000853   0.065392  -0.001242  -0.056741  -0.009291   0.017808
    152       0.030343  -0.157139  -0.107604   0.052403   0.072271   0.049172
    153       0.034558   0.115054   0.079419   0.126583  -0.017749  -0.020410
    154      -0.000659   0.023362  -0.019528  -0.016110   0.023396   0.044953
    155       0.030332  -0.252671  -0.158720   0.069457   0.113892   0.069121
    156       0.051223  -0.007388   0.014721   0.151609   0.030182  -0.017668
    157      -0.008203   0.069419  -0.005443  -0.102205  -0.028633   0.001131
    158       0.013158  -0.126739  -0.091340   0.049484   0.065984   0.067677
    159       0.042410  -0.079694  -0.031418   0.115961   0.042795  -0.019314
    160       0.020014   0.147684   0.048111  -0.032055  -0.031541  -0.000703
    161       0.042463  -0.215513  -0.139119   0.062147   0.093918   0.044911
    162      -0.054818   0.016770  -0.021050   0.042876   0.062174  -0.014567
    163      -0.057138   0.028811   0.009125   0.026669   0.017543  -0.045755
    164       0.032173   0.006719  -0.027100  -0.014656  -0.047892  -0.103519
    165      -0.060625   0.031061  -0.000727   0.074210   0.112590   0.032699
    166      -0.069469   0.031150   0.017283   0.032808   0.029743  -0.027116
    167       0.004052   0.006113  -0.008776  -0.008848  -0.033366  -0.059722
    168      -0.078771   0.047085   0.030590   0.067249   0.094609   0.060089
    169      -0.049508   0.036645   0.005242   0.023398   0.015274  -0.062185
    170      -0.016867   0.000279   0.003179   0.001898  -0.018040  -0.026139
    171      -0.148908   0.089550   0.062669   0.104815   0.142058   0.100353
    172      -0.029367   0.044038  -0.007679   0.013544   0.001447  -0.097734
    173      -0.006950  -0.000530  -0.002424  -0.003212  -0.024844  -0.038536
    174       0.009236  -0.002027   0.016741  -0.007557  -0.015130   0.024480
    175      -0.055701   0.033562   0.009951   0.026194   0.019380  -0.050219
    176      -0.050304  -0.004876   0.021407   0.021906   0.010271   0.022060
    177       0.002395   0.006369   0.041889  -0.022950  -0.045285   0.044071
    178      -0.039999   0.037927   0.000521   0.017221   0.006133  -0.076153
    179      -0.066210  -0.009693   0.030145   0.031828   0.025230   0.048079
    180       0.119799  -0.070763  -0.034227  -0.076692  -0.107019  -0.048993
    181      -0.080946   0.025208   0.026221   0.039113   0.039325  -0.005878
    182      -0.063662  -0.002635   0.028794   0.029586   0.021183   0.038091
    183       0.210181  -0.122957  -0.054005  -0.155348  -0.221487  -0.095940
    184      -0.084870   0.022342   0.029566   0.040259   0.041171   0.003218
    185      -0.090027  -0.005130   0.043252   0.044623   0.043794   0.076622
    186       0.114642  -0.071948  -0.058111  -0.043324  -0.050900  -0.060201
    187      -0.100007   0.019376   0.037900   0.048724   0.053738   0.026819
    188      -0.043919   0.004017   0.017830   0.018350   0.004406   0.005169
    189       0.193809  -0.120674  -0.094758  -0.087039  -0.108938  -0.111190
    190      -0.119146   0.010726   0.050898   0.057922   0.066077   0.061847
    191      -0.055659   0.006145   0.024279   0.024438   0.012475   0.018249
    192       0.019481  -0.017307  -0.036975   0.035255   0.061832  -0.012704
    193      -0.094053   0.023029   0.032857   0.045746   0.050170   0.013897
    194      -0.008180   0.008417  -0.001831  -0.003025  -0.024902  -0.045515
    195       0.020767  -0.020551  -0.052607   0.054954   0.091606  -0.022250
    196      -0.107323   0.018281   0.040612   0.053052   0.061787   0.034959
    197       0.007000   0.014173  -0.009438  -0.013578  -0.039710  -0.066980
    198       0.008922  -0.011072  -0.024694   0.001680   0.023257   0.110488
    199      -0.074040   0.025274   0.002772   0.003439  -0.003143  -0.076466
    200       0.061398   0.003157  -0.016025   0.013573  -0.007185  -0.004687
    201       0.133533  -0.018798   0.171201  -0.061231   0.156241  -0.056961
    202       0.096588  -0.049097   0.178625  -0.030068   0.060892  -0.040833
    203      -0.239864  -0.007302  -0.121435   0.068287  -0.186617   0.058265
    204       0.062326  -0.009617   0.096554  -0.006491  -0.000802  -0.000336
    205       0.040578  -0.040522   0.114618   0.013371  -0.060712   0.004091
    206      -0.114378  -0.014229  -0.022978  -0.021047   0.084790  -0.032102
    207       0.029636  -0.007934   0.063034   0.003706  -0.011629   0.000451
    208       0.022247  -0.040349   0.106240   0.014609  -0.056078  -0.001060
    209      -0.072968  -0.020622   0.014824  -0.023657   0.071625  -0.025774
    210       0.011800  -0.009572   0.049213   0.003695  -0.012135   0.000767
    211       0.021121  -0.036164   0.106447   0.002720  -0.022940  -0.007956
    212      -0.048867  -0.021054   0.036206  -0.019003   0.058608  -0.024057
    213       0.024920  -0.007887   0.057207   0.004400  -0.014393   0.002074
    214       0.033469  -0.033929   0.114314   0.001752  -0.020362  -0.007749
    215      -0.058520  -0.017705   0.032158  -0.031778   0.096118  -0.032924
    216      -0.024828  -0.014477   0.027576   0.000833  -0.008215  -0.000582
    217       0.002587  -0.033558   0.093373  -0.010786   0.013205  -0.014741
    218      -0.009947  -0.025555   0.064382   0.005884  -0.007182  -0.012106
    219      -0.041450  -0.016130   0.015814   0.001351  -0.011969   0.001057
    220       0.000390  -0.028021   0.086549  -0.020662   0.040613  -0.018060
    221       0.013702  -0.025288   0.083072   0.008725  -0.011902  -0.013186
    222      -0.039796  -0.017462   0.022418  -0.005325   0.006844  -0.005731
    223      -0.012593  -0.037488   0.088134  -0.013848   0.019628  -0.018088
    224      -0.001877  -0.030085   0.067266   0.031168  -0.076160   0.003476
    225      -0.067358  -0.020824   0.005423  -0.011461   0.020367  -0.009078
    226      -0.026718  -0.035754   0.078773  -0.027238   0.054616  -0.025167
    227       0.027265  -0.032920   0.086478   0.056494  -0.142060   0.016833
    228      -0.019222  -0.015882   0.038846  -0.003484   0.003607  -0.005926
    229      -0.009304  -0.042557   0.092286   0.000097  -0.018441  -0.011411
    230      -0.031363  -0.030486   0.043508   0.023596  -0.058139   0.001424
    231      -0.029222  -0.017722   0.034799  -0.008317   0.015432  -0.009679
    232      -0.019860  -0.045105   0.087645  -0.002335  -0.013297  -0.013713
    233      -0.027787  -0.033713   0.042086   0.043263  -0.111560   0.014120
    234       0.013661  -0.010923   0.057583   0.002853  -0.010838  -0.000993
    235       0.006491  -0.044499   0.101842   0.016142  -0.061803  -0.001583
    236      -0.063638  -0.026330   0.021374  -0.007184   0.025891  -0.017112
    237       0.028496  -0.008794   0.067428   0.002071  -0.010224   0.000041
    238       0.006445  -0.050621   0.109000   0.026526  -0.095190   0.004446
    239      -0.084062  -0.026584   0.004199  -0.010198   0.038570  -0.020857
    240       0.012516  -0.009078   0.063235   0.036227  -0.147666   0.051698
    241       0.005285  -0.032930   0.065478   0.049780  -0.170413   0.048983
    242      -0.029003  -0.017609   0.042638  -0.096547   0.341082  -0.125878
    243       0.065076   0.012370  -0.041417  -0.002345  -0.068919   0.047434
    244       0.037654   0.021753  -0.043449   0.006145  -0.019121   0.059867
    245       0.068381   0.027319  -0.046632   0.020182   0.088998   0.005554
                 24         25         26         27         28         29    
      0       0.187721   0.085883   0.017949  -0.046790  -0.195165  -0.159193
      1       0.080870  -0.041018  -0.007581  -0.046247   0.086812   0.051891
      2       0.033825  -0.026489  -0.024815   0.032950  -0.005466   0.014159
      3       0.056005   0.113528  -0.024552  -0.009296   0.043063   0.033363
      4       0.002814   0.024268  -0.075953   0.063230  -0.037717  -0.050836
      5       0.043036   0.113099  -0.075664  -0.038427   0.068051   0.050543
      6      -0.006932  -0.215467  -0.154379   0.040104  -0.017707   0.013661
      7       0.100883   0.037975   0.035962  -0.043126   0.055407   0.018675
      8       0.050039   0.060629   0.031816   0.044766  -0.023511  -0.011843
      9      -0.015963  -0.015425   0.068098  -0.008040   0.013325   0.022544
     10      -0.004845  -0.023437   0.020016  -0.062665   0.009794   0.028159
     11      -0.017387   0.002496  -0.009683   0.017706   0.003100  -0.004816
     12       0.078026  -0.047962  -0.031698  -0.009779  -0.059052  -0.049024
     13       0.103939  -0.014414   0.002842  -0.052374   0.058971   0.030262
     14       0.034067   0.013104  -0.000551   0.041922  -0.011200   0.001865
     15       0.042788  -0.023836   0.025793  -0.013642   0.017874   0.001852
     16       0.083277  -0.026063  -0.000690  -0.058887   0.020374   0.020901
     17       0.048029   0.010241  -0.011978   0.041855  -0.010067  -0.009675
     18       0.059521  -0.023231   0.012279  -0.020501   0.028779  -0.002602
     19       0.084062  -0.030729   0.000124  -0.050482   0.003861   0.019061
     20       0.098280  -0.005047  -0.048372   0.038856  -0.009920  -0.028281
     21       0.019679  -0.012056   0.024088  -0.009917   0.024576   0.002887
     22       0.065837  -0.014090  -0.010002  -0.049227   0.020463   0.018511
     23       0.047171   0.019850  -0.003275   0.039171   0.008468   0.010767
     24      -0.038246   0.000325  -0.001658   0.012618   0.000177  -0.014544
     25       0.094773  -0.036092   0.012296  -0.060946   0.025546   0.022122
     26       0.019430   0.060057  -0.040627   0.051155   0.010723   0.016121
     27      -0.052453   0.004363  -0.008335   0.018216  -0.006313  -0.018302
     28       0.139896  -0.053106   0.036537  -0.081090   0.043195   0.035430
     29       0.027406   0.085168  -0.051975   0.057710   0.025357   0.024467
     30      -0.079482   0.005580  -0.023136   0.030966  -0.021907  -0.029579
     31       0.067536  -0.028190   0.000641  -0.036803   0.010093   0.009713
     32      -0.010799   0.058215  -0.061674   0.045141  -0.003786   0.010597
     33      -0.121531   0.016400  -0.047881   0.053952  -0.043179  -0.042861
     34       0.092023  -0.048378   0.024129  -0.051452   0.016935   0.011357
     35      -0.038322   0.095751  -0.097913   0.062965  -0.005693   0.015397
     36      -0.062075  -0.002778  -0.012209   0.020004  -0.014571  -0.026499
     37       0.007187   0.012983  -0.043203   0.010387  -0.012922  -0.000449
     38       0.003711  -0.004741  -0.027040   0.005031  -0.012106  -0.002136
     39      -0.090922   0.001196  -0.025535   0.031837  -0.028608  -0.035369
     40      -0.017327   0.025161  -0.054398   0.032315  -0.024132  -0.007394
     41      -0.013513  -0.017331  -0.034954  -0.008154  -0.021692  -0.008380
     42      -0.005457  -0.015640   0.014757  -0.005845   0.011639  -0.008873
     43      -0.024030   0.039288  -0.070869   0.031178  -0.022485  -0.001829
     44       0.037789  -0.053802   0.016483  -0.024367  -0.006258  -0.007648
     45       0.009390  -0.021978   0.023490  -0.015164   0.018444  -0.004695
     46      -0.075912   0.072673  -0.105941   0.071523  -0.043939  -0.013227
     47       0.045741  -0.107114   0.041646  -0.064045  -0.012136  -0.020096
     48       0.032605  -0.019473   0.032656  -0.021207   0.030763   0.005341
     49       0.014090   0.021641  -0.046924  -0.002379  -0.002020   0.009865
     50       0.052437  -0.031475   0.018108  -0.000244   0.002602   0.001435
     51       0.068198  -0.028144   0.049059  -0.042590   0.049445   0.016294
     52      -0.000389   0.037947  -0.055703   0.012194  -0.006281   0.008777
     53       0.061769  -0.061298   0.027736  -0.016971   0.001280  -0.002088
     54       0.012889  -0.074483  -0.058345   0.022837  -0.018854   0.000096
     55       0.029391   0.026446   0.014101  -0.004933   0.015603   0.001024
     56       0.076472   0.012518   0.003938   0.041467  -0.012569   0.001018
     57       0.016321  -0.081884  -0.060598   0.020130  -0.016714  -0.001051
     58       0.030482   0.009135  -0.007608   0.004364   0.005076   0.002534
     59       0.119189  -0.141832  -0.106328   0.045602  -0.017582   0.008155
     60       0.025125  -0.155982  -0.108860   0.023605  -0.017331   0.008778
     61       0.102930   0.096958   0.048796  -0.032477  -0.026781  -0.066354
     62       0.212781  -0.031330  -0.035818  -0.001923  -0.060507  -0.080860
     63       0.020783   0.081683   0.056532  -0.007174  -0.024674  -0.046182
     64      -0.081054  -0.140536  -0.106211   0.065625   0.057775   0.115387
     65       0.152394  -0.155875  -0.119129   0.036389  -0.031211  -0.010620
     66       0.008220  -0.167886  -0.125517   0.039812  -0.011637   0.027589
     67       0.064880   0.038236   0.006365  -0.007979  -0.010831  -0.025937
     68       0.034449  -0.349272  -0.246266   0.104433   0.023910   0.115637
     69       0.025571  -0.001919   0.003434   0.010512   0.013457   0.009148
     70       0.003243   0.031778   0.020081   0.003563   0.013639  -0.003828
     71       0.149850   0.125871   0.097117   0.004390   0.047227   0.026479
     72       0.030776   0.039624   0.025941   0.008001  -0.030915  -0.037434
     73      -0.003913  -0.010744   0.004150   0.005692   0.092399   0.070653
     74       0.177911   0.418251   0.286082  -0.014418  -0.121310  -0.186825
     75       0.063931   0.223325   0.158674  -0.012291  -0.062959  -0.110371
     76      -0.027537   0.157761   0.080901   0.015246  -0.174316  -0.193850
     77       0.146267   0.010094   0.025431   0.008425   0.131862   0.126351
     78      -0.003558  -0.204990  -0.119966   0.026598   0.162142   0.181899
     79       0.027227  -0.036374  -0.013043  -0.004795   0.117196   0.101215
     80       0.180708   0.035819   0.053583  -0.006785   0.184482   0.165443
     81       0.010192   0.026342   0.003635   0.023647  -0.038057  -0.010177
     82      -0.028304   0.021250   0.001080   0.025491  -0.030534  -0.020968
     83       0.004149   0.006781  -0.012415   0.081866  -0.072642  -0.027305
     84       0.001985   0.080688   0.058042   0.015582   0.043952   0.097608
     85      -0.084989   0.028030  -0.009801   0.062778  -0.111681  -0.072640
     86       0.024258  -0.014816  -0.028670   0.073360  -0.077747  -0.050707
     87       0.010869   0.046704   0.012781   0.025379  -0.058307  -0.030174
     88      -0.037852  -0.012930  -0.007656   0.022669   0.029702   0.049512
     89      -0.027025   0.072580   0.040912   0.090871  -0.035134   0.048086
     90       0.015842   0.028165  -0.012210   0.031825  -0.115548  -0.100577
     91      -0.003535   0.044490   0.010799   0.016610  -0.053005  -0.058750
     92      -0.038123  -0.039231  -0.060292   0.114372  -0.159595  -0.103863
     93      -0.043754  -0.013094   0.072857  -0.016690   0.008505   0.020470
     94      -0.020701  -0.034099   0.047572  -0.082138  -0.007275   0.012853
     95      -0.060372  -0.007076   0.009253   0.004845  -0.015384  -0.027313
     96      -0.000371  -0.027344   0.084418   0.025057   0.010439   0.013271
     97      -0.056396   0.017383  -0.031280  -0.099610  -0.017430  -0.002179
     98      -0.060684  -0.025643   0.039053   0.003251  -0.016619  -0.027598
     99       0.027419  -0.032562   0.073054   0.031086  -0.000037  -0.000235
    100      -0.069981   0.047106  -0.070059  -0.066636  -0.012156  -0.012332
    101      -0.040420  -0.017671   0.009838   0.024147  -0.025037  -0.046453
    102       0.064517  -0.052052   0.096015   0.087087  -0.004199  -0.016337
    103      -0.106038   0.092283  -0.151497  -0.103218  -0.021134  -0.026939
    104      -0.031296  -0.030845   0.034584   0.031711  -0.021588  -0.040082
    105      -0.004825  -0.004636   0.005320  -0.072400  -0.014484   0.000318
    106      -0.031405   0.003347   0.036670   0.061513   0.011166  -0.003549
    107      -0.044793   0.005690  -0.051524   0.017119  -0.043823  -0.077336
    108       0.011393  -0.007061  -0.014482  -0.093282  -0.030658  -0.014156
    109      -0.043677   0.020157   0.029935   0.117476   0.023872  -0.007223
    110      -0.034898   0.010161  -0.072225   0.020337  -0.053473  -0.091927
    111      -0.065893   0.027245  -0.042501  -0.155197  -0.007957   0.016967
    112       0.026433  -0.068962   0.163581   0.125997   0.012675   0.005857
    113      -0.060058   0.027225  -0.090352   0.002333  -0.045343  -0.082575
    114      -0.099706   0.053688  -0.106171  -0.250523  -0.016585   0.019263
    115       0.065895  -0.111265   0.263782   0.242292   0.026757   0.010661
    116      -0.058673   0.054375  -0.151087  -0.006685  -0.054726  -0.100796
    117      -0.076010   0.017104   0.010041  -0.104259   0.011050   0.033238
    118       0.022336  -0.077669   0.144961   0.022298  -0.002456   0.012834
    119      -0.071784   0.012662  -0.045058   0.001459  -0.032161  -0.059505
    120      -0.104854   0.032170  -0.002133  -0.147783   0.021389   0.054303
    121       0.048907  -0.117474   0.208193   0.044392   0.005718   0.030566
    122      -0.076962   0.023748  -0.064486  -0.002283  -0.034835  -0.065520
    123       0.014375  -0.006272   0.026542  -0.002673   0.012340   0.015214
    124      -0.037151   0.011486   0.003393  -0.028819  -0.012202  -0.002621
    125      -0.116973  -0.052038   0.091583  -0.053612  -0.028093  -0.030200
    126       0.038554   0.006495   0.017361   0.076880   0.021219   0.012840
    127       0.015243  -0.017615   0.077517   0.084271  -0.000723  -0.002868
    128      -0.099311  -0.080288   0.147714  -0.030555  -0.027544  -0.030731
    129       0.054775   0.013474   0.002052   0.103692   0.017935   0.004564
    130       0.032471  -0.037648   0.075650   0.001491  -0.045214  -0.036299
    131      -0.079601  -0.080969   0.133673  -0.036423  -0.045992  -0.049568
    132       0.034627   0.014806  -0.033362  -0.014919  -0.013112  -0.011132
    133       0.041552  -0.032013   0.134181   0.194628   0.023985   0.008802
    134      -0.130943  -0.073950   0.155583  -0.027094  -0.001996  -0.004778
    135       0.048401  -0.001297   0.077317   0.205467   0.066956   0.043416
    136       0.009949  -0.008636   0.085605   0.143410   0.026958   0.017015
    137      -0.073491  -0.110486   0.200949  -0.011647  -0.035757  -0.039301
    138       0.016580  -0.007794   0.022289  -0.035860   0.017308   0.026165
    139      -0.048248   0.009617   0.033212   0.021573  -0.003286   0.003135
    140      -0.129627  -0.058910   0.108519  -0.073848  -0.022312  -0.019186
    141       0.032872   0.000627   0.031732   0.017396   0.034782   0.038393
    142      -0.046957   0.011820   0.042576   0.052365   0.004989   0.008846
    143      -0.110149  -0.051036   0.101591  -0.062052  -0.013391  -0.012527
    144       0.006772  -0.011955   0.010051  -0.070608   0.002453   0.013637
    145      -0.036407   0.012173   0.051262   0.072307   0.005298   0.005251
    146      -0.129984  -0.056455   0.105574  -0.082928  -0.012559  -0.005628
    147       0.028928   0.001117  -0.006412  -0.065306   0.024709   0.037751
    148      -0.052523   0.009062   0.018185  -0.004422  -0.001468   0.008318
    149      -0.140118  -0.062242   0.108078  -0.081079  -0.025319  -0.020939
    150       0.000676   0.032128  -0.078032  -0.106288   0.000113   0.011057
    151      -0.021676   0.016857  -0.022127  -0.052927  -0.013066  -0.001991
    152      -0.170405  -0.022906   0.036989  -0.113694  -0.041786  -0.038980
    153      -0.007476   0.028352  -0.096777  -0.223986  -0.014379   0.020983
    154      -0.063380   0.038284  -0.081474  -0.178359  -0.033635  -0.003300
    155      -0.193443  -0.004273   0.006146  -0.124137  -0.046646  -0.046094
    156      -0.009310   0.056090  -0.136790  -0.151871  -0.006339   0.005894
    157       0.008550  -0.006110   0.045710   0.072187   0.005516  -0.001590
    158      -0.196813  -0.032207   0.042285  -0.217420  -0.057948  -0.030338
    159       0.002535   0.044534  -0.084780  -0.027196   0.009250   0.000593
    160      -0.003349   0.025929  -0.055582  -0.072817  -0.011946  -0.001755
    161      -0.162791  -0.008970   0.020912  -0.047502  -0.033076  -0.048334
    162      -0.034954   0.040282   0.008113   0.061294   0.057282   0.035705
    163      -0.010178  -0.002275  -0.033029   0.008692   0.008389   0.007819
    164      -0.029823   0.044922  -0.031917  -0.012779   0.100069   0.080264
    165      -0.066490   0.023087  -0.011357   0.136131   0.071589   0.028750
    166      -0.015593  -0.014307  -0.028690   0.015725   0.007991   0.007923
    167      -0.028449   0.028828  -0.013207  -0.016315   0.125233   0.108261
    168      -0.032969   0.007221  -0.005076   0.103410   0.038566   0.007951
    169      -0.041068  -0.005759  -0.036327   0.016721   0.059941   0.050606
    170      -0.000585   0.021559  -0.008425  -0.016686   0.071704   0.064257
    171      -0.035196   0.006696  -0.006276   0.137738   0.042169   0.003574
    172      -0.073144   0.002689  -0.041460   0.019737   0.124896   0.104282
    173      -0.009126   0.023848  -0.009677  -0.018162   0.088775   0.078914
    174       0.022956  -0.011248   0.010694  -0.014414  -0.016055  -0.010696
    175      -0.029907  -0.010616  -0.034789   0.015060   0.034124   0.029528
    176       0.036536   0.010138  -0.005727  -0.008752  -0.016539  -0.011793
    177       0.062185  -0.028310   0.021101  -0.065083  -0.058329  -0.033440
    178      -0.050891  -0.002583  -0.036782   0.012827   0.085994   0.073596
    179       0.056459   0.002481  -0.004102  -0.004289  -0.068184  -0.056232
    180       0.036060  -0.008100   0.015780  -0.091004  -0.019071   0.003214
    181       0.006080  -0.025427  -0.029890   0.016035  -0.052339  -0.043037
    182       0.045021   0.005936  -0.004654  -0.003693  -0.039883  -0.032464
    183       0.087215  -0.023335   0.031943  -0.216143  -0.063677  -0.004558
    184       0.015444  -0.028809  -0.028165   0.013266  -0.071904  -0.058727
    185       0.070386  -0.003787  -0.000772   0.004289  -0.101867  -0.086103
    186      -0.014211   0.014597  -0.000450  -0.000777   0.033273   0.023089
    187       0.032631  -0.033758  -0.025332   0.016411  -0.108865  -0.090326
    188       0.018308   0.013469  -0.008721  -0.007200   0.019047   0.017693
    189      -0.008131   0.018559   0.000714  -0.036781   0.034874   0.030135
    190       0.067137  -0.043179  -0.020973   0.011284  -0.179354  -0.148179
    191       0.026438   0.010819  -0.007752  -0.005396   0.001499   0.002820
    192      -0.060584   0.028209  -0.011864   0.114117   0.070811   0.029664
    193       0.019100  -0.028853  -0.025719   0.020315  -0.078425  -0.065570
    194      -0.020531   0.025123  -0.011485  -0.013849   0.108101   0.093752
    195      -0.082127   0.038719  -0.015776   0.166728   0.085751   0.029519
    196       0.036906  -0.035138  -0.024866   0.024059  -0.125069  -0.106184
    197      -0.038497   0.030952  -0.010771  -0.020299   0.155851   0.135825
    198       0.004901  -0.037612   0.095721  -0.032944  -0.014591   0.005490
    199      -0.067355  -0.004784   0.014446  -0.054037   0.035268   0.048961
    200       0.036507   0.014557  -0.051004   0.050713   0.018182  -0.003502
    201       0.013268   0.002901   0.005771  -0.013256   0.038881  -0.046093
    202      -0.039009   0.001578  -0.005963   0.007650   0.024661  -0.037332
    203      -0.003132   0.018476   0.008056   0.003770  -0.064831   0.067120
    204      -0.009135   0.034073   0.006723   0.005408  -0.003032  -0.006503
    205      -0.054832   0.025137  -0.004789   0.021589  -0.008212  -0.004192
    206       0.048840  -0.039024   0.006236  -0.030633   0.002822   0.015863
    207      -0.008871   0.033618   0.009293   0.008989  -0.089679   0.095191
    208      -0.053117   0.027690  -0.001527   0.023368  -0.074466   0.069640
    209       0.033145  -0.037794  -0.000515  -0.030249   0.145113  -0.150205
    210      -0.009000   0.024776   0.006185   0.007883  -0.078783   0.085170
    211      -0.032354   0.028146   0.003769   0.013281  -0.066417   0.064503
    212       0.023735  -0.025107   0.001746  -0.024464   0.126377  -0.134531
    213      -0.008157   0.035802   0.009729   0.009578  -0.105354   0.113725
    214      -0.028489   0.038411   0.007913   0.013267  -0.088836   0.089014
    215       0.045161  -0.035453   0.004370  -0.037434   0.168552  -0.176544
    216      -0.009835  -0.001620  -0.003004   0.001966   0.009698  -0.011327
    217      -0.009715   0.011466   0.003571  -0.001837   0.008198  -0.012472
    218      -0.017787   0.009548   0.003637   0.003887  -0.021826   0.018839
    219      -0.010264  -0.010146  -0.006375  -0.000026   0.043100  -0.047915
    220       0.012642   0.008809   0.007632  -0.013189   0.036243  -0.038550
    221      -0.025297   0.022276   0.006820   0.010730  -0.077823   0.078467
    222      -0.007856  -0.019993  -0.008358  -0.003822   0.077044  -0.084901
    223      -0.012619  -0.005050  -0.002376  -0.004793   0.065512  -0.075968
    224      -0.053115   0.033711   0.002766   0.027242  -0.133699   0.134725
    225      -0.003381  -0.045426  -0.016019  -0.012511   0.174909  -0.191072
    226       0.007477  -0.022471  -0.003494  -0.019250   0.147921  -0.162611
    227      -0.090628   0.068672   0.005710   0.054835  -0.296420   0.306159
    228      -0.012193  -0.004226  -0.003688   0.002603   0.007996  -0.009862
    229      -0.039856   0.000959  -0.006739   0.010985   0.008164  -0.017027
    230      -0.037344   0.010128  -0.002017   0.012724  -0.018247   0.010428
    231      -0.011240  -0.016787  -0.007496  -0.000256   0.040044  -0.043672
    232      -0.042501  -0.010832  -0.011200   0.010043   0.035872  -0.046830
    233      -0.061737   0.024402  -0.003576   0.027517  -0.071233   0.062766
    234      -0.013688   0.024603   0.005471   0.009868  -0.079365   0.084241
    235      -0.062557   0.019638  -0.006138   0.026434  -0.065798   0.059088
    236       0.007853  -0.027967  -0.003565  -0.017923   0.128421  -0.139687
    237      -0.013050   0.033915   0.008426   0.012026  -0.106578   0.114203
    238      -0.087294   0.023230  -0.011200   0.038940  -0.087145   0.076935
    239       0.017366  -0.042368  -0.005551  -0.026096   0.174709  -0.188164
    240      -0.043868   0.062252   0.002473   0.023065   0.058234  -0.091484
    241      -0.066625   0.047625  -0.005548   0.031292   0.031455  -0.052391
    242       0.102551  -0.088041   0.013486  -0.059589  -0.103604   0.159962
    243      -0.044518  -0.206434  -0.135224   0.046981   0.054329   0.043348
    244       0.121170   0.029948   0.029419  -0.048561   0.034952   0.015677
    245       0.040161   0.065092   0.029343   0.052908  -0.061139  -0.012539
                 30         31         32         33         34         35    
      0       0.078177  -0.051526  -0.083476  -0.155769  -0.053768  -0.061349
      1      -0.049243  -0.043346  -0.034189   0.063309   0.013003  -0.017629
      2      -0.036627   0.085962   0.055252   0.028146   0.008079  -0.115234
      3       0.073072  -0.063463   0.098893   0.125648   0.053797  -0.009203
      4      -0.058165  -0.034026   0.039672   0.040381   0.015338   0.012167
      5       0.017742  -0.025785   0.065286   0.080508   0.019282   0.014597
      6       0.058422   0.021238  -0.025866   0.039946   0.011967   0.028847
      7      -0.040568  -0.071770  -0.041124   0.006675   0.001554   0.061340
      8      -0.011124   0.049114   0.044221  -0.035755  -0.001950   0.019935
      9       0.046309   0.015624   0.020958   0.013369   0.003040  -0.005685
     10       0.018088   0.042305   0.006895  -0.017110  -0.012376  -0.002308
     11      -0.020611   0.009464  -0.001890  -0.006448  -0.008779   0.000541
     12      -0.004476  -0.009781  -0.040281  -0.038083  -0.015881  -0.008937
     13      -0.031072  -0.053325  -0.042674   0.039304   0.005998  -0.020325
     14       0.001563   0.055077   0.039449  -0.004192   0.002972  -0.032040
     15      -0.120414   0.012945   0.005192   0.011952  -0.002133  -0.038473
     16      -0.010713  -0.000434  -0.025007   0.014292  -0.002470  -0.073477
     17       0.035492   0.003928   0.002438   0.001613   0.001350  -0.017394
     18      -0.192787   0.006076  -0.003983   0.020769  -0.004575  -0.069663
     19       0.080508  -0.011504  -0.030517   0.004734  -0.000071  -0.032197
     20       0.021879  -0.039509  -0.035694   0.007540  -0.000042  -0.014703
     21      -0.162599   0.014544   0.013641   0.024285  -0.003924  -0.057627
     22      -0.052156   0.013725  -0.023454   0.009302  -0.001678  -0.117774
     23       0.105964  -0.018726   0.001376   0.032043   0.009068  -0.031455
     24      -0.108663   0.006324   0.019691   0.006116  -0.007427   0.026284
     25      -0.053019   0.016220  -0.027054   0.012815   0.001920  -0.140785
     26       0.092392  -0.021393  -0.000292   0.037586   0.004628  -0.052664
     27      -0.089705   0.003320   0.020751   0.001980  -0.008759   0.047822
     28      -0.112692   0.026407  -0.031096   0.024097   0.006536  -0.206742
     29       0.086000  -0.024123   0.000248   0.055937   0.001092  -0.096971
     30      -0.046449  -0.001802   0.019395  -0.014379  -0.007892   0.097293
     31       0.050322  -0.002170  -0.025097   0.008372   0.004882  -0.077510
     32       0.046522  -0.005963  -0.007182   0.007155   0.000190  -0.040951
     33       0.034364  -0.012246   0.017549  -0.033255  -0.006558   0.160477
     34       0.042663  -0.001363  -0.024984   0.015155   0.007215  -0.088189
     35       0.014308  -0.001325  -0.006553   0.004037  -0.005681  -0.057540
     36      -0.079453   0.003460   0.018975  -0.010846  -0.008337   0.077375
     37       0.172853  -0.024173  -0.021316   0.000466   0.006672  -0.006811
     38       0.012439   0.012033  -0.018581  -0.024376   0.001344  -0.021996
     39      -0.040981  -0.000439   0.018971  -0.024658  -0.008435   0.120128
     40       0.259659  -0.041819  -0.016296   0.002970   0.008970   0.043657
     41      -0.056014   0.033933  -0.027107  -0.056620  -0.002693  -0.020637
     42      -0.147312   0.012477   0.015666   0.011893  -0.006752  -0.010084
     43       0.162823  -0.019429  -0.021519  -0.012662   0.004635   0.004133
     44       0.070560  -0.002598  -0.016120  -0.008110   0.005024  -0.000274
     45      -0.169385   0.016077   0.014723   0.016586  -0.006540  -0.032909
     46       0.239316  -0.033055  -0.016675  -0.024246   0.004277   0.075275
     47       0.056089   0.004369  -0.022279  -0.026034   0.002949   0.025544
     48      -0.200051   0.019032   0.015618   0.030190  -0.006114  -0.073683
     49       0.045565   0.001841  -0.025454  -0.007118   0.002502  -0.068818
     50       0.130812  -0.021437  -0.004634   0.022798   0.008800  -0.009707
     51      -0.277171   0.027069   0.017047   0.048185  -0.009283  -0.128761
     52       0.048092   0.003887  -0.027150  -0.013310   0.003832  -0.058640
     53       0.169412  -0.029788  -0.001165   0.025229   0.008379   0.001589
     54       0.031780   0.014936  -0.009451   0.008269   0.004332   0.021949
     55      -0.022403  -0.025761  -0.006743  -0.005886   0.000208   0.043659
     56      -0.010879   0.045369   0.033010  -0.028124   0.002257   0.049498
     57       0.029567   0.019436  -0.021952   0.019843   0.006575   0.026944
     58      -0.002739  -0.040039   0.012246  -0.030644  -0.003271   0.054504
     59       0.037956   0.019962  -0.021156  -0.009043   0.010751   0.144903
     60       0.053078   0.012473  -0.021366   0.012800   0.006122   0.015291
     61      -0.039028   0.000884  -0.174513   0.093684   0.020653   0.257986
     62      -0.006625   0.071350  -0.258601   0.146783   0.040382   0.399624
     63      -0.034588   0.069979  -0.097795   0.095543   0.016320   0.055887
     64       0.058327  -0.112516   0.307755  -0.230174  -0.039992  -0.240854
     65       0.042877   0.023714  -0.086098   0.025674   0.018698   0.227388
     66       0.067945  -0.016053   0.037113  -0.036250  -0.000919   0.012006
     67      -0.011190  -0.031678  -0.065521   0.014940   0.006750   0.164926
     68       0.121100  -0.057804   0.238087  -0.197203  -0.022280  -0.104941
     69      -0.018135   0.007257  -0.001921   0.003246   0.006685   0.080791
     70      -0.030515  -0.006466  -0.003661   0.000269   0.001941   0.050372
     71      -0.082859  -0.007953   0.045584  -0.054913   0.001880   0.138456
     72      -0.009782   0.083523  -0.061702   0.064631   0.016702   0.059010
     73      -0.060905  -0.124805   0.091610  -0.096662  -0.012320   0.112161
     74      -0.119098   0.358588  -0.229264   0.233702   0.055938   0.155705
     75      -0.076114   0.216525  -0.163809   0.171597   0.041313   0.143031
     76       0.020508   0.308331  -0.231992   0.241389   0.040308  -0.041234
     77      -0.079166  -0.177465   0.171964  -0.187504  -0.021903   0.145913
     78      -0.017213  -0.280302   0.221785  -0.228237  -0.033894   0.115581
     79      -0.057291  -0.184379   0.121971  -0.135983  -0.019888   0.101619
     80      -0.119463  -0.240541   0.210914  -0.231934  -0.026300   0.204835
     81       0.023167   0.024452   0.046888  -0.045074  -0.007789  -0.034660
     82      -0.002825   0.046358   0.028023  -0.013045  -0.001460  -0.021430
     83       0.014651   0.140822   0.080051  -0.039805   0.000223  -0.030089
     84      -0.028466  -0.142001   0.289227  -0.290006  -0.060988  -0.188816
     85       0.028870   0.182176   0.030868   0.017790   0.006182  -0.076129
     86       0.023795   0.160101  -0.008345   0.039441   0.017130   0.041556
     87       0.029887   0.054735   0.027107  -0.024378  -0.003457  -0.030158
     88      -0.029167  -0.053342   0.136945  -0.121100  -0.024454  -0.077760
     89      -0.020336   0.048975   0.312730  -0.259861  -0.047065  -0.203173
     90       0.062471   0.165081  -0.114491   0.119808   0.027900   0.054058
     91       0.007676   0.083646  -0.055928   0.060462   0.013953   0.036888
     92       0.060588   0.305554  -0.022348   0.090448   0.029458   0.000212
     93       0.091354  -0.002030   0.013009   0.021424  -0.009332   0.003369
     94       0.007429   0.034560   0.008482  -0.029180   0.009489   0.007074
     95      -0.016081  -0.024511  -0.013021   0.002380  -0.009762   0.004379
     96       0.059141  -0.008581   0.007977   0.021819  -0.010044   0.001434
     97       0.004771   0.015481   0.003017  -0.025756   0.017616   0.010912
     98      -0.015889  -0.025607  -0.013160   0.003158  -0.011281   0.001945
     99       0.013361  -0.005811   0.005809   0.000384   0.026159  -0.000321
    100       0.002109  -0.020138  -0.009358   0.012870  -0.027848  -0.002126
    101      -0.065209  -0.039292  -0.021363  -0.000997   0.004386  -0.005978
    102      -0.032253  -0.018405   0.000075  -0.005646   0.053987  -0.007805
    103      -0.010173  -0.043545  -0.019066   0.033116  -0.059414  -0.009913
    104      -0.057108  -0.030152  -0.017699  -0.007483   0.012387  -0.002541
    105       0.009436   0.015088   0.009321  -0.019984   0.025139   0.006927
    106       0.026597  -0.038335  -0.009869   0.037728  -0.028474  -0.008270
    107      -0.126262  -0.066848  -0.033163   0.003478   0.011183  -0.018653
    108      -0.035096   0.022728   0.009021  -0.045894   0.056657   0.007905
    109       0.041473  -0.075212  -0.019410   0.081431  -0.064994  -0.019522
    110      -0.160939  -0.074477  -0.037217  -0.002786   0.025417  -0.022245
    111       0.055737   0.019456   0.011064   0.003247  -0.027067   0.005777
    112       0.027505  -0.007336   0.004051  -0.002284   0.034358   0.001767
    113      -0.131147  -0.078464  -0.037777   0.016021  -0.005547  -0.022743
    114       0.053817   0.032666   0.012313  -0.000683  -0.048458   0.006329
    115       0.046116  -0.015650   0.006880   0.000922   0.061374   0.003623
    116      -0.170357  -0.096221  -0.048221   0.019415  -0.009919  -0.028438
    117       0.107114   0.013384   0.015215   0.023524  -0.035941   0.007778
    118       0.018644   0.032988   0.012668  -0.038613   0.041037   0.011947
    119      -0.077024  -0.060790  -0.026849   0.018302  -0.011147  -0.013938
    120       0.153116   0.030031   0.022278   0.027906  -0.057133   0.017434
    121       0.040520   0.056821   0.020088  -0.058653   0.063168   0.024901
    122      -0.087482  -0.067395  -0.028127   0.025285  -0.016422  -0.020625
    123       0.035773   0.004579   0.004679   0.009768  -0.015030   0.003534
    124       0.020158   0.005368   0.004047  -0.017779   0.022715   0.013171
    125       0.009144  -0.035466  -0.008040   0.010991  -0.006536   0.000948
    126       0.028767  -0.002103   0.000133   0.019116  -0.040025   0.009562
    127       0.037713  -0.017133   0.000153   0.012992  -0.018574   0.011775
    128       0.024456  -0.048793  -0.008221   0.026716  -0.017986  -0.004084
    129       0.004706  -0.001676  -0.002533  -0.001078   0.006781   0.012489
    130      -0.020641  -0.007708   0.001251  -0.113799   0.320576   0.011202
    131      -0.016104  -0.045205  -0.010160  -0.035435   0.142289  -0.001538
    132      -0.030007   0.018150   0.001774  -0.089698   0.224516   0.011008
    133       0.075202  -0.040562  -0.003806   0.088743  -0.189392   0.012238
    134       0.075252  -0.051167  -0.005510   0.111784  -0.244230  -0.007473
    135       0.099361  -0.027766  -0.002992   0.158057  -0.380502   0.008485
    136       0.073526  -0.024926  -0.001223   0.090500  -0.222876   0.012391
    137       0.026113  -0.061200  -0.009091   0.013894   0.046011  -0.006628
    138       0.038603   0.018052   0.010727   0.010354  -0.022696   0.000956
    139       0.035909   0.004145   0.011308  -0.010576   0.039960   0.012102
    140       0.020015  -0.026976   0.000902   0.016948  -0.006197  -0.002966
    141       0.040305   0.024025   0.015197   0.006012   0.015380  -0.002600
    142       0.040856   0.006911   0.015076  -0.008818   0.051226   0.011092
    143       0.012740  -0.023984  -0.000708   0.007621   0.022566  -0.005181
    144       0.033245   0.011937   0.005726   0.013749  -0.055849   0.003708
    145       0.036947  -0.003827   0.008471  -0.019647   0.092683   0.010810
    146       0.025979  -0.011240   0.010066   0.022152  -0.019098  -0.004977
    147       0.030535   0.036227   0.015880   0.009472  -0.042433   0.001932
    148       0.033984   0.016614   0.015274  -0.003602  -0.000883   0.013616
    149       0.022326  -0.025135   0.002498   0.023249  -0.031263  -0.001115
    150       0.004397   0.026180  -0.003058  -0.034181   0.018186   0.013644
    151       0.008105   0.013292   0.000330  -0.028721   0.022312   0.013391
    152       0.001616  -0.033338  -0.009387  -0.012439   0.030634   0.012195
    153      -0.007114   0.085254   0.013455  -0.164688   0.318870   0.034642
    154      -0.005886   0.051450   0.007606  -0.129423   0.233392   0.035683
    155      -0.000405  -0.044733  -0.014821   0.001602  -0.016211   0.014267
    156      -0.011757   0.029176  -0.010490  -0.044080   0.000777   0.018064
    157       0.027205  -0.025998  -0.004593   0.068506  -0.169403  -0.007405
    158       0.002124   0.019810   0.011392  -0.139558   0.348119   0.035080
    159       0.008091  -0.021676  -0.019468   0.069036  -0.234297  -0.001656
    160      -0.007027   0.018030  -0.005723  -0.030948  -0.000335   0.010309
    161       0.000767  -0.075500  -0.026250   0.081559  -0.208989  -0.002574
    162       0.024640  -0.024928   0.006503   0.030073   0.032906  -0.008040
    163      -0.032381   0.021095   0.009812  -0.001959  -0.013510   0.014657
    164      -0.008010   0.030711  -0.017052  -0.010750  -0.011924   0.017783
    165      -0.021438  -0.034789  -0.088775  -0.040545   0.036420  -0.040864
    166      -0.046074   0.034827  -0.000714  -0.020466  -0.025513   0.024079
    167       0.004077   0.058048  -0.066636  -0.062013  -0.030483   0.009430
    168      -0.014447  -0.041365  -0.071557  -0.026494   0.033802  -0.044702
    169      -0.060359   0.064435  -0.026457  -0.048784  -0.043919   0.036624
    170       0.015233   0.029728  -0.038383  -0.033099  -0.014692   0.000230
    171      -0.016059  -0.061383  -0.089160  -0.026770   0.046408  -0.061790
    172      -0.073371   0.099706  -0.063817  -0.087107  -0.064846   0.047421
    173       0.011751   0.040891  -0.047474  -0.043928  -0.021459   0.004416
    174       0.008950  -0.009622   0.010175   0.013140   0.000035  -0.005015
    175      -0.060777   0.055234  -0.009905  -0.035650  -0.039991   0.038034
    176       0.020236  -0.018033   0.013018   0.018419   0.012517  -0.008474
    177       0.023254  -0.005756   0.053124   0.041805  -0.015666   0.007834
    178      -0.060745   0.079486  -0.041550  -0.064529  -0.052539   0.039350
    179       0.019443  -0.043063   0.043858   0.046947   0.025986  -0.010193
    180       0.018705   0.027889   0.056509   0.024977  -0.020411   0.032605
    181      -0.060203   0.017089   0.042345   0.010689  -0.021311   0.036957
    182       0.019544  -0.030758   0.024593   0.030400   0.019097  -0.011117
    183       0.042897   0.071762   0.148239   0.066529  -0.058941   0.087244
    184      -0.058316   0.009181   0.055135   0.021704  -0.017488   0.036768
    185       0.022931  -0.064636   0.056042   0.062833   0.037894  -0.019680
    186      -0.003862   0.000492  -0.022142  -0.017265   0.013498  -0.009385
    187      -0.052100  -0.013011   0.072875   0.041685  -0.004074   0.028301
    188       0.011677   0.002619  -0.006056  -0.001803  -0.000990  -0.000145
    189      -0.002381   0.013454  -0.008101  -0.015767   0.009586   0.000823
    190      -0.041824  -0.047827   0.116093   0.082999   0.015890   0.020742
    191       0.014188  -0.007133   0.003329   0.008228   0.004298  -0.002998
    192      -0.019908  -0.035254  -0.091810  -0.044631   0.039713  -0.049338
    193      -0.052470  -0.001284   0.051228   0.023446  -0.009715   0.026593
    194       0.005342   0.049867  -0.056678  -0.052263  -0.027668   0.009841
    195      -0.028284  -0.054410  -0.116022  -0.049907   0.051584  -0.066349
    196      -0.054658  -0.025263   0.078323   0.049019   0.003444   0.024419
    197       0.008690   0.074810  -0.084290  -0.078415  -0.042125   0.012223
    198       0.060787   0.015369   0.020374   0.008594   0.003865  -0.020033
    199       0.039558   0.040826   0.010105  -0.014690  -0.015797   0.031751
    200      -0.079739   0.013581  -0.006938  -0.002938  -0.006357  -0.022047
    201       0.018282   0.002605   0.004263  -0.000653   0.000496  -0.010476
    202       0.014284   0.015173   0.011686   0.005249   0.002469  -0.019803
    203      -0.025258   0.003428  -0.001949   0.008426   0.001615  -0.025127
    204       0.012226  -0.004688   0.000089  -0.004962  -0.001127   0.003412
    205       0.009396   0.005309   0.006039  -0.001152   0.000050   0.000473
    206      -0.016470  -0.007990  -0.009673   0.004927   0.000173   0.000055
    207      -0.008742  -0.019980  -0.013532  -0.003943  -0.002354   0.020147
    208      -0.005077   0.001696   0.000559   0.005155   0.001362  -0.005339
    209       0.018837   0.003634   0.005675  -0.008959  -0.002614   0.008122
    210      -0.008901  -0.016042  -0.011684  -0.001226  -0.001438   0.014689
    211      -0.003435  -0.008665  -0.005361   0.000169  -0.000555   0.008803
    212       0.018916   0.002125   0.005413  -0.010970  -0.003270   0.010861
    213      -0.010753  -0.024200  -0.016758  -0.003305  -0.002530   0.024363
    214      -0.004853  -0.017610  -0.010794  -0.002702  -0.001899   0.019832
    215       0.023309  -0.001347   0.004338  -0.016688  -0.004961   0.019663
    216       0.002279   0.003260   0.001676   0.001162   0.000396  -0.004382
    217       0.006712  -0.008158  -0.003164  -0.005937  -0.002036   0.015414
    218      -0.000657  -0.002664  -0.001021  -0.001133  -0.001216   0.004168
    219       0.006921   0.009780   0.006345   0.001730   0.000908  -0.010390
    220       0.010717  -0.016802  -0.007528  -0.012367  -0.004156   0.029785
    221      -0.008455  -0.008532  -0.005866   0.000365  -0.001168   0.007298
    222       0.011581   0.015431   0.010683   0.000779   0.001170  -0.014216
    223       0.014625   0.004745   0.006000  -0.005070  -0.000935   0.003802
    224      -0.016256  -0.003801  -0.004796   0.008646   0.000887  -0.005020
    225       0.024985   0.031612   0.022798  -0.000100   0.002041  -0.026687
    226       0.026390   0.008388   0.010453  -0.010764  -0.002042   0.006763
    227      -0.039421  -0.012341  -0.014354   0.019204   0.002828  -0.009033
    228       0.002060   0.005028   0.002655   0.002201   0.000842  -0.006816
    229       0.005340   0.011547   0.008031   0.004153   0.001798  -0.011565
    230       0.000279   0.007694   0.005311   0.003166   0.000261  -0.008990
    231       0.005673   0.012388   0.007475   0.003921   0.001849  -0.014777
    232       0.008293   0.020256   0.013538   0.006852   0.003125  -0.021820
    233      -0.006942   0.011101   0.006171   0.008491   0.001649  -0.018226
    234      -0.008353  -0.014089  -0.010286  -0.000775  -0.001224   0.012493
    235      -0.004372   0.009535   0.005117   0.009016   0.002782  -0.015299
    236       0.018868   0.011370   0.010695  -0.006506  -0.001721  -0.001014
    237      -0.011070  -0.021267  -0.014935  -0.002052  -0.001986   0.020000
    238      -0.005846   0.019265   0.010451   0.015625   0.004982  -0.030321
    239       0.023130   0.016997   0.014710  -0.007573  -0.001618  -0.004698
    240       0.029656   0.012271   0.016078  -0.009475  -0.001203  -0.011579
    241       0.019365  -0.005704   0.003473  -0.015360  -0.004244   0.027813
    242      -0.046664  -0.028229  -0.031583   0.015402   0.001449   0.011878
    243       0.012790   0.035371   0.002308   0.080840   0.026236   0.044870
    244      -0.030144  -0.078835  -0.052004  -0.002017  -0.001832   0.058108
    245       0.001300   0.046619   0.044894  -0.055606  -0.005580   0.044647
                 36         37         38         39         40         41    
      0      -0.018448  -0.054302  -0.007940   0.005613   0.009133  -0.012449
      1       0.007788  -0.018002   0.020493   0.002359  -0.002464   0.002216
      2       0.013274   0.031489  -0.048617  -0.000766  -0.003097   0.011621
      3       0.001456   0.063009   0.002804  -0.003001   0.005255  -0.000801
      4       0.000599   0.009204   0.003895  -0.003382  -0.026348   0.004144
      5       0.003262   0.016062   0.004686  -0.003576  -0.011098   0.002744
      6       0.011444   0.010691   0.008474   0.000796   0.001674   0.022622
      7      -0.017001  -0.015481   0.034293   0.004217   0.002308  -0.008053
      8      -0.007954   0.026897  -0.006925  -0.001300   0.000114  -0.004300
      9       0.005784  -0.017594  -0.006411  -0.002776   0.011139   0.000335
     10      -0.001815   0.016924  -0.002231  -0.002572  -0.002567  -0.000915
     11       0.004753  -0.023210  -0.004117  -0.000263  -0.005939   0.003262
     12      -0.002803  -0.021899   0.004611   0.002714   0.003000   0.003335
     13       0.002769  -0.024022   0.020428   0.002619  -0.001812  -0.001300
     14       0.010557   0.014845  -0.019292  -0.002563  -0.003388   0.002953
     15       0.010736  -0.028948  -0.003541  -0.003703  -0.008223   0.001022
     16       0.002783   0.009297  -0.002726   0.002666   0.004473  -0.000369
     17       0.008700  -0.038854  -0.006641  -0.003260  -0.008989   0.002764
     18       0.011361  -0.016509  -0.005291   0.000392  -0.000160   0.000227
     19      -0.002717  -0.014943   0.004992   0.000076  -0.003640   0.001581
     20      -0.002844  -0.056202   0.005889   0.002866  -0.005455   0.005108
     21       0.020346  -0.053867  -0.009207  -0.008519  -0.015322  -0.000939
     22       0.002317   0.074780  -0.013000   0.008095   0.026218  -0.002789
     23       0.022476  -0.153610  -0.007985  -0.020051  -0.047037   0.002330
     24       0.010329  -0.050929   0.001797  -0.006279  -0.016500   0.000027
     25       0.003468   0.087447  -0.017633   0.009422   0.033816  -0.002462
     26       0.027148  -0.179459  -0.008148  -0.024396  -0.058983   0.000952
     27       0.007444  -0.051606   0.004798  -0.005270  -0.017923   0.000329
     28       0.011049   0.096577  -0.026887   0.007167   0.041121  -0.003379
     29       0.038383  -0.225698  -0.013728  -0.030595  -0.078390   0.000012
     30      -0.002754  -0.026800   0.011882  -0.001100  -0.006938   0.001172
     31       0.001036   0.027944  -0.010727   0.002116   0.009713   0.000146
     32       0.006051  -0.025066  -0.003161  -0.001816   0.002151  -0.001784
     33      -0.015328  -0.006955   0.020755   0.003065   0.001022   0.002139
     34       0.005263   0.005697  -0.013828  -0.002285  -0.002358   0.001206
     35       0.004542   0.011734  -0.001968   0.005252   0.023791  -0.004726
     36      -0.000786  -0.018466   0.009212  -0.000512  -0.004574   0.000923
     37      -0.002074  -0.033260  -0.000626  -0.004071  -0.008287   0.001013
     38      -0.020131   0.149810  -0.002118   0.020209   0.054386  -0.001005
     39      -0.010183   0.008137   0.015066   0.003924   0.004160   0.001362
     40       0.001895  -0.121923   0.005282  -0.015522  -0.041463   0.002696
     41      -0.045885   0.353551  -0.000234   0.048643   0.128181  -0.002974
     42       0.013481  -0.043247  -0.002682  -0.006114  -0.013128  -0.000146
     43      -0.011766   0.038985   0.001786   0.007684   0.024872  -0.000137
     44      -0.006481   0.008679  -0.001369  -0.002223  -0.012046   0.001950
     45       0.016392  -0.042412  -0.005728  -0.006827  -0.013942  -0.000558
     46      -0.018461   0.020651   0.011061   0.008381   0.025393   0.001136
     47      -0.019181   0.072904   0.002927   0.004473  -0.003997   0.002414
     48       0.025523  -0.067426  -0.011316  -0.010594  -0.020423  -0.001293
     49      -0.010004   0.106188  -0.007831   0.013773   0.041863  -0.001879
     50       0.018586  -0.162933  -0.003260  -0.023576  -0.060984   0.002077
     51       0.037592  -0.090697  -0.018265  -0.013717  -0.025673  -0.002493
     52      -0.016294   0.135825  -0.008895   0.016883   0.049601  -0.000379
     53       0.024932  -0.211785   0.003404  -0.028587  -0.075341  -0.000452
     54       0.000163   0.009780   0.001666  -0.000042   0.000614   0.000955
[truncated: 704,899 more chars]
