# Supplementary material for: A stereodivergent multicomponent approach for the synthesis of C–N atropisomeric peptide analogues
Source: Chem Sci. 2024 Sep 16;15(40):16743–51. doi: 10.1039/d4sc04700a (PMC11418089; doi:10.1039/d4sc04700a)
Supplement: SC-015-D4SC04700A-s001 [file SC-015-D4SC04700A-s001.zip › CompData/_5_1a-BzOH/AmidiniumBzoateS3Boptc.out]

                                 *****************
                                 * O   R   C   A *
                                 *****************

                                            #,                                       
                                            ###                                      
                                            ####                                     
                                            #####                                    
                                            ######                                   
                                           ########,                                 
                                     ,,################,,,,,                         
                               ,,#################################,,                 
                          ,,##########################################,,             
                       ,#########################################, ''#####,          
                    ,#############################################,,   '####,        
                  ,##################################################,,,,####,       
                ,###########''''           ''''###############################       
              ,#####''   ,,,,##########,,,,          '''####'''          '####       
            ,##' ,,,,###########################,,,                        '##       
           ' ,,###''''                  '''############,,,                           
         ,,##''                                '''############,,,,        ,,,,,,###''
      ,#''                                            '''#######################'''  
     '                                                          ''''####''''         
             ,#######,   #######,   ,#######,      ##                                
            ,#'     '#,  ##    ##  ,#'     '#,    #''#        ######   ,####,        
            ##       ##  ##   ,#'  ##            #'  '#       #        #'  '#        
            ##       ##  #######   ##           ,######,      #####,   #    #        
            '#,     ,#'  ##    ##  '#,     ,#' ,#      #,         ##   #,  ,#        
             '#######'   ##     ##  '#######'  #'      '#     #####' # '####'        


                  #######################################################
                  #                        -***-                        #
                  #          Department of theory and spectroscopy      #
                  #    Directorship and core code : Frank Neese         #
                  #        Max Planck Institute fuer Kohlenforschung    #
                  #                Kaiser Wilhelm Platz 1               #
                  #                 D-45470 Muelheim/Ruhr               #
                  #                      Germany                        #
                  #                                                     #
                  #                  All rights reserved                #
                  #                        -***-                        #
                  #######################################################


                         Program Version 5.0.2 -  RELEASE  -


 With contributions from (in alphabetic order):
   Daniel Aravena         : Magnetic Suceptibility
   Michael Atanasov       : Ab Initio Ligand Field Theory (pilot matlab implementation)
   Alexander A. Auer      : GIAO ZORA, VPT2 properties, NMR spectrum
   Ute Becker             : Parallelization
   Giovanni Bistoni       : ED, misc. LED, open-shell LED, HFLD
   Martin Brehm           : Molecular dynamics
   Dmytro Bykov           : SCF Hessian
   Vijay G. Chilkuri      : MRCI spin determinant printing, contributions to CSF-ICE
   Dipayan Datta          : RHF DLPNO-CCSD density
   Achintya Kumar Dutta   : EOM-CC, STEOM-CC
   Dmitry Ganyushin       : Spin-Orbit,Spin-Spin,Magnetic field MRCI
   Miquel Garcia          : C-PCM and meta-GGA Hessian, CC/C-PCM, Gaussian charge scheme
   Yang Guo               : DLPNO-NEVPT2, F12-NEVPT2, CIM, IAO-localization
   Andreas Hansen         : Spin unrestricted coupled pair/coupled cluster methods
   Benjamin Helmich-Paris : MC-RPA, TRAH-SCF, COSX integrals
   Lee Huntington         : MR-EOM, pCC
   Robert Izsak           : Overlap fitted RIJCOSX, COSX-SCS-MP3, EOM
   Marcus Kettner         : VPT2
   Christian Kollmar      : KDIIS, OOCD, Brueckner-CCSD(T), CCSD density, CASPT2, CASPT2-K
   Simone Kossmann        : Meta GGA functionals, TD-DFT gradient, OOMP2, MP2 Hessian
   Martin Krupicka        : Initial AUTO-CI
   Lucas Lang             : DCDCAS
   Marvin Lechner         : AUTO-CI (C++ implementation), FIC-MRCC
   Dagmar Lenk            : GEPOL surface, SMD
   Dimitrios Liakos       : Extrapolation schemes; Compound Job, initial MDCI parallelization
   Dimitrios Manganas     : Further ROCIS development; embedding schemes
   Dimitrios Pantazis     : SARC Basis sets
   Anastasios Papadopoulos: AUTO-CI, single reference methods and gradients
   Taras Petrenko         : DFT Hessian,TD-DFT gradient, ASA, ECA, R-Raman, ABS, FL, XAS/XES, NRVS
   Peter Pinski           : DLPNO-MP2, DLPNO-MP2 Gradient
   Christoph Reimann      : Effective Core Potentials
   Marius Retegan         : Local ZFS, SOC
   Christoph Riplinger    : Optimizer, TS searches, QM/MM, DLPNO-CCSD(T), (RO)-DLPNO pert. Triples
   Tobias Risthaus        : Range-separated hybrids, TD-DFT gradient, RPA, STAB
   Michael Roemelt        : Original ROCIS implementation
   Masaaki Saitow         : Open-shell DLPNO-CCSD energy and density
   Barbara Sandhoefer     : DKH picture change effects
   Avijit Sen             : IP-ROCIS
   Kantharuban Sivalingam : CASSCF convergence, NEVPT2, FIC-MRCI
   Bernardo de Souza      : ESD, SOC TD-DFT
   Georgi Stoychev        : AutoAux, RI-MP2 NMR, DLPNO-MP2 response
   Willem Van den Heuvel  : Paramagnetic NMR
   Boris Wezisla          : Elementary symmetry handling
   Frank Wennmohs         : Technical directorship


 We gratefully acknowledge several colleagues who have allowed us to
 interface, adapt or use parts of their codes:
   Stefan Grimme, W. Hujo, H. Kruse, P. Pracht,  : VdW corrections, initial TS optimization,
                  C. Bannwarth, S. Ehlert          DFT functionals, gCP, sTDA/sTD-DF
   Ed Valeev, F. Pavosevic, A. Kumar             : LibInt (2-el integral package), F12 methods
   Garnet Chan, S. Sharma, J. Yang, R. Olivares  : DMRG
   Ulf Ekstrom                                   : XCFun DFT Library
   Mihaly Kallay                                 : mrcc  (arbitrary order and MRCC methods)
   Jiri Pittner, Ondrej Demel                    : Mk-CCSD
   Frank Weinhold                                : gennbo (NPA and NBO analysis)
   Christopher J. Cramer and Donald G. Truhlar   : smd solvation model
   Lars Goerigk                                  : TD-DFT with DH, B97 family of functionals
   V. Asgeirsson, H. Jonsson                     : NEB implementation
   FAccTs GmbH                                   : IRC, NEB, NEB-TS, DLPNO-Multilevel, CI-OPT
                                                   MM, QMMM, 2- and 3-layer-ONIOM, Crystal-QMMM,
                                                   LR-CPCM, SF, NACMEs, symmetry and pop. for TD-DFT,
                                                   nearIR, NL-DFT gradient (VV10), updates on ESD,
                                                   ML-optimized integration grids
   S Lehtola, MJT Oliveira, MAL Marques          : LibXC Library
   Liviu Ungur et al                             : ANISO software


 Your calculation uses the libint2 library for the computation of 2-el integrals
 For citations please refer to: http://libint.valeyev.net

 Your ORCA version has been built with support for libXC version: 5.1.0
 For citations please refer to: https://tddft.org/programs/libxc/

 This ORCA versions uses:
   CBLAS   interface :  Fast vector & matrix operations
   LAPACKE interface :  Fast linear algebra routines
   SCALAPACK package :  Parallel linear algebra routines
   Shared memory     :  Shared parallel matrices
   BLAS/LAPACK       :  OpenBLAS 0.3.15  USE64BITINT DYNAMIC_ARCH NO_AFFINITY Zen SINGLE_THREADED
        Core in use  :  Zen
   Copyright (c) 2011-2014, The OpenBLAS Project


Your calculation utilizes the atom-pairwise dispersion correction
with the Becke-Johnson damping scheme (D3BJ)
Cite in your paper:
S.Grimme, S.Ehrlich, L.Goerigk, J Comput Chem, (2011), 32, 1456–1465 
S.Grimme, J.Antony, S.Ehrlich and H.Krieg, J.Chem.Phys., 132, (2010), 154104 
   

Your calculation utilizes the SMD solvation module
Please cite in your paper:
A.V. Marenich, C.J. Cramer, D.G. Truhlar J. Phys. Chem. B, 113, (2009), 6378 

================================================================================

----- Orbital basis set information -----
Your calculation utilizes the basis: def2-TZVP
   F. Weigend and R. Ahlrichs, Phys. Chem. Chem. Phys. 7, 3297 (2005).

----- AuxJ basis set information -----
Your calculation utilizes the auxiliary basis: def2/J
   F. Weigend, Phys. Chem. Chem. Phys. 8, 1057 (2006).

================================================================================
                                        WARNINGS
                       Please study these warnings very carefully!
================================================================================


WARNING: Geometry Optimization
  ===> : Switching off AutoStart
         For restart on a previous wavefunction, please use MOREAD

INFO   : the flag for use of the SHARK integral package has been found!

================================================================================
                                       INPUT FILE
================================================================================
NAME = AmidiniumBzoateS3Boptc.inp
|  1> ! PBE0 D3 def2-tzvp Opt
|  2> %maxcore 2660
|  3> %geom
|  4> maxiter 150
|  5> MaxStep 0.15
|  6> end
|  7> %pal nprocs 30
|  8> end
|  9> %CPCM SMD TRUE
| 10>    SMDSOLVENT "2,2,2-TRIFLUOROETHANOL"
| 11> end
| 12> 
| 13> *xyz 0 1
| 14> O  4.868191  1.036727  3.371506
| 15> O  7.665922  1.500723  3.983222
| 16> N  4.990709  2.972953  2.175134
| 17> N  6.117934  2.129001  5.566545
| 18> C  5.090204  2.244851  3.273403
| 19> C  5.520649  3.061120  4.491992
| 20> H  6.362059  3.691577  4.197595
| 21> C  4.424114  3.923775  5.046128
| 22> C  4.749146  5.151833  5.611986
| 23> H  5.785846  5.463805  5.656545
| 24> C  3.755857  5.983794  6.104546
| 25> H  4.022490  6.941272  6.537465
| 26> C  2.426972  5.592055  6.034302
| 27> H  1.647652  6.241937  6.416441
| 28> C  2.094821  4.370196  5.463384
| 29> H  1.057043  4.064002  5.397180
| 30> C  3.087668  3.540251  4.968547
| 31> H  2.816826  2.595056  4.511836
| 32> C  4.503611  2.489966  0.873719
| 33> C  3.079496  1.964096  1.011234
| 34> H  3.030736  1.104604  1.680953
| 35> H  2.707417  1.656145  0.031363
| 36> H  2.418761  2.744288  1.397132
| 37> C  5.434159  1.412392  0.328476
| 38> H  6.453510  1.795976  0.239522
| 39> H  5.096598  1.104594  -0.664046
| 40> H  5.449916  0.532500  0.972380
| 41> C  4.514272  3.692610  -0.058885
| 42> H  4.155814  3.393971  -1.045436
| 43> H  5.523682  4.096632  -0.168257
| 44> H  3.863953  4.486764  0.316761
| 45> C  5.229008  1.709455  6.655456
| 46> C  5.419139  2.179009  7.959230
| 47> C  4.464775  1.736847  8.887006
| 48> H  4.544318  2.072984  9.912350
| 49> C  3.428539  0.884531  8.563556
| 50> H  2.726934  0.579860  9.331782
| 51> C  3.295910  0.419776  7.263932
| 52> H  2.495915  -0.256944  6.988888
| 53> C  4.198906  0.842536  6.313595
| 54> H  4.119144  0.513528  5.286746
| 55> C  6.531420  3.076287  8.534555
| 56> C  7.231758  2.308215  9.664478
| 57> H  6.546273  2.025788  10.463854
| 58> H  8.009924  2.940627  10.099497
| 59> H  7.707133  1.399830  9.286073
| 60> C  7.641077  3.530769  7.584333
| 61> H  8.215621  2.698707  7.161605
| 62> H  8.358149  4.118543  8.161211
| 63> H  7.294954  4.206063  6.794242
| 64> C  5.883573  4.341311  9.108217
| 65> H  5.368981  4.905439  8.327656
| 66> H  6.656467  4.982501  9.540274
| 67> H  5.162579  4.109913  9.893648
| 68> C  7.001946  1.079565  4.877218
| 69> C  7.013803  -0.298145  5.377192
| 70> C  7.009420  -1.298972  4.405162
| 71> H  6.942192  -1.025639  3.358988
| 72> C  7.060103  -2.626423  4.789229
| 73> H  7.033348  -3.405599  4.036544
| 74> C  7.149303  -2.956110  6.135566
| 75> H  7.194147  -3.997139  6.434894
| 76> C  7.188867  -1.957754  7.099356
| 77> H  7.278955  -2.214794  8.148142
| 78> C  7.109646  -0.626922  6.727555
| 79> H  7.154429  0.146078  7.482414
| 80> H  6.826682  2.734593  6.002352
| 81> O  7.740924  5.084464  3.198303
| 82> C  6.812647  5.906418  3.018484
| 83> C  6.915645  7.249709  3.699500
| 84> C  8.011059  7.547875  4.505826
| 85> H  8.800576  6.813764  4.615728
| 86> C  8.089433  8.764274  5.167165
| 87> H  8.946689  8.985667  5.793603
| 88> C  7.069488  9.696995  5.029289
| 89> H  7.128829  10.648105  5.547183
| 90> C  5.972366  9.407210  4.228330
| 91> H  5.172149  10.131371  4.120947
| 92> C  5.896831  8.189863  3.568620
| 93> H  5.038714  7.955956  2.949729
| 94> O  5.778342  5.682538  2.335800
| 95> H  5.285339  3.960711  2.228624
| 96> *
| 97> 
| 98>                          ****END OF INPUT****
================================================================================

                       *****************************
                       * Geometry Optimization Run *
                       *****************************

Geometry optimization settings:
Update method            Update   .... BFGS
Choice of coordinates    CoordSys .... Z-matrix Internals
Initial Hessian          InHess   .... Almoef's Model

Convergence Tolerances:
Energy Change            TolE     ....  5.0000e-06 Eh
Max. Gradient            TolMAXG  ....  3.0000e-04 Eh/bohr
RMS Gradient             TolRMSG  ....  1.0000e-04 Eh/bohr
Max. Displacement        TolMAXD  ....  4.0000e-03 bohr
RMS Displacement         TolRMSD  ....  2.0000e-03 bohr
Strict Convergence                ....  False
------------------------------------------------------------------------------
                        ORCA OPTIMIZATION COORDINATE SETUP
------------------------------------------------------------------------------

The optimization will be done in new redundant internal coordinates
Making redundant internal coordinates   ...  (new redundants) done
Evaluating the initial hessian          ...  (Almloef) done
Evaluating the coordinates              ...  done
Calculating the B-matrix                .... done
Calculating the G-matrix                .... done
Diagonalizing the G-matrix              .... done
Small eigenvalue found = 1.706e-03
Small eigenvalue found = 1.979e-03
Small eigenvalue found = 3.498e-03
Small eigenvalue found = 4.286e-03
Small eigenvalue found = 5.030e-03
Small eigenvalue found = 7.018e-03
Small eigenvalue found = 9.219e-03
Small eigenvalue found = 1.277e-02
Small eigenvalue found = 1.632e-02
Small eigenvalue found = 2.092e-02
Small eigenvalue found = 2.372e-02
Small eigenvalue found = 2.777e-02
The first mode is                       ....  215
The number of degrees of freedom        ....  240

    -----------------------------------------------------------------
                    Redundant Internal Coordinates


    -----------------------------------------------------------------
         Definition                    Initial Value    Approx d2E/dq
    -----------------------------------------------------------------
      1. B(C   4,O   0)                  1.2323         0.998921   
      2. B(C   4,N   2)                  1.3214         0.719855   
      3. B(C   5,C   4)                  1.5286         0.375537   
      4. B(C   5,N   3)                  1.5428         0.319212   
      5. B(H   6,C   5)                  1.0918         0.357673   
      6. B(C   7,C   5)                  1.5012         0.415251   
      7. B(C   8,C   7)                  1.3907         0.623257   
      8. B(H   9,C   8)                  1.0835         0.368748   
      9. B(C  10,C   8)                  1.3861         0.633708   
     10. B(H  11,C  10)                  1.0841         0.367988   
     11. B(C  12,C  10)                  1.3872         0.631252   
     12. B(H  13,C  12)                  1.0843         0.367714   
     13. B(C  14,C  12)                  1.3890         0.627187   
     14. B(H  15,C  14)                  1.0840         0.368085   
     15. B(C  16,C   7)                  1.3926         0.618969   
     16. B(C  16,C  14)                  1.3854         0.635373   
     17. B(H  17,C  16)                  1.0841         0.367952   
     18. B(C  18,N   2)                  1.4711         0.415373   
     19. B(C  19,C  18)                  1.5243         0.381451   
     20. B(H  20,C  19)                  1.0907         0.359175   
     21. B(H  21,C  19)                  1.0924         0.356887   
     22. B(H  22,C  19)                  1.0928         0.356429   
     23. B(C  23,C  18)                  1.5246         0.381073   
     24. B(H  24,C  23)                  1.0928         0.356466   
     25. B(H  25,C  23)                  1.0926         0.356670   
     26. B(H  26,C  23)                  1.0904         0.359512   
     27. B(C  27,C  18)                  1.5219         0.384841   
     28. B(H  28,C  27)                  1.0913         0.358370   
     29. B(H  29,C  27)                  1.0928         0.356479   
     30. B(H  30,C  27)                  1.0930         0.356119   
     31. B(C  31,N   3)                  1.4669         0.421804   
     32. B(C  32,C  31)                  1.3987         0.605067   
     33. B(C  33,C  32)                  1.4025         0.596692   
     34. B(H  34,C  33)                  1.0820         0.370889   
     35. B(C  35,C  33)                  1.3802         0.647790   
     36. B(H  36,C  35)                  1.0841         0.368007   
     37. B(C  37,C  35)                  1.3866         0.632691   
     38. B(H  38,C  37)                  1.0833         0.369041   
     39. B(C  39,C  37)                  1.3774         0.654364   
     40. B(C  39,C  31)                  1.3891         0.626925   
     41. B(H  40,C  39)                  1.0812         0.371910   
     42. B(C  41,C  32)                  1.5405         0.359381   
     43. B(C  42,C  41)                  1.5353         0.366377   
     44. B(H  43,C  42)                  1.0903         0.359762   
     45. B(H  44,C  42)                  1.0930         0.356105   
     46. B(H  45,C  42)                  1.0929         0.356341   
     47. B(C  46,C  41)                  1.5300         0.373613   
     48. B(H  47,C  46)                  1.0960         0.352302   
     49. B(H  48,C  46)                  1.0920         0.357467   
     50. B(H  49,C  46)                  1.0955         0.352929   
     51. B(C  50,C  41)                  1.5327         0.369927   
     52. B(H  51,C  50)                  1.0919         0.357550   
     53. B(H  51,H  13)                  4.3917         0.000000   
     54. B(H  52,C  50)                  1.0932         0.355846   
     55. B(H  53,C  50)                  1.0910         0.358781   
     56. B(C  54,N   3)                  1.5356         0.327818   
     57. B(C  54,O   1)                  1.1906         1.164251   
     58. B(C  55,C  54)                  1.4657         0.473158   
     59. B(C  56,C  55)                  1.3952         0.613028   
     60. B(H  57,C  56)                  1.0834         0.368966   
     61. B(C  58,C  56)                  1.3828         0.641486   
     62. B(H  59,C  58)                  1.0837         0.368556   
     63. B(C  60,C  58)                  1.3890         0.627135   
     64. B(H  61,C  60)                  1.0841         0.367942   
     65. B(C  62,C  60)                  1.3882         0.628882   
     66. B(H  63,C  62)                  1.0836         0.368699   
     67. B(C  64,C  62)                  1.3841         0.638577   
     68. B(C  64,C  55)                  1.3931         0.617695   
     69. B(H  65,C  64)                  1.0814         0.371708   
     70. B(H  66,N   3)                  1.0291         0.403426   
     71. B(O  67,H   6)                  2.2000         0.005466   
     72. B(C  68,O  67)                  1.2529         0.926156   
     73. B(C  69,C  68)                  1.5096         0.402681   
     74. B(C  70,C  69)                  1.3925         0.619133   
     75. B(H  71,H  49)                  3.7166         0.000004   
     76. B(H  71,C  70)                  1.0837         0.368576   
     77. B(C  72,C  70)                  1.3868         0.632248   
     78. B(H  73,C  72)                  1.0846         0.367333   
     79. B(C  74,C  72)                  1.3890         0.627142   
     80. B(H  75,C  74)                  1.0846         0.367322   
     81. B(C  76,C  74)                  1.3890         0.627207   
     82. B(H  77,H  11)                  4.1639         0.000001   
     83. B(H  77,C  76)                  1.0846         0.367358   
     84. B(C  78,C  76)                  1.3867         0.632484   
     85. B(C  78,C  69)                  1.3925         0.619130   
     86. B(H  79,C  78)                  1.0836         0.368720   
     87. B(O  80,C  68)                  1.2594         0.904308   
     88. B(H  81,O  80)                  1.7942         0.024267   
     89. B(H  81,N   2)                  1.0322         0.398892   
     90. A(C   4,N   2,H  81)          117.5632         0.362849   
     91. A(C  18,N   2,H  81)          117.0360         0.330802   
     92. A(C   4,N   2,C  18)          125.3989         0.409651   
     93. A(C   5,N   3,C  54)          108.8514         0.341830   
     94. A(C  31,N   3,C  54)          119.1184         0.358291   
     95. A(C  31,N   3,H  66)          105.7412         0.332266   
     96. A(C  54,N   3,H  66)          101.2913         0.318775   
     97. A(C   5,N   3,H  66)          101.8910         0.317395   
     98. A(C   5,N   3,C  31)          117.0778         0.356675   
     99. A(O   0,C   4,C   5)          120.7180         0.429341   
    100. A(N   2,C   4,C   5)          112.9257         0.405017   
    101. A(O   0,C   4,N   2)          126.3556         0.480100   
    102. A(N   3,C   5,H   6)          103.7872         0.313877   
    103. A(N   3,C   5,C   4)          109.9765         0.351891   
    104. A(N   3,C   5,C   7)          111.8926         0.357941   
    105. A(H   6,C   5,C   7)          109.3061         0.329651   
    106. A(C   4,C   5,H   6)          108.0837         0.324238   
    107. A(C   4,C   5,C   7)          113.2936         0.370332   
    108. A(C   5,H   6,O  67)          166.1825         0.166195   
    109. A(C   5,C   7,C   8)          119.1385         0.404512   
    110. A(C   8,C   7,C  16)          119.3526         0.434345   
    111. A(C   5,C   7,C  16)          121.4785         0.404020   
    112. A(H   9,C   8,C  10)          119.8800         0.355647   
    113. A(C   7,C   8,C  10)          120.4723         0.436190   
    114. A(C   7,C   8,H   9)          119.6437         0.354645   
    115. A(C   8,C  10,C  12)          119.9321         0.437193   
    116. A(C   8,C  10,H  11)          119.7194         0.355522   
    117. A(H  11,C  10,C  12)          120.3474         0.355288   
    118. A(H  13,C  12,C  14)          120.0156         0.354854   
    119. A(C  10,C  12,H  13)          120.0935         0.355243   
    120. A(C  10,C  12,C  14)          119.8888         0.436379   
    121. A(H  15,C  14,C  16)          119.6722         0.355697   
    122. A(C  12,C  14,H  15)          120.1664         0.354915   
    123. A(C  12,C  14,C  16)          120.1603         0.436891   
    124. A(C  14,C  16,H  17)          119.5851         0.355675   
    125. A(C   7,C  16,H  17)          120.2216         0.354101   
    126. A(C   7,C  16,C  14)          120.1906         0.435854   
    127. A(N   2,C  18,C  19)          110.0472         0.369024   
    128. A(C  23,C  18,C  27)          109.5784         0.366448   
    129. A(C  19,C  18,C  27)          109.5386         0.366510   
    130. A(N   2,C  18,C  27)          106.2802         0.369585   
    131. A(C  19,C  18,C  23)          111.0182         0.365893   
    132. A(N   2,C  18,C  23)          110.2630         0.368961   
    133. A(C  18,C  19,H  21)          109.5443         0.324954   
    134. A(C  18,C  19,H  20)          111.6549         0.325295   
    135. A(H  20,C  19,H  22)          108.5868         0.290255   
    136. A(C  18,C  19,H  22)          110.5143         0.324885   
    137. A(H  21,C  19,H  22)          108.1838         0.289964   
    138. A(H  20,C  19,H  21)          108.2638         0.290313   
    139. A(H  25,C  23,H  26)          108.2737         0.290328   
    140. A(H  24,C  23,H  26)          108.5319         0.290302   
    141. A(C  18,C  23,H  26)          111.5899         0.325292   
    142. A(H  24,C  23,H  25)          108.2483         0.289941   
    143. A(C  18,C  23,H  25)          109.5977         0.324868   
    144. A(C  18,C  23,H  24)          110.5098         0.324838   
    145. A(H  29,C  27,H  30)          108.3826         0.289872   
    146. A(H  28,C  27,H  30)          108.3054         0.290113   
    147. A(C  18,C  27,H  30)          111.0620         0.325311   
    148. A(H  28,C  27,H  29)          108.3071         0.290159   
    149. A(C  18,C  27,H  29)          111.0984         0.325365   
    150. A(C  18,C  27,H  28)          109.5978         0.325648   
    151. A(N   3,C  31,C  39)          116.4348         0.403444   
    152. A(N   3,C  31,C  32)          120.8988         0.400929   
    153. A(C  32,C  31,C  39)          122.6640         0.433031   
    154. A(C  31,C  32,C  33)          114.7251         0.429204   
    155. A(C  33,C  32,C  41)          115.3328         0.391364   
    156. A(C  31,C  32,C  41)          129.9239         0.392320   
    157. A(H  34,C  33,C  35)          117.9788         0.357328   
    158. A(C  32,C  33,C  35)          123.4051         0.434498   
    159. A(C  32,C  33,H  34)          118.6147         0.352384   
    160. A(H  36,C  35,C  37)          120.5369         0.355429   
    161. A(C  33,C  35,C  37)          119.8985         0.439110   
    162. A(C  33,C  35,H  36)          119.5638         0.356855   
    163. A(C  35,C  37,H  38)          121.1968         0.355598   
    164. A(H  38,C  37,C  39)          120.0446         0.357638   
    165. A(C  35,C  37,C  39)          118.7568         0.439911   
    166. A(C  37,C  39,H  40)          120.8968         0.358109   
    167. A(C  31,C  39,H  40)          118.5776         0.355513   
    168. A(C  31,C  39,C  37)          120.5245         0.439184   
    169. A(C  46,C  41,C  50)          107.0886         0.362749   
    170. A(C  42,C  41,C  50)          109.2849         0.361540   
    171. A(C  32,C  41,C  50)          108.3805         0.360353   
    172. A(C  42,C  41,C  46)          105.9532         0.362152   
    173. A(C  32,C  41,C  46)          117.6927         0.360963   
    174. A(C  32,C  41,C  42)          108.2291         0.359762   
    175. A(H  44,C  42,H  45)          108.0018         0.289853   
    176. A(H  43,C  42,H  45)          108.1824         0.290318   
    177. A(C  41,C  42,H  45)          111.0647         0.322729   
    178. A(H  43,C  42,H  44)          107.7997         0.290288   
    179. A(C  41,C  42,H  44)          109.1601         0.322694   
    180. A(C  41,C  42,H  43)          112.4824         0.323235   
    181. A(H  48,C  46,H  49)          104.8734         0.289589   
    182. A(H  47,C  46,H  49)          110.8212         0.288929   
    183. A(C  41,C  46,H  49)          113.6966         0.323255   
    184. A(H  47,C  46,H  48)          105.5552         0.289508   
    185. A(C  41,C  46,H  48)          107.9420         0.323934   
    186. A(C  41,C  46,H  47)          113.2193         0.323161   
    187. A(H  52,C  50,H  53)          107.8839         0.290130   
    188. A(H  51,C  50,H  53)          108.2260         0.290348   
    189. A(C  41,C  50,H  53)          111.9463         0.323602   
    190. A(H  51,C  50,H  52)          108.2208         0.289974   
    191. A(C  41,C  50,H  52)          109.4616         0.323166   
    192. A(C  41,C  50,H  51)          110.9809         0.323419   
    193. A(N   3,C  54,C  55)          119.5991         0.367679   
    194. A(O   1,C  54,C  55)          125.7429         0.460264   
    195. A(O   1,C  54,N   3)          114.6066         0.427862   
    196. A(C  56,C  55,C  64)          120.4143         0.432894   
    197. A(C  54,C  55,C  64)          123.5765         0.413315   
    198. A(C  54,C  55,C  56)          115.8877         0.412759   
    199. A(H  57,C  56,C  58)          120.8419         0.356420   
    200. A(C  55,C  56,C  58)          119.6700         0.435848   
    201. A(C  55,C  56,H  57)          119.4716         0.353687   
    202. A(H  59,C  58,C  60)          120.2756         0.354987   
    203. A(C  56,C  58,C  60)          119.9617         0.437639   
    204. A(C  56,C  58,H  59)          119.7623         0.356353   
    205. A(H  61,C  60,C  62)          119.8481         0.355054   
    206. A(C  58,C  60,C  62)          120.2700         0.436076   
    207. A(C  58,C  60,H  61)          119.8809         0.354887   
    208. A(H  63,C  62,C  64)          119.5285         0.356101   
    209. A(C  60,C  62,C  64)          120.2233         0.437500   
    210. A(C  60,C  62,H  63)          120.2480         0.355178   
    211. A(C  62,C  64,H  65)          119.8318         0.356593   
    212. A(C  55,C  64,H  65)          120.7163         0.354587   
    213. A(C  55,C  64,C  62)          119.4228         0.436087   
    214. A(H   6,O  67,C  68)           90.9274         0.198790   
    215. A(O  67,C  68,C  69)          117.9366         0.428891   
    216. A(C  69,C  68,O  80)          117.3086         0.427060   
    217. A(O  67,C  68,O  80)          124.7293         0.493834   
    218. A(C  68,C  69,C  70)          120.3608         0.401854   
    219. A(C  70,C  69,C  78)          119.0401         0.433847   
    220. A(C  68,C  69,C  78)          120.5620         0.401854   
    221. A(H  71,C  70,C  72)          120.3092         0.355480   
    222. A(C  69,C  70,C  72)          120.5590         0.435488   
    223. A(C  69,C  70,H  71)          119.1307         0.354218   
    224. A(C  70,C  72,H  73)          119.9446         0.355276   
    225. A(H  73,C  72,C  74)          120.0436         0.354788   
    226. A(C  70,C  72,C  74)          120.0117         0.436497   
    227. A(H  75,C  74,C  76)          120.1014         0.354792   
    228. A(C  72,C  74,C  76)          119.8128         0.435868   
    229. A(C  72,C  74,H  75)          120.0857         0.354786   
    230. A(H  77,C  76,C  78)          119.9252         0.355303   
    231. A(C  74,C  76,C  78)          120.0354         0.436534   
    232. A(C  74,C  76,H  77)          120.0390         0.354798   
    233. A(C  76,C  78,H  79)          120.2902         0.355526   
    234. A(C  69,C  78,H  79)          119.1675         0.354241   
    235. A(C  69,C  78,C  76)          120.5407         0.435516   
    236. A(C  68,O  80,H  81)          115.3821         0.242019   
    237. L(N   2,H  81,O  80,C  18, 2) 178.8066         0.198585   
    238. L(N   2,H  81,O  80,C  18, 1) 180.2756         0.198585   
    239. D(O   0,C   4,N   2,H  81)   -175.0125         0.043129   
    240. D(C   5,C   4,N   2,H  81)      5.3000         0.043129   
    241. D(C   5,C   4,N   2,C  18)   -175.2299         0.043129   
    242. D(O   0,C   4,N   2,C  18)      4.4576         0.043129   
    243. D(H   6,C   5,C   4,N   2)    -46.2763         0.010539   
    244. D(H   6,C   5,N   3,C  54)    -74.4061         0.009513   
    245. D(H   6,C   5,N   3,H  66)     32.0528         0.009513   
    246. D(C   7,C   5,N   3,C  54)    167.8520         0.009513   
    247. D(H   6,C   5,C   4,O   0)    134.0165         0.010539   
    248. D(H   6,C   5,N   3,C  31)    146.8256         0.009513   
    249. D(N   3,C   5,C   4,O   0)     21.3450         0.010539   
    250. D(C   4,C   5,N   3,C  54)     41.0155         0.009513   
    251. D(C   7,C   5,C   4,O   0)   -104.7020         0.010539   
    252. D(N   3,C   5,C   4,N   2)   -158.9478         0.010539   
    253. D(C   7,C   5,C   4,N   2)     75.0052         0.010539   
    254. D(C   4,C   5,N   3,C  31)    -97.7528         0.009513   
    255. D(C   4,C   5,N   3,H  66)    147.4743         0.009513   
    256. D(C   7,C   5,N   3,H  66)    -85.6891         0.009513   
    257. D(C   7,C   5,N   3,C  31)     29.0837         0.009513   
    258. D(O  67,H   6,C   5,N   3)    165.7565         0.119487   
    259. D(O  67,H   6,C   5,C   7)    -74.7207         0.119487   
    260. D(O  67,H   6,C   5,C   4)     49.0015         0.119487   
    261. D(C   8,C   7,C   5,C   4)   -146.5291         0.012760   
    262. D(C   8,C   7,C   5,H   6)    -25.9378         0.012760   
    263. D(C  16,C   7,C   5,H   6)    152.0439         0.012760   
    264. D(C  16,C   7,C   5,C   4)     31.4526         0.012760   
    265. D(C   8,C   7,C   5,N   3)     88.4503         0.012760   
    266. D(C  16,C   7,C   5,N   3)    -93.5680         0.012760   
    267. D(C  10,C   8,C   7,C   5)    178.5336         0.026897   
    268. D(H   9,C   8,C   7,C  16)   -178.7648         0.026897   
    269. D(H   9,C   8,C   7,C   5)     -0.7396         0.026897   
    270. D(C  10,C   8,C   7,C  16)      0.5084         0.026897   
    271. D(C  12,C  10,C   8,H   9)    179.2711         0.027865   
    272. D(H  11,C  10,C   8,H   9)     -0.3425         0.027865   
    273. D(C  12,C  10,C   8,C   7)     -0.0004         0.027865   
    274. D(H  11,C  10,C   8,C   7)   -179.6139         0.027865   
    275. D(C  14,C  12,C  10,H  11)    179.2400         0.027636   
    276. D(H  13,C  12,C  10,H  11)     -0.2285         0.027636   
    277. D(C  14,C  12,C  10,C   8)     -0.3711         0.027636   
    278. D(H  13,C  12,C  10,C   8)   -179.8395         0.027636   
    279. D(C  16,C  14,C  12,H  13)    179.6994         0.027259   
    280. D(H  15,C  14,C  12,H  13)      0.0818         0.027259   
    281. D(H  15,C  14,C  12,C  10)   -179.3870         0.027259   
    282. D(C  16,C  14,C  12,C  10)      0.2306         0.027259   
    283. D(H  17,C  16,C   7,C   5)      0.7668         0.026506   
    284. D(H  17,C  16,C  14,H  15)      0.5052         0.028021   
    285. D(H  17,C  16,C  14,C  12)   -179.1143         0.028021   
    286. D(C   7,C  16,C  14,C  12)      0.2822         0.028021   
    287. D(H  17,C  16,C   7,C   8)    178.7443         0.026506   
    288. D(C   7,C  16,C  14,H  15)    179.9017         0.028021   
    289. D(C  14,C  16,C   7,C   8)     -0.6484         0.026506   
    290. D(C  14,C  16,C   7,C   5)   -178.6258         0.026506   
    291. D(C  27,C  18,N   2,H  81)     -2.9120         0.014714   
    292. D(C  23,C  18,N   2,H  81)    115.7695         0.014714   
    293. D(C  23,C  18,N   2,C   4)    -63.7031         0.014714   
    294. D(C  19,C  18,N   2,H  81)   -121.4311         0.014714   
    295. D(C  27,C  18,N   2,C   4)    177.6154         0.014714   
    296. D(C  19,C  18,N   2,C   4)     59.0963         0.014714   
    297. D(H  21,C  19,C  18,C  23)    -60.5789         0.011592   
    298. D(H  21,C  19,C  18,N   2)    177.0670         0.011592   
    299. D(H  20,C  19,C  18,C  27)   -179.5123         0.011592   
    300. D(H  20,C  19,C  18,C  23)     59.3385         0.011592   
    301. D(H  20,C  19,C  18,N   2)    -63.0157         0.011592   
    302. D(H  22,C  19,C  18,C  27)    -58.5334         0.011592   
    303. D(H  22,C  19,C  18,C  23)   -179.6826         0.011592   
    304. D(H  22,C  19,C  18,N   2)     57.9633         0.011592   
    305. D(H  21,C  19,C  18,C  27)     60.5703         0.011592   
    306. D(H  26,C  23,C  18,C  27)   -179.8885         0.011570   
    307. D(H  26,C  23,C  18,N   2)     63.4661         0.011570   
    308. D(H  25,C  23,C  18,C  27)    -59.9650         0.011570   
    309. D(H  25,C  23,C  18,C  19)     61.1608         0.011570   
    310. D(H  25,C  23,C  18,N   2)   -176.6104         0.011570   
    311. D(H  24,C  23,C  18,C  27)     59.2491         0.011570   
    312. D(H  26,C  23,C  18,C  19)    -58.7627         0.011570   
    313. D(H  24,C  23,C  18,N   2)    -57.3964         0.011570   
    314. D(H  24,C  23,C  18,C  19)   -179.6252         0.011570   
    315. D(H  30,C  27,C  18,C  23)   -179.2469         0.011789   
    316. D(H  30,C  27,C  18,C  19)     58.7377         0.011789   
    317. D(H  30,C  27,C  18,N   2)    -60.1160         0.011789   
    318. D(H  29,C  27,C  18,C  23)    -58.5292         0.011789   
    319. D(H  29,C  27,C  18,C  19)    179.4553         0.011789   
    320. D(H  29,C  27,C  18,N   2)     60.6016         0.011789   
    321. D(H  28,C  27,C  18,C  23)     61.1244         0.011789   
    322. D(H  28,C  27,C  18,C  19)    -60.8910         0.011789   
    323. D(H  28,C  27,C  18,N   2)   -179.7447         0.011789   
    324. D(C  39,C  31,N   3,C  54)    -65.3139         0.015170   
    325. D(C  39,C  31,N   3,C   5)     69.1258         0.015170   
    326. D(C  32,C  31,N   3,H  66)      2.2995         0.015170   
    327. D(C  39,C  31,N   3,H  66)   -178.2596         0.015170   
    328. D(C  32,C  31,N   3,C  54)    115.2452         0.015170   
    329. D(C  32,C  31,N   3,C   5)   -110.3152         0.015170   
    330. D(C  41,C  32,C  31,C  39)    176.5783         0.025262   
    331. D(C  41,C  32,C  31,N   3)     -4.0163         0.025262   
    332. D(C  33,C  32,C  31,C  39)     -1.7756         0.025262   
    333. D(C  33,C  32,C  31,N   3)    177.6297         0.025262   
    334. D(C  35,C  33,C  32,C  41)   -177.3666         0.024530   
    335. D(C  35,C  33,C  32,C  31)      1.2368         0.024530   
    336. D(H  34,C  33,C  32,C  41)      2.2007         0.024530   
    337. D(H  34,C  33,C  32,C  31)   -179.1959         0.024530   
    338. D(C  37,C  35,C  33,H  34)   -179.4295         0.029204   
    339. D(C  37,C  35,C  33,C  32)      0.1404         0.029204   
    340. D(H  36,C  35,C  33,H  34)      0.2528         0.029204   
    341. D(H  36,C  35,C  33,C  32)    179.8226         0.029204   
    342. D(C  39,C  37,C  35,H  36)    179.2639         0.027770   
    343. D(C  39,C  37,C  35,C  33)     -1.0570         0.027770   
    344. D(H  38,C  37,C  35,H  36)     -0.2405         0.027770   
    345. D(H  38,C  37,C  35,C  33)    179.4386         0.027770   
    346. D(H  40,C  39,C  37,H  38)      0.4264         0.029842   
    347. D(H  40,C  39,C  37,C  35)   -179.0838         0.029842   
    348. D(C  31,C  39,C  37,H  38)   -179.9580         0.029842   
    349. D(C  31,C  39,C  37,C  35)      0.5317         0.029842   
    350. D(H  40,C  39,C  31,C  32)   -179.4204         0.027234   
    351. D(H  40,C  39,C  31,N   3)      1.1494         0.027234   
    352. D(C  37,C  39,C  31,C  32)      0.9552         0.027234   
    353. D(C  37,C  39,C  31,N   3)   -178.4749         0.027234   
    354. D(C  50,C  41,C  32,C  33)    -61.4499         0.009715   
    355. D(C  50,C  41,C  32,C  31)    120.2043         0.009715   
    356. D(C  46,C  41,C  32,C  33)    176.9423         0.009715   
    357. D(C  46,C  41,C  32,C  31)     -1.4035         0.009715   
    358. D(C  42,C  41,C  32,C  33)     56.9643         0.009715   
    359. D(C  42,C  41,C  32,C  31)   -121.3814         0.009715   
    360. D(H  44,C  42,C  41,C  50)    -60.8734         0.010744   
    361. D(H  44,C  42,C  41,C  46)     54.2021         0.010744   
    362. D(H  44,C  42,C  41,C  32)   -178.7106         0.010744   
    363. D(H  43,C  42,C  41,C  50)     58.7326         0.010744   
    364. D(H  43,C  42,C  41,C  46)    173.8081         0.010744   
    365. D(H  43,C  42,C  41,C  32)    -59.1047         0.010744   
    366. D(H  45,C  42,C  41,C  50)   -179.8483         0.010744   
    367. D(H  45,C  42,C  41,C  46)    -64.7727         0.010744   
    368. D(H  45,C  42,C  41,C  32)     62.3145         0.010744   
    369. D(H  49,C  46,C  41,C  42)   -172.4836         0.011146   
    370. D(H  49,C  46,C  41,C  32)     66.3537         0.011146   
    371. D(H  48,C  46,C  41,C  50)     59.9808         0.011146   
    372. D(H  48,C  46,C  41,C  42)    -56.5859         0.011146   
    373. D(H  48,C  46,C  41,C  32)   -177.7486         0.011146   
    374. D(H  47,C  46,C  41,C  50)    176.4443         0.011146   
    375. D(H  47,C  46,C  41,C  42)     59.8776         0.011146   
    376. D(H  49,C  46,C  41,C  50)    -55.9168         0.011146   
    377. D(H  47,C  46,C  41,C  32)    -61.2851         0.011146   
    378. D(H  53,C  50,C  41,C  46)   -172.8070         0.010940   
    379. D(H  53,C  50,C  41,C  42)    -58.4634         0.010940   
    380. D(H  53,C  50,C  41,C  32)     59.2788         0.010940   
    381. D(H  52,C  50,C  41,C  46)    -53.2343         0.010940   
    382. D(H  52,C  50,C  41,C  42)     61.1093         0.010940   
    383. D(H  52,C  50,C  41,C  32)    178.8515         0.010940   
    384. D(H  51,C  50,C  41,C  46)     66.1512         0.010940   
    385. D(H  51,C  50,C  41,C  42)   -179.5051         0.010940   
    386. D(H  51,C  50,C  41,C  32)    -61.7630         0.010940   
    387. D(C  55,C  54,N   3,H  66)    111.0611         0.009368   
    388. D(C  55,C  54,N   3,C  31)     -4.2723         0.009368   
    389. D(C  55,C  54,N   3,C   5)   -142.0691         0.009368   
    390. D(O   1,C  54,N   3,H  66)    -66.4806         0.009368   
    391. D(O   1,C  54,N   3,C  31)    178.1860         0.009368   
    392. D(O   1,C  54,N   3,C   5)     40.3891         0.009368   
    393. D(C  64,C  55,C  54,N   3)    -45.5390         0.015244   
    394. D(C  64,C  55,C  54,O   1)    131.7071         0.015244   
    395. D(C  56,C  55,C  54,N   3)    138.4641         0.015244   
    396. D(C  56,C  55,C  54,O   1)    -44.2898         0.015244   
    397. D(C  58,C  56,C  55,C  64)      1.9495         0.025970   
    398. D(C  58,C  56,C  55,C  54)    178.0823         0.025970   
    399. D(H  57,C  56,C  55,C  64)   -179.5157         0.025970   
    400. D(H  57,C  56,C  55,C  54)     -3.3828         0.025970   
    401. D(C  60,C  58,C  56,H  57)    179.8503         0.028600   
    402. D(C  60,C  58,C  56,C  55)     -1.6354         0.028600   
    403. D(H  59,C  58,C  56,H  57)      0.0568         0.028600   
    404. D(H  59,C  58,C  56,C  55)    178.5712         0.028600   
    405. D(C  62,C  60,C  58,H  59)    179.7463         0.027254   
    406. D(C  62,C  60,C  58,C  56)     -0.0461         0.027254   
    407. D(H  61,C  60,C  58,H  59)      0.1093         0.027254   
    408. D(H  61,C  60,C  58,C  56)   -179.6830         0.027254   
    409. D(C  64,C  62,C  60,H  61)   -178.9194         0.027415   
    410. D(C  64,C  62,C  60,C  58)      1.4435         0.027415   
    411. D(H  63,C  62,C  60,H  61)      0.8953         0.027415   
    412. D(H  63,C  62,C  60,C  58)   -178.7417         0.027415   
    413. D(H  65,C  64,C  62,H  63)      1.0031         0.028324   
    414. D(H  65,C  64,C  62,C  60)   -179.1808         0.028324   
    415. D(C  55,C  64,C  62,H  63)    179.0559         0.028324   
    416. D(C  55,C  64,C  62,C  60)     -1.1281         0.028324   
    417. D(H  65,C  64,C  55,C  56)    177.4702         0.026390   
    418. D(H  65,C  64,C  55,C  54)      1.6466         0.026390   
    419. D(C  62,C  64,C  55,C  56)     -0.5649         0.026390   
    420. D(C  62,C  64,C  55,C  54)   -176.3886         0.026390   
    421. D(C  68,O  67,H   6,C   5)     44.8919         0.001514   
    422. D(O  80,C  68,O  67,H   6)    -61.6430         0.068690   
    423. D(C  69,C  68,O  67,H   6)    116.4642         0.068690   
    424. D(C  78,C  69,C  68,O  80)      0.1138         0.011141   
    425. D(C  78,C  69,C  68,O  67)   -178.1355         0.011141   
    426. D(C  70,C  69,C  68,O  80)    177.8792         0.011141   
    427. D(C  70,C  69,C  68,O  67)     -0.3701         0.011141   
    428. D(C  72,C  70,C  69,C  78)     -0.1518         0.026521   
    429. D(C  72,C  70,C  69,C  68)   -177.9509         0.026521   
    430. D(H  71,C  70,C  69,C  78)    179.4619         0.026521   
    431. D(H  71,C  70,C  69,C  68)      1.6627         0.026521   
    432. D(C  74,C  72,C  70,H  71)   -179.5516         0.027729   
    433. D(C  74,C  72,C  70,C  69)      0.0574         0.027729   
    434. D(H  73,C  72,C  70,H  71)      0.3212         0.027729   
    435. D(H  73,C  72,C  70,C  69)    179.9302         0.027729   
    436. D(C  76,C  74,C  72,H  73)   -179.8492         0.027254   
    437. D(C  76,C  74,C  72,C  70)      0.0235         0.027254   
    438. D(H  75,C  74,C  72,H  73)      0.0337         0.027254   
    439. D(H  75,C  74,C  72,C  70)    179.9063         0.027254   
    440. D(C  78,C  76,C  74,H  75)   -179.8908         0.027260   
    441. D(C  78,C  76,C  74,C  72)     -0.0079         0.027260   
    442. D(H  77,C  76,C  74,H  75)     -0.1059         0.027260   
    443. D(H  77,C  76,C  74,C  72)    179.7770         0.027260   
    444. D(H  79,C  78,C  76,H  77)     -0.3276         0.027751   
    445. D(H  79,C  78,C  76,C  74)    179.4576         0.027751   
    446. D(C  69,C  78,C  76,H  77)   -179.8739         0.027751   
    447. D(C  69,C  78,C  76,C  74)     -0.0887         0.027751   
    448. D(H  79,C  78,C  69,C  70)   -179.3840         0.026520   
    449. D(H  79,C  78,C  69,C  68)     -1.5893         0.026520   
    450. D(C  76,C  78,C  69,C  70)      0.1674         0.026520   
    451. D(C  76,C  78,C  69,C  68)    177.9620         0.026520   
    452. D(H  81,O  80,C  68,C  69)   -151.1262         0.065050   
    453. D(H  81,O  80,C  68,O  67)     26.9918         0.065050   
    454. D(C  68,O  80,N   2,C  18)   -139.7944         0.001500   
    455. D(C  68,O  80,N   2,C   4)     40.1958         0.001500   
    -----------------------------------------------------------------

Number of atoms                         .... 82
Number of degrees of freedom            .... 455

         *************************************************************
         *                GEOMETRY OPTIMIZATION CYCLE   1            *
         *************************************************************
---------------------------------
CARTESIAN COORDINATES (ANGSTROEM)
---------------------------------
  O      4.868191    1.036727    3.371506
  O      7.665922    1.500723    3.983222
  N      4.990709    2.972953    2.175134
  N      6.117934    2.129001    5.566545
  C      5.090204    2.244851    3.273403
  C      5.520649    3.061120    4.491992
  H      6.362059    3.691577    4.197595
  C      4.424114    3.923775    5.046128
  C      4.749146    5.151833    5.611986
  H      5.785846    5.463805    5.656545
  C      3.755857    5.983794    6.104546
  H      4.022490    6.941272    6.537465
  C      2.426972    5.592055    6.034302
  H      1.647652    6.241937    6.416441
  C      2.094821    4.370196    5.463384
  H      1.057043    4.064002    5.397180
  C      3.087668    3.540251    4.968547
  H      2.816826    2.595056    4.511836
  C      4.503611    2.489966    0.873719
  C      3.079496    1.964096    1.011234
  H      3.030736    1.104604    1.680953
  H      2.707417    1.656145    0.031363
  H      2.418761    2.744288    1.397132
  C      5.434159    1.412392    0.328476
  H      6.453510    1.795976    0.239522
  H      5.096598    1.104594   -0.664046
  H      5.449916    0.532500    0.972380
  C      4.514272    3.692610   -0.058885
  H      4.155814    3.393971   -1.045436
  H      5.523682    4.096632   -0.168257
  H      3.863953    4.486764    0.316761
  C      5.229008    1.709455    6.655456
  C      5.419139    2.179009    7.959230
  C      4.464775    1.736847    8.887006
  H      4.544318    2.072984    9.912350
  C      3.428539    0.884531    8.563556
  H      2.726934    0.579860    9.331782
  C      3.295910    0.419776    7.263932
  H      2.495915   -0.256944    6.988888
  C      4.198906    0.842536    6.313595
  H      4.119144    0.513528    5.286746
  C      6.531420    3.076287    8.534555
  C      7.231758    2.308215    9.664478
  H      6.546273    2.025788   10.463854
  H      8.009924    2.940627   10.099497
  H      7.707133    1.399830    9.286073
  C      7.641077    3.530769    7.584333
  H      8.215621    2.698707    7.161605
  H      8.358149    4.118543    8.161211
  H      7.294954    4.206063    6.794242
  C      5.883573    4.341311    9.108217
  H      5.368981    4.905439    8.327656
  H      6.656467    4.982501    9.540274
  H      5.162579    4.109913    9.893648
  C      7.001946    1.079565    4.877218
  C      7.013803   -0.298145    5.377192
  C      7.009420   -1.298972    4.405162
  H      6.942192   -1.025639    3.358988
  C      7.060103   -2.626423    4.789229
  H      7.033348   -3.405599    4.036544
  C      7.149303   -2.956110    6.135566
  H      7.194147   -3.997139    6.434894
  C      7.188867   -1.957754    7.099356
  H      7.278955   -2.214794    8.148142
  C      7.109646   -0.626922    6.727555
  H      7.154429    0.146078    7.482414
  H      6.826682    2.734593    6.002352
  O      7.740924    5.084464    3.198303
  C      6.812647    5.906418    3.018484
  C      6.915645    7.249709    3.699500
  C      8.011059    7.547875    4.505826
  H      8.800576    6.813764    4.615728
  C      8.089433    8.764274    5.167165
  H      8.946689    8.985667    5.793603
  C      7.069488    9.696995    5.029289
  H      7.128829   10.648105    5.547183
  C      5.972366    9.407210    4.228330
  H      5.172149   10.131371    4.120947
  C      5.896831    8.189863    3.568620
  H      5.038714    7.955956    2.949729
  O      5.778342    5.682538    2.335800
  H      5.285339    3.960711    2.228624

----------------------------
CARTESIAN COORDINATES (A.U.)
----------------------------
  NO LB      ZA    FRAG     MASS         X           Y           Z
   0 O     8.0000    0    15.999    9.199548    1.959130    6.371223
   1 O     8.0000    0    15.999   14.486493    2.835955    7.527199
   2 N     7.0000    0    14.007    9.431073    5.618067    4.110408
   3 N     7.0000    0    14.007   11.561220    4.023229   10.519246
   4 C     6.0000    0    12.011    9.619092    4.242154    6.185835
   5 C     6.0000    0    12.011   10.432515    5.784678    8.488635
   6 H     1.0000    0     1.008   12.022549    6.976070    7.932305
   7 C     6.0000    0    12.011    8.360364    7.414860    9.535800
   8 C     6.0000    0    12.011    8.974585    9.735553   10.605117
   9 H     1.0000    0     1.008   10.933664   10.325095   10.689321
  10 C     6.0000    0    12.011    7.097541   11.307732   11.535920
  11 H     1.0000    0     1.008    7.601404   13.117103   12.354018
  12 C     6.0000    0    12.011    4.586312   10.567452   11.403178
  13 H     1.0000    0     1.008    3.113611   11.795551   12.125316
  14 C     6.0000    0    12.011    3.958638    8.258474   10.324300
  15 H     1.0000    0     1.008    1.997522    7.679851   10.199192
  16 C     6.0000    0    12.011    5.834847    6.690105    9.389193
  17 H     1.0000    0     1.008    5.323030    4.903945    8.526134
  18 C     6.0000    0    12.011    8.510591    4.705354    1.651090
  19 C     6.0000    0    12.011    5.819404    3.711604    1.910955
  20 H     1.0000    0     1.008    5.727261    2.087399    3.176541
  21 H     1.0000    0     1.008    5.116277    3.129660    0.059267
  22 H     1.0000    0     1.008    4.570796    5.185953    2.640197
  23 C     6.0000    0    12.011   10.269072    2.669034    0.620730
  24 H     1.0000    0     1.008   12.195367    3.393903    0.452631
  25 H     1.0000    0     1.008    9.631174    2.087380   -1.254865
  26 H     1.0000    0     1.008   10.298849    1.006279    1.837532
  27 C     6.0000    0    12.011    8.530738    6.978022   -0.111277
  28 H     1.0000    0     1.008    7.853350    6.413676   -1.975588
  29 H     1.0000    0     1.008   10.438246    7.741513   -0.317960
  30 H     1.0000    0     1.008    7.301813    8.478755    0.598592
  31 C     6.0000    0    12.011    9.881393    3.230402   12.576989
  32 C     6.0000    0    12.011   10.240689    4.117730   15.040765
  33 C     6.0000    0    12.011    8.437202    3.282165   16.794007
  34 H     1.0000    0     1.008    8.587516    3.917372   18.731627
  35 C     6.0000    0    12.011    6.479000    1.671521   16.182776
  36 H     1.0000    0     1.008    5.153158    1.095777   17.634512
  37 C     6.0000    0    12.011    6.228367    0.793262   13.726842
  38 H     1.0000    0     1.008    4.716596   -0.485554   13.207084
  39 C     6.0000    0    12.011    7.934782    1.592162   11.930965
  40 H     1.0000    0     1.008    7.784054    0.970427    9.990502
  41 C     6.0000    0    12.011   12.342595    5.813340   16.127972
  42 C     6.0000    0    12.011   13.666042    4.361894   18.263217
  43 H     1.0000    0     1.008   12.370663    3.828185   19.773818
  44 H     1.0000    0     1.008   15.136563    5.556980   19.085283
  45 H     1.0000    0     1.008   14.564371    2.645295   17.548135
  46 C     6.0000    0    12.011   14.439543    6.672186   14.332312
  47 H     1.0000    0     1.008   15.525274    5.099817   13.533472
  48 H     1.0000    0     1.008   15.794613    7.782918   15.422454
  49 H     1.0000    0     1.008   13.785465    7.948307   12.839257
  50 C     6.0000    0    12.011   11.118342    8.203889   17.212036
  51 H     1.0000    0     1.008   10.145904    9.269936   15.736989
  52 H     1.0000    0     1.008   12.578900    9.415562   18.028505
  53 H     1.0000    0     1.008    9.755860    7.766610   18.696285
  54 C     6.0000    0    12.011   13.231760    2.040082    9.216606
  55 C     6.0000    0    12.011   13.254167   -0.563412   10.161420
  56 C     6.0000    0    12.011   13.245884   -2.454701    8.324550
  57 H     1.0000    0     1.008   13.118842   -1.938177    6.347567
  58 C     6.0000    0    12.011   13.341661   -4.963220    9.050331
  59 H     1.0000    0     1.008   13.291102   -6.435649    7.627963
  60 C     6.0000    0    12.011   13.510225   -5.586238   11.594539
  61 H     1.0000    0     1.008   13.594968   -7.553498   12.160187
  62 C     6.0000    0    12.011   13.584990   -3.699619   13.415839
  63 H     1.0000    0     1.008   13.755231   -4.185354   15.397757
  64 C     6.0000    0    12.011   13.435284   -1.184711   12.713237
  65 H     1.0000    0     1.008   13.519911    0.276047   14.139713
  66 H     1.0000    0     1.008   12.900559    5.167632   11.342801
  67 O     8.0000    0    15.999   14.628226    9.608244    6.043917
  68 C     6.0000    0    12.011   12.874037   11.161512    5.704108
  69 C     6.0000    0    12.011   13.068675   13.699965    6.991042
  70 C     6.0000    0    12.011   15.138708   14.263417    8.514777
  71 H     1.0000    0     1.008   16.630678   12.876148    8.722462
  72 C     6.0000    0    12.011   15.286813   16.562078    9.764527
  73 H     1.0000    0     1.008   16.906792   16.980450   10.948323
  74 C     6.0000    0    12.011   13.359396   18.324665    9.503979
  75 H     1.0000    0     1.008   13.471534   20.122002   10.482657
  76 C     6.0000    0    12.011   11.286136   17.777051    7.990386
  77 H     1.0000    0     1.008    9.773945   19.145517    7.787461
  78 C     6.0000    0    12.011   11.143396   15.476598    6.743714
  79 H     1.0000    0     1.008    9.521790   15.034578    5.574180
  80 O     8.0000    0    15.999   10.919484   10.738441    4.414022
  81 H     1.0000    0     1.008    9.987843    7.484659    4.211489

--------------------------------
INTERNAL COORDINATES (ANGSTROEM)
--------------------------------
 O      0   0   0     0.000000000000     0.00000000     0.00000000
 O      1   0   0     2.901170022772     0.00000000     0.00000000
 N      1   2   0     2.279317385926    85.58249186     0.00000000
 N      2   1   3     2.301719317327    62.62198385    98.43800864
 C      1   2   3     1.232265219080    71.71418366   335.31012405
 C      5   1   2     1.528573560319   120.71799308   296.54418833
 H      6   5   1     1.091840835726   108.08367756   134.01651535
 C      6   5   1     1.501209299780   113.29355162   255.29801191
 C      8   6   5     1.390671610608   119.13853387   213.47088881
 H      9   8   6     1.083539996154   119.64369569   359.26042843
 C      9   8   6     1.386144832491   120.47230506   178.53359487
 H     11   9   8     1.084101534790   119.71943823   180.38609569
 C     11   9   8     1.387201862341   119.93205447     0.00000000
 H     13  11   9     1.084304612019   120.09350586   180.16046510
 C     13  11   9     1.388960426148   119.88879740   359.62887481
 H     15  13  11     1.084029940793   120.16643570   180.61301661
 C     15  13  11     1.385430447552   120.16027461     0.23060142
 H     17  15  13     1.084128181771   119.58507675   180.88569028
 C      3   1   2     1.471129466090    99.65064276   125.53311705
 C     19   3   1     1.524320558593   110.04723506    61.06334471
 H     20  19   3     1.090700497215   111.65493420   296.98430110
 H     20  19   3     1.092439370072   109.54432017   177.06698832
 H     20  19   3     1.092788892464   110.51425499    57.96325900
 C     19   3   1     1.524590185863   110.26302066   298.26399024
 H     24  19   3     1.092760705906   110.50979061   302.60364951
 H     24  19   3     1.092605582088   109.59769951   183.38962559
 H     24  19   3     1.090445127427   111.58987432    63.46614015
 C     19   3   1     1.521912109313   106.28020208   179.58246094
 H     28  19   3     1.091311259763   109.59775686   180.25531121
 H     28  19   3     1.092750913506   111.09839447    60.60162591
 H     28  19   3     1.093025752118   111.06204366   299.88401170
 C      4   2   1     1.466947662840   147.14924034    79.56193563
 C     32   4   2     1.398734213192   120.89876757   116.81781664
 C     33  32   4     1.402528497007   114.72508653   177.62974645
 H     34  33  32     1.081963719334   118.61470341   180.80405451
 C     34  33  32     1.380162133248   123.40511130     1.23678085
 H     36  34  33     1.084087257255   119.56379624   179.82262101
 C     36  34  33     1.386582202050   119.89849248     0.14039205
 H     38  36  34     1.083324125256   121.19677392   179.43857389
 C     38  36  34     1.377413593364   118.75678907   358.94299053
 H     40  38  36     1.081215570323   120.89682421   180.91616053
 C     33  32   4     1.540543958435   129.92392906   355.98367521
 C     42  33  32     1.535296029226   108.22906635   238.61856764
 H     43  42  33     1.090255330154   112.48244406   300.89534200
 H     43  42  33     1.093036500608   109.16011829   181.28936882
 H     43  42  33     1.092856368822   111.06472724    62.31450764
 C     42  33  32     1.529972024338   117.69266863   358.59653272
 H     47  42  33     1.095959370490   113.21926881   298.71489414
 H     47  42  33     1.091997598507   107.94202131   182.25137792
 H     47  42  33     1.095475652786   113.69662515    66.35372979
 C     42  33  32     1.532670723355   108.38053271   120.20431858
 H     51  42  33     1.091934430984   110.98086552   298.23700693
 H     51  42  33     1.093235108559   109.46161737   178.85145029
 H     51  42  33     1.090999192576   111.94627932    59.27877185
 C      2   1   3     1.190574246973    64.14735656   140.36784135
 C     55   2   1     1.465673713084   125.74287102   104.59994509
 C     56  55   2     1.395176051801   115.88765197   315.71015605
 H     57  56  55     1.083379236994   119.47158877   356.61717898
 C     57  56  55     1.382824061253   119.66998687   178.08234402
 H     59  57  56     1.083681585257   119.76231864   178.57117565
 C     59  57  56     1.388982892457   119.96171786   358.36459274
 H     61  59  57     1.084135422704   119.88089290   180.31698001
 C     61  59  57     1.388225909905   120.27002745   359.95393149
 H     63  61  59     1.083576247036   120.24801423   181.25827013
 C     63  61  59     1.384061329084   120.22326918     1.44354286
 H     65  63  61     1.081363318672   119.83178893   180.81915060
 H      4   2   1     1.029073923106    89.35582426   198.42656771
 O      7   6   5     2.199997132784   166.18249380    49.00150124
 C     68   7   6     1.252853319270    90.92740956    44.89192140
 C     69  68   7     1.509576791999   117.93660327   116.46423510
 C     70  69  68     1.392478514458   120.36082610   359.62986460
 H     71  70  69     1.083667155179   119.13068127     1.66272301
 C     71  70  69     1.386772614381   120.55901078   182.04906439
 H     73  71  70     1.084586224248   119.94456784   179.93024900
 C     73  71  70     1.388980222409   120.01171579     0.05744725
 H     75  73  71     1.084594754559   120.08568441   179.90634869
 C     75  73  71     1.388951888580   119.81277100     0.02346019
 H     77  75  73     1.084567890774   120.03899638   179.77701604
 C     77  75  73     1.386671027582   120.03542159     0.00000000
 H     79  77  75     1.083560492183   120.29021859   179.45758371
 O     69  68   7     1.259351631309   124.72927020   298.35703595
 H      3   1   2     1.032150126466   143.23365481   309.24659269

---------------------------
INTERNAL COORDINATES (A.U.)
---------------------------
 O      0   0   0     0.000000000000     0.00000000     0.00000000
 O      1   0   0     5.482416810982     0.00000000     0.00000000
 N      1   2   0     4.307285631685    85.58249186     0.00000000
 N      2   1   3     4.349619146905    62.62198385    98.43800864
 C      1   2   3     2.328643788417    71.71418366   335.31012405
 C      5   1   2     2.888585404556   120.71799308   296.54418833
 H      6   5   1     2.063280161353   108.08367756   134.01651535
 C      6   5   1     2.836874446280   113.29355162   255.29801191
 C      8   6   5     2.627988486269   119.13853387   213.47088881
 H      9   8   6     2.047593847881   119.64369569   359.26042843
 C      9   8   6     2.619434115358   120.47230506   178.53359487
 H     11   9   8     2.048655002117   119.71943823   180.38609569
 C     11   9   8     2.621431612290   119.93205447     0.00000000
 H     13  11   9     2.049038762463   120.09350586   180.16046510
 C     13  11   9     2.624754816275   119.88879740   359.62887481
 H     15  13  11     2.048519709070   120.16643570   180.61301661
 C     15  13  11     2.618084123468   120.16027461     0.23060142
 H     17  15  13     2.048705357613   119.58507675   180.88569028
 C      3   1   2     2.780031798452    99.65064276   125.53311705
 C     19   3   1     2.880548396047   110.04723506    61.06334471
 H     20  19   3     2.061125233868   111.65493420   296.98430110
 H     20  19   3     2.064411227349   109.54432017   177.06698832
 H     20  19   3     2.065071728948   110.51425499    57.96325900
 C     19   3   1     2.881057917745   110.26302066   298.26399024
 H     24  19   3     2.065018464074   110.50979061   302.60364951
 H     24  19   3     2.064725322539   109.59769951   183.38962559
 H     24  19   3     2.060642654906   111.58987432    63.46614015
 C     19   3   1     2.875997086500   106.28020208   179.58246094
 H     28  19   3     2.062279407817   109.59775686   180.25531121
 H     28  19   3     2.064999959118   111.09839447    60.60162591
 H     28  19   3     2.065519328826   111.06204366   299.88401170
 C      4   2   1     2.772129335564   147.14924034    79.56193563
 C     32   4   2     2.643224597078   120.89876757   116.81781664
 C     33  32   4     2.650394754363   114.72508653   177.62974645
 H     34  33  32     2.044615116379   118.61470341   180.80405451
 C     34  33  32     2.608128452247   123.40511130     1.23678085
 H     36  34  33     2.048628021485   119.56379624   179.82262101
 C     36  34  33     2.620260624044   119.89849248     0.14039205
 H     38  36  34     2.047185911003   121.19677392   179.43857389
 C     38  36  34     2.602934464599   118.75678907   358.94299053
 H     40  38  36     2.043201319642   120.89682421   180.91616053
 C     33  32   4     2.911206178709   129.92392906   355.98367521
 C     42  33  32     2.901289029734   108.22906635   238.61856764
 H     43  42  33     2.060283990040   112.48244406   300.89534200
 H     43  42  33     2.065539640528   109.16011829   181.28936882
 H     43  42  33     2.065199240785   111.06472724    62.31450764
 C     42  33  32     2.891228118560   117.69266863   358.59653272
 H     47  42  33     2.071063064130   113.21926881   298.71489414
 H     47  42  33     2.063576400077   107.94202131   182.25137792
 H     47  42  33     2.070148970143   113.69662515    66.35372979
 C     42  33  32     2.896327920620   108.38053271   120.20431858
 H     51  42  33     2.063457030759   110.98086552   298.23700693
 H     51  42  33     2.065914955163   109.46161737   178.85145029
 H     51  42  33     2.061689686297   111.94627932    59.27877185
 C      2   1   3     2.249859268879    64.14735656   140.36784135
 C     55   2   1     2.769721919416   125.74287102   104.59994509
 C     56  55   2     2.636500646509   115.88765197   315.71015605
 H     57  56  55     2.047290057095   119.47158877   356.61717898
 C     57  56  55     2.613158767164   119.66998687   178.08234402
 H     59  57  56     2.047861412510   119.76231864   178.57117565
 C     59  57  56     2.624797271445   119.96171786   358.36459274
 H     61  59  57     2.048719040993   119.88089290   180.31698001
 C     61  59  57     2.623366781734   120.27002745   359.95393149
 H     63  61  59     2.047662352120   120.24801423   181.25827013
 C     63  61  59     2.615496864520   120.22326918     1.44354286
 H     65  63  61     2.043480523559   119.83178893   180.81915060
 H      4   2   1     1.944667886230    89.35582426   198.42656771
 O      7   6   5     4.157392076374   166.18249380    49.00150124
 C     68   7   6     2.367549659395    90.92740956    44.89192140
 C     69  68   7     2.852686715001   117.93660327   116.46423510
 C     70  69  68     2.631403039696   120.36082610   359.62986460
 H     71  70  69     2.047834143614   119.13068127     1.66272301
 C     71  70  69     2.620620451203   120.55901078   182.04906439
 H     73  71  70     2.049570932453   119.94456784   179.93024900
 C     73  71  70     2.624792225785   120.01171579     0.05744725
 H     75  73  71     2.049587052404   120.08568441   179.90634869
 C     75  73  71     2.624738682609   119.81277100     0.02346019
 H     77  75  73     2.049536287208   120.03899638   179.77701604
 C     77  75  73     2.620428479972   120.03542159     0.00000000
 H     79  77  75     2.047632579762   120.29021859   179.45758371
 O     69  68   7     2.379829689481   124.72927020   298.35703595
 H      3   1   2     1.950481068113   143.23365481   309.24659269

---------------------
BASIS SET INFORMATION
---------------------
There are 4 groups of distinct atoms

 Group   1 Type O   : 11s6p2d1f contracted to 5s3p2d1f pattern {62111/411/11/1}
 Group   2 Type N   : 11s6p2d1f contracted to 5s3p2d1f pattern {62111/411/11/1}
 Group   3 Type C   : 11s6p2d1f contracted to 5s3p2d1f pattern {62111/411/11/1}
 Group   4 Type H   : 5s1p contracted to 3s1p pattern {311/1}

Atom   0O    basis set group =>   1
Atom   1O    basis set group =>   1
Atom   2N    basis set group =>   2
Atom   3N    basis set group =>   2
Atom   4C    basis set group =>   3
Atom   5C    basis set group =>   3
Atom   6H    basis set group =>   4
Atom   7C    basis set group =>   3
Atom   8C    basis set group =>   3
Atom   9H    basis set group =>   4
Atom  10C    basis set group =>   3
Atom  11H    basis set group =>   4
Atom  12C    basis set group =>   3
Atom  13H    basis set group =>   4
Atom  14C    basis set group =>   3
Atom  15H    basis set group =>   4
Atom  16C    basis set group =>   3
Atom  17H    basis set group =>   4
Atom  18C    basis set group =>   3
Atom  19C    basis set group =>   3
Atom  20H    basis set group =>   4
Atom  21H    basis set group =>   4
Atom  22H    basis set group =>   4
Atom  23C    basis set group =>   3
Atom  24H    basis set group =>   4
Atom  25H    basis set group =>   4
Atom  26H    basis set group =>   4
Atom  27C    basis set group =>   3
Atom  28H    basis set group =>   4
Atom  29H    basis set group =>   4
Atom  30H    basis set group =>   4
Atom  31C    basis set group =>   3
Atom  32C    basis set group =>   3
Atom  33C    basis set group =>   3
Atom  34H    basis set group =>   4
Atom  35C    basis set group =>   3
Atom  36H    basis set group =>   4
Atom  37C    basis set group =>   3
Atom  38H    basis set group =>   4
Atom  39C    basis set group =>   3
Atom  40H    basis set group =>   4
Atom  41C    basis set group =>   3
Atom  42C    basis set group =>   3
Atom  43H    basis set group =>   4
Atom  44H    basis set group =>   4
Atom  45H    basis set group =>   4
Atom  46C    basis set group =>   3
Atom  47H    basis set group =>   4
Atom  48H    basis set group =>   4
Atom  49H    basis set group =>   4
Atom  50C    basis set group =>   3
Atom  51H    basis set group =>   4
Atom  52H    basis set group =>   4
Atom  53H    basis set group =>   4
Atom  54C    basis set group =>   3
Atom  55C    basis set group =>   3
Atom  56C    basis set group =>   3
Atom  57H    basis set group =>   4
Atom  58C    basis set group =>   3
Atom  59H    basis set group =>   4
Atom  60C    basis set group =>   3
Atom  61H    basis set group =>   4
Atom  62C    basis set group =>   3
Atom  63H    basis set group =>   4
Atom  64C    basis set group =>   3
Atom  65H    basis set group =>   4
Atom  66H    basis set group =>   4
Atom  67O    basis set group =>   1
Atom  68C    basis set group =>   3
Atom  69C    basis set group =>   3
Atom  70C    basis set group =>   3
Atom  71H    basis set group =>   4
Atom  72C    basis set group =>   3
Atom  73H    basis set group =>   4
Atom  74C    basis set group =>   3
Atom  75H    basis set group =>   4
Atom  76C    basis set group =>   3
Atom  77H    basis set group =>   4
Atom  78C    basis set group =>   3
Atom  79H    basis set group =>   4
Atom  80O    basis set group =>   1
Atom  81H    basis set group =>   4
---------------------------------
AUXILIARY/J BASIS SET INFORMATION
---------------------------------
There are 4 groups of distinct atoms

 Group   1 Type O   : 12s5p4d2f1g contracted to 6s4p3d1f1g pattern {711111/2111/211/2/1}
 Group   2 Type N   : 12s5p4d2f1g contracted to 6s4p3d1f1g pattern {711111/2111/211/2/1}
 Group   3 Type C   : 12s5p4d2f1g contracted to 6s4p3d1f1g pattern {711111/2111/211/2/1}
 Group   4 Type H   : 5s2p1d contracted to 3s1p1d pattern {311/2/1}

Atom   0O    basis set group =>   1
Atom   1O    basis set group =>   1
Atom   2N    basis set group =>   2
Atom   3N    basis set group =>   2
Atom   4C    basis set group =>   3
Atom   5C    basis set group =>   3
Atom   6H    basis set group =>   4
Atom   7C    basis set group =>   3
Atom   8C    basis set group =>   3
Atom   9H    basis set group =>   4
Atom  10C    basis set group =>   3
Atom  11H    basis set group =>   4
Atom  12C    basis set group =>   3
Atom  13H    basis set group =>   4
Atom  14C    basis set group =>   3
Atom  15H    basis set group =>   4
Atom  16C    basis set group =>   3
Atom  17H    basis set group =>   4
Atom  18C    basis set group =>   3
Atom  19C    basis set group =>   3
Atom  20H    basis set group =>   4
Atom  21H    basis set group =>   4
Atom  22H    basis set group =>   4
Atom  23C    basis set group =>   3
Atom  24H    basis set group =>   4
Atom  25H    basis set group =>   4
Atom  26H    basis set group =>   4
Atom  27C    basis set group =>   3
Atom  28H    basis set group =>   4
Atom  29H    basis set group =>   4
Atom  30H    basis set group =>   4
Atom  31C    basis set group =>   3
Atom  32C    basis set group =>   3
Atom  33C    basis set group =>   3
Atom  34H    basis set group =>   4
Atom  35C    basis set group =>   3
Atom  36H    basis set group =>   4
Atom  37C    basis set group =>   3
Atom  38H    basis set group =>   4
Atom  39C    basis set group =>   3
Atom  40H    basis set group =>   4
Atom  41C    basis set group =>   3
Atom  42C    basis set group =>   3
Atom  43H    basis set group =>   4
Atom  44H    basis set group =>   4
Atom  45H    basis set group =>   4
Atom  46C    basis set group =>   3
Atom  47H    basis set group =>   4
Atom  48H    basis set group =>   4
Atom  49H    basis set group =>   4
Atom  50C    basis set group =>   3
Atom  51H    basis set group =>   4
Atom  52H    basis set group =>   4
Atom  53H    basis set group =>   4
Atom  54C    basis set group =>   3
Atom  55C    basis set group =>   3
Atom  56C    basis set group =>   3
Atom  57H    basis set group =>   4
Atom  58C    basis set group =>   3
Atom  59H    basis set group =>   4
Atom  60C    basis set group =>   3
Atom  61H    basis set group =>   4
Atom  62C    basis set group =>   3
Atom  63H    basis set group =>   4
Atom  64C    basis set group =>   3
Atom  65H    basis set group =>   4
Atom  66H    basis set group =>   4
Atom  67O    basis set group =>   1
Atom  68C    basis set group =>   3
Atom  69C    basis set group =>   3
Atom  70C    basis set group =>   3
Atom  71H    basis set group =>   4
Atom  72C    basis set group =>   3
Atom  73H    basis set group =>   4
Atom  74C    basis set group =>   3
Atom  75H    basis set group =>   4
Atom  76C    basis set group =>   3
Atom  77H    basis set group =>   4
Atom  78C    basis set group =>   3
Atom  79H    basis set group =>   4
Atom  80O    basis set group =>   1
Atom  81H    basis set group =>   4


           ************************************************************
           *        Program running with 30 parallel MPI-processes    *
           *              working on a common directory               *
           ************************************************************
------------------------------------------------------------------------------
                           ORCA GTO INTEGRAL CALCULATION
                           -- RI-GTO INTEGRALS CHOSEN --
------------------------------------------------------------------------------
------------------------------------------------------------------------------
                   ___                                                        
                  /   \      - P O W E R E D   B Y -                         
                 /     \                                                     
                 |  |  |   _    _      __       _____    __    __             
                 |  |  |  | |  | |    /  \     |  _  \  |  |  /  |          
                  \  \/   | |  | |   /    \    | | | |  |  | /  /          
                 / \  \   | |__| |  /  /\  \   | |_| |  |  |/  /          
                |  |  |   |  __  | /  /__\  \  |    /   |      \           
                |  |  |   | |  | | |   __   |  |    \   |  |\   \          
                \     /   | |  | | |  |  |  |  | |\  \  |  | \   \       
                 \___/    |_|  |_| |__|  |__|  |_| \__\ |__|  \__/        
                                                                              
                      - O R C A' S   B I G   F R I E N D -                    
                                      &                                       
                       - I N T E G R A L  F E E D E R -                       
                                                                              
 v1 FN, 2020, v2 2021                                                         
------------------------------------------------------------------------------


Reading SHARK input file AmidiniumBzoateS3Boptc.SHARKINP.tmp ... ok
----------------------
SHARK INTEGRAL PACKAGE
----------------------

Number of atoms                             ...     82
Number of basis functions                   ...   1542
Number of shells                            ...    622
Maximum angular momentum                    ...      3
Integral batch strategy                     ... SHARK/LIBINT Hybrid
RI-J (if used) integral strategy            ... SPLIT-RIJ (Revised 2003 algorithm where possible)
Printlevel                                  ...      1
Contraction scheme used                     ... SEGMENTED contraction
Coulomb Range Separation                    ... NOT USED
Exchange Range Separation                   ... NOT USED
Finite Nucleus Model                        ... NOT USED
Auxiliary Coulomb fitting basis             ... AVAILABLE
   # of basis functions in Aux-J            ...   2498
   # of shells in Aux-J                     ...    830
   Maximum angular momentum in Aux-J        ...      4
Auxiliary J/K fitting basis                 ... NOT available
Auxiliary Correlation fitting basis         ... NOT available
Auxiliary 'external' fitting basis          ... NOT available
Integral threshold                          ...     2.500000e-11
Primitive cut-off                           ...     2.500000e-12
Primitive pair pre-selection threshold      ...     2.500000e-12

Calculating pre-screening integrals         ... done (  0.1 sec) Dimension = 622
Organizing shell pair data                  ... done (  1.2 sec)
Shell pair information
Total number of shell pairs                 ...    193753
Shell pairs after pre-screening             ...    115827
Total number of primitive shell pairs       ...    584784
Primitive shell pairs kept                  ...    217777
          la=0 lb=0:  31927 shell pairs
          la=1 lb=0:  34696 shell pairs
          la=1 lb=1:   9446 shell pairs
          la=2 lb=0:  15741 shell pairs
          la=2 lb=1:   8664 shell pairs
          la=2 lb=2:   1999 shell pairs
          la=3 lb=0:   7168 shell pairs
          la=3 lb=1:   4030 shell pairs
          la=3 lb=2:   1749 shell pairs
          la=3 lb=3:    407 shell pairs

Calculating one electron integrals          ... done (  0.2 sec)
Calculating RI/J V-Matrix + Cholesky decomp.... done (  3.6 sec)
Calculating Nuclear repulsion               ... done (  0.0 sec) ENN=   5291.229000938056 Eh

SHARK setup successfully completed in   9.7 seconds

Maximum memory used throughout the entire GTOINT-calculation: 168.1 MB
[1715931505.163364] [node130:2695878:0]          mpool.c:43   UCX  WARN  object 0xb080b80 was not returned to mpool ucp_requests
[1715931505.163381] [node130:2695878:0]          mpool.c:43   UCX  WARN  object 0xb080d40 was not returned to mpool ucp_requests
[1715931505.163387] [node130:2695878:0]          mpool.c:43   UCX  WARN  object 0xb080f00 was not returned to mpool ucp_requests
[1715931505.163389] [node130:2695878:0]          mpool.c:43   UCX  WARN  object 0xb0810c0 was not returned to mpool ucp_requests
[1715931505.163393] [node130:2695878:0]          mpool.c:43   UCX  WARN  object 0xb081280 was not returned to mpool ucp_requests
[1715931505.163602] [node130:2695870:0]          mpool.c:43   UCX  WARN  object 0xac247c0 was not returned to mpool ucp_requests
[1715931505.163620] [node130:2695870:0]          mpool.c:43   UCX  WARN  object 0xac24980 was not returned to mpool ucp_requests
[1715931505.163625] [node130:2695870:0]          mpool.c:43   UCX  WARN  object 0xac24b40 was not returned to mpool ucp_requests
[1715931505.163630] [node130:2695870:0]          mpool.c:43   UCX  WARN  object 0xac24d00 was not returned to mpool ucp_requests
[1715931505.163632] [node130:2695870:0]          mpool.c:43   UCX  WARN  object 0xac24ec0 was not returned to mpool ucp_requests
[1715931505.164577] [node130:2695876:0]          mpool.c:43   UCX  WARN  object 0xc881ac0 was not returned to mpool ucp_requests
[1715931505.164589] [node130:2695876:0]          mpool.c:43   UCX  WARN  object 0xc881c80 was not returned to mpool ucp_requests
[1715931505.164593] [node130:2695876:0]          mpool.c:43   UCX  WARN  object 0xc881e40 was not returned to mpool ucp_requests
[1715931505.164597] [node130:2695876:0]          mpool.c:43   UCX  WARN  object 0xc882000 was not returned to mpool ucp_requests
[1715931505.164600] [node130:2695876:0]          mpool.c:43   UCX  WARN  object 0xc8821c0 was not returned to mpool ucp_requests
[1715931505.167138] [node130:2695883:0]          mpool.c:43   UCX  WARN  object 0xade1a40 was not returned to mpool ucp_requests
[1715931505.167155] [node130:2695883:0]          mpool.c:43   UCX  WARN  object 0xade1c00 was not returned to mpool ucp_requests
[1715931505.167161] [node130:2695883:0]          mpool.c:43   UCX  WARN  object 0xade1dc0 was not returned to mpool ucp_requests
[1715931505.167164] [node130:2695883:0]          mpool.c:43   UCX  WARN  object 0xade1f80 was not returned to mpool ucp_requests
[1715931505.167166] [node130:2695883:0]          mpool.c:43   UCX  WARN  object 0xade2140 was not returned to mpool ucp_requests
[1715931505.167654] [node130:2695864:0]          mpool.c:43   UCX  WARN  object 0xb1dbb00 was not returned to mpool ucp_requests
[1715931505.167672] [node130:2695864:0]          mpool.c:43   UCX  WARN  object 0xb1dbcc0 was not returned to mpool ucp_requests
[1715931505.167678] [node130:2695864:0]          mpool.c:43   UCX  WARN  object 0xb1dbe80 was not returned to mpool ucp_requests
[1715931505.167683] [node130:2695864:0]          mpool.c:43   UCX  WARN  object 0xb1dc040 was not returned to mpool ucp_requests
[1715931505.167706] [node130:2695864:0]          mpool.c:43   UCX  WARN  object 0xb1dc200 was not returned to mpool ucp_requests
[1715931505.167710] [node130:2695864:0]          mpool.c:43   UCX  WARN  object 0xb1dc3c0 was not returned to mpool ucp_requests
[1715931505.169592] [node130:2695888:0]          mpool.c:43   UCX  WARN  object 0xad71900 was not returned to mpool ucp_requests
[1715931505.169606] [node130:2695888:0]          mpool.c:43   UCX  WARN  object 0xad71ac0 was not returned to mpool ucp_requests
[1715931505.169610] [node130:2695888:0]          mpool.c:43   UCX  WARN  object 0xad71c80 was not returned to mpool ucp_requests
[1715931505.169613] [node130:2695888:0]          mpool.c:43   UCX  WARN  object 0xad71e40 was not returned to mpool ucp_requests
[1715931505.169615] [node130:2695888:0]          mpool.c:43   UCX  WARN  object 0xad72000 was not returned to mpool ucp_requests
[1715931505.169760] [node130:2695868:0]          mpool.c:43   UCX  WARN  object 0xbdf68c0 was not returned to mpool ucp_requests
[1715931505.169772] [node130:2695868:0]          mpool.c:43   UCX  WARN  object 0xbdf6a80 was not returned to mpool ucp_requests
[1715931505.169775] [node130:2695868:0]          mpool.c:43   UCX  WARN  object 0xbdf6c40 was not returned to mpool ucp_requests
[1715931505.169778] [node130:2695868:0]          mpool.c:43   UCX  WARN  object 0xbdf6e00 was not returned to mpool ucp_requests
[1715931505.169781] [node130:2695868:0]          mpool.c:43   UCX  WARN  object 0xbdf6fc0 was not returned to mpool ucp_requests
[1715931505.169784] [node130:2695868:0]          mpool.c:43   UCX  WARN  object 0xbdf7180 was not returned to mpool ucp_requests
[1715931505.169847] [node130:2695862:0]          mpool.c:43   UCX  WARN  object 0xc5f4c00 was not returned to mpool ucp_requests
[1715931505.169858] [node130:2695862:0]          mpool.c:43   UCX  WARN  object 0xc5f4dc0 was not returned to mpool ucp_requests
[1715931505.169861] [node130:2695862:0]          mpool.c:43   UCX  WARN  object 0xc5f4f80 was not returned to mpool ucp_requests
[1715931505.170645] [node130:2695881:0]          mpool.c:43   UCX  WARN  object 0xb071980 was not returned to mpool ucp_requests
[1715931505.170655] [node130:2695881:0]          mpool.c:43   UCX  WARN  object 0xb071b40 was not returned to mpool ucp_requests
[1715931505.170659] [node130:2695881:0]          mpool.c:43   UCX  WARN  object 0xb071d00 was not returned to mpool ucp_requests
[1715931505.170661] [node130:2695881:0]          mpool.c:43   UCX  WARN  object 0xb071ec0 was not returned to mpool ucp_requests
[1715931505.170664] [node130:2695881:0]          mpool.c:43   UCX  WARN  object 0xb072080 was not returned to mpool ucp_requests
[1715931505.170944] [node130:2695874:0]          mpool.c:43   UCX  WARN  object 0xb017b00 was not returned to mpool ucp_requests
[1715931505.170956] [node130:2695874:0]          mpool.c:43   UCX  WARN  object 0xb017cc0 was not returned to mpool ucp_requests
[1715931505.170959] [node130:2695874:0]          mpool.c:43   UCX  WARN  object 0xb017e80 was not returned to mpool ucp_requests
[1715931505.170962] [node130:2695874:0]          mpool.c:43   UCX  WARN  object 0xb018040 was not returned to mpool ucp_requests
[1715931505.170964] [node130:2695874:0]          mpool.c:43   UCX  WARN  object 0xb018200 was not returned to mpool ucp_requests
[1715931505.173561] [node130:2695865:0]          mpool.c:43   UCX  WARN  object 0xaf46ac0 was not returned to mpool ucp_requests
[1715931505.173572] [node130:2695865:0]          mpool.c:43   UCX  WARN  object 0xaf46c80 was not returned to mpool ucp_requests
[1715931505.173576] [node130:2695865:0]          mpool.c:43   UCX  WARN  object 0xaf46e40 was not returned to mpool ucp_requests
[1715931505.173578] [node130:2695865:0]          mpool.c:43   UCX  WARN  object 0xaf47000 was not returned to mpool ucp_requests
[1715931505.173581] [node130:2695865:0]          mpool.c:43   UCX  WARN  object 0xaf471c0 was not returned to mpool ucp_requests
[1715931505.173584] [node130:2695865:0]          mpool.c:43   UCX  WARN  object 0xaf47380 was not returned to mpool ucp_requests
[1715931505.173611] [node130:2695884:0]          mpool.c:43   UCX  WARN  object 0xbc21b00 was not returned to mpool ucp_requests
[1715931505.173621] [node130:2695884:0]          mpool.c:43   UCX  WARN  object 0xbc21cc0 was not returned to mpool ucp_requests
[1715931505.173625] [node130:2695884:0]          mpool.c:43   UCX  WARN  object 0xbc21e80 was not returned to mpool ucp_requests
[1715931505.173628] [node130:2695884:0]          mpool.c:43   UCX  WARN  object 0xbc22040 was not returned to mpool ucp_requests
[1715931505.173631] [node130:2695884:0]          mpool.c:43   UCX  WARN  object 0xbc22200 was not returned to mpool ucp_requests
[1715931505.173713] [node130:2695882:0]          mpool.c:43   UCX  WARN  object 0xc629b00 was not returned to mpool ucp_requests
[1715931505.173726] [node130:2695882:0]          mpool.c:43   UCX  WARN  object 0xc629cc0 was not returned to mpool ucp_requests
[1715931505.173732] [node130:2695882:0]          mpool.c:43   UCX  WARN  object 0xc629e80 was not returned to mpool ucp_requests
[1715931505.173734] [node130:2695882:0]          mpool.c:43   UCX  WARN  object 0xc62a040 was not returned to mpool ucp_requests
[1715931505.173738] [node130:2695882:0]          mpool.c:43   UCX  WARN  object 0xc62a200 was not returned to mpool ucp_requests
[1715931505.179166] [node130:2695875:0]          mpool.c:43   UCX  WARN  object 0xbf64b80 was not returned to mpool ucp_requests
[1715931505.179184] [node130:2695875:0]          mpool.c:43   UCX  WARN  object 0xbf64d40 was not returned to mpool ucp_requests
[1715931505.179188] [node130:2695875:0]          mpool.c:43   UCX  WARN  object 0xbf64f00 was not returned to mpool ucp_requests
[1715931505.179191] [node130:2695875:0]          mpool.c:43   UCX  WARN  object 0xbf650c0 was not returned to mpool ucp_requests
[1715931505.179194] [node130:2695875:0]          mpool.c:43   UCX  WARN  object 0xbf65280 was not returned to mpool ucp_requests
[1715931505.185028] [node130:2695880:0]          mpool.c:43   UCX  WARN  object 0xb20fb80 was not returned to mpool ucp_requests
[1715931505.185046] [node130:2695880:0]          mpool.c:43   UCX  WARN  object 0xb20fd40 was not returned to mpool ucp_requests
[1715931505.185051] [node130:2695880:0]          mpool.c:43   UCX  WARN  object 0xb20ff00 was not returned to mpool ucp_requests
[1715931505.185054] [node130:2695880:0]          mpool.c:43   UCX  WARN  object 0xb2100c0 was not returned to mpool ucp_requests
[1715931505.185057] [node130:2695880:0]          mpool.c:43   UCX  WARN  object 0xb210280 was not returned to mpool ucp_requests
[1715931505.188395] [node130:2695873:0]          mpool.c:43   UCX  WARN  object 0xaa40a80 was not returned to mpool ucp_requests
[1715931505.188410] [node130:2695873:0]          mpool.c:43   UCX  WARN  object 0xaa40c40 was not returned to mpool ucp_requests
[1715931505.188415] [node130:2695873:0]          mpool.c:43   UCX  WARN  object 0xaa40e00 was not returned to mpool ucp_requests
[1715931505.188418] [node130:2695873:0]          mpool.c:43   UCX  WARN  object 0xaa40fc0 was not returned to mpool ucp_requests
[1715931505.188421] [node130:2695873:0]          mpool.c:43   UCX  WARN  object 0xaa41180 was not returned to mpool ucp_requests
[1715931505.189672] [node130:2695879:0]          mpool.c:43   UCX  WARN  object 0xab86800 was not returned to mpool ucp_requests
[1715931505.189682] [node130:2695879:0]          mpool.c:43   UCX  WARN  object 0xab869c0 was not returned to mpool ucp_requests
[1715931505.189696] [node130:2695879:0]          mpool.c:43   UCX  WARN  object 0xab86b80 was not returned to mpool ucp_requests
[1715931505.189699] [node130:2695879:0]          mpool.c:43   UCX  WARN  object 0xab86d40 was not returned to mpool ucp_requests
[1715931505.189703] [node130:2695879:0]          mpool.c:43   UCX  WARN  object 0xab86f00 was not returned to mpool ucp_requests
[1715931505.190377] [node130:2695887:0]          mpool.c:43   UCX  WARN  object 0xb822b00 was not returned to mpool ucp_requests
[1715931505.190388] [node130:2695887:0]          mpool.c:43   UCX  WARN  object 0xb822cc0 was not returned to mpool ucp_requests
[1715931505.190393] [node130:2695887:0]          mpool.c:43   UCX  WARN  object 0xb822e80 was not returned to mpool ucp_requests
[1715931505.190396] [node130:2695887:0]          mpool.c:43   UCX  WARN  object 0xb823040 was not returned to mpool ucp_requests
[1715931505.190399] [node130:2695887:0]          mpool.c:43   UCX  WARN  object 0xb823200 was not returned to mpool ucp_requests
[1715931505.198616] [node130:2695889:0]          mpool.c:43   UCX  WARN  object 0xc51a780 was not returned to mpool ucp_requests
[1715931505.198628] [node130:2695889:0]          mpool.c:43   UCX  WARN  object 0xc51a940 was not returned to mpool ucp_requests
[1715931505.198633] [node130:2695889:0]          mpool.c:43   UCX  WARN  object 0xc51ab00 was not returned to mpool ucp_requests
[1715931505.198636] [node130:2695889:0]          mpool.c:43   UCX  WARN  object 0xc51acc0 was not returned to mpool ucp_requests
[1715931505.198639] [node130:2695889:0]          mpool.c:43   UCX  WARN  object 0xc51ae80 was not returned to mpool ucp_requests
[1715931505.219021] [node130:2695872:0]          mpool.c:43   UCX  WARN  object 0xb4f6840 was not returned to mpool ucp_requests
[1715931505.219033] [node130:2695872:0]          mpool.c:43   UCX  WARN  object 0xb4f6a00 was not returned to mpool ucp_requests
[1715931505.219038] [node130:2695872:0]          mpool.c:43   UCX  WARN  object 0xb4f6bc0 was not returned to mpool ucp_requests
[1715931505.219040] [node130:2695872:0]          mpool.c:43   UCX  WARN  object 0xb4f6d80 was not returned to mpool ucp_requests
[1715931505.219043] [node130:2695872:0]          mpool.c:43   UCX  WARN  object 0xb4f6f40 was not returned to mpool ucp_requests
[1715931505.221360] [node130:2695866:0]          mpool.c:43   UCX  WARN  object 0xb31e7c0 was not returned to mpool ucp_requests
[1715931505.221371] [node130:2695866:0]          mpool.c:43   UCX  WARN  object 0xb31e980 was not returned to mpool ucp_requests
[1715931505.221375] [node130:2695866:0]          mpool.c:43   UCX  WARN  object 0xb31eb40 was not returned to mpool ucp_requests
[1715931505.221377] [node130:2695866:0]          mpool.c:43   UCX  WARN  object 0xb31ed00 was not returned to mpool ucp_requests
[1715931505.221380] [node130:2695866:0]          mpool.c:43   UCX  WARN  object 0xb31eec0 was not returned to mpool ucp_requests
[1715931505.221383] [node130:2695866:0]          mpool.c:43   UCX  WARN  object 0xb31f080 was not returned to mpool ucp_requests
[1715931505.223527] [node130:2695886:0]          mpool.c:43   UCX  WARN  object 0xbb70900 was not returned to mpool ucp_requests
[1715931505.223544] [node130:2695886:0]          mpool.c:43   UCX  WARN  object 0xbb70ac0 was not returned to mpool ucp_requests
[1715931505.223549] [node130:2695886:0]          mpool.c:43   UCX  WARN  object 0xbb70c80 was not returned to mpool ucp_requests
[1715931505.223552] [node130:2695886:0]          mpool.c:43   UCX  WARN  object 0xbb70e40 was not returned to mpool ucp_requests
[1715931505.223555] [node130:2695886:0]          mpool.c:43   UCX  WARN  object 0xbb71000 was not returned to mpool ucp_requests
[1715931505.234474] [node130:2695869:0]          mpool.c:43   UCX  WARN  object 0xadca840 was not returned to mpool ucp_requests
[1715931505.234486] [node130:2695869:0]          mpool.c:43   UCX  WARN  object 0xadcaa00 was not returned to mpool ucp_requests
[1715931505.234490] [node130:2695869:0]          mpool.c:43   UCX  WARN  object 0xadcabc0 was not returned to mpool ucp_requests
[1715931505.234493] [node130:2695869:0]          mpool.c:43   UCX  WARN  object 0xadcad80 was not returned to mpool ucp_requests
[1715931505.234495] [node130:2695869:0]          mpool.c:43   UCX  WARN  object 0xadcaf40 was not returned to mpool ucp_requests
[1715931505.235227] [node130:2695871:0]          mpool.c:43   UCX  WARN  object 0xc606a80 was not returned to mpool ucp_requests
[1715931505.235239] [node130:2695871:0]          mpool.c:43   UCX  WARN  object 0xc606c40 was not returned to mpool ucp_requests
[1715931505.235243] [node130:2695871:0]          mpool.c:43   UCX  WARN  object 0xc606e00 was not returned to mpool ucp_requests
[1715931505.235246] [node130:2695871:0]          mpool.c:43   UCX  WARN  object 0xc606fc0 was not returned to mpool ucp_requests
[1715931505.235249] [node130:2695871:0]          mpool.c:43   UCX  WARN  object 0xc607180 was not returned to mpool ucp_requests
[1715931505.237261] [node130:2695885:0]          mpool.c:43   UCX  WARN  object 0xc23fa00 was not returned to mpool ucp_requests
[1715931505.237272] [node130:2695885:0]          mpool.c:43   UCX  WARN  object 0xc23fbc0 was not returned to mpool ucp_requests
[1715931505.237276] [node130:2695885:0]          mpool.c:43   UCX  WARN  object 0xc23fd80 was not returned to mpool ucp_requests
[1715931505.237279] [node130:2695885:0]          mpool.c:43   UCX  WARN  object 0xc23ff40 was not returned to mpool ucp_requests
[1715931505.237282] [node130:2695885:0]          mpool.c:43   UCX  WARN  object 0xc240100 was not returned to mpool ucp_requests
[1715931505.240285] [node130:2695863:0]          mpool.c:43   UCX  WARN  object 0xaf5eb80 was not returned to mpool ucp_requests
[1715931505.240297] [node130:2695863:0]          mpool.c:43   UCX  WARN  object 0xaf5ed40 was not returned to mpool ucp_requests
[1715931505.240301] [node130:2695863:0]          mpool.c:43   UCX  WARN  object 0xaf5ef00 was not returned to mpool ucp_requests
[1715931505.240303] [node130:2695863:0]          mpool.c:43   UCX  WARN  object 0xaf5f0c0 was not returned to mpool ucp_requests
[1715931505.240307] [node130:2695863:0]          mpool.c:43   UCX  WARN  object 0xaf5f280 was not returned to mpool ucp_requests
[1715931505.240309] [node130:2695863:0]          mpool.c:43   UCX  WARN  object 0xaf5f440 was not returned to mpool ucp_requests
[1715931505.241049] [node130:2695867:0]          mpool.c:43   UCX  WARN  object 0xb59ba80 was not returned to mpool ucp_requests
[1715931505.241061] [node130:2695867:0]          mpool.c:43   UCX  WARN  object 0xb59bc40 was not returned to mpool ucp_requests
[1715931505.241064] [node130:2695867:0]          mpool.c:43   UCX  WARN  object 0xb59be00 was not returned to mpool ucp_requests
[1715931505.241068] [node130:2695867:0]          mpool.c:43   UCX  WARN  object 0xb59bfc0 was not returned to mpool ucp_requests
[1715931505.241072] [node130:2695867:0]          mpool.c:43   UCX  WARN  object 0xb59c180 was not returned to mpool ucp_requests
[1715931505.241075] [node130:2695867:0]          mpool.c:43   UCX  WARN  object 0xb59c340 was not returned to mpool ucp_requests
[1715931505.244640] [node130:2695877:0]          mpool.c:43   UCX  WARN  object 0xac029c0 was not returned to mpool ucp_requests
[1715931505.244652] [node130:2695877:0]          mpool.c:43   UCX  WARN  object 0xac02b80 was not returned to mpool ucp_requests
[1715931505.244656] [node130:2695877:0]          mpool.c:43   UCX  WARN  object 0xac02d40 was not returned to mpool ucp_requests
[1715931505.244660] [node130:2695877:0]          mpool.c:43   UCX  WARN  object 0xac02f00 was not returned to mpool ucp_requests
[1715931505.244664] [node130:2695877:0]          mpool.c:43   UCX  WARN  object 0xac030c0 was not returned to mpool ucp_requests
[1715931505.244719] [node130:2695890:0]          mpool.c:43   UCX  WARN  object 0xb39a940 was not returned to mpool ucp_requests
[1715931505.244729] [node130:2695890:0]          mpool.c:43   UCX  WARN  object 0xb39ab00 was not returned to mpool ucp_requests
[1715931505.244734] [node130:2695890:0]          mpool.c:43   UCX  WARN  object 0xb39acc0 was not returned to mpool ucp_requests
[1715931505.244737] [node130:2695890:0]          mpool.c:43   UCX  WARN  object 0xb39ae80 was not returned to mpool ucp_requests
[1715931505.244740] [node130:2695890:0]          mpool.c:43   UCX  WARN  object 0xb39b040 was not returned to mpool ucp_requests


           ************************************************************
           *        Program running with 30 parallel MPI-processes    *
           *              working on a common directory               *
           ************************************************************
-------------------------------------------------------------------------------
                                 ORCA SCF
-------------------------------------------------------------------------------

------------
SCF SETTINGS
------------
Hamiltonian:
 Density Functional     Method          .... DFT(GTOs)
 Exchange Functional    Exchange        .... PBE
   PBE kappa parameter   XKappa         ....  0.804000
   PBE mue parameter    XMuePBE         ....  0.219520
 Correlation Functional Correlation     .... PBE
   PBE beta parameter  CBetaPBE         ....  0.066725
 LDA part of GGA corr.  LDAOpt          .... PW91-LDA
 Gradients option       PostSCFGGA      .... off
 Hybrid DFT is turned on
   Fraction HF Exchange ScalHFX         ....  0.250000
   Scaling of DF-GGA-X  ScalDFX         ....  0.750000
   Scaling of DF-GGA-C  ScalDFC         ....  1.000000
   Scaling of DF-LDA-C  ScalLDAC        ....  1.000000
   Perturbative correction              ....  0.000000
   Density functional embedding theory  .... OFF
   NL short-range parameter             ....  6.900000
 RI-approximation to the Coulomb term is turned on
   Number of AuxJ basis functions       .... 2498
   RIJ-COSX (HFX calculated with COS-X)).... on


General Settings:
 Integral files         IntName         .... AmidiniumBzoateS3Boptc
 Hartree-Fock type      HFTyp           .... RHF
 Total Charge           Charge          ....    0
 Multiplicity           Mult            ....    1
 Number of Electrons    NEL             ....  302
 Basis Dimension        Dim             .... 1542
 Nuclear Repulsion      ENuc            ....   5291.2290009381 Eh

Convergence Acceleration:
 DIIS                   CNVDIIS         .... on
   Start iteration      DIISMaxIt       ....    12
   Startup error        DIISStart       ....  0.200000
   # of expansion vecs  DIISMaxEq       ....     5
   Bias factor          DIISBfac        ....   1.050
   Max. coefficient     DIISMaxC        ....  10.000
 Trust-Rad. Augm. Hess. CNVTRAH         .... auto
   Auto Start mean grad. ratio tolernc. ....  1.125000
   Auto Start start iteration           ....    20
   Auto Start num. interpolation iter.  ....    10
   Max. Number of Micro iterations      ....    16
   Max. Number of Macro iterations      .... Maxiter - #DIIS iter
   Number of Davidson start vectors     ....     2
   Converg. threshold I  (grad. norm)   ....   1.000e-05
   Converg. threshold II (energy diff.) ....   1.000e-08
   Grad. Scal. Fac. for Micro threshold ....   0.100
   Minimum threshold for Micro iter.    ....   0.010
   NR start threshold (gradient norm)   ....   0.001
   Initial trust radius                 ....   0.400
   Minimum AH scaling param. (alpha)    ....   1.000
   Maximum AH scaling param. (alpha)    .... 1000.000
   Orbital update algorithm             .... Taylor
   White noise on init. David. guess    .... on
   Maximum white noise                  ....   0.010
   Quad. conv. algorithm                .... NR
 SOSCF                  CNVSOSCF        .... on
   Start iteration      SOSCFMaxIt      ....   150
   Startup grad/error   SOSCFStart      ....  0.003300
 Level Shifting         CNVShift        .... on
   Level shift para.    LevelShift      ....    0.2500
   Turn off err/grad.   ShiftErr        ....    0.0010
 Zerner damping         CNVZerner       .... off
 Static damping         CNVDamp         .... on
   Fraction old density DampFac         ....    0.7000
   Max. Damping (<1)    DampMax         ....    0.9800
   Min. Damping (>=0)   DampMin         ....    0.0000
   Turn off err/grad.   DampErr         ....    0.1000
 Fernandez-Rico         CNVRico         .... off

SCF Procedure:
 Maximum # iterations   MaxIter         ....   125
 SCF integral mode      SCFMode         .... Direct
   Integral package                     .... SHARK and LIBINT hybrid scheme
 Reset frequency        DirectResetFreq ....    20
 Integral Threshold     Thresh          ....  2.500e-11 Eh
 Primitive CutOff       TCut            ....  2.500e-12 Eh

Convergence Tolerance:
 Convergence Check Mode ConvCheckMode   .... Total+1el-Energy
 Convergence forced     ConvForced      .... 0
 Energy Change          TolE            ....  1.000e-08 Eh
 1-El. energy change                    ....  1.000e-05 Eh
 Orbital Gradient       TolG            ....  1.000e-05
 Orbital Rotation angle TolX            ....  1.000e-05
 DIIS Error             TolErr          ....  5.000e-07


Diagonalization of the overlap matrix:
Smallest eigenvalue                        ... 3.002e-06
Time for diagonalization                   ...    4.332 sec
Threshold for overlap eigenvalues          ... 1.000e-08
Number of eigenvalues below threshold      ... 0
Time for construction of square roots      ...    1.486 sec
Total time needed                          ...    6.281 sec

Time for model grid setup =    1.289 sec

------------------------------
INITIAL GUESS: MODEL POTENTIAL
------------------------------
Loading Hartree-Fock densities                     ... done
Calculating cut-offs                               ... done
Initializing the effective Hamiltonian             ... done
Setting up the integral package (SHARK)            ... done
Starting the Coulomb interaction                   ... done (   3.0 sec)
Reading the grid                                   ... done
Mapping shells                                     ... done
Starting the XC term evaluation                    ... done (   1.0 sec)
  promolecular density results
     # of electrons  =    301.970856753
     EX              =   -241.753287720
     EC              =    -10.142312904
     EX+EC           =   -251.895600624
Transforming the Hamiltonian                       ... done (   1.0 sec)
Diagonalizing the Hamiltonian                      ... done (   0.7 sec)
Back transforming the eigenvectors                 ... done (   0.1 sec)
Now organizing SCF variables                       ... done
                      ------------------
                      INITIAL GUESS DONE (   7.5 sec)
                      ------------------
-------------------
DFT GRID GENERATION
-------------------

General Integration Accuracy     IntAcc      ... 4.388
Radial Grid Type                 RadialGrid  ... OptM3 with GC (2021)
Angular Grid (max. ang.)         AngularGrid ... 4 (Lebedev-302)
Angular grid pruning method      GridPruning ... 4 (adaptive)
Weight generation scheme         WeightScheme... Becke
Basis function cutoff            BFCut       ... 1.0000e-11
Integration weight cutoff        WCut        ... 1.0000e-14
Angular grids for H and He will be reduced by one unit
Partially contracted basis set               ... off
Rotationally invariant grid construction     ... off

Total number of grid points                  ...   373967
Total number of batches                      ...     5886
Average number of points per batch           ...       63
Average number of grid points per atom       ...     4561
Time for grid setup =    2.998 sec

--------------------
COSX GRID GENERATION
--------------------

GRIDX 1
-------
General Integration Accuracy     IntAcc      ... 3.816
Radial Grid Type                 RadialGrid  ... OptM3 with GC (2021)
Angular Grid (max. ang.)         AngularGrid ... 1 (Lebedev-50)
Angular grid pruning method      GridPruning ... 4 (adaptive)
Weight generation scheme         WeightScheme... Becke
Basis function cutoff            BFCut       ... 1.0000e-11
Integration weight cutoff        WCut        ... 1.0000e-14
Angular grids for H and He will be reduced by one unit
Partially contracted basis set               ... on
Rotationally invariant grid construction     ... off

Total number of grid points                  ...    47369
Total number of batches                      ...      776
Average number of points per batch           ...       61
Average number of grid points per atom       ...      578
UseSFitting                                  ... on

GRIDX 2
-------
General Integration Accuracy     IntAcc      ... 4.020
Radial Grid Type                 RadialGrid  ... OptM3 with GC (2021)
Angular Grid (max. ang.)         AngularGrid ... 2 (Lebedev-110)
Angular grid pruning method      GridPruning ... 4 (adaptive)
Weight generation scheme         WeightScheme... Becke
Basis function cutoff            BFCut       ... 1.0000e-11
Integration weight cutoff        WCut        ... 1.0000e-14
Angular grids for H and He will be reduced by one unit
Partially contracted basis set               ... on
Rotationally invariant grid construction     ... off

Total number of grid points                  ...   100288
Total number of batches                      ...     1608
Average number of points per batch           ...       62
Average number of grid points per atom       ...     1223
UseSFitting                                  ... on

GRIDX 3
-------
General Integration Accuracy     IntAcc      ... 4.338
Radial Grid Type                 RadialGrid  ... OptM3 with GC (2021)
Angular Grid (max. ang.)         AngularGrid ... 3 (Lebedev-194)
Angular grid pruning method      GridPruning ... 4 (adaptive)
Weight generation scheme         WeightScheme... Becke
Basis function cutoff            BFCut       ... 1.0000e-11
Integration weight cutoff        WCut        ... 1.0000e-14
Angular grids for H and He will be reduced by one unit
Partially contracted basis set               ... on
Rotationally invariant grid construction     ... off

Total number of grid points                  ...   217646
Total number of batches                      ...     3442
Average number of points per batch           ...       63
Average number of grid points per atom       ...     2654
UseSFitting                                  ... on

Time for X-Grid setup             =   10.577 sec


--------------------
CPCM SOLVATION MODEL
--------------------
CPCM parameters:
  Epsilon                                         ...      26.7260
  Refrac                                          ...       1.2907
  Rsolv                                           ...       1.3000
  Surface type                                    ... GAUSSIAN VDW
  Epsilon function type                           ...         CPCM
Solvent:                                     ... 2,2,2-TRIFLUOROETHANOL
SMD-CDS solvent descriptors:
  Soln                                       ...    1.2907
  Soln25                                     ... Unavailable
  Sola                                       ...    0.5700
  Solb                                       ...    0.2500
  Solg                                       ...   42.0200
  Solc                                       ...    0.0000
  Solh                                       ...    0.5000
Radii:
 Radius for O  used is    2.8724 Bohr (=   1.5200 Ang.)
 Radius for N  used is    3.5716 Bohr (=   1.8900 Ang.)
 Radius for C  used is    3.4960 Bohr (=   1.8500 Ang.)
 Radius for H  used is    2.2677 Bohr (=   1.2000 Ang.)
Calculating surface                               ...        done! (  0.0s)
GEPOL surface points                              ...         4674
GEPOL Volume                                      ...    3913.7587
GEPOL Surface-area                                ...    2148.1180
Calculating surface distance matrix               ...        done! (  0.3s)
Performing Cholesky decomposition & store         ...        done! (  1.4s)
Overall time for CPCM initialization              ...                 1.7s
--------------
SCF ITERATIONS
--------------
ITER       Energy         Delta-E        Max-DP      RMS-DP      [F,P]     Damp
               ***  Starting incremental Fock matrix formation  ***
  0  -1803.8020607919   0.000000000000 0.15151968  0.00059773  0.2983885 0.7000
  1  -1804.3097829594  -0.507722167428 0.16626621  0.00049724  0.1325424 0.7000
                               ***Turning on DIIS***
  2  -1804.5194987374  -0.209715778065 0.22683822  0.00090593  0.0387723 0.0000
  3  -1804.8450148678  -0.325516130339 0.17298932  0.00038613  0.0682733 0.0000
  4  -1804.9147324421  -0.069717574332 0.05007063  0.00013854  0.0173587 0.0000
  5  -1804.9185193384  -0.003786896287 0.01918473  0.00005899  0.0098795 0.0000
                      *** Initiating the SOSCF procedure ***
                           *** Shutting down DIIS ***
                      *** Re-Reading the Fockian *** 
                      *** Removing any level shift *** 
ITER      Energy       Delta-E        Grad      Rot      Max-DP    RMS-DP
  6  -1804.91886270  -0.0003433650  0.000334  0.000334  0.006692  0.000021
               *** Restarting incremental Fock matrix formation ***
  7  -1804.91882437   0.0000383295  0.000162  0.000447  0.006419  0.000056
  8  -1804.91882290   0.0000014770  0.000269  0.000376  0.001140  0.000010
  9  -1804.91883011  -0.0000072083  0.000034  0.000069  0.001095  0.000010
 10  -1804.91883005   0.0000000599  0.000042  0.000042  0.000153  0.000001
 11  -1804.91883027  -0.0000002269  0.000006  0.000017  0.000369  0.000002
 12  -1804.91883029  -0.0000000131  0.000007  0.000012  0.000240  0.000001
                  ***Gradient check signals convergence***
              ***Rediagonalizing the Fockian in SOSCF/NRSCF***

               *****************************************************
               *                     SUCCESS                       *
               *           SCF CONVERGED AFTER  13 CYCLES          *
               *****************************************************

Old exchange energy                            =    -61.828639649 Eh
New exchange energy                            =    -61.828690835 Eh
Exchange energy change after final integration =     -0.000051186 Eh
Total energy after final integration           =  -1804.918881362 Eh
Final COS-X integration done in                =    36.208 sec

SMD CDS free energy correction energy :                 4.61332     Kcal/mol
Total Energy after SMD CDS correction =             -1804.911529563 Eh

----------------
TOTAL SCF ENERGY
----------------

Total Energy       :        -1804.91152956 Eh          -49114.13963 eV

Components:
Nuclear Repulsion  :         5291.22900094 Eh          143981.66100 eV
Electronic Energy  :        -7096.14053050 Eh         -193095.80064 eV
One Electron Energy:       -12989.61411217 Eh         -353465.36982 eV
Two Electron Energy:         5893.47358167 Eh          160369.56919 eV
Max COSX asymmetry :            0.00000190 Eh               0.00005 eV
CPCM Dielectric    :           -0.09112012 Eh              -2.47950 eV
SMD CDS (Gcds)     :            0.00735180 Eh               0.20005 eV

Virial components:
Potential Energy   :        -3601.39213298 Eh          -97998.86210 eV
Kinetic Energy     :         1796.48060341 Eh           48884.72247 eV
Virial Ratio       :            2.00469302


DFT components:
N(Alpha)           :      151.000279199817 electrons
N(Beta)            :      151.000279199817 electrons
N(Total)           :      302.000558399634 electrons
E(X)               :     -184.921630080420 Eh       
E(C)               :      -10.119246588903 Eh       
E(XC)              :     -195.040876669323 Eh       
DFET-embed. en.    :        0.000000000000 Eh       
CPCM Solvation Model Properties:
Surface-charge          :           -0.08464599
Charge-correction       :           -0.00122016 Eh              -0.03320 eV
Free-energy (cav+disp)  :            0.00735180 Eh               0.20005 eV

---------------
SCF CONVERGENCE
---------------

  Last Energy change         ...    1.0955e-07  Tolerance :   1.0000e-08
  Last MAX-Density change    ...    2.7756e-15  Tolerance :   1.0000e-07
  Last RMS-Density change    ...    1.1673e-17  Tolerance :   5.0000e-09
  Last Orbital Gradient      ...    1.3372e-06  Tolerance :   1.0000e-05
  Last Orbital Rotation      ...    4.1194e-06  Tolerance :   1.0000e-05

             **** THE GBW FILE WAS UPDATED (AmidiniumBzoateS3Boptc.gbw) ****
             **** DENSITY AmidiniumBzoateS3Boptc.scfp WAS UPDATED ****
             **** ENERGY FILE WAS UPDATED (AmidiniumBzoateS3Boptc.en.tmp) ****
             **** THE GBW FILE WAS UPDATED (AmidiniumBzoateS3Boptc.gbw) ****
             **** DENSITY AmidiniumBzoateS3Boptc.scfp WAS UPDATED ****
----------------
ORBITAL ENERGIES
----------------

  NO   OCC          E(Eh)            E(eV) 
   0   2.0000     -19.244219      -523.6618 
   1   2.0000     -19.187766      -522.1257 
   2   2.0000     -19.157922      -521.3136 
   3   2.0000     -19.155387      -521.2446 
   4   2.0000     -14.515036      -394.9742 
   5   2.0000     -14.403182      -391.9305 
   6   2.0000     -10.387520      -282.6588 
   7   2.0000     -10.335736      -281.2497 
   8   2.0000     -10.314422      -280.6697 
   9   2.0000     -10.298871      -280.2465 
  10   2.0000     -10.288689      -279.9694 
  11   2.0000     -10.268858      -279.4298 
  12   2.0000     -10.261393      -279.2267 
  13   2.0000     -10.257639      -279.1245 
  14   2.0000     -10.253745      -279.0186 
  15   2.0000     -10.249563      -278.9048 
  16   2.0000     -10.246425      -278.8194 
  17   2.0000     -10.245131      -278.7842 
  18   2.0000     -10.239892      -278.6416 
  19   2.0000     -10.236122      -278.5390 
  20   2.0000     -10.235879      -278.5324 
  21   2.0000     -10.233698      -278.4731 
  22   2.0000     -10.233396      -278.4649 
  23   2.0000     -10.232629      -278.4440 
  24   2.0000     -10.232204      -278.4324 
  25   2.0000     -10.231344      -278.4090 
  26   2.0000     -10.231007      -278.3999 
  27   2.0000     -10.230666      -278.3906 
  28   2.0000     -10.229100      -278.3480 
  29   2.0000     -10.228674      -278.3364 
  30   2.0000     -10.226988      -278.2905 
  31   2.0000     -10.225819      -278.2587 
  32   2.0000     -10.223769      -278.2029 
  33   2.0000     -10.223596      -278.1982 
  34   2.0000     -10.223107      -278.1849 
  35   2.0000     -10.222944      -278.1805 
  36   2.0000     -10.216956      -278.0175 
  37   2.0000     -10.205498      -277.7057 
  38   2.0000     -10.204075      -277.6670 
  39   2.0000     -10.201938      -277.6088 
  40   2.0000     -10.199942      -277.5545 
  41   2.0000     -10.199522      -277.5431 
  42   2.0000      -1.147555       -31.2265 
  43   2.0000      -1.085200       -29.5298 
  44   2.0000      -1.070586       -29.1321 
  45   2.0000      -1.037517       -28.2323 
  46   2.0000      -0.977095       -26.5881 
  47   2.0000      -0.962712       -26.1967 
  48   2.0000      -0.907645       -24.6983 
  49   2.0000      -0.903429       -24.5835 
  50   2.0000      -0.896960       -24.4075 
  51   2.0000      -0.883790       -24.0491 
  52   2.0000      -0.854526       -23.2528 
  53   2.0000      -0.838575       -22.8188 
  54   2.0000      -0.813447       -22.1350 
  55   2.0000      -0.803186       -21.8558 
  56   2.0000      -0.787425       -21.4269 
  57   2.0000      -0.785390       -21.3716 
  58   2.0000      -0.778018       -21.1709 
  59   2.0000      -0.775897       -21.1132 
  60   2.0000      -0.775511       -21.1027 
  61   2.0000      -0.768732       -20.9183 
  62   2.0000      -0.736954       -20.0535 
  63   2.0000      -0.717851       -19.5337 
  64   2.0000      -0.708110       -19.2686 
  65   2.0000      -0.706085       -19.2136 
  66   2.0000      -0.704979       -19.1835 
  67   2.0000      -0.689535       -18.7632 
  68   2.0000      -0.662137       -18.0177 
  69   2.0000      -0.651967       -17.7409 
  70   2.0000      -0.645629       -17.5685 
  71   2.0000      -0.640801       -17.4371 
  72   2.0000      -0.639897       -17.4125 
  73   2.0000      -0.630766       -17.1640 
  74   2.0000      -0.620516       -16.8851 
  75   2.0000      -0.612844       -16.6763 
  76   2.0000      -0.609002       -16.5718 
  77   2.0000      -0.596197       -16.2233 
  78   2.0000      -0.579628       -15.7725 
  79   2.0000      -0.574369       -15.6294 
  80   2.0000      -0.557306       -15.1651 
  81   2.0000      -0.552947       -15.0464 
  82   2.0000      -0.546252       -14.8643 
  83   2.0000      -0.537985       -14.6393 
  84   2.0000      -0.526808       -14.3352 
  85   2.0000      -0.514873       -14.0104 
  86   2.0000      -0.512989       -13.9591 
  87   2.0000      -0.508719       -13.8429 
  88   2.0000      -0.496979       -13.5235 
  89   2.0000      -0.493908       -13.4399 
  90   2.0000      -0.490027       -13.3343 
  91   2.0000      -0.484801       -13.1921 
  92   2.0000      -0.482225       -13.1220 
  93   2.0000      -0.472463       -12.8564 
  94   2.0000      -0.471521       -12.8307 
  95   2.0000      -0.467287       -12.7155 
  96   2.0000      -0.465800       -12.6751 
  97   2.0000      -0.464376       -12.6363 
  98   2.0000      -0.461782       -12.5657 
  99   2.0000      -0.457026       -12.4363 
 100   2.0000      -0.455648       -12.3988 
 101   2.0000      -0.451605       -12.2888 
 102   2.0000      -0.448102       -12.1935 
 103   2.0000      -0.444818       -12.1041 
 104   2.0000      -0.443852       -12.0778 
 105   2.0000      -0.440289       -11.9809 
 106   2.0000      -0.438391       -11.9292 
 107   2.0000      -0.434297       -11.8178 
 108   2.0000      -0.432708       -11.7746 
 109   2.0000      -0.430447       -11.7130 
 110   2.0000      -0.426711       -11.6114 
 111   2.0000      -0.424794       -11.5592 
 112   2.0000      -0.418793       -11.3959 
 113   2.0000      -0.413173       -11.2430 
 114   2.0000      -0.405174       -11.0253 
 115   2.0000      -0.401671       -10.9300 
 116   2.0000      -0.395350       -10.7580 
 117   2.0000      -0.389139       -10.5890 
 118   2.0000      -0.386429       -10.5153 
 119   2.0000      -0.385244       -10.4830 
 120   2.0000      -0.385037       -10.4774 
 121   2.0000      -0.383526       -10.4363 
 122   2.0000      -0.381405       -10.3786 
 123   2.0000      -0.378154       -10.2901 
 124   2.0000      -0.377330       -10.2677 
 125   2.0000      -0.374378       -10.1873 
 126   2.0000      -0.369120       -10.0443 
 127   2.0000      -0.367024        -9.9872 
 128   2.0000      -0.366351        -9.9689 
 129   2.0000      -0.362481        -9.8636 
 130   2.0000      -0.356944        -9.7130 
 131   2.0000      -0.348302        -9.4778 
 132   2.0000      -0.347842        -9.4653 
 133   2.0000      -0.347153        -9.4465 
 134   2.0000      -0.346255        -9.4221 
 135   2.0000      -0.343600        -9.3498 
 136   2.0000      -0.340288        -9.2597 
 137   2.0000      -0.329871        -8.9763 
 138   2.0000      -0.295579        -8.0431 
 139   2.0000      -0.293379        -7.9833 
 140   2.0000      -0.287069        -7.8115 
 141   2.0000      -0.284166        -7.7326 
 142   2.0000      -0.281499        -7.6600 
 143   2.0000      -0.275757        -7.5037 
 144   2.0000      -0.274061        -7.4576 
 145   2.0000      -0.273233        -7.4350 
 146   2.0000      -0.268355        -7.3023 
 147   2.0000      -0.268067        -7.2945 
 148   2.0000      -0.266170        -7.2428 
 149   2.0000      -0.264347        -7.1933 
 150   2.0000      -0.263250        -7.1634 
 151   0.0000      -0.075556        -2.0560 
 152   0.0000      -0.032559        -0.8860 
 153   0.0000      -0.030141        -0.8202 
 154   0.0000      -0.027412        -0.7459 
 155   0.0000      -0.024707        -0.6723 
 156   0.0000      -0.016522        -0.4496 
 157   0.0000      -0.006789        -0.1847 
 158   0.0000      -0.005687        -0.1547 
 159   0.0000       0.003077         0.0837 
 160   0.0000       0.013662         0.3718 
 161   0.0000       0.042696         1.1618 
 162   0.0000       0.052642         1.4325 
 163   0.0000       0.060721         1.6523 
 164   0.0000       0.065347         1.7782 
 165   0.0000       0.070460         1.9173 
 166   0.0000       0.074143         2.0175 
 167   0.0000       0.076989         2.0950 
 168   0.0000       0.077213         2.1011 
 169   0.0000       0.083627         2.2756 
 170   0.0000       0.087364         2.3773 
 171   0.0000       0.090932         2.4744 
 172   0.0000       0.094625         2.5749 
 173   0.0000       0.096872         2.6360 
 174   0.0000       0.097704         2.6587 
 175   0.0000       0.100190         2.7263 
 176   0.0000       0.101641         2.7658 
 177   0.0000       0.103619         2.8196 
 178   0.0000       0.106700         2.9034 
 179   0.0000       0.108261         2.9459 
 180   0.0000       0.111001         3.0205 
 181   0.0000       0.112503         3.0614 
 182   0.0000       0.117651         3.2015 
 183   0.0000       0.120804         3.2872 
 184   0.0000       0.121143         3.2965 
 185   0.0000       0.123489         3.3603 
 186   0.0000       0.125328         3.4103 
 187   0.0000       0.127170         3.4605 
 188   0.0000       0.128293         3.4910 
 189   0.0000       0.132640         3.6093 
 190   0.0000       0.138077         3.7573 
 191   0.0000       0.139545         3.7972 
 192   0.0000       0.140712         3.8290 
 193   0.0000       0.143423         3.9027 
 194   0.0000       0.143724         3.9109 
 195   0.0000       0.147774         4.0211 
 196   0.0000       0.149958         4.0806 
 197   0.0000       0.151012         4.1092 
 198   0.0000       0.154081         4.1927 
 199   0.0000       0.156368         4.2550 
 200   0.0000       0.160039         4.3549 
 201   0.0000       0.163477         4.4484 
 202   0.0000       0.165297         4.4980 
 203   0.0000       0.167470         4.5571 
 204   0.0000       0.169077         4.6008 
 205   0.0000       0.171385         4.6636 
 206   0.0000       0.175457         4.7744 
 207   0.0000       0.177429         4.8281 
 208   0.0000       0.178293         4.8516 
 209   0.0000       0.179074         4.8729 
 210   0.0000       0.182170         4.9571 
 211   0.0000       0.183744         4.9999 
 212   0.0000       0.185103         5.0369 
 213   0.0000       0.189793         5.1645 
 214   0.0000       0.191617         5.2142 
 215   0.0000       0.193652         5.2695 
 216   0.0000       0.195838         5.3290 
 217   0.0000       0.201596         5.4857 
 218   0.0000       0.203569         5.5394 
 219   0.0000       0.206796         5.6272 
 220   0.0000       0.209601         5.7035 
 221   0.0000       0.211781         5.7628 
 222   0.0000       0.214819         5.8455 
 223   0.0000       0.217142         5.9087 
 224   0.0000       0.219815         5.9815 
 225   0.0000       0.223653         6.0859 
 226   0.0000       0.226368         6.1598 
 227   0.0000       0.226894         6.1741 
 228   0.0000       0.231321         6.2946 
 229   0.0000       0.233421         6.3517 
 230   0.0000       0.235354         6.4043 
 231   0.0000       0.236695         6.4408 
 232   0.0000       0.238177         6.4811 
 233   0.0000       0.239550         6.5185 
 234   0.0000       0.241513         6.5719 
 235   0.0000       0.242727         6.6049 
 236   0.0000       0.245026         6.6675 
 237   0.0000       0.250028         6.8036 
 238   0.0000       0.254482         6.9248 
 239   0.0000       0.257442         7.0053 
 240   0.0000       0.257899         7.0178 
 241   0.0000       0.260467         7.0877 
 242   0.0000       0.261049         7.1035 
 243   0.0000       0.263281         7.1642 
 244   0.0000       0.266220         7.2442 
 245   0.0000       0.270018         7.3476 
 246   0.0000       0.273549         7.4436 
 247   0.0000       0.274849         7.4790 
 248   0.0000       0.276643         7.5278 
 249   0.0000       0.277021         7.5381 
 250   0.0000       0.281954         7.6724 
 251   0.0000       0.284717         7.7475 
 252   0.0000       0.285671         7.7735 
 253   0.0000       0.287448         7.8218 
 254   0.0000       0.290874         7.9151 
 255   0.0000       0.292463         7.9583 
 256   0.0000       0.295895         8.0517 
 257   0.0000       0.299374         8.1464 
 258   0.0000       0.303886         8.2692 
 259   0.0000       0.306462         8.3392 
 260   0.0000       0.309686         8.4270 
 261   0.0000       0.312711         8.5093 
 262   0.0000       0.313505         8.5309 
 263   0.0000       0.314386         8.5549 
 264   0.0000       0.315878         8.5955 
 265   0.0000       0.320466         8.7203 
 266   0.0000       0.321926         8.7600 
 267   0.0000       0.325275         8.8512 
 268   0.0000       0.326462         8.8835 
 269   0.0000       0.328720         8.9449 
 270   0.0000       0.331760         9.0277 
 271   0.0000       0.335065         9.1176 
 272   0.0000       0.338768         9.2183 
 273   0.0000       0.339924         9.2498 
 274   0.0000       0.342607         9.3228 
 275   0.0000       0.345235         9.3943 
 276   0.0000       0.349795         9.5184 
 277   0.0000       0.352462         9.5910 
 278   0.0000       0.354774         9.6539 
 279   0.0000       0.355111         9.6631 
 280   0.0000       0.358584         9.7576 
 281   0.0000       0.363697         9.8967 
 282   0.0000       0.364692         9.9238 
 283   0.0000       0.366347         9.9688 
 284   0.0000       0.367644        10.0041 
 285   0.0000       0.368641        10.0312 
 286   0.0000       0.372431        10.1343 
 287   0.0000       0.374885        10.2012 
 288   0.0000       0.375852        10.2275 
 289   0.0000       0.380549        10.3553 
 290   0.0000       0.383088        10.4244 
 291   0.0000       0.386618        10.5204 
 292   0.0000       0.390353        10.6221 
 293   0.0000       0.390717        10.6319 
 294   0.0000       0.394758        10.7419 
 295   0.0000       0.396790        10.7972 
 296   0.0000       0.397943        10.8286 
 297   0.0000       0.400123        10.8879 
 298   0.0000       0.403792        10.9877 
 299   0.0000       0.407447        11.0872 
 300   0.0000       0.409149        11.1335 
 301   0.0000       0.411746        11.2042 
 302   0.0000       0.418399        11.3852 
 303   0.0000       0.419185        11.4066 
 304   0.0000       0.420751        11.4492 
 305   0.0000       0.422817        11.5054 
 306   0.0000       0.423795        11.5321 
 307   0.0000       0.425509        11.5787 
 308   0.0000       0.429025        11.6744 
 309   0.0000       0.430244        11.7075 
 310   0.0000       0.430822        11.7233 
 311   0.0000       0.433029        11.7833 
 312   0.0000       0.436457        11.8766 
 313   0.0000       0.438218        11.9245 
 314   0.0000       0.440120        11.9763 
 315   0.0000       0.440914        11.9979 
 316   0.0000       0.442128        12.0309 
 317   0.0000       0.444412        12.0931 
 318   0.0000       0.445794        12.1307 
 319   0.0000       0.450602        12.2615 
 320   0.0000       0.451263        12.2795 
 321   0.0000       0.456303        12.4166 
 322   0.0000       0.459718        12.5096 
 323   0.0000       0.460828        12.5398 
 324   0.0000       0.463644        12.6164 
 325   0.0000       0.464421        12.6375 
 326   0.0000       0.465250        12.6601 
 327   0.0000       0.465936        12.6788 
 328   0.0000       0.466730        12.7004 
 329   0.0000       0.470682        12.8079 
 330   0.0000       0.471606        12.8331 
 331   0.0000       0.473503        12.8847 
 332   0.0000       0.474311        12.9066 
 333   0.0000       0.477601        12.9962 
 334   0.0000       0.478947        13.0328 
 335   0.0000       0.481266        13.0959 
 336   0.0000       0.484227        13.1765 
 337   0.0000       0.484859        13.1937 
 338   0.0000       0.486196        13.2301 
 339   0.0000       0.488341        13.2884 
 340   0.0000       0.489845        13.3294 
 341   0.0000       0.494586        13.4584 
 342   0.0000       0.494990        13.4694 
 343   0.0000       0.496415        13.5081 
 344   0.0000       0.499151        13.5826 
 345   0.0000       0.501225        13.6390 
 346   0.0000       0.503180        13.6922 
 347   0.0000       0.506484        13.7821 
 348   0.0000       0.506916        13.7939 
 349   0.0000       0.511059        13.9066 
 350   0.0000       0.514918        14.0116 
 351   0.0000       0.516998        14.0682 
 352   0.0000       0.517558        14.0835 
 353   0.0000       0.519928        14.1480 
 354   0.0000       0.521214        14.1830 
 355   0.0000       0.522766        14.2252 
 356   0.0000       0.523480        14.2446 
 357   0.0000       0.527034        14.3413 
 358   0.0000       0.531008        14.4495 
 359   0.0000       0.533439        14.5156 
 360   0.0000       0.536147        14.5893 
 361   0.0000       0.537189        14.6177 
 362   0.0000       0.538171        14.6444 
 363   0.0000       0.540965        14.7204 
 364   0.0000       0.545958        14.8563 
 365   0.0000       0.546687        14.8761 
 366   0.0000       0.550235        14.9727 
 367   0.0000       0.552247        15.0274 
 368   0.0000       0.558019        15.1845 
 369   0.0000       0.561149        15.2696 
 370   0.0000       0.564957        15.3733 
 371   0.0000       0.567996        15.4560 
 372   0.0000       0.572199        15.5703 
 373   0.0000       0.574532        15.6338 
 374   0.0000       0.577514        15.7150 
 375   0.0000       0.581621        15.8267 
 376   0.0000       0.584936        15.9169 
 377   0.0000       0.588552        16.0153 
 378   0.0000       0.589521        16.0417 
 379   0.0000       0.594011        16.1639 
 380   0.0000       0.595907        16.2155 
 381   0.0000       0.605296        16.4709 
 382   0.0000       0.606052        16.4915 
 383   0.0000       0.608743        16.5647 
 384   0.0000       0.611118        16.6294 
 385   0.0000       0.615159        16.7393 
 386   0.0000       0.617180        16.7943 
 387   0.0000       0.621234        16.9046 
 388   0.0000       0.632229        17.2038 
 389   0.0000       0.634823        17.2744 
 390   0.0000       0.635847        17.3023 
 391   0.0000       0.639252        17.3949 
 392   0.0000       0.646441        17.5906 
 393   0.0000       0.647428        17.6174 
 394   0.0000       0.649633        17.6774 
 395   0.0000       0.654164        17.8007 
 396   0.0000       0.657223        17.8839 
 397   0.0000       0.662002        18.0140 
 398   0.0000       0.664777        18.0895 
 399   0.0000       0.671463        18.2714 
 400   0.0000       0.673769        18.3342 
 401   0.0000       0.676498        18.4084 
 402   0.0000       0.678207        18.4550 
 403   0.0000       0.682547        18.5730 
 404   0.0000       0.684215        18.6184 
 405   0.0000       0.687050        18.6956 
 406   0.0000       0.691494        18.8165 
 407   0.0000       0.693571        18.8730 
 408   0.0000       0.696125        18.9425 
 409   0.0000       0.699480        19.0338 
 410   0.0000       0.703909        19.1543 
 411   0.0000       0.707372        19.2486 
 412   0.0000       0.709270        19.3002 
 413   0.0000       0.712407        19.3856 
 414   0.0000       0.714949        19.4547 
 415   0.0000       0.718475        19.5507 
 416   0.0000       0.720125        19.5956 
 417   0.0000       0.723109        19.6768 
 418   0.0000       0.724308        19.7094 
 419   0.0000       0.726943        19.7811 
 420   0.0000       0.730890        19.8885 
 421   0.0000       0.734387        19.9837 
 422   0.0000       0.735900        20.0249 
 423   0.0000       0.742292        20.1988 
 424   0.0000       0.743807        20.2400 
 425   0.0000       0.746729        20.3195 
 426   0.0000       0.749366        20.3913 
 427   0.0000       0.752683        20.4816 
 428   0.0000       0.754920        20.5424 
 429   0.0000       0.757789        20.6205 
 430   0.0000       0.759370        20.6635 
 431   0.0000       0.764815        20.8117 
 432   0.0000       0.767815        20.8933 
 433   0.0000       0.771718        20.9995 
 434   0.0000       0.775607        21.1053 
 435   0.0000       0.780369        21.2349 
 436   0.0000       0.781727        21.2719 
 437   0.0000       0.784159        21.3381 
 438   0.0000       0.788324        21.4514 
 439   0.0000       0.790915        21.5219 
 440   0.0000       0.794293        21.6138 
 441   0.0000       0.799316        21.7505 
 442   0.0000       0.801414        21.8076 
 443   0.0000       0.802435        21.8354 
 444   0.0000       0.806531        21.9468 
 445   0.0000       0.810365        22.0512 
 446   0.0000       0.813276        22.1304 
 447   0.0000       0.814466        22.1628 
 448   0.0000       0.821430        22.3522 
 449   0.0000       0.823104        22.3978 
 450   0.0000       0.827754        22.5243 
 451   0.0000       0.833216        22.6730 
 452   0.0000       0.835762        22.7422 
 453   0.0000       0.837966        22.8022 
 454   0.0000       0.840882        22.8816 
 455   0.0000       0.846534        23.0354 
 456   0.0000       0.847812        23.0701 
 457   0.0000       0.854098        23.2412 
 458   0.0000       0.855197        23.2711 
 459   0.0000       0.860085        23.4041 
 460   0.0000       0.864808        23.5326 
 461   0.0000       0.868379        23.6298 
 462   0.0000       0.870876        23.6977 
 463   0.0000       0.874659        23.8007 
 464   0.0000       0.877716        23.8839 
 465   0.0000       0.881363        23.9831 
 466   0.0000       0.888534        24.1782 
 467   0.0000       0.891019        24.2459 
 468   0.0000       0.893177        24.3046 
 469   0.0000       0.894445        24.3391 
 470   0.0000       0.897992        24.4356 
 471   0.0000       0.903206        24.5775 
 472   0.0000       0.904043        24.6003 
 473   0.0000       0.910083        24.7646 
 474   0.0000       0.911700        24.8086 
 475   0.0000       0.913698        24.8630 
 476   0.0000       0.914209        24.8769 
 477   0.0000       0.920734        25.0544 
 478   0.0000       0.926514        25.2117 
 479   0.0000       0.927653        25.2427 
 480   0.0000       0.929747        25.2997 
 481   0.0000       0.933415        25.3995 
 482   0.0000       0.934325        25.4243 
 483   0.0000       0.939276        25.5590 
 484   0.0000       0.943175        25.6651 
 485   0.0000       0.948829        25.8190 
 486   0.0000       0.954550        25.9746 
 487   0.0000       0.955741        26.0070 
 488   0.0000       0.960505        26.1367 
 489   0.0000       0.962229        26.1836 
 490   0.0000       0.962849        26.2005 
 491   0.0000       0.967039        26.3145 
 492   0.0000       0.972157        26.4537 
 493   0.0000       0.978385        26.6232 
 494   0.0000       0.979353        26.6495 
 495   0.0000       0.985947        26.8290 
 496   0.0000       0.990006        26.9394 
 497   0.0000       0.994285        27.0559 
 498   0.0000       0.996294        27.1105 
 499   0.0000       1.000460        27.2239 
 500   0.0000       1.006827        27.3971 
 501   0.0000       1.012032        27.5388 
 502   0.0000       1.018260        27.7083 
 503   0.0000       1.020186        27.7607 
 504   0.0000       1.025536        27.9062 
 505   0.0000       1.028278        27.9809 
 506   0.0000       1.030826        28.0502 
 507   0.0000       1.038390        28.2560 
 508   0.0000       1.042648        28.3719 
 509   0.0000       1.045081        28.4381 
 510   0.0000       1.048353        28.5271 
 511   0.0000       1.049835        28.5675 
 512   0.0000       1.051395        28.6099 
 513   0.0000       1.061389        28.8819 
 514   0.0000       1.066103        29.0101 
 515   0.0000       1.069779        29.1102 
 516   0.0000       1.074037        29.2260 
 517   0.0000       1.076018        29.2799 
 518   0.0000       1.081892        29.4398 
 519   0.0000       1.086336        29.5607 
 520   0.0000       1.091639        29.7050 
 521   0.0000       1.096888        29.8478 
 522   0.0000       1.097558        29.8661 
 523   0.0000       1.102404        29.9979 
 524   0.0000       1.106372        30.1059 
 525   0.0000       1.109420        30.1888 
 526   0.0000       1.113641        30.3037 
 527   0.0000       1.119599        30.4658 
 528   0.0000       1.123851        30.5816 
 529   0.0000       1.124601        30.6020 
 530   0.0000       1.126418        30.6514 
 531   0.0000       1.129063        30.7234 
 532   0.0000       1.131467        30.7888 
 533   0.0000       1.137954        30.9653 
 534   0.0000       1.140362        31.0308 
 535   0.0000       1.142234        31.0818 
 536   0.0000       1.145564        31.1724 
 537   0.0000       1.147786        31.2329 
 538   0.0000       1.152786        31.3689 
 539   0.0000       1.160458        31.5777 
 540   0.0000       1.162983        31.6464 
 541   0.0000       1.166165        31.7330 
 542   0.0000       1.170217        31.8432 
 543   0.0000       1.173711        31.9383 
 544   0.0000       1.177067        32.0296 
 545   0.0000       1.180710        32.1287 
 546   0.0000       1.184142        32.2221 
 547   0.0000       1.187813        32.3220 
 548   0.0000       1.191856        32.4320 
 549   0.0000       1.194974        32.5169 
 550   0.0000       1.202205        32.7137 
 551   0.0000       1.203553        32.7504 
 552   0.0000       1.205034        32.7906 
 553   0.0000       1.209704        32.9177 
 554   0.0000       1.215414        33.0731 
 555   0.0000       1.216125        33.0925 
 556   0.0000       1.221255        33.2320 
 557   0.0000       1.224595        33.3229 
 558   0.0000       1.231472        33.5101 
 559   0.0000       1.233635        33.5689 
 560   0.0000       1.235657        33.6239 
 561   0.0000       1.237604        33.6769 
 562   0.0000       1.246041        33.9065 
 563   0.0000       1.247839        33.9554 
 564   0.0000       1.250045        34.0155 
 565   0.0000       1.256413        34.1887 
 566   0.0000       1.257822        34.2271 
 567   0.0000       1.261412        34.3248 
 568   0.0000       1.263206        34.3736 
 569   0.0000       1.268158        34.5083 
 570   0.0000       1.269446        34.5434 
 571   0.0000       1.273198        34.6455 
 572   0.0000       1.280893        34.8549 
 573   0.0000       1.284743        34.9596 
 574   0.0000       1.287901        35.0456 
 575   0.0000       1.289556        35.0906 
 576   0.0000       1.294658        35.2294 
 577   0.0000       1.296614        35.2827 
 578   0.0000       1.297150        35.2972 
 579   0.0000       1.299473        35.3605 
 580   0.0000       1.304385        35.4941 
 581   0.0000       1.306338        35.5473 
 582   0.0000       1.314221        35.7618 
 583   0.0000       1.315384        35.7934 
 584   0.0000       1.322018        35.9739 
 585   0.0000       1.323106        36.0035 
 586   0.0000       1.328941        36.1623 
 587   0.0000       1.335717        36.3467 
 588   0.0000       1.340739        36.4834 
 589   0.0000       1.343531        36.5593 
 590   0.0000       1.345460        36.6118 
 591   0.0000       1.350299        36.7435 
 592   0.0000       1.353847        36.8401 
 593   0.0000       1.360532        37.0220 
 594   0.0000       1.368858        37.2485 
 595   0.0000       1.374564        37.4038 
 596   0.0000       1.377635        37.4874 
 597   0.0000       1.379216        37.5304 
 598   0.0000       1.385768        37.7087 
 599   0.0000       1.392372        37.8884 
 600   0.0000       1.398654        38.0593 
 601   0.0000       1.407441        38.2984 
 602   0.0000       1.409650        38.3585 
 603   0.0000       1.412776        38.4436 
 604   0.0000       1.416051        38.5327 
 605   0.0000       1.424410        38.7602 
 606   0.0000       1.430958        38.9384 
 607   0.0000       1.436971        39.1020 
 608   0.0000       1.439612        39.1738 
 609   0.0000       1.446507        39.3615 
 610   0.0000       1.449021        39.4299 
 611   0.0000       1.449792        39.4509 
 612   0.0000       1.461626        39.7729 
 613   0.0000       1.463721        39.8299 
 614   0.0000       1.467917        39.9440 
 615   0.0000       1.470944        40.0264 
 616   0.0000       1.474980        40.1362 
 617   0.0000       1.477923        40.2163 
 618   0.0000       1.481587        40.3160 
 619   0.0000       1.483382        40.3649 
 620   0.0000       1.488477        40.5035 
 621   0.0000       1.490541        40.5597 
 622   0.0000       1.498181        40.7676 
 623   0.0000       1.500298        40.8252 
 624   0.0000       1.506731        41.0002 
 625   0.0000       1.509068        41.0638 
 626   0.0000       1.514627        41.2151 
 627   0.0000       1.519169        41.3387 
 628   0.0000       1.523204        41.4485 
 629   0.0000       1.527749        41.5722 
 630   0.0000       1.529743        41.6264 
 631   0.0000       1.534372        41.7524 
 632   0.0000       1.537570        41.8394 
 633   0.0000       1.541018        41.9332 
 634   0.0000       1.545342        42.0509 
 635   0.0000       1.550615        42.1944 
 636   0.0000       1.554426        42.2981 
 637   0.0000       1.558743        42.4156 
 638   0.0000       1.560527        42.4641 
 639   0.0000       1.562742        42.5244 
 640   0.0000       1.567959        42.6663 
 641   0.0000       1.570521        42.7360 
 642   0.0000       1.577319        42.9210 
 643   0.0000       1.578736        42.9596 
 644   0.0000       1.583168        43.0802 
 645   0.0000       1.583883        43.0997 
 646   0.0000       1.586719        43.1768 
 647   0.0000       1.591400        43.3042 
 648   0.0000       1.597531        43.4710 
 649   0.0000       1.600889        43.5624 
 650   0.0000       1.605499        43.6878 
 651   0.0000       1.606717        43.7210 
 652   0.0000       1.610301        43.8185 
 653   0.0000       1.614881        43.9432 
 654   0.0000       1.615398        43.9572 
 655   0.0000       1.620742        44.1026 
 656   0.0000       1.622908        44.1616 
 657   0.0000       1.626707        44.2649 
 658   0.0000       1.628863        44.3236 
 659   0.0000       1.631523        44.3960 
 660   0.0000       1.635189        44.4958 
 661   0.0000       1.637397        44.5558 
 662   0.0000       1.639230        44.6057 
 663   0.0000       1.641865        44.6774 
 664   0.0000       1.648147        44.8484 
 665   0.0000       1.648556        44.8595 
 666   0.0000       1.651574        44.9416 
 667   0.0000       1.653212        44.9862 
 668   0.0000       1.656723        45.0817 
 669   0.0000       1.658921        45.1415 
 670   0.0000       1.659790        45.1652 
 671   0.0000       1.665686        45.3256 
 672   0.0000       1.666989        45.3611 
 673   0.0000       1.669688        45.4345 
 674   0.0000       1.673976        45.5512 
 675   0.0000       1.679331        45.6969 
 676   0.0000       1.681390        45.7530 
 677   0.0000       1.682496        45.7830 
 678   0.0000       1.686839        45.9012 
 679   0.0000       1.694009        46.0963 
 680   0.0000       1.699715        46.2516 
 681   0.0000       1.700762        46.2801 
 682   0.0000       1.704467        46.3809 
 683   0.0000       1.706153        46.4268 
 684   0.0000       1.707932        46.4752 
 685   0.0000       1.711771        46.5796 
 686   0.0000       1.716185        46.6998 
 687   0.0000       1.719050        46.7777 
 688   0.0000       1.719961        46.8025 
 689   0.0000       1.723121        46.8885 
 690   0.0000       1.725049        46.9410 
 691   0.0000       1.726815        46.9890 
 692   0.0000       1.729885        47.0726 
 693   0.0000       1.730797        47.0974 
 694   0.0000       1.734741        47.2047 
 695   0.0000       1.736899        47.2634 
 696   0.0000       1.738835        47.3161 
 697   0.0000       1.744123        47.4600 
 698   0.0000       1.745778        47.5050 
 699   0.0000       1.747686        47.5569 
 700   0.0000       1.761159        47.9236 
 701   0.0000       1.764940        48.0265 
 702   0.0000       1.768138        48.1135 
 703   0.0000       1.769547        48.1518 
 704   0.0000       1.774505        48.2867 
 705   0.0000       1.776115        48.3305 
 706   0.0000       1.781963        48.4897 
 707   0.0000       1.786209        48.6052 
 708   0.0000       1.788784        48.6753 
 709   0.0000       1.792957        48.7888 
 710   0.0000       1.796836        48.8944 
 711   0.0000       1.799812        48.9754 
 712   0.0000       1.808144        49.2021 
 713   0.0000       1.814862        49.3849 
 714   0.0000       1.817781        49.4643 
 715   0.0000       1.824430        49.6453 
 716   0.0000       1.827910        49.7400 
 717   0.0000       1.830791        49.8183 
 718   0.0000       1.837881        50.0113 
 719   0.0000       1.840598        50.0852 
 720   0.0000       1.848874        50.3104 
 721   0.0000       1.853261        50.4298 
 722   0.0000       1.859471        50.5988 
 723   0.0000       1.863794        50.7164 
 724   0.0000       1.864884        50.7461 
 725   0.0000       1.871798        50.9342 
 726   0.0000       1.872591        50.9558 
 727   0.0000       1.879061        51.1318 
 728   0.0000       1.885233        51.2998 
 729   0.0000       1.888286        51.3829 
 730   0.0000       1.890925        51.4547 
 731   0.0000       1.899159        51.6787 
 732   0.0000       1.907626        51.9091 
 733   0.0000       1.910192        51.9790 
 734   0.0000       1.916460        52.1495 
 735   0.0000       1.922299        52.3084 
 736   0.0000       1.926595        52.4253 
 737   0.0000       1.930576        52.5336 
 738   0.0000       1.932083        52.5747 
 739   0.0000       1.937484        52.7216 
 740   0.0000       1.940415        52.8014 
 741   0.0000       1.945658        52.9441 
 742   0.0000       1.948503        53.0215 
 743   0.0000       1.951643        53.1069 
 744   0.0000       1.959253        53.3140 
 745   0.0000       1.962848        53.4118 
 746   0.0000       1.967338        53.5340 
 747   0.0000       1.972912        53.6857 
 748   0.0000       1.976599        53.7860 
 749   0.0000       1.986808        54.0638 
 750   0.0000       1.987788        54.0905 
 751   0.0000       1.996150        54.3180 
 752   0.0000       1.999093        54.3981 
 753   0.0000       2.003762        54.5251 
 754   0.0000       2.005879        54.5827 
 755   0.0000       2.014374        54.8139 
 756   0.0000       2.014936        54.8292 
 757   0.0000       2.020502        54.9806 
 758   0.0000       2.024017        55.0763 
 759   0.0000       2.026018        55.1307 
 760   0.0000       2.029026        55.2126 
 761   0.0000       2.032080        55.2957 
 762   0.0000       2.038835        55.4795 
 763   0.0000       2.048138        55.7327 
 764   0.0000       2.056157        55.9509 
 765   0.0000       2.058932        56.0264 
 766   0.0000       2.061472        56.0955 
 767   0.0000       2.061922        56.1077 
 768   0.0000       2.066177        56.2235 
 769   0.0000       2.070974        56.3541 
 770   0.0000       2.075657        56.4815 
 771   0.0000       2.085723        56.7554 
 772   0.0000       2.090677        56.8902 
 773   0.0000       2.097901        57.0868 
 774   0.0000       2.102148        57.2024 
 775   0.0000       2.105550        57.2949 
 776   0.0000       2.108774        57.3827 
 777   0.0000       2.109631        57.4060 
 778   0.0000       2.115935        57.5775 
 779   0.0000       2.120746        57.7084 
 780   0.0000       2.125223        57.8303 
 781   0.0000       2.129381        57.9434 
 782   0.0000       2.131784        58.0088 
 783   0.0000       2.136017        58.1240 
 784   0.0000       2.138720        58.1975 
 785   0.0000       2.150627        58.5215 
 786   0.0000       2.156875        58.6916 
 787   0.0000       2.160660        58.7945 
 788   0.0000       2.162092        58.8335 
 789   0.0000       2.168655        59.0121 
 790   0.0000       2.172430        59.1148 
 791   0.0000       2.173107        59.1332 
 792   0.0000       2.175375        59.1950 
 793   0.0000       2.181126        59.3514 
 794   0.0000       2.186840        59.5069 
 795   0.0000       2.190592        59.6090 
 796   0.0000       2.193504        59.6883 
 797   0.0000       2.195400        59.7399 
 798   0.0000       2.203877        59.9705 
 799   0.0000       2.205341        60.0104 
 800   0.0000       2.207576        60.0712 
 801   0.0000       2.217846        60.3507 
 802   0.0000       2.220515        60.4233 
 803   0.0000       2.224543        60.5329 
 804   0.0000       2.229022        60.6548 
 805   0.0000       2.232708        60.7551 
 806   0.0000       2.237603        60.8883 
 807   0.0000       2.242648        61.0255 
 808   0.0000       2.247227        61.1502 
 809   0.0000       2.249049        61.1997 
 810   0.0000       2.255559        61.3769 
 811   0.0000       2.258077        61.4454 
 812   0.0000       2.260228        61.5039 
 813   0.0000       2.264505        61.6203 
 814   0.0000       2.270944        61.7955 
 815   0.0000       2.282112        62.0994 
 816   0.0000       2.283475        62.1365 
 817   0.0000       2.288607        62.2762 
 818   0.0000       2.297917        62.5295 
 819   0.0000       2.301762        62.6341 
 820   0.0000       2.308717        62.8234 
 821   0.0000       2.309831        62.8537 
 822   0.0000       2.314184        62.9722 
 823   0.0000       2.316063        63.0233 
 824   0.0000       2.318447        63.0881 
 825   0.0000       2.324302        63.2475 
 826   0.0000       2.328123        63.3514 
 827   0.0000       2.331828        63.4523 
 828   0.0000       2.338146        63.6242 
 829   0.0000       2.342328        63.7380 
 830   0.0000       2.348167        63.8969 
 831   0.0000       2.352784        64.0225 
 832   0.0000       2.355087        64.0852 
 833   0.0000       2.360685        64.2375 
 834   0.0000       2.361413        64.2573 
 835   0.0000       2.367065        64.4111 
 836   0.0000       2.369169        64.4684 
 837   0.0000       2.377209        64.6872 
 838   0.0000       2.387237        64.9600 
 839   0.0000       2.390255        65.0421 
 840   0.0000       2.390312        65.0437 
 841   0.0000       2.397983        65.2524 
 842   0.0000       2.403615        65.4057 
 843   0.0000       2.407914        65.5227 
 844   0.0000       2.412038        65.6349 
 845   0.0000       2.417667        65.7881 
 846   0.0000       2.418428        65.8088 
 847   0.0000       2.420746        65.8718 
 848   0.0000       2.424000        65.9604 
 849   0.0000       2.431351        66.1604 
 850   0.0000       2.437908        66.3389 
 851   0.0000       2.441657        66.4409 
 852   0.0000       2.445927        66.5570 
 853   0.0000       2.449362        66.6505 
 854   0.0000       2.452705        66.7415 
 855   0.0000       2.459314        66.9213 
 856   0.0000       2.461165        66.9717 
 857   0.0000       2.465595        67.0923 
 858   0.0000       2.477658        67.4205 
 859   0.0000       2.481385        67.5219 
 860   0.0000       2.483868        67.5895 
 861   0.0000       2.486896        67.6719 
 862   0.0000       2.493338        67.8472 
 863   0.0000       2.496125        67.9230 
 864   0.0000       2.497407        67.9579 
 865   0.0000       2.501452        68.0680 
 866   0.0000       2.504727        68.1571 
 867   0.0000       2.510399        68.3114 
 868   0.0000       2.513857        68.4055 
 869   0.0000       2.522582        68.6429 
 870   0.0000       2.523712        68.6737 
 871   0.0000       2.528974        68.8169 
 872   0.0000       2.539981        69.1164 
 873   0.0000       2.545003        69.2531 
 874   0.0000       2.546466        69.2929 
 875   0.0000       2.552477        69.4564 
 876   0.0000       2.554107        69.5008 
 877   0.0000       2.556580        69.5681 
 878   0.0000       2.556951        69.5782 
 879   0.0000       2.557912        69.6043 
 880   0.0000       2.563488        69.7561 
 881   0.0000       2.570300        69.9414 
 882   0.0000       2.572618        70.0045 
 883   0.0000       2.579767        70.1990 
 884   0.0000       2.580707        70.2246 
 885   0.0000       2.587343        70.4052 
 886   0.0000       2.592708        70.5512 
 887   0.0000       2.594862        70.6098 
 888   0.0000       2.598472        70.7080 
 889   0.0000       2.605419        70.8970 
 890   0.0000       2.612816        71.0983 
 891   0.0000       2.615132        71.1614 
 892   0.0000       2.616813        71.2071 
 893   0.0000       2.623318        71.3841 
 894   0.0000       2.624368        71.4127 
 895   0.0000       2.628038        71.5125 
 896   0.0000       2.632196        71.6257 
 897   0.0000       2.634779        71.6960 
 898   0.0000       2.636568        71.7447 
 899   0.0000       2.639320        71.8195 
 900   0.0000       2.642283        71.9002 
 901   0.0000       2.646105        72.0042 
 902   0.0000       2.650727        72.1299 
 903   0.0000       2.654658        72.2369 
 904   0.0000       2.657343        72.3100 
 905   0.0000       2.657524        72.3149 
 906   0.0000       2.664388        72.5017 
 907   0.0000       2.666344        72.5549 
 908   0.0000       2.669188        72.6323 
 909   0.0000       2.672349        72.7183 
 910   0.0000       2.676481        72.8308 
 911   0.0000       2.677037        72.8459 
 912   0.0000       2.679798        72.9210 
 913   0.0000       2.680351        72.9361 
 914   0.0000       2.683501        73.0218 
 915   0.0000       2.687146        73.1210 
 916   0.0000       2.688919        73.1692 
 917   0.0000       2.690904        73.2232 
 918   0.0000       2.693815        73.3024 
 919   0.0000       2.697382        73.3995 
 920   0.0000       2.699898        73.4680 
 921   0.0000       2.701465        73.5106 
 922   0.0000       2.703344        73.5617 
 923   0.0000       2.704701        73.5986 
 924   0.0000       2.710334        73.7519 
 925   0.0000       2.713606        73.8410 
 926   0.0000       2.717819        73.9556 
 927   0.0000       2.717943        73.9590 
 928   0.0000       2.719802        74.0096 
 929   0.0000       2.722575        74.0850 
 930   0.0000       2.728025        74.2333 
 931   0.0000       2.730052        74.2885 
 932   0.0000       2.736851        74.4735 
 933   0.0000       2.737779        74.4987 
 934   0.0000       2.741415        74.5977 
 935   0.0000       2.744282        74.6757 
 936   0.0000       2.747395        74.7604 
 937   0.0000       2.750736        74.8513 
 938   0.0000       2.753733        74.9329 
 939   0.0000       2.755512        74.9813 
 940   0.0000       2.758920        75.0740 
 941   0.0000       2.763445        75.1972 
 942   0.0000       2.766715        75.2862 
 943   0.0000       2.771562        75.4180 
 944   0.0000       2.773847        75.4802 
 945   0.0000       2.776796        75.5605 
 946   0.0000       2.779210        75.6261 
 947   0.0000       2.783560        75.7445 
 948   0.0000       2.787601        75.8545 
 949   0.0000       2.793959        76.0275 
 950   0.0000       2.796650        76.1007 
 951   0.0000       2.796798        76.1047 
 952   0.0000       2.800066        76.1937 
 953   0.0000       2.803303        76.2818 
 954   0.0000       2.807161        76.3867 
 955   0.0000       2.814221        76.5789 
 956   0.0000       2.818173        76.6864 
 957   0.0000       2.818424        76.6932 
 958   0.0000       2.821407        76.7744 
 959   0.0000       2.827187        76.9317 
 960   0.0000       2.832875        77.0864 
 961   0.0000       2.836666        77.1896 
 962   0.0000       2.838114        77.2290 
 963   0.0000       2.839683        77.2717 
 964   0.0000       2.843112        77.3650 
 965   0.0000       2.846910        77.4684 
 966   0.0000       2.849121        77.5285 
 967   0.0000       2.854708        77.6805 
 968   0.0000       2.856065        77.7175 
 969   0.0000       2.859823        77.8197 
 970   0.0000       2.861752        77.8722 
 971   0.0000       2.864893        77.9577 
 972   0.0000       2.867842        78.0379 
 973   0.0000       2.870339        78.1059 
 974   0.0000       2.872478        78.1641 
 975   0.0000       2.873813        78.2004 
 976   0.0000       2.877053        78.2886 
 977   0.0000       2.881314        78.4045 
 978   0.0000       2.885529        78.5192 
 979   0.0000       2.889408        78.6248 
 980   0.0000       2.893902        78.7471 
 981   0.0000       2.895727        78.7967 
 982   0.0000       2.898578        78.8743 
 983   0.0000       2.900257        78.9200 
 984   0.0000       2.903624        79.0116 
 985   0.0000       2.908391        79.1413 
 986   0.0000       2.908883        79.1547 
 987   0.0000       2.912668        79.2577 
 988   0.0000       2.914971        79.3204 
 989   0.0000       2.919762        79.4508 
 990   0.0000       2.923609        79.5554 
 991   0.0000       2.928170        79.6796 
 992   0.0000       2.930902        79.7539 
 993   0.0000       2.938061        79.9487 
 994   0.0000       2.939334        79.9833 
 995   0.0000       2.945458        80.1500 
 996   0.0000       2.951432        80.3125 
 997   0.0000       2.954546        80.3973 
 998   0.0000       2.961600        80.5892 
 999   0.0000       2.968050        80.7648 
 1000   0.0000       2.968667        80.7815 
 1001   0.0000       2.972560        80.8875 
 1002   0.0000       2.975074        80.9559 
 1003   0.0000       2.980343        81.0993 
 1004   0.0000       2.987676        81.2988 
 1005   0.0000       2.990353        81.3716 
 1006   0.0000       2.997367        81.5625 
 1007   0.0000       3.000810        81.6562 
 1008   0.0000       3.010988        81.9332 
 1009   0.0000       3.014827        82.0376 
 1010   0.0000       3.019339        82.1604 
 1011   0.0000       3.021703        82.2247 
 1012   0.0000       3.029601        82.4396 
 1013   0.0000       3.030644        82.4680 
 1014   0.0000       3.039594        82.7115 
 1015   0.0000       3.041891        82.7741 
 1016   0.0000       3.045925        82.8838 
 1017   0.0000       3.048388        82.9508 
 1018   0.0000       3.051753        83.0424 
 1019   0.0000       3.056278        83.1655 
 1020   0.0000       3.063431        83.3602 
 1021   0.0000       3.068033        83.4854 
 1022   0.0000       3.068764        83.5053 
 1023   0.0000       3.078000        83.7566 
 1024   0.0000       3.080455        83.8234 
 1025   0.0000       3.089583        84.0718 
 1026   0.0000       3.091677        84.1288 
 1027   0.0000       3.095857        84.2426 
 1028   0.0000       3.101151        84.3866 
 1029   0.0000       3.104906        84.4888 
 1030   0.0000       3.106530        84.5330 
 1031   0.0000       3.113905        84.7337 
 1032   0.0000       3.118684        84.8637 
 1033   0.0000       3.123070        84.9830 
 1034   0.0000       3.129088        85.1468 
 1035   0.0000       3.134816        85.3027 
 1036   0.0000       3.138225        85.3954 
 1037   0.0000       3.142114        85.5013 
 1038   0.0000       3.143424        85.5369 
 1039   0.0000       3.145969        85.6062 
 1040   0.0000       3.152760        85.7910 
 1041   0.0000       3.156948        85.9049 
 1042   0.0000       3.158727        85.9533 
 1043   0.0000       3.162009        86.0427 
 1044   0.0000       3.164302        86.1050 
 1045   0.0000       3.166932        86.1766 
 1046   0.0000       3.172319        86.3232 
 1047   0.0000       3.173738        86.3618 
 1048   0.0000       3.176208        86.4290 
 1049   0.0000       3.179467        86.5177 
 1050   0.0000       3.181156        86.5637 
 1051   0.0000       3.183481        86.6269 
 1052   0.0000       3.187521        86.7369 
 1053   0.0000       3.190928        86.8296 
 1054   0.0000       3.194810        86.9352 
 1055   0.0000       3.197696        87.0137 
 1056   0.0000       3.198712        87.0414 
 1057   0.0000       3.205303        87.2207 
 1058   0.0000       3.208294        87.3021 
 1059   0.0000       3.212761        87.4237 
 1060   0.0000       3.215940        87.5102 
 1061   0.0000       3.217775        87.5601 
 1062   0.0000       3.221203        87.6534 
 1063   0.0000       3.226355        87.7936 
 1064   0.0000       3.227881        87.8351 
 1065   0.0000       3.228700        87.8574 
 1066   0.0000       3.230687        87.9115 
 1067   0.0000       3.235710        88.0481 
 1068   0.0000       3.237226        88.0894 
 1069   0.0000       3.243387        88.2571 
 1070   0.0000       3.244265        88.2809 
 1071   0.0000       3.248308        88.3909 
 1072   0.0000       3.253727        88.5384 
 1073   0.0000       3.256366        88.6102 
 1074   0.0000       3.258031        88.6555 
 1075   0.0000       3.260176        88.7139 
 1076   0.0000       3.262111        88.7666 
 1077   0.0000       3.267201        88.9050 
 1078   0.0000       3.269627        88.9711 
 1079   0.0000       3.273073        89.0648 
 1080   0.0000       3.278316        89.2075 
 1081   0.0000       3.280410        89.2645 
 1082   0.0000       3.285979        89.4160 
 1083   0.0000       3.289092        89.5007 
 1084   0.0000       3.291704        89.5718 
 1085   0.0000       3.297285        89.7237 
 1086   0.0000       3.302839        89.8748 
 1087   0.0000       3.304439        89.9184 
 1088   0.0000       3.306079        89.9630 
 1089   0.0000       3.310950        90.0955 
 1090   0.0000       3.314269        90.1858 
 1091   0.0000       3.316847        90.2560 
 1092   0.0000       3.321755        90.3895 
 1093   0.0000       3.325113        90.4809 
 1094   0.0000       3.327165        90.5368 
 1095   0.0000       3.330111        90.6169 
 1096   0.0000       3.336163        90.7816 
 1097   0.0000       3.337935        90.8298 
 1098   0.0000       3.340348        90.8955 
 1099   0.0000       3.344946        91.0206 
 1100   0.0000       3.347350        91.0860 
 1101   0.0000       3.352748        91.2329 
 1102   0.0000       3.355363        91.3041 
 1103   0.0000       3.358295        91.3839 
 1104   0.0000       3.360813        91.4524 
 1105   0.0000       3.363381        91.5222 
 1106   0.0000       3.366387        91.6040 
 1107   0.0000       3.367608        91.6373 
 1108   0.0000       3.371499        91.7432 
 1109   0.0000       3.374031        91.8120 
 1110   0.0000       3.375433        91.8502 
 1111   0.0000       3.377414        91.9041 
 1112   0.0000       3.378268        91.9273 
 1113   0.0000       3.380940        92.0001 
 1114   0.0000       3.387130        92.1685 
 1115   0.0000       3.391190        92.2790 
 1116   0.0000       3.392005        92.3011 
 1117   0.0000       3.395233        92.3890 
 1118   0.0000       3.396376        92.4201 
 1119   0.0000       3.399108        92.4944 
 1120   0.0000       3.401533        92.5604 
 1121   0.0000       3.405232        92.6611 
 1122   0.0000       3.406199        92.6874 
 1123   0.0000       3.408500        92.7500 
 1124   0.0000       3.410949        92.8166 
 1125   0.0000       3.415898        92.9513 
 1126   0.0000       3.418836        93.0312 
 1127   0.0000       3.420721        93.0826 
 1128   0.0000       3.421162        93.0945 
 1129   0.0000       3.422640        93.1348 
 1130   0.0000       3.428865        93.3042 
 1131   0.0000       3.432807        93.4114 
 1132   0.0000       3.434095        93.4465 
 1133   0.0000       3.437000        93.5255 
 1134   0.0000       3.440446        93.6193 
 1135   0.0000       3.443709        93.7081 
 1136   0.0000       3.445305        93.7515 
 1137   0.0000       3.447235        93.8040 
 1138   0.0000       3.454636        94.0054 
 1139   0.0000       3.459636        94.1415 
 1140   0.0000       3.460881        94.1754 
 1141   0.0000       3.464716        94.2797 
 1142   0.0000       3.468092        94.3716 
 1143   0.0000       3.472670        94.4961 
 1144   0.0000       3.473425        94.5167 
 1145   0.0000       3.478330        94.6502 
 1146   0.0000       3.479228        94.6746 
 1147   0.0000       3.481643        94.7403 
 1148   0.0000       3.484531        94.8189 
 1149   0.0000       3.486409        94.8700 
 1150   0.0000       3.491707        95.0142 
 1151   0.0000       3.496231        95.1373 
 1152   0.0000       3.497009        95.1585 
 1153   0.0000       3.501706        95.2863 
 1154   0.0000       3.506902        95.4276 
 1155   0.0000       3.508984        95.4843 
 1156   0.0000       3.511768        95.5601 
 1157   0.0000       3.513423        95.6051 
 1158   0.0000       3.515663        95.6661 
 1159   0.0000       3.521054        95.8127 
 1160   0.0000       3.523438        95.8776 
 1161   0.0000       3.529231        96.0353 
 1162   0.0000       3.530915        96.0811 
 1163   0.0000       3.537839        96.2695 
 1164   0.0000       3.540018        96.3288 
 1165   0.0000       3.544187        96.4422 
 1166   0.0000       3.547300        96.5269 
 1167   0.0000       3.549718        96.5927 
 1168   0.0000       3.551924        96.6528 
 1169   0.0000       3.555643        96.7540 
 1170   0.0000       3.558738        96.8382 
 1171   0.0000       3.560098        96.8752 
 1172   0.0000       3.567620        97.0799 
 1173   0.0000       3.571765        97.1927 
 1174   0.0000       3.575942        97.3063 
 1175   0.0000       3.578248        97.3691 
 1176   0.0000       3.587159        97.6115 
 1177   0.0000       3.589687        97.6804 
 1178   0.0000       3.595151        97.8290 
 1179   0.0000       3.599044        97.9350 
 1180   0.0000       3.602178        98.0202 
 1181   0.0000       3.611749        98.2807 
 1182   0.0000       3.613997        98.3419 
 1183   0.0000       3.617642        98.4410 
 1184   0.0000       3.618981        98.4775 
 1185   0.0000       3.628922        98.7480 
 1186   0.0000       3.633520        98.8731 
 1187   0.0000       3.638591        99.0111 
 1188   0.0000       3.639951        99.0481 
 1189   0.0000       3.644831        99.1809 
 1190   0.0000       3.647073        99.2419 
 1191   0.0000       3.649672        99.3126 
 1192   0.0000       3.655097        99.4603 
 1193   0.0000       3.663119        99.6785 
 1194   0.0000       3.665160        99.7341 
 1195   0.0000       3.667268        99.7914 
 1196   0.0000       3.668386        99.8219 
 1197   0.0000       3.674648        99.9922 
 1198   0.0000       3.675081       100.0040 
 1199   0.0000       3.681740       100.1852 
 1200   0.0000       3.687165       100.3329 
 1201   0.0000       3.691787       100.4586 
 1202   0.0000       3.697684       100.6191 
 1203   0.0000       3.702533       100.7510 
 1204   0.0000       3.707322       100.8814 
 1205   0.0000       3.713802       101.0577 
 1206   0.0000       3.719347       101.2086 
 1207   0.0000       3.723358       101.3177 
 1208   0.0000       3.725746       101.3827 
 1209   0.0000       3.730424       101.5100 
 1210   0.0000       3.732394       101.5636 
 1211   0.0000       3.746408       101.9449 
 1212   0.0000       3.748354       101.9979 
 1213   0.0000       3.755212       102.1845 
 1214   0.0000       3.765045       102.4521 
 1215   0.0000       3.772016       102.6418 
 1216   0.0000       3.777884       102.8014 
 1217   0.0000       3.780078       102.8612 
 1218   0.0000       3.786300       103.0305 
 1219   0.0000       3.789902       103.1285 
 1220   0.0000       3.792116       103.1887 
 1221   0.0000       3.802359       103.4674 
 1222   0.0000       3.810058       103.6770 
 1223   0.0000       3.814744       103.8045 
 1224   0.0000       3.818379       103.9034 
 1225   0.0000       3.824538       104.0710 
 1226   0.0000       3.840353       104.5013 
 1227   0.0000       3.842582       104.5620 
 1228   0.0000       3.846954       104.6809 
 1229   0.0000       3.849456       104.7490 
 1230   0.0000       3.860361       105.0458 
 1231   0.0000       3.867956       105.2524 
 1232   0.0000       3.873861       105.4131 
 1233   0.0000       3.881916       105.6323 
 1234   0.0000       3.885615       105.7330 
 1235   0.0000       3.891265       105.8867 
 1236   0.0000       3.898422       106.0814 
 1237   0.0000       3.903073       106.2080 
 1238   0.0000       3.916330       106.5688 
 1239   0.0000       3.918693       106.6331 
 1240   0.0000       3.920162       106.6730 
 1241   0.0000       3.940739       107.2330 
 1242   0.0000       3.948471       107.4434 
 1243   0.0000       3.959607       107.7464 
 1244   0.0000       3.969334       108.0111 
 1245   0.0000       3.971860       108.0798 
 1246   0.0000       3.975598       108.1815 
 1247   0.0000       3.982865       108.3793 
 1248   0.0000       3.995429       108.7211 
 1249   0.0000       4.000434       108.8574 
 1250   0.0000       4.010062       109.1193 
 1251   0.0000       4.013427       109.2109 
 1252   0.0000       4.014537       109.2411 
 1253   0.0000       4.024198       109.5040 
 1254   0.0000       4.028699       109.6265 
 1255   0.0000       4.041768       109.9821 
 1256   0.0000       4.045975       110.0966 
 1257   0.0000       4.049625       110.1959 
 1258   0.0000       4.060036       110.4792 
 1259   0.0000       4.064467       110.5998 
 1260   0.0000       4.071931       110.8029 
 1261   0.0000       4.075560       110.9016 
 1262   0.0000       4.083381       111.1144 
 1263   0.0000       4.091875       111.3456 
 1264   0.0000       4.097493       111.4985 
 1265   0.0000       4.107916       111.7821 
 1266   0.0000       4.109617       111.8284 
 1267   0.0000       4.112852       111.9164 
 1268   0.0000       4.115208       111.9805 
 1269   0.0000       4.123525       112.2068 
 1270   0.0000       4.125934       112.2724 
 1271   0.0000       4.132704       112.4566 
 1272   0.0000       4.139299       112.6361 
 1273   0.0000       4.140643       112.6726 
 1274   0.0000       4.154719       113.0556 
 1275   0.0000       4.158328       113.1538 
 1276   0.0000       4.163935       113.3064 
 1277   0.0000       4.168847       113.4401 
 1278   0.0000       4.172958       113.5520 
 1279   0.0000       4.179388       113.7269 
 1280   0.0000       4.180149       113.7476 
 1281   0.0000       4.183236       113.8316 
 1282   0.0000       4.192071       114.0720 
 1283   0.0000       4.199949       114.2864 
 1284   0.0000       4.204221       114.4027 
 1285   0.0000       4.209350       114.5422 
 1286   0.0000       4.213307       114.6499 
 1287   0.0000       4.214339       114.6780 
 1288   0.0000       4.218489       114.7909 
 1289   0.0000       4.222755       114.9070 
 1290   0.0000       4.227564       115.0379 
 1291   0.0000       4.229022       115.0775 
 1292   0.0000       4.231716       115.1508 
 1293   0.0000       4.235020       115.2408 
 1294   0.0000       4.244931       115.5104 
 1295   0.0000       4.245213       115.5181 
 1296   0.0000       4.250967       115.6747 
 1297   0.0000       4.252609       115.7194 
 1298   0.0000       4.254411       115.7684 
 1299   0.0000       4.260143       115.9244 
 1300   0.0000       4.262733       115.9949 
 1301   0.0000       4.265229       116.0628 
 1302   0.0000       4.266425       116.0953 
 1303   0.0000       4.268792       116.1597 
 1304   0.0000       4.272990       116.2740 
 1305   0.0000       4.277786       116.4045 
 1306   0.0000       4.284212       116.5793 
 1307   0.0000       4.289315       116.7182 
 1308   0.0000       4.293887       116.8426 
 1309   0.0000       4.298296       116.9626 
 1310   0.0000       4.305304       117.1533 
 1311   0.0000       4.314896       117.4143 
 1312   0.0000       4.319441       117.5380 
 1313   0.0000       4.325985       117.7160 
 1314   0.0000       4.333757       117.9275 
 1315   0.0000       4.340955       118.1234 
 1316   0.0000       4.345357       118.2432 
 1317   0.0000       4.347783       118.3092 
 1318   0.0000       4.351772       118.4177 
 1319   0.0000       4.360133       118.6453 
 1320   0.0000       4.368898       118.8838 
 1321   0.0000       4.371786       118.9624 
 1322   0.0000       4.375143       119.0537 
 1323   0.0000       4.380370       119.1959 
 1324   0.0000       4.385406       119.3330 
 1325   0.0000       4.389352       119.4403 
 1326   0.0000       4.394058       119.5684 
 1327   0.0000       4.398262       119.6828 
 1328   0.0000       4.402750       119.8049 
 1329   0.0000       4.410194       120.0075 
 1330   0.0000       4.419260       120.2542 
 1331   0.0000       4.428541       120.5067 
 1332   0.0000       4.432921       120.6259 
 1333   0.0000       4.443694       120.9191 
 1334   0.0000       4.450801       121.1125 
 1335   0.0000       4.459311       121.3440 
 1336   0.0000       4.465011       121.4991 
 1337   0.0000       4.471141       121.6659 
 1338   0.0000       4.474226       121.7499 
 1339   0.0000       4.481675       121.9526 
 1340   0.0000       4.485239       122.0495 
 1341   0.0000       4.489120       122.1552 
 1342   0.0000       4.495718       122.3347 
 1343   0.0000       4.505623       122.6042 
 1344   0.0000       4.511112       122.7536 
 1345   0.0000       4.518414       122.9523 
 1346   0.0000       4.537509       123.4719 
 1347   0.0000       4.549044       123.7858 
 1348   0.0000       4.551814       123.8612 
 1349   0.0000       4.563396       124.1763 
 1350   0.0000       4.572954       124.4364 
 1351   0.0000       4.575890       124.5163 
 1352   0.0000       4.587924       124.8438 
 1353   0.0000       4.594288       125.0169 
 1354   0.0000       4.603432       125.2658 
 1355   0.0000       4.618257       125.6692 
 1356   0.0000       4.629134       125.9651 
 1357   0.0000       4.653944       126.6403 
 1358   0.0000       4.659425       126.7894 
 1359   0.0000       4.665233       126.9474 
 1360   0.0000       4.669244       127.0566 
 1361   0.0000       4.680539       127.3639 
 1362   0.0000       4.685473       127.4982 
 1363   0.0000       4.686560       127.5278 
 1364   0.0000       4.696401       127.7956 
 1365   0.0000       4.711025       128.1935 
 1366   0.0000       4.712189       128.2252 
 1367   0.0000       4.719314       128.4191 
 1368   0.0000       4.738112       128.9306 
 1369   0.0000       4.745043       129.1192 
 1370   0.0000       4.746499       129.1588 
 1371   0.0000       4.758627       129.4888 
 1372   0.0000       4.768150       129.7480 
 1373   0.0000       4.771098       129.8282 
 1374   0.0000       4.773687       129.8986 
 1375   0.0000       4.788585       130.3040 
 1376   0.0000       4.802802       130.6909 
 1377   0.0000       4.806406       130.7890 
 1378   0.0000       4.813606       130.9849 
 1379   0.0000       4.816688       131.0688 
 1380   0.0000       4.824067       131.2695 
 1381   0.0000       4.846631       131.8835 
 1382   0.0000       4.867327       132.4467 
 1383   0.0000       4.874712       132.6477 
 1384   0.0000       4.887464       132.9947 
 1385   0.0000       4.894369       133.1825 
 1386   0.0000       4.901223       133.3691 
 1387   0.0000       4.904771       133.4656 
 1388   0.0000       4.911127       133.6386 
 1389   0.0000       4.915670       133.7622 
 1390   0.0000       4.924648       134.0065 
 1391   0.0000       4.933565       134.2491 
 1392   0.0000       4.949845       134.6921 
 1393   0.0000       4.952600       134.7671 
 1394   0.0000       4.960835       134.9912 
 1395   0.0000       4.978276       135.4658 
 1396   0.0000       4.988279       135.7380 
 1397   0.0000       4.988851       135.7535 
 1398   0.0000       4.991676       135.8304 
 1399   0.0000       5.023636       136.7001 
 1400   0.0000       5.026898       136.7889 
 1401   0.0000       5.039384       137.1286 
 1402   0.0000       5.060240       137.6961 
 1403   0.0000       5.083526       138.3298 
 1404   0.0000       5.096458       138.6817 
 1405   0.0000       5.104440       138.8989 
 1406   0.0000       5.126611       139.5022 
 1407   0.0000       5.138281       139.8197 
 1408   0.0000       5.155625       140.2917 
 1409   0.0000       5.159712       140.4029 
 1410   0.0000       5.167688       140.6199 
 1411   0.0000       5.176452       140.8584 
 1412   0.0000       5.192396       141.2923 
 1413   0.0000       5.197229       141.4238 
 1414   0.0000       5.208518       141.7310 
 1415   0.0000       5.214757       141.9007 
 1416   0.0000       5.222805       142.1198 
 1417   0.0000       5.241795       142.6365 
 1418   0.0000       5.250643       142.8773 
 1419   0.0000       5.254128       142.9721 
 1420   0.0000       5.256346       143.0324 
 1421   0.0000       5.264484       143.2539 
 1422   0.0000       5.276056       143.5688 
 1423   0.0000       5.281239       143.7098 
 1424   0.0000       5.285556       143.8273 
 1425   0.0000       5.287309       143.8750 
 1426   0.0000       5.299812       144.2152 
 1427   0.0000       5.311497       144.5332 
 1428   0.0000       5.324873       144.8972 
 1429   0.0000       5.336778       145.2211 
 1430   0.0000       5.364748       145.9822 
 1431   0.0000       5.368686       146.0894 
 1432   0.0000       5.375342       146.2705 
 1433   0.0000       5.381473       146.4373 
 1434   0.0000       5.386786       146.5819 
 1435   0.0000       5.395981       146.8321 
 1436   0.0000       5.401083       146.9709 
 1437   0.0000       5.431530       147.7994 
 1438   0.0000       5.432980       147.8389 
 1439   0.0000       5.457156       148.4968 
 1440   0.0000       5.467053       148.7661 
 1441   0.0000       5.470891       148.8705 
 1442   0.0000       5.482349       149.1823 
 1443   0.0000       5.498522       149.6224 
 1444   0.0000       5.517857       150.1485 
 1445   0.0000       5.526498       150.3837 
 1446   0.0000       5.548459       150.9812 
 1447   0.0000       5.584904       151.9730 
 1448   0.0000       5.589682       152.1030 
 1449   0.0000       5.596422       152.2864 
 1450   0.0000       5.623783       153.0309 
 1451   0.0000       5.642687       153.5453 
 1452   0.0000       5.645041       153.6094 
 1453   0.0000       5.693909       154.9391 
 1454   0.0000       5.701654       155.1499 
 1455   0.0000       5.704794       155.2353 
 1456   0.0000       5.709794       155.3714 
 1457   0.0000       5.722947       155.7293 
 1458   0.0000       5.747283       156.3915 
 1459   0.0000       5.772082       157.0663 
 1460   0.0000       5.786832       157.4677 
 1461   0.0000       5.814238       158.2135 
 1462   0.0000       5.841250       158.9485 
 1463   0.0000       5.910555       160.8344 
 1464   0.0000       5.928317       161.3177 
 1465   0.0000       5.972834       162.5291 
 1466   0.0000       6.033701       164.1854 
 1467   0.0000       6.101949       166.0425 
 1468   0.0000       6.115429       166.4093 
 1469   0.0000       6.178068       168.1138 
 1470   0.0000       6.188831       168.4066 
 1471   0.0000       6.202526       168.7793 
 1472   0.0000       6.236405       169.7012 
 1473   0.0000       6.254116       170.1831 
 1474   0.0000       6.409600       174.4141 
 1475   0.0000       6.434114       175.0811 
 1476   0.0000       6.460533       175.8000 
 1477   0.0000       6.474050       176.1679 
 1478   0.0000       6.514314       177.2635 
 1479   0.0000       6.530583       177.7062 
 1480   0.0000       6.597425       179.5251 
 1481   0.0000       6.614446       179.9882 
 1482   0.0000       6.637113       180.6050 
 1483   0.0000       6.646208       180.8525 
 1484   0.0000       6.701658       182.3614 
 1485   0.0000       6.712333       182.6519 
 1486   0.0000       6.796377       184.9388 
 1487   0.0000       6.860568       186.6855 
 1488   0.0000       6.889718       187.4788 
 1489   0.0000       6.905704       187.9138 
 1490   0.0000       6.948982       189.0914 
 1491   0.0000       6.965749       189.5477 
 1492   0.0000       7.068041       192.3312 
 1493   0.0000       7.091773       192.9769 
 1494   0.0000       7.170979       195.1322 
 1495   0.0000       7.176326       195.2778 
 1496   0.0000       7.215314       196.3387 
 1497   0.0000       7.274765       197.9564 
 1498   0.0000       7.287375       198.2995 
 1499   0.0000       7.378730       200.7855 
 1500   0.0000      22.206363       604.2659 
 1501   0.0000      22.237785       605.1209 
 1502   0.0000      22.347417       608.1041 
 1503   0.0000      22.476443       611.6151 
 1504   0.0000      22.519998       612.8003 
 1505   0.0000      22.548499       613.5758 
 1506   0.0000      22.553680       613.7168 
 1507   0.0000      22.562847       613.9663 
 1508   0.0000      22.578554       614.3937 
 1509   0.0000      22.671379       616.9196 
 1510   0.0000      22.684998       617.2902 
 1511   0.0000      22.688963       617.3981 
 1512   0.0000      22.702194       617.7581 
 1513   0.0000      22.709197       617.9487 
 1514   0.0000      22.717063       618.1627 
 1515   0.0000      22.745227       618.9291 
 1516   0.0000      22.772297       619.6657 
 1517   0.0000      22.846894       621.6956 
 1518   0.0000      22.848264       621.7329 
 1519   0.0000      22.883665       622.6962 
 1520   0.0000      22.889736       622.8614 
 1521   0.0000      22.924439       623.8057 
 1522   0.0000      22.935161       624.0975 
 1523   0.0000      22.943160       624.3151 
 1524   0.0000      22.963456       624.8674 
 1525   0.0000      22.973326       625.1360 
 1526   0.0000      23.040495       626.9638 
 1527   0.0000      23.089890       628.3079 
 1528   0.0000      23.102361       628.6472 
 1529   0.0000      23.292647       633.8252 
 1530   0.0000      23.313042       634.3801 
 1531   0.0000      23.398662       636.7100 
 1532   0.0000      23.465977       638.5417 
 1533   0.0000      23.514131       639.8520 
 1534   0.0000      23.666086       643.9870 
 1535   0.0000      23.733014       645.8081 
 1536   0.0000      32.941447       896.3823 
 1537   0.0000      33.092876       900.5029 
 1538   0.0000      44.076532      1199.3834 
 1539   0.0000      44.180360      1202.2087 
 1540   0.0000      44.233463      1203.6537 
 1541   0.0000      44.384499      1207.7636 

                    ********************************
                    * MULLIKEN POPULATION ANALYSIS *
                    ********************************

-----------------------
MULLIKEN ATOMIC CHARGES
-----------------------
   0 O :   -0.537595
   1 O :   -0.286304
   2 N :   -0.158791
   3 N :    0.362977
   4 C :    0.174326
   5 C :    0.192985
   6 H :    0.148267
   7 C :    0.066549
   8 C :   -0.322912
   9 H :    0.202177
  10 C :   -0.119553
  11 H :    0.154037
  12 C :   -0.156979
  13 H :    0.158672
  14 C :   -0.161318
  15 H :    0.158517
  16 C :   -0.173409
  17 H :    0.166713
  18 C :    0.128058
  19 C :   -0.422255
  20 H :    0.141650
  21 H :    0.146348
  22 H :    0.135962
  23 C :   -0.421687
  24 H :    0.135768
  25 H :    0.143417
  26 H :    0.142315
  27 C :   -0.429036
  28 H :    0.148215
  29 H :    0.145782
  30 H :    0.145398
  31 C :   -0.133598
  32 C :    0.019345
  33 C :   -0.141815
  34 H :    0.171714
  35 C :   -0.219393
  36 H :    0.157500
  37 C :   -0.116453
  38 H :    0.161691
  39 C :   -0.244674
  40 H :    0.162525
  41 C :    0.103606
  42 C :   -0.426882
  43 H :    0.146519
  44 H :    0.146528
  45 H :    0.144494
  46 C :   -0.485099
  47 H :    0.170854
  48 H :    0.174885
  49 H :    0.165345
  50 C :   -0.426045
  51 H :    0.145926
  52 H :    0.143426
  53 H :    0.145135
  54 C :    0.238392
  55 C :    0.180813
  56 C :   -0.219834
  57 H :    0.176850
  58 C :   -0.169806
  59 H :    0.164043
  60 C :   -0.107279
  61 H :    0.166279
  62 C :   -0.186885
  63 H :    0.161423
  64 C :   -0.138106
  65 H :    0.180709
  66 H :    0.213773
  67 O :   -0.600338
  68 C :    0.386341
  69 C :    0.100500
  70 C :   -0.218122
  71 H :    0.146520
  72 C :   -0.159318
  73 H :    0.156282
  74 C :   -0.147264
  75 H :    0.158283
  76 C :   -0.145886
  77 H :    0.156287
  78 C :   -0.238136
  79 H :    0.147155
  80 O :   -0.622967
  81 H :    0.246464
Sum of atomic charges:   -0.0000000

--------------------------------
MULLIKEN REDUCED ORBITAL CHARGES
--------------------------------
  0 O s       :     3.881012  s :     3.881012
      pz      :     1.784328  p :     4.625865
      px      :     1.522148
      py      :     1.319389
      dz2     :     0.003251  d :     0.028981
      dxz     :     0.000777
      dyz     :     0.007623
      dx2y2   :     0.008335
      dxy     :     0.008996
      f0      :     0.000218  f :     0.001737
      f+1     :     0.000059
      f-1     :     0.000274
      f+2     :     0.000277
      f-2     :     0.000059
      f+3     :     0.000462
      f-3     :     0.000387
  1 O s       :     3.811207  s :     3.811207
      pz      :     1.345758  p :     4.440532
      px      :     1.410753
      py      :     1.684021
      dz2     :     0.010083  d :     0.032583
      dxz     :     0.007305
      dyz     :     0.006077
      dx2y2   :     0.004508
      dxy     :     0.004611
      f0      :     0.000412  f :     0.001982
      f+1     :     0.000330
      f-1     :     0.000251
      f+2     :     0.000363
      f-2     :     0.000324
      f+3     :     0.000143
      f-3     :     0.000158
  2 N s       :     3.419213  s :     3.419213
      pz      :     1.076693  p :     3.675924
      px      :     1.473145
      py      :     1.126086
      dz2     :     0.019690  d :     0.059555
      dxz     :     0.012906
      dyz     :     0.013912
      dx2y2   :     0.007662
      dxy     :     0.005385
      f0      :     0.000825  f :     0.004100
      f+1     :     0.000670
      f-1     :     0.000702
      f+2     :     0.000541
      f-2     :     0.000604
      f+3     :     0.000427
      f-3     :     0.000331
  3 N s       :     3.106961  s :     3.106961
      pz      :     1.130600  p :     3.438141
      px      :     1.142607
      py      :     1.164934
      dz2     :     0.018289  d :     0.088765
      dxz     :     0.019272
      dyz     :     0.020357
      dx2y2   :     0.012709
      dxy     :     0.018138
      f0      :     0.000484  f :     0.003156
      f+1     :     0.000436
      f-1     :     0.000368
      f+2     :     0.000541
      f-2     :     0.000711
      f+3     :     0.000308
      f-3     :     0.000307
  4 C s       :     3.153503  s :     3.153503
      pz      :     0.901761  p :     2.392762
      px      :     0.766518
      py      :     0.724483
      dz2     :     0.041397  d :     0.257146
      dxz     :     0.032905
      dyz     :     0.092221
      dx2y2   :     0.026278
      dxy     :     0.064345
      f0      :     0.004886  f :     0.022263
      f+1     :     0.001904
      f-1     :     0.002714
      f+2     :     0.004213
      f-2     :     0.002429
      f+3     :     0.003385
      f-3     :     0.002733
  5 C s       :     2.963230  s :     2.963230
      pz      :     0.825264  p :     2.689707
      px      :     0.907720
      py      :     0.956723
      dz2     :     0.028365  d :     0.144850
      dxz     :     0.031910
      dyz     :     0.032980
      dx2y2   :     0.025932
      dxy     :     0.025663
      f0      :     0.001048  f :     0.009228
      f+1     :     0.001220
      f-1     :     0.001769
      f+2     :     0.001509
      f-2     :     0.001741
      f+3     :     0.000947
      f-3     :     0.000993
  6 H s       :     0.825465  s :     0.825465
      pz      :     0.005131  p :     0.026268
      px      :     0.012183
      py      :     0.008953
  7 C s       :     3.317762  s :     3.317762
      pz      :     0.910820  p :     2.465025
      px      :     0.731185
      py      :     0.823019
      dz2     :     0.013922  d :     0.140625
      dxz     :     0.026946
      dyz     :     0.018970
      dx2y2   :     0.039431
      dxy     :     0.041355
      f0      :     0.000989  f :     0.010039
      f+1     :     0.000624
      f-1     :     0.001548
      f+2     :     0.001487
      f-2     :     0.001199
      f+3     :     0.002277
      f-3     :     0.001915
  8 C s       :     3.266584  s :     3.266584
      pz      :     0.926882  p :     2.950073
      px      :     1.063310
      py      :     0.959881
      dz2     :     0.015485  d :     0.098876
      dxz     :     0.010802
      dyz     :     0.017000
      dx2y2   :     0.032964
      dxy     :     0.022625
      f0      :     0.000536  f :     0.007379
      f+1     :     0.000878
      f-1     :     0.001612
      f+2     :     0.000800
      f-2     :     0.000924
      f+3     :     0.001435
      f-3     :     0.001195
  9 H s       :     0.774910  s :     0.774910
      pz      :     0.004419  p :     0.022913
      px      :     0.013700
      py      :     0.004794
 10 C s       :     3.174435  s :     3.174435
      pz      :     0.957271  p :     2.843520
      px      :     0.914078
      py      :     0.972171
      dz2     :     0.007563  d :     0.094368
      dxz     :     0.021874
      dyz     :     0.009102
      dx2y2   :     0.031977
      dxy     :     0.023851
      f0      :     0.000958  f :     0.007229
      f+1     :     0.000785
      f-1     :     0.000815
      f+2     :     0.001079
      f-2     :     0.000803
      f+3     :     0.001627
      f-3     :     0.001162
 11 H s       :     0.823830  s :     0.823830
      pz      :     0.006033  p :     0.022134
      px      :     0.004219
      py      :     0.011881
 12 C s       :     3.202454  s :     3.202454
      pz      :     0.952568  p :     2.853145
      px      :     0.958036
      py      :     0.942541
      dz2     :     0.008802  d :     0.094209
      dxz     :     0.018800
      dyz     :     0.011349
      dx2y2   :     0.020760
      dxy     :     0.034497
      f0      :     0.000919  f :     0.007171
      f+1     :     0.000350
      f-1     :     0.001321
      f+2     :     0.001034
      f-2     :     0.000832
      f+3     :     0.001337
      f-3     :     0.001377
 13 H s       :     0.819330  s :     0.819330
      pz      :     0.005591  p :     0.021998
      px      :     0.008934
      py      :     0.007474
 14 C s       :     3.199175  s :     3.199175
      pz      :     0.951953  p :     2.861633
      px      :     0.974306
      py      :     0.935374
      dz2     :     0.012930  d :     0.093293
      dxz     :     0.010140
      dyz     :     0.016587
      dx2y2   :     0.030969
      dxy     :     0.022666
      f0      :     0.000510  f :     0.007217
      f+1     :     0.000846
      f-1     :     0.001549
      f+2     :     0.000813
      f-2     :     0.000915
      f+3     :     0.001378
      f-3     :     0.001204
 15 H s       :     0.819411  s :     0.819411
      pz      :     0.004420  p :     0.022072
      px      :     0.013051
      py      :     0.004601
 16 C s       :     3.225411  s :     3.225411
      pz      :     0.951711  p :     2.843855
      px      :     0.905623
      py      :     0.986521
      dz2     :     0.007539  d :     0.096781
      dxz     :     0.023569
      dyz     :     0.011500
      dx2y2   :     0.031569
      dxy     :     0.022604
      f0      :     0.000959  f :     0.007362
      f+1     :     0.000784
      f-1     :     0.000816
      f+2     :     0.001171
      f-2     :     0.000819
      f+3     :     0.001594
      f-3     :     0.001218
 17 H s       :     0.810741  s :     0.810741
      pz      :     0.006174  p :     0.022546
      px      :     0.004354
      py      :     0.012017
 18 C s       :     3.062048  s :     3.062048
      pz      :     0.782213  p :     2.583893
      px      :     0.897512
      py      :     0.904168
      dz2     :     0.043186  d :     0.212794
      dxz     :     0.045101
      dyz     :     0.039759
      dx2y2   :     0.042853
      dxy     :     0.041895
      f0      :     0.002154  f :     0.013208
      f+1     :     0.001698
      f-1     :     0.002340
      f+2     :     0.001790
      f-2     :     0.001879
      f+3     :     0.001802
      f-3     :     0.001544
 19 C s       :     3.266269  s :     3.266269
      pz      :     1.083889  p :     3.096353
      px      :     0.945926
      py      :     1.066538
      dz2     :     0.006051  d :     0.056190
      dxz     :     0.013174
      dyz     :     0.011014
      dx2y2   :     0.010455
      dxy     :     0.015495
      f0      :     0.000511  f :     0.003443
      f+1     :     0.000300
      f-1     :     0.000385
      f+2     :     0.000415
      f-2     :     0.000371
      f+3     :     0.000843
      f-3     :     0.000618
 20 H s       :     0.836511  s :     0.836511
      pz      :     0.007825  p :     0.021840
      px      :     0.004436
      py      :     0.009578
 21 H s       :     0.832406  s :     0.832406
      pz      :     0.010606  p :     0.021246
      px      :     0.005465
      py      :     0.005175
 22 H s       :     0.842957  s :     0.842957
      pz      :     0.005398  p :     0.021080
      px      :     0.007550
      py      :     0.008133
 23 C s       :     3.267516  s :     3.267516
      pz      :     1.059775  p :     3.094595
      px      :     1.025687
      py      :     1.009133
      dz2     :     0.011805  d :     0.056135
      dxz     :     0.005151
      dyz     :     0.013440
      dx2y2   :     0.018088
      dxy     :     0.007651
      f0      :     0.000313  f :     0.003442
      f+1     :     0.000427
      f-1     :     0.000606
      f+2     :     0.000425
      f-2     :     0.000444
      f+3     :     0.000429
      f-3     :     0.000798
 24 H s       :     0.843177  s :     0.843177
      pz      :     0.004408  p :     0.021055
      px      :     0.011581
      py      :     0.005066
 25 H s       :     0.835332  s :     0.835332
      pz      :     0.011073  p :     0.021251
      px      :     0.004959
      py      :     0.005219
 26 H s       :     0.835863  s :     0.835863
      pz      :     0.007530  p :     0.021821
      px      :     0.004400
      py      :     0.009892
 27 C s       :     3.265255  s :     3.265255
      pz      :     1.031975  p :     3.102755
      px      :     1.091951
      py      :     0.978830
      dz2     :     0.016342  d :     0.057479
      dxz     :     0.007457
      dyz     :     0.008228
      dx2y2   :     0.007768
      dxy     :     0.017684
      f0      :     0.000401  f :     0.003547
      f+1     :     0.000248
      f-1     :     0.000950
      f+2     :     0.000331
      f-2     :     0.000713
      f+3     :     0.000448
      f-3     :     0.000457
 28 H s       :     0.830470  s :     0.830470
      pz      :     0.011251  p :     0.021315
      px      :     0.005345
      py      :     0.004719
 29 H s       :     0.833157  s :     0.833157
      pz      :     0.004383  p :     0.021062
      px      :     0.011053
      py      :     0.005626
 30 H s       :     0.833620  s :     0.833620
      pz      :     0.005005  p :     0.020983
      px      :     0.007109
      py      :     0.008869
 31 C s       :     3.145435  s :     3.145435
      pz      :     0.823370  p :     2.813672
      px      :     0.965959
      py      :     1.024344
      dz2     :     0.035167  d :     0.161690
      dxz     :     0.044102
      dyz     :     0.032996
      dx2y2   :     0.025728
      dxy     :     0.023696
      f0      :     0.002231  f :     0.012801
      f+1     :     0.002784
      f-1     :     0.001560
      f+2     :     0.001446
      f-2     :     0.002227
      f+3     :     0.001478
      f-3     :     0.001075
 32 C s       :     3.382364  s :     3.382364
      pz      :     0.716492  p :     2.453937
      px      :     0.845232
      py      :     0.892213
      dz2     :     0.032787  d :     0.134779
      dxz     :     0.033631
      dyz     :     0.027081
      dx2y2   :     0.022385
      dxy     :     0.018895
      f0      :     0.001619  f :     0.009575
      f+1     :     0.002079
      f-1     :     0.001295
      f+2     :     0.001250
      f-2     :     0.001399
      f+3     :     0.001024
      f-3     :     0.000910
 33 C s       :     3.163663  s :     3.163663
      pz      :     0.961147  p :     2.873989
      px      :     0.950059
      py      :     0.962783
      dz2     :     0.023542  d :     0.096604
      dxz     :     0.018972
      dyz     :     0.016404
      dx2y2   :     0.022451
      dxy     :     0.015235
      f0      :     0.001056  f :     0.007559
      f+1     :     0.001137
      f-1     :     0.000824
      f+2     :     0.000790
      f-2     :     0.001288
      f+3     :     0.001512
      f-3     :     0.000952
 34 H s       :     0.805111  s :     0.805111
      pz      :     0.013345  p :     0.023175
      px      :     0.004307
      py      :     0.005523
 35 C s       :     3.245764  s :     3.245764
      pz      :     0.952034  p :     2.869950
      px      :     0.969532
      py      :     0.948384
      dz2     :     0.018020  d :     0.096433
      dxz     :     0.031252
      dyz     :     0.021998
      dx2y2   :     0.016290
      dxy     :     0.008873
      f0      :     0.001245  f :     0.007247
      f+1     :     0.001447
      f-1     :     0.000999
      f+2     :     0.000474
      f-2     :     0.001163
      f+3     :     0.001192
      f-3     :     0.000728
 36 H s       :     0.820507  s :     0.820507
      pz      :     0.008867  p :     0.021994
      px      :     0.008215
      py      :     0.004911
 37 C s       :     3.173910  s :     3.173910
      pz      :     0.922205  p :     2.843676
      px      :     0.956774
      py      :     0.964697
      dz2     :     0.029236  d :     0.091644
      dxz     :     0.022511
      dyz     :     0.019696
      dx2y2   :     0.007414
      dxy     :     0.012787
      f0      :     0.001453  f :     0.007223
      f+1     :     0.001524
      f-1     :     0.000943
      f+2     :     0.000835
      f-2     :     0.001111
      f+3     :     0.000697
      f-3     :     0.000660
 38 H s       :     0.816211  s :     0.816211
      pz      :     0.004254  p :     0.022098
      px      :     0.009572
      py      :     0.008273
 39 C s       :     3.323235  s :     3.323235
      pz      :     0.977377  p :     2.818651
      px      :     0.907568
      py      :     0.933705
      dz2     :     0.024849  d :     0.095248
      dxz     :     0.017524
      dyz     :     0.014574
      dx2y2   :     0.022834
      dxy     :     0.015468
      f0      :     0.001159  f :     0.007540
      f+1     :     0.000956
      f-1     :     0.000799
      f+2     :     0.000821
      f-2     :     0.001277
      f+3     :     0.001555
      f-3     :     0.000972
 40 H s       :     0.811599  s :     0.811599
      pz      :     0.016671  p :     0.025876
      px      :     0.004096
      py      :     0.005108
 41 C s       :     2.973721  s :     2.973721
      pz      :     0.956785  p :     2.728322
      px      :     0.889860
      py      :     0.881677
      dz2     :     0.030806  d :     0.184166
      dxz     :     0.041017
      dyz     :     0.035579
      dx2y2   :     0.033851
      dxy     :     0.042912
      f0      :     0.000982  f :     0.010185
      f+1     :     0.001554
      f-1     :     0.001320
      f+2     :     0.001700
      f-2     :     0.001965
      f+3     :     0.001236
      f-3     :     0.001429
 42 C s       :     3.277691  s :     3.277691
      pz      :     0.996080  p :     3.087259
      px      :     1.048022
      py      :     1.043158
      dz2     :     0.012080  d :     0.058516
      dxz     :     0.014719
      dyz     :     0.010737
      dx2y2   :     0.006924
      dxy     :     0.014056
      f0      :     0.000410  f :     0.003416
      f+1     :     0.000567
      f-1     :     0.000272
      f+2     :     0.000637
      f-2     :     0.001076
      f+3     :     0.000256
      f-3     :     0.000198
 43 H s       :     0.831478  s :     0.831478
      pz      :     0.009207  p :     0.022003
      px      :     0.007657
      py      :     0.005140
 44 H s       :     0.832171  s :     0.832171
      pz      :     0.005837  p :     0.021301
      px      :     0.008673
      py      :     0.006791
 45 H s       :     0.834108  s :     0.834108
      pz      :     0.005130  p :     0.021398
      px      :     0.006104
      py      :     0.010164
 46 C s       :     3.241295  s :     3.241295
      pz      :     1.039891  p :     3.172047
      px      :     1.031072
      py      :     1.101084
      dz2     :     0.011109  d :     0.068297
      dxz     :     0.013197
      dyz     :     0.019042
      dx2y2   :     0.007506
      dxy     :     0.017442
      f0      :     0.000213  f :     0.003460
      f+1     :     0.000633
      f-1     :     0.000183
      f+2     :     0.000575
      f-2     :     0.001290
      f+3     :     0.000416
      f-3     :     0.000149
 47 H s       :     0.808142  s :     0.808142
      pz      :     0.005270  p :     0.021004
      px      :     0.007191
      py      :     0.008544
 48 H s       :     0.802937  s :     0.802937
      pz      :     0.006688  p :     0.022178
      px      :     0.008366
      py      :     0.007125
 49 H s       :     0.812975  s :     0.812975
      pz      :     0.008358  p :     0.021679
      px      :     0.004966
      py      :     0.008356
 50 C s       :     3.269650  s :     3.269650
      pz      :     1.070294  p :     3.094635
      px      :     1.058888
      py      :     0.965453
      dz2     :     0.005234  d :     0.058335
      dxz     :     0.015816
      dyz     :     0.013853
      dx2y2   :     0.008190
      dxy     :     0.015243
      f0      :     0.000061  f :     0.003425
      f+1     :     0.000388
      f-1     :     0.000498
      f+2     :     0.000466
      f-2     :     0.001094
      f+3     :     0.000300
      f-3     :     0.000617
 51 H s       :     0.832284  s :     0.832284
      pz      :     0.008603  p :     0.021790
      px      :     0.006383
      py      :     0.006805
 52 H s       :     0.835313  s :     0.835313
      pz      :     0.005786  p :     0.021261
      px      :     0.008054
      py      :     0.007422
 53 H s       :     0.833056  s :     0.833056
      pz      :     0.008799  p :     0.021809
      px      :     0.008254
      py      :     0.004756
 54 C s       :     3.203401  s :     3.203401
      pz      :     0.751914  p :     2.279496
      px      :     0.756364
      py      :     0.771218
      dz2     :     0.044095  d :     0.257522
      dxz     :     0.037795
      dyz     :     0.070265
      dx2y2   :     0.048775
      dxy     :     0.056591
      f0      :     0.003136  f :     0.021189
      f+1     :     0.002682
      f-1     :     0.003123
      f+2     :     0.004501
      f-2     :     0.002997
      f+3     :     0.003077
      f-3     :     0.001673
 55 C s       :     3.273434  s :     3.273434
      pz      :     0.791149  p :     2.401763
      px      :     0.999817
      py      :     0.610798
      dz2     :     0.038080  d :     0.134048
      dxz     :     0.025847
      dyz     :     0.037559
      dx2y2   :     0.018119
      dxy     :     0.014443
      f0      :     0.001662  f :     0.009942
      f+1     :     0.001310
      f-1     :     0.002397
      f+2     :     0.001262
      f-2     :     0.001102
      f+3     :     0.001217
      f-3     :     0.000992
 56 C s       :     3.252083  s :     3.252083
      pz      :     0.992240  p :     2.863537
      px      :     0.926796
      py      :     0.944502
      dz2     :     0.023835  d :     0.096772
      dxz     :     0.007094
      dyz     :     0.029664
      dx2y2   :     0.012659
      dxy     :     0.023520
      f0      :     0.001138  f :     0.007442
      f+1     :     0.000306
      f-1     :     0.001580
      f+2     :     0.001059
      f-2     :     0.001000
      f+3     :     0.001612
      f-3     :     0.000746
 57 H s       :     0.800707  s :     0.800707
      pz      :     0.013690  p :     0.022443
      px      :     0.004387
      py      :     0.004366
 58 C s       :     3.203533  s :     3.203533
      pz      :     0.951134  p :     2.865613
      px      :     0.955010
      py      :     0.959469
      dz2     :     0.018873  d :     0.093437
      dxz     :     0.013352
      dyz     :     0.038735
      dx2y2   :     0.009262
      dxy     :     0.013215
      f0      :     0.001064  f :     0.007224
      f+1     :     0.001188
      f-1     :     0.001720
      f+2     :     0.001081
      f-2     :     0.000213
      f+3     :     0.001332
      f-3     :     0.000625
 59 H s       :     0.813802  s :     0.813802
      pz      :     0.008636  p :     0.022154
      px      :     0.004525
      py      :     0.008994
 60 C s       :     3.175428  s :     3.175428
      pz      :     0.929048  p :     2.829231
      px      :     0.918126
      py      :     0.982056
      dz2     :     0.029632  d :     0.095454
      dxz     :     0.020576
      dyz     :     0.027324
      dx2y2   :     0.010675
      dxy     :     0.007247
      f0      :     0.001341  f :     0.007166
      f+1     :     0.001256
      f-1     :     0.001642
      f+2     :     0.000763
      f-2     :     0.000847
      f+3     :     0.000635
      f-3     :     0.000681
 61 H s       :     0.811710  s :     0.811710
      pz      :     0.004393  p :     0.022011
      px      :     0.004307
      py      :     0.013312
 62 C s       :     3.220510  s :     3.220510
      pz      :     0.979057  p :     2.865559
      px      :     0.959712
      py      :     0.926790
      dz2     :     0.025425  d :     0.093558
      dxz     :     0.007070
      dyz     :     0.028094
      dx2y2   :     0.013147
      dxy     :     0.019821
      f0      :     0.001199  f :     0.007259
      f+1     :     0.000339
      f-1     :     0.001489
      f+2     :     0.001080
      f-2     :     0.000845
      f+3     :     0.001579
      f-3     :     0.000728
 63 H s       :     0.816424  s :     0.816424
      pz      :     0.013415  p :     0.022153
      px      :     0.004597
      py      :     0.004141
 64 C s       :     3.224251  s :     3.224251
      pz      :     0.921287  p :     2.807568
      px      :     0.908488
      py      :     0.977794
      dz2     :     0.018275  d :     0.098945
      dxz     :     0.015049
      dyz     :     0.038845
      dx2y2   :     0.010857
      dxy     :     0.015920
      f0      :     0.001100  f :     0.007341
      f+1     :     0.001241
      f-1     :     0.001664
      f+2     :     0.001126
      f-2     :     0.000229
      f+3     :     0.001363
      f-3     :     0.000620
 65 H s       :     0.795903  s :     0.795903
      pz      :     0.009227  p :     0.023388
      px      :     0.004544
      py      :     0.009617
 66 H s       :     0.740758  s :     0.740758
      pz      :     0.012335  p :     0.045469
      px      :     0.017523
      py      :     0.015611
 67 O s       :     3.829242  s :     3.829242
      pz      :     1.644403  p :     4.743091
      px      :     1.519114
      py      :     1.579574
      dz2     :     0.002885  d :     0.026342
      dxz     :     0.004529
      dyz     :     0.003736
      dx2y2   :     0.006941
      dxy     :     0.008252
      f0      :     0.000178  f :     0.001663
      f+1     :     0.000151
      f-1     :     0.000123
      f+2     :     0.000049
      f-2     :     0.000320
      f+3     :     0.000424
      f-3     :     0.000418
 68 C s       :     2.993034  s :     2.993034
      pz      :     0.771080  p :     2.343298
      px      :     0.742704
      py      :     0.829515
      dz2     :     0.039113  d :     0.251604
      dxz     :     0.046321
      dyz     :     0.037795
      dx2y2   :     0.072117
      dxy     :     0.056258
      f0      :     0.002054  f :     0.025724
      f+1     :     0.003442
      f-1     :     0.001836
      f+2     :     0.002160
      f-2     :     0.005454
      f+3     :     0.006043
      f-3     :     0.004734
 69 C s       :     3.211814  s :     3.211814
      pz      :     0.899626  p :     2.547054
      px      :     0.812420
      py      :     0.835009
      dz2     :     0.018462  d :     0.130668
      dxz     :     0.023105
      dyz     :     0.022004
      dx2y2   :     0.037193
      dxy     :     0.029904
      f0      :     0.000957  f :     0.009963
      f+1     :     0.001292
      f-1     :     0.000985
      f+2     :     0.001071
      f-2     :     0.002098
      f+3     :     0.001943
      f-3     :     0.001617
 70 C s       :     3.221538  s :     3.221538
      pz      :     0.951851  p :     2.889564
      px      :     0.957511
      py      :     0.980202
      dz2     :     0.020897  d :     0.099732
      dxz     :     0.011481
      dyz     :     0.016805
      dx2y2   :     0.016836
      dxy     :     0.033713
      f0      :     0.000420  f :     0.007288
      f+1     :     0.001190
      f-1     :     0.001318
      f+2     :     0.000863
      f-2     :     0.001342
      f+3     :     0.001219
      f-3     :     0.000936
 71 H s       :     0.830721  s :     0.830721
      pz      :     0.004282  p :     0.022759
      px      :     0.009241
      py      :     0.009236
 72 C s       :     3.187694  s :     3.187694
      pz      :     0.974964  p :     2.870140
      px      :     0.964910
      py      :     0.930266
      dz2     :     0.010167  d :     0.094282
      dxz     :     0.016579
      dyz     :     0.017051
      dx2y2   :     0.027096
      dxy     :     0.023389
      f0      :     0.000714  f :     0.007201
      f+1     :     0.000439
      f-1     :     0.001314
      f+2     :     0.000710
      f-2     :     0.001538
      f+3     :     0.001544
      f-3     :     0.000942
 73 H s       :     0.821702  s :     0.821702
      pz      :     0.007635  p :     0.022015
      px      :     0.010180
      py      :     0.004200
 74 C s       :     3.183664  s :     3.183664
      pz      :     0.951867  p :     2.862254
      px      :     0.928445
      py      :     0.981941
      dz2     :     0.012070  d :     0.094184
      dxz     :     0.017066
      dyz     :     0.016469
      dx2y2   :     0.029984
      dxy     :     0.018593
      f0      :     0.000864  f :     0.007163
      f+1     :     0.001264
      f-1     :     0.000391
      f+2     :     0.000801
      f-2     :     0.001510
      f+3     :     0.001172
      f-3     :     0.001162
 75 H s       :     0.819756  s :     0.819756
      pz      :     0.006500  p :     0.021961
      px      :     0.003862
      py      :     0.011600
 76 C s       :     3.179003  s :     3.179003
      pz      :     0.950160  p :     2.865936
      px      :     0.967987
      py      :     0.947790
      dz2     :     0.019472  d :     0.093749
      dxz     :     0.011832
      dyz     :     0.016153
      dx2y2   :     0.015828
      dxy     :     0.030463
      f0      :     0.000411  f :     0.007198
      f+1     :     0.001226
      f-1     :     0.001311
      f+2     :     0.000853
      f-2     :     0.001329
      f+3     :     0.001156
      f-3     :     0.000913
 77 H s       :     0.821690  s :     0.821690
      pz      :     0.004343  p :     0.022024
      px      :     0.009377
      py      :     0.008304
 78 C s       :     3.245630  s :     3.245630
      pz      :     0.972411  p :     2.885815
      px      :     0.963287
      py      :     0.950116
      dz2     :     0.010187  d :     0.099388
      dxz     :     0.017836
      dyz     :     0.017922
      dx2y2   :     0.028522
      dxy     :     0.024921
      f0      :     0.000723  f :     0.007304
      f+1     :     0.000403
      f-1     :     0.001337
      f+2     :     0.000712
      f-2     :     0.001550
      f+3     :     0.001562
      f-3     :     0.001017
 79 H s       :     0.830118  s :     0.830118
      pz      :     0.007784  p :     0.022727
      px      :     0.010241
      py      :     0.004702
 80 O s       :     3.860120  s :     3.860120
      pz      :     1.531014  p :     4.735648
      px      :     1.449312
      py      :     1.755322
      dz2     :     0.005067  d :     0.025581
      dxz     :     0.007600
      dyz     :     0.002157
      dx2y2   :     0.005716
      dxy     :     0.005042
      f0      :     0.000125  f :     0.001617
      f+1     :     0.000421
      f-1     :     0.000027
      f+2     :     0.000320
      f-2     :     0.000248
      f+3     :     0.000224
      f-3     :     0.000251
 81 H s       :     0.704140  s :     0.704140
      pz      :     0.005878  p :     0.049396
      px      :     0.011900
      py      :     0.031618


                     *******************************
                     * LOEWDIN POPULATION ANALYSIS *
                     *******************************

----------------------
LOEWDIN ATOMIC CHARGES
----------------------
   0 O :    0.032109
   1 O :    0.189588
   2 N :    0.219719
   3 N :    0.343201
   4 C :   -0.450814
   5 C :   -0.129607
   6 H :    0.185308
   7 C :   -0.145293
   8 C :   -0.100097
   9 H :    0.165425
  10 C :   -0.139537
  11 H :    0.158328
  12 C :   -0.134339
  13 H :    0.157183
  14 C :   -0.138905
  15 H :    0.157908
  16 C :   -0.094185
  17 H :    0.166314
  18 C :   -0.386495
  19 C :   -0.266053
  20 H :    0.126480
  21 H :    0.134216
  22 H :    0.129812
  23 C :   -0.265831
  24 H :    0.130155
  25 H :    0.133784
  26 H :    0.125715
  27 C :   -0.269209
  28 H :    0.135329
  29 H :    0.129367
  30 H :    0.130078
  31 C :   -0.142667
  32 C :   -0.060859
  33 C :   -0.095578
  34 H :    0.165381
  35 C :   -0.130349
  36 H :    0.159506
  37 C :   -0.135336
  38 H :    0.159599
  39 C :   -0.102300
  40 H :    0.167031
  41 C :   -0.308233
  42 C :   -0.251968
  43 H :    0.129968
  44 H :    0.133821
  45 H :    0.130206
  46 C :   -0.269675
  47 H :    0.139759
  48 H :    0.147365
  49 H :    0.136737
  50 C :   -0.250769
  51 H :    0.131432
  52 H :    0.133888
  53 H :    0.130621
  54 C :   -0.267621
  55 C :   -0.136929
  56 C :   -0.078595
  57 H :    0.166933
  58 C :   -0.128607
  59 H :    0.161068
  60 C :   -0.114367
  61 H :    0.160659
  62 C :   -0.129240
  63 H :    0.161114
  64 C :   -0.078119
  65 H :    0.167998
  66 H :    0.243253
  67 O :   -0.111085
  68 C :   -0.622740
  69 C :   -0.145684
  70 C :   -0.113139
  71 H :    0.154660
  72 C :   -0.151457
  73 H :    0.154522
  74 C :   -0.144692
  75 H :    0.154798
  76 C :   -0.151337
  77 H :    0.154690
  78 C :   -0.112437
  79 H :    0.155119
  80 O :   -0.091568
  81 H :    0.195566

-------------------------------
LOEWDIN REDUCED ORBITAL CHARGES
-------------------------------
  0 O s       :     3.392157  s :     3.392157
      pz      :     1.611532  p :     4.503224
      px      :     1.422423
      py      :     1.469269
      dz2     :     0.008680  d :     0.066719
      dxz     :     0.001285
      dyz     :     0.019083
      dx2y2   :     0.021686
      dxy     :     0.015984
      f0      :     0.000707  f :     0.005791
      f+1     :     0.000132
      f-1     :     0.001021
      f+2     :     0.001046
      f-2     :     0.000205
      f+3     :     0.001296
      f-3     :     0.001384
  1 O s       :     3.378017  s :     3.378017
      pz      :     1.404504  p :     4.355082
      px      :     1.393686
      py      :     1.556892
      dz2     :     0.014998  d :     0.070778
      dxz     :     0.021447
      dyz     :     0.016169
      dx2y2   :     0.009064
      dxy     :     0.009100
      f0      :     0.000764  f :     0.006535
      f+1     :     0.001513
      f-1     :     0.000829
      f+2     :     0.001346
      f-2     :     0.001345
      f+3     :     0.000387
      f-3     :     0.000351
  2 N s       :     2.917638  s :     2.917638
      pz      :     1.146083  p :     3.631346
      px      :     1.312303
      py      :     1.172960
      dz2     :     0.075083  d :     0.216619
      dxz     :     0.039120
      dyz     :     0.060712
      dx2y2   :     0.024789
      dxy     :     0.016914
      f0      :     0.003470  f :     0.014678
      f+1     :     0.001717
      f-1     :     0.002897
      f+2     :     0.002599
      f-2     :     0.002232
      f+3     :     0.000898
      f-3     :     0.000864
  3 N s       :     2.902943  s :     2.902943
      pz      :     1.151549  p :     3.468411
      px      :     1.158927
      py      :     1.157935
      dz2     :     0.046715  d :     0.268785
      dxz     :     0.063149
      dyz     :     0.066177
      dx2y2   :     0.033731
      dxy     :     0.059014
      f0      :     0.003292  f :     0.016659
      f+1     :     0.002051
      f-1     :     0.002189
      f+2     :     0.002482
      f-2     :     0.002698
      f+3     :     0.001975
      f-3     :     0.001972
  4 C s       :     2.724367  s :     2.724367
      pz      :     0.939479  p :     2.676866
      px      :     0.771388
      py      :     0.965999
      dz2     :     0.156117  d :     0.915687
      dxz     :     0.104099
      dyz     :     0.320046
      dx2y2   :     0.142259
      dxy     :     0.193165
      f0      :     0.030507  f :     0.133894
      f+1     :     0.011818
      f-1     :     0.017864
      f+2     :     0.025417
      f-2     :     0.013656
      f+3     :     0.017666
      f-3     :     0.016967
  5 C s       :     2.734495  s :     2.734495
      pz      :     0.890841  p :     2.838712
      px      :     1.009980
      py      :     0.937892
      dz2     :     0.090712  d :     0.498615
      dxz     :     0.102010
      dyz     :     0.129312
      dx2y2   :     0.069307
      dxy     :     0.107274
      f0      :     0.007952  f :     0.057784
      f+1     :     0.008630
      f-1     :     0.009766
      f+2     :     0.009607
      f-2     :     0.008297
      f+3     :     0.006535
      f-3     :     0.006997
  6 H s       :     0.745098  s :     0.745098
      pz      :     0.014159  p :     0.069594
      px      :     0.031582
      py      :     0.023852
  7 C s       :     2.697809  s :     2.697809
      pz      :     0.885350  p :     2.862421
      px      :     0.998951
      py      :     0.978120
      dz2     :     0.051128  d :     0.526529
      dxz     :     0.094933
      dyz     :     0.071929
      dx2y2   :     0.145948
      dxy     :     0.162590
      f0      :     0.004725  f :     0.058535
      f+1     :     0.004549
      f-1     :     0.005455
      f+2     :     0.009248
      f-2     :     0.007000
      f+3     :     0.014961
      f-3     :     0.012598
  8 C s       :     2.756228  s :     2.756228
      pz      :     0.898878  p :     2.908461
      px      :     1.004170
      py      :     1.005414
      dz2     :     0.053990  d :     0.391917
      dxz     :     0.036424
      dyz     :     0.069007
      dx2y2   :     0.129473
      dxy     :     0.103023
      f0      :     0.003048  f :     0.043492
      f+1     :     0.004517
      f-1     :     0.004746
      f+2     :     0.005689
      f-2     :     0.006792
      f+3     :     0.010099
      f-3     :     0.008601
  9 H s       :     0.772692  s :     0.772692
      pz      :     0.012610  p :     0.061883
      px      :     0.035805
      py      :     0.013468
 10 C s       :     2.764015  s :     2.764015
      pz      :     0.901732  p :     2.942784
      px      :     1.064621
      py      :     0.976431
      dz2     :     0.029545  d :     0.389327
      dxz     :     0.082493
      dyz     :     0.035096
      dx2y2   :     0.133334
      dxy     :     0.108859
      f0      :     0.003932  f :     0.043411
      f+1     :     0.005226
      f-1     :     0.002223
      f+2     :     0.005217
      f-2     :     0.006176
      f+3     :     0.011473
      f-3     :     0.009165
 11 H s       :     0.781207  s :     0.781207
      pz      :     0.016741  p :     0.060465
      px      :     0.012305
      py      :     0.031419
 12 C s       :     2.765611  s :     2.765611
      pz      :     0.895978  p :     2.933421
      px      :     1.032428
      py      :     1.005015
      dz2     :     0.034051  d :     0.391920
      dxz     :     0.069353
      dyz     :     0.048559
      dx2y2   :     0.095502
      dxy     :     0.144456
      f0      :     0.004055  f :     0.043388
      f+1     :     0.002893
      f-1     :     0.004548
      f+2     :     0.007318
      f-2     :     0.004437
      f+3     :     0.010193
      f-3     :     0.009944
 13 H s       :     0.782556  s :     0.782556
      pz      :     0.015558  p :     0.060261
      px      :     0.024204
      py      :     0.020499
 14 C s       :     2.763778  s :     2.763778
      pz      :     0.917325  p :     2.942717
      px      :     0.999610
      py      :     1.025782
      dz2     :     0.051187  d :     0.389118
      dxz     :     0.036390
      dyz     :     0.068615
      dx2y2   :     0.128102
      dxy     :     0.104825
      f0      :     0.003093  f :     0.043291
      f+1     :     0.004405
      f-1     :     0.004531
      f+2     :     0.005634
      f-2     :     0.006865
      f+3     :     0.010062
      f-3     :     0.008702
 15 H s       :     0.781681  s :     0.781681
      pz      :     0.012708  p :     0.060410
      px      :     0.034445
      py      :     0.013257
 16 C s       :     2.754521  s :     2.754521
      pz      :     0.890489  p :     2.905409
      px      :     1.042975
      py      :     0.971945
      dz2     :     0.030005  d :     0.390820
      dxz     :     0.084447
      dyz     :     0.039271
      dx2y2   :     0.129952
      dxy     :     0.107145
      f0      :     0.004013  f :     0.043435
      f+1     :     0.005331
      f-1     :     0.002197
      f+2     :     0.005508
      f-2     :     0.006152
      f+3     :     0.011117
      f-3     :     0.009116
 17 H s       :     0.772080  s :     0.772080
      pz      :     0.017214  p :     0.061605
      px      :     0.012381
      py      :     0.032011
 18 C s       :     2.697857  s :     2.697857
      pz      :     0.874018  p :     2.883497
      px      :     1.002423
      py      :     1.007056
      dz2     :     0.144542  d :     0.719050
      dxz     :     0.138091
      dyz     :     0.153662
      dx2y2   :     0.138168
      dxy     :     0.144586
      f0      :     0.013337  f :     0.086091
      f+1     :     0.012174
      f-1     :     0.014664
      f+2     :     0.012238
      f-2     :     0.012444
      f+3     :     0.011393
      f-3     :     0.009841
 19 C s       :     2.826573  s :     2.826573
      pz      :     1.072509  p :     3.157631
      px      :     1.016610
      py      :     1.068512
      dz2     :     0.031562  d :     0.257667
      dxz     :     0.052710
      dyz     :     0.050993
      dx2y2   :     0.051744
      dxy     :     0.070658
      f0      :     0.003112  f :     0.024181
      f+1     :     0.003407
      f-1     :     0.001525
      f+2     :     0.003421
      f-2     :     0.002542
      f+3     :     0.005966
      f-3     :     0.004207
 20 H s       :     0.809054  s :     0.809054
      pz      :     0.023230  p :     0.064466
      px      :     0.013087
      py      :     0.028149
 21 H s       :     0.803384  s :     0.803384
      pz      :     0.031935  p :     0.062401
      px      :     0.015086
      py      :     0.015380
 22 H s       :     0.807685  s :     0.807685
      pz      :     0.016490  p :     0.062503
      px      :     0.020763
      py      :     0.025251
 23 C s       :     2.827294  s :     2.827294
      pz      :     1.063270  p :     3.156919
      px      :     1.047879
      py      :     1.045770
      dz2     :     0.050156  d :     0.257475
      dxz     :     0.024963
      dyz     :     0.061504
      dx2y2   :     0.077759
      dxy     :     0.043093
      f0      :     0.002191  f :     0.024142
      f+1     :     0.003847
      f-1     :     0.002847
      f+2     :     0.003449
      f-2     :     0.003280
      f+3     :     0.003234
      f-3     :     0.005293
 24 H s       :     0.807357  s :     0.807357
      pz      :     0.013640  p :     0.062488
      px      :     0.032862
      py      :     0.015986
 25 H s       :     0.803840  s :     0.803840
      pz      :     0.032062  p :     0.062376
      px      :     0.015396
      py      :     0.014918
 26 H s       :     0.809857  s :     0.809857
      pz      :     0.023073  p :     0.064428
      px      :     0.013226
      py      :     0.028129
 27 C s       :     2.827266  s :     2.827266
      pz      :     1.050991  p :     3.157559
      px      :     1.072897
      py      :     1.033671
      dz2     :     0.067598  d :     0.259908
      dxz     :     0.029959
      dyz     :     0.048561
      dx2y2   :     0.037764
      dxy     :     0.076026
      f0      :     0.002667  f :     0.024476
      f+1     :     0.002718
      f-1     :     0.004870
      f+2     :     0.003211
      f-2     :     0.004789
      f+3     :     0.003182
      f-3     :     0.003038
 28 H s       :     0.802254  s :     0.802254
      pz      :     0.031515  p :     0.062417
      px      :     0.016157
      py      :     0.014745
 29 H s       :     0.807760  s :     0.807760
      pz      :     0.013518  p :     0.062872
      px      :     0.033488
      py      :     0.015867
 30 H s       :     0.807257  s :     0.807257
      pz      :     0.015985  p :     0.062665
      px      :     0.021820
      py      :     0.024860
 31 C s       :     2.698970  s :     2.698970
      pz      :     0.918974  p :     2.805628
      px      :     0.925576
      py      :     0.961078
      dz2     :     0.132548  d :     0.568698
      dxz     :     0.166602
      dyz     :     0.115250
      dx2y2   :     0.080312
      dxy     :     0.073987
      f0      :     0.013504  f :     0.069370
      f+1     :     0.014900
      f-1     :     0.009041
      f+2     :     0.007610
      f-2     :     0.012457
      f+3     :     0.005997
      f-3     :     0.005862
 32 C s       :     2.705060  s :     2.705060
      pz      :     1.006032  p :     2.801397
      px      :     0.927111
      py      :     0.868254
      dz2     :     0.125534  d :     0.499883
      dxz     :     0.132504
      dyz     :     0.105143
      dx2y2   :     0.070075
      dxy     :     0.066626
      f0      :     0.009326  f :     0.054520
      f+1     :     0.012675
      f-1     :     0.007345
      f+2     :     0.008483
      f-2     :     0.008154
      f+3     :     0.004087
      f-3     :     0.004449
 33 C s       :     2.749714  s :     2.749714
      pz      :     0.983540  p :     2.912799
      px      :     0.990438
      py      :     0.938821
      dz2     :     0.102648  d :     0.390163
      dxz     :     0.079769
      dyz     :     0.063391
      dx2y2   :     0.074822
      dxy     :     0.069534
      f0      :     0.006329  f :     0.042901
      f+1     :     0.007961
      f-1     :     0.004386
      f+2     :     0.005465
      f-2     :     0.007900
      f+3     :     0.004793
      f-3     :     0.006068
 34 H s       :     0.772892  s :     0.772892
      pz      :     0.034794  p :     0.061727
      px      :     0.011821
      py      :     0.015112
 35 C s       :     2.761908  s :     2.761908
      pz      :     1.022895  p :     2.928289
      px      :     0.968940
      py      :     0.936454
      dz2     :     0.083332  d :     0.395926
      dxz     :     0.126305
      dyz     :     0.085308
      dx2y2   :     0.055524
      dxy     :     0.045457
      f0      :     0.009382  f :     0.044226
      f+1     :     0.009031
      f-1     :     0.006983
      f+2     :     0.002245
      f-2     :     0.006810
      f+3     :     0.005033
      f-3     :     0.004743
 36 H s       :     0.780368  s :     0.780368
      pz      :     0.024004  p :     0.060126
      px      :     0.022212
      py      :     0.013910
 37 C s       :     2.760418  s :     2.760418
      pz      :     1.053749  p :     2.937830
      px      :     0.961066
      py      :     0.923015
      dz2     :     0.127570  d :     0.392562
      dxz     :     0.104766
      dyz     :     0.083434
      dx2y2   :     0.021563
      dxy     :     0.055228
      f0      :     0.009410  f :     0.044526
      f+1     :     0.010574
      f-1     :     0.005985
      f+2     :     0.006439
      f-2     :     0.007016
      f+3     :     0.002083
      f-3     :     0.003020
 38 H s       :     0.779883  s :     0.779883
      pz      :     0.012482  p :     0.060518
      px      :     0.025699
      py      :     0.022337
 39 C s       :     2.754386  s :     2.754386
      pz      :     1.012616  p :     2.914428
      px      :     0.980535
      py      :     0.921277
      dz2     :     0.105884  d :     0.388967
      dxz     :     0.073130
      dyz     :     0.057254
      dx2y2   :     0.081240
      dxy     :     0.071459
      f0      :     0.006727  f :     0.044520
      f+1     :     0.007633
      f-1     :     0.004477
      f+2     :     0.006067
      f-2     :     0.007854
      f+3     :     0.005505
      f-3     :     0.006258
 40 H s       :     0.762892  s :     0.762892
      pz      :     0.043281  p :     0.070077
      px      :     0.012025
      py      :     0.014770
 41 C s       :     2.685926  s :     2.685926
      pz      :     0.977253  p :     2.918834
      px      :     0.965442
      py      :     0.976139
      dz2     :     0.103163  d :     0.635371
      dxz     :     0.144895
      dyz     :     0.128489
      dx2y2   :     0.109080
      dxy     :     0.149744
      f0      :     0.008466  f :     0.068102
      f+1     :     0.009749
      f-1     :     0.009522
      f+2     :     0.010641
      f-2     :     0.009491
      f+3     :     0.009424
      f-3     :     0.010809
 42 C s       :     2.823698  s :     2.823698
      pz      :     1.030327  p :     3.138780
      px      :     1.053137
      py      :     1.055317
      dz2     :     0.051267  d :     0.265347
      dxz     :     0.072689
      dyz     :     0.052068
      dx2y2   :     0.026405
      dxy     :     0.062917
      f0      :     0.004759  f :     0.024142
      f+1     :     0.003391
      f-1     :     0.003192
      f+2     :     0.004130
      f-2     :     0.003536
      f+3     :     0.002520
      f-3     :     0.002616
 43 H s       :     0.806209  s :     0.806209
      pz      :     0.025379  p :     0.063823
      px      :     0.023353
      py      :     0.015091
 44 H s       :     0.803798  s :     0.803798
      pz      :     0.016305  p :     0.062381
      px      :     0.024986
      py      :     0.021090
 45 H s       :     0.806925  s :     0.806925
      pz      :     0.015940  p :     0.062868
      px      :     0.017811
      py      :     0.029117
 46 C s       :     2.820880  s :     2.820880
      pz      :     1.045107  p :     3.146744
      px      :     1.040967
      py      :     1.060669
      dz2     :     0.039027  d :     0.277939
      dxz     :     0.065294
      dyz     :     0.077109
      dx2y2   :     0.027921
      dxy     :     0.068587
      f0      :     0.003558  f :     0.024112
      f+1     :     0.004602
      f-1     :     0.002178
      f+2     :     0.002945
      f-2     :     0.004443
      f+3     :     0.004127
      f-3     :     0.002261
 47 H s       :     0.795981  s :     0.795981
      pz      :     0.016268  p :     0.064260
      px      :     0.020810
      py      :     0.027182
 48 H s       :     0.789453  s :     0.789453
      pz      :     0.020345  p :     0.063182
      px      :     0.022693
      py      :     0.020144
 49 H s       :     0.797952  s :     0.797952
      pz      :     0.025065  p :     0.065311
      px      :     0.015795
      py      :     0.024450
 50 C s       :     2.822632  s :     2.822632
      pz      :     1.060706  p :     3.139636
      px      :     1.059486
      py      :     1.019443
      dz2     :     0.022746  d :     0.264265
      dxz     :     0.071967
      dyz     :     0.063320
      dx2y2   :     0.037486
      dxy     :     0.068747
      f0      :     0.002383  f :     0.024236
      f+1     :     0.002365
      f-1     :     0.004778
      f+2     :     0.002661
      f-2     :     0.003575
      f+3     :     0.003120
      f-3     :     0.005355
 51 H s       :     0.804534  s :     0.804534
      pz      :     0.026245  p :     0.064034
      px      :     0.018789
      py      :     0.019000
 52 H s       :     0.803758  s :     0.803758
      pz      :     0.016935  p :     0.062354
      px      :     0.024936
      py      :     0.020484
 53 H s       :     0.805868  s :     0.805868
      pz      :     0.025482  p :     0.063511
      px      :     0.023764
      py      :     0.014265
 54 C s       :     2.755530  s :     2.755530
      pz      :     0.846917  p :     2.576829
      px      :     0.797851
      py      :     0.932061
      dz2     :     0.137200  d :     0.810705
      dxz     :     0.145192
      dyz     :     0.213329
      dx2y2   :     0.141008
      dxy     :     0.173976
      f0      :     0.017762  f :     0.124556
      f+1     :     0.016831
      f-1     :     0.018042
      f+2     :     0.025349
      f-2     :     0.017082
      f+3     :     0.019095
      f-3     :     0.010395
 55 C s       :     2.698689  s :     2.698689
      pz      :     1.046271  p :     2.878807
      px      :     0.879758
      py      :     0.952778
      dz2     :     0.141866  d :     0.502262
      dxz     :     0.082517
      dyz     :     0.160136
      dx2y2   :     0.072830
      dxy     :     0.044913
      f0      :     0.011161  f :     0.057171
      f+1     :     0.004402
      f-1     :     0.016414
      f+2     :     0.008416
      f-2     :     0.007342
      f+3     :     0.004243
      f-3     :     0.005192
 56 C s       :     2.756079  s :     2.756079
      pz      :     0.995376  p :     2.890612
      px      :     0.848736
      py      :     1.046500
      dz2     :     0.106745  d :     0.388234
      dxz     :     0.018212
      dyz     :     0.121415
      dx2y2   :     0.064997
      dxy     :     0.076864
      f0      :     0.006540  f :     0.043669
      f+1     :     0.001276
      f-1     :     0.011528
      f+2     :     0.007707
      f-2     :     0.006798
      f+3     :     0.004603
      f-3     :     0.005218
 57 H s       :     0.771480  s :     0.771480
      pz      :     0.036592  p :     0.061587
      px      :     0.012734
      py      :     0.012260
 58 C s       :     2.763266  s :     2.763266
      pz      :     1.033819  p :     2.937177
      px      :     0.874368
      py      :     1.028990
      dz2     :     0.085206  d :     0.384800
      dxz     :     0.043564
      dyz     :     0.169473
      dx2y2   :     0.045100
      dxy     :     0.041457
      f0      :     0.009082  f :     0.043364
      f+1     :     0.005648
      f-1     :     0.011828
      f+2     :     0.006287
      f-2     :     0.001429
      f+3     :     0.004619
      f-3     :     0.004472
 59 H s       :     0.778339  s :     0.778339
      pz      :     0.023502  p :     0.060593
      px      :     0.012854
      py      :     0.024237
 60 C s       :     2.766716  s :     2.766716
      pz      :     1.065468  p :     2.914229
      px      :     0.844095
      py      :     1.004666
      dz2     :     0.128019  d :     0.390191
      dxz     :     0.072271
      dyz     :     0.122492
      dx2y2   :     0.049021
      dxy     :     0.018388
      f0      :     0.009718  f :     0.043231
      f+1     :     0.004639
      f-1     :     0.012498
      f+2     :     0.005927
      f-2     :     0.005880
      f+3     :     0.001536
      f-3     :     0.003033
 61 H s       :     0.779030  s :     0.779030
      pz      :     0.012751  p :     0.060311
      px      :     0.012226
      py      :     0.035334
 62 C s       :     2.762983  s :     2.762983
      pz      :     1.000707  p :     2.937245
      px      :     0.876991
      py      :     1.059547
      dz2     :     0.113627  d :     0.385651
      dxz     :     0.017378
      dyz     :     0.117949
      dx2y2   :     0.067922
      dxy     :     0.068775
      f0      :     0.007015  f :     0.043361
      f+1     :     0.001277
      f-1     :     0.011414
      f+2     :     0.007720
      f-2     :     0.005843
      f+3     :     0.004655
      f-3     :     0.005438
 63 H s       :     0.778246  s :     0.778246
      pz      :     0.035503  p :     0.060640
      px      :     0.013125
      py      :     0.012011
 64 C s       :     2.755441  s :     2.755441
      pz      :     1.008533  p :     2.889372
      px      :     0.847611
      py      :     1.033228
      dz2     :     0.084967  d :     0.389651
      dxz     :     0.049195
      dyz     :     0.161580
      dx2y2   :     0.046100
      dxy     :     0.047809
      f0      :     0.009063  f :     0.043655
      f+1     :     0.006556
      f-1     :     0.011071
      f+2     :     0.006173
      f-2     :     0.001522
      f+3     :     0.004807
      f-3     :     0.004463
 65 H s       :     0.768315  s :     0.768315
      pz      :     0.024932  p :     0.063687
      px      :     0.013075
      py      :     0.025679
 66 H s       :     0.637578  s :     0.637578
      pz      :     0.032690  p :     0.119169
      px      :     0.045465
      py      :     0.041015
 67 O s       :     3.422392  s :     3.422392
      pz      :     1.532978  p :     4.622596
      px      :     1.533453
      py      :     1.556165
      dz2     :     0.007565  d :     0.060849
      dxz     :     0.009246
      dyz     :     0.006348
      dx2y2   :     0.015800
      dxy     :     0.021890
      f0      :     0.000476  f :     0.005249
      f+1     :     0.000529
      f-1     :     0.000441
      f+2     :     0.000140
      f-2     :     0.000851
      f+3     :     0.001440
      f-3     :     0.001372
 68 C s       :     2.756751  s :     2.756751
      pz      :     0.818458  p :     2.685602
      px      :     0.920415
      py      :     0.946729
      dz2     :     0.137555  d :     1.018048
      dxz     :     0.196821
      dyz     :     0.149522
      dx2y2   :     0.289385
      dxy     :     0.244765
      f0      :     0.015002  f :     0.162339
      f+1     :     0.018258
      f-1     :     0.011945
      f+2     :     0.014977
      f-2     :     0.032669
      f+3     :     0.037978
      f-3     :     0.031510
 69 C s       :     2.717735  s :     2.717735
      pz      :     0.908977  p :     2.879336
      px      :     1.006732
      py      :     0.963627
      dz2     :     0.063513  d :     0.493724
      dxz     :     0.084332
      dyz     :     0.088508
      dx2y2   :     0.140411
      dxy     :     0.116959
      f0      :     0.005819  f :     0.054889
      f+1     :     0.005333
      f-1     :     0.005310
      f+2     :     0.006349
      f-2     :     0.010470
      f+3     :     0.011673
      f-3     :     0.009935
 70 C s       :     2.759701  s :     2.759701
      pz      :     0.936182  p :     2.921097
      px      :     0.978144
      py      :     1.006772
      dz2     :     0.074346  d :     0.389286
      dxz     :     0.051350
      dyz     :     0.067220
      dx2y2   :     0.070725
      dxy     :     0.125646
      f0      :     0.003396  f :     0.043054
      f+1     :     0.005161
      f-1     :     0.005735
      f+2     :     0.006790
      f-2     :     0.007321
      f+3     :     0.008211
      f-3     :     0.006441
 71 H s       :     0.783497  s :     0.783497
      pz      :     0.012394  p :     0.061843
      px      :     0.024816
      py      :     0.024633
 72 C s       :     2.765414  s :     2.765414
      pz      :     0.931285  p :     2.952107
      px      :     0.982501
      py      :     1.038321
      dz2     :     0.037018  d :     0.390794
      dxz     :     0.068075
      dyz     :     0.071192
      dx2y2   :     0.114294
      dxy     :     0.100214
      f0      :     0.004243  f :     0.043142
      f+1     :     0.001850
      f-1     :     0.006762
      f+2     :     0.004760
      f-2     :     0.007816
      f+3     :     0.010652
      f-3     :     0.007059
 73 H s       :     0.785253  s :     0.785253
      pz      :     0.020770  p :     0.060225
      px      :     0.027257
      py      :     0.012198
 74 C s       :     2.767066  s :     2.767066
      pz      :     0.930893  p :     2.941468
      px      :     1.028511
      py      :     0.982064
      dz2     :     0.044807  d :     0.392904
      dxz     :     0.073584
      dyz     :     0.066950
      dx2y2   :     0.122641
      dxy     :     0.084922
      f0      :     0.005216  f :     0.043253
      f+1     :     0.005480
      f-1     :     0.002544
      f+2     :     0.004742
      f-2     :     0.008410
      f+3     :     0.008705
      f-3     :     0.008156
 75 H s       :     0.785002  s :     0.785002
      pz      :     0.017966  p :     0.060200
      px      :     0.011373
      py      :     0.030861
 76 C s       :     2.765417  s :     2.765417
      pz      :     0.955352  p :     2.951993
      px      :     0.989242
      py      :     1.007400
      dz2     :     0.072699  d :     0.390774
      dxz     :     0.052621
      dyz     :     0.068236
      dx2y2   :     0.070747
      dxy     :     0.126471
      f0      :     0.003422  f :     0.043153
      f+1     :     0.005172
      f-1     :     0.005630
      f+2     :     0.006901
      f-2     :     0.007436
      f+3     :     0.008170
      f-3     :     0.006423
 77 H s       :     0.785087  s :     0.785087
      pz      :     0.012541  p :     0.060223
      px      :     0.025211
      py      :     0.022471
 78 C s       :     2.759952  s :     2.759952
      pz      :     0.918575  p :     2.920090
      px      :     0.975447
      py      :     1.026068
      dz2     :     0.036478  d :     0.389316
      dxz     :     0.067965
      dyz     :     0.072384
      dx2y2   :     0.112298
      dxy     :     0.100192
      f0      :     0.004199  f :     0.043079
      f+1     :     0.001787
      f-1     :     0.006875
      f+2     :     0.004720
      f-2     :     0.007853
      f+3     :     0.010613
      f-3     :     0.007032
 79 H s       :     0.783018  s :     0.783018
      pz      :     0.021122  p :     0.061862
      px      :     0.027525
      py      :     0.013215
 80 O s       :     3.417381  s :     3.417381
      pz      :     1.485516  p :     4.607794
      px      :     1.512623
      py      :     1.609655
      dz2     :     0.008280  d :     0.061201
      dxz     :     0.019549
      dyz     :     0.006028
      dx2y2   :     0.014339
      dxy     :     0.013005
      f0      :     0.000427  f :     0.005191
      f+1     :     0.000939
      f-1     :     0.000084
      f+2     :     0.001221
      f-2     :     0.000939
      f+3     :     0.000814
      f-3     :     0.000767
 81 H s       :     0.668603  s :     0.668603
      pz      :     0.015113  p :     0.135831
      px      :     0.033692
      py      :     0.087026


                      *****************************
                      * MAYER POPULATION ANALYSIS *
                      *****************************

  NA   - Mulliken gross atomic population
  ZA   - Total nuclear charge
  QA   - Mulliken gross atomic charge
  VA   - Mayer's total valence
  BVA  - Mayer's bonded valence
  FA   - Mayer's free valence

  ATOM       NA         ZA         QA         VA         BVA        FA
  0 O      8.5376     8.0000    -0.5376     1.9409     1.9409    -0.0000
  1 O      8.2863     8.0000    -0.2863     2.2234     2.2234     0.0000
  2 N      7.1588     7.0000    -0.1588     3.2216     3.2216    -0.0000
  3 N      6.6370     7.0000     0.3630     3.4834     3.4834    -0.0000
  4 C      5.8257     6.0000     0.1743     4.2568     4.2568    -0.0000
  5 C      5.8070     6.0000     0.1930     3.6082     3.6082    -0.0000
  6 H      0.8517     1.0000     0.1483     1.0336     1.0336    -0.0000
  7 C      5.9335     6.0000     0.0665     3.6161     3.6161    -0.0000
  8 C      6.3229     6.0000    -0.3229     4.0266     4.0266    -0.0000
  9 H      0.7978     1.0000     0.2022     0.9335     0.9335     0.0000
 10 C      6.1196     6.0000    -0.1196     3.8855     3.8855    -0.0000
 11 H      0.8460     1.0000     0.1540     0.9661     0.9661     0.0000
 12 C      6.1570     6.0000    -0.1570     3.8830     3.8830    -0.0000
 13 H      0.8413     1.0000     0.1587     0.9604     0.9604    -0.0000
 14 C      6.1613     6.0000    -0.1613     3.8604     3.8604    -0.0000
 15 H      0.8415     1.0000     0.1585     0.9625     0.9625    -0.0000
 16 C      6.1734     6.0000    -0.1734     3.9109     3.9109    -0.0000
 17 H      0.8333     1.0000     0.1667     0.9713     0.9713    -0.0000
 18 C      5.8719     6.0000     0.1281     3.9365     3.9365     0.0000
 19 C      6.4223     6.0000    -0.4223     3.8470     3.8470    -0.0000
 20 H      0.8584     1.0000     0.1416     0.9882     0.9882    -0.0000
 21 H      0.8537     1.0000     0.1463     0.9702     0.9702    -0.0000
 22 H      0.8640     1.0000     0.1360     0.9796     0.9796    -0.0000
 23 C      6.4217     6.0000    -0.4217     3.8421     3.8421    -0.0000
 24 H      0.8642     1.0000     0.1358     0.9809     0.9809    -0.0000
 25 H      0.8566     1.0000     0.1434     0.9712     0.9712     0.0000
 26 H      0.8577     1.0000     0.1423     0.9880     0.9880    -0.0000
 27 C      6.4290     6.0000    -0.4290     3.8425     3.8425     0.0000
 28 H      0.8518     1.0000     0.1482     0.9727     0.9727     0.0000
 29 H      0.8542     1.0000     0.1458     0.9831     0.9831    -0.0000
 30 H      0.8546     1.0000     0.1454     0.9763     0.9763     0.0000
 31 C      6.1336     6.0000    -0.1336     4.0267     4.0267    -0.0000
 32 C      5.9807     6.0000     0.0193     3.6006     3.6006     0.0000
 33 C      6.1418     6.0000    -0.1418     3.8031     3.8031     0.0000
 34 H      0.8283     1.0000     0.1717     0.9618     0.9618     0.0000
 35 C      6.2194     6.0000    -0.2194     3.9556     3.9556    -0.0000
 36 H      0.8425     1.0000     0.1575     0.9630     0.9630    -0.0000
 37 C      6.1165     6.0000    -0.1165     3.7901     3.7901    -0.0000
 38 H      0.8383     1.0000     0.1617     0.9604     0.9604    -0.0000
 39 C      6.2447     6.0000    -0.2447     3.9889     3.9889    -0.0000
 40 H      0.8375     1.0000     0.1625     1.0090     1.0090    -0.0000
 41 C      5.8964     6.0000     0.1036     3.9500     3.9500    -0.0000
 42 C      6.4269     6.0000    -0.4269     3.8573     3.8573    -0.0000
 43 H      0.8535     1.0000     0.1465     0.9724     0.9724    -0.0000
 44 H      0.8535     1.0000     0.1465     0.9711     0.9711    -0.0000
 45 H      0.8555     1.0000     0.1445     0.9735     0.9735     0.0000
 46 C      6.4851     6.0000    -0.4851     3.9829     3.9829     0.0000
 47 H      0.8291     1.0000     0.1709     0.9650     0.9650     0.0000
 48 H      0.8251     1.0000     0.1749     0.9659     0.9659    -0.0000
 49 H      0.8347     1.0000     0.1653     0.9783     0.9783     0.0000
 50 C      6.4260     6.0000    -0.4260     3.8599     3.8599     0.0000
 51 H      0.8541     1.0000     0.1459     0.9885     0.9885     0.0000
 52 H      0.8566     1.0000     0.1434     0.9716     0.9716     0.0000
 53 H      0.8549     1.0000     0.1451     0.9720     0.9720    -0.0000
 54 C      5.7616     6.0000     0.2384     4.0067     4.0067    -0.0000
 55 C      5.8192     6.0000     0.1808     3.5533     3.5533     0.0000
 56 C      6.2198     6.0000    -0.2198     3.9183     3.9183     0.0000
 57 H      0.8232     1.0000     0.1768     0.9647     0.9647     0.0000
 58 C      6.1698     6.0000    -0.1698     3.8964     3.8964     0.0000
 59 H      0.8360     1.0000     0.1640     0.9617     0.9617     0.0000
 60 C      6.1073     6.0000    -0.1073     3.8614     3.8614    -0.0000
 61 H      0.8337     1.0000     0.1663     0.9575     0.9575    -0.0000
 62 C      6.1869     6.0000    -0.1869     3.9153     3.9153     0.0000
 63 H      0.8386     1.0000     0.1614     0.9618     0.9618     0.0000
 64 C      6.1381     6.0000    -0.1381     3.8605     3.8605     0.0000
 65 H      0.8193     1.0000     0.1807     0.9203     0.9203     0.0000
 66 H      0.7862     1.0000     0.2138     1.0449     1.0449    -0.0000
 67 O      8.6003     8.0000    -0.6003     1.8472     1.8472    -0.0000
 68 C      5.6137     6.0000     0.3863     4.3266     4.3266     0.0000
 69 C      5.8995     6.0000     0.1005     3.4208     3.4208     0.0000
 70 C      6.2181     6.0000    -0.2181     3.9820     3.9820     0.0000
 71 H      0.8535     1.0000     0.1465     0.9979     0.9979     0.0000
 72 C      6.1593     6.0000    -0.1593     3.9011     3.9011     0.0000
 73 H      0.8437     1.0000     0.1563     0.9618     0.9618     0.0000
 74 C      6.1473     6.0000    -0.1473     3.8994     3.8994     0.0000
 75 H      0.8417     1.0000     0.1583     0.9593     0.9593     0.0000
 76 C      6.1459     6.0000    -0.1459     3.8902     3.8902     0.0000
 77 H      0.8437     1.0000     0.1563     0.9615     0.9615     0.0000
 78 C      6.2381     6.0000    -0.2381     3.9709     3.9709     0.0000
 79 H      0.8528     1.0000     0.1472     0.9975     0.9975    -0.0000
 80 O      8.6230     8.0000    -0.6230     1.8259     1.8259    -0.0000
 81 H      0.7535     1.0000     0.2465     0.9918     0.9918     0.0000

  Mayer bond orders larger than 0.100000
B(  0-O ,  4-C ) :   1.6544 B(  1-O , 54-C ) :   2.0569 B(  2-N ,  4-C ) :   1.4825 
B(  2-N , 18-C ) :   0.8925 B(  2-N , 81-H ) :   0.8183 B(  3-N ,  5-C ) :   0.9095 
B(  3-N , 31-C ) :   0.9982 B(  3-N , 54-C ) :   0.8653 B(  3-N , 66-H ) :   0.7823 
B(  4-C ,  5-C ) :   0.8734 B(  5-C ,  6-H ) :   0.9416 B(  5-C ,  7-C ) :   0.7979 
B(  7-C ,  8-C ) :   1.3335 B(  7-C , 16-C ) :   1.3275 B(  8-C ,  9-H ) :   0.9321 
B(  8-C , 10-C ) :   1.4295 B( 10-C , 11-H ) :   0.9786 B( 10-C , 12-C ) :   1.3786 
B( 12-C , 13-H ) :   0.9763 B( 12-C , 14-C ) :   1.3657 B( 14-C , 15-H ) :   0.9821 
B( 14-C , 16-C ) :   1.4044 B( 16-C , 17-H ) :   0.9462 B( 18-C , 19-C ) :   0.9750 
B( 18-C , 23-C ) :   0.9785 B( 18-C , 27-C ) :   0.9668 B( 19-C , 20-H ) :   0.9626 
B( 19-C , 21-H ) :   0.9621 B( 19-C , 22-H ) :   0.9654 B( 23-C , 24-H ) :   0.9650 
B( 23-C , 25-H ) :   0.9619 B( 23-C , 26-H ) :   0.9635 B( 27-C , 28-H ) :   0.9627 
B( 27-C , 29-H ) :   0.9674 B( 27-C , 30-H ) :   0.9642 B( 31-C , 32-C ) :   1.3039 
B( 31-C , 39-C ) :   1.4353 B( 32-C , 33-C ) :   1.2833 B( 32-C , 41-C ) :   0.9546 
B( 33-C , 34-H ) :   0.9626 B( 33-C , 35-C ) :   1.4434 B( 35-C , 36-H ) :   0.9838 
B( 35-C , 37-C ) :   1.3288 B( 37-C , 38-H ) :   0.9801 B( 37-C , 39-C ) :   1.3917 
B( 39-C , 40-H ) :   0.9631 B( 41-C , 42-C ) :   0.9454 B( 41-C , 46-C ) :   1.0284 
B( 41-C , 50-C ) :   0.9472 B( 42-C , 43-H ) :   0.9567 B( 42-C , 44-H ) :   0.9600 
B( 42-C , 45-H ) :   0.9669 B( 46-C , 47-H ) :   0.9425 B( 46-C , 48-H ) :   0.9415 
B( 46-C , 49-H ) :   0.9132 B( 46-C , 66-H ) :   0.1202 B( 50-C , 51-H ) :   0.9729 
B( 50-C , 52-H ) :   0.9602 B( 50-C , 53-H ) :   0.9551 B( 54-C , 55-C ) :   0.9409 
B( 55-C , 56-C ) :   1.3035 B( 55-C , 64-C ) :   1.2592 B( 56-C , 57-H ) :   0.9702 
B( 56-C , 58-C ) :   1.4248 B( 58-C , 59-H ) :   0.9742 B( 58-C , 60-C ) :   1.3684 
B( 60-C , 61-H ) :   0.9681 B( 60-C , 62-C ) :   1.3707 B( 62-C , 63-H ) :   0.9807 
B( 62-C , 64-C ) :   1.4278 B( 64-C , 65-H ) :   0.9563 B( 67-O , 68-C ) :   1.7264 
B( 67-O , 69-C ) :  -0.1376 B( 68-C , 69-C ) :   0.9389 B( 68-C , 80-O ) :   1.6355 
B( 69-C , 70-C ) :   1.3586 B( 69-C , 78-C ) :   1.3390 B( 69-C , 80-O ) :  -0.1411 
B( 70-C , 71-H ) :   0.9589 B( 70-C , 72-C ) :   1.4259 B( 72-C , 73-H ) :   0.9736 
B( 72-C , 74-C ) :   1.3914 B( 74-C , 75-H ) :   0.9692 B( 74-C , 76-C ) :   1.3898 
B( 76-C , 77-H ) :   0.9741 B( 76-C , 78-C ) :   1.4253 B( 78-C , 79-H ) :   0.9638 
B( 80-O , 81-H ) :   0.1313 

-------
TIMINGS
-------

Total SCF time: 0 days 0 hours 7 min 57 sec 

Total time                  ....     477.039 sec
Sum of individual times     ....     445.763 sec  ( 93.4%)

Fock matrix formation       ....     394.180 sec  ( 82.6%)
  Split-RI-J                ....      53.720 sec  ( 13.6% of F)
  Chain of spheres X        ....     202.949 sec  ( 51.5% of F)
  XC integration            ....      39.673 sec  ( 10.1% of F)
    Basis function eval.    ....       2.308 sec  (  5.8% of XC)
    Density eval.           ....       6.980 sec  ( 17.6% of XC)
    XC-Functional eval.     ....       0.197 sec  (  0.5% of XC)
    XC-Potential eval.      ....       3.615 sec  (  9.1% of XC)
Diagonalization             ....       7.945 sec  (  1.7%)
Density matrix formation    ....       1.577 sec  (  0.3%)
Population analysis         ....       2.890 sec  (  0.6%)
Initial guess               ....       6.225 sec  (  1.3%)
Orbital Transformation      ....       0.000 sec  (  0.0%)
Orbital Orthonormalization  ....       0.000 sec  (  0.0%)
DIIS solution               ....       9.862 sec  (  2.1%)
SOSCF solution              ....       8.220 sec  (  1.7%)
Grid generation             ....      14.864 sec  (  3.1%)

Maximum memory used throughout the entire SCF-calculation: 582.5 MB
[1715931988.167199] [node130:2696163:0]          mpool.c:43   UCX  WARN  object 0x1337eb40 was not returned to mpool ucp_requests
[1715931988.167217] [node130:2696163:0]          mpool.c:43   UCX  WARN  object 0x1337eec0 was not returned to mpool ucp_requests
[1715931988.167220] [node130:2696163:0]          mpool.c:43   UCX  WARN  object 0x1337f080 was not returned to mpool ucp_requests
[1715931988.168394] [node130:2696152:0]          mpool.c:43   UCX  WARN  object 0x13964600 was not returned to mpool ucp_requests
[1715931988.168412] [node130:2696152:0]          mpool.c:43   UCX  WARN  object 0x13964d00 was not returned to mpool ucp_requests
[1715931988.168417] [node130:2696152:0]          mpool.c:43   UCX  WARN  object 0x13964ec0 was not returned to mpool ucp_requests
[1715931988.172759] [node130:2696165:0]          mpool.c:43   UCX  WARN  object 0x12f127c0 was not returned to mpool ucp_requests
[1715931988.172772] [node130:2696165:0]          mpool.c:43   UCX  WARN  object 0x12f12b40 was not returned to mpool ucp_requests
[1715931988.172777] [node130:2696165:0]          mpool.c:43   UCX  WARN  object 0x12f12d00 was not returned to mpool ucp_requests
[1715931988.174103] [node130:2696159:0]          mpool.c:43   UCX  WARN  object 0x139cb7c0 was not returned to mpool ucp_requests
[1715931988.174115] [node130:2696159:0]          mpool.c:43   UCX  WARN  object 0x139cb980 was not returned to mpool ucp_requests
[1715931988.174121] [node130:2696159:0]          mpool.c:43   UCX  WARN  object 0x139cbd00 was not returned to mpool ucp_requests
[1715931988.174774] [node130:2696167:0]          mpool.c:43   UCX  WARN  object 0x1461ca40 was not returned to mpool ucp_requests
[1715931988.174786] [node130:2696167:0]          mpool.c:43   UCX  WARN  object 0x1461cc00 was not returned to mpool ucp_requests
[1715931988.174791] [node130:2696167:0]          mpool.c:43   UCX  WARN  object 0x1461cdc0 was not returned to mpool ucp_requests
[1715931988.183157] [node130:2696166:0]          mpool.c:43   UCX  WARN  object 0x134fb9c0 was not returned to mpool ucp_requests
[1715931988.183171] [node130:2696166:0]          mpool.c:43   UCX  WARN  object 0x134fbb80 was not returned to mpool ucp_requests
[1715931988.183175] [node130:2696166:0]          mpool.c:43   UCX  WARN  object 0x134fbd40 was not returned to mpool ucp_requests
[1715931988.175112] [node130:2696168:0]          mpool.c:43   UCX  WARN  object 0x12da6840 was not returned to mpool ucp_requests
[1715931988.175124] [node130:2696168:0]          mpool.c:43   UCX  WARN  object 0x12da6bc0 was not returned to mpool ucp_requests
[1715931988.175128] [node130:2696168:0]          mpool.c:43   UCX  WARN  object 0x12da6d80 was not returned to mpool ucp_requests
[1715931988.185705] [node130:2696140:0]          mpool.c:43   UCX  WARN  object 0x12fff7c0 was not returned to mpool ucp_requests
[1715931988.185716] [node130:2696140:0]          mpool.c:43   UCX  WARN  object 0x12fff980 was not returned to mpool ucp_requests
[1715931988.185720] [node130:2696140:0]          mpool.c:43   UCX  WARN  object 0x12fffb40 was not returned to mpool ucp_requests
[1715931988.185723] [node130:2696140:0]          mpool.c:43   UCX  WARN  object 0x12fffec0 was not returned to mpool ucp_requests
[1715931988.198258] [node130:2696141:0]          mpool.c:43   UCX  WARN  object 0x12e91b00 was not returned to mpool ucp_requests
[1715931988.198274] [node130:2696141:0]          mpool.c:43   UCX  WARN  object 0x12e91e80 was not returned to mpool ucp_requests
[1715931988.174892] [node130:2696142:0]          mpool.c:43   UCX  WARN  object 0x1375f800 was not returned to mpool ucp_requests
[1715931988.174910] [node130:2696142:0]          mpool.c:43   UCX  WARN  object 0x1375f9c0 was not returned to mpool ucp_requests
[1715931988.174913] [node130:2696142:0]          mpool.c:43   UCX  WARN  object 0x1375fb80 was not returned to mpool ucp_requests
[1715931988.174916] [node130:2696142:0]          mpool.c:43   UCX  WARN  object 0x1375fd40 was not returned to mpool ucp_requests
[1715931988.190279] [node130:2696143:0]          mpool.c:43   UCX  WARN  object 0x14295ac0 was not returned to mpool ucp_requests
[1715931988.190290] [node130:2696143:0]          mpool.c:43   UCX  WARN  object 0x14295c80 was not returned to mpool ucp_requests
[1715931988.190294] [node130:2696143:0]          mpool.c:43   UCX  WARN  object 0x14295e40 was not returned to mpool ucp_requests
[1715931988.190298] [node130:2696143:0]          mpool.c:43   UCX  WARN  object 0x14296000 was not returned to mpool ucp_requests
[1715931988.195371] [node130:2696145:0]          mpool.c:43   UCX  WARN  object 0x12e72900 was not returned to mpool ucp_requests
[1715931988.195383] [node130:2696145:0]          mpool.c:43   UCX  WARN  object 0x12e72ac0 was not returned to mpool ucp_requests
[1715931988.195387] [node130:2696145:0]          mpool.c:43   UCX  WARN  object 0x12e72c80 was not returned to mpool ucp_requests
[1715931988.195391] [node130:2696145:0]          mpool.c:43   UCX  WARN  object 0x12e72e40 was not returned to mpool ucp_requests
[1715931988.195394] [node130:2696145:0]          mpool.c:43   UCX  WARN  object 0x12e73380 was not returned to mpool ucp_requests
[1715931988.176791] [node130:2696148:0]          mpool.c:43   UCX  WARN  object 0x142a97c0 was not returned to mpool ucp_requests
[1715931988.176803] [node130:2696148:0]          mpool.c:43   UCX  WARN  object 0x142a9980 was not returned to mpool ucp_requests
[1715931988.176806] [node130:2696148:0]          mpool.c:43   UCX  WARN  object 0x142a9b40 was not returned to mpool ucp_requests
[1715931988.180748] [node130:2696149:0]          mpool.c:43   UCX  WARN  object 0x12d4e640 was not returned to mpool ucp_requests
[1715931988.180763] [node130:2696149:0]          mpool.c:43   UCX  WARN  object 0x12d4eb80 was not returned to mpool ucp_requests
[1715931988.180767] [node130:2696149:0]          mpool.c:43   UCX  WARN  object 0x12d4ef00 was not returned to mpool ucp_requests
[1715931988.188569] [node130:2696151:0]          mpool.c:43   UCX  WARN  object 0x141655c0 was not returned to mpool ucp_requests
[1715931988.188582] [node130:2696151:0]          mpool.c:43   UCX  WARN  object 0x14165cc0 was not returned to mpool ucp_requests
[1715931988.188586] [node130:2696151:0]          mpool.c:43   UCX  WARN  object 0x14165e80 was not returned to mpool ucp_requests
[1715931988.185628] [node130:2696154:0]          mpool.c:43   UCX  WARN  object 0x12d717c0 was not returned to mpool ucp_requests
[1715931988.185646] [node130:2696154:0]          mpool.c:43   UCX  WARN  object 0x12d71b40 was not returned to mpool ucp_requests
[1715931988.185651] [node130:2696154:0]          mpool.c:43   UCX  WARN  object 0x12d71d00 was not returned to mpool ucp_requests
[1715931988.199834] [node130:2696155:0]          mpool.c:43   UCX  WARN  object 0x13d2d640 was not returned to mpool ucp_requests
[1715931988.199846] [node130:2696155:0]          mpool.c:43   UCX  WARN  object 0x13d2dd40 was not returned to mpool ucp_requests
[1715931988.199850] [node130:2696155:0]          mpool.c:43   UCX  WARN  object 0x13d2df00 was not returned to mpool ucp_requests
[1715931988.175677] [node130:2696160:0]          mpool.c:43   UCX  WARN  object 0x13889b80 was not returned to mpool ucp_requests
[1715931988.175701] [node130:2696160:0]          mpool.c:43   UCX  WARN  object 0x13889d40 was not returned to mpool ucp_requests
[1715931988.175704] [node130:2696160:0]          mpool.c:43   UCX  WARN  object 0x13889f00 was not returned to mpool ucp_requests
[1715931988.198593] [node130:2696161:0]          mpool.c:43   UCX  WARN  object 0x13cf8c00 was not returned to mpool ucp_requests
[1715931988.198604] [node130:2696161:0]          mpool.c:43   UCX  WARN  object 0x13cf8dc0 was not returned to mpool ucp_requests
[1715931988.198608] [node130:2696161:0]          mpool.c:43   UCX  WARN  object 0x13cf8f80 was not returned to mpool ucp_requests
[1715931988.175004] [node130:2696162:0]          mpool.c:43   UCX  WARN  object 0x12ac7c80 was not returned to mpool ucp_requests
[1715931988.175017] [node130:2696162:0]          mpool.c:43   UCX  WARN  object 0x12ac7e40 was not returned to mpool ucp_requests
[1715931988.175021] [node130:2696162:0]          mpool.c:43   UCX  WARN  object 0x12ac8000 was not returned to mpool ucp_requests
[1715931988.227087] [node130:2696147:0]          mpool.c:43   UCX  WARN  object 0x13b6c440 was not returned to mpool ucp_requests
[1715931988.227099] [node130:2696147:0]          mpool.c:43   UCX  WARN  object 0x13b6cd00 was not returned to mpool ucp_requests
[1715931988.227103] [node130:2696147:0]          mpool.c:43   UCX  WARN  object 0x13b6d080 was not returned to mpool ucp_requests
[1715931988.243387] [node130:2696153:0]          mpool.c:43   UCX  WARN  object 0x13efc780 was not returned to mpool ucp_requests
[1715931988.243401] [node130:2696153:0]          mpool.c:43   UCX  WARN  object 0x13efc940 was not returned to mpool ucp_requests
[1715931988.243405] [node130:2696153:0]          mpool.c:43   UCX  WARN  object 0x13efce80 was not returned to mpool ucp_requests
[1715931988.245660] [node130:2696144:0]          mpool.c:43   UCX  WARN  object 0x14415980 was not returned to mpool ucp_requests
[1715931988.245670] [node130:2696144:0]          mpool.c:43   UCX  WARN  object 0x14415b40 was not returned to mpool ucp_requests
[1715931988.245675] [node130:2696144:0]          mpool.c:43   UCX  WARN  object 0x14415d00 was not returned to mpool ucp_requests
[1715931988.245678] [node130:2696144:0]          mpool.c:43   UCX  WARN  object 0x14415ec0 was not returned to mpool ucp_requests
[1715931988.246002] [node130:2696156:0]          mpool.c:43   UCX  WARN  object 0x13fe2800 was not returned to mpool ucp_requests
[1715931988.246012] [node130:2696156:0]          mpool.c:43   UCX  WARN  object 0x13fe2d40 was not returned to mpool ucp_requests
[1715931988.246018] [node130:2696156:0]          mpool.c:43   UCX  WARN  object 0x13fe2f00 was not returned to mpool ucp_requests
[1715931988.249827] [node130:2696150:0]          mpool.c:43   UCX  WARN  object 0x133ce340 was not returned to mpool ucp_requests
[1715931988.249838] [node130:2696150:0]          mpool.c:43   UCX  WARN  object 0x133cec00 was not returned to mpool ucp_requests
[1715931988.249842] [node130:2696150:0]          mpool.c:43   UCX  WARN  object 0x133cef80 was not returned to mpool ucp_requests
[1715931988.264115] [node130:2696157:0]          mpool.c:43   UCX  WARN  object 0x13437d00 was not returned to mpool ucp_requests
[1715931988.264133] [node130:2696157:0]          mpool.c:43   UCX  WARN  object 0x13438080 was not returned to mpool ucp_requests
[1715931988.264138] [node130:2696157:0]          mpool.c:43   UCX  WARN  object 0x13438240 was not returned to mpool ucp_requests
[1715931988.286933] [node130:2696164:0]          mpool.c:43   UCX  WARN  object 0x13762880 was not returned to mpool ucp_requests
[1715931988.286947] [node130:2696164:0]          mpool.c:43   UCX  WARN  object 0x13762c00 was not returned to mpool ucp_requests
[1715931988.286950] [node130:2696164:0]          mpool.c:43   UCX  WARN  object 0x13762dc0 was not returned to mpool ucp_requests
[1715931988.287927] [node130:2696158:0]          mpool.c:43   UCX  WARN  object 0x143b55c0 was not returned to mpool ucp_requests
[1715931988.287938] [node130:2696158:0]          mpool.c:43   UCX  WARN  object 0x143b5b00 was not returned to mpool ucp_requests
[1715931988.287941] [node130:2696158:0]          mpool.c:43   UCX  WARN  object 0x143b5cc0 was not returned to mpool ucp_requests
[1715931988.290753] [node130:2696146:0]          mpool.c:43   UCX  WARN  object 0x13c61a40 was not returned to mpool ucp_requests
[1715931988.290767] [node130:2696146:0]          mpool.c:43   UCX  WARN  object 0x13c61c00 was not returned to mpool ucp_requests
[1715931988.290771] [node130:2696146:0]          mpool.c:43   UCX  WARN  object 0x13c61dc0 was not returned to mpool ucp_requests
[1715931988.290774] [node130:2696146:0]          mpool.c:43   UCX  WARN  object 0x13c61f80 was not returned to mpool ucp_requests
[1715931988.290778] [node130:2696146:0]          mpool.c:43   UCX  WARN  object 0x13c624c0 was not returned to mpool ucp_requests


-------------------------------------------------------------------------------
                          DFT DISPERSION CORRECTION                            
                                                                               
                              DFTD3 V3.1  Rev 1                                
                          USING Becke-Johnson damping                          
-------------------------------------------------------------------------------
The PBE0 functional is recognized
Active option DFTDOPT                   ...         4   

molecular C6(AA) [au] = 70641.607230 


            DFT-D V3
 parameters
 s6 scaling factor         :     1.0000 
 a1 scaling factor         :     0.4145 
 s8 scaling factor         :     1.2177 
 a2 scaling factor         :     4.8593 
 ad hoc parameters k1-k3   :    16.0000     1.3333    -4.0000 

 Edisp/kcal,au: -74.566627884781  -0.118829472722 
 E6   /kcal   : -48.065793583 
 E8   /kcal   : -26.500834302 
 % E8         :  35.539805210 

-------------------------   ----------------
Dispersion correction           -0.118829473
-------------------------   ----------------


-------------------------   --------------------
FINAL SINGLE POINT ENERGY     -1805.030359035648
-------------------------   --------------------


           ************************************************************
           *        Program running with 30 parallel MPI-processes    *
           *              working on a common directory               *
           ************************************************************
------------------------------------------------------------------------------
                         ORCA SCF GRADIENT CALCULATION
------------------------------------------------------------------------------

 ... reading COSX grid (gridx3)
Gradient of the Kohn-Sham DFT energy:
Kohn-Sham wavefunction type      ... RKS
Hartree-Fock exchange scaling    ...    0.250
Number of operators              ...    1
Number of atoms                  ...   82
Basis set dimensions             ... 1542
Integral neglect threshold       ... 2.5e-11
Integral primitive cutoff        ... 2.5e-12
SHARK Integral package           ... ON

Nuc. rep. gradient       (SHARK) ... done (  0.0 sec)
HCore & Overlap gradient (SHARK) ... done (  1.4 sec)
RI-J gradient            (SHARK) ... done ( 10.1 sec)
COSX-gradient                    ... done ( 51.1 sec)
Exchange-correlation gradient    ... done
Dispersion correction            ... done

------------------
CARTESIAN GRADIENT
------------------

   1   O   :   -0.000052976    0.000049337   -0.000026642
   2   O   :    0.000126901    0.000016890    0.000124508
   3   N   :    0.000007703    0.000008804   -0.000010990
   4   N   :    0.000079921    0.000006866    0.000050362
   5   C   :   -0.000016840   -0.000041675    0.000006567
   6   C   :   -0.000045816    0.000112357    0.000042118
   7   H   :    0.000078805   -0.000155491   -0.000087073
   8   C   :   -0.000000347    0.000004833   -0.000002499
   9   C   :   -0.000020803    0.000007696   -0.000022681
  10   H   :   -0.000013923    0.000018314   -0.000015389
  11   C   :   -0.000009417    0.000005310   -0.000013209
  12   H   :   -0.000000927   -0.000001463    0.000006348
  13   C   :    0.000000301    0.000007029    0.000001506
  14   H   :    0.000001282   -0.000001184    0.000001687
  15   C   :   -0.000000773   -0.000000239   -0.000002624
  16   H   :   -0.000001384    0.000002519   -0.000004085
  17   C   :    0.000004840   -0.000000375   -0.000004235
  18   H   :    0.000002434   -0.000002615    0.000018146
  19   C   :    0.000006689    0.000022269   -0.000004955
  20   C   :    0.000006053    0.000014357    0.000002082
  21   H   :    0.000003320    0.000000931   -0.000023345
  22   H   :    0.000004016    0.000014431   -0.000009216
  23   H   :    0.000001556    0.000012956   -0.000009343
  24   C   :    0.000003326    0.000016784   -0.000007271
  25   H   :    0.000003694    0.000011863   -0.000003401
  26   H   :    0.000003794    0.000018954   -0.000008531
  27   H   :   -0.000055249    0.000062276   -0.000096125
  28   C   :    0.000002511    0.000018797   -0.000003903
  29   H   :    0.000004638    0.000017297   -0.000002863
  30   H   :    0.000005281    0.000014514   -0.000000934
  31   H   :    0.000005723    0.000015088   -0.000001640
  32   C   :    0.000000231    0.000008354    0.000004612
  33   C   :    0.000013226   -0.000020855   -0.000004172
  34   C   :   -0.000010550   -0.000012914   -0.000006488
  35   H   :   -0.000014827   -0.000001861   -0.000011703
  36   C   :   -0.000005937   -0.000000179   -0.000012222
  37   H   :   -0.000007557   -0.000007496   -0.000011533
  38   C   :   -0.000009572   -0.000000485   -0.000014284
  39   H   :   -0.000004852   -0.000002970   -0.000013246
  40   C   :   -0.000002584   -0.000006382   -0.000024973
  41   H   :   -0.000009796    0.000013976   -0.000010492
  42   C   :   -0.000020837   -0.000002069    0.000000684
  43   C   :   -0.000001416   -0.000015980   -0.000006287
  44   H   :    0.000007458   -0.000002013   -0.000006315
  45   H   :   -0.000004727   -0.000009005    0.000004355
  46   H   :   -0.000009386   -0.000035502   -0.000026563
  47   C   :    0.000006046   -0.000023769    0.000001064
  48   H   :   -0.000028534   -0.000022765   -0.000029411
  49   H   :   -0.000006890    0.000001904    0.000002309
  50   H   :    0.000038603    0.000002743    0.000030365
  51   C   :   -0.000014626   -0.000000501    0.000002021
  52   H   :    0.000013177   -0.000022663    0.000033373
  53   H   :   -0.000002694   -0.000010691    0.000006239
  54   H   :   -0.000014432   -0.000019642    0.000004283
  55   C   :   -0.000251618   -0.000076310   -0.000268851
  56   C   :    0.000106549    0.000043683    0.000078229
  57   C   :    0.000012272    0.000007520   -0.000014990
  58   H   :    0.000053367   -0.000054701    0.000076598
  59   C   :   -0.000010972    0.000006500   -0.000011655
  60   H   :   -0.000003778    0.000006083   -0.000017301
  61   C   :   -0.000000199   -0.000004286   -0.000012640
  62   H   :   -0.000004738   -0.000002507   -0.000017451
  63   C   :   -0.000014089    0.000002488   -0.000004157
  64   H   :   -0.000008930   -0.000007402   -0.000013980
  65   C   :   -0.000006817   -0.000011993   -0.000024107
  66   H   :   -0.000018840    0.000057224    0.000036090
  67   H   :    0.000000951   -0.000004586    0.000014297
  68   O   :   -0.000023384    0.000062907    0.000031844
  69   C   :   -0.000006012   -0.000004012    0.000019268
  70   C   :    0.000000300    0.000005222    0.000013782
  71   C   :    0.000001408    0.000001218    0.000009612
  72   H   :    0.000001000    0.000001833    0.000012259
  73   C   :   -0.000000491    0.000001913    0.000017045
  74   H   :    0.000000238   -0.000002433    0.000016621
  75   C   :    0.000002908    0.000000921    0.000017071
  76   H   :    0.000001268   -0.000001117    0.000018985
  77   C   :    0.000003203    0.000006598    0.000012849
  78   H   :    0.000003248    0.000004993    0.000014168
  79   C   :    0.000002411    0.000006234    0.000008246
  80   H   :    0.000004206    0.000007608    0.000008943
  81   O   :    0.000013678    0.000004312   -0.000006204
  82   H   :   -0.000006619    0.000004480    0.000007326

Difference to translation invariance:
           :   -0.0001056254    0.0001490561   -0.0001741177

Difference to rotation invariance:
           :    0.0044820021   -0.0012964776    0.0006634809

Norm of the cartesian gradient     ...    0.0005747010
RMS gradient                       ...    0.0000366416
MAX gradient                       ...    0.0002688506

-------
TIMINGS
-------

Total SCF gradient time            ...       95.038 sec

One electron gradient       ....       1.416 sec  (  1.5%)
RI-J Coulomb gradient       ....      10.088 sec  ( 10.6%)
COSX gradient               ....      51.116 sec  ( 53.8%)
XC gradient                 ....       8.272 sec  (  8.7%)
CPCM gradient               ....       2.727 sec  (  2.9%)
   A-Matrix (El+Nuc)        ....       0.834 sec  (  0.9%)
   Potential                ....       1.893 sec  (  2.0%)

Maximum memory used throughout the entire SCFGRAD-calculation: 363.7 MB
------------------------------------------------------------------------------
                         ORCA GEOMETRY RELAXATION STEP
------------------------------------------------------------------------------

Reading the OPT-File                    .... done
Getting information on internals        .... done
Copying old internal coords+grads       .... done
Making the new internal coordinates     .... (new redundants).... done
Validating the new internal coordinates .... (new redundants).... done
Calculating the B-matrix                .... done
Calculating the G,G- and P matrices     .... done
Transforming gradient to internals      .... done
Projecting the internal gradient        .... done
Number of atoms                         ....  82
Number of internal coordinates          .... 455
Current Energy                          .... -1805.030359036 Eh
Current gradient norm                   ....     0.000574701 Eh/bohr
Maximum allowed component of the step   ....  0.150
Current trust radius                    ....  0.300
Evaluating the initial hessian          ....  (Almloef) done
Projecting the Hessian                  .... done
Forming the augmented Hessian           .... done
Diagonalizing the augmented Hessian     .... done
Last element of RFO vector              ....  0.996718907
Lowest eigenvalues of augmented Hessian:
 -0.000040941  0.000558337  0.000798703  0.000991230  0.009370846
Length of the computed step             ....  0.081207291
The final length of the internal step   ....  0.081207291
Converting the step to cartesian space:
 Initial RMS(Int)=    0.0038070565
Transforming coordinates:
 Iter   0:  RMS(Cart)=    0.0316194154 RMS(Int)=    0.0038085161
 Iter   1:  RMS(Cart)=    0.0002630337 RMS(Int)=    0.0000743625
 Iter   2:  RMS(Cart)=    0.0000041492 RMS(Int)=    0.0000005221
 Iter   3:  RMS(Cart)=    0.0000007717 RMS(Int)=    0.0000001631
 Iter   4:  RMS(Cart)=    0.0000003501 RMS(Int)=    0.0000000740
 Iter   5:  RMS(Cart)=    0.0000001604 RMS(Int)=    0.0000000339
 Iter   6:  RMS(Cart)=    0.0000000735 RMS(Int)=    0.0000000156
done
Storing new coordinates                 .... done

                                .--------------------.
          ----------------------|Geometry convergence|-------------------------
          Item                value                   Tolerance       Converged
          ---------------------------------------------------------------------
          RMS gradient        0.0000700583            0.0001000000      YES
          MAX gradient        0.0005515977            0.0003000000      NO
          RMS step            0.0038070565            0.0020000000      NO
          MAX step            0.0544751931            0.0040000000      NO
          ........................................................
          Max(Bonds)      0.0288      Max(Angles)    0.14
          Max(Dihed)        1.10      Max(Improp)    0.00
          ---------------------------------------------------------------------

The optimization has not yet converged - more geometry cycles are needed


    ---------------------------------------------------------------------------
                         Redundant Internal Coordinates
                            (Angstroem and degrees)

        Definition                    Value    dE/dq     Step     New-Value
    ----------------------------------------------------------------------------
     1. B(C   4,O   0)                1.2323 -0.000034  0.0000    1.2323   
     2. B(C   4,N   2)                1.3214  0.000149 -0.0001    1.3214   
     3. B(C   5,C   4)                1.5286  0.000142 -0.0001    1.5284   
     4. B(C   5,N   3)                1.5428  0.000214 -0.0003    1.5425   
     5. B(H   6,C   5)                1.0918  0.000015  0.0000    1.0919   
     6. B(C   7,C   5)                1.5012  0.000026 -0.0000    1.5012   
     7. B(C   8,C   7)                1.3907  0.000000 -0.0000    1.3907   
     8. B(H   9,C   8)                1.0835 -0.000008  0.0000    1.0836   
     9. B(C  10,C   8)                1.3861  0.000012 -0.0000    1.3861   
    10. B(H  11,C  10)                1.0841 -0.000006  0.0000    1.0841   
    11. B(C  12,C  10)                1.3872 -0.000005  0.0000    1.3872   
    12. B(H  13,C  12)                1.0843  0.000003  0.0000    1.0843   
    13. B(C  14,C  12)                1.3890 -0.000010  0.0000    1.3890   
    14. B(H  15,C  14)                1.0840  0.000000 -0.0000    1.0840   
    15. B(C  16,C   7)                1.3926  0.000001  0.0000    1.3926   
    16. B(C  16,C  14)                1.3854 -0.000005  0.0000    1.3854   
    17. B(H  17,C  16)                1.0841 -0.000005  0.0000    1.0841   
    18. B(C  18,N   2)                1.4711  0.000085 -0.0001    1.4710   
    19. B(C  19,C  18)                1.5243 -0.000001  0.0000    1.5243   
    20. B(H  20,C  19)                1.0907 -0.000000  0.0000    1.0907   
    21. B(H  21,C  19)                1.0924  0.000000 -0.0000    1.0924   
    22. B(H  22,C  19)                1.0928  0.000000 -0.0000    1.0928   
    23. B(C  23,C  18)                1.5246 -0.000042  0.0001    1.5246   
    24. B(H  24,C  23)                1.0928 -0.000000  0.0000    1.0928   
    25. B(H  25,C  23)                1.0926  0.000000 -0.0000    1.0926   
    26. B(H  26,C  23)                1.0904 -0.000093  0.0001    1.0906   
    27. B(C  27,C  18)                1.5219  0.000006 -0.0000    1.5219   
    28. B(H  28,C  27)                1.0913  0.000000 -0.0000    1.0913   
    29. B(H  29,C  27)                1.0928  0.000000 -0.0000    1.0928   
    30. B(H  30,C  27)                1.0930 -0.000000  0.0000    1.0930   
    31. B(C  31,N   3)                1.4669  0.000006  0.0000    1.4670   
    32. B(C  32,C  31)                1.3987  0.000002  0.0000    1.3987   
    33. B(C  33,C  32)                1.4025  0.000006 -0.0000    1.4025   
    34. B(H  34,C  33)                1.0820 -0.000004  0.0000    1.0820   
    35. B(C  35,C  33)                1.3802 -0.000003  0.0000    1.3802   
    36. B(H  36,C  35)                1.0841  0.000000 -0.0000    1.0841   
    37. B(C  37,C  35)                1.3866 -0.000006  0.0000    1.3866   
    38. B(H  38,C  37)                1.0833  0.000001 -0.0000    1.0833   
    39. B(C  39,C  37)                1.3774 -0.000004  0.0000    1.3774   
    40. B(C  39,C  31)                1.3891  0.000009 -0.0000    1.3891   
    41. B(H  40,C  39)                1.0812 -0.000003  0.0000    1.0812   
    42. B(C  41,C  32)                1.5405 -0.000008  0.0000    1.5406   
    43. B(C  42,C  41)                1.5353  0.000001 -0.0000    1.5353   
    44. B(H  43,C  42)                1.0903 -0.000014  0.0000    1.0903   
    45. B(H  44,C  42)                1.0930  0.000005 -0.0000    1.0930   
    46. B(H  45,C  42)                1.0929  0.000028 -0.0000    1.0928   
    47. B(C  46,C  41)                1.5300  0.000000 -0.0000    1.5300   
    48. B(H  47,C  46)                1.0960  0.000012 -0.0000    1.0959   
    49. B(H  48,C  46)                1.0920  0.000002 -0.0000    1.0920   
    50. B(H  49,C  46)                1.0955 -0.000040  0.0000    1.0955   
    51. B(C  50,C  41)                1.5327 -0.000007  0.0000    1.5327   
    52. B(H  51,C  50)                1.0919 -0.000047  0.0001    1.0920   
    53. B(H  51,H  13)                4.3917 -0.000009 -0.0288    4.3629   
    54. B(H  52,C  50)                1.0932  0.000002 -0.0000    1.0932   
    55. B(H  53,C  50)                1.0910  0.000011 -0.0000    1.0910   
    56. B(C  54,N   3)                1.5356 -0.000006  0.0000    1.5356   
    57. B(C  54,O   1)                1.1906 -0.000020  0.0000    1.1906   
    58. B(C  55,C  54)                1.4657  0.000027 -0.0000    1.4656   
    59. B(C  56,C  55)                1.3952 -0.000014  0.0000    1.3952   
    60. B(H  57,C  56)                1.0834 -0.000103  0.0001    1.0835   
    61. B(C  58,C  56)                1.3828  0.000005 -0.0000    1.3828   
    62. B(H  59,C  58)                1.0837 -0.000001  0.0000    1.0837   
    63. B(C  60,C  58)                1.3890  0.000000  0.0000    1.3890   
    64. B(H  61,C  60)                1.0841  0.000000 -0.0000    1.0841   
    65. B(C  62,C  60)                1.3882 -0.000011  0.0000    1.3882   
    66. B(H  63,C  62)                1.0836 -0.000001  0.0000    1.0836   
    67. B(C  64,C  62)                1.3841 -0.000011  0.0000    1.3841   
    68. B(C  64,C  55)                1.3931  0.000024 -0.0000    1.3931   
    69. B(H  65,C  64)                1.0814  0.000074 -0.0001    1.0813   
    70. B(H  66,N   3)                1.0291  0.000007 -0.0000    1.0291   
    71. B(O  67,H   6)                2.2000  0.000015  0.0013    2.2013   
    72. B(C  68,O  67)                1.2529 -0.000008  0.0000    1.2529   
    73. B(C  69,C  68)                1.5096  0.000016 -0.0000    1.5096   
    74. B(C  70,C  69)                1.3925  0.000004 -0.0000    1.3925   
    75. B(H  71,H  49)                3.7166 -0.000014 -0.0034    3.7132   
    76. B(H  71,C  70)                1.0837 -0.000003  0.0000    1.0837   
    77. B(C  72,C  70)                1.3868  0.000002 -0.0000    1.3868   
    78. B(H  73,C  72)                1.0846 -0.000000  0.0000    1.0846   
    79. B(C  74,C  72)                1.3890 -0.000002  0.0000    1.3890   
    80. B(H  75,C  74)                1.0846 -0.000001  0.0000    1.0846   
    81. B(C  76,C  74)                1.3890 -0.000001 -0.0000    1.3890   
    82. B(H  77,H  11)                4.1639 -0.000012  0.0161    4.1800   
    83. B(H  77,C  76)                1.0846  0.000005 -0.0000    1.0846   
    84. B(C  78,C  76)                1.3867  0.000007 -0.0000    1.3867   
    85. B(C  78,C  69)                1.3925  0.000008 -0.0000    1.3925   
    86. B(H  79,C  78)                1.0836 -0.000001  0.0000    1.0836   
    87. B(O  80,C  68)                1.2594 -0.000041  0.0000    1.2594   
    88. B(H  81,O  80)                1.7942 -0.000019 -0.0000    1.7942   
    89. B(H  81,N   2)                1.0322 -0.000025  0.0000    1.0322   
    90. A(C   4,N   2,H  81)          117.56 -0.000029    0.02    117.58   
    91. A(C  18,N   2,H  81)          117.04 -0.000264    0.03    117.07   
    92. A(C   4,N   2,C  18)          125.40  0.000293   -0.05    125.35   
    93. A(C   5,N   3,C  54)          108.85  0.000552   -0.14    108.72   
    94. A(C  31,N   3,C  54)          119.12 -0.000320    0.05    119.17   
    95. A(C  31,N   3,H  66)          105.74  0.000120    0.02    105.76   
    96. A(C  54,N   3,H  66)          101.29 -0.000124    0.06    101.35   
    97. A(C   5,N   3,H  66)          101.89 -0.000050    0.02    101.91   
    98. A(C   5,N   3,C  31)          117.08 -0.000172    0.01    117.09   
    99. A(O   0,C   4,C   5)          120.72  0.000105   -0.03    120.69   
   100. A(N   2,C   4,C   5)          112.93 -0.000145    0.05    112.97   
   101. A(O   0,C   4,N   2)          126.36  0.000040   -0.02    126.34   
   102. A(N   3,C   5,H   6)          103.79 -0.000079    0.00    103.79   
   103. A(N   3,C   5,C   4)          109.98  0.000303   -0.10    109.88   
   104. A(N   3,C   5,C   7)          111.89 -0.000085    0.02    111.92   
   105. A(H   6,C   5,C   7)          109.31  0.000079    0.01    109.32   
   106. A(C   4,C   5,H   6)          108.08  0.000013   -0.00    108.08   
   107. A(C   4,C   5,C   7)          113.29 -0.000216    0.05    113.35   
   108. A(C   5,H   6,O  67)          166.18  0.000051   -0.00    166.18   
   109. A(C   5,C   7,C   8)          119.14  0.000094   -0.01    119.13   
   110. A(C   8,C   7,C  16)          119.35 -0.000019    0.00    119.35   
   111. A(C   5,C   7,C  16)          121.48 -0.000076    0.01    121.49   
   112. A(H   9,C   8,C  10)          119.88 -0.000010    0.00    119.88   
   113. A(C   7,C   8,C  10)          120.47 -0.000001   -0.00    120.47   
   114. A(C   7,C   8,H   9)          119.64  0.000011   -0.00    119.64   
   115. A(C   8,C  10,C  12)          119.93  0.000011   -0.00    119.93   
   116. A(C   8,C  10,H  11)          119.72 -0.000003    0.00    119.72   
   117. A(H  11,C  10,C  12)          120.35 -0.000008    0.00    120.35   
   118. A(H  13,C  12,C  14)          120.02  0.000000   -0.00    120.01   
   119. A(C  10,C  12,H  13)          120.09  0.000008   -0.00    120.09   
   120. A(C  10,C  12,C  14)          119.89 -0.000009    0.00    119.89   
   121. A(H  15,C  14,C  16)          119.67  0.000001   -0.00    119.67   
   122. A(C  12,C  14,H  15)          120.17  0.000001   -0.00    120.17   
   123. A(C  12,C  14,C  16)          120.16 -0.000002    0.00    120.16   
   124. A(C  14,C  16,H  17)          119.59 -0.000010    0.00    119.59   
   125. A(C   7,C  16,H  17)          120.22 -0.000010    0.00    120.22   
   126. A(C   7,C  16,C  14)          120.19  0.000020   -0.00    120.19   
   127. A(N   2,C  18,C  19)          110.05 -0.000009   -0.00    110.04   
   128. A(C  23,C  18,C  27)          109.58 -0.000033    0.02    109.59   
   129. A(C  19,C  18,C  27)          109.54  0.000034    0.01    109.54   
   130. A(N   2,C  18,C  27)          106.28 -0.000051    0.02    106.30   
   131. A(C  19,C  18,C  23)          111.02 -0.000035    0.00    111.02   
   132. A(N   2,C  18,C  23)          110.26  0.000093   -0.04    110.22   
   133. A(C  18,C  19,H  21)          109.54 -0.000003    0.00    109.55   
   134. A(C  18,C  19,H  20)          111.65  0.000001   -0.00    111.65   
   135. A(H  20,C  19,H  22)          108.59  0.000004   -0.00    108.58   
   136. A(C  18,C  19,H  22)          110.51  0.000003   -0.00    110.51   
   137. A(H  21,C  19,H  22)          108.18 -0.000001    0.00    108.18   
   138. A(H  20,C  19,H  21)          108.26 -0.000005    0.00    108.27   
   139. A(H  25,C  23,H  26)          108.27 -0.000014    0.01    108.28   
   140. A(H  24,C  23,H  26)          108.53  0.000020   -0.01    108.52   
   141. A(C  18,C  23,H  26)          111.59 -0.000008    0.00    111.59   
   142. A(H  24,C  23,H  25)          108.25  0.000000   -0.00    108.25   
   143. A(C  18,C  23,H  25)          109.60 -0.000012    0.01    109.60   
   144. A(C  18,C  23,H  24)          110.51  0.000013   -0.01    110.50   
   145. A(H  29,C  27,H  30)          108.38 -0.000001    0.00    108.38   
   146. A(H  28,C  27,H  30)          108.31 -0.000001    0.00    108.31   
   147. A(C  18,C  27,H  30)          111.06  0.000002   -0.00    111.06   
   148. A(H  28,C  27,H  29)          108.31  0.000000    0.00    108.31   
   149. A(C  18,C  27,H  29)          111.10  0.000001   -0.00    111.10   
   150. A(C  18,C  27,H  28)          109.60 -0.000001    0.00    109.60   
   151. A(N   3,C  31,C  39)          116.43 -0.000083    0.01    116.44   
   152. A(N   3,C  31,C  32)          120.90  0.000091   -0.01    120.89   
   153. A(C  32,C  31,C  39)          122.66 -0.000007   -0.00    122.66   
   154. A(C  31,C  32,C  33)          114.73 -0.000005    0.00    114.73   
   155. A(C  33,C  32,C  41)          115.33 -0.000008    0.00    115.33   
   156. A(C  31,C  32,C  41)          129.92  0.000012    0.00    129.92   
   157. A(H  34,C  33,C  35)          117.98 -0.000005    0.00    117.98   
   158. A(C  32,C  33,C  35)          123.41  0.000007   -0.00    123.40   
   159. A(C  32,C  33,H  34)          118.61 -0.000002    0.00    118.62   
   160. A(H  36,C  35,C  37)          120.54 -0.000000    0.00    120.54   
   161. A(C  33,C  35,C  37)          119.90  0.000000   -0.00    119.90   
   162. A(C  33,C  35,H  36)          119.56  0.000000    0.00    119.56   
   163. A(C  35,C  37,H  38)          121.20  0.000002   -0.00    121.20   
   164. A(H  38,C  37,C  39)          120.04  0.000003   -0.00    120.04   
   165. A(C  35,C  37,C  39)          118.76 -0.000004    0.00    118.76   
   166. A(C  37,C  39,H  40)          120.90 -0.000004    0.00    120.90   
   167. A(C  31,C  39,H  40)          118.58 -0.000006    0.00    118.58   
   168. A(C  31,C  39,C  37)          120.52  0.000009   -0.00    120.52   
   169. A(C  46,C  41,C  50)          107.09  0.000020   -0.02    107.07   
   170. A(C  42,C  41,C  50)          109.28 -0.000004   -0.00    109.28   
   171. A(C  32,C  41,C  50)          108.38  0.000030   -0.02    108.36   
   172. A(C  42,C  41,C  46)          105.95 -0.000015    0.02    105.97   
   173. A(C  32,C  41,C  46)          117.69 -0.000007    0.00    117.69   
   174. A(C  32,C  41,C  42)          108.23 -0.000025    0.02    108.25   
   175. A(H  44,C  42,H  45)          108.00  0.000011   -0.00    108.00   
   176. A(H  43,C  42,H  45)          108.18  0.000005   -0.00    108.18   
   177. A(C  41,C  42,H  45)          111.06 -0.000025    0.00    111.07   
   178. A(H  43,C  42,H  44)          107.80 -0.000008    0.00    107.80   
   179. A(C  41,C  42,H  44)          109.16  0.000005   -0.00    109.16   
   180. A(C  41,C  42,H  43)          112.48  0.000011   -0.00    112.48   
   181. A(H  48,C  46,H  49)          104.87 -0.000020    0.01    104.88   
   182. A(H  47,C  46,H  49)          110.82 -0.000009    0.00    110.82   
   183. A(C  41,C  46,H  49)          113.70  0.000027   -0.01    113.69   
   184. A(H  47,C  46,H  48)          105.56  0.000019   -0.01    105.55   
   185. A(C  41,C  46,H  48)          107.94  0.000001   -0.00    107.94   
   186. A(C  41,C  46,H  47)          113.22 -0.000019    0.00    113.22   
   187. A(H  52,C  50,H  53)          107.88  0.000005   -0.00    107.88   
   188. A(H  51,C  50,H  53)          108.23  0.000002    0.00    108.23   
   189. A(C  41,C  50,H  53)          111.95 -0.000012    0.00    111.95   
   190. A(H  51,C  50,H  52)          108.22 -0.000002   -0.00    108.22   
   191. A(C  41,C  50,H  52)          109.46 -0.000002    0.00    109.46   
   192. A(C  41,C  50,H  51)          110.98  0.000008   -0.00    110.98   
   193. A(N   3,C  54,C  55)          119.60 -0.000413    0.08    119.68   
   194. A(O   1,C  54,C  55)          125.74  0.000178   -0.01    125.73   
   195. A(O   1,C  54,N   3)          114.61  0.000224   -0.02    114.59   
   196. A(C  56,C  55,C  64)          120.41 -0.000023    0.00    120.42   
   197. A(C  54,C  55,C  64)          123.58 -0.000264    0.04    123.61   
   198. A(C  54,C  55,C  56)          115.89  0.000286   -0.04    115.85   
   199. A(H  57,C  56,C  58)          120.84 -0.000037    0.01    120.85   
   200. A(C  55,C  56,C  58)          119.67 -0.000002    0.00    119.67   
   201. A(C  55,C  56,H  57)          119.47  0.000039   -0.01    119.46   
   202. A(H  59,C  58,C  60)          120.28 -0.000006    0.00    120.28   
   203. A(C  56,C  58,C  60)          119.96  0.000017   -0.00    119.96   
   204. A(C  56,C  58,H  59)          119.76 -0.000011    0.00    119.76   
   205. A(H  61,C  60,C  62)          119.85  0.000003   -0.00    119.85   
   206. A(C  58,C  60,C  62)          120.27 -0.000007    0.00    120.27   
   207. A(C  58,C  60,H  61)          119.88  0.000004   -0.00    119.88   
   208. A(H  63,C  62,C  64)          119.53  0.000007   -0.00    119.53   
   209. A(C  60,C  62,C  64)          120.22 -0.000011    0.00    120.22   
   210. A(C  60,C  62,H  63)          120.25  0.000004   -0.00    120.25   
   211. A(C  62,C  64,H  65)          119.83  0.000001   -0.00    119.83   
   212. A(C  55,C  64,H  65)          120.72 -0.000026    0.00    120.72   
   213. A(C  55,C  64,C  62)          119.42  0.000026   -0.00    119.42   
   214. A(H   6,O  67,C  68)           90.93 -0.000009    0.02     90.95   
   215. A(O  67,C  68,C  69)          117.94  0.000007   -0.00    117.94   
   216. A(C  69,C  68,O  80)          117.31 -0.000017   -0.00    117.31   
   217. A(O  67,C  68,O  80)          124.73  0.000010    0.00    124.73   
   218. A(C  68,C  69,C  70)          120.36  0.000009    0.00    120.36   
   219. A(C  70,C  69,C  78)          119.04 -0.000007    0.00    119.04   
   220. A(C  68,C  69,C  78)          120.56 -0.000002   -0.00    120.56   
   221. A(H  71,C  70,C  72)          120.31 -0.000006    0.00    120.31   
   222. A(C  69,C  70,C  72)          120.56  0.000002   -0.00    120.56   
   223. A(C  69,C  70,H  71)          119.13  0.000004   -0.00    119.13   
   224. A(C  70,C  72,H  73)          119.94 -0.000002    0.00    119.94   
   225. A(H  73,C  72,C  74)          120.04 -0.000001   -0.00    120.04   
   226. A(C  70,C  72,C  74)          120.01  0.000003   -0.00    120.01   
   227. A(H  75,C  74,C  76)          120.10  0.000000   -0.00    120.10   
   228. A(C  72,C  74,C  76)          119.81  0.000000    0.00    119.81   
   229. A(C  72,C  74,H  75)          120.09 -0.000000    0.00    120.09   
   230. A(H  77,C  76,C  78)          119.93  0.000004   -0.00    119.93   
   231. A(C  74,C  76,C  78)          120.04 -0.000002    0.00    120.04   
   232. A(C  74,C  76,H  77)          120.04 -0.000002    0.00    120.04   
   233. A(C  76,C  78,H  79)          120.29 -0.000001    0.00    120.29   
   234. A(C  69,C  78,H  79)          119.17 -0.000002    0.00    119.17   
   235. A(C  69,C  78,C  76)          120.54  0.000003   -0.00    120.54   
   236. A(C  68,O  80,H  81)          115.38 -0.000015    0.00    115.39   
   237. L(N   2,H  81,O  80,C  18, 2) 178.81  0.000017   -0.00    178.80   
   238. L(N   2,H  81,O  80,C  18, 1) 180.28 -0.000164    0.01    180.28   
   239. D(O   0,C   4,N   2,H  81)   -175.01 -0.000023    0.11   -174.91   
   240. D(C   5,C   4,N   2,H  81)      5.30  0.000075   -0.14      5.16   
   241. D(C   5,C   4,N   2,C  18)   -175.23  0.000117   -0.26   -175.49   
   242. D(O   0,C   4,N   2,C  18)      4.46  0.000019   -0.01      4.45   
   243. D(H   6,C   5,C   4,N   2)    -46.28 -0.000024    0.14    -46.14   
   244. D(H   6,C   5,N   3,C  54)    -74.41 -0.000036   -0.14    -74.55   
   245. D(H   6,C   5,N   3,H  66)     32.05 -0.000018   -0.11     31.94   
   246. D(C   7,C   5,N   3,C  54)    167.85 -0.000042   -0.17    167.68   
   247. D(H   6,C   5,C   4,O   0)    134.02  0.000067   -0.09    133.92   
   248. D(H   6,C   5,N   3,C  31)    146.83  0.000015   -0.07    146.75   
   249. D(N   3,C   5,C   4,O   0)     21.35  0.000001   -0.05     21.30   
   250. D(C   4,C   5,N   3,C  54)     41.02  0.000072   -0.18     40.83   
   251. D(C   7,C   5,C   4,O   0)   -104.70  0.000038   -0.04   -104.74   
   252. D(N   3,C   5,C   4,N   2)   -158.95 -0.000091    0.18   -158.76   
   253. D(C   7,C   5,C   4,N   2)     75.01 -0.000054    0.19     75.19   
   254. D(C   4,C   5,N   3,C  31)    -97.75  0.000123   -0.11    -97.87   
   255. D(C   4,C   5,N   3,H  66)    147.47  0.000091   -0.15    147.32   
   256. D(C   7,C   5,N   3,H  66)    -85.69 -0.000024   -0.14    -85.83   
   257. D(C   7,C   5,N   3,C  31)     29.08  0.000009   -0.10     28.98   
   258. D(O  67,H   6,C   5,N   3)    165.76  0.000209   -0.06    165.69   
   259. D(O  67,H   6,C   5,C   7)    -74.72  0.000105   -0.03    -74.75   
   260. D(O  67,H   6,C   5,C   4)     49.00 -0.000104    0.05     49.05   
   261. D(C   8,C   7,C   5,C   4)   -146.53  0.000133   -0.29   -146.82   
   262. D(C   8,C   7,C   5,H   6)    -25.94  0.000062   -0.25    -26.18   
   263. D(C  16,C   7,C   5,H   6)    152.04  0.000049   -0.21    151.83   
   264. D(C  16,C   7,C   5,C   4)     31.45  0.000120   -0.26     31.20   
   265. D(C   8,C   7,C   5,N   3)     88.45 -0.000035   -0.22     88.23   
   266. D(C  16,C   7,C   5,N   3)    -93.57 -0.000048   -0.18    -93.75   
   267. D(C  10,C   8,C   7,C   5)    178.53 -0.000014    0.03    178.56   
   268. D(H   9,C   8,C   7,C  16)   -178.76  0.000016   -0.04   -178.80   
   269. D(H   9,C   8,C   7,C   5)     -0.74  0.000001   -0.00     -0.74   
   270. D(C  10,C   8,C   7,C  16)      0.51  0.000001   -0.00      0.50   
   271. D(C  12,C  10,C   8,H   9)    179.27 -0.000014    0.03    179.30   
   272. D(H  11,C  10,C   8,H   9)     -0.34 -0.000016    0.03     -0.31   
   273. D(C  12,C  10,C   8,C   7)     -0.00  0.000001   -0.01     -0.01   
   274. D(H  11,C  10,C   8,C   7)   -179.61 -0.000001   -0.01   -179.62   
   275. D(C  14,C  12,C  10,H  11)    179.24  0.000001    0.01    179.25   
   276. D(H  13,C  12,C  10,H  11)     -0.23  0.000002    0.01     -0.22   
   277. D(C  14,C  12,C  10,C   8)     -0.37 -0.000000    0.01     -0.36   
   278. D(H  13,C  12,C  10,C   8)   -179.84 -0.000000    0.01   -179.83   
   279. D(C  16,C  14,C  12,H  13)    179.70 -0.000002    0.00    179.70   
   280. D(H  15,C  14,C  12,H  13)      0.08 -0.000003    0.00      0.08   
   281. D(H  15,C  14,C  12,C  10)   -179.39 -0.000003    0.00   -179.39   
   282. D(C  16,C  14,C  12,C  10)      0.23 -0.000002    0.00      0.23   
   283. D(H  17,C  16,C   7,C   5)      0.77  0.000020   -0.05      0.72   
   284. D(H  17,C  16,C  14,H  15)      0.51 -0.000008    0.02      0.52   
   285. D(H  17,C  16,C  14,C  12)   -179.11 -0.000008    0.02   -179.10   
   286. D(C   7,C  16,C  14,C  12)      0.28  0.000004   -0.02      0.27   
   287. D(H  17,C  16,C   7,C   8)    178.74  0.000009   -0.01    178.73   
   288. D(C   7,C  16,C  14,H  15)    179.90  0.000004   -0.02    179.89   
   289. D(C  14,C  16,C   7,C   8)     -0.65 -0.000003    0.02     -0.63   
   290. D(C  14,C  16,C   7,C   5)   -178.63  0.000008   -0.02   -178.64   
   291. D(C  27,C  18,N   2,H  81)     -2.91  0.000015    0.00     -2.91   
   292. D(C  23,C  18,N   2,H  81)    115.77 -0.000004    0.01    115.78   
   293. D(C  23,C  18,N   2,C   4)    -63.70 -0.000047    0.13    -63.58   
   294. D(C  19,C  18,N   2,H  81)   -121.43  0.000008   -0.01   -121.44   
   295. D(C  27,C  18,N   2,C   4)    177.62 -0.000028    0.12    177.73   
   296. D(C  19,C  18,N   2,C   4)     59.10 -0.000035    0.10     59.20   
   297. D(H  21,C  19,C  18,C  23)    -60.58  0.000042   -0.01    -60.59   
   298. D(H  21,C  19,C  18,N   2)    177.07 -0.000046    0.04    177.10   
   299. D(H  20,C  19,C  18,C  27)   -179.51 -0.000006    0.02   -179.49   
   300. D(H  20,C  19,C  18,C  23)     59.34  0.000034   -0.01     59.33   
   301. D(H  20,C  19,C  18,N   2)    -63.02 -0.000054    0.04    -62.97   
   302. D(H  22,C  19,C  18,C  27)    -58.53  0.000003    0.01    -58.52   
   303. D(H  22,C  19,C  18,C  23)   -179.68  0.000043   -0.01   -179.70   
   304. D(H  22,C  19,C  18,N   2)     57.96 -0.000045    0.04     58.00   
   305. D(H  21,C  19,C  18,C  27)     60.57  0.000002    0.01     60.58   
   306. D(H  26,C  23,C  18,C  27)   -179.89  0.000026   -0.09   -179.98   
   307. D(H  26,C  23,C  18,N   2)     63.47  0.000054   -0.10     63.37   
   308. D(H  25,C  23,C  18,C  27)    -59.96 -0.000004   -0.08    -60.04   
   309. D(H  25,C  23,C  18,C  19)     61.16 -0.000005   -0.05     61.11   
   310. D(H  25,C  23,C  18,N   2)   -176.61  0.000024   -0.08   -176.69   
   311. D(H  24,C  23,C  18,C  27)     59.25 -0.000003   -0.08     59.17   
   312. D(H  26,C  23,C  18,C  19)    -58.76  0.000025   -0.07    -58.83   
   313. D(H  24,C  23,C  18,N   2)    -57.40  0.000025   -0.08    -57.48   
   314. D(H  24,C  23,C  18,C  19)   -179.63 -0.000004   -0.05   -179.68   
   315. D(H  30,C  27,C  18,C  23)   -179.25 -0.000035    0.01   -179.23   
   316. D(H  30,C  27,C  18,C  19)     58.74  0.000007   -0.01     58.73   
   317. D(H  30,C  27,C  18,N   2)    -60.12  0.000029   -0.01    -60.13   
   318. D(H  29,C  27,C  18,C  23)    -58.53 -0.000034    0.01    -58.52   
   319. D(H  29,C  27,C  18,C  19)    179.46  0.000008   -0.01    179.45   
   320. D(H  29,C  27,C  18,N   2)     60.60  0.000029   -0.02     60.59   
   321. D(H  28,C  27,C  18,C  23)     61.12 -0.000035    0.01     61.14   
   322. D(H  28,C  27,C  18,C  19)    -60.89  0.000007   -0.01    -60.90   
   323. D(H  28,C  27,C  18,N   2)   -179.74  0.000029   -0.01   -179.76   
   324. D(C  39,C  31,N   3,C  54)    -65.31 -0.000300    0.49    -64.83   
   325. D(C  39,C  31,N   3,C   5)     69.13  0.000015    0.33     69.46   
   326. D(C  32,C  31,N   3,H  66)      2.30 -0.000097    0.46      2.76   
   327. D(C  39,C  31,N   3,H  66)   -178.26 -0.000056    0.37   -177.89   
   328. D(C  32,C  31,N   3,C  54)    115.25 -0.000341    0.58    115.83   
   329. D(C  32,C  31,N   3,C   5)   -110.32 -0.000026    0.42   -109.89   
   330. D(C  41,C  32,C  31,C  39)    176.58 -0.000106    0.24    176.82   
   331. D(C  41,C  32,C  31,N   3)     -4.02 -0.000062    0.14     -3.88   
   332. D(C  33,C  32,C  31,C  39)     -1.78 -0.000037    0.05     -1.72   
   333. D(C  33,C  32,C  31,N   3)    177.63  0.000006   -0.05    177.58   
   334. D(C  35,C  33,C  32,C  41)   -177.37  0.000066   -0.15   -177.52   
   335. D(C  35,C  33,C  32,C  31)      1.24  0.000009    0.00      1.24   
   336. D(H  34,C  33,C  32,C  41)      2.20  0.000056   -0.14      2.06   
   337. D(H  34,C  33,C  32,C  31)   -179.20 -0.000001    0.01   -179.18   
   338. D(C  37,C  35,C  33,H  34)   -179.43  0.000026   -0.05   -179.48   
   339. D(C  37,C  35,C  33,C  32)      0.14  0.000016   -0.04      0.10   
   340. D(H  36,C  35,C  33,H  34)      0.25  0.000009   -0.02      0.24   
   341. D(H  36,C  35,C  33,C  32)    179.82 -0.000001   -0.00    179.82   
   342. D(C  39,C  37,C  35,H  36)    179.26  0.000004   -0.01    179.25   
   343. D(C  39,C  37,C  35,C  33)     -1.06 -0.000013    0.02     -1.04   
   344. D(H  38,C  37,C  35,H  36)     -0.24  0.000004   -0.01     -0.25   
   345. D(H  38,C  37,C  35,C  33)    179.44 -0.000013    0.03    179.47   
   346. D(H  40,C  39,C  37,H  38)      0.43  0.000009   -0.01      0.41   
   347. D(H  40,C  39,C  37,C  35)   -179.08  0.000009   -0.01   -179.09   
   348. D(C  31,C  39,C  37,H  38)   -179.96 -0.000015    0.03   -179.93   
   349. D(C  31,C  39,C  37,C  35)      0.53 -0.000015    0.03      0.57   
   350. D(H  40,C  39,C  31,C  32)   -179.42  0.000018   -0.03   -179.45   
   351. D(H  40,C  39,C  31,N   3)      1.15 -0.000024    0.06      1.21   
   352. D(C  37,C  39,C  31,C  32)      0.96  0.000042   -0.07      0.88   
   353. D(C  37,C  39,C  31,N   3)   -178.47 -0.000000    0.02   -178.45   
   354. D(C  50,C  41,C  32,C  33)    -61.45  0.000014   -0.11    -61.56   
   355. D(C  50,C  41,C  32,C  31)    120.20  0.000083   -0.29    119.91   
   356. D(C  46,C  41,C  32,C  33)    176.94 -0.000032   -0.07    176.87   
   357. D(C  46,C  41,C  32,C  31)     -1.40  0.000036   -0.26     -1.66   
   358. D(C  42,C  41,C  32,C  33)     56.96  0.000012   -0.11     56.85   
   359. D(C  42,C  41,C  32,C  31)   -121.38  0.000080   -0.29   -121.68   
   360. D(H  44,C  42,C  41,C  50)    -60.87 -0.000002    0.02    -60.85   
   361. D(H  44,C  42,C  41,C  46)     54.20  0.000012    0.01     54.21   
   362. D(H  44,C  42,C  41,C  32)   -178.71 -0.000021    0.03   -178.68   
   363. D(H  43,C  42,C  41,C  50)     58.73 -0.000001    0.02     58.75   
   364. D(H  43,C  42,C  41,C  46)    173.81  0.000013    0.01    173.82   
   365. D(H  43,C  42,C  41,C  32)    -59.10 -0.000021    0.03    -59.07   
   366. D(H  45,C  42,C  41,C  50)   -179.85 -0.000004    0.02   -179.82   
   367. D(H  45,C  42,C  41,C  46)    -64.77  0.000010    0.01    -64.76   
   368. D(H  45,C  42,C  41,C  32)     62.31 -0.000023    0.03     62.35   
   369. D(H  49,C  46,C  41,C  42)   -172.48 -0.000003   -0.05   -172.54   
   370. D(H  49,C  46,C  41,C  32)     66.35  0.000046   -0.09     66.26   
   371. D(H  48,C  46,C  41,C  50)     59.98 -0.000014   -0.05     59.93   
   372. D(H  48,C  46,C  41,C  42)    -56.59 -0.000011   -0.05    -56.63   
   373. D(H  48,C  46,C  41,C  32)   -177.75  0.000038   -0.08   -177.83   
   374. D(H  47,C  46,C  41,C  50)    176.44 -0.000000   -0.05    176.39   
   375. D(H  47,C  46,C  41,C  42)     59.88  0.000002   -0.05     59.82   
   376. D(H  49,C  46,C  41,C  50)    -55.92 -0.000006   -0.05    -55.97   
   377. D(H  47,C  46,C  41,C  32)    -61.29  0.000051   -0.09    -61.38   
   378. D(H  53,C  50,C  41,C  46)   -172.81  0.000010   -0.00   -172.81   
   379. D(H  53,C  50,C  41,C  42)    -58.46  0.000001    0.00    -58.46   
   380. D(H  53,C  50,C  41,C  32)     59.28 -0.000014    0.02     59.30   
   381. D(H  52,C  50,C  41,C  46)    -53.23  0.000007   -0.00    -53.24   
   382. D(H  52,C  50,C  41,C  42)     61.11 -0.000001    0.01     61.12   
   383. D(H  52,C  50,C  41,C  32)    178.85 -0.000017    0.02    178.87   
   384. D(H  51,C  50,C  41,C  46)     66.15  0.000009   -0.01     66.15   
   385. D(H  51,C  50,C  41,C  42)   -179.51  0.000000    0.00   -179.50   
   386. D(H  51,C  50,C  41,C  32)    -61.76 -0.000015    0.02    -61.75   
   387. D(C  55,C  54,N   3,H  66)    111.06 -0.000259    1.09    112.15   
   388. D(C  55,C  54,N   3,C  31)     -4.27 -0.000165    1.00     -3.27   
   389. D(C  55,C  54,N   3,C   5)   -142.07 -0.000194    1.10   -140.97   
   390. D(O   1,C  54,N   3,H  66)    -66.48  0.000017   -0.21    -66.69   
   391. D(O   1,C  54,N   3,C  31)    178.19  0.000111   -0.30    177.89   
   392. D(O   1,C  54,N   3,C   5)     40.39  0.000082   -0.20     40.19   
   393. D(C  64,C  55,C  54,N   3)    -45.54  0.000231   -1.02    -46.56   
   394. D(C  64,C  55,C  54,O   1)    131.71 -0.000079    0.44    132.14   
   395. D(C  56,C  55,C  54,N   3)    138.46  0.000241   -1.04    137.42   
   396. D(C  56,C  55,C  54,O   1)    -44.29 -0.000069    0.41    -43.88   
   397. D(C  58,C  56,C  55,C  64)      1.95  0.000010   -0.02      1.93   
   398. D(C  58,C  56,C  55,C  54)    178.08 -0.000010    0.00    178.08   
   399. D(H  57,C  56,C  55,C  64)   -179.52  0.000030   -0.06   -179.58   
   400. D(H  57,C  56,C  55,C  54)     -3.38  0.000010   -0.04     -3.42   
   401. D(C  60,C  58,C  56,H  57)    179.85 -0.000026    0.05    179.90   
   402. D(C  60,C  58,C  56,C  55)     -1.64 -0.000004    0.00     -1.63   
   403. D(H  59,C  58,C  56,H  57)      0.06 -0.000019    0.03      0.09   
   404. D(H  59,C  58,C  56,C  55)    178.57  0.000003   -0.01    178.56   
   405. D(C  62,C  60,C  58,H  59)    179.75 -0.000009    0.02    179.76   
   406. D(C  62,C  60,C  58,C  56)     -0.05 -0.000002    0.01     -0.04   
   407. D(H  61,C  60,C  58,H  59)      0.11 -0.000006    0.01      0.12   
   408. D(H  61,C  60,C  58,C  56)   -179.68  0.000001   -0.00   -179.68   
   409. D(C  64,C  62,C  60,H  61)   -178.92 -0.000003    0.01   -178.91   
   410. D(C  64,C  62,C  60,C  58)      1.44  0.000000    0.00      1.44   
   411. D(H  63,C  62,C  60,H  61)      0.90 -0.000004    0.01      0.90   
   412. D(H  63,C  62,C  60,C  58)   -178.74 -0.000001   -0.00   -178.74   
   413. D(H  65,C  64,C  62,H  63)      1.00 -0.000009    0.02      1.02   
   414. D(H  65,C  64,C  62,C  60)   -179.18 -0.000010    0.01   -179.17   
   415. D(C  55,C  64,C  62,H  63)    179.06  0.000007   -0.02    179.04   
   416. D(C  55,C  64,C  62,C  60)     -1.13  0.000006   -0.02     -1.15   
   417. D(H  65,C  64,C  55,C  56)    177.47  0.000005   -0.00    177.47   
   418. D(H  65,C  64,C  55,C  54)      1.65  0.000004   -0.03      1.62   
   419. D(C  62,C  64,C  55,C  56)     -0.56 -0.000012    0.03     -0.54   
   420. D(C  62,C  64,C  55,C  54)   -176.39 -0.000013    0.00   -176.38   
   421. D(C  68,O  67,H   6,C   5)     44.89  0.000136   -0.14     44.75   
   422. D(O  80,C  68,O  67,H   6)    -61.64  0.000059    0.01    -61.64   
   423. D(C  69,C  68,O  67,H   6)    116.46  0.000057    0.02    116.48   
   424. D(C  78,C  69,C  68,O  80)      0.11 -0.000011    0.04      0.16   
   425. D(C  78,C  69,C  68,O  67)   -178.14 -0.000009    0.03   -178.10   
   426. D(C  70,C  69,C  68,O  80)    177.88  0.000000    0.05    177.93   
   427. D(C  70,C  69,C  68,O  67)     -0.37  0.000002    0.04     -0.33   
   428. D(C  72,C  70,C  69,C  78)     -0.15  0.000006   -0.00     -0.16   
   429. D(C  72,C  70,C  69,C  68)   -177.95 -0.000005   -0.01   -177.96   
   430. D(H  71,C  70,C  69,C  78)    179.46  0.000009    0.00    179.46   
   431. D(H  71,C  70,C  69,C  68)      1.66 -0.000002   -0.00      1.66   
   432. D(C  74,C  72,C  70,H  71)   -179.55 -0.000009   -0.00   -179.55   
   433. D(C  74,C  72,C  70,C  69)      0.06 -0.000006    0.00      0.06   
   434. D(H  73,C  72,C  70,H  71)      0.32 -0.000005   -0.00      0.32   
   435. D(H  73,C  72,C  70,C  69)    179.93 -0.000002    0.01    179.94   
   436. D(C  76,C  74,C  72,H  73)   -179.85 -0.000004   -0.00   -179.85   
   437. D(C  76,C  74,C  72,C  70)      0.02  0.000000   -0.00      0.02   
   438. D(H  75,C  74,C  72,H  73)      0.03 -0.000001   -0.00      0.03   
   439. D(H  75,C  74,C  72,C  70)    179.91  0.000003    0.00    179.91   
   440. D(C  78,C  76,C  74,H  75)   -179.89  0.000002   -0.00   -179.90   
   441. D(C  78,C  76,C  74,C  72)     -0.01  0.000005   -0.00     -0.01   
   442. D(H  77,C  76,C  74,H  75)     -0.11  0.000004   -0.00     -0.11   
   443. D(H  77,C  76,C  74,C  72)    179.78  0.000007   -0.00    179.78   
   444. D(H  79,C  78,C  76,H  77)     -0.33 -0.000001    0.00     -0.33   
   445. D(H  79,C  78,C  76,C  74)    179.46  0.000001    0.00    179.46   
   446. D(C  69,C  78,C  76,H  77)   -179.87 -0.000007    0.00   -179.87   
   447. D(C  69,C  78,C  76,C  74)     -0.09 -0.000005    0.00     -0.08   
   448. D(H  79,C  78,C  69,C  70)   -179.38 -0.000006    0.00   -179.38   
   449. D(H  79,C  78,C  69,C  68)     -1.59  0.000005    0.01     -1.58   
   450. D(C  76,C  78,C  69,C  70)      0.17 -0.000000   -0.00      0.17   
   451. D(C  76,C  78,C  69,C  68)    177.96  0.000010    0.00    177.97   
   452. D(H  81,O  80,C  68,C  69)   -151.13 -0.000021   -0.00   -151.13   
   453. D(H  81,O  80,C  68,O  67)     26.99 -0.000023    0.01     27.00   
   454. D(C  68,O  80,N   2,C  18)   -139.79 -0.000052    0.18   -139.61   
   455. D(C  68,O  80,N   2,C   4)     40.20 -0.000014    0.08     40.27   
    ----------------------------------------------------------------------------

         *************************************************************
         *                GEOMETRY OPTIMIZATION CYCLE   2            *
         *************************************************************
---------------------------------
CARTESIAN COORDINATES (ANGSTROEM)
---------------------------------
  O      4.879196    1.033956    3.383114
  O      7.664011    1.502461    3.981953
  N      4.999151    2.967869    2.183202
  N      6.125351    2.129537    5.574449
  C      5.097271    2.242685    3.283411
  C      5.526020    3.061071    4.500995
  H      6.366351    3.692715    4.205963
  C      4.428387    3.921914    5.055708
  C      4.752433    5.148221    5.625909
  H      5.789085    5.459968    5.673356
  C      3.758320    5.978422    6.119769
  H      4.024187    6.934525    6.556187
  C      2.429587    5.586728    6.046294
  H      1.649603    6.235309    6.429303
  C      2.098445    4.366611    5.471072
  H      1.060804    4.060515    5.402333
  C      3.092137    3.538312    4.975170
  H      2.822088    2.594622    4.514874
  C      4.518586    2.478907    0.881713
  C      3.095179    1.950156    1.015478
  H      3.045654    1.093516    1.688785
  H      2.727994    1.637029    0.035402
  H      2.430939    2.730415    1.395175
  C      5.454260    1.401199    0.345416
  H      6.472798    1.787353    0.258275
  H      5.121325    1.087284   -0.646752
  H      5.470394    0.524659    0.994097
  C      4.530401    3.677721   -0.055783
  H      4.176932    3.374167   -1.042633
  H      5.539304    4.083725   -0.162457
  H      3.876561    4.471838    0.313782
  C      5.238617    1.709691    6.665038
  C      5.425751    2.186485    7.966623
  C      4.473329    1.743849    8.896158
  H      4.550579    2.085508    9.919857
  C      3.441677    0.884600    8.576413
  H      2.741384    0.579936    9.345836
  C      3.311556    0.413518    7.278811
  H      2.514945   -0.268327    7.006620
  C      4.212516    0.836671    6.326713
  H      4.134594    0.502699    5.301322
  C      6.531037    3.095332    8.537281
  C      7.233782    2.341188    9.675063
  H      6.548196    2.060452   10.474976
  H      8.006456    2.982435   10.106907
  H      7.716389    1.433138    9.305227
  C      7.639616    3.549799    7.585822
  H      8.221438    2.718459    7.171765
  H      8.350889    4.147858    8.159293
  H      7.290306    4.215592    6.789036
  C      5.873503    4.360691    9.099071
  H      5.356955    4.914958    8.312681
  H      6.641137    5.010549    9.527531
  H      5.152274    4.131016    9.884770
  C      7.006412    1.080724    4.880391
  C      7.002744   -0.303490    5.362105
  C      6.976197   -1.290522    4.376402
  H      6.903724   -1.001576    3.334630
  C      7.011048   -2.623777    4.741653
  H      6.966966   -3.391954    3.978547
  C      7.106358   -2.973373    6.082538
  H      7.138749   -4.018994    6.367100
  C      7.167762   -1.989181    7.059673
  H      7.262590   -2.262051    8.104034
  C      7.104391   -0.652302    6.706985
  H      7.166371    0.109307    7.471987
  H      6.835134    2.735000    6.008727
  O      7.743429    5.088064    3.204827
  C      6.813397    5.907384    3.022050
  C      6.912463    7.252486    3.700050
  C      8.006661    7.555408    4.506254
  H      8.798056    6.823641    4.618260
  C      8.081539    8.773592    5.164704
  H      8.937914    8.998733    5.791011
  C      7.059227    9.703311    5.024097
  H      7.115832   10.655815    5.539731
  C      5.963259    9.408739    4.223305
  H      5.161195   10.130536    4.113815
  C      5.891266    8.189657    3.566415
  H      5.034092    7.952047    2.947626
  O      5.780453    5.679552    2.338606
  H      5.291492    3.956419    2.234703

----------------------------
CARTESIAN COORDINATES (A.U.)
----------------------------
  NO LB      ZA    FRAG     MASS         X           Y           Z
   0 O     8.0000    0    15.999    9.220345    1.953894    6.393159
   1 O     8.0000    0    15.999   14.482882    2.839240    7.524801
   2 N     7.0000    0    14.007    9.447027    5.608460    4.125655
   3 N     7.0000    0    14.007   11.575236    4.024241   10.534182
   4 C     6.0000    0    12.011    9.632446    4.238060    6.204747
   5 C     6.0000    0    12.011   10.442665    5.784586    8.505649
   6 H     1.0000    0     1.008   12.030660    6.978220    7.948118
   7 C     6.0000    0    12.011    8.368438    7.411343    9.553903
   8 C     6.0000    0    12.011    8.980796    9.728729   10.631426
   9 H     1.0000    0     1.008   10.939784   10.317844   10.721089
  10 C     6.0000    0    12.011    7.102195   11.297580   11.564687
  11 H     1.0000    0     1.008    7.604610   13.104353   12.389399
  12 C     6.0000    0    12.011    4.591254   10.557387   11.425841
  13 H     1.0000    0     1.008    3.117297   11.783026   12.149621
  14 C     6.0000    0    12.011    3.965486    8.251699   10.338827
  15 H     1.0000    0     1.008    2.004628    7.673261   10.208930
  16 C     6.0000    0    12.011    5.843292    6.686441    9.401708
  17 H     1.0000    0     1.008    5.332974    4.903125    8.531876
  18 C     6.0000    0    12.011    8.538890    4.684455    1.666197
  19 C     6.0000    0    12.011    5.849041    3.685261    1.918975
  20 H     1.0000    0     1.008    5.755453    2.066445    3.191340
  21 H     1.0000    0     1.008    5.155161    3.093537    0.066900
  22 H     1.0000    0     1.008    4.593810    5.159736    2.636499
  23 C     6.0000    0    12.011   10.307058    2.647882    0.652742
  24 H     1.0000    0     1.008   12.231815    3.377607    0.488069
  25 H     1.0000    0     1.008    9.677902    2.054669   -1.222185
  26 H     1.0000    0     1.008   10.337547    0.991462    1.878570
  27 C     6.0000    0    12.011    8.561216    6.949885   -0.105414
  28 H     1.0000    0     1.008    7.893257    6.376252   -1.970291
  29 H     1.0000    0     1.008   10.467767    7.717122   -0.306999
  30 H     1.0000    0     1.008    7.325639    8.450550    0.592962
  31 C     6.0000    0    12.011    9.899552    3.230849   12.595096
  32 C     6.0000    0    12.011   10.253183    4.131857   15.054736
  33 C     6.0000    0    12.011    8.453367    3.295397   16.811302
  34 H     1.0000    0     1.008    8.599348    3.941039   18.745812
  35 C     6.0000    0    12.011    6.503828    1.671653   16.207071
  36 H     1.0000    0     1.008    5.180465    1.095920   17.661071
  37 C     6.0000    0    12.011    6.257934    0.781435   13.754959
  38 H     1.0000    0     1.008    4.752558   -0.507064   13.240592
  39 C     6.0000    0    12.011    7.960502    1.581079   11.955755
  40 H     1.0000    0     1.008    7.813251    0.949963   10.018047
  41 C     6.0000    0    12.011   12.341871    5.849330   16.133124
  42 C     6.0000    0    12.011   13.669866    4.424204   18.283219
  43 H     1.0000    0     1.008   12.374296    3.893689   19.794835
  44 H     1.0000    0     1.008   15.130010    5.635985   19.099286
  45 H     1.0000    0     1.008   14.581863    2.708239   17.584331
  46 C     6.0000    0    12.011   14.436783    6.708148   14.335126
  47 H     1.0000    0     1.008   15.536267    5.137142   13.552672
  48 H     1.0000    0     1.008   15.780892    7.838315   15.418829
  49 H     1.0000    0     1.008   13.776681    7.966314   12.829420
  50 C     6.0000    0    12.011   11.099311    8.240511   17.194752
  51 H     1.0000    0     1.008   10.123177    9.287925   15.708691
  52 H     1.0000    0     1.008   12.549930    9.468565   18.004425
  53 H     1.0000    0     1.008    9.736387    7.806489   18.679508
  54 C     6.0000    0    12.011   13.240200    2.042271    9.222602
  55 C     6.0000    0    12.011   13.233269   -0.573513   10.132911
  56 C     6.0000    0    12.011   13.183102   -2.438734    8.270201
  57 H     1.0000    0     1.008   13.046147   -1.892705    6.301538
  58 C     6.0000    0    12.011   13.248961   -4.958220    8.960426
  59 H     1.0000    0     1.008   13.165658   -6.409863    7.518364
  60 C     6.0000    0    12.011   13.429069   -5.618860   11.494331
  61 H     1.0000    0     1.008   13.490281   -7.594798   12.032076
  62 C     6.0000    0    12.011   13.545107   -3.759007   13.340848
  63 H     1.0000    0     1.008   13.724305   -4.274656   15.314404
  64 C     6.0000    0    12.011   13.425354   -1.232672   12.674364
  65 H     1.0000    0     1.008   13.542478    0.206560   14.120009
  66 H     1.0000    0     1.008   12.916531    5.168401   11.354849
  67 O     8.0000    0    15.999   14.632960    9.615047    6.056245
  68 C     6.0000    0    12.011   12.875454   11.163337    5.710848
  69 C     6.0000    0    12.011   13.062663   13.705211    6.992081
  70 C     6.0000    0    12.011   15.130396   14.277652    8.515586
  71 H     1.0000    0     1.008   16.625916   12.894812    8.727247
  72 C     6.0000    0    12.011   15.271895   16.579686    9.759875
  73 H     1.0000    0     1.008   16.890210   17.005141   10.943425
  74 C     6.0000    0    12.011   13.340005   18.336600    9.494168
  75 H     1.0000    0     1.008   13.446973   20.136573   10.468574
  76 C     6.0000    0    12.011   11.268926   17.779941    7.980890
  77 H     1.0000    0     1.008    9.753245   19.143939    7.773984
  78 C     6.0000    0    12.011   11.132879   15.476209    6.739547
  79 H     1.0000    0     1.008    9.513055   15.027191    5.570207
  80 O     8.0000    0    15.999   10.923473   10.732798    4.419325
  81 H     1.0000    0     1.008    9.999471    7.476548    4.222977

--------------------------------
INTERNAL COORDINATES (ANGSTROEM)
--------------------------------
 O      0   0   0     0.000000000000     0.00000000     0.00000000
 O      1   0   0     2.886745148026     0.00000000     0.00000000
 N      1   2   0     2.279078098566    85.45322518     0.00000000
 N      2   1   3     2.301465081683    62.79413222    98.56556543
 C      1   2   3     1.232283258838    71.75217052   335.20108993
 C      5   1   2     1.528428627410   120.69019505   296.38563204
 H      6   5   1     1.091867115918   108.08278532   133.92413044
 C      6   5   1     1.501184749208   113.34734208   255.25737463
 C      8   6   5     1.390670425530   119.13055478   213.17949225
 H      9   8   6     1.083551833042   119.64248277   359.25640652
 C      9   8   6     1.386142364423   120.47162661   178.56414714
 H     11   9   8     1.084102752946   119.71972757   180.37987090
 C     11   9   8     1.387210656464   119.93135521     0.00000000
 H     13  11   9     1.084309832183   120.09336341   180.17007320
 C     13  11   9     1.388964495217   119.88957888   359.64001585
 H     15  13  11     1.084029327022   120.16626934   180.61435928
 C     15  13  11     1.385432108141   120.16051386     0.23188558
 H     17  15  13     1.084135181046   119.58576102   180.90141795
 C      3   1   2     1.471020514994    99.58806042   125.14645434
 C     19   3   1     1.524321944393   110.04272995    61.16320170
 H     20  19   3     1.090700554190   111.65454881   297.02530024
 H     20  19   3     1.092438629390   109.54584512   177.10370520
 H     20  19   3     1.092788727360   110.51281739    57.99942021
 C     19   3   1     1.524649029238   110.22340353   298.38721273
 H     24  19   3     1.092761397612   110.50438625   302.51983821
 H     24  19   3     1.092605261492   109.60287675   183.30608977
 H     24  19   3     1.090582145174   111.59125107    63.36645094
 C     19   3   1     1.521904497984   106.29851412   179.69772561
 H     28  19   3     1.091310870716   109.59802870   180.24036661
 H     28  19   3     1.092750692191   111.09826283    60.58650009
 H     28  19   3     1.093026256724   111.06164648   299.86920709
 C      4   2   1     1.466953009488   147.19981490    79.10520485
 C     32   4   2     1.398740497700   120.88856494   117.65870696
 C     33  32   4     1.402522324798   114.72687324   177.58466086
 H     34  33  32     1.081969130785   118.61506716   180.81771689
 C     34  33  32     1.380163131480   123.40413112     1.23745010
 H     36  34  33     1.084086799247   119.56381172   179.81881363
 C     36  34  33     1.386586190857   119.89846983     0.10302952
 H     38  36  34     1.083322950986   121.19635512   179.46528407
 C     38  36  34     1.377417717303   118.75770614   358.96198088
 H     40  38  36     1.081219451008   120.89702776   180.90959157
 C     33  32   4     1.540555574264   129.92459415   356.12123147
 C     42  33  32     1.535294860176   108.24792867   238.32453702
 H     43  42  33     1.090275953832   112.48065051   300.92772647
 H     43  42  33     1.093029527108   109.15900972   181.32195864
 H     43  42  33     1.092814105320   111.06922393    62.34836738
 C     42  33  32     1.529955471522   117.69329797   358.33896378
 H     47  42  33     1.095941006824   113.22230028   298.62415383
 H     47  42  33     1.091994040001   107.94195374   182.16658880
 H     47  42  33     1.095520553080   113.69056826    66.26435393
 C     42  33  32     1.532674274037   108.36275724   119.90967120
 H     51  42  33     1.091990457133   110.97878784   298.25327189
 H     51  42  33     1.093231855938   109.46176452   178.86984659
 H     51  42  33     1.090983252160   111.94904559    59.29594491
 C      2   1   3     1.190583505214    64.29241268   140.45018372
 C     55   2   1     1.465643207796   125.72892286   103.10101173
 C     56  55   2     1.395187753898   115.84829732   316.12425437
 H     57  56  55     1.083526745157   119.46495027   356.57972665
 C     57  56  55     1.382820332077   119.67009798   178.08489575
 H     59  57  56     1.083683039689   119.76380707   178.56450082
 C     59  57  56     1.388983009406   119.95952132   358.36913904
 H     61  59  57     1.084134768206   119.88032858   180.31561928
 C     61  59  57     1.388234946242   120.27113491   359.95968683
 H     63  61  59     1.083577167938   120.24740674   181.25742405
 C     63  61  59     1.384070007145   120.22486315     1.44414269
 H     65  63  61     1.081257709163   119.83110450   180.83274479
 H      4   2   1     1.029064805171    89.49541169   198.29384379
 O      7   6   5     2.201275884924   166.18102825    49.04889189
 C     68   7   6     1.252857638376    90.94520124    44.75314485
 C     69  68   7     1.509568394813   117.93524916   116.48037529
 C     70  69  68     1.392477778441   120.36089041   359.66819677
 H     71  70  69     1.083667502624   119.13052551     1.66058223
 C     71  70  69     1.386771444695   120.55890399   182.03985119
 H     73  71  70     1.084586610104   119.94471346   179.93529786
 C     73  71  70     1.388981416341   120.01159463     0.06200221
 H     75  73  71     1.084595552061   120.08569956   179.90635692
 C     75  73  71     1.388951611521   119.81279292     0.02296739
 H     77  75  73     1.084566606913   120.03904971   179.77564558
 C     77  75  73     1.386668302735   120.03548663     0.00000000
 H     79  77  75     1.083561267354   120.29026587   179.46100694
 O     69  68   7     1.259355422664   124.73162325   298.36369288
 H      3   1   2     1.032155756864   143.25813386   309.02663458

---------------------------
INTERNAL COORDINATES (A.U.)
---------------------------
 O      0   0   0     0.000000000000     0.00000000     0.00000000
 O      1   0   0     5.455157748194     0.00000000     0.00000000
 N      1   2   0     4.306833444107    85.45322518     0.00000000
 N      2   1   3     4.349138711164    62.79413222    98.56556543
 C      1   2   3     2.328677878620    71.75217052   335.20108993
 C      5   1   2     2.888311521050   120.69019505   296.38563204
 H      6   5   1     2.063329823720   108.08278532   133.92413044
 C      6   5   1     2.836828052423   113.34734208   255.25737463
 C      8   6   5     2.627986246796   119.13055478   213.17949225
 H      9   8   6     2.047616216359   119.64248277   359.25640652
 C      9   8   6     2.619429451385   120.47162661   178.56414714
 H     11   9   8     2.048657304098   119.71972757   180.37987090
 C     11   9   8     2.621448230773   119.93135521     0.00000000
 H     13  11   9     2.049048627145   120.09336341   180.17007320
 C     13  11   9     2.624762505700   119.88957888   359.64001585
 H     15  13  11     2.048518549210   120.16626934   180.61435928
 C     15  13  11     2.618087261528   120.16051386     0.23188558
 H     17  15  13     2.048718584326   119.58576102   180.90141795
 C      3   1   2     2.779825910719    99.58806042   125.14645434
 C     19   3   1     2.880551014829   110.04272995    61.16320170
 H     20  19   3     2.061125341535   111.65454881   297.02530024
 H     20  19   3     2.064409827664   109.54584512   177.10370520
 H     20  19   3     2.065071416946   110.51281739    57.99942021
 C     19   3   1     2.881169115609   110.22340353   298.38721273
 H     24  19   3     2.065019771208   110.50438625   302.51983821
 H     24  19   3     2.064724716701   109.60287675   183.30608977
 H     24  19   3     2.060901580923   111.59125107    63.36645094
 C     19   3   1     2.875982703172   106.29851412   179.69772561
 H     28  19   3     2.062278672625   109.59802870   180.24036661
 H     28  19   3     2.064999540895   111.09826283    60.58650009
 H     28  19   3     2.065520282393   111.06164648   299.86920709
 C      4   2   1     2.772139439264   147.19981490    79.10520485
 C     32   4   2     2.643236473078   120.88856494   117.65870696
 C     33  32   4     2.650383090580   114.72687324   177.58466086
 H     34  33  32     2.044625342540   118.61506716   180.81771689
 C     34  33  32     2.608130338632   123.40413112     1.23745010
 H     36  34  33     2.048627155976   119.56381172   179.81881363
 C     36  34  33     2.620268161797   119.89846983     0.10302952
 H     38  36  34     2.047183691954   121.19635512   179.46528407
 C     38  36  34     2.602942257714   118.75770614   358.96198088
 H     40  38  36     2.043208653073   120.89702776   180.90959157
 C     33  32   4     2.911228129445   129.92459415   356.12123147
 C     42  33  32     2.901286820549   108.24792867   238.32453702
 H     43  42  33     2.060322963142   112.48065051   300.92772647
 H     43  42  33     2.065526462524   109.15900972   181.32195864
 H     43  42  33     2.065119374340   111.06922393    62.34836738
 C     42  33  32     2.891196838271   117.69329797   358.33896378
 H     47  42  33     2.071028361831   113.22230028   298.62415383
 H     47  42  33     2.063569675476   107.94195374   182.16658880
 H     47  42  33     2.070233819402   113.69056826    66.26435393
 C     42  33  32     2.896334630437   108.36275724   119.90967120
 H     51  42  33     2.063562904837   110.97878784   298.25327189
 H     51  42  33     2.065908808602   109.46176452   178.86984659
 H     51  42  33     2.061659563278   111.94904559    59.29594491
 C      2   1   3     2.249876764418    64.29241268   140.45018372
 C     55   2   1     2.769664272777   125.72892286   103.10101173
 C     56  55   2     2.636522760269   115.84829732   316.12425437
 H     57  56  55     2.047568807125   119.46495027   356.57972665
 C     57  56  55     2.613151720044   119.67009798   178.08489575
 H     59  57  56     2.047864160988   119.76380707   178.56450082
 C     59  57  56     2.624797492448   119.95952132   358.36913904
 H     61  59  57     2.048717804171   119.88032858   180.31561928
 C     61  59  57     2.623383857937   120.27113491   359.95968683
 H     63  61  59     2.047664092373   120.24740674   181.25742405
 C     63  61  59     2.615513263678   120.22486315     1.44414269
 H     65  63  61     2.043280950509   119.83110450   180.83274479
 H      4   2   1     1.944650655829    89.49541169   198.29384379
 O      7   6   5     4.159808567712   166.18102825    49.04889189
 C     68   7   6     2.367557821323    90.94520124    44.75314485
 C     69  68   7     2.852670846620   117.93524916   116.48037529
 C     70  69  68     2.631401648825   120.36089041   359.66819677
 H     71  70  69     2.047834800190   119.13052551     1.66058223
 C     71  70  69     2.620618240815   120.55890399   182.03985119
 H     73  71  70     2.049571661615   119.94471346   179.93529786
 C     73  71  70     2.624794481990   120.01159463     0.06200221
 H     75  73  71     2.049588559465   120.08569956   179.90635692
 C     75  73  71     2.624738159044   119.81279292     0.02296739
 H     77  75  73     2.049533861062   120.03904971   179.77564558
 C     77  75  73     2.620423330758   120.03548663     0.00000000
 H     79  77  75     2.047634044624   120.29026587   179.46100694
 O     69  68   7     2.379836854104   124.73162325   298.36369288
 H      3   1   2     1.950491708023   143.25813386   309.02663458


           ************************************************************
           *        Program running with 30 parallel MPI-processes    *
           *              working on a common directory               *
           ************************************************************
------------------------------------------------------------------------------
                   ___                                                        
                  /   \      - P O W E R E D   B Y -                         
                 /     \                                                     
                 |  |  |   _    _      __       _____    __    __             
                 |  |  |  | |  | |    /  \     |  _  \  |  |  /  |          
                  \  \/   | |  | |   /    \    | | | |  |  | /  /          
                 / \  \   | |__| |  /  /\  \   | |_| |  |  |/  /          
                |  |  |   |  __  | /  /__\  \  |    /   |      \           
                |  |  |   | |  | | |   __   |  |    \   |  |\   \          
                \     /   | |  | | |  |  |  |  | |\  \  |  | \   \       
                 \___/    |_|  |_| |__|  |__|  |_| \__\ |__|  \__/        
                                                                              
                      - O R C A' S   B I G   F R I E N D -                    
                                      &                                       
                       - I N T E G R A L  F E E D E R -                       
                                                                              
 v1 FN, 2020, v2 2021                                                         
------------------------------------------------------------------------------


Reading SHARK input file AmidiniumBzoateS3Boptc.SHARKINP.tmp ... ok
----------------------
SHARK INTEGRAL PACKAGE
----------------------

Number of atoms                             ...     82
Number of basis functions                   ...   1542
Number of shells                            ...    622
Maximum angular momentum                    ...      3
Integral batch strategy                     ... SHARK/LIBINT Hybrid
RI-J (if used) integral strategy            ... SPLIT-RIJ (Revised 2003 algorithm where possible)
Printlevel                                  ...      1
Contraction scheme used                     ... SEGMENTED contraction
Coulomb Range Separation                    ... NOT USED
Exchange Range Separation                   ... NOT USED
Finite Nucleus Model                        ... NOT USED
Auxiliary Coulomb fitting basis             ... AVAILABLE
   # of basis functions in Aux-J            ...   2498
   # of shells in Aux-J                     ...    830
   Maximum angular momentum in Aux-J        ...      4
Auxiliary J/K fitting basis                 ... NOT available
Auxiliary Correlation fitting basis         ... NOT available
Auxiliary 'external' fitting basis          ... NOT available
Integral threshold                          ...     2.500000e-11
Primitive cut-off                           ...     2.500000e-12
Primitive pair pre-selection threshold      ...     2.500000e-12

Calculating pre-screening integrals         ... done (  0.2 sec) Dimension = 622
Organizing shell pair data                  ... done (  1.2 sec)
Shell pair information
Total number of shell pairs                 ...    193753
Shell pairs after pre-screening             ...    115847
Total number of primitive shell pairs       ...    584784
Primitive shell pairs kept                  ...    217815
          la=0 lb=0:  31954 shell pairs
          la=1 lb=0:  34679 shell pairs
          la=1 lb=1:   9453 shell pairs
          la=2 lb=0:  15731 shell pairs
          la=2 lb=1:   8675 shell pairs
          la=2 lb=2:   2001 shell pairs
          la=3 lb=0:   7173 shell pairs
          la=3 lb=1:   4027 shell pairs
          la=3 lb=2:   1747 shell pairs
          la=3 lb=3:    407 shell pairs

Calculating one electron integrals          ... done (  0.6 sec)
Calculating RI/J V-Matrix + Cholesky decomp.... done (  2.5 sec)
Calculating Nuclear repulsion               ... done (  0.0 sec) ENN=   5292.472729668703 Eh

SHARK setup successfully completed in   7.5 seconds

Maximum memory used throughout the entire GTOINT-calculation: 168.1 MB
[1715932104.979944] [node130:2697403:0]          mpool.c:43   UCX  WARN  object 0xb498980 was not returned to mpool ucp_requests
[1715932104.979963] [node130:2697403:0]          mpool.c:43   UCX  WARN  object 0xb498b40 was not returned to mpool ucp_requests
[1715932104.979966] [node130:2697403:0]          mpool.c:43   UCX  WARN  object 0xb498d00 was not returned to mpool ucp_requests
[1715932104.979971] [node130:2697403:0]          mpool.c:43   UCX  WARN  object 0xb498ec0 was not returned to mpool ucp_requests
[1715932104.979973] [node130:2697403:0]          mpool.c:43   UCX  WARN  object 0xb499080 was not returned to mpool ucp_requests
[1715932105.002542] [node130:2697408:0]          mpool.c:43   UCX  WARN  object 0xafc1840 was not returned to mpool ucp_requests
[1715932105.002560] [node130:2697408:0]          mpool.c:43   UCX  WARN  object 0xafc1a00 was not returned to mpool ucp_requests
[1715932105.002565] [node130:2697408:0]          mpool.c:43   UCX  WARN  object 0xafc1bc0 was not returned to mpool ucp_requests
[1715932105.002568] [node130:2697408:0]          mpool.c:43   UCX  WARN  object 0xafc1d80 was not returned to mpool ucp_requests
[1715932105.002571] [node130:2697408:0]          mpool.c:43   UCX  WARN  object 0xafc1f40 was not returned to mpool ucp_requests
[1715932104.982368] [node130:2697404:0]          mpool.c:43   UCX  WARN  object 0xb2fd840 was not returned to mpool ucp_requests
[1715932104.982386] [node130:2697404:0]          mpool.c:43   UCX  WARN  object 0xb2fda00 was not returned to mpool ucp_requests
[1715932104.982391] [node130:2697404:0]          mpool.c:43   UCX  WARN  object 0xb2fdbc0 was not returned to mpool ucp_requests
[1715932104.982395] [node130:2697404:0]          mpool.c:43   UCX  WARN  object 0xb2fdd80 was not returned to mpool ucp_requests
[1715932104.982399] [node130:2697404:0]          mpool.c:43   UCX  WARN  object 0xb2fdf40 was not returned to mpool ucp_requests
[1715932105.035210] [node130:2697393:0]          mpool.c:43   UCX  WARN  object 0xacf1b80 was not returned to mpool ucp_requests
[1715932105.035228] [node130:2697393:0]          mpool.c:43   UCX  WARN  object 0xacf1d40 was not returned to mpool ucp_requests
[1715932105.035234] [node130:2697393:0]          mpool.c:43   UCX  WARN  object 0xacf1f00 was not returned to mpool ucp_requests
[1715932105.035237] [node130:2697393:0]          mpool.c:43   UCX  WARN  object 0xacf20c0 was not returned to mpool ucp_requests
[1715932105.035240] [node130:2697393:0]          mpool.c:43   UCX  WARN  object 0xacf2280 was not returned to mpool ucp_requests
[1715932105.035244] [node130:2697393:0]          mpool.c:43   UCX  WARN  object 0xacf2440 was not returned to mpool ucp_requests
[1715932105.036710] [node130:2697405:0]          mpool.c:43   UCX  WARN  object 0xac07900 was not returned to mpool ucp_requests
[1715932105.036728] [node130:2697405:0]          mpool.c:43   UCX  WARN  object 0xac07ac0 was not returned to mpool ucp_requests
[1715932105.036733] [node130:2697405:0]          mpool.c:43   UCX  WARN  object 0xac07c80 was not returned to mpool ucp_requests
[1715932105.036736] [node130:2697405:0]          mpool.c:43   UCX  WARN  object 0xac07e40 was not returned to mpool ucp_requests
[1715932105.036738] [node130:2697405:0]          mpool.c:43   UCX  WARN  object 0xac08000 was not returned to mpool ucp_requests
[1715932105.039129] [node130:2697399:0]          mpool.c:43   UCX  WARN  object 0xb918b80 was not returned to mpool ucp_requests
[1715932105.039144] [node130:2697399:0]          mpool.c:43   UCX  WARN  object 0xb918d40 was not returned to mpool ucp_requests
[1715932105.039150] [node130:2697399:0]          mpool.c:43   UCX  WARN  object 0xb918f00 was not returned to mpool ucp_requests
[1715932105.039153] [node130:2697399:0]          mpool.c:43   UCX  WARN  object 0xb9190c0 was not returned to mpool ucp_requests
[1715932105.039157] [node130:2697399:0]          mpool.c:43   UCX  WARN  object 0xb919280 was not returned to mpool ucp_requests
[1715932105.039714] [node130:2697402:0]          mpool.c:43   UCX  WARN  object 0xc4e6840 was not returned to mpool ucp_requests
[1715932105.039727] [node130:2697402:0]          mpool.c:43   UCX  WARN  object 0xc4e6a00 was not returned to mpool ucp_requests
[1715932105.039730] [node130:2697402:0]          mpool.c:43   UCX  WARN  object 0xc4e6bc0 was not returned to mpool ucp_requests
[1715932105.039733] [node130:2697402:0]          mpool.c:43   UCX  WARN  object 0xc4e6d80 was not returned to mpool ucp_requests
[1715932105.039736] [node130:2697402:0]          mpool.c:43   UCX  WARN  object 0xc4e6f40 was not returned to mpool ucp_requests
[1715932105.041157] [node130:2697406:0]          mpool.c:43   UCX  WARN  object 0xb126980 was not returned to mpool ucp_requests
[1715932105.041169] [node130:2697406:0]          mpool.c:43   UCX  WARN  object 0xb126b40 was not returned to mpool ucp_requests
[1715932105.041174] [node130:2697406:0]          mpool.c:43   UCX  WARN  object 0xb126d00 was not returned to mpool ucp_requests
[1715932105.041176] [node130:2697406:0]          mpool.c:43   UCX  WARN  object 0xb126ec0 was not returned to mpool ucp_requests
[1715932105.041180] [node130:2697406:0]          mpool.c:43   UCX  WARN  object 0xb127080 was not returned to mpool ucp_requests
[1715932105.041488] [node130:2697407:0]          mpool.c:43   UCX  WARN  object 0xb7aea80 was not returned to mpool ucp_requests
[1715932105.041500] [node130:2697407:0]          mpool.c:43   UCX  WARN  object 0xb7aec40 was not returned to mpool ucp_requests
[1715932105.041504] [node130:2697407:0]          mpool.c:43   UCX  WARN  object 0xb7aee00 was not returned to mpool ucp_requests
[1715932105.041508] [node130:2697407:0]          mpool.c:43   UCX  WARN  object 0xb7aefc0 was not returned to mpool ucp_requests
[1715932105.041512] [node130:2697407:0]          mpool.c:43   UCX  WARN  object 0xb7af180 was not returned to mpool ucp_requests
[1715932105.042357] [node130:2697416:0]          mpool.c:43   UCX  WARN  object 0xb529880 was not returned to mpool ucp_requests
[1715932105.042369] [node130:2697416:0]          mpool.c:43   UCX  WARN  object 0xb529a40 was not returned to mpool ucp_requests
[1715932105.042373] [node130:2697416:0]          mpool.c:43   UCX  WARN  object 0xb529c00 was not returned to mpool ucp_requests
[1715932105.042377] [node130:2697416:0]          mpool.c:43   UCX  WARN  object 0xb529dc0 was not returned to mpool ucp_requests
[1715932105.042380] [node130:2697416:0]          mpool.c:43   UCX  WARN  object 0xb529f80 was not returned to mpool ucp_requests
[1715932105.043106] [node130:2697410:0]          mpool.c:43   UCX  WARN  object 0xb941a40 was not returned to mpool ucp_requests
[1715932105.043117] [node130:2697410:0]          mpool.c:43   UCX  WARN  object 0xb941c00 was not returned to mpool ucp_requests
[1715932105.043123] [node130:2697410:0]          mpool.c:43   UCX  WARN  object 0xb941dc0 was not returned to mpool ucp_requests
[1715932105.043127] [node130:2697410:0]          mpool.c:43   UCX  WARN  object 0xb941f80 was not returned to mpool ucp_requests
[1715932105.043132] [node130:2697410:0]          mpool.c:43   UCX  WARN  object 0xb942140 was not returned to mpool ucp_requests
[1715932105.045526] [node130:2697396:0]          mpool.c:43   UCX  WARN  object 0xc2b8980 was not returned to mpool ucp_requests
[1715932105.045546] [node130:2697396:0]          mpool.c:43   UCX  WARN  object 0xc2b8b40 was not returned to mpool ucp_requests
[1715932105.045550] [node130:2697396:0]          mpool.c:43   UCX  WARN  object 0xc2b8d00 was not returned to mpool ucp_requests
[1715932105.045552] [node130:2697396:0]          mpool.c:43   UCX  WARN  object 0xc2b8ec0 was not returned to mpool ucp_requests
[1715932105.045554] [node130:2697396:0]          mpool.c:43   UCX  WARN  object 0xc2b9080 was not returned to mpool ucp_requests
[1715932105.045679] [node130:2697412:0]          mpool.c:43   UCX  WARN  object 0xaa25a80 was not returned to mpool ucp_requests
[1715932105.045705] [node130:2697412:0]          mpool.c:43   UCX  WARN  object 0xaa25c40 was not returned to mpool ucp_requests
[1715932105.045710] [node130:2697412:0]          mpool.c:43   UCX  WARN  object 0xaa25e00 was not returned to mpool ucp_requests
[1715932105.045713] [node130:2697412:0]          mpool.c:43   UCX  WARN  object 0xaa25fc0 was not returned to mpool ucp_requests
[1715932105.045717] [node130:2697412:0]          mpool.c:43   UCX  WARN  object 0xaa26180 was not returned to mpool ucp_requests
[1715932105.047179] [node130:2697394:0]          mpool.c:43   UCX  WARN  object 0xc48a7c0 was not returned to mpool ucp_requests
[1715932105.047192] [node130:2697394:0]          mpool.c:43   UCX  WARN  object 0xc48a980 was not returned to mpool ucp_requests
[1715932105.047196] [node130:2697394:0]          mpool.c:43   UCX  WARN  object 0xc48ab40 was not returned to mpool ucp_requests
[1715932105.047200] [node130:2697394:0]          mpool.c:43   UCX  WARN  object 0xc48ad00 was not returned to mpool ucp_requests
[1715932105.047203] [node130:2697394:0]          mpool.c:43   UCX  WARN  object 0xc48aec0 was not returned to mpool ucp_requests
[1715932105.047207] [node130:2697394:0]          mpool.c:43   UCX  WARN  object 0xc48b080 was not returned to mpool ucp_requests
[1715932105.049039] [node130:2697411:0]          mpool.c:43   UCX  WARN  object 0xb6ee900 was not returned to mpool ucp_requests
[1715932105.049053] [node130:2697411:0]          mpool.c:43   UCX  WARN  object 0xb6eeac0 was not returned to mpool ucp_requests
[1715932105.049057] [node130:2697411:0]          mpool.c:43   UCX  WARN  object 0xb6eec80 was not returned to mpool ucp_requests
[1715932105.049059] [node130:2697411:0]          mpool.c:43   UCX  WARN  object 0xb6eee40 was not returned to mpool ucp_requests
[1715932105.049062] [node130:2697411:0]          mpool.c:43   UCX  WARN  object 0xb6ef000 was not returned to mpool ucp_requests
[1715932105.050507] [node130:2697414:0]          mpool.c:43   UCX  WARN  object 0xb21da00 was not returned to mpool ucp_requests
[1715932105.050521] [node130:2697414:0]          mpool.c:43   UCX  WARN  object 0xb21dbc0 was not returned to mpool ucp_requests
[1715932105.050527] [node130:2697414:0]          mpool.c:43   UCX  WARN  object 0xb21dd80 was not returned to mpool ucp_requests
[1715932105.050530] [node130:2697414:0]          mpool.c:43   UCX  WARN  object 0xb21df40 was not returned to mpool ucp_requests
[1715932105.050534] [node130:2697414:0]          mpool.c:43   UCX  WARN  object 0xb21e100 was not returned to mpool ucp_requests
[1715932105.051440] [node130:2697389:0]          mpool.c:43   UCX  WARN  object 0xb416840 was not returned to mpool ucp_requests
[1715932105.051457] [node130:2697389:0]          mpool.c:43   UCX  WARN  object 0xb416a00 was not returned to mpool ucp_requests
[1715932105.051463] [node130:2697389:0]          mpool.c:43   UCX  WARN  object 0xb416bc0 was not returned to mpool ucp_requests
[1715932105.051467] [node130:2697389:0]          mpool.c:43   UCX  WARN  object 0xb416d80 was not returned to mpool ucp_requests
[1715932105.051470] [node130:2697389:0]          mpool.c:43   UCX  WARN  object 0xb416f40 was not returned to mpool ucp_requests
[1715932105.051473] [node130:2697389:0]          mpool.c:43   UCX  WARN  object 0xb417100 was not returned to mpool ucp_requests
[1715932105.053257] [node130:2697392:0]          mpool.c:43   UCX  WARN  object 0xc6d4bc0 was not returned to mpool ucp_requests
[1715932105.053268] [node130:2697392:0]          mpool.c:43   UCX  WARN  object 0xc6d4d80 was not returned to mpool ucp_requests
[1715932105.053272] [node130:2697392:0]          mpool.c:43   UCX  WARN  object 0xc6d4f40 was not returned to mpool ucp_requests
[1715932105.053276] [node130:2697392:0]          mpool.c:43   UCX  WARN  object 0xc6d5100 was not returned to mpool ucp_requests
[1715932105.053279] [node130:2697392:0]          mpool.c:43   UCX  WARN  object 0xc6d52c0 was not returned to mpool ucp_requests
[1715932105.053283] [node130:2697392:0]          mpool.c:43   UCX  WARN  object 0xc6d5480 was not returned to mpool ucp_requests
[1715932105.056256] [node130:2697398:0]          mpool.c:43   UCX  WARN  object 0xb9c9800 was not returned to mpool ucp_requests
[1715932105.056267] [node130:2697398:0]          mpool.c:43   UCX  WARN  object 0xb9c99c0 was not returned to mpool ucp_requests
[1715932105.056270] [node130:2697398:0]          mpool.c:43   UCX  WARN  object 0xb9c9b80 was not returned to mpool ucp_requests
[1715932105.056273] [node130:2697398:0]          mpool.c:43   UCX  WARN  object 0xb9c9d40 was not returned to mpool ucp_requests
[1715932105.056276] [node130:2697398:0]          mpool.c:43   UCX  WARN  object 0xb9c9f00 was not returned to mpool ucp_requests
[1715932105.056405] [node130:2697391:0]          mpool.c:43   UCX  WARN  object 0xaeecb40 was not returned to mpool ucp_requests
[1715932105.056417] [node130:2697391:0]          mpool.c:43   UCX  WARN  object 0xaeecd00 was not returned to mpool ucp_requests
[1715932105.056421] [node130:2697391:0]          mpool.c:43   UCX  WARN  object 0xaeecec0 was not returned to mpool ucp_requests
[1715932105.056424] [node130:2697391:0]          mpool.c:43   UCX  WARN  object 0xaeed080 was not returned to mpool ucp_requests
[1715932105.056428] [node130:2697391:0]          mpool.c:43   UCX  WARN  object 0xaeed240 was not returned to mpool ucp_requests
[1715932105.056430] [node130:2697391:0]          mpool.c:43   UCX  WARN  object 0xaeed400 was not returned to mpool ucp_requests
[1715932105.062491] [node130:2697415:0]          mpool.c:43   UCX  WARN  object 0xbd737c0 was not returned to mpool ucp_requests
[1715932105.062503] [node130:2697415:0]          mpool.c:43   UCX  WARN  object 0xbd73980 was not returned to mpool ucp_requests
[1715932105.062507] [node130:2697415:0]          mpool.c:43   UCX  WARN  object 0xbd73b40 was not returned to mpool ucp_requests
[1715932105.062509] [node130:2697415:0]          mpool.c:43   UCX  WARN  object 0xbd73d00 was not returned to mpool ucp_requests
[1715932105.062512] [node130:2697415:0]          mpool.c:43   UCX  WARN  object 0xbd73ec0 was not returned to mpool ucp_requests
[1715932105.066933] [node130:2697390:0]          mpool.c:43   UCX  WARN  object 0xc637ac0 was not returned to mpool ucp_requests
[1715932105.066951] [node130:2697390:0]          mpool.c:43   UCX  WARN  object 0xc637c80 was not returned to mpool ucp_requests
[1715932105.066957] [node130:2697390:0]          mpool.c:43   UCX  WARN  object 0xc637e40 was not returned to mpool ucp_requests
[1715932105.066960] [node130:2697390:0]          mpool.c:43   UCX  WARN  object 0xc638000 was not returned to mpool ucp_requests
[1715932105.066964] [node130:2697390:0]          mpool.c:43   UCX  WARN  object 0xc6381c0 was not returned to mpool ucp_requests
[1715932105.066967] [node130:2697390:0]          mpool.c:43   UCX  WARN  object 0xc638380 was not returned to mpool ucp_requests
[1715932105.067061] [node130:2697400:0]          mpool.c:43   UCX  WARN  object 0xbcbf9c0 was not returned to mpool ucp_requests
[1715932105.067072] [node130:2697400:0]          mpool.c:43   UCX  WARN  object 0xbcbfb80 was not returned to mpool ucp_requests
[1715932105.067077] [node130:2697400:0]          mpool.c:43   UCX  WARN  object 0xbcbfd40 was not returned to mpool ucp_requests
[1715932105.068786] [node130:2697397:0]          mpool.c:43   UCX  WARN  object 0xb8a6980 was not returned to mpool ucp_requests
[1715932105.068797] [node130:2697397:0]          mpool.c:43   UCX  WARN  object 0xb8a6b40 was not returned to mpool ucp_requests
[1715932105.068802] [node130:2697397:0]          mpool.c:43   UCX  WARN  object 0xb8a6d00 was not returned to mpool ucp_requests
[1715932105.068805] [node130:2697397:0]          mpool.c:43   UCX  WARN  object 0xb8a6ec0 was not returned to mpool ucp_requests
[1715932105.068809] [node130:2697397:0]          mpool.c:43   UCX  WARN  object 0xb8a7080 was not returned to mpool ucp_requests
[1715932105.069444] [node130:2697388:0]          mpool.c:43   UCX  WARN  object 0xbaeab80 was not returned to mpool ucp_requests
[1715932105.069454] [node130:2697388:0]          mpool.c:43   UCX  WARN  object 0xbaead40 was not returned to mpool ucp_requests
[1715932105.069459] [node130:2697388:0]          mpool.c:43   UCX  WARN  object 0xbaeaf00 was not returned to mpool ucp_requests
[1715932105.070320] [node130:2697401:0]          mpool.c:43   UCX  WARN  object 0xb528b00 was not returned to mpool ucp_requests
[1715932105.070332] [node130:2697401:0]          mpool.c:43   UCX  WARN  object 0xb528cc0 was not returned to mpool ucp_requests
[1715932105.070336] [node130:2697401:0]          mpool.c:43   UCX  WARN  object 0xb528e80 was not returned to mpool ucp_requests
[1715932105.070340] [node130:2697401:0]          mpool.c:43   UCX  WARN  object 0xb529040 was not returned to mpool ucp_requests
[1715932105.070343] [node130:2697401:0]          mpool.c:43   UCX  WARN  object 0xb529200 was not returned to mpool ucp_requests
[1715932105.070781] [node130:2697395:0]          mpool.c:43   UCX  WARN  object 0xaea7b00 was not returned to mpool ucp_requests
[1715932105.070791] [node130:2697395:0]          mpool.c:43   UCX  WARN  object 0xaea7cc0 was not returned to mpool ucp_requests
[1715932105.070796] [node130:2697395:0]          mpool.c:43   UCX  WARN  object 0xaea7e80 was not returned to mpool ucp_requests
[1715932105.070798] [node130:2697395:0]          mpool.c:43   UCX  WARN  object 0xaea8040 was not returned to mpool ucp_requests
[1715932105.070802] [node130:2697395:0]          mpool.c:43   UCX  WARN  object 0xaea8200 was not returned to mpool ucp_requests
[1715932105.071378] [node130:2697409:0]          mpool.c:43   UCX  WARN  object 0xaa33840 was not returned to mpool ucp_requests
[1715932105.071390] [node130:2697409:0]          mpool.c:43   UCX  WARN  object 0xaa33a00 was not returned to mpool ucp_requests
[1715932105.071394] [node130:2697409:0]          mpool.c:43   UCX  WARN  object 0xaa33bc0 was not returned to mpool ucp_requests
[1715932105.071396] [node130:2697409:0]          mpool.c:43   UCX  WARN  object 0xaa33d80 was not returned to mpool ucp_requests
[1715932105.071400] [node130:2697409:0]          mpool.c:43   UCX  WARN  object 0xaa33f40 was not returned to mpool ucp_requests
[1715932105.109280] [node130:2697413:0]          mpool.c:43   UCX  WARN  object 0xbc47780 was not returned to mpool ucp_requests
[1715932105.109291] [node130:2697413:0]          mpool.c:43   UCX  WARN  object 0xbc47940 was not returned to mpool ucp_requests
[1715932105.109296] [node130:2697413:0]          mpool.c:43   UCX  WARN  object 0xbc47b00 was not returned to mpool ucp_requests
[1715932105.109299] [node130:2697413:0]          mpool.c:43   UCX  WARN  object 0xbc47cc0 was not returned to mpool ucp_requests
[1715932105.109303] [node130:2697413:0]          mpool.c:43   UCX  WARN  object 0xbc47e80 was not returned to mpool ucp_requests


           ************************************************************
           *        Program running with 30 parallel MPI-processes    *
           *              working on a common directory               *
           ************************************************************

Diagonalization of the overlap matrix:
Smallest eigenvalue                        ... 2.998e-06
Time for diagonalization                   ...    2.017 sec
Threshold for overlap eigenvalues          ... 1.000e-08
Number of eigenvalues below threshold      ... 0
Time for construction of square roots      ...    2.951 sec
Total time needed                          ...    5.358 sec

-------------------
DFT GRID GENERATION
-------------------

General Integration Accuracy     IntAcc      ... 4.388
Radial Grid Type                 RadialGrid  ... OptM3 with GC (2021)
Angular Grid (max. ang.)         AngularGrid ... 4 (Lebedev-302)
Angular grid pruning method      GridPruning ... 4 (adaptive)
Weight generation scheme         WeightScheme... Becke
Basis function cutoff            BFCut       ... 1.0000e-11
Integration weight cutoff        WCut        ... 1.0000e-14
Angular grids for H and He will be reduced by one unit
Partially contracted basis set               ... off
Rotationally invariant grid construction     ... off

Total number of grid points                  ...   373971
Total number of batches                      ...     5885
Average number of points per batch           ...       63
Average number of grid points per atom       ...     4561
Time for grid setup =    2.917 sec

--------------------
COSX GRID GENERATION
--------------------

GRIDX 1
-------
General Integration Accuracy     IntAcc      ... 3.816
Radial Grid Type                 RadialGrid  ... OptM3 with GC (2021)
Angular Grid (max. ang.)         AngularGrid ... 1 (Lebedev-50)
Angular grid pruning method      GridPruning ... 4 (adaptive)
Weight generation scheme         WeightScheme... Becke
Basis function cutoff            BFCut       ... 1.0000e-11
Integration weight cutoff        WCut        ... 1.0000e-14
Angular grids for H and He will be reduced by one unit
Partially contracted basis set               ... on
Rotationally invariant grid construction     ... off

Total number of grid points                  ...    47367
Total number of batches                      ...      778
Average number of points per batch           ...       60
Average number of grid points per atom       ...      578
UseSFitting                                  ... on

GRIDX 2
-------
General Integration Accuracy     IntAcc      ... 4.020
Radial Grid Type                 RadialGrid  ... OptM3 with GC (2021)
Angular Grid (max. ang.)         AngularGrid ... 2 (Lebedev-110)
Angular grid pruning method      GridPruning ... 4 (adaptive)
Weight generation scheme         WeightScheme... Becke
Basis function cutoff            BFCut       ... 1.0000e-11
Integration weight cutoff        WCut        ... 1.0000e-14
Angular grids for H and He will be reduced by one unit
Partially contracted basis set               ... on
Rotationally invariant grid construction     ... off

Total number of grid points                  ...   100289
Total number of batches                      ...     1608
Average number of points per batch           ...       62
Average number of grid points per atom       ...     1223
UseSFitting                                  ... on

GRIDX 3
-------
General Integration Accuracy     IntAcc      ... 4.338
Radial Grid Type                 RadialGrid  ... OptM3 with GC (2021)
Angular Grid (max. ang.)         AngularGrid ... 3 (Lebedev-194)
Angular grid pruning method      GridPruning ... 4 (adaptive)
Weight generation scheme         WeightScheme... Becke
Basis function cutoff            BFCut       ... 1.0000e-11
Integration weight cutoff        WCut        ... 1.0000e-14
Angular grids for H and He will be reduced by one unit
Partially contracted basis set               ... on
Rotationally invariant grid construction     ... off

Total number of grid points                  ...   217641
Total number of batches                      ...     3444
Average number of points per batch           ...       63
Average number of grid points per atom       ...     2654
UseSFitting                                  ... on

Time for X-Grid setup             =   10.536 sec


--------------------
CPCM SOLVATION MODEL
--------------------
CPCM parameters:
  Epsilon                                         ...      26.7260
  Refrac                                          ...       1.2907
  Rsolv                                           ...       1.3000
  Surface type                                    ... GAUSSIAN VDW
  Epsilon function type                           ...         CPCM
Solvent:                                     ... 2,2,2-TRIFLUOROETHANOL
SMD-CDS solvent descriptors:
  Soln                                       ...    1.2907
  Soln25                                     ... Unavailable
  Sola                                       ...    0.5700
  Solb                                       ...    0.2500
  Solg                                       ...   42.0200
  Solc                                       ...    0.0000
  Solh                                       ...    0.5000
Radii:
 Radius for O  used is    2.8724 Bohr (=   1.5200 Ang.)
 Radius for N  used is    3.5716 Bohr (=   1.8900 Ang.)
 Radius for C  used is    3.4960 Bohr (=   1.8500 Ang.)
 Radius for H  used is    2.2677 Bohr (=   1.2000 Ang.)
Calculating surface                               ...        done! (  0.0s)
GEPOL surface points                              ...         4681
GEPOL Volume                                      ...    3912.1794
GEPOL Surface-area                                ...    2147.4805
Calculating surface distance matrix               ...        done! (  0.3s)
Performing Cholesky decomposition & store         ...        done! (  1.5s)
Overall time for CPCM initialization              ...                 1.8s
--------------
SCF ITERATIONS
--------------
ITER       Energy         Delta-E        Max-DP      RMS-DP      [F,P]     Damp
               ***  Starting incremental Fock matrix formation  ***
                      *** Initiating the SOSCF procedure ***
                      *** Re-Reading the Fockian *** 
                      *** Removing any level shift *** 
ITER      Energy       Delta-E        Grad      Rot      Max-DP    RMS-DP
  0  -1804.91735899 -1804.9173589898  0.001815  0.001815  0.009400  0.000088
               *** Restarting incremental Fock matrix formation ***
  1  -1804.91857599  -0.0012169972  0.000506  0.001000  0.001930  0.000022
  2  -1804.91869471  -0.0001187255  0.000088  0.000284  0.000549  0.000004
  3  -1804.91869615  -0.0000014388  0.000128  0.000148  0.000382  0.000003
  4  -1804.91869756  -0.0000014096  0.000043  0.000072  0.000283  0.000001
  5  -1804.91869787  -0.0000003129  0.000015  0.000043  0.000289  0.000001
  6  -1804.91869794  -0.0000000691  0.000010  0.000018  0.000153  0.000001
                  ***Gradient check signals convergence***
              ***Rediagonalizing the Fockian in SOSCF/NRSCF***

               *****************************************************
               *                     SUCCESS                       *
               *           SCF CONVERGED AFTER   7 CYCLES          *
               *****************************************************

Old exchange energy                            =    -61.828790398 Eh
New exchange energy                            =    -61.828840307 Eh
Exchange energy change after final integration =     -0.000049909 Eh
Total energy after final integration           =  -1804.918747874 Eh
Final COS-X integration done in                =    36.169 sec

SMD CDS free energy correction energy :                 4.58742     Kcal/mol
Total Energy after SMD CDS correction =             -1804.911437356 Eh
Total Energy       :        -1804.91143736 Eh          -49114.13712 eV
  Last Energy change         ...   -2.2126e-08  Tolerance :   1.0000e-08
  Last MAX-Density change    ...    2.2204e-15  Tolerance :   1.0000e-07
             **** THE GBW FILE WAS UPDATED (AmidiniumBzoateS3Boptc.gbw) ****
             **** DENSITY AmidiniumBzoateS3Boptc.scfp WAS UPDATED ****
             **** ENERGY FILE WAS UPDATED (AmidiniumBzoateS3Boptc.en.tmp) ****
             **** THE GBW FILE WAS UPDATED (AmidiniumBzoateS3Boptc.gbw) ****
             **** DENSITY AmidiniumBzoateS3Boptc.scfp WAS UPDATED ****
Total SCF time: 0 days 0 hours 5 min 10 sec 

Maximum memory used throughout the entire SCF-calculation: 580.9 MB
[1715932419.296532] [node130:2697674:0]          mpool.c:43   UCX  WARN  object 0x1403ec80 was not returned to mpool ucp_requests
[1715932419.296550] [node130:2697674:0]          mpool.c:43   UCX  WARN  object 0x1403ee40 was not returned to mpool ucp_requests
[1715932419.296553] [node130:2697674:0]          mpool.c:43   UCX  WARN  object 0x1403f000 was not returned to mpool ucp_requests
[1715932419.296974] [node130:2697665:0]          mpool.c:43   UCX  WARN  object 0x13fd3a00 was not returned to mpool ucp_requests
[1715932419.296987] [node130:2697665:0]          mpool.c:43   UCX  WARN  object 0x13fd3d80 was not returned to mpool ucp_requests
[1715932419.296993] [node130:2697665:0]          mpool.c:43   UCX  WARN  object 0x13fd3f40 was not returned to mpool ucp_requests
[1715932419.298516] [node130:2697677:0]          mpool.c:43   UCX  WARN  object 0x1352db80 was not returned to mpool ucp_requests
[1715932419.298528] [node130:2697677:0]          mpool.c:43   UCX  WARN  object 0x1352dd40 was not returned to mpool ucp_requests
[1715932419.298532] [node130:2697677:0]          mpool.c:43   UCX  WARN  object 0x1352e0c0 was not returned to mpool ucp_requests
[1715932419.298646] [node130:2697680:0]          mpool.c:43   UCX  WARN  object 0x13555d80 was not returned to mpool ucp_requests
[1715932419.298662] [node130:2697680:0]          mpool.c:43   UCX  WARN  object 0x13555f40 was not returned to mpool ucp_requests
[1715932419.298668] [node130:2697680:0]          mpool.c:43   UCX  WARN  object 0x135562c0 was not returned to mpool ucp_requests
[1715932419.302175] [node130:2697669:0]          mpool.c:43   UCX  WARN  object 0x1451f940 was not returned to mpool ucp_requests
[1715932419.302186] [node130:2697669:0]          mpool.c:43   UCX  WARN  object 0x1451fb00 was not returned to mpool ucp_requests
[1715932419.302190] [node130:2697669:0]          mpool.c:43   UCX  WARN  object 0x1451fe80 was not returned to mpool ucp_requests
[1715932419.305786] [node130:2697671:0]          mpool.c:43   UCX  WARN  object 0x1331d780 was not returned to mpool ucp_requests
[1715932419.305798] [node130:2697671:0]          mpool.c:43   UCX  WARN  object 0x1331d940 was not returned to mpool ucp_requests
[1715932419.305803] [node130:2697671:0]          mpool.c:43   UCX  WARN  object 0x1331de80 was not returned to mpool ucp_requests
[1715932419.302973] [node130:2697672:0]          mpool.c:43   UCX  WARN  object 0x13efc880 was not returned to mpool ucp_requests
[1715932419.302984] [node130:2697672:0]          mpool.c:43   UCX  WARN  object 0x13efca40 was not returned to mpool ucp_requests
[1715932419.302988] [node130:2697672:0]          mpool.c:43   UCX  WARN  object 0x13efcdc0 was not returned to mpool ucp_requests
[1715932419.302838] [node130:2697675:0]          mpool.c:43   UCX  WARN  object 0x13574800 was not returned to mpool ucp_requests
[1715932419.302851] [node130:2697675:0]          mpool.c:43   UCX  WARN  object 0x13574b80 was not returned to mpool ucp_requests
[1715932419.302854] [node130:2697675:0]          mpool.c:43   UCX  WARN  object 0x13574f00 was not returned to mpool ucp_requests
[1715932419.304617] [node130:2697676:0]          mpool.c:43   UCX  WARN  object 0x132baa80 was not returned to mpool ucp_requests
[1715932419.304632] [node130:2697676:0]          mpool.c:43   UCX  WARN  object 0x132bac40 was not returned to mpool ucp_requests
[1715932419.304636] [node130:2697676:0]          mpool.c:43   UCX  WARN  object 0x132bb180 was not returned to mpool ucp_requests
[1715932419.299188] [node130:2697681:0]          mpool.c:43   UCX  WARN  object 0x131d9840 was not returned to mpool ucp_requests
[1715932419.299205] [node130:2697681:0]          mpool.c:43   UCX  WARN  object 0x131d9bc0 was not returned to mpool ucp_requests
[1715932419.299209] [node130:2697681:0]          mpool.c:43   UCX  WARN  object 0x131d9d80 was not returned to mpool ucp_requests
[1715932419.303299] [node130:2697682:0]          mpool.c:43   UCX  WARN  object 0x1368a800 was not returned to mpool ucp_requests
[1715932419.303316] [node130:2697682:0]          mpool.c:43   UCX  WARN  object 0x1368a9c0 was not returned to mpool ucp_requests
[1715932419.303322] [node130:2697682:0]          mpool.c:43   UCX  WARN  object 0x1368ab80 was not returned to mpool ucp_requests
[1715932419.304260] [node130:2697684:0]          mpool.c:43   UCX  WARN  object 0x13be5c80 was not returned to mpool ucp_requests
[1715932419.304273] [node130:2697684:0]          mpool.c:43   UCX  WARN  object 0x13be6000 was not returned to mpool ucp_requests
[1715932419.304277] [node130:2697684:0]          mpool.c:43   UCX  WARN  object 0x13be61c0 was not returned to mpool ucp_requests
[1715932419.316707] [node130:2697693:0]          mpool.c:43   UCX  WARN  object 0x12b84ec0 was not returned to mpool ucp_requests
[1715932419.316720] [node130:2697693:0]          mpool.c:43   UCX  WARN  object 0x12b85240 was not returned to mpool ucp_requests
[1715932419.319843] [node130:2697683:0]          mpool.c:43   UCX  WARN  object 0x1433e9c0 was not returned to mpool ucp_requests
[1715932419.319860] [node130:2697683:0]          mpool.c:43   UCX  WARN  object 0x1433eb80 was not returned to mpool ucp_requests
[1715932419.319865] [node130:2697683:0]          mpool.c:43   UCX  WARN  object 0x1433ef00 was not returned to mpool ucp_requests
[1715932419.320079] [node130:2697668:0]          mpool.c:43   UCX  WARN  object 0x12eead00 was not returned to mpool ucp_requests
[1715932419.320092] [node130:2697668:0]          mpool.c:43   UCX  WARN  object 0x12eeaec0 was not returned to mpool ucp_requests
[1715932419.320097] [node130:2697668:0]          mpool.c:43   UCX  WARN  object 0x12eeb240 was not returned to mpool ucp_requests
[1715932419.322399] [node130:2697691:0]          mpool.c:43   UCX  WARN  object 0x13a9a7c0 was not returned to mpool ucp_requests
[1715932419.322413] [node130:2697691:0]          mpool.c:43   UCX  WARN  object 0x13a9a980 was not returned to mpool ucp_requests
[1715932419.322417] [node130:2697691:0]          mpool.c:43   UCX  WARN  object 0x13a9ab40 was not returned to mpool ucp_requests
[1715932419.322421] [node130:2697691:0]          mpool.c:43   UCX  WARN  object 0x13a9ad00 was not returned to mpool ucp_requests
[1715932419.323825] [node130:2697670:0]          mpool.c:43   UCX  WARN  object 0x12b4c780 was not returned to mpool ucp_requests
[1715932419.323843] [node130:2697670:0]          mpool.c:43   UCX  WARN  object 0x12b4c940 was not returned to mpool ucp_requests
[1715932419.323849] [node130:2697670:0]          mpool.c:43   UCX  WARN  object 0x12b4ce80 was not returned to mpool ucp_requests
[1715932419.325919] [node130:2697688:0]          mpool.c:43   UCX  WARN  object 0x14522bc0 was not returned to mpool ucp_requests
[1715932419.325931] [node130:2697688:0]          mpool.c:43   UCX  WARN  object 0x14522f40 was not returned to mpool ucp_requests
[1715932419.325936] [node130:2697688:0]          mpool.c:43   UCX  WARN  object 0x14523100 was not returned to mpool ucp_requests
[1715932419.326870] [node130:2697692:0]          mpool.c:43   UCX  WARN  object 0x13c1dd80 was not returned to mpool ucp_requests
[1715932419.326882] [node130:2697692:0]          mpool.c:43   UCX  WARN  object 0x13c1df40 was not returned to mpool ucp_requests
[1715932419.327380] [node130:2697679:0]          mpool.c:43   UCX  WARN  object 0x1471aac0 was not returned to mpool ucp_requests
[1715932419.327395] [node130:2697679:0]          mpool.c:43   UCX  WARN  object 0x1471ac80 was not returned to mpool ucp_requests
[1715932419.327398] [node130:2697679:0]          mpool.c:43   UCX  WARN  object 0x1471b000 was not returned to mpool ucp_requests
[1715932419.331720] [node130:2697673:0]          mpool.c:43   UCX  WARN  object 0x13c32b80 was not returned to mpool ucp_requests
[1715932419.331735] [node130:2697673:0]          mpool.c:43   UCX  WARN  object 0x13c32d40 was not returned to mpool ucp_requests
[1715932419.331740] [node130:2697673:0]          mpool.c:43   UCX  WARN  object 0x13c32f00 was not returned to mpool ucp_requests
[1715932419.338554] [node130:2697690:0]          mpool.c:43   UCX  WARN  object 0x1395fb80 was not returned to mpool ucp_requests
[1715932419.338566] [node130:2697690:0]          mpool.c:43   UCX  WARN  object 0x1395fd40 was not returned to mpool ucp_requests
[1715932419.338570] [node130:2697690:0]          mpool.c:43   UCX  WARN  object 0x1395ff00 was not returned to mpool ucp_requests
[1715932419.338573] [node130:2697690:0]          mpool.c:43   UCX  WARN  object 0x139600c0 was not returned to mpool ucp_requests
[1715932419.341660] [node130:2697687:0]          mpool.c:43   UCX  WARN  object 0x12cd3c80 was not returned to mpool ucp_requests
[1715932419.341671] [node130:2697687:0]          mpool.c:43   UCX  WARN  object 0x12cd4000 was not returned to mpool ucp_requests
[1715932419.341674] [node130:2697687:0]          mpool.c:43   UCX  WARN  object 0x12cd41c0 was not returned to mpool ucp_requests
[1715932419.352725] [node130:2697685:0]          mpool.c:43   UCX  WARN  object 0x139728c0 was not returned to mpool ucp_requests
[1715932419.352741] [node130:2697685:0]          mpool.c:43   UCX  WARN  object 0x13972a80 was not returned to mpool ucp_requests
[1715932419.352745] [node130:2697685:0]          mpool.c:43   UCX  WARN  object 0x13972c40 was not returned to mpool ucp_requests
[1715932419.390562] [node130:2697667:0]          mpool.c:43   UCX  WARN  object 0x12f4fac0 was not returned to mpool ucp_requests
[1715932419.390576] [node130:2697667:0]          mpool.c:43   UCX  WARN  object 0x12f4fc80 was not returned to mpool ucp_requests
[1715932419.390582] [node130:2697667:0]          mpool.c:43   UCX  WARN  object 0x12f50000 was not returned to mpool ucp_requests
[1715932419.391660] [node130:2697686:0]          mpool.c:43   UCX  WARN  object 0x14602980 was not returned to mpool ucp_requests
[1715932419.391670] [node130:2697686:0]          mpool.c:43   UCX  WARN  object 0x14602b40 was not returned to mpool ucp_requests
[1715932419.391674] [node130:2697686:0]          mpool.c:43   UCX  WARN  object 0x14602d00 was not returned to mpool ucp_requests
[1715932419.391252] [node130:2697689:0]          mpool.c:43   UCX  WARN  object 0x131de800 was not returned to mpool ucp_requests
[1715932419.391263] [node130:2697689:0]          mpool.c:43   UCX  WARN  object 0x131deb80 was not returned to mpool ucp_requests
[1715932419.391267] [node130:2697689:0]          mpool.c:43   UCX  WARN  object 0x131ded40 was not returned to mpool ucp_requests
[1715932419.424225] [node130:2697666:0]          mpool.c:43   UCX  WARN  object 0x12e80480 was not returned to mpool ucp_requests
[1715932419.424240] [node130:2697666:0]          mpool.c:43   UCX  WARN  object 0x12e80b80 was not returned to mpool ucp_requests
[1715932419.424245] [node130:2697666:0]          mpool.c:43   UCX  WARN  object 0x12e80f00 was not returned to mpool ucp_requests
[1715932419.426944] [node130:2697678:0]          mpool.c:43   UCX  WARN  object 0x148f9d80 was not returned to mpool ucp_requests
[1715932419.426956] [node130:2697678:0]          mpool.c:43   UCX  WARN  object 0x148fa100 was not returned to mpool ucp_requests
[1715932419.426961] [node130:2697678:0]          mpool.c:43   UCX  WARN  object 0x148fa2c0 was not returned to mpool ucp_requests


-------------------------------------------------------------------------------
                          DFT DISPERSION CORRECTION                            
                                                                               
                              DFTD3 V3.1  Rev 1                                
                          USING Becke-Johnson damping                          
-------------------------------------------------------------------------------
-------------------------   ----------------
Dispersion correction           -0.118857070
-------------------------   ----------------


-------------------------   --------------------
FINAL SINGLE POINT ENERGY     -1805.030294425475
-------------------------   --------------------


           ************************************************************
           *        Program running with 30 parallel MPI-processes    *
           *              working on a common directory               *
           ************************************************************
------------------------------------------------------------------------------
                         ORCA SCF GRADIENT CALCULATION
------------------------------------------------------------------------------

 ... reading COSX grid (gridx3)
Gradient of the Kohn-Sham DFT energy:
Kohn-Sham wavefunction type      ... RKS
Hartree-Fock exchange scaling    ...    0.250
Number of operators              ...    1
Number of atoms                  ...   82
Basis set dimensions             ... 1542
Integral neglect threshold       ... 2.5e-11
Integral primitive cutoff        ... 2.5e-12
SHARK Integral package           ... ON

Nuc. rep. gradient       (SHARK) ... done (  0.5 sec)
HCore & Overlap gradient (SHARK) ... done (  1.3 sec)
RI-J gradient            (SHARK) ... done (  6.7 sec)
COSX-gradient                    ... done ( 47.2 sec)
Exchange-correlation gradient    ... done
Dispersion correction            ... done

------------------
CARTESIAN GRADIENT
------------------

   1   O   :    0.000526340   -0.000240499   -0.000049206
   2   O   :   -0.000895551   -0.000204690   -0.000744847
   3   N   :    0.000136566   -0.000094005   -0.000016376
   4   N   :   -0.000496883    0.000123780   -0.000374248
   5   C   :   -0.000240730    0.000054622    0.000172479
   6   C   :    0.000146697    0.000006520    0.000161204
   7   H   :    0.000140127   -0.000182914   -0.000096447
   8   C   :   -0.000053779    0.000034910   -0.000003201
   9   C   :    0.000080397   -0.000057424    0.000115201
  10   H   :    0.000068815   -0.000097375    0.000111582
  11   C   :    0.000025804   -0.000016705    0.000064595
  12   H   :    0.000001689    0.000002663   -0.000000011
  13   C   :   -0.000007565    0.000000048    0.000001635
  14   H   :   -0.000004869    0.000001624    0.000003108
  15   C   :   -0.000000907    0.000001861   -0.000009303
  16   H   :   -0.000003110    0.000002077   -0.000006246
  17   C   :   -0.000024814    0.000017749    0.000011233
  18   H   :   -0.000019876    0.000061459   -0.000026165
  19   C   :   -0.000004209    0.000066587   -0.000022534
  20   C   :    0.000010686    0.000007811    0.000036315
  21   H   :   -0.000001315    0.000000027   -0.000017493
  22   H   :    0.000004681    0.000019841   -0.000011450
  23   H   :    0.000003086    0.000009448   -0.000005818
  24   C   :    0.000010028    0.000050747    0.000028869
  25   H   :    0.000001117    0.000002772   -0.000004961
  26   H   :    0.000000002    0.000030336   -0.000003962
  27   H   :    0.000040310   -0.000092849    0.000089434
  28   C   :   -0.000009938    0.000045089   -0.000013752
  29   H   :    0.000001575    0.000016462    0.000002631
  30   H   :    0.000004632    0.000013917   -0.000003853
  31   H   :    0.000008675    0.000021048   -0.000009699
  32   C   :   -0.000121705   -0.000033163   -0.000019538
  33   C   :   -0.000103989   -0.000006248    0.000012574
  34   C   :   -0.000003649    0.000044559   -0.000030878
  35   H   :   -0.000001582   -0.000020376   -0.000001870
  36   C   :   -0.000017656   -0.000028242   -0.000011925
  37   H   :   -0.000008005   -0.000001263   -0.000013326
  38   C   :    0.000013540   -0.000024469    0.000029395
  39   H   :   -0.000005457   -0.000001091   -0.000013060
  40   C   :    0.000043681    0.000013085    0.000038701
  41   H   :    0.000042723   -0.000048311   -0.000015420
  42   C   :    0.000040357    0.000029200    0.000009332
  43   C   :   -0.000022256    0.000021808    0.000068364
  44   H   :   -0.000028979   -0.000030405   -0.000002726
  45   H   :   -0.000014144   -0.000021604   -0.000030817
  46   H   :    0.000034657    0.000148162    0.000183948
  47   C   :   -0.000023837   -0.000015860   -0.000005591
  48   H   :    0.000037515    0.000042927    0.000093649
  49   H   :   -0.000003658   -0.000019875    0.000008610
  50   H   :   -0.000187648    0.000036704   -0.000148804
  51   C   :    0.000033751   -0.000046852    0.000001428
  52   H   :   -0.000073941    0.000065085   -0.000134384
  53   H   :   -0.000017041   -0.000002967   -0.000007465
  54   H   :    0.000006481    0.000013211   -0.000013432
  55   C   :    0.001504043    0.000578722    0.001449023
  56   C   :   -0.000639255   -0.000088144   -0.000587859
  57   C   :   -0.000096031    0.000030950    0.000098535
  58   H   :   -0.000077665    0.000085490   -0.000199377
  59   C   :    0.000043410   -0.000009660   -0.000066454
  60   H   :   -0.000003123    0.000001530   -0.000011552
  61   C   :   -0.000012583    0.000018146   -0.000060999
  62   H   :   -0.000013461   -0.000000258   -0.000018547
  63   C   :    0.000045200    0.000023279   -0.000019301
  64   H   :    0.000007830    0.000009847   -0.000009411
  65   C   :   -0.000054531   -0.000050577    0.000138995
  66   H   :    0.000064192   -0.000346197   -0.000276974
  67   H   :    0.000031731    0.000037556   -0.000069796
  68   O   :    0.000013470    0.000047579    0.000042388
  69   C   :   -0.000023547    0.000029572   -0.000022157
  70   C   :    0.000014755    0.000009513    0.000000525
  71   C   :    0.000001319    0.000006444    0.000011126
  72   H   :   -0.000003366   -0.000002278    0.000007386
  73   C   :   -0.000004945   -0.000003809    0.000017343
  74   H   :    0.000000507   -0.000004063    0.000015799
  75   C   :    0.000001049    0.000004824    0.000005114
  76   H   :    0.000002784   -0.000000677    0.000019240
  77   C   :    0.000000209   -0.000006001    0.000015481
  78   H   :    0.000003867    0.000004718    0.000014119
  79   C   :    0.000009867    0.000017675   -0.000001158
  80   H   :    0.000002827    0.000008600    0.000011057
  81   O   :    0.000048532    0.000024780   -0.000017000
  82   H   :    0.000003938    0.000000876    0.000008791

Difference to translation invariance:
           :   -0.0000621381    0.0001473863   -0.0001301819

Difference to rotation invariance:
           :    0.0047032823   -0.0013857177    0.0007115413

Norm of the cartesian gradient     ...    0.0029105150
RMS gradient                       ...    0.0001855677
MAX gradient                       ...    0.0015040430

-------
TIMINGS
-------

Total SCF gradient time            ...       85.074 sec

One electron gradient       ....       1.318 sec  (  1.5%)
RI-J Coulomb gradient       ....       6.707 sec  (  7.9%)
COSX gradient               ....      47.161 sec  ( 55.4%)
XC gradient                 ....       8.316 sec  (  9.8%)
CPCM gradient               ....       2.765 sec  (  3.2%)
   A-Matrix (El+Nuc)        ....       0.840 sec  (  1.0%)
   Potential                ....       1.925 sec  (  2.3%)

Maximum memory used throughout the entire SCFGRAD-calculation: 365.2 MB
------------------------------------------------------------------------------
                         ORCA GEOMETRY RELAXATION STEP
------------------------------------------------------------------------------

Reading the OPT-File                    .... done
Getting information on internals        .... done
Copying old internal coords+grads       .... done
Making the new internal coordinates     .... (new redundants).... done
Validating the new internal coordinates .... (new redundants).... done
Calculating the B-matrix                .... done
Calculating the G,G- and P matrices     .... done
Transforming gradient to internals      .... done
Projecting the internal gradient        .... done
Number of atoms                         ....  82
Number of internal coordinates          .... 455
Current Energy                          .... -1805.030294425 Eh
Current gradient norm                   ....     0.002910515 Eh/bohr
Maximum allowed component of the step   ....  0.150
Current trust radius                    ....  0.300
Updating the Hessian (BFGS)             .... done
Forming the augmented Hessian           .... done
Diagonalizing the augmented Hessian     .... done
Last element of RFO vector              ....  0.997000727
Lowest eigenvalues of augmented Hessian:
 -0.000128825  0.000569899  0.000887724  0.000992178  0.009271083
Length of the computed step             ....  0.077624999
The final length of the internal step   ....  0.077624999
Converting the step to cartesian space:
 Initial RMS(Int)=    0.0036391161
Transforming coordinates:
 Iter   0:  RMS(Cart)=    0.0225324579 RMS(Int)=    0.0036419676
 Iter   1:  RMS(Cart)=    0.0001436992 RMS(Int)=    0.0000389398
 Iter   2:  RMS(Cart)=    0.0000031342 RMS(Int)=    0.0000005737
 Iter   3:  RMS(Cart)=    0.0000011933 RMS(Int)=    0.0000002519
 Iter   4:  RMS(Cart)=    0.0000005465 RMS(Int)=    0.0000001155
 Iter   5:  RMS(Cart)=    0.0000002507 RMS(Int)=    0.0000000530
 Iter   6:  RMS(Cart)=    0.0000001150 RMS(Int)=    0.0000000243
 Iter   7:  RMS(Cart)=    0.0000000528 RMS(Int)=    0.0000000112
done
Storing new coordinates                 .... done

                                .--------------------.
          ----------------------|Geometry convergence|-------------------------
          Item                value                   Tolerance       Converged
          ---------------------------------------------------------------------
          Energy change       0.0000646102            0.0000050000      NO
          RMS gradient        0.0002242413            0.0001000000      NO
          MAX gradient        0.0018354895            0.0003000000      NO
          RMS step            0.0036391161            0.0020000000      NO
          MAX step            0.0629358288            0.0040000000      NO
          ........................................................
          Max(Bonds)      0.0333      Max(Angles)    0.07
          Max(Dihed)        0.74      Max(Improp)    0.00
          ---------------------------------------------------------------------

The optimization has not yet converged - more geometry cycles are needed


    ---------------------------------------------------------------------------
                         Redundant Internal Coordinates
                            (Angstroem and degrees)

        Definition                    Value    dE/dq     Step     New-Value
    ----------------------------------------------------------------------------
     1. B(C   4,O   0)                1.2323  0.000146 -0.0000    1.2323   
     2. B(C   4,N   2)                1.3214 -0.000185  0.0000    1.3214   
     3. B(C   5,C   4)                1.5284 -0.000199  0.0000    1.5285   
     4. B(C   5,N   3)                1.5425 -0.000862  0.0003    1.5428   
     5. B(H   6,C   5)                1.0919  0.000075 -0.0000    1.0919   
     6. B(C   7,C   5)                1.5012  0.000083 -0.0000    1.5012   
     7. B(C   8,C   7)                1.3907  0.000003  0.0000    1.3907   
     8. B(H   9,C   8)                1.0836  0.000043 -0.0000    1.0835   
     9. B(C  10,C   8)                1.3861  0.000065 -0.0000    1.3861   
    10. B(H  11,C  10)                1.0841  0.000022 -0.0000    1.0841   
    11. B(C  12,C  10)                1.3872  0.000096 -0.0000    1.3872   
    12. B(H  13,C  12)                1.0843  0.000078 -0.0000    1.0843   
    13. B(C  14,C  12)                1.3890  0.000010 -0.0000    1.3890   
    14. B(H  15,C  14)                1.0840  0.000003 -0.0000    1.0840   
    15. B(C  16,C   7)                1.3926  0.000026 -0.0000    1.3925   
    16. B(C  16,C  14)                1.3854  0.000008 -0.0000    1.3854   
    17. B(H  17,C  16)                1.0841 -0.000036  0.0000    1.0841   
    18. B(C  18,N   2)                1.4710 -0.000121  0.0000    1.4710   
    19. B(C  19,C  18)                1.5243  0.000005 -0.0000    1.5243   
    20. B(H  20,C  19)                1.0907  0.000004 -0.0000    1.0907   
    21. B(H  21,C  19)                1.0924  0.000001 -0.0000    1.0924   
    22. B(H  22,C  19)                1.0928 -0.000001  0.0000    1.0928   
    23. B(C  23,C  18)                1.5246  0.000019 -0.0000    1.5246   
    24. B(H  24,C  23)                1.0928 -0.000007  0.0000    1.0928   
    25. B(H  25,C  23)                1.0926 -0.000005  0.0000    1.0926   
    26. B(H  26,C  23)                1.0906  0.000143 -0.0000    1.0905   
    27. B(C  27,C  18)                1.5219  0.000041 -0.0000    1.5219   
    28. B(H  28,C  27)                1.0913 -0.000003  0.0000    1.0913   
    29. B(H  29,C  27)                1.0928 -0.000001  0.0000    1.0928   
    30. B(H  30,C  27)                1.0930 -0.000000  0.0000    1.0930   
    31. B(C  31,N   3)                1.4670  0.000155 -0.0000    1.4669   
    32. B(C  32,C  31)                1.3987  0.000119 -0.0000    1.3987   
    33. B(C  33,C  32)                1.4025 -0.000036  0.0000    1.4025   
    34. B(H  34,C  33)                1.0820  0.000000  0.0000    1.0820   
    35. B(C  35,C  33)                1.3802  0.000022 -0.0000    1.3802   
    36. B(H  36,C  35)                1.0841 -0.000002  0.0000    1.0841   
    37. B(C  37,C  35)                1.3866  0.000017 -0.0000    1.3866   
    38. B(H  38,C  37)                1.0833  0.000001 -0.0000    1.0833   
    39. B(C  39,C  37)                1.3774  0.000041 -0.0000    1.3774   
    40. B(C  39,C  31)                1.3891 -0.000064  0.0000    1.3891   
    41. B(H  40,C  39)                1.0812  0.000018 -0.0000    1.0812   
    42. B(C  41,C  32)                1.5406  0.000137 -0.0000    1.5405   
    43. B(C  42,C  41)                1.5353  0.000087 -0.0000    1.5353   
    44. B(H  43,C  42)                1.0903  0.000019 -0.0000    1.0903   
    45. B(H  44,C  42)                1.0930 -0.000024  0.0000    1.0930   
    46. B(H  45,C  42)                1.0928 -0.000176  0.0001    1.0929   
    47. B(C  46,C  41)                1.5300 -0.000085  0.0000    1.5300   
    48. B(H  47,C  46)                1.0959 -0.000049  0.0000    1.0960   
    49. B(H  48,C  46)                1.0920 -0.000005  0.0000    1.0920   
    50. B(H  49,C  46)                1.0955  0.000175 -0.0001    1.0955   
    51. B(C  50,C  41)                1.5327 -0.000049  0.0000    1.5327   
    52. B(H  51,C  50)                1.0920  0.000068 -0.0000    1.0920   
    53. B(H  51,H  13)                4.3629 -0.000115  0.0333    4.3962   
    54. B(H  52,C  50)                1.0932 -0.000009  0.0000    1.0932   
    55. B(H  53,C  50)                1.0910 -0.000023  0.0000    1.0910   
    56. B(C  54,N   3)                1.5356 -0.000007  0.0000    1.5356   
    57. B(C  54,O   1)                1.1906 -0.000009  0.0000    1.1906   
    58. B(C  55,C  54)                1.4656  0.000016 -0.0000    1.4656   
    59. B(C  56,C  55)                1.3952  0.000032 -0.0000    1.3952   
    60. B(H  57,C  56)                1.0835  0.000209 -0.0001    1.0835   
    61. B(C  58,C  56)                1.3828 -0.000049  0.0000    1.3828   
    62. B(H  59,C  58)                1.0837 -0.000001  0.0000    1.0837   
    63. B(C  60,C  58)                1.3890 -0.000056  0.0000    1.3890   
    64. B(H  61,C  60)                1.0841 -0.000002  0.0000    1.0841   
    65. B(C  62,C  60)                1.3882  0.000014 -0.0000    1.3882   
    66. B(H  63,C  62)                1.0836  0.000000 -0.0000    1.0836   
    67. B(C  64,C  62)                1.3841 -0.000020  0.0000    1.3841   
    68. B(C  64,C  55)                1.3931 -0.000025  0.0000    1.3931   
    69. B(H  65,C  64)                1.0813 -0.000428  0.0001    1.0814   
    70. B(H  66,N   3)                1.0291  0.000017 -0.0000    1.0291   
    71. B(O  67,H   6)                2.2013  0.000065 -0.0007    2.2006   
    72. B(C  68,O  67)                1.2529  0.000044 -0.0000    1.2528   
    73. B(C  69,C  68)                1.5096 -0.000019  0.0000    1.5096   
    74. B(C  70,C  69)                1.3925 -0.000009  0.0000    1.3925   
    75. B(H  71,H  49)                3.7132 -0.000026  0.0081    3.7213   
    76. B(H  71,C  70)                1.0837 -0.000007  0.0000    1.0837   
    77. B(C  72,C  70)                1.3868 -0.000008  0.0000    1.3868   
    78. B(H  73,C  72)                1.0846 -0.000001  0.0000    1.0846   
    79. B(C  74,C  72)                1.3890 -0.000001 -0.0000    1.3890   
    80. B(H  75,C  74)                1.0846 -0.000000  0.0000    1.0846   
    81. B(C  76,C  74)                1.3890 -0.000004  0.0000    1.3890   
    82. B(H  77,H  11)                4.1800  0.000040 -0.0071    4.1730   
    83. B(H  77,C  76)                1.0846 -0.000015  0.0000    1.0846   
    84. B(C  78,C  76)                1.3867 -0.000026  0.0000    1.3867   
    85. B(C  78,C  69)                1.3925 -0.000013  0.0000    1.3925   
    86. B(H  79,C  78)                1.0836 -0.000001  0.0000    1.0836   
    87. B(O  80,C  68)                1.2594  0.000021 -0.0000    1.2594   
    88. B(H  81,O  80)                1.7942  0.000018 -0.0000    1.7941   
    89. B(H  81,N   2)                1.0322  0.000012 -0.0000    1.0322   
    90. A(C   4,N   2,H  81)          117.58  0.000025   -0.00    117.58   
    91. A(C  18,N   2,H  81)          117.07  0.000196   -0.00    117.07   
    92. A(C   4,N   2,C  18)          125.35 -0.000222    0.00    125.35   
    93. A(C   5,N   3,C  54)          108.72 -0.001835    0.07    108.79   
    94. A(C  31,N   3,C  54)          119.17  0.001090   -0.04    119.13   
    95. A(C  31,N   3,H  66)          105.76 -0.000388   -0.01    105.75   
    96. A(C  54,N   3,H  66)          101.35  0.000467   -0.04    101.31   
    97. A(C   5,N   3,H  66)          101.91  0.000073    0.01    101.92   
    98. A(C   5,N   3,C  31)          117.09  0.000567    0.00    117.09   
    99. A(O   0,C   4,C   5)          120.69 -0.000145    0.01    120.70   
   100. A(N   2,C   4,C   5)          112.97  0.000136   -0.01    112.96   
   101. A(O   0,C   4,N   2)          126.34  0.000009    0.00    126.34   
   102. A(N   3,C   5,H   6)          103.79  0.000168    0.00    103.79   
   103. A(N   3,C   5,C   4)          109.88 -0.000686    0.03    109.90   
   104. A(N   3,C   5,C   7)          111.92  0.000162    0.00    111.92   
   105. A(H   6,C   5,C   7)          109.32 -0.000174    0.00    109.32   
   106. A(C   4,C   5,H   6)          108.08 -0.000059    0.01    108.09   
   107. A(C   4,C   5,C   7)          113.35  0.000550   -0.03    113.31   
   108. A(C   5,H   6,O  67)          166.18 -0.000129    0.01    166.20   
   109. A(C   5,C   7,C   8)          119.13 -0.000219    0.01    119.14   
   110. A(C   8,C   7,C  16)          119.35  0.000006   -0.00    119.35   
   111. A(C   5,C   7,C  16)          121.49  0.000213   -0.01    121.48   
   112. A(H   9,C   8,C  10)          119.88  0.000057   -0.00    119.88   
   113. A(C   7,C   8,C  10)          120.47 -0.000000   -0.00    120.47   
   114. A(C   7,C   8,H   9)          119.64 -0.000056    0.00    119.64   
   115. A(C   8,C  10,C  12)          119.93 -0.000009    0.00    119.93   
   116. A(C   8,C  10,H  11)          119.72 -0.000008    0.00    119.72   
   117. A(H  11,C  10,C  12)          120.35  0.000017   -0.00    120.35   
   118. A(H  13,C  12,C  14)          120.01 -0.000047    0.00    120.02   
   119. A(C  10,C  12,H  13)          120.09  0.000073   -0.00    120.09   
   120. A(C  10,C  12,C  14)          119.89 -0.000025    0.00    119.89   
   121. A(H  15,C  14,C  16)          119.67 -0.000013    0.00    119.67   
   122. A(C  12,C  14,H  15)          120.17 -0.000012    0.00    120.17   
   123. A(C  12,C  14,C  16)          120.16  0.000024   -0.00    120.16   
   124. A(C  14,C  16,H  17)          119.59 -0.000030    0.00    119.59   
   125. A(C   7,C  16,H  17)          120.22  0.000024   -0.00    120.22   
   126. A(C   7,C  16,C  14)          120.19  0.000005    0.00    120.19   
   127. A(N   2,C  18,C  19)          110.04  0.000006    0.00    110.04   
   128. A(C  23,C  18,C  27)          109.59  0.000051   -0.00    109.59   
   129. A(C  19,C  18,C  27)          109.54 -0.000028   -0.00    109.54   
   130. A(N   2,C  18,C  27)          106.30  0.000046   -0.00    106.30   
   131. A(C  19,C  18,C  23)          111.02  0.000009    0.00    111.02
[truncated: 1,457,191 more chars]
