# Supplementary material for: A stereodivergent multicomponent approach for the synthesis of C–N atropisomeric peptide analogues
Source: Chem Sci. 2024 Sep 16;15(40):16743–51. doi: 10.1039/d4sc04700a (PMC11418089; doi:10.1039/d4sc04700a)
Supplement: SC-015-D4SC04700A-s001 [file SC-015-D4SC04700A-s001.zip › CompData/_5_1a-BzOH/AmidiniumBzoateS3Boptc.xyz]

82
Coordinates from ORCA-job AmidiniumBzoateS3Boptc
  O   4.87014383605085      1.03667144008580      3.37327280094111
  O   7.66627191397659      1.50074420482270      3.98412485751680
  N   4.99215605289418      2.97236705549470      2.17592242782027
  N   6.11881219901441      2.12942538083263      5.56764888912645
  C   5.09166251046479      2.24488492015180      3.27454954590020
  C   5.52126013806055      3.06150567927214      4.49306857211037
  H   6.36230428674614      3.69259706360453      4.19895562887878
  C   4.42418154849870      3.92348539954521      5.04707013506261
  C   4.74886837009194      5.15021063009296      5.61606104306624
  H   5.78562398060111      5.46170688841350      5.66276770809173
  C   3.75514931435885      5.98146984943592      6.10889956186008
  H   4.02147155320880      6.93788565194120      6.54434856346759
  C   2.42618640684486      5.59050037907892      6.03554284975410
  H   1.64652821769269      6.23991104509728      6.41780163833149
  C   2.09440879900474      4.37010659121169      5.46130805733589
  H   1.05658967277890      4.06460398103968      5.39261092566513
  C   3.08771035956819      3.54074035518385      4.96638770800361
  H   2.81725431648316      2.59667460752963      4.50706665264068
  C   4.50716699854104      2.48781867456659      0.87430167935418
  C   3.08325859730553      1.96105250706551      1.01037879984031
  H   3.03404459280690      1.10283209660580      1.68169721953636
  H   2.71302008847106      1.65103024083522      0.03047184872390
  H   2.42131632418604      2.74144682326414      1.39379439219433
  C   5.43949517824630      1.41056822803341      0.33146400765977
  H   6.45827933786558      1.79559417140589      0.24221029141523
  H   5.10283131183652      1.10024985546119     -0.66057276534863
  H   5.45640481533330      0.53202380676344      0.97716507802990
  C   4.51819698866247      3.68960937505778     -0.05938017400959
  H   4.16184353675327      3.38973508543301     -1.04632197538551
  H   5.52736555964363      4.09462775110105     -0.16727566175914
  H   3.86633531769735      4.48337060376663      0.31442961064097
  C   5.23028330342418      1.71050210124708      6.65702392965312
  C   5.42112276052326      2.18052151584007      7.96052095406433
  C   4.46736333224633      1.73856734188681      8.88903213352654
  H   4.54763020728478      2.07481244998881      9.91428779199823
  C   3.43082499325199      0.88631456571097      8.56638939699211
  H   2.72972682688489      0.58179389381648      9.33513700693544
  C   3.29714363471149      0.42154167989007      7.26686707429729
  H   2.49675306738882     -0.25494839758301      6.99241344422316
  C   4.19962714973783      0.84394054012227      6.31589371180805
  H   4.11923045046011      0.51469823700642      5.28915909136114
  C   6.53333669475695      3.07855555532569      8.53476243641427
  C   7.23409544760389      2.31172423147770      9.66521650036086
  H   6.54881884570873      2.02956808993921     10.46488407544850
  H   8.01205643731456      2.94477001400278     10.09967463908027
  H   7.70977661145284      1.40327061638701      9.28739749376804
  C   7.64262840439050      3.53271353031587      7.58396936939887
  H   8.21795217885659      2.70063699224520      7.16236585848671
  H   8.35914888637855      4.12186439436600      8.16011829671140
  H   7.29591273196922      4.20659333785592      6.79294209080018
  C   5.88516986766630      4.34397278650745      9.10724524581192
  H   5.37005043727773      4.90698947609135      8.32619920531358
  H   6.65796125566622      4.98599094928545      9.53824982103214
  H   5.16457155634687      4.11325145694695      9.89322886605144
  C   7.00220781975734      1.07955480585382      4.87805356056296
  C   7.01083578258939     -0.29925796570505      5.37526567766573
  C   7.00287786528044     -1.29819784367822      4.40131799031382
  H   6.93527768191698     -1.02262943790072      3.35576810094927
  C   7.05054028990361     -2.62651522184871      4.78276867038682
  H   7.02100050200365     -3.40416514454326      4.02860732035211
  C   7.14029408408146     -2.95904954351426      6.12836884454744
  H   7.18275113086685     -4.00076716975696      6.42563886009244
  C   7.18354393918881     -1.96265983324477      7.09400631429220
  H   7.27413714008796     -2.22195505679509      8.14219555187506
  C   7.10739249759402     -0.63088915655385      6.72485789558535
  H   7.15511784331262      0.14049725483639      7.48114024996766
  H   6.82797354244731      2.73491470833172      6.00287212806147
  O   7.73982830114782      5.08562357782793      3.19958607147902
  C   6.81103708677603      5.90701410656675      3.01981961630829
  C   6.91345014325600      7.25055247596228      3.70041367510991
  C   8.01003437072422      7.55050096604794      4.50449001267948
  H   8.80076497110488      6.81751120055862      4.61312369656563
  C   8.08814394506529      8.76733897742830      5.16505452694522
  H   8.94639627753134      8.99020602743649      5.78960321327445
  C   7.06668858462990      9.69864531966937      5.02878469514603
  H   7.12582836294139     10.65009997557743      5.54606894021687
  C   5.96832800560589      9.40701553292211      4.23019475225146
  H   5.16691220838853     10.13004208378195      4.12411723469705
  C   5.89313364914331      8.18929853652984      3.57113474875502
  H   5.03412011070085      7.95398358215742      2.95402365448487
  O   5.77669706678940      5.68240080897068      2.33740290425686
  H   5.28575659217333      3.96049073221534      2.22917274317448
