# Supplementary material for: A stereodivergent multicomponent approach for the synthesis of C–N atropisomeric peptide analogues
Source: Chem Sci. 2024 Sep 16;15(40):16743–51. doi: 10.1039/d4sc04700a (PMC11418089; doi:10.1039/d4sc04700a)
Supplement: SC-015-D4SC04700A-s001 [file SC-015-D4SC04700A-s001.zip › CompData/_5_1a-BzOH/AmidiniumBzoateS3B_single_point.out]

                                 *****************
                                 * O   R   C   A *
                                 *****************

                                            #,                                       
                                            ###                                      
                                            ####                                     
                                            #####                                    
                                            ######                                   
                                           ########,                                 
                                     ,,################,,,,,                         
                               ,,#################################,,                 
                          ,,##########################################,,             
                       ,#########################################, ''#####,          
                    ,#############################################,,   '####,        
                  ,##################################################,,,,####,       
                ,###########''''           ''''###############################       
              ,#####''   ,,,,##########,,,,          '''####'''          '####       
            ,##' ,,,,###########################,,,                        '##       
           ' ,,###''''                  '''############,,,                           
         ,,##''                                '''############,,,,        ,,,,,,###''
      ,#''                                            '''#######################'''  
     '                                                          ''''####''''         
             ,#######,   #######,   ,#######,      ##                                
            ,#'     '#,  ##    ##  ,#'     '#,    #''#        ######   ,####,        
            ##       ##  ##   ,#'  ##            #'  '#       #        #'  '#        
            ##       ##  #######   ##           ,######,      #####,   #    #        
            '#,     ,#'  ##    ##  '#,     ,#' ,#      #,         ##   #,  ,#        
             '#######'   ##     ##  '#######'  #'      '#     #####' # '####'        


                  #######################################################
                  #                        -***-                        #
                  #          Department of theory and spectroscopy      #
                  #    Directorship and core code : Frank Neese         #
                  #        Max Planck Institute fuer Kohlenforschung    #
                  #                Kaiser Wilhelm Platz 1               #
                  #                 D-45470 Muelheim/Ruhr               #
                  #                      Germany                        #
                  #                                                     #
                  #                  All rights reserved                #
                  #                        -***-                        #
                  #######################################################


                         Program Version 5.0.2 -  RELEASE  -


 With contributions from (in alphabetic order):
   Daniel Aravena         : Magnetic Suceptibility
   Michael Atanasov       : Ab Initio Ligand Field Theory (pilot matlab implementation)
   Alexander A. Auer      : GIAO ZORA, VPT2 properties, NMR spectrum
   Ute Becker             : Parallelization
   Giovanni Bistoni       : ED, misc. LED, open-shell LED, HFLD
   Martin Brehm           : Molecular dynamics
   Dmytro Bykov           : SCF Hessian
   Vijay G. Chilkuri      : MRCI spin determinant printing, contributions to CSF-ICE
   Dipayan Datta          : RHF DLPNO-CCSD density
   Achintya Kumar Dutta   : EOM-CC, STEOM-CC
   Dmitry Ganyushin       : Spin-Orbit,Spin-Spin,Magnetic field MRCI
   Miquel Garcia          : C-PCM and meta-GGA Hessian, CC/C-PCM, Gaussian charge scheme
   Yang Guo               : DLPNO-NEVPT2, F12-NEVPT2, CIM, IAO-localization
   Andreas Hansen         : Spin unrestricted coupled pair/coupled cluster methods
   Benjamin Helmich-Paris : MC-RPA, TRAH-SCF, COSX integrals
   Lee Huntington         : MR-EOM, pCC
   Robert Izsak           : Overlap fitted RIJCOSX, COSX-SCS-MP3, EOM
   Marcus Kettner         : VPT2
   Christian Kollmar      : KDIIS, OOCD, Brueckner-CCSD(T), CCSD density, CASPT2, CASPT2-K
   Simone Kossmann        : Meta GGA functionals, TD-DFT gradient, OOMP2, MP2 Hessian
   Martin Krupicka        : Initial AUTO-CI
   Lucas Lang             : DCDCAS
   Marvin Lechner         : AUTO-CI (C++ implementation), FIC-MRCC
   Dagmar Lenk            : GEPOL surface, SMD
   Dimitrios Liakos       : Extrapolation schemes; Compound Job, initial MDCI parallelization
   Dimitrios Manganas     : Further ROCIS development; embedding schemes
   Dimitrios Pantazis     : SARC Basis sets
   Anastasios Papadopoulos: AUTO-CI, single reference methods and gradients
   Taras Petrenko         : DFT Hessian,TD-DFT gradient, ASA, ECA, R-Raman, ABS, FL, XAS/XES, NRVS
   Peter Pinski           : DLPNO-MP2, DLPNO-MP2 Gradient
   Christoph Reimann      : Effective Core Potentials
   Marius Retegan         : Local ZFS, SOC
   Christoph Riplinger    : Optimizer, TS searches, QM/MM, DLPNO-CCSD(T), (RO)-DLPNO pert. Triples
   Tobias Risthaus        : Range-separated hybrids, TD-DFT gradient, RPA, STAB
   Michael Roemelt        : Original ROCIS implementation
   Masaaki Saitow         : Open-shell DLPNO-CCSD energy and density
   Barbara Sandhoefer     : DKH picture change effects
   Avijit Sen             : IP-ROCIS
   Kantharuban Sivalingam : CASSCF convergence, NEVPT2, FIC-MRCI
   Bernardo de Souza      : ESD, SOC TD-DFT
   Georgi Stoychev        : AutoAux, RI-MP2 NMR, DLPNO-MP2 response
   Willem Van den Heuvel  : Paramagnetic NMR
   Boris Wezisla          : Elementary symmetry handling
   Frank Wennmohs         : Technical directorship


 We gratefully acknowledge several colleagues who have allowed us to
 interface, adapt or use parts of their codes:
   Stefan Grimme, W. Hujo, H. Kruse, P. Pracht,  : VdW corrections, initial TS optimization,
                  C. Bannwarth, S. Ehlert          DFT functionals, gCP, sTDA/sTD-DF
   Ed Valeev, F. Pavosevic, A. Kumar             : LibInt (2-el integral package), F12 methods
   Garnet Chan, S. Sharma, J. Yang, R. Olivares  : DMRG
   Ulf Ekstrom                                   : XCFun DFT Library
   Mihaly Kallay                                 : mrcc  (arbitrary order and MRCC methods)
   Jiri Pittner, Ondrej Demel                    : Mk-CCSD
   Frank Weinhold                                : gennbo (NPA and NBO analysis)
   Christopher J. Cramer and Donald G. Truhlar   : smd solvation model
   Lars Goerigk                                  : TD-DFT with DH, B97 family of functionals
   V. Asgeirsson, H. Jonsson                     : NEB implementation
   FAccTs GmbH                                   : IRC, NEB, NEB-TS, DLPNO-Multilevel, CI-OPT
                                                   MM, QMMM, 2- and 3-layer-ONIOM, Crystal-QMMM,
                                                   LR-CPCM, SF, NACMEs, symmetry and pop. for TD-DFT,
                                                   nearIR, NL-DFT gradient (VV10), updates on ESD,
                                                   ML-optimized integration grids
   S Lehtola, MJT Oliveira, MAL Marques          : LibXC Library
   Liviu Ungur et al                             : ANISO software


 Your calculation uses the libint2 library for the computation of 2-el integrals
 For citations please refer to: http://libint.valeyev.net

 Your ORCA version has been built with support for libXC version: 5.1.0
 For citations please refer to: https://tddft.org/programs/libxc/

 This ORCA versions uses:
   CBLAS   interface :  Fast vector & matrix operations
   LAPACKE interface :  Fast linear algebra routines
   SCALAPACK package :  Parallel linear algebra routines
   Shared memory     :  Shared parallel matrices
   BLAS/LAPACK       :  OpenBLAS 0.3.15  USE64BITINT DYNAMIC_ARCH NO_AFFINITY Zen SINGLE_THREADED
        Core in use  :  Zen
   Copyright (c) 2011-2014, The OpenBLAS Project


Your calculation utilizes the DFT-NL dispersion correction.
Cite in your paper:
Vydrov, O. A.; Van Voorhis, T. J. Chem. Phys. 2010, 133, 244103
Hujo, W.; Grimme, S. J. Chem. Theory Comput. 2011, 7, 3866 
   

Your calculation utilizes the SMD solvation module
Please cite in your paper:
A.V. Marenich, C.J. Cramer, D.G. Truhlar J. Phys. Chem. B, 113, (2009), 6378 

================================================================================

----- Orbital basis set information -----
Your calculation utilizes the basis: def2-QZVPP
   F. Weigend and R. Ahlrichs, Phys. Chem. Chem. Phys. 7, 3297 (2005).

----- AuxJ basis set information -----
Your calculation utilizes the auxiliary basis: def2/J
   F. Weigend, Phys. Chem. Chem. Phys. 8, 1057 (2006).

================================================================================
                                        WARNINGS
                       Please study these warnings very carefully!
================================================================================


INFO   : the flag for use of the SHARK integral package has been found!

================================================================================
                                       INPUT FILE
================================================================================
NAME = AmidiniumBzoateS3BAa.inp
|  1> ! wB97M-V def2-QZVPP
|  2> %maxcore 2660
|  3> %pal nprocs 20
|  4> end
|  5> %CPCM SMD TRUE
|  6>    SMDSOLVENT "2,2,2-TRIFLUOROETHANOL"
|  7> end
|  8> 
|  9> *xyz 0 1
| 10> O  4.870144  1.036671  3.373273
| 11> O  7.666272  1.500744  3.984125
| 12> N  4.992156  2.972367  2.175922
| 13> N  6.118812  2.129425  5.567649
| 14> C  5.091663  2.244885  3.274550
| 15> C  5.521260  3.061506  4.493069
| 16> H  6.362304  3.692597  4.198956
| 17> C  4.424182  3.923485  5.047070
| 18> C  4.748868  5.150211  5.616061
| 19> H  5.785624  5.461707  5.662768
| 20> C  3.755149  5.981470  6.108900
| 21> H  4.021472  6.937886  6.544349
| 22> C  2.426186  5.590500  6.035543
| 23> H  1.646528  6.239911  6.417802
| 24> C  2.094409  4.370107  5.461308
| 25> H  1.056590  4.064604  5.392611
| 26> C  3.087710  3.540740  4.966388
| 27> H  2.817254  2.596675  4.507067
| 28> C  4.507167  2.487819  0.874302
| 29> C  3.083259  1.961053  1.010379
| 30> H  3.034045  1.102832  1.681697
| 31> H  2.713020  1.651030  0.030472
| 32> H  2.421316  2.741447  1.393794
| 33> C  5.439495  1.410568  0.331464
| 34> H  6.458279  1.795594  0.242210
| 35> H  5.102831  1.100250  -0.660573
| 36> H  5.456405  0.532024  0.977165
| 37> C  4.518197  3.689609  -0.059380
| 38> H  4.161844  3.389735  -1.046322
| 39> H  5.527366  4.094628  -0.167276
| 40> H  3.866335  4.483371  0.314430
| 41> C  5.230283  1.710502  6.657024
| 42> C  5.421123  2.180522  7.960521
| 43> C  4.467363  1.738567  8.889032
| 44> H  4.547630  2.074812  9.914288
| 45> C  3.430825  0.886315  8.566389
| 46> H  2.729727  0.581794  9.335137
| 47> C  3.297144  0.421542  7.266867
| 48> H  2.496753  -0.254948  6.992413
| 49> C  4.199627  0.843941  6.315894
| 50> H  4.119230  0.514698  5.289159
| 51> C  6.533337  3.078556  8.534762
| 52> C  7.234095  2.311724  9.665217
| 53> H  6.548819  2.029568  10.464884
| 54> H  8.012056  2.944770  10.099675
| 55> H  7.709777  1.403271  9.287397
| 56> C  7.642628  3.532714  7.583969
| 57> H  8.217952  2.700637  7.162366
| 58> H  8.359149  4.121864  8.160118
| 59> H  7.295913  4.206593  6.792942
| 60> C  5.885170  4.343973  9.107245
| 61> H  5.370050  4.906989  8.326199
| 62> H  6.657961  4.985991  9.538250
| 63> H  5.164572  4.113251  9.893229
| 64> C  7.002208  1.079555  4.878054
| 65> C  7.010836  -0.299258  5.375266
| 66> C  7.002878  -1.298198  4.401318
| 67> H  6.935278  -1.022629  3.355768
| 68> C  7.050540  -2.626515  4.782769
| 69> H  7.021001  -3.404165  4.028607
| 70> C  7.140294  -2.959050  6.128369
| 71> H  7.182751  -4.000767  6.425639
| 72> C  7.183544  -1.962660  7.094006
| 73> H  7.274137  -2.221955  8.142196
| 74> C  7.107392  -0.630889  6.724858
| 75> H  7.155118  0.140497  7.481140
| 76> H  6.827974  2.734915  6.002872
| 77> O  7.739828  5.085624  3.199586
| 78> C  6.811037  5.907014  3.019820
| 79> C  6.913450  7.250552  3.700414
| 80> C  8.010034  7.550501  4.504490
| 81> H  8.800765  6.817511  4.613124
| 82> C  8.088144  8.767339  5.165055
| 83> H  8.946396  8.990206  5.789603
| 84> C  7.066689  9.698645  5.028785
| 85> H  7.125828  10.650100  5.546069
| 86> C  5.968328  9.407016  4.230195
| 87> H  5.166912  10.130042  4.124117
| 88> C  5.893134  8.189299  3.571135
| 89> H  5.034120  7.953984  2.954024
| 90> O  5.776697  5.682401  2.337403
| 91> H  5.285757  3.960491  2.229173
| 92> *
| 93> 
| 94>                          ****END OF INPUT****
================================================================================

                       ****************************
                       * Single Point Calculation *
                       ****************************

---------------------------------
CARTESIAN COORDINATES (ANGSTROEM)
---------------------------------
  O      4.870144    1.036671    3.373273
  O      7.666272    1.500744    3.984125
  N      4.992156    2.972367    2.175922
  N      6.118812    2.129425    5.567649
  C      5.091663    2.244885    3.274550
  C      5.521260    3.061506    4.493069
  H      6.362304    3.692597    4.198956
  C      4.424182    3.923485    5.047070
  C      4.748868    5.150211    5.616061
  H      5.785624    5.461707    5.662768
  C      3.755149    5.981470    6.108900
  H      4.021472    6.937886    6.544349
  C      2.426186    5.590500    6.035543
  H      1.646528    6.239911    6.417802
  C      2.094409    4.370107    5.461308
  H      1.056590    4.064604    5.392611
  C      3.087710    3.540740    4.966388
  H      2.817254    2.596675    4.507067
  C      4.507167    2.487819    0.874302
  C      3.083259    1.961053    1.010379
  H      3.034045    1.102832    1.681697
  H      2.713020    1.651030    0.030472
  H      2.421316    2.741447    1.393794
  C      5.439495    1.410568    0.331464
  H      6.458279    1.795594    0.242210
  H      5.102831    1.100250   -0.660573
  H      5.456405    0.532024    0.977165
  C      4.518197    3.689609   -0.059380
  H      4.161844    3.389735   -1.046322
  H      5.527366    4.094628   -0.167276
  H      3.866335    4.483371    0.314430
  C      5.230283    1.710502    6.657024
  C      5.421123    2.180522    7.960521
  C      4.467363    1.738567    8.889032
  H      4.547630    2.074812    9.914288
  C      3.430825    0.886315    8.566389
  H      2.729727    0.581794    9.335137
  C      3.297144    0.421542    7.266867
  H      2.496753   -0.254948    6.992413
  C      4.199627    0.843941    6.315894
  H      4.119230    0.514698    5.289159
  C      6.533337    3.078556    8.534762
  C      7.234095    2.311724    9.665217
  H      6.548819    2.029568   10.464884
  H      8.012056    2.944770   10.099675
  H      7.709777    1.403271    9.287397
  C      7.642628    3.532714    7.583969
  H      8.217952    2.700637    7.162366
  H      8.359149    4.121864    8.160118
  H      7.295913    4.206593    6.792942
  C      5.885170    4.343973    9.107245
  H      5.370050    4.906989    8.326199
  H      6.657961    4.985991    9.538250
  H      5.164572    4.113251    9.893229
  C      7.002208    1.079555    4.878054
  C      7.010836   -0.299258    5.375266
  C      7.002878   -1.298198    4.401318
  H      6.935278   -1.022629    3.355768
  C      7.050540   -2.626515    4.782769
  H      7.021001   -3.404165    4.028607
  C      7.140294   -2.959050    6.128369
  H      7.182751   -4.000767    6.425639
  C      7.183544   -1.962660    7.094006
  H      7.274137   -2.221955    8.142196
  C      7.107392   -0.630889    6.724858
  H      7.155118    0.140497    7.481140
  H      6.827974    2.734915    6.002872
  O      7.739828    5.085624    3.199586
  C      6.811037    5.907014    3.019820
  C      6.913450    7.250552    3.700414
  C      8.010034    7.550501    4.504490
  H      8.800765    6.817511    4.613124
  C      8.088144    8.767339    5.165055
  H      8.946396    8.990206    5.789603
  C      7.066689    9.698645    5.028785
  H      7.125828   10.650100    5.546069
  C      5.968328    9.407016    4.230195
  H      5.166912   10.130042    4.124117
  C      5.893134    8.189299    3.571135
  H      5.034120    7.953984    2.954024
  O      5.776697    5.682401    2.337403
  H      5.285757    3.960491    2.229173

----------------------------
CARTESIAN COORDINATES (A.U.)
----------------------------
  NO LB      ZA    FRAG     MASS         X           Y           Z
   0 O     8.0000    0    15.999    9.203238    1.959024    6.374562
   1 O     8.0000    0    15.999   14.487155    2.835995    7.528905
   2 N     7.0000    0    14.007    9.433808    5.616960    4.111897
   3 N     7.0000    0    14.007   11.562879    4.024030   10.521332
   4 C     6.0000    0    12.011    9.621849    4.242218    6.188003
   5 C     6.0000    0    12.011   10.433669    5.785408    8.490670
   6 H     1.0000    0     1.008   12.023012    6.977997    7.934877
   7 C     6.0000    0    12.011    8.360492    7.414312    9.537580
   8 C     6.0000    0    12.011    8.974060    9.732488   10.612817
   9 H     1.0000    0     1.008   10.933245   10.321130   10.701081
  10 C     6.0000    0    12.011    7.096203   11.303340   11.544148
  11 H     1.0000    0     1.008    7.599481   13.110704   12.367027
  12 C     6.0000    0    12.011    4.584827   10.564514   11.405523
  13 H     1.0000    0     1.008    3.111487   11.791723   12.127888
  14 C     6.0000    0    12.011    3.957859    8.258305   10.320376
  15 H     1.0000    0     1.008    1.996666    7.680988   10.190558
  16 C     6.0000    0    12.011    5.834926    6.691029    9.385113
  17 H     1.0000    0     1.008    5.323839    4.907005    8.517122
  18 C     6.0000    0    12.011    8.517311    4.701297    1.652191
  19 C     6.0000    0    12.011    5.826515    3.705853    1.909340
  20 H     1.0000    0     1.008    5.733514    2.084050    3.177947
  21 H     1.0000    0     1.008    5.126865    3.119995    0.057584
  22 H     1.0000    0     1.008    4.575624    5.180584    2.633889
  23 C     6.0000    0    12.011   10.279156    2.665587    0.626376
  24 H     1.0000    0     1.008   12.204379    3.393181    0.457711
  25 H     1.0000    0     1.008    9.642953    2.079171   -1.248302
  26 H     1.0000    0     1.008   10.311111    1.005380    1.846574
  27 C     6.0000    0    12.011    8.538155    6.972351   -0.112212
  28 H     1.0000    0     1.008    7.864745    6.405671   -1.977262
  29 H     1.0000    0     1.008   10.445208    7.737726   -0.316106
  30 H     1.0000    0     1.008    7.306314    8.472343    0.594187
  31 C     6.0000    0    12.011    9.883802    3.232380   12.579952
  32 C     6.0000    0    12.011   10.244438    4.120589   15.043205
  33 C     6.0000    0    12.011    8.442093    3.285415   16.797836
  34 H     1.0000    0     1.008    8.593775    3.920826   18.735289
  35 C     6.0000    0    12.011    6.483320    1.674893   16.188129
  36 H     1.0000    0     1.008    5.158436    1.099431   17.640852
  37 C     6.0000    0    12.011    6.230699    0.796599   13.732388
  38 H     1.0000    0     1.008    4.718179   -0.481782   13.213746
  39 C     6.0000    0    12.011    7.936145    1.594817   11.935310
  40 H     1.0000    0     1.008    7.784217    0.972638    9.995062
  41 C     6.0000    0    12.011   12.346218    5.817628   16.128363
  42 C     6.0000    0    12.011   13.670458    4.368525   18.264613
  43 H     1.0000    0     1.008   12.375474    3.835328   19.775765
  44 H     1.0000    0     1.008   15.140592    5.564809   19.085620
  45 H     1.0000    0     1.008   14.569367    2.651798   17.550637
  46 C     6.0000    0    12.011   14.442474    6.675862   14.331624
  47 H     1.0000    0     1.008   15.529679    5.103464   13.534910
  48 H     1.0000    0     1.008   15.796502    7.789194   15.420388
  49 H     1.0000    0     1.008   13.787277    7.949309   12.836800
  50 C     6.0000    0    12.011   11.121360    8.208919   17.210199
  51 H     1.0000    0     1.008   10.147924    9.272865   15.734236
  52 H     1.0000    0     1.008   12.581723    9.422157   18.024680
  53 H     1.0000    0     1.008    9.759627    7.772918   18.695493
  54 C     6.0000    0    12.011   13.232255    2.040063    9.218186
  55 C     6.0000    0    12.011   13.248560   -0.565516   10.157781
  56 C     6.0000    0    12.011   13.233522   -2.453239    8.317286
  57 H     1.0000    0     1.008   13.105776   -1.932489    6.341482
  58 C     6.0000    0    12.011   13.323590   -4.963394    9.038124
  59 H     1.0000    0     1.008   13.267769   -6.432940    7.612964
  60 C     6.0000    0    12.011   13.493200   -5.591794   11.580939
  61 H     1.0000    0     1.008   13.573432   -7.560354   12.142698
  62 C     6.0000    0    12.011   13.574931   -3.708890   13.405729
  63 H     1.0000    0     1.008   13.746127   -4.198886   15.386521
  64 C     6.0000    0    12.011   13.431024   -1.192207   12.708140
  65 H     1.0000    0     1.008   13.521213    0.265501   14.137306
  66 H     1.0000    0     1.008   12.903001    5.168240   11.343784
  67 O     8.0000    0    15.999   14.626155    9.610437    6.046341
  68 C     6.0000    0    12.011   12.870995   11.162639    5.706633
  69 C     6.0000    0    12.011   13.064527   13.701558    6.992769
  70 C     6.0000    0    12.011   15.136771   14.268379    8.512252
  71 H     1.0000    0     1.008   16.631036   12.883229    8.717541
  72 C     6.0000    0    12.011   15.284377   16.567870    9.760539
  73 H     1.0000    0     1.008   16.906238   16.989027   10.940764
  74 C     6.0000    0    12.011   13.354107   18.327783    9.503026
  75 H     1.0000    0     1.008   13.465863   20.125772   10.480552
  76 C     6.0000    0    12.011   11.278505   17.776684    7.993910
  77 H     1.0000    0     1.008    9.764049   19.143005    7.793452
  78 C     6.0000    0    12.011   11.136409   15.475532    6.748467
  79 H     1.0000    0     1.008    9.513108   15.030851    5.582296
  80 O     8.0000    0    15.999   10.916375   10.738182    4.417052
  81 H     1.0000    0     1.008    9.988633    7.484243    4.212526

--------------------------------
INTERNAL COORDINATES (ANGSTROEM)
--------------------------------
 O      0   0   0     0.000000000000     0.00000000     0.00000000
 O      1   0   0     2.899454381020     0.00000000     0.00000000
 N      1   2   0     2.279354151895    85.59100869     0.00000000
 N      2   1   3     2.301612589020    62.63155263    98.44889175
 C      1   2   3     1.232314070311    71.73575671   335.30707257
 C      5   1   2     1.528467203904   120.69600320   296.51421831
 H      6   5   1     1.091848577865   108.09335521   134.04045195
 C      6   5   1     1.501167892851   113.30260752   255.32282005
 C      8   6   5     1.390693508920   119.13526922   213.30358084
 H      9   8   6     1.083547094224   119.64392291   359.28072830
 C      9   8   6     1.386131038525   120.46992567   178.54867255
 H     11   9   8     1.084101165476   119.72004359   180.38171887
 C     11   9   8     1.387220763151   119.93225523     0.00000000
 H     13  11   9     1.084307699394   120.09275996   180.16740461
 C     13  11   9     1.388949562584   119.88986493   359.63213014
 H     15  13  11     1.084029352729   120.16603062   180.61811055
 C     15  13  11     1.385439390118   120.15989473     0.23835096
 H     17  15  13     1.084149875802   119.58889161   180.88521935
 C      3   1   2     1.471127363224    99.63763416   125.43571077
 C     19   3   1     1.524307502163   110.04730057    61.08802103
 H     20  19   3     1.090703057556   111.65475964   297.04735885
 H     20  19   3     1.092432563731   109.54734226   177.12009594
 H     20  19   3     1.092790186957   110.51019168    58.01508384
 C     19   3   1     1.524591194658   110.25231392   298.28111211
 H     24  19   3     1.092763531533   110.50256968   302.51753570
 H     24  19   3     1.092601171237   109.60508540   183.29990907
 H     24  19   3     1.090438118114   111.58777347    63.36975439
 C     19   3   1     1.521901094725   106.27966274   179.60588969
 H     28  19   3     1.091314064717   109.60116045   180.22269333
 H     28  19   3     1.092750661285   111.09718410    60.56754747
 H     28  19   3     1.093030692976   111.05852339   299.85228891
 C      4   2   1     1.466873598643   147.16073179    79.57446204
 C     32   4   2     1.398729114235   120.89561291   116.79844021
 C     33  32   4     1.402538782617   114.72598426   177.65235817
 H     34  33  32     1.081967354799   118.61657514   180.78553173
 C     34  33  32     1.380160498782   123.40378004     1.21773016
 H     36  34  33     1.084087142507   119.56342266   179.82221712
 C     36  34  33     1.386593660657   119.89944666     0.13261369
 H     38  36  34     1.083323345588   121.19673706   179.45288674
 C     38  36  34     1.377405578332   118.75699832   358.96000650
 H     40  38  36     1.081225874128   120.89813233   180.89860202
 C     33  32   4     1.540531652720   129.92368702   356.03200181
 C     42  33  32     1.535259456187   108.23052785   238.56753706
 H     43  42  33     1.090267176155   112.48478009   300.91545978
 H     43  42  33     1.093034450235   109.16346513   181.30428369
 H     43  42  33     1.092844074300   111.05820224    62.33029426
 C     42  33  32     1.529965143555   117.70054910   358.55699495
 H     47  42  33     1.095946590174   113.22299293   298.66307528
 H     47  42  33     1.091992553153   107.93947057   182.20147681
 H     47  42  33     1.095466983800   113.69505701    66.29995186
 C     42  33  32     1.532689606237   108.37272564   120.14864377
 H     51  42  33     1.091956265045   110.97883877   298.25508020
 H     51  42  33     1.093232981587   109.46168080   178.87180584
 H     51  42  33     1.090992652195   111.95090203    59.29816212
 C      2   1   3     1.190583985638    64.13038291   140.39095397
 C     55   2   1     1.465748786217   125.74640737   104.38933470
 C     56  55   2     1.395177107061   115.89294913   315.72567604
 H     57  56  55     1.083366436743   119.46864944   356.60867773
 C     57  56  55     1.382824133480   119.67044715   178.07376000
 H     59  57  56     1.083684639212   119.76229116   178.57089834
 C     59  57  56     1.388983321261   119.96247516   358.36375739
 H     61  59  57     1.084133920620   119.88155965   180.31602238
 C     61  59  57     1.388206904740   120.26834895   359.94867275
 H     63  61  59     1.083578914881   120.24724186   181.26280152
 C     63  61  59     1.384082139705   120.22443350     1.44755629
 H     65  63  61     1.081330937131   119.83082408   180.82387916
 H      4   2   1     1.029051962766    89.33343441   198.41967169
 O      7   6   5     2.199281016652   166.16460246    48.92182493
 C     68   7   6     1.252856762977    90.92411610    44.98617587
 C     69  68   7     1.509566485071   117.93836029   116.47531382
 C     70  69  68     1.392481269329   120.36340785   359.74147791
 H     71  70  69     1.083665631280   119.13133514     1.64899102
 C     71  70  69     1.386773957633   120.55864745   182.02483332
 H     73  71  70     1.084585819332   119.94494217   179.94083744
 C     73  71  70     1.388981891733   120.01186866     0.06534191
 H     75  73  71     1.084595212511   120.08594132   179.90694519
 C     75  73  71     1.388952968269   119.81290423     0.00000000
 H     77  75  73     1.084567537692   120.03931090   179.77367610
 C     77  75  73     1.386668278041   120.03511106     0.00000000
 H     79  77  75     1.083560883265   120.29029567   179.46333998
 O     69  68   7     1.259366188707   124.72888530   298.36166242
 H      3   1   2     1.032194872869   143.23495743   309.15546143

---------------------------
INTERNAL COORDINATES (A.U.)
---------------------------
 O      0   0   0     0.000000000000     0.00000000     0.00000000
 O      1   0   0     5.479174717926     0.00000000     0.00000000
 N      1   2   0     4.307355109298    85.59100869     0.00000000
 N      2   1   3     4.349417459634    62.63155263    98.44889175
 C      1   2   3     2.328736103865    71.73575671   335.30707257
 C      5   1   2     2.888384420059   120.69600320   296.51421831
 H      6   5   1     2.063294791876   108.09335521   134.04045195
 C      6   5   1     2.836796198524   113.30260752   255.32282005
 C      8   6   5     2.628029868081   119.13526922   213.30358084
 H      9   8   6     2.047607261289   119.64392291   359.28072830
 C      9   8   6     2.619408048541   120.46992567   178.54867255
 H     11   9   8     2.048654304214   119.72004359   180.38171887
 C     11   9   8     2.621467329645   119.93225523     0.00000000
 H     13  11   9     2.049044596758   120.09275996   180.16740461
 C     13  11   9     2.624734287114   119.88986493   359.63213014
 H     15  13  11     2.048518597791   120.16603062   180.61811055
 C     15  13  11     2.618101022470   120.15989473     0.23835096
 H     17  15  13     2.048746353391   119.58889161   180.88521935
 C      3   1   2     2.780027824610    99.63763416   125.43571077
 C     19   3   1     2.880523722969   110.04730057    61.08802103
 H     20  19   3     2.061130072211   111.65475964   297.04735885
 H     20  19   3     2.064398365228   109.54734226   177.12009594
 H     20  19   3     2.065074175186   110.51019168    58.01508384
 C     19   3   1     2.881059824092   110.25231392   298.28111211
 H     24  19   3     2.065023803734   110.50256968   302.51753570
 H     24  19   3     2.064716987240   109.60508540   183.29990907
 H     24  19   3     2.060629409225   111.58777347    63.36975439
 C     19   3   1     2.875976271944   106.27966274   179.60588969
 H     28  19   3     2.062284708411   109.60116045   180.22269333
 H     28  19   3     2.064999482489   111.09718410    60.56754747
 H     28  19   3     2.065528665695   111.05852339   299.85228891
 C      4   2   1     2.771989374514   147.16073179    79.57446204
 C     32   4   2     2.643214961447   120.89561291   116.79844021
 C     33  32   4     2.650414191350   114.72598426   177.65235817
 H     34  33  32     2.044621986413   118.61657514   180.78553173
 C     34  33  32     2.608125363553   123.40378004     1.21773016
 H     36  34  33     2.048627804643   119.56342266   179.82221712
 C     36  34  33     2.620282277673   119.89944666     0.13261369
 H     38  36  34     2.047184437646   121.19673706   179.45288674
 C     38  36  34     2.602919318382   118.75699832   358.96000650
 H     40  38  36     2.043220791011   120.89813233   180.89860202
 C     33  32   4     2.911182924278   129.92368702   356.03200181
 C     42  33  32     2.901219916707   108.23052785   238.56753706
 H     43  42  33     2.060306375737   112.48478009   300.91545978
 H     43  42  33     2.065535765886   109.16346513   181.30428369
 H     43  42  33     2.065176007506   111.05820224    62.33029426
 C     42  33  32     2.891215115765   117.70054910   358.55699495
 H     47  42  33     2.071038912834   113.22299293   298.66307528
 H     47  42  33     2.063566865741   107.93947057   182.20147681
 H     47  42  33     2.070132588134   113.69505701    66.29995186
 C     42  33  32     2.896363604096   108.37272564   120.14864377
 H     51  42  33     2.063498291155   110.97883877   298.25508020
 H     51  42  33     2.065910935770   109.46168080   178.87180584
 H     51  42  33     2.061677326769   111.95090203    59.29816212
 C      2   1   3     2.249877672289    64.13038291   140.39095397
 C     55   2   1     2.769863787078   125.74640737   104.38933470
 C     56  55   2     2.636502640662   115.89294913   315.72567604
 H     57  56  55     2.047265868126   119.46864944   356.60867773
 C     57  56  55     2.613158903654   119.67044715   178.07376000
 H     59  57  56     2.047867183649   119.76229116   178.57089834
 C     59  57  56     2.624798081767   119.96247516   358.36375739
 H     61  59  57     2.048716202465   119.88155965   180.31602238
 C     61  59  57     2.623330867178   120.26834895   359.94867275
 H     63  61  59     2.047667393616   120.24724186   181.26280152
 C     63  61  59     2.615536190893   120.22443350     1.44755629
 H     65  63  61     2.043419331313   119.83082408   180.82387916
 H      4   2   1     1.944626387202    89.33343441   198.41967169
 O      7   6   5     4.156038813004   166.16460246    48.92182493
 C     68   7   6     2.367556167057    90.92411610    44.98617587
 C     69  68   7     2.852667237730   117.93836029   116.47531382
 C     70  69  68     2.631408245647   120.36340785   359.74147791
 H     71  70  69     2.047831263862   119.13133514     1.64899102
 C     71  70  69     2.620622989580   120.55864745   182.02483332
 H     73  71  70     2.049570167273   119.94494217   179.94083744
 C     73  71  70     2.624795380350   120.01186866     0.06534191
 H     75  73  71     2.049587917808   120.08594132   179.90694519
 C     75  73  71     2.624740722925   119.81290423     0.00000000
 H     77  75  73     2.049535619980   120.03931090   179.77367610
 C     77  75  73     2.620423284094   120.03511106     0.00000000
 H     79  77  75     2.047633318801   120.29029567   179.46333998
 O     69  68   7     2.379857198976   124.72888530   298.36166242
 H      3   1   2     1.950565626561   143.23495743   309.15546143

---------------------
BASIS SET INFORMATION
---------------------
There are 4 groups of distinct atoms

 Group   1 Type O   : 15s8p3d2f1g contracted to 7s4p3d2f1g pattern {8211111/5111/111/11/1}
 Group   2 Type N   : 15s8p3d2f1g contracted to 7s4p3d2f1g pattern {8211111/5111/111/11/1}
 Group   3 Type C   : 15s8p3d2f1g contracted to 7s4p3d2f1g pattern {8211111/5111/111/11/1}
 Group   4 Type H   : 7s3p2d1f contracted to 4s3p2d1f pattern {4111/111/11/1}

Atom   0O    basis set group =>   1
Atom   1O    basis set group =>   1
Atom   2N    basis set group =>   2
Atom   3N    basis set group =>   2
Atom   4C    basis set group =>   3
Atom   5C    basis set group =>   3
Atom   6H    basis set group =>   4
Atom   7C    basis set group =>   3
Atom   8C    basis set group =>   3
Atom   9H    basis set group =>   4
Atom  10C    basis set group =>   3
Atom  11H    basis set group =>   4
Atom  12C    basis set group =>   3
Atom  13H    basis set group =>   4
Atom  14C    basis set group =>   3
Atom  15H    basis set group =>   4
Atom  16C    basis set group =>   3
Atom  17H    basis set group =>   4
Atom  18C    basis set group =>   3
Atom  19C    basis set group =>   3
Atom  20H    basis set group =>   4
Atom  21H    basis set group =>   4
Atom  22H    basis set group =>   4
Atom  23C    basis set group =>   3
Atom  24H    basis set group =>   4
Atom  25H    basis set group =>   4
Atom  26H    basis set group =>   4
Atom  27C    basis set group =>   3
Atom  28H    basis set group =>   4
Atom  29H    basis set group =>   4
Atom  30H    basis set group =>   4
Atom  31C    basis set group =>   3
Atom  32C    basis set group =>   3
Atom  33C    basis set group =>   3
Atom  34H    basis set group =>   4
Atom  35C    basis set group =>   3
Atom  36H    basis set group =>   4
Atom  37C    basis set group =>   3
Atom  38H    basis set group =>   4
Atom  39C    basis set group =>   3
Atom  40H    basis set group =>   4
Atom  41C    basis set group =>   3
Atom  42C    basis set group =>   3
Atom  43H    basis set group =>   4
Atom  44H    basis set group =>   4
Atom  45H    basis set group =>   4
Atom  46C    basis set group =>   3
Atom  47H    basis set group =>   4
Atom  48H    basis set group =>   4
Atom  49H    basis set group =>   4
Atom  50C    basis set group =>   3
Atom  51H    basis set group =>   4
Atom  52H    basis set group =>   4
Atom  53H    basis set group =>   4
Atom  54C    basis set group =>   3
Atom  55C    basis set group =>   3
Atom  56C    basis set group =>   3
Atom  57H    basis set group =>   4
Atom  58C    basis set group =>   3
Atom  59H    basis set group =>   4
Atom  60C    basis set group =>   3
Atom  61H    basis set group =>   4
Atom  62C    basis set group =>   3
Atom  63H    basis set group =>   4
Atom  64C    basis set group =>   3
Atom  65H    basis set group =>   4
Atom  66H    basis set group =>   4
Atom  67O    basis set group =>   1
Atom  68C    basis set group =>   3
Atom  69C    basis set group =>   3
Atom  70C    basis set group =>   3
Atom  71H    basis set group =>   4
Atom  72C    basis set group =>   3
Atom  73H    basis set group =>   4
Atom  74C    basis set group =>   3
Atom  75H    basis set group =>   4
Atom  76C    basis set group =>   3
Atom  77H    basis set group =>   4
Atom  78C    basis set group =>   3
Atom  79H    basis set group =>   4
Atom  80O    basis set group =>   1
Atom  81H    basis set group =>   4
---------------------------------
AUXILIARY/J BASIS SET INFORMATION
---------------------------------
There are 4 groups of distinct atoms

 Group   1 Type O   : 12s5p4d2f1g contracted to 6s4p3d1f1g pattern {711111/2111/211/2/1}
 Group   2 Type N   : 12s5p4d2f1g contracted to 6s4p3d1f1g pattern {711111/2111/211/2/1}
 Group   3 Type C   : 12s5p4d2f1g contracted to 6s4p3d1f1g pattern {711111/2111/211/2/1}
 Group   4 Type H   : 5s2p1d contracted to 3s1p1d pattern {311/2/1}

Atom   0O    basis set group =>   1
Atom   1O    basis set group =>   1
Atom   2N    basis set group =>   2
Atom   3N    basis set group =>   2
Atom   4C    basis set group =>   3
Atom   5C    basis set group =>   3
Atom   6H    basis set group =>   4
Atom   7C    basis set group =>   3
Atom   8C    basis set group =>   3
Atom   9H    basis set group =>   4
Atom  10C    basis set group =>   3
Atom  11H    basis set group =>   4
Atom  12C    basis set group =>   3
Atom  13H    basis set group =>   4
Atom  14C    basis set group =>   3
Atom  15H    basis set group =>   4
Atom  16C    basis set group =>   3
Atom  17H    basis set group =>   4
Atom  18C    basis set group =>   3
Atom  19C    basis set group =>   3
Atom  20H    basis set group =>   4
Atom  21H    basis set group =>   4
Atom  22H    basis set group =>   4
Atom  23C    basis set group =>   3
Atom  24H    basis set group =>   4
Atom  25H    basis set group =>   4
Atom  26H    basis set group =>   4
Atom  27C    basis set group =>   3
Atom  28H    basis set group =>   4
Atom  29H    basis set group =>   4
Atom  30H    basis set group =>   4
Atom  31C    basis set group =>   3
Atom  32C    basis set group =>   3
Atom  33C    basis set group =>   3
Atom  34H    basis set group =>   4
Atom  35C    basis set group =>   3
Atom  36H    basis set group =>   4
Atom  37C    basis set group =>   3
Atom  38H    basis set group =>   4
Atom  39C    basis set group =>   3
Atom  40H    basis set group =>   4
Atom  41C    basis set group =>   3
Atom  42C    basis set group =>   3
Atom  43H    basis set group =>   4
Atom  44H    basis set group =>   4
Atom  45H    basis set group =>   4
Atom  46C    basis set group =>   3
Atom  47H    basis set group =>   4
Atom  48H    basis set group =>   4
Atom  49H    basis set group =>   4
Atom  50C    basis set group =>   3
Atom  51H    basis set group =>   4
Atom  52H    basis set group =>   4
Atom  53H    basis set group =>   4
Atom  54C    basis set group =>   3
Atom  55C    basis set group =>   3
Atom  56C    basis set group =>   3
Atom  57H    basis set group =>   4
Atom  58C    basis set group =>   3
Atom  59H    basis set group =>   4
Atom  60C    basis set group =>   3
Atom  61H    basis set group =>   4
Atom  62C    basis set group =>   3
Atom  63H    basis set group =>   4
Atom  64C    basis set group =>   3
Atom  65H    basis set group =>   4
Atom  66H    basis set group =>   4
Atom  67O    basis set group =>   1
Atom  68C    basis set group =>   3
Atom  69C    basis set group =>   3
Atom  70C    basis set group =>   3
Atom  71H    basis set group =>   4
Atom  72C    basis set group =>   3
Atom  73H    basis set group =>   4
Atom  74C    basis set group =>   3
Atom  75H    basis set group =>   4
Atom  76C    basis set group =>   3
Atom  77H    basis set group =>   4
Atom  78C    basis set group =>   3
Atom  79H    basis set group =>   4
Atom  80O    basis set group =>   1
Atom  81H    basis set group =>   4


           ************************************************************
           *        Program running with 20 parallel MPI-processes    *
           *              working on a common directory               *
           ************************************************************
------------------------------------------------------------------------------
                           ORCA GTO INTEGRAL CALCULATION
                           -- RI-GTO INTEGRALS CHOSEN --
------------------------------------------------------------------------------
------------------------------------------------------------------------------
                   ___                                                        
                  /   \      - P O W E R E D   B Y -                         
                 /     \                                                     
                 |  |  |   _    _      __       _____    __    __             
                 |  |  |  | |  | |    /  \     |  _  \  |  |  /  |          
                  \  \/   | |  | |   /    \    | | | |  |  | /  /          
                 / \  \   | |__| |  /  /\  \   | |_| |  |  |/  /          
                |  |  |   |  __  | /  /__\  \  |    /   |      \           
                |  |  |   | |  | | |   __   |  |    \   |  |\   \          
                \     /   | |  | | |  |  |  |  | |\  \  |  | \   \       
                 \___/    |_|  |_| |__|  |__|  |_| \__\ |__|  \__/        
                                                                              
                      - O R C A' S   B I G   F R I E N D -                    
                                      &                                       
                       - I N T E G R A L  F E E D E R -                       
                                                                              
 v1 FN, 2020, v2 2021                                                         
------------------------------------------------------------------------------


Reading SHARK input file AmidiniumBzoateS3BAa.SHARKINP.tmp ... ok
----------------------
SHARK INTEGRAL PACKAGE
----------------------

Number of atoms                             ...     82
Number of basis functions                   ...   3594
Number of shells                            ...   1114
Maximum angular momentum                    ...      4
Integral batch strategy                     ... SHARK/LIBINT Hybrid
RI-J (if used) integral strategy            ... SPLIT-RIJ (Revised 2003 algorithm where possible)
Printlevel                                  ...      1
Contraction scheme used                     ... SEGMENTED contraction
Coulomb Range Separation                    ... NOT USED
Exchange Range Separation                   ... Long Range
   Mu parameter                             ...  0.300000
   Scaling (regular/separated)              ...  0.150000  0.850000
Finite Nucleus Model                        ... NOT USED
Auxiliary Coulomb fitting basis             ... AVAILABLE
   # of basis functions in Aux-J            ...   2498
   # of shells in Aux-J                     ...    830
   Maximum angular momentum in Aux-J        ...      4
Auxiliary J/K fitting basis                 ... NOT available
Auxiliary Correlation fitting basis         ... NOT available
Auxiliary 'external' fitting basis          ... NOT available
Integral threshold                          ...     1.000000e-10
Primitive cut-off                           ...     1.000000e-11
Primitive pair pre-selection threshold      ...     1.000000e-11

Calculating pre-screening integrals         ... done (  0.6 sec) Dimension = 1114
Organizing shell pair data                  ... done (  3.8 sec)
Shell pair information
Total number of shell pairs                 ...    621055
Shell pairs after pre-screening             ...    292430
Total number of primitive shell pairs       ...   1513069
Primitive shell pairs kept                  ...    472467
          la=0 lb=0:  48451 shell pairs
          la=1 lb=0:  69719 shell pairs
          la=1 lb=1:  24803 shell pairs
          la=2 lb=0:  40426 shell pairs
          la=2 lb=1:  30142 shell pairs
          la=2 lb=2:   8529 shell pairs
          la=3 lb=0:  22514 shell pairs
          la=3 lb=1:  17132 shell pairs
          la=3 lb=2:   9232 shell pairs
          la=3 lb=3:   2539 shell pairs
          la=4 lb=0:   7829 shell pairs
          la=4 lb=1:   5930 shell pairs
          la=4 lb=2:   3173 shell pairs
          la=4 lb=3:   1701 shell pairs
          la=4 lb=4:    310 shell pairs

Calculating one electron integrals          ... done (  1.0 sec)
Calculating RI/J V-Matrix + Cholesky decomp.... done (  0.4 sec)
Calculating Nuclear repulsion               ... done (  0.0 sec) ENN=   5291.419712083258 Eh

SHARK setup successfully completed in  10.4 seconds

Maximum memory used throughout the entire GTOINT-calculation: 519.4 MB
[1720883357.759868] [node128:2110256:0]          mpool.c:43   UCX  WARN  object 0xab4f600 was not returned to mpool ucp_requests
[1720883357.759885] [node128:2110256:0]          mpool.c:43   UCX  WARN  object 0xab4f7c0 was not returned to mpool ucp_requests
[1720883357.759888] [node128:2110256:0]          mpool.c:43   UCX  WARN  object 0xab4f980 was not returned to mpool ucp_requests
[1720883357.759891] [node128:2110256:0]          mpool.c:43   UCX  WARN  object 0xab4fb40 was not returned to mpool ucp_requests
[1720883357.759893] [node128:2110256:0]          mpool.c:43   UCX  WARN  object 0xab4fd00 was not returned to mpool ucp_requests
[1720883357.759895] [node128:2110256:0]          mpool.c:43   UCX  WARN  object 0xab4fec0 was not returned to mpool ucp_requests
[1720883357.759897] [node128:2110256:0]          mpool.c:43   UCX  WARN  object 0xab50080 was not returned to mpool ucp_requests
[1720883357.759900] [node128:2110256:0]          mpool.c:43   UCX  WARN  object 0xab50240 was not returned to mpool ucp_requests
[1720883357.759902] [node128:2110256:0]          mpool.c:43   UCX  WARN  object 0xab50400 was not returned to mpool ucp_requests
[1720883357.759904] [node128:2110256:0]          mpool.c:43   UCX  WARN  object 0xab505c0 was not returned to mpool ucp_requests
[1720883357.759907] [node128:2110256:0]          mpool.c:43   UCX  WARN  object 0xab50780 was not returned to mpool ucp_requests
[1720883357.759909] [node128:2110256:0]          mpool.c:43   UCX  WARN  object 0xab50940 was not returned to mpool ucp_requests
[1720883357.759911] [node128:2110256:0]          mpool.c:43   UCX  WARN  object 0xab50b00 was not returned to mpool ucp_requests
[1720883357.759913] [node128:2110256:0]          mpool.c:43   UCX  WARN  object 0xab50cc0 was not returned to mpool ucp_requests
[1720883357.759915] [node128:2110256:0]          mpool.c:43   UCX  WARN  object 0xab50e80 was not returned to mpool ucp_requests
[1720883357.759918] [node128:2110256:0]          mpool.c:43   UCX  WARN  object 0xab51040 was not returned to mpool ucp_requests
[1720883357.762383] [node128:2110250:0]          mpool.c:43   UCX  WARN  object 0xb14d600 was not returned to mpool ucp_requests
[1720883357.762407] [node128:2110250:0]          mpool.c:43   UCX  WARN  object 0xb14d7c0 was not returned to mpool ucp_requests
[1720883357.762411] [node128:2110250:0]          mpool.c:43   UCX  WARN  object 0xb14d980 was not returned to mpool ucp_requests
[1720883357.762414] [node128:2110250:0]          mpool.c:43   UCX  WARN  object 0xb14db40 was not returned to mpool ucp_requests
[1720883357.762416] [node128:2110250:0]          mpool.c:43   UCX  WARN  object 0xb14dd00 was not returned to mpool ucp_requests
[1720883357.762419] [node128:2110250:0]          mpool.c:43   UCX  WARN  object 0xb14dec0 was not returned to mpool ucp_requests
[1720883357.762421] [node128:2110250:0]          mpool.c:43   UCX  WARN  object 0xb14e080 was not returned to mpool ucp_requests
[1720883357.762424] [node128:2110250:0]          mpool.c:43   UCX  WARN  object 0xb14e240 was not returned to mpool ucp_requests
[1720883357.762426] [node128:2110250:0]          mpool.c:43   UCX  WARN  object 0xb14e400 was not returned to mpool ucp_requests
[1720883357.762429] [node128:2110250:0]          mpool.c:43   UCX  WARN  object 0xb14e5c0 was not returned to mpool ucp_requests
[1720883357.762431] [node128:2110250:0]          mpool.c:43   UCX  WARN  object 0xb14e780 was not returned to mpool ucp_requests
[1720883357.762433] [node128:2110250:0]          mpool.c:43   UCX  WARN  object 0xb14e940 was not returned to mpool ucp_requests
[1720883357.762435] [node128:2110250:0]          mpool.c:43   UCX  WARN  object 0xb14eb00 was not returned to mpool ucp_requests
[1720883357.762438] [node128:2110250:0]          mpool.c:43   UCX  WARN  object 0xb14ecc0 was not returned to mpool ucp_requests
[1720883357.762440] [node128:2110250:0]          mpool.c:43   UCX  WARN  object 0xb14ee80 was not returned to mpool ucp_requests
[1720883357.762442] [node128:2110250:0]          mpool.c:43   UCX  WARN  object 0xb14f040 was not returned to mpool ucp_requests
[1720883357.766080] [node128:2110258:0]          mpool.c:43   UCX  WARN  object 0xac31400 was not returned to mpool ucp_requests
[1720883357.766092] [node128:2110258:0]          mpool.c:43   UCX  WARN  object 0xac315c0 was not returned to mpool ucp_requests
[1720883357.766095] [node128:2110258:0]          mpool.c:43   UCX  WARN  object 0xac31780 was not returned to mpool ucp_requests
[1720883357.766097] [node128:2110258:0]          mpool.c:43   UCX  WARN  object 0xac31940 was not returned to mpool ucp_requests
[1720883357.766100] [node128:2110258:0]          mpool.c:43   UCX  WARN  object 0xac31b00 was not returned to mpool ucp_requests
[1720883357.766102] [node128:2110258:0]          mpool.c:43   UCX  WARN  object 0xac31cc0 was not returned to mpool ucp_requests
[1720883357.766104] [node128:2110258:0]          mpool.c:43   UCX  WARN  object 0xac31e80 was not returned to mpool ucp_requests
[1720883357.766109] [node128:2110258:0]          mpool.c:43   UCX  WARN  object 0xac32040 was not returned to mpool ucp_requests
[1720883357.766112] [node128:2110258:0]          mpool.c:43   UCX  WARN  object 0xac32200 was not returned to mpool ucp_requests
[1720883357.766114] [node128:2110258:0]          mpool.c:43   UCX  WARN  object 0xac323c0 was not returned to mpool ucp_requests
[1720883357.766116] [node128:2110258:0]          mpool.c:43   UCX  WARN  object 0xac32580 was not returned to mpool ucp_requests
[1720883357.766119] [node128:2110258:0]          mpool.c:43   UCX  WARN  object 0xac32740 was not returned to mpool ucp_requests
[1720883357.766121] [node128:2110258:0]          mpool.c:43   UCX  WARN  object 0xac32900 was not returned to mpool ucp_requests
[1720883357.766123] [node128:2110258:0]          mpool.c:43   UCX  WARN  object 0xac32ac0 was not returned to mpool ucp_requests
[1720883357.766126] [node128:2110258:0]          mpool.c:43   UCX  WARN  object 0xac32c80 was not returned to mpool ucp_requests
[1720883357.766128] [node128:2110258:0]          mpool.c:43   UCX  WARN  object 0xac32e40 was not returned to mpool ucp_requests
[1720883357.766130] [node128:2110258:0]          mpool.c:43   UCX  WARN  object 0xac33000 was not returned to mpool ucp_requests
[1720883357.767385] [node128:2110246:0]          mpool.c:43   UCX  WARN  object 0xbda5b40 was not returned to mpool ucp_requests
[1720883357.767397] [node128:2110246:0]          mpool.c:43   UCX  WARN  object 0xbda5d00 was not returned to mpool ucp_requests
[1720883357.767401] [node128:2110246:0]          mpool.c:43   UCX  WARN  object 0xbda5ec0 was not returned to mpool ucp_requests
[1720883357.767405] [node128:2110246:0]          mpool.c:43   UCX  WARN  object 0xbda6080 was not returned to mpool ucp_requests
[1720883357.767407] [node128:2110246:0]          mpool.c:43   UCX  WARN  object 0xbda6240 was not returned to mpool ucp_requests
[1720883357.767410] [node128:2110246:0]          mpool.c:43   UCX  WARN  object 0xbda6400 was not returned to mpool ucp_requests
[1720883357.767412] [node128:2110246:0]          mpool.c:43   UCX  WARN  object 0xbda65c0 was not returned to mpool ucp_requests
[1720883357.767414] [node128:2110246:0]          mpool.c:43   UCX  WARN  object 0xbda6780 was not returned to mpool ucp_requests
[1720883357.767416] [node128:2110246:0]          mpool.c:43   UCX  WARN  object 0xbda6940 was not returned to mpool ucp_requests
[1720883357.767419] [node128:2110246:0]          mpool.c:43   UCX  WARN  object 0xbda6b00 was not returned to mpool ucp_requests
[1720883357.767421] [node128:2110246:0]          mpool.c:43   UCX  WARN  object 0xbda6cc0 was not returned to mpool ucp_requests
[1720883357.767423] [node128:2110246:0]          mpool.c:43   UCX  WARN  object 0xbda6e80 was not returned to mpool ucp_requests
[1720883357.771502] [node128:2110263:0]          mpool.c:43   UCX  WARN  object 0xc1628c0 was not returned to mpool ucp_requests
[1720883357.772440] [node128:2110261:0]          mpool.c:43   UCX  WARN  object 0xc06b900 was not returned to mpool ucp_requests
[1720883357.772452] [node128:2110261:0]          mpool.c:43   UCX  WARN  object 0xc06bac0 was not returned to mpool ucp_requests
[1720883357.772457] [node128:2110261:0]          mpool.c:43   UCX  WARN  object 0xc06bc80 was not returned to mpool ucp_requests
[1720883357.772461] [node128:2110261:0]          mpool.c:43   UCX  WARN  object 0xc06be40 was not returned to mpool ucp_requests
[1720883357.772466] [node128:2110261:0]          mpool.c:43   UCX  WARN  object 0xc06c000 was not returned to mpool ucp_requests
[1720883357.772470] [node128:2110261:0]          mpool.c:43   UCX  WARN  object 0xc06c1c0 was not returned to mpool ucp_requests
[1720883357.772465] [node128:2110257:0]          mpool.c:43   UCX  WARN  object 0xc548440 was not returned to mpool ucp_requests
[1720883357.772476] [node128:2110257:0]          mpool.c:43   UCX  WARN  object 0xc548600 was not returned to mpool ucp_requests
[1720883357.772480] [node128:2110257:0]          mpool.c:43   UCX  WARN  object 0xc5487c0 was not returned to mpool ucp_requests
[1720883357.772473] [node128:2110261:0]          mpool.c:43   UCX  WARN  object 0xc06c380 was not returned to mpool ucp_requests
[1720883357.772476] [node128:2110261:0]          mpool.c:43   UCX  WARN  object 0xc06c540 was not returned to mpool ucp_requests
[1720883357.772478] [node128:2110261:0]          mpool.c:43   UCX  WARN  object 0xc06c700 was not returned to mpool ucp_requests
[1720883357.772481] [node128:2110261:0]          mpool.c:43   UCX  WARN  object 0xc06c8c0 was not returned to mpool ucp_requests
[1720883357.772483] [node128:2110261:0]          mpool.c:43   UCX  WARN  object 0xc06ca80 was not returned to mpool ucp_requests
[1720883357.772487] [node128:2110261:0]          mpool.c:43   UCX  WARN  object 0xc06cc40 was not returned to mpool ucp_requests
[1720883357.772475] [node128:2110255:0]          mpool.c:43   UCX  WARN  object 0xbcd6440 was not returned to mpool ucp_requests
[1720883357.772488] [node128:2110255:0]          mpool.c:43   UCX  WARN  object 0xbcd6600 was not returned to mpool ucp_requests
[1720883357.772491] [node128:2110255:0]          mpool.c:43   UCX  WARN  object 0xbcd67c0 was not returned to mpool ucp_requests
[1720883357.772494] [node128:2110255:0]          mpool.c:43   UCX  WARN  object 0xbcd6980 was not returned to mpool ucp_requests
[1720883357.772496] [node128:2110255:0]          mpool.c:43   UCX  WARN  object 0xbcd6b40 was not returned to mpool ucp_requests
[1720883357.772499] [node128:2110255:0]          mpool.c:43   UCX  WARN  object 0xbcd6d00 was not returned to mpool ucp_requests
[1720883357.772501] [node128:2110255:0]          mpool.c:43   UCX  WARN  object 0xbcd6ec0 was not returned to mpool ucp_requests
[1720883357.772503] [node128:2110255:0]          mpool.c:43   UCX  WARN  object 0xbcd7080 was not returned to mpool ucp_requests
[1720883357.772505] [node128:2110255:0]          mpool.c:43   UCX  WARN  object 0xbcd7240 was not returned to mpool ucp_requests
[1720883357.772508] [node128:2110255:0]          mpool.c:43   UCX  WARN  object 0xbcd7400 was not returned to mpool ucp_requests
[1720883357.772510] [node128:2110255:0]          mpool.c:43   UCX  WARN  object 0xbcd75c0 was not returned to mpool ucp_requests
[1720883357.772512] [node128:2110255:0]          mpool.c:43   UCX  WARN  object 0xbcd7780 was not returned to mpool ucp_requests
[1720883357.772515] [node128:2110255:0]          mpool.c:43   UCX  WARN  object 0xbcd7940 was not returned to mpool ucp_requests
[1720883357.772517] [node128:2110255:0]          mpool.c:43   UCX  WARN  object 0xbcd7b00 was not returned to mpool ucp_requests
[1720883357.772520] [node128:2110255:0]          mpool.c:43   UCX  WARN  object 0xbcd7cc0 was not returned to mpool ucp_requests
[1720883357.772522] [node128:2110255:0]          mpool.c:43   UCX  WARN  object 0xbcd7e80 was not returned to mpool ucp_requests
[1720883357.772483] [node128:2110257:0]          mpool.c:43   UCX  WARN  object 0xc548980 was not returned to mpool ucp_requests
[1720883357.772488] [node128:2110257:0]          mpool.c:43   UCX  WARN  object 0xc548b40 was not returned to mpool ucp_requests
[1720883357.772491] [node128:2110257:0]          mpool.c:43   UCX  WARN  object 0xc548d00 was not returned to mpool ucp_requests
[1720883357.772494] [node128:2110257:0]          mpool.c:43   UCX  WARN  object 0xc548ec0 was not returned to mpool ucp_requests
[1720883357.772496] [node128:2110257:0]          mpool.c:43   UCX  WARN  object 0xc549080 was not returned to mpool ucp_requests
[1720883357.772499] [node128:2110257:0]          mpool.c:43   UCX  WARN  object 0xc549240 was not returned to mpool ucp_requests
[1720883357.772502] [node128:2110257:0]          mpool.c:43   UCX  WARN  object 0xc549400 was not returned to mpool ucp_requests
[1720883357.772506] [node128:2110257:0]          mpool.c:43   UCX  WARN  object 0xc5495c0 was not returned to mpool ucp_requests
[1720883357.772510] [node128:2110257:0]          mpool.c:43   UCX  WARN  object 0xc549780 was not returned to mpool ucp_requests
[1720883357.772513] [node128:2110257:0]          mpool.c:43   UCX  WARN  object 0xc549940 was not returned to mpool ucp_requests
[1720883357.772516] [node128:2110257:0]          mpool.c:43   UCX  WARN  object 0xc549b00 was not returned to mpool ucp_requests
[1720883357.772519] [node128:2110257:0]          mpool.c:43   UCX  WARN  object 0xc549cc0 was not returned to mpool ucp_requests
[1720883357.772521] [node128:2110257:0]          mpool.c:43   UCX  WARN  object 0xc549e80 was not returned to mpool ucp_requests
[1720883357.772524] [node128:2110257:0]          mpool.c:43   UCX  WARN  object 0xc54a040 was not returned to mpool ucp_requests
[1720883357.772489] [node128:2110261:0]          mpool.c:43   UCX  WARN  object 0xc06ce00 was not returned to mpool ucp_requests
[1720883357.772493] [node128:2110261:0]          mpool.c:43   UCX  WARN  object 0xc06cfc0 was not returned to mpool ucp_requests
[1720883357.772496] [node128:2110261:0]          mpool.c:43   UCX  WARN  object 0xc06d180 was not returned to mpool ucp_requests
[1720883357.773220] [node128:2110263:0]          mpool.c:43   UCX  WARN  object 0xc162a80 was not returned to mpool ucp_requests
[1720883357.773226] [node128:2110263:0]          mpool.c:43   UCX  WARN  object 0xc162c40 was not returned to mpool ucp_requests
[1720883357.773229] [node128:2110263:0]          mpool.c:43   UCX  WARN  object 0xc162e00 was not returned to mpool ucp_requests
[1720883357.773232] [node128:2110263:0]          mpool.c:43   UCX  WARN  object 0xc162fc0 was not returned to mpool ucp_requests
[1720883357.773234] [node128:2110263:0]          mpool.c:43   UCX  WARN  object 0xc163180 was not returned to mpool ucp_requests
[1720883357.773236] [node128:2110263:0]          mpool.c:43   UCX  WARN  object 0xc163340 was not returned to mpool ucp_requests
[1720883357.773239] [node128:2110263:0]          mpool.c:43   UCX  WARN  object 0xc163500 was not returned to mpool ucp_requests
[1720883357.773241] [node128:2110263:0]          mpool.c:43   UCX  WARN  object 0xc1636c0 was not returned to mpool ucp_requests
[1720883357.773243] [node128:2110263:0]          mpool.c:43   UCX  WARN  object 0xc163880 was not returned to mpool ucp_requests
[1720883357.773246] [node128:2110263:0]          mpool.c:43   UCX  WARN  object 0xc163a40 was not returned to mpool ucp_requests
[1720883357.773248] [node128:2110263:0]          mpool.c:43   UCX  WARN  object 0xc163c00 was not returned to mpool ucp_requests
[1720883357.773250] [node128:2110263:0]          mpool.c:43   UCX  WARN  object 0xc163dc0 was not returned to mpool ucp_requests
[1720883357.773253] [node128:2110263:0]          mpool.c:43   UCX  WARN  object 0xc163f80 was not returned to mpool ucp_requests
[1720883357.773255] [node128:2110263:0]          mpool.c:43   UCX  WARN  object 0xc164140 was not returned to mpool ucp_requests
[1720883357.781881] [node128:2110248:0]          mpool.c:43   UCX  WARN  object 0xaee0f00 was not returned to mpool ucp_requests
[1720883357.781894] [node128:2110248:0]          mpool.c:43   UCX  WARN  object 0xaee10c0 was not returned to mpool ucp_requests
[1720883357.781897] [node128:2110248:0]          mpool.c:43   UCX  WARN  object 0xaee1280 was not returned to mpool ucp_requests
[1720883357.781899] [node128:2110248:0]          mpool.c:43   UCX  WARN  object 0xaee1440 was not returned to mpool ucp_requests
[1720883357.781902] [node128:2110248:0]          mpool.c:43   UCX  WARN  object 0xaee1600 was not returned to mpool ucp_requests
[1720883357.781904] [node128:2110248:0]          mpool.c:43   UCX  WARN  object 0xaee17c0 was not returned to mpool ucp_requests
[1720883357.781906] [node128:2110248:0]          mpool.c:43   UCX  WARN  object 0xaee1980 was not returned to mpool ucp_requests
[1720883357.781909] [node128:2110248:0]          mpool.c:43   UCX  WARN  object 0xaee1b40 was not returned to mpool ucp_requests
[1720883357.781911] [node128:2110248:0]          mpool.c:43   UCX  WARN  object 0xaee1d00 was not returned to mpool ucp_requests
[1720883357.781913] [node128:2110248:0]          mpool.c:43   UCX  WARN  object 0xaee1ec0 was not returned to mpool ucp_requests
[1720883357.781916] [node128:2110248:0]          mpool.c:43   UCX  WARN  object 0xaee2080 was not returned to mpool ucp_requests
[1720883357.781918] [node128:2110248:0]          mpool.c:43   UCX  WARN  object 0xaee2240 was not returned to mpool ucp_requests
[1720883357.783395] [node128:2110251:0]          mpool.c:43   UCX  WARN  object 0xb010540 was not returned to mpool ucp_requests
[1720883357.783406] [node128:2110251:0]          mpool.c:43   UCX  WARN  object 0xb010700 was not returned to mpool ucp_requests
[1720883357.783410] [node128:2110251:0]          mpool.c:43   UCX  WARN  object 0xb0108c0 was not returned to mpool ucp_requests
[1720883357.783413] [node128:2110251:0]          mpool.c:43   UCX  WARN  object 0xb010a80 was not returned to mpool ucp_requests
[1720883357.783416] [node128:2110251:0]          mpool.c:43   UCX  WARN  object 0xb010c40 was not returned to mpool ucp_requests
[1720883357.783419] [node128:2110251:0]          mpool.c:43   UCX  WARN  object 0xb010e00 was not returned to mpool ucp_requests
[1720883357.783421] [node128:2110251:0]          mpool.c:43   UCX  WARN  object 0xb010fc0 was not returned to mpool ucp_requests
[1720883357.783424] [node128:2110251:0]          mpool.c:43   UCX  WARN  object 0xb011180 was not returned to mpool ucp_requests
[1720883357.783427] [node128:2110251:0]          mpool.c:43   UCX  WARN  object 0xb011340 was not returned to mpool ucp_requests
[1720883357.783429] [node128:2110251:0]          mpool.c:43   UCX  WARN  object 0xb011500 was not returned to mpool ucp_requests
[1720883357.783432] [node128:2110251:0]          mpool.c:43   UCX  WARN  object 0xb0116c0 was not returned to mpool ucp_requests
[1720883357.783435] [node128:2110251:0]          mpool.c:43   UCX  WARN  object 0xb011880 was not returned to mpool ucp_requests
[1720883357.783437] [node128:2110251:0]          mpool.c:43   UCX  WARN  object 0xb011a40 was not returned to mpool ucp_requests
[1720883357.783440] [node128:2110251:0]          mpool.c:43   UCX  WARN  object 0xb011c00 was not returned to mpool ucp_requests
[1720883357.783443] [node128:2110251:0]          mpool.c:43   UCX  WARN  object 0xb011dc0 was not returned to mpool ucp_requests
[1720883357.783446] [node128:2110251:0]          mpool.c:43   UCX  WARN  object 0xb011f80 was not returned to mpool ucp_requests
[1720883357.783516] [node128:2110252:0]          mpool.c:43   UCX  WARN  object 0xa9cb640 was not returned to mpool ucp_requests
[1720883357.783529] [node128:2110252:0]          mpool.c:43   UCX  WARN  object 0xa9cb800 was not returned to mpool ucp_requests
[1720883357.783532] [node128:2110252:0]          mpool.c:43   UCX  WARN  object 0xa9cb9c0 was not returned to mpool ucp_requests
[1720883357.783534] [node128:2110252:0]          mpool.c:43   UCX  WARN  object 0xa9cbb80 was not returned to mpool ucp_requests
[1720883357.783537] [node128:2110252:0]          mpool.c:43   UCX  WARN  object 0xa9cbd40 was not returned to mpool ucp_requests
[1720883357.783539] [node128:2110252:0]          mpool.c:43   UCX  WARN  object 0xa9cbf00 was not returned to mpool ucp_requests
[1720883357.783542] [node128:2110252:0]          mpool.c:43   UCX  WARN  object 0xa9cc0c0 was not returned to mpool ucp_requests
[1720883357.783544] [node128:2110252:0]          mpool.c:43   UCX  WARN  object 0xa9cc280 was not returned to mpool ucp_requests
[1720883357.783546] [node128:2110252:0]          mpool.c:43   UCX  WARN  object 0xa9cc440 was not returned to mpool ucp_requests
[1720883357.783549] [node128:2110252:0]          mpool.c:43   UCX  WARN  object 0xa9cc600 was not returned to mpool ucp_requests
[1720883357.783551] [node128:2110252:0]          mpool.c:43   UCX  WARN  object 0xa9cc7c0 was not returned to mpool ucp_requests
[1720883357.783553] [node128:2110252:0]          mpool.c:43   UCX  WARN  object 0xa9cc980 was not returned to mpool ucp_requests
[1720883357.783556] [node128:2110252:0]          mpool.c:43   UCX  WARN  object 0xa9ccb40 was not returned to mpool ucp_requests
[1720883357.783558] [node128:2110252:0]          mpool.c:43   UCX  WARN  object 0xa9ccd00 was not returned to mpool ucp_requests
[1720883357.783561] [node128:2110252:0]          mpool.c:43   UCX  WARN  object 0xa9ccec0 was not returned to mpool ucp_requests
[1720883357.783563] [node128:2110252:0]          mpool.c:43   UCX  WARN  object 0xa9cd080 was not returned to mpool ucp_requests
[1720883357.781915] [node128:2110253:0]          mpool.c:43   UCX  WARN  object 0xc145500 was not returned to mpool ucp_requests
[1720883357.781928] [node128:2110253:0]          mpool.c:43   UCX  WARN  object 0xc1456c0 was not returned to mpool ucp_requests
[1720883357.781932] [node128:2110253:0]          mpool.c:43   UCX  WARN  object 0xc145880 was not returned to mpool ucp_requests
[1720883357.781935] [node128:2110253:0]          mpool.c:43   UCX  WARN  object 0xc145a40 was not returned to mpool ucp_requests
[1720883357.781938] [node128:2110253:0]          mpool.c:43   UCX  WARN  object 0xc145c00 was not returned to mpool ucp_requests
[1720883357.781940] [node128:2110253:0]          mpool.c:43   UCX  WARN  object 0xc145dc0 was not returned to mpool ucp_requests
[1720883357.781943] [node128:2110253:0]          mpool.c:43   UCX  WARN  object 0xc145f80 was not returned to mpool ucp_requests
[1720883357.781946] [node128:2110253:0]          mpool.c:43   UCX  WARN  object 0xc146140 was not returned to mpool ucp_requests
[1720883357.781948] [node128:2110253:0]          mpool.c:43   UCX  WARN  object 0xc146300 was not returned to mpool ucp_requests
[1720883357.781951] [node128:2110253:0]          mpool.c:43   UCX  WARN  object 0xc1464c0 was not returned to mpool ucp_requests
[1720883357.781954] [node128:2110253:0]          mpool.c:43   UCX  WARN  object 0xc146680 was not returned to mpool ucp_requests
[1720883357.781957] [node128:2110253:0]          mpool.c:43   UCX  WARN  object 0xc146840 was not returned to mpool ucp_requests
[1720883357.781959] [node128:2110253:0]          mpool.c:43   UCX  WARN  object 0xc146a00 was not returned to mpool ucp_requests
[1720883357.781964] [node128:2110253:0]          mpool.c:43   UCX  WARN  object 0xc146bc0 was not returned to mpool ucp_requests
[1720883357.781967] [node128:2110253:0]          mpool.c:43   UCX  WARN  object 0xc146d80 was not returned to mpool ucp_requests
[1720883357.781970] [node128:2110253:0]          mpool.c:43   UCX  WARN  object 0xc146f40 was not returned to mpool ucp_requests
[1720883357.783476] [node128:2110254:0]          mpool.c:43   UCX  WARN  object 0xbfa5480 was not returned to mpool ucp_requests
[1720883357.783488] [node128:2110254:0]          mpool.c:43   UCX  WARN  object 0xbfa5640 was not returned to mpool ucp_requests
[1720883357.783492] [node128:2110254:0]          mpool.c:43   UCX  WARN  object 0xbfa5800 was not returned to mpool ucp_requests
[1720883357.783494] [node128:2110254:0]          mpool.c:43   UCX  WARN  object 0xbfa59c0 was not returned to mpool ucp_requests
[1720883357.783497] [node128:2110254:0]          mpool.c:43   UCX  WARN  object 0xbfa5b80 was not returned to mpool ucp_requests
[1720883357.783500] [node128:2110254:0]          mpool.c:43   UCX  WARN  object 0xbfa5d40 was not returned to mpool ucp_requests
[1720883357.783503] [node128:2110254:0]          mpool.c:43   UCX  WARN  object 0xbfa5f00 was not returned to mpool ucp_requests
[1720883357.783505] [node128:2110254:0]          mpool.c:43   UCX  WARN  object 0xbfa60c0 was not returned to mpool ucp_requests
[1720883357.783508] [node128:2110254:0]          mpool.c:43   UCX  WARN  object 0xbfa6280 was not returned to mpool ucp_requests
[1720883357.783510] [node128:2110254:0]          mpool.c:43   UCX  WARN  object 0xbfa6440 was not returned to mpool ucp_requests
[1720883357.783513] [node128:2110254:0]          mpool.c:43   UCX  WARN  object 0xbfa6600 was not returned to mpool ucp_requests
[1720883357.783516] [node128:2110254:0]          mpool.c:43   UCX  WARN  object 0xbfa67c0 was not returned to mpool ucp_requests
[1720883357.783518] [node128:2110254:0]          mpool.c:43   UCX  WARN  object 0xbfa6980 was not returned to mpool ucp_requests
[1720883357.783521] [node128:2110254:0]          mpool.c:43   UCX  WARN  object 0xbfa6b40 was not returned to mpool ucp_requests
[1720883357.783524] [node128:2110254:0]          mpool.c:43   UCX  WARN  object 0xbfa6d00 was not returned to mpool ucp_requests
[1720883357.783526] [node128:2110254:0]          mpool.c:43   UCX  WARN  object 0xbfa6ec0 was not returned to mpool ucp_requests
[1720883357.784814] [node128:2110259:0]          mpool.c:43   UCX  WARN  object 0xb7ab280 was not returned to mpool ucp_requests
[1720883357.784826] [node128:2110259:0]          mpool.c:43   UCX  WARN  object 0xb7ab440 was not returned to mpool ucp_requests
[1720883357.784830] [node128:2110259:0]          mpool.c:43   UCX  WARN  object 0xb7ab600 was not returned to mpool ucp_requests
[1720883357.784832] [node128:2110259:0]          mpool.c:43   UCX  WARN  object 0xb7ab7c0 was not returned to mpool ucp_requests
[1720883357.784835] [node128:2110259:0]          mpool.c:43   UCX  WARN  object 0xb7ab980 was not returned to mpool ucp_requests
[1720883357.784846] [node128:2110259:0]          mpool.c:43   UCX  WARN  object 0xb7abb40 was not returned to mpool ucp_requests
[1720883357.784849] [node128:2110259:0]          mpool.c:43   UCX  WARN  object 0xb7abd00 was not returned to mpool ucp_requests
[1720883357.784852] [node128:2110259:0]          mpool.c:43   UCX  WARN  object 0xb7abec0 was not returned to mpool ucp_requests
[1720883357.784855] [node128:2110259:0]          mpool.c:43   UCX  WARN  object 0xb7ac080 was not returned to mpool ucp_requests
[1720883357.784859] [node128:2110259:0]          mpool.c:43   UCX  WARN  object 0xb7ac240 was not returned to mpool ucp_requests
[1720883357.784862] [node128:2110259:0]          mpool.c:43   UCX  WARN  object 0xb7ac400 was not returned to mpool ucp_requests
[1720883357.784865] [node128:2110259:0]          mpool.c:43   UCX  WARN  object 0xb7ac5c0 was not returned to mpool ucp_requests
[1720883357.784868] [node128:2110259:0]          mpool.c:43   UCX  WARN  object 0xb7ac780 was not returned to mpool ucp_requests
[1720883357.784871] [node128:2110259:0]          mpool.c:43   UCX  WARN  object 0xb7ac940 was not returned to mpool ucp_requests
[1720883357.784874] [node128:2110259:0]          mpool.c:43   UCX  WARN  object 0xb7acb00 was not returned to mpool ucp_requests
[1720883357.784876] [node128:2110259:0]          mpool.c:43   UCX  WARN  object 0xb7accc0 was not returned to mpool ucp_requests
[1720883357.784879] [node128:2110259:0]          mpool.c:43   UCX  WARN  object 0xb7ace80 was not returned to mpool ucp_requests
[1720883357.781815] [node128:2110260:0]          mpool.c:43   UCX  WARN  object 0xb092440 was not returned to mpool ucp_requests
[1720883357.781827] [node128:2110260:0]          mpool.c:43   UCX  WARN  object 0xb092600 was not returned to mpool ucp_requests
[1720883357.781830] [node128:2110260:0]          mpool.c:43   UCX  WARN  object 0xb0927c0 was not returned to mpool ucp_requests
[1720883357.781832] [node128:2110260:0]          mpool.c:43   UCX  WARN  object 0xb092980 was not returned to mpool ucp_requests
[1720883357.781835] [node128:2110260:0]          mpool.c:43   UCX  WARN  object 0xb092b40 was not returned to mpool ucp_requests
[1720883357.781837] [node128:2110260:0]          mpool.c:43   UCX  WARN  object 0xb092d00 was not returned to mpool ucp_requests
[1720883357.781852] [node128:2110260:0]          mpool.c:43   UCX  WARN  object 0xb092ec0 was not returned to mpool ucp_requests
[1720883357.781855] [node128:2110260:0]          mpool.c:43   UCX  WARN  object 0xb093080 was not returned to mpool ucp_requests
[1720883357.781857] [node128:2110260:0]          mpool.c:43   UCX  WARN  object 0xb093240 was not returned to mpool ucp_requests
[1720883357.781859] [node128:2110260:0]          mpool.c:43   UCX  WARN  object 0xb093400 was not returned to mpool ucp_requests
[1720883357.781861] [node128:2110260:0]          mpool.c:43   UCX  WARN  object 0xb0935c0 was not returned to mpool ucp_requests
[1720883357.781863] [node128:2110260:0]          mpool.c:43   UCX  WARN  object 0xb093780 was not returned to mpool ucp_requests
[1720883357.781866] [node128:2110260:0]          mpool.c:43   UCX  WARN  object 0xb093940 was not returned to mpool ucp_requests
[1720883357.781868] [node128:2110260:0]          mpool.c:43   UCX  WARN  object 0xb093b00 was not returned to mpool ucp_requests
[1720883357.781870] [node128:2110260:0]          mpool.c:43   UCX  WARN  object 0xb093cc0 was not returned to mpool ucp_requests
[1720883357.781873] [node128:2110260:0]          mpool.c:43   UCX  WARN  object 0xb093e80 was not returned to mpool ucp_requests
[1720883357.781875] [node128:2110260:0]          mpool.c:43   UCX  WARN  object 0xb094040 was not returned to mpool ucp_requests
[1720883357.783457] [node128:2110262:0]          mpool.c:43   UCX  WARN  object 0xa7779c0 was not returned to mpool ucp_requests
[1720883357.783468] [node128:2110262:0]          mpool.c:43   UCX  WARN  object 0xa777b80 was not returned to mpool ucp_requests
[1720883357.783472] [node128:2110262:0]          mpool.c:43   UCX  WARN  object 0xa777d40 was not returned to mpool ucp_requests
[1720883357.783475] [node128:2110262:0]          mpool.c:43   UCX  WARN  object 0xa777f00 was not returned to mpool ucp_requests
[1720883357.783478] [node128:2110262:0]          mpool.c:43   UCX  WARN  object 0xa7780c0 was not returned to mpool ucp_requests
[1720883357.783481] [node128:2110262:0]          mpool.c:43   UCX  WARN  object 0xa778280 was not returned to mpool ucp_requests
[1720883357.783484] [node128:2110262:0]          mpool.c:43   UCX  WARN  object 0xa778440 was not returned to mpool ucp_requests
[1720883357.783486] [node128:2110262:0]          mpool.c:43   UCX  WARN  object 0xa778600 was not returned to mpool ucp_requests
[1720883357.783489] [node128:2110262:0]          mpool.c:43   UCX  WARN  object 0xa7787c0 was not returned to mpool ucp_requests
[1720883357.783492] [node128:2110262:0]          mpool.c:43   UCX  WARN  object 0xa778980 was not returned to mpool ucp_requests
[1720883357.783494] [node128:2110262:0]          mpool.c:43   UCX  WARN  object 0xa778b40 was not returned to mpool ucp_requests
[1720883357.783497] [node128:2110262:0]          mpool.c:43   UCX  WARN  object 0xa778d00 was not returned to mpool ucp_requests
[1720883357.783500] [node128:2110262:0]          mpool.c:43   UCX  WARN  object 0xa778ec0 was not returned to mpool ucp_requests
[1720883357.783503] [node128:2110262:0]          mpool.c:43   UCX  WARN  object 0xa779080 was not returned to mpool ucp_requests
[1720883357.783505] [node128:2110262:0]          mpool.c:43   UCX  WARN  object 0xa779240 was not returned to mpool ucp_requests
[1720883357.781764] [node128:2110264:0]          mpool.c:43   UCX  WARN  object 0xc57e800 was not returned to mpool ucp_requests
[1720883357.781775] [node128:2110264:0]          mpool.c:43   UCX  WARN  object 0xc57e9c0 was not returned to mpool ucp_requests
[1720883357.781778] [node128:2110264:0]          mpool.c:43   UCX  WARN  object 0xc57eb80 was not returned to mpool ucp_requests
[1720883357.781781] [node128:2110264:0]          mpool.c:43   UCX  WARN  object 0xc57ed40 was not returned to mpool ucp_requests
[1720883357.781783] [node128:2110264:0]          mpool.c:43   UCX  WARN  object 0xc57ef00 was not returned to mpool ucp_requests
[1720883357.781785] [node128:2110264:0]          mpool.c:43   UCX  WARN  object 0xc57f0c0 was not returned to mpool ucp_requests
[1720883357.781787] [node128:2110264:0]          mpool.c:43   UCX  WARN  object 0xc57f280 was not returned to mpool ucp_requests
[1720883357.781790] [node128:2110264:0]          mpool.c:43   UCX  WARN  object 0xc57f440 was not returned to mpool ucp_requests
[1720883357.781792] [node128:2110264:0]          mpool.c:43   UCX  WARN  object 0xc57f600 was not returned to mpool ucp_requests
[1720883357.781794] [node128:2110264:0]          mpool.c:43   UCX  WARN  object 0xc57f7c0 was not returned to mpool ucp_requests
[1720883357.781797] [node128:2110264:0]          mpool.c:43   UCX  WARN  object 0xc57f980 was not returned to mpool ucp_requests
[1720883357.781799] [node128:2110264:0]          mpool.c:43   UCX  WARN  object 0xc57fb40 was not returned to mpool ucp_requests
[1720883357.781801] [node128:2110264:0]          mpool.c:43   UCX  WARN  object 0xc57fd00 was not returned to mpool ucp_requests
[1720883357.781803] [node128:2110264:0]          mpool.c:43   UCX  WARN  object 0xc57fec0 was not returned to mpool ucp_requests
[1720883357.781806] [node128:2110264:0]          mpool.c:43   UCX  WARN  object 0xc580080 was not returned to mpool ucp_requests
[1720883357.784817] [node128:2110249:0]          mpool.c:43   UCX  WARN  object 0xc216440 was not returned to mpool ucp_requests
[1720883357.784832] [node128:2110249:0]          mpool.c:43   UCX  WARN  object 0xc216600 was not returned to mpool ucp_requests
[1720883357.784847] [node128:2110249:0]          mpool.c:43   UCX  WARN  object 0xc2167c0 was not returned to mpool ucp_requests
[1720883357.784851] [node128:2110249:0]          mpool.c:43   UCX  WARN  object 0xc216980 was not returned to mpool ucp_requests
[1720883357.784854] [node128:2110249:0]          mpool.c:43   UCX  WARN  object 0xc216b40 was not returned to mpool ucp_requests
[1720883357.784856] [node128:2110249:0]          mpool.c:43   UCX  WARN  object 0xc216d00 was not returned to mpool ucp_requests
[1720883357.784858] [node128:2110249:0]          mpool.c:43   UCX  WARN  object 0xc216ec0 was not returned to mpool ucp_requests
[1720883357.784860] [node128:2110249:0]          mpool.c:43   UCX  WARN  object 0xc217080 was not returned to mpool ucp_requests
[1720883357.784863] [node128:2110249:0]          mpool.c:43   UCX  WARN  object 0xc217240 was not returned to mpool ucp_requests
[1720883357.784865] [node128:2110249:0]          mpool.c:43   UCX  WARN  object 0xc217400 was not returned to mpool ucp_requests
[1720883357.784867] [node128:2110249:0]          mpool.c:43   UCX  WARN  object 0xc2175c0 was not returned to mpool ucp_requests
[1720883357.784870] [node128:2110249:0]          mpool.c:43   UCX  WARN  object 0xc217780 was not returned to mpool ucp_requests
[1720883357.784872] [node128:2110249:0]          mpool.c:43   UCX  WARN  object 0xc217940 was not returned to mpool ucp_requests
[1720883357.784874] [node128:2110249:0]          mpool.c:43   UCX  WARN  object 0xc217b00 was not returned to mpool ucp_requests
[1720883357.784877] [node128:2110249:0]          mpool.c:43   UCX  WARN  object 0xc217cc0 was not returned to mpool ucp_requests
[1720883357.784879] [node128:2110249:0]          mpool.c:43   UCX  WARN  object 0xc217e80 was not returned to mpool ucp_requests
[1720883357.810610] [node128:2110247:0]          mpool.c:43   UCX  WARN  object 0xac25f40 was not returned to mpool ucp_requests
[1720883357.810623] [node128:2110247:0]          mpool.c:43   UCX  WARN  object 0xac26100 was not returned to mpool ucp_requests
[1720883357.810626] [node128:2110247:0]          mpool.c:43   UCX  WARN  object 0xac262c0 was not returned to mpool ucp_requests
[1720883357.810630] [node128:2110247:0]          mpool.c:43   UCX  WARN  object 0xac26480 was not returned to mpool ucp_requests
[1720883357.810632] [node128:2110247:0]          mpool.c:43   UCX  WARN  object 0xac26640 was not returned to mpool ucp_requests
[1720883357.810636] [node128:2110247:0]          mpool.c:43   UCX  WARN  object 0xac26800 was not returned to mpool ucp_requests
[1720883357.810639] [node128:2110247:0]          mpool.c:43   UCX  WARN  object 0xac269c0 was not returned to mpool ucp_requests
[1720883357.810642] [node128:2110247:0]          mpool.c:43   UCX  WARN  object 0xac26d40 was not returned to mpool ucp_requests
[1720883357.810646] [node128:2110247:0]          mpool.c:43   UCX  WARN  object 0xac26f00 was not returned to mpool ucp_requests
[1720883357.810649] [node128:2110247:0]          mpool.c:43   UCX  WARN  object 0xac270c0 was not returned to mpool ucp_requests
[1720883357.810652] [node128:2110247:0]          mpool.c:43   UCX  WARN  object 0xac27280 was not returned to mpool ucp_requests


           ************************************************************
           *        Program running with 20 parallel MPI-processes    *
           *              working on a common directory               *
           ************************************************************
-------------------------------------------------------------------------------
                                 ORCA SCF
-------------------------------------------------------------------------------

------------
SCF SETTINGS
------------
Hamiltonian:
 Density Functional     Method          .... DFT(GTOs)
 Exchange Functional    Exchange        .... WB97M-V
 Correlation Functional Correlation     .... WB97M-V
 Gradients option       PostSCFGGA      .... off
 Hybrid DFT is turned on
   Fraction HF Exchange ScalHFX         ....  0.150000
   Scaling of DF-GGA-X  ScalDFX         ....  0.000000
   Scaling of DF-GGA-C  ScalDFC         ....  1.000000
   Scaling of DF-LDA-C  ScalLDAC        ....  1.000000
   Perturbative correction              ....  0.000000
   Density functional embedding theory  .... OFF
 Long-range corrected/Screened/Range-Separated Hybrid DFT is turned on
   Amount of maximum screened exact exchange              ....  0.850000
   Range separation parameter mu (erf(mu*r12)/r12)        ....  0.300000
   NL short-range parameter             ....  6.000000
   NL long-range parameter              ....  0.010000
 RI-approximation to the Coulomb term is turned on
   Number of AuxJ basis functions       .... 2498
   RIJ-COSX (HFX calculated with COS-X)).... on


General Settings:
 Integral files         IntName         .... AmidiniumBzoateS3BAa
 Hartree-Fock type      HFTyp           .... RHF
 Total Charge           Charge          ....    0
 Multiplicity           Mult            ....    1
 Number of Electrons    NEL             ....  302
 Basis Dimension        Dim             .... 3594
 Nuclear Repulsion      ENuc            ....   5291.4197120833 Eh

Convergence Acceleration:
 DIIS                   CNVDIIS         .... on
   Start iteration      DIISMaxIt       ....    12
   Startup error        DIISStart       ....  0.200000
   # of expansion vecs  DIISMaxEq       ....     5
   Bias factor          DIISBfac        ....   1.050
   Max. coefficient     DIISMaxC        ....  10.000
 Trust-Rad. Augm. Hess. CNVTRAH         .... auto
   Auto Start mean grad. ratio tolernc. ....  1.125000
   Auto Start start iteration           ....    20
   Auto Start num. interpolation iter.  ....    10
   Max. Number of Micro iterations      ....    16
   Max. Number of Macro iterations      .... Maxiter - #DIIS iter
   Number of Davidson start vectors     ....     2
   Converg. threshold I  (grad. norm)   ....   5.000e-05
   Converg. threshold II (energy diff.) ....   1.000e-06
   Grad. Scal. Fac. for Micro threshold ....   0.100
   Minimum threshold for Micro iter.    ....   0.010
   NR start threshold (gradient norm)   ....   0.001
   Initial trust radius                 ....   0.400
   Minimum AH scaling param. (alpha)    ....   1.000
   Maximum AH scaling param. (alpha)    .... 1000.000
   Orbital update algorithm             .... Taylor
   White noise on init. David. guess    .... on
   Maximum white noise                  ....   0.010
   Quad. conv. algorithm                .... NR
 SOSCF                  CNVSOSCF        .... on
   Start iteration      SOSCFMaxIt      ....   150
   Startup grad/error   SOSCFStart      ....  0.003300
 Level Shifting         CNVShift        .... on
   Level shift para.    LevelShift      ....    0.2500
   Turn off err/grad.   ShiftErr        ....    0.0010
 Zerner damping         CNVZerner       .... off
 Static damping         CNVDamp         .... on
   Fraction old density DampFac         ....    0.7000
   Max. Damping (<1)    DampMax         ....    0.9800
   Min. Damping (>=0)   DampMin         ....    0.0000
   Turn off err/grad.   DampErr         ....    0.1000
 Fernandez-Rico         CNVRico         .... off

SCF Procedure:
 Maximum # iterations   MaxIter         ....   125
 SCF integral mode      SCFMode         .... Direct
   Integral package                     .... SHARK and LIBINT hybrid scheme
 Reset frequency        DirectResetFreq ....    20
 Integral Threshold     Thresh          ....  1.000e-10 Eh
 Primitive CutOff       TCut            ....  1.000e-11 Eh

Convergence Tolerance:
 Convergence Check Mode ConvCheckMode   .... Total+1el-Energy
 Convergence forced     ConvForced      .... 0
 Energy Change          TolE            ....  1.000e-06 Eh
 1-El. energy change                    ....  1.000e-03 Eh
 Orbital Gradient       TolG            ....  5.000e-05
 Orbital Rotation angle TolX            ....  5.000e-05
 DIIS Error             TolErr          ....  1.000e-06


Diagonalization of the overlap matrix:
Smallest eigenvalue                        ... 1.729e-06
Time for diagonalization                   ...    2.411 sec
Threshold for overlap eigenvalues          ... 1.000e-08
Number of eigenvalues below threshold      ... 0
Time for construction of square roots      ...    2.165 sec
Total time needed                          ...    4.612 sec

Time for model grid setup =    0.932 sec

------------------------------
INITIAL GUESS: MODEL POTENTIAL
------------------------------
Loading Hartree-Fock densities                     ... done
Calculating cut-offs                               ... done
Initializing the effective Hamiltonian             ... done
Setting up the integral package (SHARK)            ... done
Starting the Coulomb interaction                   ... done (   5.1 sec)
Reading the grid                                   ... done
Mapping shells                                     ... done
Starting the XC term evaluation                    ... done (   1.6 sec)
  promolecular density results
     # of electrons  =    301.971962122
     EX              =   -241.753360063
     EC              =    -10.142321036
     EX+EC           =   -251.895681099
Transforming the Hamiltonian                       ... done (   2.0 sec)
Diagonalizing the Hamiltonian                      ... done (   2.2 sec)
Back transforming the eigenvectors                 ... done (   0.6 sec)
Now organizing SCF variables                       ... done
                      ------------------
                      INITIAL GUESS DONE (  13.0 sec)
                      ------------------
-------------------
DFT GRID GENERATION
-------------------

General Integration Accuracy     IntAcc      ... 4.388
Radial Grid Type                 RadialGrid  ... OptM3 with GC (2021)
Angular Grid (max. ang.)         AngularGrid ... 4 (Lebedev-302)
Angular grid pruning method      GridPruning ... 4 (adaptive)
Weight generation scheme         WeightScheme... Becke
Basis function cutoff            BFCut       ... 1.0000e-10
Integration weight cutoff        WCut        ... 1.0000e-14
Angular grids for H and He will be reduced by one unit
Partially contracted basis set               ... off
Rotationally invariant grid construction     ... off

Total number of grid points                  ...   382281
Total number of batches                      ...     6003
Average number of points per batch           ...       63
Average number of grid points per atom       ...     4662
Time for grid setup =    3.634 sec

--------------------
COSX GRID GENERATION
--------------------

GRIDX 1
-------
General Integration Accuracy     IntAcc      ... 3.816
Radial Grid Type                 RadialGrid  ... OptM3 with GC (2021)
Angular Grid (max. ang.)         AngularGrid ... 1 (Lebedev-50)
Angular grid pruning method      GridPruning ... 4 (adaptive)
Weight generation scheme         WeightScheme... Becke
Basis function cutoff            BFCut       ... 1.0000e-10
Integration weight cutoff        WCut        ... 1.0000e-14
Angular grids for H and He will be reduced by one unit
Partially contracted basis set               ... on
Rotationally invariant grid construction     ... off

Total number of grid points                  ...    48355
Total number of batches                      ...      797
Average number of points per batch           ...       60
Average number of grid points per atom       ...      590
UseSFitting                                  ... on

GRIDX 2
-------
General Integration Accuracy     IntAcc      ... 4.020
Radial Grid Type                 RadialGrid  ... OptM3 with GC (2021)
Angular Grid (max. ang.)         AngularGrid ... 2 (Lebedev-110)
Angular grid pruning method      GridPruning ... 4 (adaptive)
Weight generation scheme         WeightScheme... Becke
Basis function cutoff            BFCut       ... 1.0000e-10
Integration weight cutoff        WCut        ... 1.0000e-14
Angular grids for H and He will be reduced by one unit
Partially contracted basis set               ... on
Rotationally invariant grid construction     ... off

Total number of grid points                  ...   108259
Total number of batches                      ...     1737
Average number of points per batch           ...       62
Average number of grid points per atom       ...     1320
UseSFitting                                  ... on

GRIDX 3
-------
General Integration Accuracy     IntAcc      ... 4.338
Radial Grid Type                 RadialGrid  ... OptM3 with GC (2021)
Angular Grid (max. ang.)         AngularGrid ... 3 (Lebedev-194)
Angular grid pruning method      GridPruning ... 4 (adaptive)
Weight generation scheme         WeightScheme... Becke
Basis function cutoff            BFCut       ... 1.0000e-10
Integration weight cutoff        WCut        ... 1.0000e-14
Angular grids for H and He will be reduced by one unit
Partially contracted basis set               ... on
Rotationally invariant grid construction     ... off

Total number of grid points                  ...   232987
Total number of batches                      ...     3675
Average number of points per batch           ...       63
Average number of grid points per atom       ...     2841
UseSFitting                                  ... on

Time for X-Grid setup             =   23.618 sec


--------------------
CPCM SOLVATION MODEL
--------------------
CPCM parameters:
  Epsilon                                         ...      26.7260
  Refrac                                          ...       1.2907
  Rsolv                                           ...       1.3000
  Surface type                                    ... GAUSSIAN VDW
  Epsilon function type                           ...         CPCM
Solvent:                                     ... 2,2,2-TRIFLUOROETHANOL
SMD-CDS solvent descriptors:
  Soln                                       ...    1.2907
  Soln25                                     ... Unavailable
  Sola                                       ...    0.5700
  Solb                                       ...    0.2500
  Solg                                       ...   42.0200
  Solc                                       ...    0.0000
  Solh                                       ...    0.5000
Radii:
 Radius for O  used is    2.8724 Bohr (=   1.5200 Ang.)
 Radius for N  used is    3.5716 Bohr (=   1.8900 Ang.)
 Radius for C  used is    3.4960 Bohr (=   1.8500 Ang.)
 Radius for H  used is    2.2677 Bohr (=   1.2000 Ang.)
Calculating surface                               ...        done! (  0.0s)
GEPOL surface points                              ...         4676
GEPOL Volume                                      ...    3913.8654
GEPOL Surface-area                                ...    2148.3285
Calculating surface distance matrix               ...        done! (  0.2s)
Performing Cholesky decomposition & store         ...        done! (  1.2s)
Overall time for CPCM initialization              ...                 1.4s
--------------
SCF ITERATIONS
--------------
ITER       Energy         Delta-E        Max-DP      RMS-DP      [F,P]     Damp
               ***  Starting incremental Fock matrix formation  ***
  0  -1806.3618090011   0.000000000000 0.05798150  0.00020187  0.3279046 0.7000
  1  -1806.8513343117  -0.489525310603 0.03096454  0.00016776  0.1621027 0.7000
                               ***Turning on DIIS***
  2  -1807.0992866716  -0.247952359930 0.07680719  0.00041047  0.0881894 0.0000
  3  -1807.5180604529  -0.418773781273 0.03849242  0.00013135  0.0749985 0.0000
  4  -1807.5733147554  -0.055254302511 0.02061854  0.00005526  0.0164648 0.0000
  5  -1807.5750094851  -0.001694729743 0.00705499  0.00002205  0.0115616 0.0000
                      *** Initiating the SOSCF procedure ***
                           *** Shutting down DIIS ***
                      *** Re-Reading the Fockian *** 
                      *** Removing any level shift *** 
ITER      Energy       Delta-E        Grad      Rot      Max-DP    RMS-DP
  6  -1807.57537506  -0.0003655699  0.000537  0.000537  0.003347  0.000011
               *** Restarting incremental Fock matrix formation ***
  7  -1807.57540219  -0.0000271305  0.000437  0.001110  0.079541  0.000256
  8  -1807.57542928  -0.0000270956  0.000172  0.000565  0.010237  0.000064
  9  -1807.57543059  -0.0000013073  0.000143  0.000120  0.007147  0.000045
 10  -1807.57543411  -0.0000035189  0.000045  0.000139  0.001818  0.000011
 11  -1807.57543419  -0.0000000869  0.000021  0.000052  0.001663  0.000004
                  ***Gradient check signals convergence***
              ***Rediagonalizing the Fockian in SOSCF/NRSCF***

               *****************************************************
               *                     SUCCESS                       *
               *           SCF CONVERGED AFTER  12 CYCLES          *
               *****************************************************

Old exchange energy                            =    -77.249776665 Eh
New exchange energy                            =    -77.249780917 Eh
Exchange energy change after final integration =     -0.000004253 Eh
Total energy after final integration           =  -1807.575438578 Eh
Final COS-X integration done in                =   342.981 sec

------------------
NL GRID GENERATION
------------------

General Integration Accuracy     IntAcc      ... 4.004
Radial Grid Type                 RadialGrid  ... OptM3 with GC (2021)
Angular Grid (max. ang.)         AngularGrid ... 2 (Lebedev-110)
Angular grid pruning method      GridPruning ... 4 (adaptive)
Weight generation scheme         WeightScheme... Becke
Basis function cutoff            BFCut       ... 1.0000e-10
Integration weight cutoff        WCut        ... 1.0000e-14
Angular grids for H and He will be reduced by one unit
Partially contracted basis set               ... off
Rotationally invariant grid construction     ... off

Total number of grid points                  ...   121297
Total number of batches                      ...     1936
Average number of points per batch           ...       62
Average number of grid points per atom       ...     1479
Final grid set up in    1.8 sec

-------------------------------------------------------------------------------
                    post-SCF DFT-NL dispersion correction                      
-------------------------------------------------------------------------------

SCF Energy:   -1807.575438578 
NL    Energy:  1.088985976 
SC+NL Energy: -1806.486452601 
NL done in:   10.0 sec
-------------------------------------------------------------------------------

SMD CDS free energy correction energy :                 4.60901     Kcal/mol
Total Energy after SMD CDS correction =             -1806.479107673 Eh

----------------
TOTAL SCF ENERGY
----------------

Total Energy       :        -1806.47910767 Eh          -49156.79560 eV

Components:
Nuclear Repulsion  :         5291.41971208 Eh          143986.85052 eV
Electronic Energy  :        -7097.89881976 Eh         -193143.64612 eV
One Electron Energy:       -12988.33253308 Eh         -353430.49628 eV
Two Electron Energy:         5890.43371333 Eh          160286.85017 eV
Max COSX asymmetry :            0.00000105 Eh               0.00003 eV
CPCM Dielectric    :           -0.09071662 Eh              -2.46852 eV
SMD CDS (Gcds)     :            0.00734493 Eh               0.19987 eV

Virial components:
Potential Energy   :        -3607.53763954 Eh          -98166.08984 eV
Kinetic Energy     :         1801.05853187 Eh           49009.29424 eV
Virial Ratio       :            2.00300966


DFT components:
N(Alpha)           :      151.000316343142 electrons
N(Beta)            :      151.000316343142 electrons
N(Total)           :      302.000632686283 electrons
E(X)               :     -172.777231610365 Eh       
E(C)               :       -9.608299683685 Eh       
NL Energy, E(C,NL) :        1.088985976367 Eh       
E(XC)              :     -181.296545317683 Eh       
DFET-embed. en.    :        0.000000000000 Eh       
CPCM Solvation Model Properties:
Surface-charge          :           -0.09275824
Charge-correction       :           -0.00124464 Eh              -0.03387 eV
Free-energy (cav+disp)  :            0.00734493 Eh               0.19987 eV

---------------
SCF CONVERGENCE
---------------

  Last Energy change         ...   -1.3078e-07  Tolerance :   1.0000e-06
  Last MAX-Density change    ...    2.3315e-15  Tolerance :   1.0000e-05
  Last RMS-Density change    ...    3.9740e-18  Tolerance :   1.0000e-06
  Last Orbital Gradient      ...    4.0169e-06  Tolerance :   5.0000e-05
  Last Orbital Rotation      ...    1.2743e-05  Tolerance :   5.0000e-05

             **** THE GBW FILE WAS UPDATED (AmidiniumBzoateS3BAa.gbw) ****
             **** DENSITY AmidiniumBzoateS3BAa.scfp WAS UPDATED ****
             **** ENERGY FILE WAS UPDATED (AmidiniumBzoateS3BAa.en.tmp) ****
             **** THE GBW FILE WAS UPDATED (AmidiniumBzoateS3BAa.gbw) ****
             **** DENSITY AmidiniumBzoateS3BAa.scfp WAS UPDATED ****
----------------
ORBITAL ENERGIES
----------------

  NO   OCC          E(Eh)            E(eV) 
   0   2.0000     -19.373020      -527.1667 
   1   2.0000     -19.313345      -525.5428 
   2   2.0000     -19.284102      -524.7471 
   3   2.0000     -19.282930      -524.7152 
   4   2.0000     -14.634990      -398.2383 
   5   2.0000     -14.522097      -395.1663 
   6   2.0000     -10.515823      -286.1501 
   7   2.0000     -10.463899      -284.7372 
   8   2.0000     -10.443848      -284.1915 
   9   2.0000     -10.421815      -283.5920 
  10   2.0000     -10.410845      -283.2935 
  11   2.0000     -10.390872      -282.7500 
  12   2.0000     -10.382331      -282.5176 
  13   2.0000     -10.379023      -282.4276 
  14   2.0000     -10.374676      -282.3093 
  15   2.0000     -10.370897      -282.2064 
  16   2.0000     -10.368283      -282.1353 
  17   2.0000     -10.366985      -282.1000 
  18   2.0000     -10.361615      -281.9539 
  19   2.0000     -10.357446      -281.8404 
  20   2.0000     -10.357122      -281.8316 
  21   2.0000     -10.355483      -281.7870 
  22   2.0000     -10.355361      -281.7837 
  23   2.0000     -10.354900      -281.7712 
  24   2.0000     -10.354224      -281.7528 
  25   2.0000     -10.352896      -281.7166 
  26   2.0000     -10.352732      -281.7122 
  27   2.0000     -10.352700      -281.7113 
  28   2.0000     -10.351018      -281.6655 
  29   2.0000     -10.350426      -281.6494 
  30   2.0000     -10.348915      -281.6083 
  31   2.0000     -10.347970      -281.5826 
  32   2.0000     -10.345829      -281.5243 
  33   2.0000     -10.345668      -281.5199 
  34   2.0000     -10.345280      -281.5094 
  35   2.0000     -10.345132      -281.5054 
  36   2.0000     -10.338347      -281.3207 
  37   2.0000     -10.327428      -281.0236 
  38   2.0000     -10.326104      -280.9876 
  39   2.0000     -10.324184      -280.9353 
  40   2.0000     -10.322032      -280.8768 
  41   2.0000     -10.321607      -280.8652 
  42   2.0000      -1.250649       -34.0319 
  43   2.0000      -1.186901       -32.2972 
  44   2.0000      -1.173053       -31.9204 
  45   2.0000      -1.139130       -30.9973 
  46   2.0000      -1.080022       -29.3889 
  47   2.0000      -1.063151       -28.9298 
  48   2.0000      -1.008730       -27.4489 
  49   2.0000      -1.004450       -27.3325 
  50   2.0000      -0.998282       -27.1646 
  51   2.0000      -0.985134       -26.8069 
  52   2.0000      -0.955491       -26.0002 
  53   2.0000      -0.939806       -25.5734 
  54   2.0000      -0.914247       -24.8779 
  55   2.0000      -0.903659       -24.5898 
  56   2.0000      -0.887547       -24.1514 
  57   2.0000      -0.886060       -24.1109 
  58   2.0000      -0.878634       -23.9088 
  59   2.0000      -0.876642       -23.8546 
  60   2.0000      -0.875753       -23.8305 
  61   2.0000      -0.869241       -23.6533 
  62   2.0000      -0.837185       -22.7810 
  63   2.0000      -0.818383       -22.2693 
  64   2.0000      -0.808512       -22.0007 
  65   2.0000      -0.806389       -21.9430 
  66   2.0000      -0.805295       -21.9132 
  67   2.0000      -0.788475       -21.4555 
  68   2.0000      -0.760158       -20.6849 
  69   2.0000      -0.749935       -20.4068 
  70   2.0000      -0.743471       -20.2309 
  71   2.0000      -0.739390       -20.1198 
  72   2.0000      -0.737482       -20.0679 
  73   2.0000      -0.728320       -19.8186 
  74   2.0000      -0.718157       -19.5421 
  75   2.0000      -0.709284       -19.3006 
  76   2.0000      -0.706276       -19.2187 
  77   2.0000      -0.693364       -18.8674 
  78   2.0000      -0.677073       -18.4241 
  79   2.0000      -0.671041       -18.2599 
  80   2.0000      -0.654581       -17.8120 
  81   2.0000      -0.648867       -17.6566 
  82   2.0000      -0.641721       -17.4621 
  83   2.0000      -0.634260       -17.2591 
  84   2.0000      -0.623467       -16.9654 
  85   2.0000      -0.611716       -16.6456 
  86   2.0000      -0.609474       -16.5846 
  87   2.0000      -0.603706       -16.4277 
  88   2.0000      -0.591676       -16.1003 
  89   2.0000      -0.588378       -16.0106 
  90   2.0000      -0.583337       -15.8734 
  91   2.0000      -0.579539       -15.7701 
  92   2.0000      -0.575045       -15.6478 
  93   2.0000      -0.566500       -15.4153 
  94   2.0000      -0.565230       -15.3807 
  95   2.0000      -0.560937       -15.2639 
  96   2.0000      -0.559895       -15.2355 
  97   2.0000      -0.558642       -15.2014 
  98   2.0000      -0.555078       -15.1045 
  99   2.0000      -0.549333       -14.9481 
 100   2.0000      -0.548384       -14.9223 
 101   2.0000      -0.544944       -14.8287 
 102   2.0000      -0.541121       -14.7247 
 103   2.0000      -0.538302       -14.6479 
 104   2.0000      -0.536227       -14.5915 
 105   2.0000      -0.533302       -14.5119 
 106   2.0000      -0.531553       -14.4643 
 107   2.0000      -0.526787       -14.3346 
 108   2.0000      -0.525063       -14.2877 
 109   2.0000      -0.522040       -14.2054 
 110   2.0000      -0.519412       -14.1339 
 111   2.0000      -0.516914       -14.0659 
 112   2.0000      -0.512202       -13.9377 
 113   2.0000      -0.505381       -13.7521 
 114   2.0000      -0.497957       -13.5501 
 115   2.0000      -0.493992       -13.4422 
 116   2.0000      -0.489625       -13.3234 
 117   2.0000      -0.479866       -13.0578 
 118   2.0000      -0.478293       -13.0150 
 119   2.0000      -0.475939       -12.9509 
 120   2.0000      -0.474743       -12.9184 
 121   2.0000      -0.474559       -12.9134 
 122   2.0000      -0.472321       -12.8525 
 123   2.0000      -0.468491       -12.7483 
 124   2.0000      -0.466972       -12.7069 
 125   2.0000      -0.462426       -12.5833 
 126   2.0000      -0.458433       -12.4746 
 127   2.0000      -0.454798       -12.3757 
 128   2.0000      -0.453858       -12.3501 
 129   2.0000      -0.449759       -12.2386 
 130   2.0000      -0.444220       -12.0878 
 131   2.0000      -0.435745       -11.8572 
 132   2.0000      -0.435139       -11.8407 
 133   2.0000      -0.433811       -11.8046 
 134   2.0000      -0.433037       -11.7835 
 135   2.0000      -0.431059       -11.7297 
 136   2.0000      -0.428661       -11.6645 
 137   2.0000      -0.415565       -11.3081 
 138   2.0000      -0.382796       -10.4164 
 139   2.0000      -0.376300       -10.2396 
 140   2.0000      -0.371171       -10.1001 
 141   2.0000      -0.368093       -10.0163 
 142   2.0000      -0.363585        -9.8937 
 143   2.0000      -0.359717        -9.7884 
 144   2.0000      -0.357779        -9.7357 
 145   2.0000      -0.354681        -9.6514 
 146   2.0000      -0.352771        -9.5994 
 147   2.0000      -0.346436        -9.4270 
 148   2.0000      -0.345349        -9.3974 
 149   2.0000      -0.343417        -9.3449 
 150   2.0000      -0.339341        -9.2339 
 151   0.0000      -0.000250        -0.0068 
 152   0.0000       0.037519         1.0209 
 153   0.0000       0.040545         1.1033 
 154   0.0000       0.043450         1.1823 
 155   0.0000       0.046299         1.2599 
 156   0.0000       0.055528         1.5110 
 157   0.0000       0.059327         1.6144 
 158   0.0000       0.063776         1.7354 
 159   0.0000       0.067244         1.8298 
 160   0.0000       0.068778         1.8715 
 161   0.0000       0.071880         1.9560 
 162   0.0000       0.075180         2.0457 
 163   0.0000       0.078503         2.1362 
 164   0.0000       0.084025         2.2864 
 165   0.0000       0.084469         2.2985 
 166   0.0000       0.088371         2.4047 
 167   0.0000       0.092875         2.5272 
 168   0.0000       0.094007         2.5581 
 169   0.0000       0.099053         2.6954 
 170   0.0000       0.101783         2.7696 
 171   0.0000       0.105260         2.8643 
 172   0.0000       0.106812         2.9065 
 173   0.0000       0.111612         3.0371 
 174   0.0000       0.113138         3.0786 
 175   0.0000       0.114955         3.1281 
 176   0.0000       0.115968         3.1557 
 177   0.0000       0.118804         3.2328 
 178   0.0000       0.121340         3.3018 
 179   0.0000       0.126289         3.4365 
 180   0.0000       0.128974         3.5096 
 181   0.0000       0.131603         3.5811 
 182   0.0000       0.134045         3.6475 
 183   0.0000       0.136529         3.7151 
 184   0.0000       0.139337         3.7916 
 185   0.0000       0.142160         3.8684 
 186   0.0000       0.145668         3.9638 
 187   0.0000       0.147553         4.0151 
 188   0.0000       0.152988         4.1630 
 189   0.0000       0.153897         4.1877 
 190   0.0000       0.154284         4.1983 
 191   0.0000       0.156907         4.2696 
 192   0.0000       0.158711         4.3188 
 193   0.0000       0.162037         4.4092 
 194   0.0000       0.164523         4.4769 
 195   0.0000       0.169736         4.6188 
 196   0.0000       0.171714         4.6726 
 197   0.0000       0.172676         4.6987 
 198   0.0000       0.175961         4.7881 
 199   0.0000       0.178038         4.8447 
 200   0.0000       0.179047         4.8721 
 201   0.0000       0.182402         4.9634 
 202   0.0000       0.184261         5.0140 
 203   0.0000       0.186253         5.0682 
 204   0.0000       0.189509         5.1568 
 205   0.0000       0.191752         5.2178 
 206   0.0000       0.193857         5.2751 
 207   0.0000       0.194789         5.3005 
 208   0.0000       0.196954         5.3594 
 209   0.0000       0.199465         5.4277 
 210   0.0000       0.202695         5.5156 
 211   0.0000       0.202861         5.5201 
 212   0.0000       0.208596         5.6762 
 213   0.0000       0.210037         5.7154 
 214   0.0000       0.213633         5.8132 
 215   0.0000       0.213990         5.8230 
 216   0.0000       0.216318         5.8863 
 217   0.0000       0.218385         5.9425 
 218   0.0000       0.220184         5.9915 
 219   0.0000       0.220801         6.0083 
 220   0.0000       0.222587         6.0569 
 221   0.0000       0.225270         6.1299 
 222   0.0000       0.225974         6.1491 
 223   0.0000       0.229516         6.2455 
 224   0.0000       0.230216         6.2645 
 225   0.0000       0.231780         6.3071 
 226   0.0000       0.235212         6.4004 
 227   0.0000       0.239257         6.5105 
 228   0.0000       0.241852         6.5811 
 229   0.0000       0.242962         6.6113 
 230   0.0000       0.244492         6.6530 
 231   0.0000       0.249871         6.7993 
 232   0.0000       0.251304         6.8383 
 233   0.0000       0.253007         6.8847 
 234   0.0000       0.256068         6.9680 
 235   0.0000       0.257520         7.0075 
 236   0.0000       0.258483         7.0337 
 237   0.0000       0.260625         7.0920 
 238   0.0000       0.265479         7.2241 
 239   0.0000       0.266805         7.2601 
 240   0.0000       0.267888         7.2896 
 241   0.0000       0.273204         7.4342 
 242   0.0000       0.275925         7.5083 
 243   0.0000       0.276157         7.5146 
 244   0.0000       0.279715         7.6114 
 245   0.0000       0.283138         7.7046 
 246   0.0000       0.283589         7.7169 
 247   0.0000       0.286404         7.7934 
 248   0.0000       0.286634         7.7997 
 249   0.0000       0.290101         7.8941 
 250   0.0000       0.295339         8.0366 
 251   0.0000       0.297747         8.1021 
 252   0.0000       0.299598         8.1525 
 253   0.0000       0.301404         8.2016 
 254   0.0000       0.302920         8.2429 
 255   0.0000       0.305051         8.3009 
 256   0.0000       0.306948         8.3525 
 257   0.0000       0.309054         8.4098 
 258   0.0000       0.310098         8.4382 
 259   0.0000       0.311946         8.4885 
 260   0.0000       0.314939         8.5699 
 261   0.0000       0.316584         8.6147 
 262   0.0000       0.318575         8.6689 
 263   0.0000       0.319727         8.7002 
 264   0.0000       0.322072         8.7640 
 265   0.0000       0.323493         8.8027 
 266   0.0000       0.324947         8.8423 
 267   0.0000       0.328037         8.9263 
 268   0.0000       0.329278         8.9601 
 269   0.0000       0.331254         9.0139 
 270   0.0000       0.332282         9.0419 
 271   0.0000       0.333569         9.0769 
 272   0.0000       0.336818         9.1653 
 273   0.0000       0.338433         9.2092 
 274   0.0000       0.340349         9.2614 
 275   0.0000       0.341545         9.2939 
 276   0.0000       0.342187         9.3114 
 277   0.0000       0.345289         9.3958 
 278   0.0000       0.346253         9.4220 
 279   0.0000       0.348263         9.4767 
 280   0.0000       0.349237         9.5032 
 281   0.0000       0.351344         9.5605 
 282   0.0000       0.351680         9.5697 
 283   0.0000       0.353596         9.6218 
 284   0.0000       0.355171         9.6647 
 285   0.0000       0.356440         9.6992 
 286   0.0000       0.358912         9.7665 
 287   0.0000       0.359488         9.7822 
 288   0.0000       0.361758         9.8439 
 289   0.0000       0.363865         9.9013 
 290   0.0000       0.365923         9.9573 
 291   0.0000       0.367881        10.0106 
 292   0.0000       0.368167        10.0183 
 293   0.0000       0.370901        10.0927 
 294   0.0000       0.371746        10.1157 
 295   0.0000       0.372356        10.1323 
 296   0.0000       0.373555        10.1649 
 297   0.0000       0.376705        10.2507 
 298   0.0000       0.378109        10.2889 
 299   0.0000       0.379444        10.3252 
 300   0.0000       0.380847        10.3634 
 301   0.0000       0.382805        10.4166 
 302   0.0000       0.384508        10.4630 
 303   0.0000       0.386255        10.5105 
 304   0.0000       0.387776        10.5519 
 305   0.0000       0.389162        10.5896 
 306   0.0000       0.391312        10.6481 
 307   0.0000       0.394497        10.7348 
 308   0.0000       0.395192        10.7537 
 309   0.0000       0.397703        10.8220 
 310   0.0000       0.398504        10.8439 
 311   0.0000       0.401116        10.9149 
 312   0.0000       0.403351        10.9757 
 313   0.0000       0.404463        11.0060 
 314   0.0000       0.407761        11.0957 
 315   0.0000       0.411214        11.1897 
 316   0.0000       0.412300        11.2193 
 317   0.0000       0.413027        11.2390 
 318   0.0000       0.413812        11.2604 
 319   0.0000       0.415234        11.2991 
 320   0.0000       0.415900        11.3172 
 321   0.0000       0.417109        11.3501 
 322   0.0000       0.419372        11.4117 
 323   0.0000       0.423744        11.5307 
 324   0.0000       0.424593        11.5538 
 325   0.0000       0.425940        11.5904 
 326   0.0000       0.429000        11.6737 
 327   0.0000       0.431447        11.7403 
 328   0.0000       0.432698        11.7743 
 329   0.0000       0.433366        11.7925 
 330   0.0000       0.435441        11.8489 
 331   0.0000       0.438792        11.9401 
 332   0.0000       0.439343        11.9551 
 333   0.0000       0.440739        11.9931 
 334   0.0000       0.444029        12.0826 
 335   0.0000       0.445777        12.1302 
 336   0.0000       0.447991        12.1905 
 337   0.0000       0.450465        12.2578 
 338   0.0000       0.452647        12.3171 
 339   0.0000       0.453222        12.3328 
 340   0.0000       0.455923        12.4063 
 341   0.0000       0.458020        12.4634 
 342   0.0000       0.458683        12.4814 
 343   0.0000       0.459129        12.4935 
 344   0.0000       0.461992        12.5714 
 345   0.0000       0.464799        12.6478 
 346   0.0000       0.467123        12.7111 
 347   0.0000       0.470231        12.7956 
 348   0.0000       0.471446        12.8287 
 349   0.0000       0.473563        12.8863 
 350   0.0000       0.475537        12.9400 
 351   0.0000       0.476547        12.9675 
 352   0.0000       0.478569        13.0225 
 353   0.0000       0.480634        13.0787 
 354   0.0000       0.481186        13.0937 
 355   0.0000       0.483027        13.1438 
 356   0.0000       0.486654        13.2425 
 357   0.0000       0.490053        13.3350 
 358   0.0000       0.493500        13.4288 
 359   0.0000       0.495085        13.4720 
 360   0.0000       0.496283        13.5045 
 361   0.0000       0.498401        13.5622 
 362   0.0000       0.500629        13.6228 
 363   0.0000       0.501936        13.6584 
 364   0.0000       0.506310        13.7774 
 365   0.0000       0.506673        13.7873 
 366   0.0000       0.509801        13.8724 
 367   0.0000       0.513931        13.9848 
 368   0.0000       0.514221        13.9927 
 369   0.0000       0.517084        14.0706 
 370   0.0000       0.519079        14.1248 
 371   0.0000       0.520577        14.1656 
 372   0.0000       0.523845        14.2545 
 373   0.0000       0.526903        14.3378 
 374   0.0000       0.530780        14.4433 
 375   0.0000       0.531954        14.4752 
 376   0.0000       0.533387        14.5142 
 377   0.0000       0.534237        14.5373 
 378   0.0000       0.538832        14.6624 
 379   0.0000       0.539184        14.6719 
 380   0.0000       0.542236        14.7550 
 381   0.0000       0.545237        14.8366 
 382   0.0000       0.545705        14.8494 
 383   0.0000       0.546524        14.8717 
 384   0.0000       0.551648        15.0111 
 385   0.0000       0.552676        15.0391 
 386   0.0000       0.555206        15.1079 
 387   0.0000       0.557048        15.1580 
 388   0.0000       0.559870        15.2348 
 389   0.0000       0.563551        15.3350 
 390   0.0000       0.564042        15.3484 
 391   0.0000       0.565195        15.3797 
 392   0.0000       0.568167        15.4606 
 393   0.0000       0.568771        15.4771 
 394   0.0000       0.575831        15.6692 
 395   0.0000       0.579037        15.7564 
 396   0.0000       0.580302        15.7908 
 397   0.0000       0.584868        15.9151 
 398   0.0000       0.585466        15.9313 
 399   0.0000       0.586772        15.9669 
 400   0.0000       0.589643        16.0450 
 401   0.0000       0.593715        16.1558 
 402   0.0000       0.596700        16.2370 
 403   0.0000       0.599784        16.3210 
 404   0.0000       0.601866        16.3776 
 405   0.0000       0.603936        16.4339 
 406   0.0000       0.606320        16.4988 
 407   0.0000       0.608216        16.5504 
 408   0.0000       0.610591        16.6150 
 409   0.0000       0.611809        16.6482 
 410   0.0000       0.616663        16.7803 
 411   0.0000       0.617288        16.7973 
 412   0.0000       0.618627        16.8337 
 413   0.0000       0.622153        16.9296 
 414   0.0000       0.628566        17.1041 
 415   0.0000       0.628946        17.1145 
 416   0.0000       0.632968        17.2239 
 417   0.0000       0.634064        17.2537 
 418   0.0000       0.637069        17.3355 
 419   0.0000       0.640096        17.4179 
 420   0.0000       0.641996        17.4696 
 421   0.0000       0.645610        17.5679 
 422   0.0000       0.649818        17.6825 
 423   0.0000       0.651379        17.7249 
 424   0.0000       0.653081        17.7712 
 425   0.0000       0.655682        17.8420 
 426   0.0000       0.656711        17.8700 
 427   0.0000       0.659554        17.9474 
 428   0.0000       0.664443        18.0804 
 429   0.0000       0.667122        18.1533 
 430   0.0000       0.669099        18.2071 
 431   0.0000       0.670530        18.2460 
 432   0.0000       0.672486        18.2993 
 433   0.0000       0.675033        18.3686 
 434   0.0000       0.675358        18.3774 
 435   0.0000       0.677387        18.4326 
 436   0.0000       0.679150        18.4806 
 437   0.0000       0.681644        18.5485 
 438   0.0000       0.683432        18.5971 
 439   0.0000       0.686533        18.6815 
 440   0.0000       0.688739        18.7415 
 441   0.0000       0.693126        18.8609 
 442   0.0000       0.694041        18.8858 
 443   0.0000       0.695499        18.9255 
 444   0.0000       0.696795        18.9608 
 445   0.0000       0.697664        18.9844 
 446   0.0000       0.699586        19.0367 
 447   0.0000       0.701294        19.0832 
 448   0.0000       0.704528        19.1712 
 449   0.0000       0.708955        19.2917 
 450   0.0000       0.710136        19.3238 
 451   0.0000       0.711535        19.3619 
 452   0.0000       0.715415        19.4674 
 453   0.0000       0.717730        19.5304 
 454   0.0000       0.720413        19.6034 
 455   0.0000       0.722807        19.6686 
 456   0.0000       0.724961        19.7272 
 457   0.0000       0.727175        19.7874 
 458   0.0000       0.727306        19.7910 
 459   0.0000       0.731207        19.8971 
 460   0.0000       0.735992        20.0274 
 461   0.0000       0.737331        20.0638 
 462   0.0000       0.740640        20.1538 
 463   0.0000       0.741648        20.1813 
 464   0.0000       0.744196        20.2506 
 465   0.0000       0.747013        20.3273 
 466   0.0000       0.748767        20.3750 
 467   0.0000       0.749408        20.3924 
 468   0.0000       0.754865        20.5409 
 469   0.0000       0.755757        20.5652 
 470   0.0000       0.757759        20.6197 
 471   0.0000       0.759416        20.6647 
 472   0.0000       0.761122        20.7112 
 473   0.0000       0.762826        20.7575 
 474   0.0000       0.766232        20.8502 
 475   0.0000       0.769401        20.9365 
 476   0.0000       0.771456        20.9924 
 477   0.0000       0.773885        21.0585 
 478   0.0000       0.778384        21.1809 
 479   0.0000       0.780056        21.2264 
 480   0.0000       0.781915        21.2770 
 481   0.0000       0.785273        21.3684 
 482   0.0000       0.787021        21.4159 
 483   0.0000       0.788247        21.4493 
 484   0.0000       0.789082        21.4720 
 485   0.0000       0.792350        21.5609 
 486   0.0000       0.793823        21.6010 
 487   0.0000       0.795740        21.6532 
 488   0.0000       0.798348        21.7241 
 489   0.0000       0.800690        21.7879 
 490   0.0000       0.802431        21.8353 
 491   0.0000       0.803870        21.8744 
 492   0.0000       0.805222        21.9112 
 493   0.0000       0.807637        21.9769 
 494   0.0000       0.808445        21.9989 
 495   0.0000       0.810674        22.0596 
 496   0.0000       0.813328        22.1318 
 497   0.0000       0.815263        22.1844 
 498   0.0000       0.818417        22.2703 
 499   0.0000       0.820978        22.3400 
 500   0.0000       0.823449        22.4072 
 501   0.0000       0.824171        22.4268 
 502   0.0000       0.827456        22.5162 
 503   0.0000       0.828486        22.5442 
 504   0.0000       0.831385        22.6231 
 505   0.0000       0.833199        22.6725 
 506   0.0000       0.834728        22.7141 
 507   0.0000       0.838133        22.8067 
 508   0.0000       0.838711        22.8225 
 509   0.0000       0.843002        22.9392 
 510   0.0000       0.843813        22.9613 
 511   0.0000       0.845025        22.9943 
 512   0.0000       0.847264        23.0552 
 513   0.0000       0.851190        23.1621 
 514   0.0000       0.852456        23.1965 
 515   0.0000       0.855307        23.2741 
 516   0.0000       0.857307        23.3285 
 517   0.0000       0.858443        23.3594 
 518   0.0000       0.860138        23.4056 
 519   0.0000       0.861222        23.4350 
 520   0.0000       0.864466        23.5233 
 521   0.0000       0.865244        23.5445 
 522   0.0000       0.869448        23.6589 
 523   0.0000       0.870633        23.6911 
 524   0.0000       0.871895        23.7255 
 525   0.0000       0.875096        23.8126 
 526   0.0000       0.876908        23.8619 
 527   0.0000       0.877816        23.8866 
 528   0.0000       0.882911        24.0252 
 529   0.0000       0.885304        24.0904 
 530   0.0000       0.885815        24.1042 
 531   0.0000       0.887028        24.1373 
 532   0.0000       0.889286        24.1987 
 533   0.0000       0.892065        24.2743 
 534   0.0000       0.892761        24.2933 
 535   0.0000       0.894404        24.3380 
 536   0.0000       0.895935        24.3796 
 537   0.0000       0.898119        24.4391 
 538   0.0000       0.901397        24.5283 
 539   0.0000       0.902779        24.5659 
 540   0.0000       0.903468        24.5846 
 541   0.0000       0.904846        24.6221 
 542   0.0000       0.907082        24.6830 
 543   0.0000       0.909566        24.7506 
 544   0.0000       0.910881        24.7863 
 545   0.0000       0.912505        24.8305 
 546   0.0000       0.913163        24.8484 
 547   0.0000       0.917952        24.9787 
 548   0.0000       0.920466        25.0471 
 549   0.0000       0.924254        25.1502 
 550   0.0000       0.925946        25.1963 
 551   0.0000       0.927079        25.2271 
 552   0.0000       0.928705        25.2713 
 553   0.0000       0.930153        25.3108 
 554   0.0000       0.932671        25.3793 
 555   0.0000       0.934082        25.4177 
 556   0.0000       0.937167        25.5016 
 557   0.0000       0.940696        25.5976 
 558   0.0000       0.942056        25.6347 
 559   0.0000       0.944795        25.7092 
 560   0.0000       0.945869        25.7384 
 561   0.0000       0.949065        25.8254 
 562   0.0000       0.949610        25.8402 
 563   0.0000       0.950205        25.8564 
 564   0.0000       0.953208        25.9381 
 565   0.0000       0.956424        26.0256 
 566   0.0000       0.956868        26.0377 
 567   0.0000       0.960364        26.1328 
 568   0.0000       0.963567        26.2200 
 569   0.0000       0.965445        26.2711 
 570   0.0000       0.965524        26.2733 
 571   0.0000       0.968124        26.3440 
 572   0.0000       0.968355        26.3503 
 573   0.0000       0.969654        26.3856 
 574   0.0000       0.971401        26.4332 
 575   0.0000       0.975025        26.5318 
 576   0.0000       0.975504        26.5448 
 577   0.0000       0.976812        26.5804 
 578   0.0000       0.978611        26.6294 
 579   0.0000       0.982301        26.7298 
 580   0.0000       0.983985        26.7756 
 581   0.0000       0.985537        26.8178 
 582   0.0000       0.985673        26.8215 
 583   0.0000       0.987951        26.8835 
 584   0.0000       0.988458        26.8973 
 585   0.0000       0.991945        26.9922 
 586   0.0000       0.994417        27.0595 
 587   0.0000       0.996336        27.1117 
 588   0.0000       0.997589        27.1458 
 589   0.0000       0.998678        27.1754 
 590   0.0000       1.001898        27.2630 
 591   0.0000       1.005548        27.3623 
 592   0.0000       1.006068        27.3765 
 593   0.0000       1.007095        27.4045 
 594   0.0000       1.011618        27.5275 
 595   0.0000       1.013084        27.5674 
 596   0.0000       1.014673        27.6107 
 597   0.0000       1.015678        27.6380 
 598   0.0000       1.016895        27.6711 
 599   0.0000       1.019838        27.7512 
 600   0.0000       1.021780        27.8041 
 601   0.0000       1.023320        27.8459 
 602   0.0000       1.025689        27.9104 
 603   0.0000       1.026442        27.9309 
 604   0.0000       1.029083        28.0028 
 605   0.0000       1.030039        28.0288 
 606   0.0000       1.031854        28.0782 
 607   0.0000       1.033345        28.1187 
 608   0.0000       1.036185        28.1960 
 609   0.0000       1.038837        28.2682 
 610   0.0000       1.041118        28.3302 
 611   0.0000       1.042208        28.3599 
 612   0.0000       1.043685        28.4001 
 613   0.0000       1.046004        28.4632 
 614   0.0000       1.049259        28.5518 
 615   0.0000       1.049659        28.5627 
 616   0.0000       1.053717        28.6731 
 617   0.0000       1.054779        28.7020 
 618   0.0000       1.056713        28.7546 
 619   0.0000       1.057660        28.7804 
 620   0.0000       1.059357        28.8266 
 621   0.0000       1.061192        28.8765 
 622   0.0000       1.065712        28.9995 
 623   0.0000       1.067027        29.0353 
 624   0.0000       1.068193        29.0670 
 625   0.0000       1.069739        29.1091 
 626   0.0000       1.072020        29.1711 
 627   0.0000       1.075127        29.2557 
 628   0.0000       1.079409        29.3722 
 629   0.0000       1.082214        29.4485 
 630   0.0000       1.084901        29.5217 
 631   0.0000       1.085646        29.5419 
 632   0.0000       1.086499        29.5651 
 633   0.0000       1.088576        29.6217 
 634   0.0000       1.090671        29.6787 
 635   0.0000       1.093738        29.7621 
 636   0.0000       1.095751        29.8169 
 637   0.0000       1.099476        29.9183 
 638   0.0000       1.101043        29.9609 
 639   0.0000       1.101608        29.9763 
 640   0.0000       1.104960        30.0675 
 641   0.0000       1.107361        30.1328 
 642   0.0000       1.108047        30.1515 
 643   0.0000       1.111896        30.2562 
 644   0.0000       1.113714        30.3057 
 645   0.0000       1.114270        30.3208 
 646   0.0000       1.114946        30.3392 
 647   0.0000       1.120362        30.4866 
 648   0.0000       1.123613        30.5751 
 649   0.0000       1.124757        30.6062 
 650   0.0000       1.125680        30.6313 
 651   0.0000       1.130079        30.7510 
 652   0.0000       1.131267        30.7834 
 653   0.0000       1.132451        30.8156 
 654   0.0000       1.133995        30.8576 
 655   0.0000       1.136003        30.9122 
 656   0.0000       1.137994        30.9664 
 657   0.0000       1.142582        31.0912 
 658   0.0000       1.144945        31.1556 
 659   0.0000       1.149474        31.2788 
 660   0.0000       1.150523        31.3073 
 661   0.0000       1.152440        31.3595 
 662   0.0000       1.154256        31.4089 
 663   0.0000       1.156536        31.4710 
 664   0.0000       1.158198        31.5162 
 665   0.0000       1.160356        31.5749 
 666   0.0000       1.161469        31.6052 
 667   0.0000       1.163536        31.6614 
 668   0.0000       1.165428        31.7129 
 669   0.0000       1.170672        31.8556 
 670   0.0000       1.171673        31.8828 
 671   0.0000       1.173269        31.9263 
 672   0.0000       1.174107        31.9491 
 673   0.0000       1.179827        32.1047 
 674   0.0000       1.182474        32.1768 
 675   0.0000       1.184095        32.2209 
 676   0.0000       1.189477        32.3673 
 677   0.0000       1.190424        32.3931 
 678   0.0000       1.192610        32.4526 
 679   0.0000       1.195013        32.5180 
 680   0.0000       1.195823        32.5400 
 681   0.0000       1.198768        32.6201 
 682   0.0000       1.202365        32.7180 
 683   0.0000       1.203336        32.7444 
 684   0.0000       1.206377        32.8272 
 685   0.0000       1.206731        32.8368 
 686   0.0000       1.210671        32.9440 
 687   0.0000       1.213197        33.0128 
 688   0.0000       1.216610        33.1056 
 689   0.0000       1.217291        33.1242 
 690   0.0000       1.221612        33.2418 
 691   0.0000       1.224637        33.3241 
 692   0.0000       1.225391        33.3446 
 693   0.0000       1.228224        33.4217 
 694   0.0000       1.230372        33.4801 
 695   0.0000       1.231374        33.5074 
 696   0.0000       1.234000        33.5788 
 697   0.0000       1.235055        33.6076 
 698   0.0000       1.237669        33.6787 
 699   0.0000       1.241162        33.7737 
 700   0.0000       1.243112        33.8268 
 701   0.0000       1.244898        33.8754 
 702   0.0000       1.247261        33.9397 
 703   0.0000       1.249557        34.0022 
 704   0.0000       1.252732        34.0886 
 705   0.0000       1.256709        34.1968 
 706   0.0000       1.257543        34.2195 
 707   0.0000       1.257995        34.2318 
 708   0.0000       1.261288        34.3214 
 709   0.0000       1.263093        34.3705 
 710   0.0000       1.265401        34.4333 
 711   0.0000       1.266491        34.4630 
 712   0.0000       1.269960        34.5574 
 713   0.0000       1.270707        34.5777 
 714   0.0000       1.274547        34.6822 
 715   0.0000       1.278368        34.7862 
 716   0.0000       1.280318        34.8392 
 717   0.0000       1.283606        34.9287 
 718   0.0000       1.285440        34.9786 
 719   0.0000       1.287144        35.0250 
 720   0.0000       1.291534        35.1444 
 721   0.0000       1.291605        35.1463 
 722   0.0000       1.293447        35.1965 
 723   0.0000       1.296593        35.2821 
 724   0.0000       1.300847        35.3979 
 725   0.0000       1.307618        35.5821 
 726   0.0000       1.308254        35.5994 
 727   0.0000       1.309342        35.6290 
 728   0.0000       1.312535        35.7159 
 729   0.0000       1.314597        35.7720 
 730   0.0000       1.320342        35.9283 
 731   0.0000       1.321968        35.9726 
 732   0.0000       1.324293        36.0359 
 733   0.0000       1.326532        36.0968 
 734   0.0000       1.331528        36.2327 
 735   0.0000       1.333462        36.2853 
 736   0.0000       1.335417        36.3385 
 737   0.0000       1.336017        36.3549 
 738   0.0000       1.336387        36.3649 
 739   0.0000       1.340644        36.4808 
 740   0.0000       1.346893        36.6508 
 741   0.0000       1.347135        36.6574 
 742   0.0000       1.350270        36.7427 
 743   0.0000       1.352298        36.7979 
 744   0.0000       1.355162        36.8758 
 745   0.0000       1.356998        36.9258 
 746   0.0000       1.358934        36.9785 
 747   0.0000       1.363757        37.1097 
 748   0.0000       1.364305        37.1246 
 749   0.0000       1.368490        37.2385 
 750   0.0000       1.371718        37.3263 
 751   0.0000       1.372037        37.3350 
 752   0.0000       1.375718        37.4352 
 753   0.0000       1.378971        37.5237 
 754   0.0000       1.381912        37.6037 
 755   0.0000       1.385573        37.7034 
 756   0.0000       1.388656        37.7873 
 757   0.0000       1.389860        37.8200 
 758   0.0000       1.393696        37.9244 
 759   0.0000       1.395082        37.9621 
 760   0.0000       1.398332        38.0506 
 761   0.0000       1.400266        38.1032 
 762   0.0000       1.402617        38.1671 
 763   0.0000       1.409249        38.3476 
 764   0.0000       1.410660        38.3860 
 765   0.0000       1.414155        38.4811 
 766   0.0000       1.415267        38.5114 
 767   0.0000       1.416802        38.5531 
 768   0.0000       1.419114        38.6161 
 769   0.0000       1.422837        38.7173 
 770   0.0000       1.425377        38.7865 
 771   0.0000       1.429464        38.8977 
 772   0.0000       1.432384        38.9772 
 773   0.0000       1.433957        39.0199 
 774   0.0000       1.439073        39.1592 
 775   0.0000       1.441126        39.2150 
 776   0.0000       1.443680        39.2845 
 777   0.0000       1.447331        39.3839 
 778   0.0000       1.449178        39.4341 
 779   0.0000       1.451361        39.4936 
 780   0.0000       1.453270        39.5455 
 781   0.0000       1.455164        39.5970 
 782   0.0000       1.459006        39.7016 
 783   0.0000       1.462914        39.8079 
 784   0.0000       1.465407        39.8757 
 785   0.0000       1.470804        40.0226 
 786   0.0000       1.474722        40.1292 
 787   0.0000       1.477125        40.1946 
 788   0.0000       1.479734        40.2656 
 789   0.0000       1.480402        40.2838 
 790   0.0000       1.485501        40.4225 
 791   0.0000       1.487966        40.4896 
 792   0.0000       1.490299        40.5531 
 793   0.0000       1.493807        40.6486 
 794   0.0000       1.498647        40.7803 
 795   0.0000       1.499840        40.8127 
 796   0.0000       1.501764        40.8651 
 797   0.0000       1.503245        40.9054 
 798   0.0000       1.507788        41.0290 
 799   0.0000       1.510722        41.1088 
 800   0.0000       1.515066        41.2271 
 801   0.0000       1.517874        41.3035 
 802   0.0000       1.519981        41.3608 
 803   0.0000       1.522048        41.4170 
 804   0.0000       1.524094        41.4727 
 805   0.0000       1.526414        41.5358 
 806   0.0000       1.528874        41.6028 
 807   0.0000       1.530893        41.6577 
 808   0.0000       1.534874        41.7661 
 809   0.0000       1.536735        41.8167 
 810   0.0000       1.539606        41.8948 
 811   0.0000       1.549991        42.1774 
 812   0.0000       1.551390        42.2155 
 813   0.0000       1.555281        42.3213 
 814   0.0000       1.558874        42.4191 
 815   0.0000       1.561476        42.4899 
 816   0.0000       1.565026        42.5865 
 817   0.0000       1.566165        42.6175 
 818   0.0000       1.569533        42.7092 
 819   0.0000       1.573281        42.8112 
 820   0.0000       1.573439        42.8154 
 821   0.0000       1.579232        42.9731 
 822   0.0000       1.581896        43.0456 
 823   0.0000       1.584197        43.1082 
 824   0.0000       1.585418        43.1414 
 825   0.0000       1.588198        43.2171 
 826   0.0000       1.589628        43.2560 
 827   0.0000       1.595015        43.4026 
 828   0.0000       1.598135        43.4875 
 829   0.0000       1.600482        43.5513 
 830   0.0000       1.602584        43.6085 
 831   0.0000       1.607180        43.7336 
 832   0.0000       1.610535        43.8249 
 833   0.0000       1.612471        43.8776 
 834   0.0000       1.614972        43.9456 
 835   0.0000       1.616622        43.9905 
 836   0.0000       1.620747        44.1028 
 837   0.0000       1.621330        44.1186 
 838   0.0000       1.624681        44.2098 
 839   0.0000       1.628452        44.3124 
 840   0.0000       1.630432        44.3663 
 841   0.0000       1.636011        44.5181 
 842   0.0000       1.637830        44.5676 
 843   0.0000       1.641782        44.6752 
 844   0.0000       1.642554        44.6962 
 845   0.0000       1.646364        44.7999 
 846   0.0000       1.647469        44.8299 
 847   0.0000       1.650793        44.9204 
 848   0.0000       1.653981        45.0071 
 849   0.0000       1.655584        45.0507 
 850   0.0000       1.657171        45.0939 
 851   0.0000       1.659554        45.1588 
 852   0.0000       1.662137        45.2290 
 853   0.0000       1.666341        45.3434 
 854   0.0000       1.669982        45.4425 
 855   0.0000       1.674492        45.5652 
 856   0.0000       1.676497        45.6198 
 857   0.0000       1.677889        45.6577 
 858   0.0000       1.680532        45.7296 
 859   0.0000       1.683348        45.8062 
 860   0.0000       1.689405        45.9711 
 861   0.0000       1.690821        46.0096 
 862   0.0000       1.694707        46.1153 
 863   0.0000       1.698337        46.2141 
 864   0.0000       1.700750        46.2797 
 865   0.0000       1.702187        46.3189 
 866   0.0000       1.709099        46.5069 
 867   0.0000       1.711405        46.5697 
 868   0.0000       1.713134        46.6168 
 869   0.0000       1.713905        46.6377 
 870   0.0000       1.715316        46.6761 
 871   0.0000       1.718537        46.7638 
 872   0.0000       1.723112        46.8883 
 873   0.0000       1.724491        46.9258 
 874   0.0000       1.726291        46.9748 
 875   0.0000       1.731550        47.1179 
 876   0.0000       1.733505        47.1711 
 877   0.0000       1.739261        47.3277 
 878   0.0000       1.743572        47.4450 
 879   0.0000       1.745407        47.4949 
 880   0.0000       1.747627        47.5554 
 881   0.0000       1.749135        47.5964 
 882   0.0000       1.751909        47.6719 
 883   0.0000       1.752289        47.6822 
 884   0.0000       1.754416        47.7401 
 885   0.0000       1.759565        47.8802 
 886   0.0000       1.763659        47.9916 
 887   0.0000       1.765573        48.0437 
 888   0.0000       1.767003        48.0826 
 889   0.0000       1.772152        48.2227 
 890   0.0000       1.774088        48.2754 
 891   0.0000       1.777939        48.3802 
 892   0.0000       1.781822        48.4858 
 893   0.0000       1.785011        48.5726 
 894   0.0000       1.786780        48.6208 
 895   0.0000       1.791740        48.7557 
 896   0.0000       1.792668        48.7810 
 897   0.0000       1.795050        48.8458 
 898   0.0000       1.798497        48.9396 
 899   0.0000       1.803520        49.0763 
 900   0.0000       1.804783        49.1106 
 901   0.0000       1.807804        49.1928 
 902   0.0000       1.810040        49.2537 
 903   0.0000       1.810332        49.2616 
 904   0.0000       1.815806        49.4106 
 905   0.0000       1.818522        49.4845 
 906   0.0000       1.820946        49.5504 
 907   0.0000       1.823087        49.6087 
 908   0.0000       1.827885        49.7393 
 909   0.0000       1.830630        49.8140 
 910   0.0000       1.833116        49.8816 
 911   0.0000       1.835626        49.9499 
 912   0.0000       1.837056        49.9888 
 913   0.0000       1.841788        50.1176 
 914   0.0000       1.844727        50.1976 
 915   0.0000       1.846666        50.2503 
 916   0.0000       1.848044        50.2878 
 917   0.0000       1.850249        50.3478 
 918   0.0000       1.855273        50.4845 
 919   0.0000       1.856866        50.5279 
 920   0.0000       1.859783        50.6073 
 921   0.0000       1.862457        50.6800 
 922   0.0000       1.866825        50.7989 
 923   0.0000       1.869491        50.8714 
 924   0.0000       1.871215        50.9184 
 925   0.0000       1.876516        51.0626 
 926   0.0000       1.877518        51.0899 
 927   0.0000       1.879007        51.1304 
 928   0.0000       1.883122        51.2424 
 929   0.0000       1.886238        51.3272 
 930   0.0000       1.889037        51.4033 
 931   0.0000       1.891807        51.4787 
 932   0.0000       1.894785        51.5597 
 933   0.0000       1.897019        51.6205 
 934   0.0000       1.901080        51.7310 
 935   0.0000       1.904127        51.8139 
 936   0.0000       1.906193        51.8702 
 937   0.0000       1.908991        51.9463 
 938   0.0000       1.911371        52.0110 
 939   0.0000       1.912284        52.0359 
 940   0.0000       1.915483        52.1229 
 941   0.0000       1.921062        52.2748 
 942   0.0000       1.921337        52.2822 
 943   0.0000       1.923826        52.3500 
 944   0.0000       1.926003        52.4092 
 945   0.0000       1.931661        52.5632 
 946   0.0000       1.933588        52.6156 
 947   0.0000       1.935969        52.6804 
 948   0.0000       1.937884        52.7325 
 949   0.0000       1.940646        52.8077 
 950   0.0000       1.943107        52.8746 
 951   0.0000       1.946690        52.9721 
 952   0.0000       1.947055        52.9821 
 953   0.0000       1.949267        53.0423 
 954   0.0000       1.950797        53.0839 
 955   0.0000       1.954332        53.1801 
 956   0.0000       1.956632        53.2427 
 957   0.0000       1.960444        53.3464 
 958   0.0000       1.962161        53.3931 
 959   0.0000       1.964778        53.4643 
 960   0.0000       1.968184        53.5570 
 961   0.0000       1.973494        53.7015 
 962   0.0000       1.973768        53.7090 
 963   0.0000       1.976001        53.7697 
 964   0.0000       1.979651        53.8690 
 965   0.0000       1.980831        53.9012 
 966   0.0000       1.983252        53.9670 
 967   0.0000       1.984654        54.0052 
 968   0.0000       1.988980        54.1229 
 969   0.0000       1.991993        54.2049 
 970   0.0000       1.994884        54.2835 
 971   0.0000       1.996742        54.3341 
 972   0.0000       1.999307        54.4039 
 973   0.0000       2.001709        54.4693 
 974   0.0000       2.002648        54.4948 
 975   0.0000       2.005571        54.5744 
 976   0.0000       2.006044        54.5872 
 977   0.0000       2.010482        54.7080 
 978   0.0000       2.012441        54.7613 
 979   0.0000       2.015119        54.8342 
 980   0.0000       2.015871        54.8546 
 981   0.0000       2.018742        54.9328 
 982   0.0000       2.022055        55.0229 
 983   0.0000       2.024864        55.0993 
 984   0.0000       2.029057        55.2135 
 985   0.0000       2.031129        55.2698 
 986   0.0000       2.033772        55.3418 
 987   0.0000       2.035958        55.4012 
 988   0.0000       2.038636        55.4741 
 989   0.0000       2.043481        55.6060 
 990   0.0000       2.045205        55.6529 
 991   0.0000       2.046295        55.6825 
 992   0.0000       2.047482        55.7148 
 993   0.0000       2.051773        55.8316 
 994   0.0000       2.053364        55.8749 
 995   0.0000       2.054360        55.9020 
 996   0.0000       2.057975        56.0004 
 997   0.0000       2.060593        56.0716 
 998   0.0000       2.061134        56.0863 
 999   0.0000       2.065077        56.1936 
 1000   0.0000       2.067019        56.2464 
 1001   0.0000       2.067898        56.2704 
 1002   0.0000       2.070038        56.3286 
 1003   0.0000       2.074311        56.4449 
 1004   0.0000       2.074912        56.4612 
 1005   0.0000       2.076307        56.4992 
 1006   0.0000       2.077793        56.5396 
 1007   0.0000       2.080622        56.6166 
 1008   0.0000       2.082866        56.6777 
 1009   0.0000       2.083884        56.7054 
 1010   0.0000       2.086220        56.7689 
 1011   0.0000       2.089830        56.8672 
 1012   0.0000       2.091594        56.9152 
 1013   0.0000       2.093685        56.9721 
 1014   0.0000       2.097184        57.0673 
 1015   0.0000       2.097660        57.0802 
 1016   0.0000       2.097951        57.0882 
 1017   0.0000       2.100965        57.1702 
 1018   0.0000       2.102620        57.2152 
 1019   0.0000       2.106281        57.3148 
 1020   0.0000       2.108668        57.3798 
 1021   0.0000       2.113167        57.5022 
 1022   0.0000       2.115305        57.5604 
 1023   0.0000       2.118258        57.6407 
 1024   0.0000       2.118684        57.6523 
 1025   0.0000       2.120114        57.6912 
 1026   0.0000       2.123375        57.7800 
 1027   0.0000       2.127103        57.8814 
 1028   0.0000       2.128801        57.9276 
 1029   0.0000       2.130228        57.9665 
 1030   0.0000       2.133069        58.0437 
 1031   0.0000       2.137802        58.1726 
 1032   0.0000       2.140255        58.2393 
 1033   0.0000       2.143441        58.3260 
 1034   0.0000       2.143981        58.3407 
 1035   0.0000       2.145921        58.3935 
 1036   0.0000       2.147936        58.4483 
 1037   0.0000       2.152915        58.5838 
 1038   0.0000       2.153864        58.6096 
 1039   0.0000       2.156901        58.6923 
 1040   0.0000       2.159926        58.7746 
 1041   0.0000       2.160666        58.7947 
 1042   0.0000       2.162919        58.8560 
 1043   0.0000       2.165551        58.9276 
 1044   0.0000       2.167406        58.9781 
 1045   0.0000       2.170827        59.0712 
 1046   0.0000       2.171585        59.0918 
 1047   0.0000       2.173368        59.1403 
 1048   0.0000       2.175374        59.1949 
 1049   0.0000       2.179347        59.3030 
 1050   0.0000       2.181909        59.3728 
 1051   0.0000       2.182346        59.3847 
 1052   0.0000       2.184903        59.4542 
 1053   0.0000       2.186217        59.4900 
 1054   0.0000       2.188558        59.5537 
 1055   0.0000       2.190036        59.5939 
 1056   0.0000       2.192852        59.6705 
 1057   0.0000       2.196178        59.7610 
 1058   0.0000       2.196424        59.7677 
 1059   0.0000       2.200734        59.8850 
 1060   0.0000       2.202568        59.9349 
 1061   0.0000       2.205962        60.0273 
 1062   0.0000       2.209298        60.1181 
 1063   0.0000       2.210630        60.1543 
 1064   0.0000       2.212793        60.2132 
 1065   0.0000       2.216383        60.3109 
 1066   0.0000       2.218536        60.3694 
 1067   0.0000       2.219664        60.4001 
 1068   0.0000       2.219976        60.4086 
 1069   0.0000       2.221394        60.4472 
 1070   0.0000       2.224327        60.5270 
 1071   0.0000       2.226474        60.5854 
 1072   0.0000       2.227498        60.6133 
 1073   0.0000       2.231977        60.7352 
 1074   0.0000       2.234288        60.7981 
 1075   0.0000       2.235074        60.8195 
 1076   0.0000       2.238501        60.9127 
 1077   0.0000       2.241544        60.9955 
 1078   0.0000       2.243346        61.0445 
 1079   0.0000       2.244911        61.0871 
 1080   0.0000       2.246489        61.1301 
 1081   0.0000       2.249137        61.2021 
 1082   0.0000       2.252744        61.3003 
 1083   0.0000       2.253832        61.3299 
 1084   0.0000       2.256425        61.4004 
 1085   0.0000       2.257092        61.4186 
 1086   0.0000       2.259411        61.4817 
 1087   0.0000       2.262324        61.5610 
 1088   0.0000       2.264432        61.6183 
 1089   0.0000       2.265277        61.6413 
 1090   0.0000       2.271445        61.8092 
 1091   0.0000       2.271842        61.8200 
 1092   0.0000       2.273784        61.8728 
 1093   0.0000       2.275719        61.9255 
 1094   0.0000       2.277060        61.9620 
 1095   0.0000       2.280753        62.0625 
 1096   0.0000       2.284181        62.1557 
 1097   0.0000       2.285393        62.1887 
 1098   0.0000       2.286345        62.2146 
 1099   0.0000       2.289285        62.2946 
 1100   0.0000       2.290411        62.3253 
 1101   0.0000       2.291961        62.3674 
 1102   0.0000       2.293364        62.4056 
 1103   0.0000       2.298834        62.5545 
 1104   0.0000       2.299726        62.5787 
 1105   0.0000       2.301568        62.6289 
 1106   0.0000       2.302623        62.6576 
 1107   0.0000       2.304675        62.7134 
 1108   0.0000       2.307497        62.7902 
 1109   0.0000       2.310107        62.8612 
 1110   0.0000       2.311094        62.8881 
 1111   0.0000       2.313989        62.9669 
 1112   0.0000       2.314966        62.9934 
 1113   0.0000       2.317248        63.0555 
 1114   0.0000       2.319678        63.1217 
 1115   0.0000       2.322850        63.2080 
 1116   0.0000       2.323911        63.2368 
 1117   0.0000       2.327012        63.3212 
 1118   0.0000       2.328711        63.3675 
 1119   0.0000       2.332587        63.4729 
 1120   0.0000       2.334134        63.5150 
 1121   0.0000       2.335829        63.5611 
 1122   0.0000       2.336560        63.5810 
 1123   0.0000       2.337680        63.6115 
 1124   0.0000       2.341436        63.7137 
 1125   0.0000       2.344319        63.7922 
 1126   0.0000       2.347058        63.8667 
 1127   0.0000       2.350677        63.9652 
 1128   0.0000       2.350749        63.9671 
 1129   0.0000       2.352813        64.0233 
 1130   0.0000       2.354198        64.0610 
 1131   0.0000       2.356695        64.1289 
 1132   0.0000       2.359805        64.2136 
 1133   0.0000       2.363787        64.3219 
 1134   0.0000       2.364504        64.3414 
 1135   0.0000       2.367643        64.4269 
 1136   0.0000       2.369568        64.4792 
 1137   0.0000       2.370544        64.5058 
 1138   0.0000       2.372160        64.5498 
 1139   0.0000       2.373551        64.5876 
 1140   0.0000       2.376263        64.6614 
 1141   0.0000       2.378886        64.7328 
 1142   0.0000       2.380982        64.7898 
 1143   0.0000       2.383022        64.8453 
 1144   0.0000       2.387848        64.9767 
 1145   0.0000       2.388099        64.9835 
 1146   0.0000       2.390485        65.0484 
 1147   0.0000       2.391203        65.0680 
 1148   0.0000       2.391923        65.0875 
 1149   0.0000       2.396974        65.2250 
 1150   0.0000       2.398371        65.2630 
 1151   0.0000       2.400674        65.3257 
 1152   0.0000       2.403912        65.4138 
 1153   0.0000       2.405911        65.4682 
 1154   0.0000       2.410712        65.5988 
 1155   0.0000       2.411126        65.6101 
 1156   0.0000       2.411543        65.6214 
 1157   0.0000       2.417049        65.7712 
 1158   0.0000       2.420516        65.8656 
 1159   0.0000       2.421601        65.8951 
 1160   0.0000       2.423182        65.9381 
 1161   0.0000       2.423950        65.9590 
 1162   0.0000       2.428557        66.0844 
 1163   0.0000       2.429832        66.1191 
 1164   0.0000       2.431574        66.1665 
 1165   0.0000       2.434812        66.2546 
 1166   0.0000       2.438297        66.3494 
 1167   0.0000       2.440893        66.4201 
 1168   0.0000       2.444901        66.5291 
 1169   0.0000       2.445534        66.5464 
 1170   0.0000       2.450047        66.6692 
 1171   0.0000       2.451706        66.7143 
 1172   0.0000       2.453898        66.7740 
 1173   0.0000       2.456944        66.8569 
 1174   0.0000       2.460593        66.9561 
 1175   0.0000       2.462548        67.0094 
 1176   0.0000       2.464673        67.0672 
 1177   0.0000       2.468672        67.1760 
 1178   0.0000       2.470802        67.2339 
 1179   0.0000       2.475049        67.3495 
 1180   0.0000       2.478619        67.4466 
 1181   0.0000       2.479603        67.4734 
 1182   0.0000       2.481484        67.5246 
 1183   0.0000       2.482446        67.5508 
 1184   0.0000       2.484852        67.6163 
 1185   0.0000       2.485122        67.6236 
 1186   0.0000       2.486471        67.6603 
 1187   0.0000       2.490000        67.7563 
 1188   0.0000       2.492499        67.8243 
 1189   0.0000       2.495362        67.9023 
 1190   0.0000       2.498475        67.9870 
 1191   0.0000       2.499783        68.0226 
 1192   0.0000       2.501927        68.0809 
 1193   0.0000       2.504779        68.1585 
 1194   0.0000       2.507823        68.2413 
 1195   0.0000       2.509368        68.2834 
 1196   0.0000       2.511329        68.3367 
 1197   0.0000       2.513661        68.4002 
 1198   0.0000       2.516156        68.4681 
 1199   0.0000       2.518182        68.5232 
 1200   0.0000       2.521470        68.6127 
 1201   0.0000       2.522055        68.6286 
 1202   0.0000       2.527000        68.7632 
 1203   0.0000       2.528630        68.8075 
 1204   0.0000       2.531927        68.8972 
 1205   0.0000       2.532873        68.9230 
 1206   0.0000       2.534451        68.9659 
 1207   0.0000       2.536944        69.0337 
 1208   0.0000       2.540078        69.1190 
 1209   0.0000       2.543540        69.2132 
 1210   0.0000       2.544651        69.2435 
 1211   0.0000       2.546852        69.3034 
 1212   0.0000       2.547822        69.3297 
 1213   0.0000       2.549008        69.3620 
 1214   0.0000       2.555369        69.5351 
 1215   0.0000       2.556991        69.5793 
 1216   0.0000       2.558796        69.6284 
 1217   0.0000       2.559610        69.6505 
 1218   0.0000       2.563207        69.7484 
 1219   0.0000       2.566743        69.8446 
 1220   0.0000       2.568090        69.8813 
 1221   0.0000       2.569260        69.9131 
 1222   0.0000       2.571990        69.9874 
 1223   0.0000       2.575507        70.0831 
 1224   0.0000       2.577544        70.1385 
 1225   0.0000       2.581697        70.2515 
 1226   0.0000       2.581980        70.2592 
 1227   0.0000       2.583407        70.2981 
 1228   0.0000       2.586276        70.3762 
 1229   0.0000       2.586497        70.3822 
 1230   0.0000       2.589934        70.4757 
 1231   0.0000       2.592881        70.5559 
 1232   0.0000       2.595326        70.6224 
 1233   0.0000       2.598252        70.7020 
 1234   0.0000       2.602581        70.8198 
 1235   0.0000       2.603665        70.8493 
 1236   0.0000       2.606280        70.9205 
 1237   0.0000       2.608931        70.9926 
 1238   0.0000       2.610385        71.0322 
 1239   0.0000       2.612625        71.0931 
 1240   0.0000       2.614781        71.1518 
 1241   0.0000       2.616225        71.1911 
 1242   0.0000       2.619444        71.2787 
 1243   0.0000       2.621975        71.3476 
 1244   0.0000       2.625456        71.4423 
 1245   0.0000       2.627491        71.4977 
 1246   0.0000       2.630826        71.5884 
 1247   0.0000       2.633569        71.6630 
 1248   0.0000       2.634385        71.6853 
 1249   0.0000       2.638958        71.8097 
 1250   0.0000       2.639081        71.8130 
 1251   0.0000       2.641254        71.8722 
 1252   0.0000       2.642480        71.9055 
 1253   0.0000       2.643328        71.9286 
 1254   0.0000       2.646979        72.0280 
 1255   0.0000       2.647520        72.0427 
 1256   0.0000       2.649081        72.0852 
 1257   0.0000       2.653420        72.2032 
 1258   0.0000       2.656005        72.2736 
 1259   0.0000       2.656815        72.2956 
 1260   0.0000       2.658339        72.3371 
 1261   0.0000       2.663391        72.4745 
 1262   0.0000       2.664765        72.5119 
 1263   0.0000       2.666971        72.5720 
 1264   0.0000       2.669894        72.6515 
 1265   0.0000       2.672692        72.7277 
 1266   0.0000       2.674319        72.7719 
 1267   0.0000       2.676581        72.8335 
 1268   0.0000       2.680262        72.9336 
 1269   0.0000       2.682479        72.9940 
 1270   0.0000       2.686213        73.0956 
 1271   0.0000       2.687944        73.1427 
 1272   0.0000       2.689928        73.1967 
 1273   0.0000       2.691544        73.2406 
 1274   0.0000       2.694529        73.3219 
 1275   0.0000       2.698110        73.4193 
 1276   0.0000       2.699354        73.4532 
 1277   0.0000       2.702236        73.5316 
 1278   0.0000       2.703870        73.5760 
 1279   0.0000       2.705491        73.6201 
 1280   0.0000       2.707372        73.6713 
 1281   0.0000       2.708042        73.6896 
 1282   0.0000       2.710960        73.7690 
 1283   0.0000       2.714477        73.8647 
 1284   0.0000       2.716791        73.9276 
 1285   0.0000       2.719032        73.9886 
 1286   0.0000       2.720203        74.0205 
 1287   0.0000       2.722756        74.0900 
 1288   0.0000       2.724023        74.1244 
 1289   0.0000       2.729183        74.2648 
 1290   0.0000       2.729668        74.2780 
 1291   0.0000       2.733425        74.3803 
 1292   0.0000       2.734311        74.4044 
 1293   0.0000       2.735170        74.4278 
 1294   0.0000       2.739163        74.5364 
 1295   0.0000       2.740770        74.5801 
 1296   0.0000       2.741507        74.6002 
 1297   0.0000       2.743103        74.6436 
 1298   0.0000       2.744957        74.6941 
 1299   0.0000       2.749370        74.8142 
 1300   0.0000       2.751128        74.8620 
 1301   0.0000       2.753300        74.9211 
 1302   0.0000       2.755136        74.9711 
 1303   0.0000       2.758875        75.0728 
 1304   0.0000       2.761294        75.1386 
 1305   0.0000       2.763032        75.1859 
 1306   0.0000       2.765119        75.2427 
 1307   0.0000       2.768321        75.3298 
 1308   0.0000       2.770692        75.3944 
 1309   0.0000       2.772117        75.4331 
 1310   0.0000       2.776636        75.5561 
 1311   0.0000       2.777474        75.5789 
 1312   0.0000       2.777940        75.5916 
 1313   0.0000       2.782607        75.7186 
 1314   0.0000       2.783558        75.7445 
 1315   0.0000       2.787079        75.8403 
 1316   0.0000       2.789879        75.9165 
 1317   0.0000       2.794348        76.0381 
 1318   0.0000       2.796102        76.0858 
 1319   0.0000       2.797176        76.1150 
 1320   0.0000       2.800995        76.2189 
 1321   0.0000       2.802709        76.2656 
 1322   0.0000       2.804330        76.3097 
 1323   0.0000       2.807160        76.3867 
 1324   0.0000       2.810156        76.4682 
 1325   0.0000       2.811778        76.5124 
 1326   0.0000       2.813668        76.5638 
 1327   0.0000       2.816212        76.6330 
 1328   0.0000       2.818021        76.6822 
 1329   0.0000       2.822161        76.7949 
 1330   0.0000       2.823288        76.8256 
 1331   0.0000       2.825143        76.8761 
 1332   0.0000       2.827552        76.9416 
 1333   0.0000       2.828029        76.9546 
 1334   0.0000       2.831111        77.0384 
 1335   0.0000       2.834295        77.1251 
 1336   0.0000       2.838544        77.2407 
 1337   0.0000       2.839261        77.2602 
 1338   0.0000       2.841566        77.3229 
 1339   0.0000       2.842626        77.3518 
 1340   0.0000       2.844275        77.3967 
 1341   0.0000       2.846985        77.4704 
 1342   0.0000       2.848847        77.5211 
 1343   0.0000       2.851403        77.5906 
 1344   0.0000       2.853157        77.6383 
 1345   0.0000       2.855425        77.7001 
 1346   0.0000       2.856526        77.7300 
 1347   0.0000       2.859015        77.7978 
 1348   0.0000       2.861827        77.8743 
 1349   0.0000       2.862188        77.8841 
 1350   0.0000       2.866603        78.0042 
 1351   0.0000       2.870005        78.0968 
 1352   0.0000       2.871045        78.1251 
 1353   0.0000       2.872273        78.1585 
 1354   0.0000       2.873948        78.2041 
 1355   0.0000       2.875812        78.2548 
 1356   0.0000       2.879543        78.3564 
 1357   0.0000       2.881722        78.4156 
 1358   0.0000       2.883712        78.4698 
 1359   0.0000       2.884801        78.4994 
 1360   0.0000       2.889309        78.6221 
 1361   0.0000       2.890373        78.6511 
 1362   0.0000       2.894106        78.7526 
 1363   0.0000       2.895736        78.7970 
 1364   0.0000       2.896914        78.8290 
 1365   0.0000       2.902219        78.9734 
 1366   0.0000       2.902694        78.9863 
 1367   0.0000       2.903027        78.9954 
 1368   0.0000       2.904298        79.0300 
 1369   0.0000       2.909451        79.1702 
 1370   0.0000       2.912985        79.2663 
 1371   0.0000       2.915595        79.3374 
 1372   0.0000       2.919181        79.4349 
 1373   0.0000       2.921659        79.5024 
 1374   0.0000       2.921665        79.5026 
 1375   0.0000       2.926494        79.6339 
 1376   0.0000       2.929481        79.7152 
 1377   0.0000       2.930197        79.7347 
 1378   0.0000       2.933199        79.8164 
 1379   0.0000       2.937636        79.9371 
 1380   0.0000       2.939905        79.9989 
 1381   0.0000       2.942392        80.0666 
 1382   0.0000       2.945277        80.1451 
 1383   0.0000       2.948596        80.2354 
 1384   0.0000       2.950836        80.2963 
 1385   0.0000       2.953492        80.3686 
 1386   0.0000       2.956770        80.4578 
 1387   0.0000       2.958019        80.4918 
 1388   0.0000       2.960405        80.5567 
 1389   0.0000       2.962707        80.6194 
 1390   0.0000       2.965668        80.6999 
 1391   0.0000       2.968725        80.7831 
 1392   0.0000       2.972763        80.8930 
 1393   0.0000       2.975290        80.9618 
 1394   0.0000       2.978882        81.0595 
 1395   0.0000       2.980178        81.0948 
 1396   0.0000       2.983342        81.1809 
 1397   0.0000       2.984568        81.2142 
 1398   0.0000       2.986390        81.2638 
 1399   0.0000       2.988742        81.3278 
 1400   0.0000       2.991582        81.4051 
 1401   0.0000       2.993425        81.4552 
 1402   0.0000       2.995833        81.5207 
 1403   0.0000       2.999090        81.6094 
 1404   0.0000       3.003250        81.7226 
 1405   0.0000       3.003811        81.7378 
 1406   0.0000       3.004068        81.7449 
 1407   0.0000       3.008732        81.8718 
 1408   0.0000       3.012271        81.9681 
 1409   0.0000       3.013156        81.9921 
 1410   0.0000       3.016720        82.0891 
 1411   0.0000       3.018228        82.1302 
 1412   0.0000       3.023917        82.2850 
 1413   0.0000       3.026454        82.3540 
 1414   0.0000       3.028334        82.4052 
 1415   0.0000       3.029111        82.4263 
 1416   0.0000       3.032303        82.5132 
 1417   0.0000       3.033477        82.5451 
 1418   0.0000       3.035152        82.5907 
 1419   0.0000       3.038502        82.6818 
 1420   0.0000       3.043164        82.8087 
 1421   0.0000       3.045095        82.8613 
 1422   0.0000       3.046318        82.8945 
 1423   0.0000       3.049085        82.9698 
 1424   0.0000       3.052307        83.0575 
 1425   0.0000       3.055167        83.1353 
 1426   0.0000       3.056809        83.1800 
 1427   0.0000       3.059671        83.2579 
 1428   0.0000       3.060986        83.2937 
 1429   0.0000       3.062669        83.3395 
 1430   0.0000       3.065397        83.4137 
 1431   0.0000       3.068729        83.5044 
 1432   0.0000       3.069992        83.5387 
 1433   0.0000       3.072163        83.5978 
 1434   0.0000       3.073995        83.6477 
 1435   0.0000       3.075671        83.6932 
 1436   0.0000       3.077531        83.7439 
 1437   0.0000       3.085755        83.9677 
 1438   0.0000       3.087199        84.0069 
 1439   0.0000       3.089955        84.0819 
 1440   0.0000       3.092583        84.1535 
 1441   0.0000       3.093708        84.1841 
 1442   0.0000       3.096119        84.2497 
 1443   0.0000       3.098908        84.3256 
 1444   0.0000       3.103558        84.4521 
 1445   0.0000       3.106462        84.5311 
 1446   0.0000       3.109443        84.6123 
 1447   0.0000       3.111258        84.6616 
 1448   0.0000       3.114195        84.7416 
 1449   0.0000       3.117775        84.8390 
 1450   0.0000       3.120500        84.9131 
 1451   0.0000       3.124737        85.0284 
 1452   0.0000       3.127683        85.1086 
 1453   0.0000       3.131848        85.2219 
 1454   0.0000       3.132652        85.2438 
 1455   0.0000       3.137964        85.3883 
 1456   0.0000       3.140210        85.4495 
 1457   0.0000       3.142017        85.4986 
 1458   0.0000       3.143859        85.5488 
 1459   0.0000       3.144968        85.5789 
 1460   0.0000       3.146653        85.6248 
 1461   0.0000       3.155330        85.8609 
 1462   0.0000       3.155769        85.8728 
 1463   0.0000       3.160230        85.9942 
 1464   0.0000       3.164673        86.1151 
 1465   0.0000       3.167902        86.2030 
 1466   0.0000       3.172308        86.3229 
 1467   0.0000       3.176269        86.4307 
 1468   0.0000       3.177695        86.4695 
 1469   0.0000       3.181387        86.5699 
 1470   0.0000       3.182747        86.6070 
 1471   0.0000       3.186823        86.7179 
 1472   0.0000       3.190819        86.8266 
 1473   0.0000       3.192032        86.8596 
 1474   0.0000       3.195938        86.9659 
 1475   0.0000       3.197389        87.0054 
 1476   0.0000       3.199886        87.0733 
 1477   0.0000       3.203284        87.1658 
 1478   0.0000       3.209723        87.3410 
 1479   0.0000       3.211586        87.3917 
 1480   0.0000       3.212187        87.4081 
 1481   0.0000       3.215866        87.5082 
 1482   0.0000       3.219288        87.6013 
 1483   0.0000       3.224494        87.7429 
 1484   0.0000       3.227809        87.8331 
 1485   0.0000       3.230092        87.8953 
 1486   0.0000       3.233103        87.9772 
 1487   0.0000       3.235934        88.0542 
 1488   0.0000       3.236248        88.0628 
 1489   0.0000       3.241149        88.1962 
 1490   0.0000       3.243430        88.2582 
 1491   0.0000       3.247142        88.3592 
 1492   0.0000       3.251364        88.4741 
 1493   0.0000       3.251942        88.4898 
 1494   0.0000       3.258792        88.6762 
 1495   0.0000       3.262064        88.7653 
 1496   0.0000       3.264283        88.8256 
 1497   0.0000       3.268688        88.9455 
 1498   0.0000       3.270166        88.9857 
 1499   0.0000       3.272983        89.0624 
 1500   0.0000       3.277569        89.1872 
 1501   0.0000       3.278977        89.2255 
 1502   0.0000       3.284418        89.3735 
 1503   0.0000       3.287417        89.4552 
 1504   0.0000       3.291613        89.5694 
 1505   0.0000       3.293027        89.6078 
 1506   0.0000       3.294917        89.6593 
 1507   0.0000       3.298081        89.7453 
 1508   0.0000       3.298534        89.7577 
 1509   0.0000       3.304471        89.9192 
 1510   0.0000       3.307775        90.0091 
 1511   0.0000       3.309357        90.0522 
 1512   0.0000       3.315560        90.2210 
 1513   0.0000       3.316439        90.2449 
 1514   0.0000       3.317980        90.2868 
 1515   0.0000       3.325479        90.4909 
 1516   0.0000       3.327686        90.5509 
 1517   0.0000       3.329922        90.6118 
 1518   0.0000       3.337612        90.8210 
 1519   0.0000       3.340388        90.8966 
 1520   0.0000       3.340712        90.9054 
 1521   0.0000       3.344950        91.0207 
 1522   0.0000       3.348791        91.1252 
 1523   0.0000       3.349813        91.1531 
 1524   0.0000       3.353969        91.2661 
 1525   0.0000       3.356486        91.3346 
 1526   0.0000       3.361191        91.4626 
 1527   0.0000       3.363569        91.5274 
 1528   0.0000       3.366159        91.5979 
 1529   0.0000       3.372498        91.7703 
 1530   0.0000       3.376661        91.8836 
 1531   0.0000       3.378131        91.9236 
 1532   0.0000       3.381865        92.0252 
 1533   0.0000       3.385135        92.1142 
 1534   0.0000       3.389028        92.2201 
 1535   0.0000       3.392227        92.3072 
 1536   0.0000       3.396501        92.4235 
 1537   0.0000       3.399867        92.5151 
 1538   0.0000       3.400443        92.5308 
 1539   0.0000       3.403626        92.6174 
 1540   0.0000       3.407703        92.7283 
 1541   0.0000       3.409183        92.7686 
 1542   0.0000       3.414559        92.9149 
 1543   0.0000       3.419218        93.0416 
 1544   0.0000       3.423129        93.1481 
 1545   0.0000       3.426277        93.2337 
 1546   0.0000       3.426968        93.2525 
 1547   0.0000       3.430835        93.3578 
 1548   0.0000       3.433281        93.4243 
 1549   0.0000       3.436524        93.5126 
 1550   0.0000       3.438944        93.5784 
 1551   0.0000       3.441467        93.6471 
 1552   0.0000       3.442804        93.6835 
 1553   0.0000       3.447582        93.8135 
 1554   0.0000       3.450415        93.8906 
 1555   0.0000       3.452827        93.9562 
 1556   0.0000       3.456998        94.0697 
 1557   0.0000       3.462024        94.2065 
 1558   0.0000       3.464486        94.2735 
 1559   0.0000       3.467080        94.3440 
 1560   0.0000       3.470215        94.4294 
 1561   0.0000       3.472437        94.4898 
 1562   0.0000       3.475358        94.5693 
 1563   0.0000       3.480095        94.6982 
 1564   0.0000       3.481692        94.7417 
 1565   0.0000       3.482207        94.7557 
 1566   0.0000       3.488462        94.9259 
 1567   0.0000       3.490996        94.9948 
 1568   0.0000       3.491473        95.0078 
 1569   0.0000       3.495911        95.1286 
 1570   0.0000       3.498138        95.1892 
 1571   0.0000       3.502554        95.3094 
 1572   0.0000       3.504143        95.3526 
 1573   0.0000       3.505173        95.3806 
 1574   0.0000       3.512697        95.5853 
 1575   0.0000       3.513234        95.6000 
 1576   0.0000       3.517718        95.7220 
 1577   0.0000       3.517905        95.7271 
 1578   0.0000       3.519967        95.7832 
 1579   0.0000       3.522837        95.8613 
 1580   0.0000       3.523525        95.8800 
 1581   0.0000       3.525256        95.9271 
 1582   0.0000       3.530188        96.0613 
 1583   0.0000       3.533446        96.1499 
 1584   0.0000       3.537098        96.2493 
 1585   0.0000       3.539595        96.3173 
 1586   0.0000       3.541101        96.3583 
 1587   0.0000       3.542457        96.3951 
 1588   0.0000       3.545835        96.4871 
 1589   0.0000       3.548622        96.5629 
 1590   0.0000       3.550325        96.6093 
 1591   0.0000       3.552061        96.6565 
 1592   0.0000       3.554705        96.7284 
 1593   0.0000       3.557279        96.7985 
 1594   0.0000       3.561387        96.9103 
 1595   0.0000       3.563787        96.9756 
 1596   0.0000       3.566188        97.0409 
 1597   0.0000       3.570172        97.1493 
 1598   0.0000       3.573844        97.2492 
 1599   0.0000       3.574247        97.2602 
 1600   0.0000       3.576997        97.3350 
 1601   0.0000       3.581344        97.4533 
 1602   0.0000       3.582848        97.4942 
 1603   0.0000       3.585625        97.5698 
 1604   0.0000       3.586840        97.6029 
 1605   0.0000       3.590397        97.6997 
 1606   0.0000       3.592866        97.7669 
 1607   0.0000       3.595334        97.8340 
 1608   0.0000       3.596724        97.8718 
 1609   0.0000       3.599339        97.9430 
 1610   0.0000       3.604163        98.0743 
 1611   0.0000       3.607483        98.1646 
 1612   0.0000       3.610041        98.2342 
 1613   0.0000       3.615782        98.3904 
 1614   0.0000       3.616004        98.3965 
 1615   0.0000       3.617242        98.4302 
 1616   0.0000       3.621773        98.5534 
 1617   0.0000       3.625417        98.6526 
 1618   0.0000       3.627203        98.7012 
 1619   0.0000       3.628664        98.7410 
 1620   0.0000       3.632955        98.8577 
 1621   0.0000       3.634799        98.9079 
 1622   0.0000       3.640187        99.0545 
 1623   0.0000       3.642946        99.1296 
 1624   0.0000       3.648089        99.2695 
 1625   0.0000       3.649842        99.3173 
 1626   0.0000       3.652341        99.3852 
 1627   0.0000       3.655827        99.4801 
 1628   0.0000       3.657070        99.5139 
 1629   0.0000       3.663288        99.6831 
 1630   0.0000       3.666203        99.7625 
 1631   0.0000       3.668950        99.8372 
 1632   0.0000       3.673109        99.9504 
 1633   0.0000       3.674316        99.9832 
 1634   0.0000       3.678732       100.1034 
 1635   0.0000       3.685201       100.2794 
 1636   0.0000       3.687962       100.3545 
 1637   0.0000       3.692929       100.4897 
 1638   0.0000       3.698184       100.6327 
 1639   0.0000       3.699911       100.6797 
 1640   0.0000       3.704969       100.8173 
 1641   0.0000       3.709603       100.9434 
 1642   0.0000       3.709967       100.9533 
 1643   0.0000       3.713017       101.0363 
 1644   0.0000       3.714580       101.0789 
 1645   0.0000       3.717414       101.1560 
 1646   0.0000       3.719122       101.2025 
 1647   0.0000       3.726603       101.4060 
 1648   0.0000       3.727863       101.4403 
 1649   0.0000       3.732770       101.5738 
 1650   0.0000       3.735674       101.6529 
 1651   0.0000       3.738390       101.7268 
 1652   0.0000       3.744448       101.8916 
 1653   0.0000       3.747870       101.9847 
 1654   0.0000       3.751222       102.0759 
 1655   0.0000       3.753705       102.1435 
 1656   0.0000       3.758912       102.2852 
 1657   0.0000       3.763287       102.4043 
 1658   0.0000       3.767484       102.5184 
 1659   0.0000       3.768628       102.5496 
 1660   0.0000       3.770607       102.6034 
 1661   0.0000       3.774114       102.6989 
 1662   0.0000       3.777813       102.7995 
 1663   0.0000       3.783784       102.9620 
 1664   0.0000       3.787227       103.0557 
 1665   0.0000       3.790261       103.1383 
 1666   0.0000       3.793476       103.2257 
 1667   0.0000       3.796391       103.3051 
 1668   0.0000       3.799490       103.3894 
 1669   0.0000       3.806051       103.5679 
 1670   0.0000       3.812317       103.7384 
 1671   0.0000       3.812599       103.7461 
 1672   0.0000       3.817530       103.8803 
 1673   0.0000       3.824374       104.0665 
 1674   0.0000       3.829343       104.2017 
 1675   0.0000       3.830916       104.2445 
 1676   0.0000       3.833754       104.3217 
 1677   0.0000       3.837603       104.4265 
 1678   0.0000       3.840204       104.4973 
 1679   0.0000       3.843028       104.5741 
 1680   0.0000       3.845338       104.6370 
 1681   0.0000       3.851480       104.8041 
 1682   0.0000       3.857242       104.9609 
 1683   0.0000       3.862020       105.0909 
 1684   0.0000       3.864355       105.1544 
 1685   0.0000       3.868182       105.2586 
 1686   0.0000       3.870161       105.3124 
 1687   0.0000       3.874861       105.4403 
 1688   0.0000       3.877556       105.5137 
 1689   0.0000       3.879735       105.5730 
 1690   0.0000       3.886198       105.7488 
 1691   0.0000       3.888158       105.8021 
 1692   0.0000       3.892451       105.9190 
 1693   0.0000       3.895077       105.9904 
 1694   0.0000       3.899104       106.1000 
 1695   0.0000       3.902097       106.1815 
 1696   0.0000       3.913028       106.4789 
 1697   0.0000       3.920905       106.6932 
 1698   0.0000       3.921808       106.7178 
 1699   0.0000       3.923995       106.7773 
 1700   0.0000       3.926326       106.8408 
 1701   0.0000       3.931702       106.9871 
 1702   0.0000       3.933841       107.0453 
 1703   0.0000       3.937192       107.1364 
 1704   0.0000       3.941120       107.2433 
 1705   0.0000       3.943708       107.3138 
 1706   0.0000       3.947328       107.4123 
 1707   0.0000       3.950945       107.5107 
 1708   0.0000       3.953702       107.5857 
 1709   0.0000       3.959943       107.7555 
 1710   0.0000       3.962442       107.8235 
 1711   0.0000       3.964244       107.8726 
 1712   0.0000       3.967008       107.9478 
 1713   0.0000       3.970606       108.0457 
 1714   0.0000       3.976716       108.2119 
 1715   0.0000       3.981536       108.3431 
 1716   0.0000       3.984473       108.4230 
 1717   0.0000       3.988979       108.5456 
 1718   0.0000       3.992618       108.6447 
 1719   0.0000       3.994787       108.7037 
 1720   0.0000       4.001595       108.8889 
 1721   0.0000       4.007076       109.0381 
 1722   0.0000       4.008990       109.0902 
 1723   0.0000       4.011759       109.1655 
 1724   0.0000       4.015961       109.2799 
 1725   0.0000       4.018848       109.3584 
 1726   0.0000       4.019465       109.3752 
 1727   0.0000       4.023416       109.4827 
 1728   0.0000       4.027089       109.5827 
 1729   0.0000       4.032272       109.7237 
 1730   0.0000       4.035844       109.8209 
 1731   0.0000       4.037599       109.8687 
 1732   0.0000       4.038838       109.9024 
 1733   0.0000       4.044264       110.0500 
 1734   0.0000       4.048259       110.1587 
 1735   0.0000       4.049407       110.1900 
 1736   0.0000       4.050784       110.2274 
 1737   0.0000       4.059194       110.4563 
 1738   0.0000       4.062392       110.5433 
 1739   0.0000       4.063610       110.5765 
 1740   0.0000       4.064553       110.6021 
 1741   0.0000       4.067494       110.6821 
 1742   0.0000       4.070676       110.7687 
 1743   0.0000       4.079548       111.0101 
 1744   0.0000       4.083307       111.1124 
 1745   0.0000       4.087341       111.2222 
 1746   0.0000       4.090923       111.3197 
 1747   0.0000       4.093948       111.4020 
 1748   0.0000       4.104148       111.6796 
 1749   0.0000       4.107726       111.7769 
 1750   0.0000       4.109563       111.8269 
 1751   0.0000       4.112365       111.9032 
 1752   0.0000       4.118863       112.0800 
 1753   0.0000       4.120516       112.1249 
 1754   0.0000       4.124068       112.2216 
 1755   0.0000       4.127506       112.3151 
 1756   0.0000       4.132168       112.4420 
 1757   0.0000       4.138464       112.6133 
 1758   0.0000       4.143675       112.7551 
 1759   0.0000       4.144359       112.7738 
 1760   0.0000       4.146460       112.8309 
 1761   0.0000       4.152538       112.9963 
 1762   0.0000       4.156485       113.1037 
 1763   0.0000       4.159590       113.1882 
 1764   0.0000       4.166869       113.3863 
 1765   0.0000       4.168758       113.4377 
 1766   0.0000       4.173248       113.5598 
 1767   0.0000       4.177375       113.6721 
 1768   0.0000       4.182022       113.7986 
 1769   0.0000       4.183790       113.8467 
 1770   0.0000       4.192714       114.0896 
 1771   0.0000       4.194411       114.1357 
 1772   0.0000       4.204325       114.4055 
 1773   0.0000       4.206530       114.4655 
 1774   0.0000       4.207284       114.4860 
 1775   0.0000       4.216725       114.7429 
 1776   0.0000       4.220257       114.8390 
 1777   0.0000       4.227958       115.0486 
 1778   0.0000       4.231411       115.1425 
 1779   0.0000       4.237220       115.3006 
 1780   0.0000       4.242418       115.4421 
 1781   0.0000       4.247317       115.5754 
 1782   0.0000       4.251804       115.6975 
 1783   0.0000       4.253232       115.7363 
 1784   0.0000       4.260319       115.9292 
 1785   0.0000       4.267963       116.1372 
 1786   0.0000       4.271455       116.2322 
 1787   0.0000       4.275807       116.3506 
 1788   0.0000       4.282385       116.5296 
 1789   0.0000       4.292314       116.7998 
 1790   0.0000       4.297374       116.9375 
 1791   0.0000       4.307371       117.2095 
 1792   0.0000       4.307750       117.2198 
 1793   0.0000       4.308843       117.2496 
 1794   0.0000       4.320303       117.5614 
 1795   0.0000       4.325466       117.7019 
 1796   0.0000       4.331440       117.8645 
 1797   0.0000       4.340117       118.1006 
 1798   0.0000       4.343435       118.1909 
 1799   0.0000       4.346236       118.2671 
 1800   0.0000       4.351130       118.4003 
 1801   0.0000       4.353573       118.4668 
 1802   0.0000       4.361644       118.6864 
 1803   0.0000       4.364428       118.7621 
 1804   0.0000       4.372888       118.9923 
 1805   0.0000       4.379556       119.1738 
 1806   0.0000       4.380364       119.1958 
 1807   0.0000       4.394063       119.5685 
 1808   0.0000       4.399483       119.7160 
 1809   0.0000       4.402539       119.7992 
 1810   0.0000       4.408359       119.9575 
 1811   0.0000       4.411836       120.0522 
 1812   0.0000       4.418957       120.2459 
 1813   0.0000       4.426917       120.4625 
 1814   0.0000       4.436121       120.7130 
 1815   0.0000       4.440034       120.8195 
 1816   0.0000       4.448791       121.0578 
 1817   0.0000       4.455450       121.2390 
 1818   0.0000       4.456600       121.2702 
 1819   0.0000       4.460432       121.3745 
 1820   0.0000       4.479058       121.8814 
 1821   0.0000       4.482728       121.9812 
 1822   0.0000       4.494101       122.2907 
 1823   0.0000       4.495332       122.3242 
 1824   0.0000       4.504410       122.5712 
 1825   0.0000       4.512337       122.7869 
 1826   0.0000       4.518098       122.9437 
 1827   0.0000       4.522192       123.0551 
 1828   0.0000       4.533229       123.3554 
 1829   0.0000       4.534567       123.3918 
 1830   0.0000       4.541250       123.5737 
 1831   0.0000       4.548343       123.7667 
 1832   0.0000       4.555707       123.9671 
 1833   0.0000       4.562995       124.1654 
 1834   0.0000       4.567205       124.2800 
 1835   0.0000       4.567687       124.2931 
 1836   0.0000       4.570456       124.3684 
 1837   0.0000       4.579991       124.6279 
 1838   0.0000       4.588243       124.8524 
 1839   0.0000       4.593985       125.0087 
 1840   0.0000       4.597159       125.0951 
 1841   0.0000       4.605880       125.3324 
 1842   0.0000       4.612081       125.5011 
 1843   0.0000       4.613452       125.5384 
 1844   0.0000       4.622670       125.7893 
 1845   0.0000       4.622969       125.7974 
 1846   0.0000       4.626435       125.8917 
 1847   0.0000       4.630236       125.9951 
 1848   0.0000       4.637155       126.1834 
 1849   0.0000       4.637733       126.1991 
 1850   0.0000       4.647124       126.4547 
 1851   0.0000       4.651649       126.5778 
 1852   0.0000       4.660954       126.8310 
 1853   0.0000       4.665824       126.9635 
 1854   0.0000       4.674839       127.2088 
 1855   0.0000       4.678531       127.3093 
 1856   0.0000       4.681447       127.3887 
 1857   0.0000       4.682680       127.4222 
 1858   0.0000       4.690332       127.6304 
 1859   0.0000       4.706504       128.0705 
 1860   0.0000       4.709790       128.1599 
 1861   0.0000       4.716676       128.3473 
 1862   0.0000       4.723143       128.5233 
 1863   0.0000       4.727896       128.6526 
 1864   0.0000       4.741027       129.0099 
 1865   0.0000       4.744622       129.1077 
 1866   0.0000       4.753271       129.3431 
 1867   0.0000       4.759630       129.5161 
 1868   0.0000       4.763640       129.6252 
 1869   0.0000       4.777334       129.9979 
 1870   0.0000       4.785450       130.2187 
 1871   0.0000       4.798863       130.5837 
 1872   0.0000       4.807596       130.8213 
 1873   0.0000       4.810569       130.9022 
 1874   0.0000       4.813119       130.9716 
 1875   0.0000       4.817401       131.0881 
 1876   0.0000       4.821648       131.2037 
 1877   0.0000       4.825914       131.3198 
 1878   0.0000       4.829604       131.4202 
 1879   0.0000       4.834689       131.5586 
 1880   0.0000       4.842697       131.7765 
 1881   0.0000       4.848076       131.9228 
 1882   0.0000       4.852621       132.0465 
 1883   0.0000       4.857977       132.1923 
 1884   0.0000       4.865566       132.3988 
 1885   0.0000       4.873495       132.6145 
 1886   0.0000       4.878711       132.7565 
 1887   0.0000       4.886601       132.9712 
 1888   0.0000       4.888526       133.0235 
 1889   0.0000       4.898157       133.2856 
 1890   0.0000       4.903625       133.4344 
 1891   0.0000       4.911585       133.6510 
 1892   0.0000       4.917119       133.8016 
 1893   0.0000       4.926074       134.0453 
 1894   0.0000       4.933714       134.2532 
 1895   0.0000       4.937151       134.3467 
 1896   0.0000       4.942581       134.4945 
 1897   0.0000       4.950554       134.7114 
 1898   0.0000       4.955355       134.8421 
 1899   0.0000       4.962726       135.0426 
 1900   0.0000       4.964461       135.0899 
 1901   0.0000       4.972724       135.3147 
 1902   0.0000       4.975519       135.3907 
 1903   0.0000       4.980484       135.5259 
 1904   0.0000       4.982625       135.5841 
 1905   0.0000       4.987454       135.7155 
 1906   0.0000       4.991346       135.8214 
 1907   0.0000       4.992657       135.8571 
 1908   0.0000       5.001363       136.0940 
 1909   0.0000       5.004712       136.1851 
 1910   0.0000       5.009189       136.3070 
 1911   0.0000       5.014858       136.4612 
 1912   0.0000       5.017566       136.5349 
 1913   0.0000       5.023247       136.6895 
 1914   0.0000       5.034075       136.9842 
 1915   0.0000       5.035538       137.0240 
 1916   0.0000       5.043101       137.2298 
 1917   0.0000       5.048647       137.3807 
 1918   0.0000       5.053869       137.5228 
 1919   0.0000       5.056363       137.5906 
 1920   0.0000       5.067199       137.8855 
 1921   0.0000       5.070254       137.9686 
 1922   0.0000       5.074344       138.0799 
 1923   0.0000       5.076357       138.1347 
 1924   0.0000       5.080087       138.2362 
 1925   0.0000       5.082033       138.2891 
 1926   0.0000       5.095949       138.6678 
 1927   0.0000       5.102496       138.8460 
 1928   0.0000       5.106099       138.9440 
 1929   0.0000       5.113353       139.1414 
 1930   0.0000       5.119799       139.3168 
 1931   0.0000       5.123350       139.4134 
 1932   0.0000       5.128078       139.5421 
 1933   0.0000       5.130793       139.6160 
 1934   0.0000       5.140704       139.8857 
 1935   0.0000       5.143083       139.9504 
 1936   0.0000       5.148838       140.1070 
 1937   0.0000       5.152955       140.2190 
 1938   0.0000       5.154596       140.2637 
 1939   0.0000       5.156974       140.3284 
 1940   0.0000       5.159396       140.3943 
 1941   0.0000       5.172049       140.7386 
 1942   0.0000       5.175659       140.8368 
 1943   0.0000       5.180911       140.9797 
 1944   0.0000       5.184210       141.0695 
 1945   0.0000       5.194171       141.3406 
 1946   0.0000       5.199768       141.4929 
 1947   0.0000       5.202867       141.5772 
 1948   0.0000       5.208761       141.7376 
 1949   0.0000       5.209581       141.7599 
 1950   0.0000       5.218595       142.0052 
 1951   0.0000       5.219122       142.0195 
 1952   0.0000       5.222147       142.1018 
 1953   0.0000       5.225686       142.1982 
 1954   0.0000       5.230298       142.3236 
 1955   0.0000       5.232373       142.3801 
 1956   0.0000       5.237618       142.5228 
 1957   0.0000       5.238885       142.5573 
 1958   0.0000       5.244110       142.6995 
 1959   0.0000       5.250338       142.8690 
 1960   0.0000       5.250663       142.8778 
 1961   0.0000       5.260893       143.1562 
 1962   0.0000       5.262483       143.1994 
 1963   0.0000       5.264555       143.2558 
 1964   0.0000       5.269985       143.4036 
 1965   0.0000       5.273535       143.5002 
 1966   0.0000       5.279171       143.6536 
 1967   0.0000       5.285306       143.8205 
 1968   0.0000       5.288183       143.8988 
 1969   0.0000       5.292477       144.0156 
 1970   0.0000       5.297024       144.1393 
 1971   0.0000       5.299192       144.1984 
 1972   0.0000       5.304868       144.3528 
 1973   0.0000       5.308393       144.4487 
 1974   0.0000       5.310505       144.5062 
 1975   0.0000       5.312113       144.5499 
 1976   0.0000       5.312671       144.5651 
 1977   0.0000       5.321774       144.8128 
 1978   0.0000       5.325196       144.9059 
 1979   0.0000       5.327491       144.9684 
 1980   0.0000       5.330767       145.0575 
 1981   0.0000       5.337176       145.2320 
 1982   0.0000       5.344721       145.4373 
 1983   0.0000       5.346067       145.4739 
 1984   0.0000       5.350163       145.5853 
 1985   0.0000       5.353225       145.6686 
 1986   0.0000       5.359481       145.8389 
 1987   0.0000       5.362303       145.9157 
 1988   0.0000       5.366642       146.0337 
 1989   0.0000       5.370218       146.1311 
 1990   0.0000       5.371247       146.1591 
 1991   0.0000       5.376497       146.3019 
 1992   0.0000       5.378568       146.3583 
 1993   0.0000       5.383034       146.4798 
 1994   0.0000       5.384700       146.5251 
 1995   0.0000       5.390496       146.6829 
 1996   0.0000       5.396915       146.8575 
 1997   0.0000       5.404474       147.0632 
 1998   0.0000       5.405353       147.0871 
 1999   0.0000       5.411410       147.2520 
 2000   0.0000       5.412430       147.2797 
 2001   0.0000       5.416660       147.3948 
 2002   0.0000       5.420177       147.4905 
 2003   0.0000       5.431374       147.7952 
 2004   0.0000       5.434346       147.8761 
 2005   0.0000       5.438935       148.0009 
 2006   0.0000       5.442556       148.0995 
 2007   0.0000       5.445342       148.1753 
 2008   0.0000       5.448096       148.2502 
 2009   0.0000       5.449884       148.2989 
 2010   0.0000       5.452622       148.3734 
 2011   0.0000       5.455803       148.4599 
 2012   0.0000       5.459680       148.5654 
 2013   0.0000       5.466581       148.7532 
 2014   0.0000       5.467096       148.7672 
 2015   0.0000       5.471112       148.8765 
 2016   0.0000       5.479518       149.1053 
 2017   0.0000       5.483950       149.2259 
 2018   0.0000       5.486967       149.3080 
 2019   0.0000       5.493970       149.4985 
 2020   0.0000       5.497554       149.5961 
 2021   0.0000       5.502630       149.7342 
 2022   0.0000       5.504730       149.7913 
 2023   0.0000       5.505357       149.8084 
 2024   0.0000       5.515091       150.0733 
 2025   0.0000       5.519258       150.1867 
 2026   0.0000       5.519732       150.1995 
 2027   0.0000       5.524137       150.3194 
 2028   0.0000       5.526796       150.3918 
 2029   0.0000       5.533083       150.5628 
 2030   0.0000       5.535329       150.6240 
 2031   0.0000       5.539087       150.7262 
 2032   0.0000       5.540920       150.7761 
 2033   0.0000       5.552570       151.0931 
 2034   0.0000       5.553934       151.1302 
 2035   0.0000       5.558419       151.2523 
 2036   0.0000       5.559385       151.2786 
 2037   0.0000       5.561331       151.3315 
 2038   0.0000       5.565028       151.4321 
 2039   0.0000       5.566449       151.4708 
 2040   0.0000       5.567470       151.4986 
 2041   0.0000       5.569417       151.5515 
 2042   0.0000       5.575553       151.7185 
 2043   0.0000       5.578817       151.8073 
 2044   0.0000       5.583648       151.9388 
 2045   0.0000       5.585324       151.9844 
 2046   0.0000       5.589663       152.1025 
 2047   0.0000       5.590703       152.1307 
 2048   0.0000       5.592969       152.1924 
 2049   0.0000       5.595084       152.2500 
 2050   0.0000       5.596057       152.2764 
 2051   0.0000       5.601337       152.4201 
 2052   0.0000       5.602868       152.4618 
 2053   0.0000       5.608373       152.6116 
 2054   0.0000       5.609322       152.6374 
 2055   0.0000       5.612286       152.7181 
 2056   0.0000       5.615490       152.8052 
 2057   0.0000       5.617252       152.8532 
 2058   0.0000       5.625632       153.0812 
 2059   0.0000       5.630550       153.2151 
 2060   0.0000       5.631386       153.2378 
 2061   0.0000       5.635320       153.3449 
 2062   0.0000       5.638577       153.4335 
 2063   0.0000       5.642120       153.5299 
 2064   0.0000       5.644652       153.5988 
 2065   0.0000       5.648931       153.7152 
 2066   0.0000       5.651468       153.7843 
 2067   0.0000       5.655243       153.8870 
 2068   0.0000       5.659143       153.9931 
 2069   0.0000       5.663005       154.0982 
 2070   0.0000       5.663569       154.1136 
 2071   0.0000       5.669076       154.2634 
 2072   0.0000       5.673105       154.3730 
 2073   0.0000       5.679398       154.5443 
 2074   0.0000       5.684515       154.6835 
 2075   0.0000       5.685352       154.7063 
 2076   0.0000       5.690737       154.8528 
 2077   0.0000       5.693205       154.9200 
 2078   0.0000       5.695755       154.9894 
 2079   0.0000       5.700105       155.1077 
 2080   0.0000       5.702148       155.1633 
 2081   0.0000       5.705996       155.2680 
 2082   0.0000       5.711582       155.4200 
 2083   0.0000       5.712469       155.4442 
 2084   0.0000       5.715651       155.5308 
 2085   0.0000       5.716745       155.5605 
 2086   0.0000       5.728235       155.8732 
 2087   0.0000       5.730655       155.9390 
 2088   0.0000       5.735409       156.0684 
 2089   0.0000       5.739421       156.1776 
 2090   0.0000       5.741804       156.2424 
 2091   0.0000       5.744904       156.3268 
 2092   0.0000       5.749116       156.4414 
 2093   0.0000       5.752807       156.5418 
 2094   0.0000       5.757255       156.6629 
 2095   0.0000       5.761650       156.7825 
 2096   0.0000       5.765931       156.8990 
 2097   0.0000       5.767561       156.9433 
 2098   0.0000       5.774115       157.1217 
 2099   0.0000       5.778049       157.2287 
 2100   0.0000       5.780355       157.2914 
 2101   0.0000       5.784575       157.4063 
 2102   0.0000       5.785863       157.4413 
 2103   0.0000       5.794414       157.6740 
 2104   0.0000       5.796254       157.7241 
 2105   0.0000       5.797841       157.7673 
 2106   0.0000       5.801585       157.8692 
 2107   0.0000       5.806421       158.0007 
 2108   0.0000       5.808139       158.0475 
 2109   0.0000       5.816566       158.2768 
 2110   0.0000       5.819832       158.3657 
 2111   0.0000       5.825653       158.5241 
 2112   0.0000       5.829660       158.6331 
 2113   0.0000       5.833487       158.7373 
 2114   0.0000       5.835584       158.7943 
 2115   0.0000       5.839832       158.9099 
 2116   0.0000       5.849954       159.1853 
 2117   0.0000       5.851664       159.2319 
 2118   0.0000       5.853886       159.2923 
 2119   0.0000       5.857215       159.3829 
 2120   0.0000       5.860141       159.4626 
 2121   0.0000       5.866071       159.6239 
 2122   0.0000       5.869575       159.7193 
 2123   0.0000       5.869834       159.7263 
 2124   0.0000       5.875999       159.8941 
 2125   0.0000       5.877499       159.9349 
 2126   0.0000       5.880598       160.0192 
 2127   0.0000       5.883716       160.1041 
 2128   0.0000       5.889325       160.2567 
 2129   0.0000       5.890189       160.2802 
 2130   0.0000       5.893701       160.3758 
 2131   0.0000       5.896395       160.4491 
 2132   0.0000       5.898407       160.5038 
 2133   0.0000       5.899761       160.5406 
 2134   0.0000       5.907389       160.7482 
 2135   0.0000       5.908348       160.7743 
 2136   0.0000       5.913244       160.9075 
 2137   0.0000       5.913972       160.9274 
 2138   0.0000       5.917101       161.0125 
 2139   0.0000       5.919286       161.0720 
 2140   0.0000       5.922110       161.1488 
 2141   0.0000       5.924517       161.2143 
 2142   0.0000       5.927620       161.2987 
 2143   0.0000       5.931176       161.3955 
 2144   0.0000       5.934931       161.4977 
 2145   0.0000       5.939322       161.6172 
 2146   0.0000       5.940197       161.6410 
 2147   0.0000       5.940862       161.6591 
 2148   0.0000       5.943854       161.7405 
 2149   0.0000       5.949496       161.8940 
 2150   0.0000       5.951811       161.9570 
 2151   0.0000       5.953413       162.0006 
 2152   0.0000       5.954679       162.0351 
 2153   0.0000       5.956413       162.0822 
 2154   0.0000       5.958638       162.1428 
 2155   0.0000       5.959990       162.1796 
 2156   0.0000       5.962930       162.2596 
 2157   0.0000       5.965792       162.3375 
 2158   0.0000       5.967645       162.3879 
 2159   0.0000       5.968300       162.4057 
 2160   0.0000       5.973224       162.5397 
 2161   0.0000       5.975028       162.5888 
 2162   0.0000       5.977890       162.6667 
 2163   0.0000       5.980142       162.7279 
 2164   0.0000       5.981016       162.7517 
 2165   0.0000       5.983569       162.8212 
 2166   0.0000       5.985976       162.8867 
 2167   0.0000       5.990366       163.0061 
 2168   0.0000       5.995892       163.1565 
 2169   0.0000       5.997304       163.1949 
 2170   0.0000       6.000483       163.2814 
 2171   0.0000       6.001128       163.2990 
 2172   0.0000       6.005370       163.4144 
 2173   0.0000       6.005790       163.4258 
 2174   0.0000       6.012776       163.6160 
 2175   0.0000       6.014626       163.6663 
 2176   0.0000       6.016648       163.7213 
 2177   0.0000       6.018187       163.7632 
 2178   0.0000       6.022235       163.8733 
 2179   0.0000       6.024729       163.9412 
 2180   0.0000       6.027041       164.0041 
 2181   0.0000       6.028520       164.0444 
 2182   0.0000       6.030796       164.1063 
 2183   0.0000       6.032988       164.1660 
 2184   0.0000       6.036320       164.2566 
 2185   0.0000       6.038077       164.3044 
 2186   0.0000       6.041736       164.4040 
 2187   0.0000       6.042179       164.4161 
 2188   0.0000       6.045305       164.5011 
 2189   0.0000       6.048697       164.5934 
 2190   0.0000       6.050603       164.6453 
 2191   0.0000       6.052286       164.6911 
 2192   0.0000       6.059253       164.8806 
 2193   0.0000       6.061179       164.9331 
 2194   0.0000       6.061709       164.9475 
 2195   0.0000       6.064421       165.0213 
 2196   0.0000       6.066229       165.0705 
 2197   0.0000       6.068600       165.1350 
 2198   0.0000       6.070846       165.1961 
 2199   0.0000       6.072786       165.2489 
 2200   0.0000       6.075518       165.3232 
 2201   0.0000       6.078118       165.3940 
 2202   0.0000       6.082662       165.5176 
 2203   0.0000       6.084296       165.5621 
 2204   0.0000       6.086110       165.6115 
 2205   0.0000       6.088744       165.6831 
 2206   0.0000       6.090421       165.7288 
 2207   0.0000       6.091719       165.7641 
 2208   0.0000       6.096676       165.8990 
 2209   0.0000       6.098883       165.9590 
 2210   0.0000       6.100425       166.0010 
 2211   0.0000       6.103279       166.0787 
 2212   0.0000       6.106345       166.1621 
 2213   0.0000       6.108429       166.2188 
 2214   0.0000       6.110331       166.2705 
 2215   0.0000       6.111754       166.3093 
 2216   0.0000       6.114708       166.3897 
 2217   0.0000       6.116504       166.4385 
 2218   0.0000       6.119289       166.5143 
 2219   0.0000       6.124045       166.6437 
 2220   0.0000       6.126256       166.7039 
 2221   0.0000       6.128156       166.7556 
 2222   0.0000       6.129378       166.7888 
 2223   0.0000       6.133474       166.9003 
 2224   0.0000       6.134874       166.9384 
 2225   0.0000       6.139633       167.0679 
 2226   0.0000       6.140230       167.0841 
 2227   0.0000       6.142651       167.1500 
 2228   0.0000       6.146890       167.2654 
 2229   0.0000       6.151670       167.3954 
 2230   0.0000       6.154395       167.4696 
 2231   0.0000       6.156981       167.5400 
 2232   0.0000       6.157852       167.5637 
 2233   0.0000       6.161185       167.6544 
 2234   0.0000       6.165760       167.7789 
 2235   0.0000       6.166397       167.7962 
 2236   0.0000       6.169933       167.8924 
 2237   0.0000       6.170517       167.9083 
 2238   0.0000       6.175822       168.0527 
 2239   0.0000       6.178860       168.1353 
 2240   0.0000       6.180353       168.1760 
 2241   0.0000       6.182296       168.2288 
 2242   0.0000       6.184050       168.2765 
 2243   0.0000       6.185528       168.3168 
 2244   0.0000       6.187991       168.3838 
 2245   0.0000       6.190361       168.4483 
 2246   0.0000       6.190762       168.4592 
 2247   0.0000       6.195248       168.5813 
 2248   0.0000       6.195735       168.5945 
 2249   0.0000       6.196765       168.6225 
 2250   0.0000       6.198418       168.6675 
 2251   0.0000       6.199965       168.7096 
 2252   0.0000       6.201655       168.7556 
 2253   0.0000       6.202965       168.7913 
 2254   0.0000       6.206469       168.8866 
 2255   0.0000       6.209329       168.9644 
 2256   0.0000       6.211457       169.0223 
 2257   0.0000       6.212281       169.0448 
 2258   0.0000       6.215337       169.1279 
 2259   0.0000       6.222318       169.3179 
 2260   0.0000       6.224254       169.3706 
 2261   0.0000       6.226904       169.4427 
 2262   0.0000       6.227265       169.4525 
 2263   0.0000       6.228471       169.4853 
 2264   0.0000       6.229366       169.5097 
 2265   0.0000       6.230536       169.5415 
 2266   0.0000       6.234034       169.6367 
 2267   0.0000       6.235245       169.6696 
 2268   0.0000       6.236692       169.7090 
 2269   0.0000       6.239979       169.7985 
 2270   0.0000       6.242543       169.8682 
 2271   0.0000       6.245551       169.9501 
 2272   0.0000       6.249570       170.0594 
 2273   0.0000       6.250946       170.0969 
 2274   0.0000       6.252300       170.1337 
 2275   0.0000       6.256036       170.2354 
 2276   0.0000       6.258548       170.3037 
 2277   0.0000       6.259063       170.3178 
 2278   0.0000       6.260878       170.3671 
 2279   0.0000       6.266581       170.5223 
 2280   0.0000       6.266847       170.5296 
 2281   0.0000       6.270768       170.6363 
 2282   0.0000       6.272044       170.6710 
 2283   0.0000       6.272496       170.6833 
 2284   0.0000       6.275863       170.7749 
 2285   0.0000       6.278186       170.8381 
 2286   0.0000       6.282584       170.9578 
 2287   0.0000       6.283293       170.9771 
 2288   0.0000       6.286471       171.0636 
 2289   0.0000       6.287152       171.0821 
 2290   0.0000       6.289583       171.1483 
 2291   0.0000       6.292562       171.2293 
 2292   0.0000       6.295812       171.3177 
 2293   0.0000       6.297263       171.3572 
 2294   0.0000       6.301682       171.4775 
 2295   0.0000       6.305219       171.5737 
 2296   0.0000       6.306262       171.6021 
 2297   0.0000       6.309443       171.6887 
 2298   0.0000       6.310569       171.7193 
 2299   0.0000       6.314522       171.8269 
 2300   0.0000       6.314913       171.8375 
 2301   0.0000       6.316434       171.8789 
 2302   0.0000       6.318696       171.9404 
 2303   0.0000       6.322877       172.0542 
 2304   0.0000       6.324273       172.0922 
 2305   0.0000       6.325679       172.1305 
 2306   0.0000       6.328700       172.2127 
 2307   0.0000       6.330143       172.2519 
 2308   0.0000       6.331872       172.2990 
 2309   0.0000       6.334473       172.3698 
 2310   0.0000       6.337363       172.4484 
 2311   0.0000       6.337895       172.4629 
 2312   0.0000       6.340810       172.5422 
 2313   0.0000       6.343418       172.6132 
 2314   0.0000       6.345866       172.6798 
 2315   0.0000       6.347326       172.7195 
 2316   0.0000       6.349415       172.7764 
 2317   0.0000       6.351091       172.8220 
 2318   0.0000       6.353844       172.8969 
 2319   0.0000       6.354896       172.9255 
 2320   0.0000       6.355740       172.9485 
 2321   0.0000       6.358885       173.0341 
 2322   0.0000       6.360950       173.0902 
 2323   0.0000       6.364747       173.1936 
 2324   0.0000       6.365293       173.2084 
 2325   0.0000       6.368005       173.2822 
 2326   0.0000       6.370637       173.3539 
 2327   0.0000       6.372751       173.4114 
 2328   0.0000       6.375418       173.4840 
 2329   0.0000       6.376714       173.5192 
 2330   0.0000       6.379991       173.6084 
 2331   0.0000       6.382507       173.6769 
 2332   0.0000       6.384301       173.7257 
 2333   0.0000       6.386466       173.7846 
 2334   0.0000       6.388576       173.8420 
 2335   0.0000       6.392729       173.9550 
 2336   0.0000       6.394661       174.0076 
 2337   0.0000       6.396511       174.0579 
 2338   0.0000       6.399951       174.1515 
 2339   0.0000       6.401867       174.2037 
 2340   0.0000       6.404125       174.2651 
 2341   0.0000       6.407588       174.3593 
 2342   0.0000       6.409867       174.4213 
 2343   0.0000       6.414277       174.5413 
 2344   0.0000       6.416168       174.5928 
 2345   0.0000       6.417333       174.6245 
 2346   0.0000       6.422124       174.7549 
 2347   0.0000       6.422977       174.7781 
 2348   0.0000       6.426407       174.8714 
 2349   0.0000       6.428578       174.9305 
 2350   0.0000       6.430492       174.9826 
 2351   0.0000       6.431458       175.0089 
 2352   0.0000       6.436316       175.1411 
 2353   0.0000       6.437232       175.1660 
 2354   0.0000       6.438474       175.1998 
 2355   0.0000       6.441400       175.2794 
 2356   0.0000       6.444354       175.3598 
 2357   0.0000       6.446166       175.4091 
 2358   0.0000       6.447105       175.4347 
 2359   0.0000       6.451202       175.5461 
 2360   0.0000       6.453503       175.6087 
 2361   0.0000       6.454653       175.6400 
 2362   0.0000       6.456738       175.6968 
 2363   0.0000       6.458189       175.7362 
 2364   0.0000       6.459849       175.7814 
 2365   0.0000       6.466486       175.9620 
 2366   0.0000       6.468156       176.0075 
 2367   0.0000       6.471307       176.0932 
 2368   0.0000       6.474175       176.1713 
 2369   0.0000       6.475715       176.2132 
 2370   0.0000       6.476470       176.2337 
 2371   0.0000       6.480689       176.3485 
 2372   0.0000       6.485061       176.4675 
 2373   0.0000       6.488805       176.5694 
 2374   0.0000       6.490718       176.6214 
 2375   0.0000       6.491447       176.6413 
 2376   0.0000       6.495359       176.7477 
 2377   0.0000       6.497884       176.8164 
 2378   0.0000       6.501135       176.9049 
 2379   0.0000       6.503059       176.9572 
 2380   0.0000       6.505414       177.0213 
 2381   0.0000       6.508688       177.1104 
 2382   0.0000       6.510656       177.1640 
 2383   0.0000       6.513567       177.2432 
 2384   0.0000       6.515940       177.3077 
 2385   0.0000       6.518318       177.3725 
 2386   0.0000       6.522650       177.4903 
 2387   0.0000       6.524796       177.5487 
 2388   0.0000       6.527479       177.6217 
 2389   0.0000       6.531212       177.7233 
 2390   0.0000       6.533883       177.7960 
 2391   0.0000       6.537183       177.8858 
 2392   0.0000       6.540329       177.9714 
 2393   0.0000       6.541726       178.0094 
 2394   0.0000       6.544372       178.0814 
 2395   0.0000       6.547945       178.1787 
 2396   0.0000       6.550029       178.2353 
 2397   0.0000       6.556212       178.4036 
 2398   0.0000       6.557323       178.4338 
 2399   0.0000       6.562441       178.5731 
 2400   0.0000       6.563549       178.6033 
 2401   0.0000       6.566734       178.6899 
 2402   0.0000       6.569540       178.7663 
 2403   0.0000       6.570103       178.7816 
 2404   0.0000       6.573245       178.8671 
 2405   0.0000       6.578652       179.0142 
 2406   0.0000       6.581201       179.0836 
 2407   0.0000       6.586174       179.2189 
 2408   0.0000       6.589900       179.3203 
 2409   0.0000       6.591896       179.3746 
 2410   0.0000       6.593131       179.4082 
 2411   0.0000       6.595646       179.4767 
 2412   0.0000       6.598627       179.5578 
 2413   0.0000       6.603213       179.6825 
 2414   0.0000       6.611035       179.8954 
 2415   0.0000       6.612768       179.9426 
 2416   0.0000       6.616158       180.0348 
 2417   0.0000       6.620496       180.1528 
 2418   0.0000       6.623602       180.2374 
 2419   0.0000       6.626158       180.3069 
 2420   0.0000       6.629310       180.3927 
 2421   0.0000       6.632292       180.4738 
 2422   0.0000       6.635495       180.5610 
 2423   0.0000       6.637604       180.6184 
 2424   0.0000       6.638676       180.6476 
 2425   0.0000       6.640433       180.6954 
 2426   0.0000       6.643669       180.7834 
 2427   0.0000       6.646978       180.8735 
 2428   0.0000       6.649724       180.9482 
 2429   0.0000       6.651253       180.9898 
 2430   0.0000       6.652338       181.0193 
 2431   0.0000       6.657669       181.1644 
 2432   0.0000       6.660160       181.2322 
 2433   0.0000       6.661314       181.2636 
 2434   0.0000       6.662887       181.3064 
 2435   0.0000       6.666552       181.4061 
 2436   0.0000       6.672704       181.5735 
 2437   0.0000       6.675638       181.6533 
 2438   0.0000       6.677131       181.6940 
 2439   0.0000       6.680044       181.7732 
 2440   0.0000       6.684384       181.8913 
 2441   0.0000       6.688991       182.0167 
 2442   0.0000       6.691225       182.0775 
 2443   0.0000       6.692912       182.1234 
 2444   0.0000       6.695777       182.2014 
 2445   0.0000       6.699139       182.2929 
 2446   0.0000       6.700988       182.3432 
 2447   0.0000       6.704494       182.4386 
 2448   0.0000       6.707371       182.5168 
 2449   0.0000       6.711252       182.6224 
 2450   0.0000       6.712279       182.6504 
 2451   0.0000       6.716057       182.7532 
 2452   0.0000       6.716885       182.7757 
 2453   0.0000       6.720861       182.8839 
 2454   0.0000       6.722647       182.9325 
 2455   0.0000       6.723194       182.9474 
 2456   0.0000       6.726107       183.0267 
 2457   0.0000       6.727907       183.0757 
 2458   0.0000       6.732760       183.2077 
 2459   0.0000       6.734015       183.2419 
 2460   0.0000       6.737007       183.3233 
 2461   0.0000       6.738233       183.3566 
 2462   0.0000       6.742551       183.4741 
 2463   0.0000       6.744809       183.5356 
 2464   0.0000       6.748268       183.6297 
 2465   0.0000       6.749879       183.6735 
 2466   0.0000       6.753480       183.7715 
 2467   0.0000       6.757296       183.8754 
 2468   0.0000       6.760891       183.9732 
 2469   0.0000       6.761998       184.0033 
 2470   0.0000       6.767271       184.1468 
 2471   0.0000       6.768579       184.1824 
 2472   0.0000       6.769814       184.2160 
 2473   0.0000       6.772951       184.3014 
 2474   0.0000       6.773987       184.3296 
 2475   0.0000       6.775530       184.3715 
 2476   0.0000       6.780165       184.4977 
 2477   0.0000       6.783109       184.5778 
 2478   0.0000       6.785241       184.6358 
 2479   0.0000       6.786091       184.6589 
 2480   0.0000       6.787860       184.7071 
 2481   0.0000       6.793247       184.8536 
 2482   0.0000       6.795953       184.9273 
 2483   0.0000       6.798096       184.9856 
 2484   0.0000       6.801193       185.0699 
 2485   0.0000       6.803123       185.1224 
 2486   0.0000       6.805110       185.1765 
 2487   0.0000       6.809406       185.2934 
 2488   0.0000       6.809628       185.2994 
 2489   0.0000       6.812808       185.3859 
 2490   0.0000       6.814768       185.4393 
 2491   0.0000       6.816373       185.4829 
 2492   0.0000       6.818073       185.5292 
 2493   0.0000       6.821901       185.6334 
 2494   0.0000       6.826381       185.7553 
 2495   0.0000       6.826800       185.7667 
 2496   0.0000       6.830136       185.8575 
 2497   0.0000       6.833933       185.9608 
 2498   0.0000       6.836693       186.0359 
 2499   0.0000       6.838853       186.0946 
 2500   0.0000       6.843847       186.2305 
 2501   0.0000       6.845035       186.2629 
 2502   0.0000       6.848460       186.3561 
 2503   0.0000       6.852504       186.4661 
 2504   0.0000       6.852803       186.4743 
 2505   0.0000       6.855455       186.5464 
 2506   0.0000       6.858878       186.6396 
 2507   0.0000       6.861738       186.7174 
 2508   0.0000       6.865139       186.8099 
 2509   0.0000       6.868306       186.8961 
 2510   0.0000       6.870667       186.9603 
 2511   0.0000       6.875260       187.0853 
 2512   0.0000       6.880401       187.2252 
 2513   0.0000       6.883206       187.3016 
 2514   0.0000       6.886677       187.3960 
 2515   0.0000       6.892891       187.5651 
 2516   0.0000       6.897210       187.6826 
 2517   0.0000       6.900825       187.7810 
 2518   0.0000       6.901452       187.7981 
 2519   0.0000       6.910493       188.0441 
 2520   0.0000       6.912674       188.1034 
 2521   0.0000       6.915886       188.1908 
 2522   0.0000       6.920410       188.3139 
 2523   0.0000       6.926021       188.4666 
 2524   0.0000       6.929057       188.5492 
 2525   0.0000       6.931125       188.6055 
 2526   0.0000       6.938522       188.8068 
 2527   0.0000       6.941952       188.9001 
 2528   0.0000       6.945886       189.0072 
 2529   0.0000       6.948742       189.0849 
 2530   0.0000       6.955524       189.2694 
 2531   0.0000       6.957509       189.3234 
 2532   0.0000       6.961254       189.4254 
 2533   0.0000       6.964334       189.5092 
 2534   0.0000       6.972473       189.7306 
 2535   0.0000       6.978209       189.8867 
 2536   0.0000       6.981843       189.9856 
 2537   0.0000       6.992003       190.2621 
 2538   0.0000       6.994713       190.3358 
 2539   0.0000       6.996755       190.3914 
 2540   0.0000       7.000404       190.4907 
 2541   0.0000       7.001283       190.5146 
 2542   0.0000       7.003482       190.5744 
 2543   0.0000       7.006228       190.6491 
 2544   0.0000       7.008615       190.7141 
 2545   0.0000       7.014876       190.8845 
 2546   0.0000       7.016971       190.9415 
 2547   0.0000       7.020340       191.0332 
 2548   0.0000       7.024462       191.1453 
 2549   0.0000       7.027547       191.2293 
 2550   0.0000       7.029839       191.2916 
 2551   0.0000       7.032336       191.3596 
 2552   0.0000       7.032964       191.3767 
 2553   0.0000       7.036890       191.4835 
 2554   0.0000       7.038603       191.5301 
 2555   0.0000       7.041389       191.6059 
 2556   0.0000       7.043317       191.6584 
 2557   0.0000       7.047887       191.7828 
 2558   0.0000       7.052257       191.9017 
 2559   0.0000       7.054252       191.9559 
 2560   0.0000       7.058058       192.0595 
 2561   0.0000       7.064087       192.2236 
 2562   0.0000       7.065949       192.2742 
 2563   0.0000       7.069362       192.3671 
 2564   0.0000       7.071461       192.4242 
 2565   0.0000       7.076046       192.5490 
 2566   0.0000       7.078383       192.6126 
 2567   0.0000       7.085698       192.8116 
 2568   0.0000       7.086104       192.8227 
 2569   0.0000       7.092690       193.0019 
 2570   0.0000       7.094861       193.0610 
 2571   0.0000       7.098216       193.1523 
 2572   0.0000       7.102852       193.2784 
 2573   0.0000       7.103899       193.3069 
 2574   0.0000       7.104359       193.3194 
 2575   0.0000       7.110840       193.4958 
 2576   0.0000       7.111718       193.5197 
 2577   0.0000       7.117449       193.6756 
 2578   0.0000       7.119681       193.7364 
 2579   0.0000       7.126848       193.9314 
 2580   0.0000       7.132684       194.0902 
 2581   0.0000       7.135313       194.1617 
 2582   0.0000       7.137423       194.2191 
 2583   0.0000       7.140408       194.3004 
 2584   0.0000       7.142155       194.3479 
 2585   0.0000       7.148034       194.5079 
 2586   0.0000       7.152716       194.6353 
 2587   0.0000       7.153538       194.6577 
 2588   0.0000       7.155239       194.7040 
 2589   0.0000       7.157964       194.7781 
 2590   0.0000       7.164515       194.9564 
 2591   0.0000       7.172779       195.1812 
 2592   0.0000       7.176925       195.2940 
 2593   0.0000       7.179704       195.3697 
 2594   0.0000       7.185046       195.5150 
 2595   0.0000       7.188979       195.6221 
 2596   0.0000       7.190567       195.6653 
 2597   0.0000       7.196668       195.8313 
 2598   0.0000       7.198637       195.8849 
 2599   0.0000       7.199926       195.9199 
 2600   0.0000       7.204800       196.0526 
 2601   0.0000       7.208564       196.1550 
 2602   0.0000       7.211783       196.2426 
 2603   0.0000       7.217293       196.3925 
 2604   0.0000       7.219661       196.4570 
 2605   0.0000       7.221220       196.4994 
 2606   0.0000       7.224484       196.5882 
 2607   0.0000       7.228387       196.6944 
 2608   0.0000       7.232234       196.7991 
 2609   0.0000       7.236353       196.9112 
 2610   0.0000       7.237896       196.9532 
 2611   0.0000       7.240097       197.0130 
 2612   0.0000       7.248138       197.2319 
 2613   0.0000       7.251673       197.3281 
 2614   0.0000       7.254630       197.4085 
 2615   0.0000       7.261473       197.5947 
 2616   0.0000       7.263675       197.6547 
 2617   0.0000       7.273994       197.9354 
 2618   0.0000       7.279427       198.0833 
 2619   0.0000       7.281889       198.1503 
 2620   0.0000       7.283427       198.1921 
 2621   0.0000       7.286839       198.2850 
 2622   0.0000       7.293745       198.4729 
 2623   0.0000       7.296857       198.5576 
 2624   0.0000       7.299541       198.6306 
 2625   0.0000       7.300169       198.6477 
 2626   0.0000       7.307818       198.8558 
 2627   0.0000       7.312193       198.9749 
 2628   0.0000       7.315477       199.0642 
 2629   0.0000       7.319428       199.1718 
 2630   0.0000       7.320375       199.1975 
 2631   0.0000       7.323839       199.2918 
 2632   0.0000       7.327303       199.3861 
 2633   0.0000       7.335132       199.5991 
 2634   0.0000       7.337103       199.6527 
 2635   0.0000       7.348861       199.9727 
 2636   0.0000       7.350122       200.0070 
 2637   0.0000       7.354276       200.1200 
 2638   0.0000       7.355606       200.1562 
 2639   0.0000       7.362882       200.3542 
 2640   0.0000       7.363948       200.3832 
 2641   0.0000       7.364691       200.4034 
 2642   0.0000       7.375570       200.6995 
 2643   0.0000       7.380090       200.8225 
 2644   0.0000       7.381989       200.8741 
 2645   0.0000       7.386432       200.9950 
 2646   0.0000       7.391516       201.1334 
 2647   0.0000       7.392738       201.1666 
 2648   0.0000       7.399587       201.3530 
 2649   0.0000       7.406556       201.5426 
 2650   0.0000       7.412773       201.7118 
 2651   0.0000       7.414265       201.7524 
 2652   0.0000       7.415615       201.7891 
 2653   0.0000       7.420437       201.9204 
 2654   0.0000       7.426312       202.0802 
 2655   0.0000       7.433291       202.2701 
 2656   0.0000       7.435502       202.3303 
 2657   0.0000       7.441606       202.4964 
 2658   0.0000       7.446474       202.6289 
 2659   0.0000       7.447806       202.6651 
 2660   0.0000       7.451547       202.7669 
 2661   0.0000       7.453091       202.8089 
 2662   0.0000       7.458601       202.9589 
 2663   0.0000       7.464137       203.1095 
 2664   0.0000       7.467067       203.1892 
 2665   0.0000       7.469270       203.2492 
 2666   0.0000       7.470553       203.2841 
 2667   0.0000       7.477036       203.4605 
 2668   0.0000       7.482966       203.6218 
 2669   0.0000       7.484095       203.6526 
 2670   0.0000       7.487211       203.7374 
 2671   0.0000       7.491546       203.8553 
 2672   0.0000       7.493886       203.9190 
 2673   0.0000       7.501178       204.1174 
 2674   0.0000       7.502463       204.1524 
 2675   0.0000       7.506749       204.2690 
 2676   0.0000       7.511433       204.3965 
 2677   0.0000       7.513452       204.4514 
 2678   0.0000       7.513920       204.4642 
 2679   0.0000       7.519313       204.6109 
 2680   0.0000       7.523111       204.7143 
 2681   0.0000       7.527868       204.8437 
 2682   0.0000       7.529094       204.8771 
 2683   0.0000       7.530821       204.9241 
 2684   0.0000       7.532273       204.9636 
 2685   0.0000       7.533700       205.0024 
 2686   0.0000       7.536000       205.0650 
 2687   0.0000       7.537576       205.1079 
 2688   0.0000       7.539351       205.1562 
 2689   0.0000       7.542806       205.2502 
 2690   0.0000       7.548846       205.4145 
 2691   0.0000       7.552122       205.5037 
 2692   0.0000       7.554594       205.5709 
 2693   0.0000       7.558830       205.6862 
 2694   0.0000       7.561471       205.7581 
 2695   0.0000       7.566056       205.8828 
 2696   0.0000       7.567995       205.9356 
 2697   0.0000       7.570566       206.0056 
 2698   0.0000       7.573770       206.0928 
 2699   0.0000       7.579790       206.2566 
 2700   0.0000       7.582389       206.3273 
 2701   0.0000       7.588660       206.4979 
 2702   0.0000       7.590238       206.5409 
 2703   0.0000       7.593630       206.6332 
 2704   0.0000       7.595045       206.6717 
 2705   0.0000       7.598699       206.7711 
 2706   0.0000       7.602042       206.8621 
 2707   0.0000       7.602836       206.8837 
 2708   0.0000       7.605650       206.9603 
 2709   0.0000       7.606795       206.9914 
 2710   0.0000       7.616898       207.2663 
 2711   0.0000       7.617863       207.2926 
 2712   0.0000       7.622341       207.4144 
 2713   0.0000       7.626490       207.5273 
 2714   0.0000       7.628522       207.5826 
 2715   0.0000       7.631920       207.6751 
 2716   0.0000       7.635402       207.7698 
 2717   0.0000       7.639643       207.8853 
 2718   0.0000       7.640791       207.9165 
 2719   0.0000       7.644807       208.0258 
 2720   0.0000       7.647321       208.0942 
 2721   0.0000       7.652358       208.2312 
 2722   0.0000       7.655063       208.3048 
 2723   0.0000       7.657456       208.3700 
 2724   0.0000       7.662891       208.5179 
 2725   0.0000       7.668035       208.6579 
 2726   0.0000       7.673666       208.8111 
 2727   0.0000       7.675018       208.8479 
 2728   0.0000       7.678417       208.9403 
 2729   0.0000       7.687261       209.1810 
 2730   0.0000       7.689300       209.2365 
 2731   0.0000       7.693367       209.3472 
 2732   0.0000       7.696623       209.4358 
 2733   0.0000       7.697583       209.4619 
 2734   0.0000       7.699964       209.5267 
 2735   0.0000       7.703074       209.6113 
 2736   0.0000       7.709551       209.7876 
 2737   0.0000       7.713369       209.8914 
 2738   0.0000       7.714365       209.9185 
 2739   0.0000       7.715692       209.9546 
 2740   0.0000       7.722621       210.1432 
 2741   0.0000       7.723860       210.1769 
 2742   0.0000       7.727084       210.2646 
 2743   0.0000       7.727883       210.2864 
 2744   0.0000       7.730159       210.3483 
 2745   0.0000       7.737851       210.5576 
 2746   0.0000       7.744310       210.7334 
 2747   0.0000       7.746962       210.8056 
 2748   0.0000       7.749402       210.8719 
 2749   0.0000       7.752562       210.9579 
 2750   0.0000       7.758786       211.1273 
 2751   0.0000       7.762658       211.2327 
 2752   0.0000       7.765923       211.3215 
 2753   0.0000       7.767173       211.3555 
 2754   0.0000       7.769351       211.4148 
 2755   0.0000       7.776165       211.6002 
 2756   0.0000       7.779244       211.6840 
 2757   0.0000       7.780994       211.7316 
 2758   0.0000       7.782580       211.7748 
 2759   0.0000       7.790935       212.0021 
 2760   0.0000       7.792486       212.0443 
 2761   0.0000       7.800298       212.2569 
 2762   0.0000       7.802367       212.3132 
 2763   0.0000       7.806521       212.4262 
 2764   0.0000       7.810168       212.5255 
 2765   0.0000       7.814816       212.6520 
 2766   0.0000       7.817469       212.7241 
 2767   0.0000       7.821390       212.8308 
 2768   0.0000       7.825770       212.9500 
 2769   0.0000       7.827645       213.0010 
 2770   0.0000       7.837614       213.2723 
 2771   0.0000       7.840376       213.3475 
 2772   0.0000       7.841999       213.3916 
 2773   0.0000       7.846660       213.5185 
 2774   0.0000       7.848877       213.5788 
 2775   0.0000       7.851198       213.6419 
 2776   0.0000       7.852219       213.6697 
 2777   0.0000       7.858648       213.8447 
 2778   0.0000       7.861699       213.9277 
 2779   0.0000       7.867320       214.0807 
 2780   0.0000       7.870701       214.1727 
 2781   0.0000       7.875593       214.3058 
 2782   0.0000       7.878409       214.3824 
 2783   0.0000       7.880420       214.4371 
 2784   0.0000       7.883081       214.5096 
 2785   0.0000       7.887991       214.6432 
 2786   0.0000       7.890860       214.7212 
 2787   0.0000       7.897947       214.9141 
 2788   0.0000       7.902975       215.0509 
 2789   0.0000       7.909435       215.2267 
 2790   0.0000       7.911572       215.2848 
 2791   0.0000       7.915117       215.3813 
 2792   0.0000       7.917128       215.4360 
 2793   0.0000       7.919129       215.4904 
 2794   0.0000       7.922585       215.5845 
 2795   0.0000       7.924489       215.6363 
 2796   0.0000       7.930839       215.8091 
 2797   0.0000       7.936490       215.9629 
 2798   0.0000       7.938491       216.0173 
 2799   0.0000       7.941375       216.0958 
 2800   0.0000       7.944234       216.1736 
 2801   0.0000       7.947738       216.2690 
 2802   0.0000       7.952460       216.3975 
 2803   0.0000       7.953827       216.4346 
 2804   0.0000       7.958802       216.5700 
 2805   0.0000       7.962130       216.6606 
 2806   0.0000       7.963972       216.7107 
 2807   0.0000       7.965247       216.7454 
 2808   0.0000       7.967248       216.7998 
 2809   0.0000       7.974123       216.9869 
 2810   0.0000       7.976667       217.0562 
 2811   0.0000       7.977744       217.0854 
 2812   0.0000       7.980009       217.1471 
 2813   0.0000       7.984372       217.2658 
 2814   0.0000       7.985550       217.2979 
 2815   0.0000       7.989626       217.4088 
 2816   0.0000       7.991450       217.4584 
 2817   0.0000       7.992842       217.4963 
 2818   0.0000       7.995332       217.5641 
 2819   0.0000       7.998949       217.6625 
 2820   0.0000       8.003908       217.7974 
 2821   0.0000       8.006565       217.8697 
 2822   0.0000       8.007276       217.8890 
 2823   0.0000       8.009995       217.9631 
 2824   0.0000       8.011805       218.0123 
 2825   0.0000       8.022769       218.3107 
 2826   0.0000       8.025324       218.3802 
 2827   0.0000       8.027673       218.4441 
 2828   0.0000       8.030074       218.5094 
 2829   0.0000       8.032172       218.5665 
 2830   0.0000       8.033385       218.5995 
 2831   0.0000       8.036507       218.6845 
 2832   0.0000       8.039807       218.7743 
 2833   0.0000       8.043734       218.8811 
 2834   0.0000       8.046226       218.9490 
 2835   0.0000       8.047236       218.9764 
 2836   0.0000       8.048497       219.0107 
 2837   0.0000       8.053899       219.1577 
 2838   0.0000       8.059941       219.3221 
 2839   0.0000       8.060840       219.3466 
 2840   0.0000       8.067320       219.5229 
 2841   0.0000       8.075486       219.7451 
 2842   0.0000       8.086205       220.0368 
 2843   0.0000       8.088366       220.0956 
 2844   0.0000       8.093039       220.2228 
 2845   0.0000       8.098992       220.3848 
 2846   0.0000       8.102391       220.4773 
 2847   0.0000       8.106313       220.5840 
 2848   0.0000       8.107766       220.6235 
 2849   0.0000       8.112749       220.7591 
 2850   0.0000       8.114017       220.7936 
 2851   0.0000       8.117274       220.8823 
 2852   0.0000       8.121897       221.0080 
 2853   0.0000       8.130652       221.2463 
 2854   0.0000       8.134149       221.3414 
 2855   0.0000       8.136116       221.3950 
 2856   0.0000       8.138362       221.4561 
 2857   0.0000       8.141321       221.5366 
 2858   0.0000       8.143072       221.5843 
 2859   0.0000       8.144363       221.6194 
 2860   0.0000       8.149209       221.7513 
 2861   0.0000       8.154337       221.8908 
 2862   0.0000       8.157300       221.9714 
 2863   0.0000       8.159365       222.0276 
 2864   0.0000       8.161410       222.0832 
 2865   0.0000       8.162347       222.1088 
 2866   0.0000       8.168548       222.2775 
 2867   0.0000       8.169960       222.3159 
 2868   0.0000       8.173086       222.4010 
 2869   0.0000       8.177806       222.5294 
 2870   0.0000       8.181575       222.6320 
 2871   0.0000       8.190026       222.8619 
 2872   0.0000       8.191400       222.8993 
 2873   0.0000       8.192276       222.9232 
 2874   0.0000       8.194699       222.9891 
 2875   0.0000       8.197808       223.0737 
 2876   0.0000       8.200142       223.1372 
 2877   0.0000       8.202241       223.1943 
 2878   0.0000       8.204260       223.2493 
 2879   0.0000       8.209105       223.3811 
 2880   0.0000       8.210292       223.4134 
 2881   0.0000       8.212140       223.4637 
 2882   0.0000       8.217554       223.6110 
 2883   0.0000       8.220801       223.6994 
 2884   0.0000       8.222114       223.7351 
 2885   0.0000       8.223951       223.7851 
 2886   0.0000       8.225246       223.8203 
 2887   0.0000       8.228786       223.9166 
 2888   0.0000       8.230316       223.9583 
 2889   0.0000       8.232884       224.0282 
 2890   0.0000       8.234806       224.0805 
 2891   0.0000       8.238784       224.1887 
 2892   0.0000       8.243909       224.3282 
 2893   0.0000       8.248152       224.4436 
 2894   0.0000       8.249533       224.4812 
 2895   0.0000       8.251221       224.5271 
 2896   0.0000       8.255434       224.6418 
 2897   0.0000       8.264260       224.8820 
 2898   0.0000       8.267415       224.9678 
 2899   0.0000       8.270531       225.0526 
 2900   0.0000       8.272271       225.0999 
 2901   0.0000       8.276969       225.2278 
 2902   0.0000       8.279068       225.2849 
 2903   0.0000       8.282886       225.3888 
 2904   0.0000       8.289062       225.5568 
 2905   0.0000       8.295017       225.7189 
 2906   0.0000       8.299290       225.8352 
 2907   0.0000       8.301403       225.8927 
 2908   0.0000       8.304816       225.9855 
 2909   0.0000       8.306383       226.0282 
 2910   0.0000       8.310103       226.1294 
 2911   0.0000       8.313777       226.2294 
 2912   0.0000       8.320494       226.4122 
 2913   0.0000       8.328009       226.6167 
 2914   0.0000       8.331803       226.7199 
 2915   0.0000       8.338863       226.9120 
 2916   0.0000       8.340256       226.9499 
 2917   0.0000       8.343103       227.0274 
 2918   0.0000       8.345569       227.0945 
 2919   0.0000       8.349112       227.1909 
 2920   0.0000       8.349979       227.2145 
 2921   0.0000       8.356880       227.4023 
 2922   0.0000       8.358113       227.4358 
 2923   0.0000       8.362359       227.5513 
 2924   0.0000       8.366129       227.6539 
 2925   0.0000       8.368630       227.7220 
 2926   0.0000       8.370931       227.7846 
 2927   0.0000       8.374567       227.8836 
 2928   0.0000       8.377632       227.9670 
 2929   0.0000       8.380375       228.0416 
 2930   0.0000       8.385815       228.1896 
 2931   0.0000       8.386620       228.2115 
 2932   0.0000       8.388787       228.2705 
 2933   0.0000       8.390322       228.3123 
 2934   0.0000       8.392683       228.3765 
 2935   0.0000       8.394221       228.4184 
 2936   0.0000       8.395450       228.4518 
 2937   0.0000       8.398888       228.5454 
 2938   0.0000       8.399652       228.5661 
 2939   0.0000       8.401305       228.6111 
 2940   0.0000       8.403441       228.6692 
 2941   0.0000       8.408394       228.8040 
 2942   0.0000       8.409180       228.8254 
 2943   0.0000       8.411631       228.8921 
 2944   0.0000       8.413749       228.9497 
 2945   0.0000       8.415240       228.9903 
 2946   0.0000       8.418732       229.0853 
 2947   0.0000       8.420658       229.1378 
 2948   0.0000       8.425971       229.2823 
 2949   0.0000       8.426401       229.2940 
 2950   0.0000       8.427296       229.3184 
 2951   0.0000       8.428357       229.3473 
 2952   0.0000       8.429436       229.3766 
 2953   0.0000       8.431120       229.4224 
 2954   0.0000       8.434084       229.5031 
 2955   0.0000       8.439636       229.6542 
 2956   0.0000       8.440363       229.6740 
 2957   0.0000       8.444035       229.7739 
 2958   0.0000       8.445766       229.8210 
 2959   0.0000       8.450880       229.9601 
 2960   0.0000       8.453017       230.0183 
 2961   0.0000       8.456210       230.1052 
 2962   0.0000       8.459979       230.2077 
 2963   0.0000       8.461556       230.2506 
 2964   0.0000       8.465725       230.3641 
 2965   0.0000       8.467760       230.4195 
 2966   0.0000       8.473636       230.5794 
 2967   0.0000       8.476644       230.6612 
 2968   0.0000       8.479073       230.7273 
 2969   0.0000       8.482837       230.8297 
 2970   0.0000       8.484419       230.8728 
 2971   0.0000       8.488716       230.9897 
 2972   0.0000       8.493867       231.1299 
 2973   0.0000       8.494639       231.1509 
 2974   0.0000       8.498163       231.2468 
 2975   0.0000       8.498838       231.2651 
 2976   0.0000       8.502359       231.3609 
 2977   0.0000       8.505696       231.4517 
 2978   0.0000       8.509321       231.5504 
 2979   0.0000       8.509400       231.5525 
 2980   0.0000       8.513695       231.6694 
 2981   0.0000       8.514738       231.6978 
 2982   0.0000       8.521781       231.8895 
 2983   0.0000       8.522555       231.9105 
 2984   0.0000       8.524618       231.9667 
 2985   0.0000       8.528782       232.0800 
 2986   0.0000       8.530164       232.1176 
 2987   0.0000       8.532360       232.1773 
 2988   0.0000       8.536374       232.2866 
 2989   0.0000       8.538794       232.3524 
 2990   0.0000       8.541731       232.4323 
 2991   0.0000       8.544565       232.5094 
 2992   0.0000       8.545434       232.5331 
 2993   0.0000       8.548508       232.6167 
 2994   0.0000       8.551454       232.6969 
 2995   0.0000       8.556413       232.8318 
 2996   0.0000       8.557057       232.8494 
 2997   0.0000       8.560076       232.9315 
 2998   0.0000       8.561441       232.9687 
 2999   0.0000       8.567869       233.1436 
 3000   0.0000       8.571880       233.2527 
 3001   0.0000       8.574242       233.3170 
 3002   0.0000       8.574787       233.3318 
 3003   0.0000       8.580712       233.4930 
 3004   0.0000       8.582145       233.5320 
 3005   0.0000       8.585480       233.6228 
 3006   0.0000       8.588282       233.6990 
 3007   0.0000       8.589479       233.7316 
 3008   0.0000       8.593153       233.8316 
 3009   0.0000       8.597065       233.9380 
 3010   0.0000       8.599763       234.0115 
 3011   0.0000       8.602503       234.0860 
 3012   0.0000       8.604181       234.1317 
 3013   0.0000       8.605598       234.1702 
 3014   0.0000       8.610219       234.2960 
 3015   0.0000       8.612963       234.3706 
 3016   0.0000       8.615150       234.4301 
 3017   0.0000       8.616654       234.4711 
 3018   0.0000       8.622603       234.6330 
 3019   0.0000       8.625352       234.7078 
 3020   0.0000       8.627221       234.7586 
 3021   0.0000       8.635669       234.9885 
 3022   0.0000       8.637639       235.0421 
 3023   0.0000       8.641897       235.1580 
 3024   0.0000       8.642742       235.1810 
 3025   0.0000       8.643668       235.2062 
 3026   0.0000       8.650547       235.3934 
 3027   0.0000       8.652043       235.4341 
 3028   0.0000       8.656205       235.5473 
 3029   0.0000       8.659737       235.6434 
 3030   0.0000       8.664842       235.7823 
 3031   0.0000       8.669159       235.8998 
 3032   0.0000       8.671728       235.9697 
 3033   0.0000       8.674858       236.0549 
 3034   0.0000       8.676137       236.0897 
 3035   0.0000       8.677707       236.1324 
 3036   0.0000       8.681345       236.2314 
 3037   0.0000       8.685109       236.3338 
 3038   0.0000       8.686799       236.3798 
 3039   0.0000       8.690567       236.4823 
 3040   0.0000       8.693404       236.5596 
 3041   0.0000       8.694741       236.5959 
 3042   0.0000       8.699386       236.7223 
 3043   0.0000       8.708118       236.9599 
 3044   0.0000       8.709865       237.0075 
 3045   0.0000       8.711191       237.0436 
 3046   0.0000       8.717254       237.2085 
 3047   0.0000       8.723440       237.3769 
 3048   0.0000       8.727150       237.4778 
 3049   0.0000       8.731085       237.5849 
 3050   0.0000       8.733615       237.6537 
 3051   0.0000       8.736441       237.7306 
 3052   0.0000       8.742215       237.8878 
 3053   0.0000       8.744809       237.9584 
 3054   0.0000       8.746592       238.0069 
 3055   0.0000       8.750207       238.1052 
 3056   0.0000       8.756103       238.2657 
 3057   0.0000       8.757844       238.3130 
 3058   0.0000       8.763858       238.4767 
 3059   0.0000       8.767769       238.5831 
 3060   0.0000       8.770882       238.6678 
 3061   0.0000       8.774938       238.7782 
 3062   0.0000       8.776639       238.8245 
 3063   0.0000       8.783856       239.0209 
 3064   0.0000       8.794478       239.3099 
 3065   0.0000       8.795653       239.3419 
 3066   0.0000       8.800832       239.4828 
 3067   0.0000       8.806225       239.6296 
 3068   0.0000       8.808474       239.6908 
 3069   0.0000       8.813264       239.8211 
 3070   0.0000       8.818445       239.9621 
 3071   0.0000       8.825121       240.1437 
 3072   0.0000       8.826613       240.1843 
 3073   0.0000       8.831128       240.3072 
 3074   0.0000       8.836659       240.4577 
 3075   0.0000       8.837395       240.4777 
 3076   0.0000       8.838625       240.5112 
 3077   0.0000       8.848601       240.7827 
 3078   0.0000       8.853780       240.9236 
 3079   0.0000       8.856528       240.9984 
 3080   0.0000       8.859029       241.0664 
 3081   0.0000       8.867507       241.2971 
 3082   0.0000       8.872265       241.4266 
 3083   0.0000       8.872834       241.4421 
 3084   0.0000       8.879785       241.6312 
 3085   0.0000       8.885436       241.7850 
 3086   0.0000       8.887214       241.8334 
 3087   0.0000       8.889384       241.8924 
 3088   0.0000       8.898726       242.1467 
 3089   0.0000       8.902348       242.2452 
 3090   0.0000       8.905347       242.3268 
 3091   0.0000       8.906968       242.3709 
 3092   0.0000       8.909157       242.4305 
 3093   0.0000       8.912588       242.5238 
 3094   0.0000       8.915759       242.6101 
 3095   0.0000       8.922683       242.7985 
 3096   0.0000       8.925677       242.8800 
 3097   0.0000       8.931316       243.0335 
 3098   0.0000       8.933885       243.1034 
 3099   0.0000       8.938660       243.2333 
 3100   0.0000       8.940406       243.2808 
 3101   0.0000       8.942670       243.3424 
 3102   0.0000       8.948605       243.5039 
 3103   0.0000       8.951019       243.5696 
 3104   0.0000       8.952091       243.5988 
 3105   0.0000       8.955207       243.6836 
 3106   0.0000       8.957273       243.7398 
 3107   0.0000       8.959932       243.8121 
 3108   0.0000       8.965054       243.9515 
 3109   0.0000       8.971405       244.1243 
 3110   0.0000       8.974623       244.2119 
 3111   0.0000       8.978779       244.3250 
 3112   0.0000       8.981416       244.3968 
 3113   0.0000       8.989574       244.6187 
 3114   0.0000       8.991743       244.6778 
 3115   0.0000       8.992301       244.6930 
 3116   0.0000       8.994482       244.7523 
 3117   0.0000       8.997837       244.8436 
 3118   0.0000       9.000977       244.9290 
 3119   0.0000       9.004917       245.0362 
 3120   0.0000       9.009530       245.1618 
 3121   0.0000       9.014011       245.2837 
 3122   0.0000       9.018770       245.4132 
 3123   0.0000       9.022972       245.5275 
 3124   0.0000       9.025503       245.5964 
 3125   0.0000       9.026409       245.6211 
 3126   0.0000       9.032697       245.7922 
 3127   0.0000       9.032924       245.7984 
 3128   0.0000       9.039364       245.9736 
 3129   0.0000       9.041029       246.0189 
 3130   0.0000       9.042671       246.0636 
 3131   0.0000       9.046103       246.1570 
 3132   0.0000       9.050613       246.2797 
 3133   0.0000       9.054937       246.3974 
 3134   0.0000       9.061214       246.5682 
 3135   0.0000       9.064233       246.6503 
 3136   0.0000       9.066018       246.6989 
 3137   0.0000       9.070922       246.8323 
 3138   0.0000       9.075029       246.9441 
 3139   0.0000       9.079199       247.0576 
 3140   0.0000       9.082402       247.1447 
 3141   0.0000       9.083808       247.1830 
 3142   0.0000       9.089213       247.3301 
 3143   0.0000       9.091156       247.3829 
 3144   0.0000       9.094992       247.4873 
 3145   0.0000       9.100902       247.6481 
 3146   0.0000       9.104921       247.7575 
 3147   0.0000       9.107440       247.8260 
 3148   0.0000       9.112875       247.9739 
 3149   0.0000       9.119194       248.1459 
 3150   0.0000       9.124308       248.2850 
 3151   0.0000       9.125699       248.3229 
 3152   0.0000       9.127106       248.3612 
 3153   0.0000       9.133585       248.5375 
 3154   0.0000       9.137639       248.6478 
 3155   0.0000       9.141616       248.7560 
 3156   0.0000       9.148785       248.9511 
 3157   0.0000       9.156725       249.1672 
 3158   0.0000       9.160200       249.2617 
 3159   0.0000       9.167573       249.4623 
 3160   0.0000       9.173741       249.6302 
 3161   0.0000       9.175156       249.6687 
 3162   0.0000       9.176464       249.7043 
 3163   0.0000       9.184427       249.9210 
 3164   0.0000       9.186601       249.9801 
 3165   0.0000       9.193517       250.1683 
 3166   0.0000       9.197171       250.2677 
 3167   0.0000       9.205709       250.5001 
 3168   0.0000       9.219338       250.8709 
 3169   0.0000       9.226845       251.0752 
 3170   0.0000       9.233619       251.2596 
 3171   0.0000       9.248659       251.6688 
 3172   0.0000       9.263605       252.0755 
 3173   0.0000       9.269803       252.2442 
 3174   0.0000       9.280697       252.5406 
 3175   0.0000       9.301702       253.1122 
 3176   0.0000       9.302841       253.1432 
 3177   0.0000       9.314017       253.4473 
 3178   0.0000       9.328469       253.8406 
 3179   0.0000       9.336565       254.0608 
 3180   0.0000       9.351898       254.4781 
 3181   0.0000       9.370061       254.9723 
 3182   0.0000       9.373820       255.0746 
 3183   0.0000       9.385582       255.3947 
 3184   0.0000       9.391713       255.5615 
 3185   0.0000       9.402723       255.8611 
 3186   0.0000       9.406372       255.9604 
 3187   0.0000       9.409824       256.0543 
 3188   0.0000       9.417834       256.2723 
 3189   0.0000       9.419428       256.3157 
 3190   0.0000       9.427668       256.5399 
 3191   0.0000       9.438477       256.8340 
 3192   0.0000       9.448017       257.0936 
 3193   0.0000       9.454757       257.2770 
 3194   0.0000       9.463343       257.5107 
 3195   0.0000       9.478295       257.9175 
 3196   0.0000       9.479928       257.9619 
 3197   0.0000       9.496254       258.4062 
 3198   0.0000       9.508503       258.7395 
 3199   0.0000       9.513151       258.8660 
 3200   0.0000       9.520451       259.0646 
 3201   0.0000       9.532291       259.3868 
 3202   0.0000       9.540651       259.6143 
 3203   0.0000       9.551212       259.9017 
 3204   0.0000       9.556099       260.0347 
 3205   0.0000       9.563160       260.2268 
 3206   0.0000       9.564408       260.2608 
 3207   0.0000       9.569119       260.3890 
 3208   0.0000       9.576887       260.6004 
 3209   0.0000       9.581128       260.7157 
 3210   0.0000       9.584308       260.8023 
 3211   0.0000       9.593265       261.0460 
 3212   0.0000       9.605339       261.3746 
 3213   0.0000       9.610501       261.5150 
 3214   0.0000       9.616507       261.6784 
 3215   0.0000       9.621578       261.8164 
 3216   0.0000       9.624953       261.9083 
 3217   0.0000       9.633333       262.1363 
 3218   0.0000       9.641271       262.3523 
 3219   0.0000       9.651711       262.6364 
 3220   0.0000       9.671608       263.1778 
 3221   0.0000       9.690383       263.6887 
 3222   0.0000       9.696991       263.8685 
 3223   0.0000       9.698002       263.8960 
 3224   0.0000       9.707131       264.1445 
 3225   0.0000       9.713595       264.3204 
 3226   0.0000       9.715683       264.3772 
 3227   0.0000       9.722869       264.5727 
 3228   0.0000       9.724721       264.6231 
 3229   0.0000       9.728952       264.7382 
 3230   0.0000       9.737247       264.9640 
 3231   0.0000       9.741093       265.0686 
 3232   0.0000       9.742698       265.1123 
 3233   0.0000       9.750349       265.3205 
 3234   0.0000       9.761645       265.6279 
 3235   0.0000       9.768307       265.8091 
 3236   0.0000       9.769326       265.8369 
 3237   0.0000       9.773901       265.9614 
 3238   0.0000       9.781121       266.1578 
 3239   0.0000       9.786061       266.2923 
 3240   0.0000       9.791544       266.4415 
 3241   0.0000       9.795560       266.5507 
 3242   0.0000       9.797969       266.6163 
 3243   0.0000       9.799556       266.6595 
 3244   0.0000       9.801822       266.7211 
 3245   0.0000       9.805628       266.8247 
 3246   0.0000       9.811997       266.9980 
 3247   0.0000       9.816626       267.1240 
 3248   0.0000       9.817264       267.1413 
 3249   0.0000       9.821300       267.2512 
 3250   0.0000       9.826882       267.4031 
 3251   0.0000       9.831528       267.5295 
 3252   0.0000       9.834511       267.6106 
 3253   0.0000       9.838784       267.7269 
 3254   0.0000       9.843662       267.8597 
 3255   0.0000       9.846765       267.9441 
 3256   0.0000       9.856279       268.2030 
 3257   0.0000       9.861524       268.3457 
 3258   0.0000       9.867420       268.5062 
 3259   0.0000       9.872389       268.6413 
 3260   0.0000       9.878686       268.8127 
 3261   0.0000       9.881024       268.8763 
 3262   0.0000       9.888274       269.0736 
 3263   0.0000       9.891561       269.1631 
 3264   0.0000       9.893923       269.2273 
 3265   0.0000       9.897281       269.3187 
 3266   0.0000       9.898207       269.3439 
 3267   0.0000       9.899773       269.3865 
 3268   0.0000       9.905017       269.5292 
 3269   0.0000       9.907087       269.5855 
 3270   0.0000       9.909901       269.6621 
 3271   0.0000       9.912189       269.7244 
 3272   0.0000       9.915650       269.8185 
 3273   0.0000       9.918225       269.8886 
 3274   0.0000       9.921796       269.9858 
 3275   0.0000       9.928753       270.1751 
 3276   0.0000       9.931239       270.2428 
 3277   0.0000       9.934485       270.3311 
 3278   0.0000       9.946493       270.6578 
 3279   0.0000       9.958127       270.9744 
 3280   0.0000       9.960522       271.0396 
 3281   0.0000       9.970248       271.3042 
 3282   0.0000       9.974441       271.4183 
 3283   0.0000       9.982847       271.6471 
 3284   0.0000       9.986603       271.7493 
 3285   0.0000       9.997196       272.0375 
 3286   0.0000       9.998138       272.0632 
 3287   0.0000      10.004531       272.2371 
 3288   0.0000      10.006241       272.2837 
 3289   0.0000      10.011785       272.4345 
 3290   0.0000      10.019717       272.6504 
 3291   0.0000      10.024632       272.7841 
 3292   0.0000      10.028872       272.8995 
 3293   0.0000      10.039526       273.1894 
 3294   0.0000      10.041573       273.2451 
 3295   0.0000      10.056047       273.6390 
 3296   0.0000      10.060445       273.7586 
 3297   0.0000      10.073504       274.1140 
 3298   0.0000      10.078099       274.2390 
 3299   0.0000      10.085618       274.4436 
 3300   0.0000      10.088089       274.5108 
 3301   0.0000      10.094081       274.6739 
 3302   0.0000      10.104394       274.9545 
 3303   0.0000      10.107570       275.0410 
 3304   0.0000      10.110767       275.1280 
 3305   0.0000      10.122700       275.4527 
 3306   0.0000      10.127680       275.5882 
 3307   0.0000      10.131269       275.6858 
 3308   0.0000      10.137521       275.8560 
 3309   0.0000      10.140907       275.9481 
 3310   0.0000      10.145362       276.0693 
 3311   0.0000      10.152046       276.2512 
 3312   0.0000      10.161618       276.5117 
 3313   0.0000      10.166655       276.6488 
 3314   0.0000      10.182223       277.0724 
 3315   0.0000      10.188598       277.2459 
 3316   0.0000      10.193701       277.3847 
 3317   0.0000      10.204010       277.6652 
 3318   0.0000      10.218433       278.0577 
 3319   0.0000      10.220684       278.1189 
 3320   0.0000      10.238078       278.5923 
 3321   0.0000      10.241163       278.6762 
 3322   0.0000      10.249969       278.9158 
 3323   0.0000      10.253712       279.0177 
 3324   0.0000      10.255722       279.0724 
 3325   0.0000      10.260643       279.2063 
 3326   0.0000      10.270465       279.4736 
 3327   0.0000      10.281117       279.7634 
 3328   0.0000      10.286482       279.9094 
 3329   0.0000      10.308124       280.4983 
 3330   0.0000      10.313514       280.6450 
 3331   0.0000      10.336390       281.2675 
 3332   0.0000      10.346479       281.5420 
 3333   0.0000      10.356847       281.8241 
 3334   0.0000      10.363724       282.0113 
 3335   0.0000      10.373793       282.2853 
 3336   0.0000      10.376415       282.3566 
 3337   0.0000      10.389312       282.7076 
 3338   0.0000      10.394040       282.8362 
 3339   0.0000      10.399317       282.9798 
 3340   0.0000      10.404710       283.1266 
 3341   0.0000      10.407357       283.1986 
 3342   0.0000      10.410322       283.2793 
 3343   0.0000      10.411725       283.3174 
 3344   0.0000      10.416389       283.4444 
 3345   0.0000      10.419256       283.5224 
 3346   0.0000      10.421464       283.5825 
 3347   0.0000      10.424276       283.6590 
 3348   0.0000      10.425804       283.7006 
 3349   0.0000      10.428863       283.7838 
 3350   0.0000      10.438949       284.0582 
 3351   0.0000      10.449853       284.3550 
 3352   0.0000      10.450658       284.3769 
 3353   0.0000      10.456160       284.5266 
 3354   0.0000      10.460151       284.6352 
 3355   0.0000      10.468876       284.8726 
 3356   0.0000      10.474319       285.0207 
 3357   0.0000      10.479518       285.1622 
 3358   0.0000      10.490576       285.4631 
 3359   0.0000      10.501551       285.7617 
 3360   0.0000      10.511485       286.0320 
 3361   0.0000      10.520396       286.2745 
 3362   0.0000      10.532701       286.6094 
 3363   0.0000      10.549491       287.0662 
 3364   0.0000      10.559195       287.3303 
 3365   0.0000      10.567541       287.5574 
 3366   0.0000      10.572192       287.6840 
 3367   0.0000      10.595674       288.3230 
 3368   0.0000      10.602809       288.5171 
 3369   0.0000      10.628143       289.2065 
 3370   0.0000      10.633615       289.3554 
 3371   0.0000      10.636297       289.4284 
 3372   0.0000      10.655289       289.9452 
 3373   0.0000      10.657944       290.0174 
 3374   0.0000      10.673030       290.4279 
 3375   0.0000      10.707225       291.3584 
 3376   0.0000      10.724573       291.8305 
 3377   0.0000      10.740835       292.2730 
 3378   0.0000      10.742001       292.3047 
 3379   0.0000      10.762622       292.8658 
 3380   0.0000      10.764529       292.9177 
 3381   0.0000      10.771633       293.1110 
 3382   0.0000      10.780726       293.3585 
 3383   0.0000      10.787501       293.5428 
 3384   0.0000      10.799611       293.8724 
 3385   0.0000      10.802398       293.9482 
 3386   0.0000      10.808315       294.1092 
 3387   0.0000      10.822689       294.5003 
 3388   0.0000      10.828019       294.6454 
 3389   0.0000      10.840167       294.9759 
 3390   0.0000      10.844117       295.0834 
 3391   0.0000      10.874177       295.9014 
 3392   0.0000      10.874773       295.9176 
 3393   0.0000      10.890855       296.3552 
 3394   0.0000      10.901820       296.6536 
 3395   0.0000      10.933665       297.5201 
 3396   0.0000      10.955270       298.1080 
 3397   0.0000      10.967872       298.4510 
 3398   0.0000      10.974346       298.6271 
 3399   0.0000      11.027264       300.0671 
 3400   0.0000      11.042893       300.4924 
 3401   0.0000      11.065938       301.1195 
 3402   0.0000      11.144946       303.2694 
 3403   0.0000      11.151193       303.4394 
 3404   0.0000      11.209153       305.0166 
 3405   0.0000      11.227866       305.5258 
 3406   0.0000      11.273467       306.7666 
 3407   0.0000      11.328509       308.2644 
 3408   0.0000      11.360127       309.1248 
 3409   0.0000      11.376785       309.5781 
 3410   0.0000      11.379984       309.6651 
 3411   0.0000      11.410519       310.4960 
 3412   0.0000      11.460818       311.8647 
 3413   0.0000      11.541745       314.0668 
 3414   0.0000      11.575268       314.9791 
 3415   0.0000      11.580808       315.1298 
 3416   0.0000      11.597778       315.5916 
 3417   0.0000      11.626991       316.3865 
 3418   0.0000      11.641155       316.7719 
 3419   0.0000      11.670341       317.5661 
 3420   0.0000      11.712033       318.7006 
 3421   0.0000      11.725806       319.0754 
 3422   0.0000      11.734352       319.3080 
 3423   0.0000      11.749486       319.7198 
 3424   0.0000      11.754165       319.8471 
 3425   0.0000      11.770326       320.2869 
 3426   0.0000      11.788636       320.7851 
 3427   0.0000      11.817369       321.5669 
 3428   0.0000      11.889489       323.5295 
 3429   0.0000      11.917581       324.2939 
 3430   0.0000      11.967907       325.6633 
 3431   0.0000      12.020479       327.0939 
 3432   0.0000      12.066459       328.3450 
 3433   0.0000      12.083143       328.7990 
 3434   0.0000      12.104695       329.3855 
 3435   0.0000      12.106652       329.4388 
 3436   0.0000      12.130499       330.0877 
 3437   0.0000      12.151011       330.6458 
 3438   0.0000      12.162919       330.9699 
 3439   0.0000      12.184968       331.5698 
 3440   0.0000      12.222990       332.6045 
 3441   0.0000      12.234568       332.9195 
 3442   0.0000      12.258499       333.5707 
 3443   0.0000      12.264561       333.7357 
 3444   0.0000      12.284759       334.2853 
 3445   0.0000      12.294380       334.5471 
 3446   0.0000      12.324752       335.3735 
 3447   0.0000      12.326723       335.4272 
 3448   0.0000      12.335454       335.6648 
 3449   0.0000      12.341630       335.8328 
 3450   0.0000      12.373592       336.7026 
 3451   0.0000      12.390223       337.1551 
 3452   0.0000      12.403581       337.5186 
 3453   0.0000      12.412415       337.7590 
 3454   0.0000      12.419651       337.9559 
 3455   0.0000      12.448691       338.7461 
 3456   0.0000      12.469659       339.3167 
 3457   0.0000      12.490536       339.8848 
 3458   0.0000      12.495909       340.0310 
 3459   0.0000      12.525375       340.8328 
 3460   0.0000      12.540301       341.2389 
 3461   0.0000      12.549252       341.4825 
 3462   0.0000      12.582181       342.3786 
 3463   0.0000      12.586931       342.5078 
 3464   0.0000      12.606435       343.0385 
 3465   0.0000      12.611253       343.1696 
 3466   0.0000      12.651744       344.2715 
 3467   0.0000      12.679160       345.0175 
 3468   0.0000      12.701281       345.6194 
 3469   0.0000      12.717325       346.0560 
 3470   0.0000      12.721717       346.1755 
 3471   0.0000      12.746255       346.8432 
 3472   0.0000      12.759962       347.2162 
 3473   0.0000      12.789441       348.0184 
 3474   0.0000      12.806350       348.4785 
 3475   0.0000      12.839823       349.3894 
 3476   0.0000      12.873750       350.3125 
 3477   0.0000      12.897401       350.9561 
 3478   0.0000      12.928232       351.7951 
 3479   0.0000      12.941727       352.1623 
 3480   0.0000      13.019205       354.2706 
 3481   0.0000      13.121140       357.0444 
 3482   0.0000      13.148357       357.7850 
 3483   0.0000      13.162088       358.1586 
 3484   0.0000      13.173360       358.4654 
 3485   0.0000      13.186802       358.8311 
 3486   0.0000      13.203125       359.2753 
 3487   0.0000      13.243221       360.3664 
 3488   0.0000      13.295425       361.7869 
 3489   0.0000      13.327643       362.6636 
 3490   0.0000      13.333752       362.8298 
 3491   0.0000      13.341122       363.0304 
 3492   0.0000      13.353442       363.3656 
 3493   0.0000      13.382012       364.1431 
 3494   0.0000      13.410872       364.9284 
 3495   0.0000      13.445984       365.8838 
 3496   0.0000      13.456007       366.1566 
 3497   0.0000      13.687830       372.4648 
 3498   0.0000      13.713082       373.1519 
 3499   0.0000      13.731234       373.6459 
 3500   0.0000      14.299581       389.1114 
 3501   0.0000      14.385128       391.4392 
 3502   0.0000      14.454493       393.3268 
 3503   0.0000      14.511574       394.8800 
 3504   0.0000      14.568340       396.4247 
 3505   0.0000      14.711738       400.3267 
 3506   0.0000      14.796089       402.6220 
 3507   0.0000      14.837118       403.7385 
 3508   0.0000      15.105828       411.0505 
 3509   0.0000      15.170954       412.8226 
 3510   0.0000      28.138473       765.6868 
 3511   0.0000      28.231749       768.2250 
 3512   0.0000      28.384277       772.3754 
 3513   0.0000      28.516213       775.9656 
 3514   0.0000      28.589497       777.9598 
 3515   0.0000      28.706697       781.1489 
 3516   0.0000      28.728732       781.7485 
 3517   0.0000      28.749898       782.3245 
 3518   0.0000      28.763759       782.7017 
 3519   0.0000      28.787952       783.3600 
 3520   0.0000      28.813226       784.0477 
 3521   0.0000      28.816828       784.1458 
 3522   0.0000      28.821338       784.2685 
 3523   0.0000      28.905308       786.5534 
 3524   0.0000      28.909641       786.6713 
 3525   0.0000      29.112963       792.2040 
 3526   0.0000      29.127188       792.5911 
 3527   0.0000      29.158395       793.4403 
 3528   0.0000      29.173007       793.8379 
 3529   0.0000      29.180587       794.0442 
 3530   0.0000      29.204403       794.6922 
 3531   0.0000      29.242936       795.7408 
 3532   0.0000      29.246398       795.8349 
 3533   0.0000      29.262981       796.2862 
 3534   0.0000      29.279684       796.7407 
 3535   0.0000      29.397003       799.9331 
 3536   0.0000      29.403362       800.1062 
 3537   0.0000      29.415921       800.4479 
 3538   0.0000      29.430973       800.8575 
 3539   0.0000      29.447682       801.3122 
 3540   0.0000      29.477711       802.1293 
 3541   0.0000      29.560744       804.3887 
 3542   0.0000      29.563854       804.4734 
 3543   0.0000      29.573802       804.7441 
 3544   0.0000      29.595414       805.3322 
 3545   0.0000      29.604544       805.5806 
 3546   0.0000      38.625195      1051.0450 
 3547   0.0000      38.820051      1056.3473 
 3548   0.0000      48.523234      1320.3843 
 3549   0.0000      48.662776      1324.1814 
 3550   0.0000      48.684331      1324.7680 
 3551   0.0000      48.801604      1327.9592 
 3552   0.0000     148.966628      4053.5880 
 3553   0.0000     149.068464      4056.3591 
 3554   0.0000     149.230548      4060.7696 
 3555   0.0000     149.372642      4064.6362 
 3556   0.0000     149.386099      4065.0024 
 3557   0.0000     149.495213      4067.9716 
 3558   0.0000     149.553719      4069.5636 
 3559   0.0000     149.555698      4069.6174 
 3560   0.0000     149.581896      4070.3303 
 3561   0.0000     149.611883      4071.1463 
 3562   0.0000     149.642282      4071.9735 
 3563   0.0000     149.653798      4072.2869 
 3564   0.0000     149.663477      4072.5503 
 3565   0.0000     149.716415      4073.9908 
 3566   0.0000     149.736912      4074.5485 
 3567   0.0000     149.899182      4078.9641 
 3568   0.0000     149.925978      4079.6933 
 3569   0.0000     149.952079      4080.4035 
 3570   0.0000     149.976837      4081.0772 
 3571   0.0000     150.006551      4081.8858 
 3572   0.0000     150.018601      4082.2137 
 3573   0.0000     150.024394      4082.3713 
 3574   0.0000     150.026916      4082.4399 
 3575   0.0000     150.060758      4083.3608 
 3576   0.0000     150.067264      4083.5379 
 3577   0.0000     150.253107      4088.5949 
 3578   0.0000     150.263321      4088.8728 
 3579   0.0000     150.286945      4089.5157 
 3580   0.0000     150.289294      4089.5796 
 3581   0.0000     150.305622      4090.0239 
 3582   0.0000     150.340821      4090.9817 
 3583   0.0000     150.368018      4091.7218 
 3584   0.0000     150.381835      4092.0978 
 3585   0.0000     150.410089      4092.8666 
 3586   0.0000     150.420738      4093.1564 
 3587   0.0000     150.429789      4093.4027 
 3588   0.0000     200.079581      5444.4422 
 3589   0.0000     200.329744      5451.2495 
 3590   0.0000     255.938021      6964.4276 
 3591   0.0000     256.099421      6968.8195 
 3592   0.0000     256.118845      6969.3481 
 3593   0.0000     256.258383      6973.1451 

                    ********************************
                    * MULLIKEN POPULATION ANALYSIS *
                    ********************************

-----------------------
MULLIKEN ATOMIC CHARGES
-----------------------
   0 O :   -0.548761
   1 O :   -0.262425
   2 N :   -0.306558
   3 N :   -0.037123
   4 C :    0.344740
   5 C :    0.322089
   6 H :   -0.013574
   7 C :    0.181526
   8 C :   -0.265407
   9 H :    0.140862
  10 C :   -0.131164
  11 H :    0.154485
  12 C :   -0.125449
  13 H :    0.147753
  14 C :   -0.129793
  15 H :    0.149385
  16 C :   -0.156961
  17 H :    0.091804
  18 C :    0.020056
  19 C :   -0.248572
  20 H :    0.086862
  21 H :    0.117293
  22 H :    0.107624
  23 C :   -0.249939
  24 H :    0.111836
  25 H :    0.113319
  26 H :    0.086868
  27 C :   -0.292444
  28 H :    0.114774
  29 H :    0.108071
  30 H :    0.118945
  31 C :    0.149933
  32 C :   -0.014499
  33 C :   -0.060353
  34 H :    0.100583
  35 C :   -0.150736
  36 H :    0.147542
  37 C :   -0.115505
  38 H :    0.156031
  39 C :   -0.173835
  40 H :    0.107937
  41 C :   -0.082441
  42 C :   -0.244965
  43 H :    0.102352
  44 H :    0.108373
  45 H :    0.106008
  46 C :   -0.286637
  47 H :    0.117698
  48 H :    0.126542
  49 H :    0.113332
  50 C :   -0.256602
  51 H :    0.110052
  52 H :    0.108583
  53 H :    0.096032
  54 C :    0.223666
  55 C :    0.143897
  56 C :   -0.093990
  57 H :    0.131719
  58 C :   -0.136069
  59 H :    0.153114
  60 C :   -0.099397
  61 H :    0.147842
  62 C :   -0.125833
  63 H :    0.158405
  64 C :   -0.162614
  65 H :    0.131497
  66 H :    0.191554
  67 O :   -0.620787
  68 C :    0.391799
  69 C :   -0.038811
  70 C :   -0.085608
  71 H :    0.102912
  72 C :   -0.144101
  73 H :    0.144184
  74 C :   -0.106963
  75 H :    0.142480
  76 C :   -0.142234
  77 H :    0.143089
  78 C :   -0.113440
  79 H :    0.109812
  80 O :   -0.638023
  81 H :    0.176352
Sum of atomic charges:   -0.0000000

--------------------------------
MULLIKEN REDUCED ORBITAL CHARGES
--------------------------------
  0 O s       :     3.852707  s :     3.852707
      pz      :     1.800861  p :     4.659684
      px      :     1.532818
      py      :     1.326004
      dz2     :     0.003520  d :     0.032674
      dxz     :     0.001017
      dyz     :     0.009280
      dx2y2   :     0.008870
      dxy     :     0.009987
      f0      :     0.000425  f :     0.003511
      f+1     :     0.000127
      f-1     :     0.000534
      f+2     :     0.000550
      f-2     :     0.000131
      f+3     :     0.000953
      f-3     :     0.000790
      g0      :     0.000012  g :     0.000185
      g+1     :     0.000001
      g-1     :     0.000022
      g+2     :     0.000024
      g-2     :     0.000009
      g+3     :     0.000007
      g-3     :     0.000014
      g+4     :     0.000048
      g-4     :     0.000047
  1 O s       :     3.737945  s :     3.737945
      pz      :     1.375175  p :     4.481538
      px      :     1.419448
      py      :     1.686915
      dz2     :     0.012213  d :     0.038769
      dxz     :     0.008839
      dyz     :     0.007081
      dx2y2   :     0.005103
      dxy     :     0.005533
      f0      :     0.000843  f :     0.003950
      f+1     :     0.000709
      f-1     :     0.000478
      f+2     :     0.000712
      f-2     :     0.000625
      f+3     :     0.000251
      f-3     :     0.000331
      g0      :     0.000021  g :     0.000224
      g+1     :     0.000048
      g-1     :     0.000021
      g+2     :     0.000031
      g-2     :     0.000042
      g+3     :     0.000022
      g-3     :     0.000031
      g+4     :     0.000004
      g-4     :     0.000005
  2 N s       :     3.580537  s :     3.580537
      pz      :     1.028596  p :     3.656267
      px      :     1.458809
      py      :     1.168862
      dz2     :     0.018198  d :     0.060690
      dxz     :     0.013441
      dyz     :     0.015136
      dx2y2   :     0.007839
      dxy     :     0.006075
      f0      :     0.002254  f :     0.008558
      f+1     :     0.001573
      f-1     :     0.001521
      f+2     :     0.000991
      f-2     :     0.001295
      f+3     :     0.000475
      f-3     :     0.000448
      g0      :     0.000056  g :     0.000507
      g+1     :     0.000043
      g-1     :     0.000146
      g+2     :     0.000094
      g-2     :     0.000103
      g+3     :     0.000026
      g-3     :     0.000021
      g+4     :     0.000005
      g-4     :     0.000012
  3 N s       :     3.494086  s :     3.494086
      pz      :     1.106503  p :     3.434505
      px      :     1.139559
      py      :     1.188442
      dz2     :     0.020125  d :     0.099792
      dxz     :     0.024194
      dyz     :     0.020891
      dx2y2   :     0.013781
      dxy     :     0.020800
      f0      :     0.000846  f :     0.008184
      f+1     :     0.001291
      f-1     :     0.001145
      f+2     :     0.001538
      f-2     :     0.001974
      f+3     :     0.000859
      f-3     :     0.000530
      g0      :     0.000042  g :     0.000556
      g+1     :     0.000062
      g-1     :     0.000035
      g+2     :     0.000053
      g-2     :     0.000120
      g+3     :     0.000106
      g-3     :     0.000097
      g+4     :     0.000027
      g-4     :     0.000015
  4 C s       :     3.139373  s :     3.139373
      pz      :     0.716605  p :     2.206690
      px      :     0.758483
      py      :     0.731601
      dz2     :     0.031262  d :     0.272895
      dxz     :     0.033773
      dyz     :     0.110335
      dx2y2   :     0.028062
      dxy     :     0.069462
      f0      :     0.008129  f :     0.032440
      f+1     :     0.003263
      f-1     :     0.003137
      f+2     :     0.005962
      f-2     :     0.003686
      f+3     :     0.004984
      f-3     :     0.003280
      g0      :     0.000331  g :     0.003861
      g+1     :     0.000100
      g-1     :     0.000879
      g+2     :     0.000499
      g-2     :     0.000474
      g+3     :     0.000279
      g-3     :     0.000357
      g+4     :     0.000439
      g-4     :     0.000504
  5 C s       :     3.296706  s :     3.296706
      pz      :     0.677143  p :     2.262206
      px      :     0.801639
      py      :     0.783424
      dz2     :     0.019291  d :     0.099215
      dxz     :     0.019950
      dyz     :     0.022573
      dx2y2   :     0.018194
      dxy     :     0.019208
      f0      :     0.002069  f :     0.018259
      f+1     :     0.002765
      f-1     :     0.003625
      f+2     :     0.002899
      f-2     :     0.003362
      f+3     :     0.001872
      f-3     :     0.001668
      g0      :     0.000138  g :     0.001525
      g+1     :     0.000108
      g-1     :     0.000221
      g+2     :     0.000139
      g-2     :     0.000310
      g+3     :     0.000192
      g-3     :     0.000213
      g+4     :     0.000116
      g-4     :     0.000088
  6 H s       :     0.970250  s :     0.970250
      pz      :     0.012956  p :     0.037584
      px      :     0.010429
      py      :     0.014198
      dz2     :     0.000447  d :     0.005336
      dxz     :     0.001054
      dyz     :     0.001153
      dx2y2   :     0.001727
      dxy     :     0.000956
      f0      :     0.000041  f :     0.000404
      f+1     :     0.000033
      f-1     :     0.000033
      f+2     :     0.000050
      f-2     :     0.000078
      f+3     :     0.000126
      f-3     :     0.000043
  7 C s       :     3.177012  s :     3.177012
      pz      :     0.871713  p :     2.510439
      px      :     0.781657
      py      :     0.857068
      dz2     :     0.011972  d :     0.110198
      dxz     :     0.029300
      dyz     :     0.013284
      dx2y2   :     0.024082
      dxy     :     0.031560
      f0      :     0.001597  f :     0.019267
      f+1     :     0.000881
      f-1     :     0.003039
      f+2     :     0.003017
      f-2     :     0.002226
      f+3     :     0.004861
      f-3     :     0.003646
      g0      :     0.000085  g :     0.001558
      g+1     :     0.000137
      g-1     :     0.000074
      g+2     :     0.000134
      g-2     :     0.000096
      g+3     :     0.000192
      g-3     :     0.000215
      g+4     :     0.000331
      g-4     :     0.000295
  8 C s       :     3.349687  s :     3.349687
      pz      :     0.933155  p :     2.796715
      px      :     1.001518
      py      :     0.862042
      dz2     :     0.015104  d :     0.103970
      dxz     :     0.012037
      dyz     :     0.018255
      dx2y2   :     0.033798
      dxy     :     0.024775
      f0      :     0.000722  f :     0.013789
      f+1     :     0.001369
      f-1     :     0.002712
      f+2     :     0.001590
      f-2     :     0.001704
      f+3     :     0.003532
      f-3     :     0.002161
      g0      :     0.000100  g :     0.001246
      g+1     :     0.000036
      g-1     :     0.000058
      g+2     :     0.000105
      g-2     :     0.000143
      g+3     :     0.000155
      g-3     :     0.000195
      g+4     :     0.000218
      g-4     :     0.000236
  9 H s       :     0.829488  s :     0.829488
      pz      :     0.010699  p :     0.025899
      px      :     0.003720
      py      :     0.011480
      dz2     :     0.000090  d :     0.003437
      dxz     :     0.001349
      dyz     :     0.000178
      dx2y2   :     0.000482
      dxy     :     0.001340
      f0      :     0.000053  f :     0.000313
      f+1     :     0.000008
      f-1     :     0.000012
      f+2     :     0.000064
      f-2     :     0.000029
      f+3     :     0.000075
      f-3     :     0.000072
 10 C s       :     3.201507  s :     3.201507
      pz      :     0.943415  p :     2.792841
      px      :     0.891618
      py      :     0.957809
      dz2     :     0.006569  d :     0.122720
      dxz     :     0.026557
      dyz     :     0.011455
      dx2y2   :     0.051319
      dxy     :     0.026818
      f0      :     0.001460  f :     0.012825
      f+1     :     0.001189
      f-1     :     0.001276
      f+2     :     0.002085
      f-2     :     0.001436
      f+3     :     0.003132
      f-3     :     0.002247
      g0      :     0.000072  g :     0.001272
      g+1     :     0.000111
      g-1     :     0.000048
      g+2     :     0.000051
      g-2     :     0.000125
      g+3     :     0.000130
      g-3     :     0.000171
      g+4     :     0.000290
      g-4     :     0.000274
 11 H s       :     0.822211  s :     0.822211
      pz      :     0.008534  p :     0.020316
      px      :     0.007309
      py      :     0.004473
      dz2     :     0.000479  d :     0.002707
      dxz     :     0.000276
      dyz     :     0.000577
      dx2y2   :     0.000474
      dxy     :     0.000900
      f0      :     0.000006  f :     0.000281
      f+1     :     0.000007
      f-1     :     0.000095
      f+2     :     0.000029
      f-2     :     0.000039
      f+3     :     0.000051
      f-3     :     0.000053
 12 C s       :     3.198114  s :     3.198114
      pz      :     0.934795  p :     2.788363
      px      :     0.923490
      py      :     0.930079
      dz2     :     0.008153  d :     0.125214
      dxz     :     0.027154
      dyz     :     0.011155
      dx2y2   :     0.018555
      dxy     :     0.060196
      f0      :     0.001328  f :     0.012500
      f+1     :     0.000537
      f-1     :     0.002031
      f+2     :     0.001970
      f-2     :     0.001422
      f+3     :     0.002818
      f-3     :     0.002395
      g0      :     0.000066  g :     0.001258
      g+1     :     0.000105
      g-1     :     0.000060
      g+2     :     0.000125
      g-2     :     0.000053
      g+3     :     0.000147
      g-3     :     0.000166
      g+4     :     0.000282
      g-4     :     0.000253
 13 H s       :     0.826396  s :     0.826396
      pz      :     0.009195  p :     0.022667
      px      :     0.006282
      py      :     0.007190
      dz2     :     0.000441  d :     0.002902
      dxz     :     0.000566
      dyz     :     0.000434
      dx2y2   :     0.001085
      dxy     :     0.000375
      f0      :     0.000010  f :     0.000283
      f+1     :     0.000050
      f-1     :     0.000041
      f+2     :     0.000036
      f-2     :     0.000033
      f+3     :     0.000073
      f-3     :     0.000039
 14 C s       :     3.174622  s :     3.174622
      pz      :     0.936769  p :     2.818723
      px      :     0.981448
      py      :     0.900505
      dz2     :     0.014162  d :     0.122554
      dxz     :     0.011261
      dyz     :     0.018613
      dx2y2   :     0.048309
      dxy     :     0.030210
      f0      :     0.000724  f :     0.012626
      f+1     :     0.001426
      f-1     :     0.002401
      f+2     :     0.001365
      f-2     :     0.001549
      f+3     :     0.003071
      f-3     :     0.002091
      g0      :     0.000097  g :     0.001268
      g+1     :     0.000038
      g-1     :     0.000054
      g+2     :     0.000099
      g-2     :     0.000146
      g+3     :     0.000161
      g-3     :     0.000194
      g+4     :     0.000231
      g-4     :     0.000247
 15 H s       :     0.824813  s :     0.824813
      pz      :     0.009554  p :     0.022608
      px      :     0.005284
      py      :     0.007771
      dz2     :     0.000112  d :     0.002905
      dxz     :     0.001129
      dyz     :     0.000127
      dx2y2   :     0.000522
      dxy     :     0.001014
      f0      :     0.000049  f :     0.000289
      f+1     :     0.000010
      f-1     :     0.000010
      f+2     :     0.000060
      f-2     :     0.000025
      f+3     :     0.000072
      f-3     :     0.000062
 16 C s       :     3.284116  s :     3.284116
      pz      :     0.942192  p :     2.755571
      px      :     0.913537
      py      :     0.899842
      dz2     :     0.006626  d :     0.102276
      dxz     :     0.025015
      dyz     :     0.008566
      dx2y2   :     0.037195
      dxy     :     0.024875
      f0      :     0.001337  f :     0.013756
      f+1     :     0.001326
      f-1     :     0.001267
      f+2     :     0.002182
      f-2     :     0.001478
      f+3     :     0.003545
      f-3     :     0.002622
      g0      :     0.000076  g :     0.001242
      g+1     :     0.000111
      g-1     :     0.000046
      g+2     :     0.000056
      g-2     :     0.000127
      g+3     :     0.000139
      g-3     :     0.000155
      g+4     :     0.000267
      g-4     :     0.000265
 17 H s       :     0.877711  s :     0.877711
      pz      :     0.008655  p :     0.026733
      px      :     0.011216
      py      :     0.006862
      dz2     :     0.000621  d :     0.003440
      dxz     :     0.000403
      dyz     :     0.000581
      dx2y2   :     0.000519
      dxy     :     0.001315
      f0      :     0.000006  f :     0.000313
      f+1     :     0.000008
      f-1     :     0.000105
      f+2     :     0.000028
      f-2     :     0.000052
      f+3     :     0.000060
      f-3     :     0.000055
 18 C s       :     3.258431  s :     3.258431
      pz      :     0.714783  p :     2.556848
      px      :     0.924098
      py      :     0.917966
      dz2     :     0.016424  d :     0.138333
      dxz     :     0.029322
      dyz     :     0.032027
      dx2y2   :     0.030885
      dxy     :     0.029675
      f0      :     0.004160  f :     0.024376
      f+1     :     0.002808
      f-1     :     0.004169
      f+2     :     0.003298
      f-2     :     0.003578
      f+3     :     0.003560
      f-3     :     0.002802
      g0      :     0.000224  g :     0.001956
      g+1     :     0.000222
      g-1     :     0.000267
      g+2     :     0.000226
      g-2     :     0.000237
      g+3     :     0.000170
      g-3     :     0.000204
      g+4     :     0.000199
      g-4     :     0.000207
 19 C s       :     3.161782  s :     3.161782
      pz      :     1.030255  p :     3.011529
      px      :     0.958235
      py      :     1.023039
      dz2     :     0.012175  d :     0.068108
      dxz     :     0.011877
      dyz     :     0.014824
      dx2y2   :     0.011529
      dxy     :     0.017703
      f0      :     0.001068  f :     0.006404
      f+1     :     0.000563
      f-1     :     0.000634
      f+2     :     0.000471
      f-2     :     0.001063
      f+3     :     0.001304
      f-3     :     0.001301
      g0      :     0.000044  g :     0.000750
      g+1     :     0.000097
      g-1     :     0.000044
      g+2     :     0.000073
      g-2     :     0.000075
      g+3     :     0.000045
      g-3     :     0.000103
      g+4     :     0.000123
      g-4     :     0.000147
 20 H s       :     0.877870  s :     0.877870
      pz      :     0.011360  p :     0.030752
      px      :     0.009702
      py      :     0.009690
      dz2     :     0.001327  d :     0.004128
      dxz     :     0.000640
      dyz     :     0.000429
      dx2y2   :     0.000664
      dxy     :     0.001068
      f0      :     0.000053  f :     0.000387
      f+1     :     0.000006
      f-1     :     0.000123
      f+2     :     0.000017
      f-2     :     0.000086
      f+3     :     0.000067
      f-3     :     0.000034
 21 H s       :     0.851634  s :     0.851634
      pz      :     0.008050  p :     0.026791
      px      :     0.008406
      py      :     0.010335
      dz2     :     0.000794  d :     0.003897
      dxz     :     0.001146
      dyz     :     0.001280
      dx2y2   :     0.000337
      dxy     :     0.000340
      f0      :     0.000091  f :     0.000385
      f+1     :     0.000062
      f-1     :     0.000087
      f+2     :     0.000073
      f-2     :     0.000058
      f+3     :     0.000004
      f-3     :     0.000009
 22 H s       :     0.861362  s :     0.861362
      pz      :     0.010527  p :     0.026681
      px      :     0.006582
      py      :     0.009572
      dz2     :     0.000676  d :     0.003950
      dxz     :     0.000595
      dyz     :     0.000807
      dx2y2   :     0.001307
      dxy     :     0.000565
      f0      :     0.000014  f :     0.000383
      f+1     :     0.000048
      f-1     :     0.000079
      f+2     :     0.000038
      f-2     :     0.000056
      f+3     :     0.000059
      f-3     :     0.000089
 23 C s       :     3.155325  s :     3.155325
      pz      :     1.023178  p :     3.019515
      px      :     1.003598
      py      :     0.992739
      dz2     :     0.015028  d :     0.067993
      dxz     :     0.007397
      dyz     :     0.014118
      dx2y2   :     0.019396
      dxy     :     0.012054
      f0      :     0.000568  f :     0.006353
      f+1     :     0.000639
      f-1     :     0.001327
      f+2     :     0.000843
      f-2     :     0.000806
      f+3     :     0.001120
      f-3     :     0.001049
      g0      :     0.000058  g :     0.000752
      g+1     :     0.000063
      g-1     :     0.000104
      g+2     :     0.000046
      g-2     :     0.000074
      g+3     :     0.000093
      g-3     :     0.000096
      g+4     :     0.000102
      g-4     :     0.000116
 24 H s       :     0.857065  s :     0.857065
      pz      :     0.010330  p :     0.026765
      px      :     0.006994
      py      :     0.009442
      dz2     :     0.000148  d :     0.003951
      dxz     :     0.001511
      dyz     :     0.000319
      dx2y2   :     0.001042
      dxy     :     0.000931
      f0      :     0.000065  f :     0.000383
      f+1     :     0.000018
      f-1     :     0.000005
      f+2     :     0.000065
      f-2     :     0.000060
      f+3     :     0.000125
      f-3     :     0.000045
 25 H s       :     0.856056  s :     0.856056
      pz      :     0.007638  p :     0.026384
      px      :     0.009248
      py      :     0.009498
      dz2     :     0.001078  d :     0.003858
      dxz     :     0.000863
      dyz     :     0.001336
      dx2y2   :     0.000290
      dxy     :     0.000292
      f0      :     0.000127  f :     0.000383
      f+1     :     0.000041
      f-1     :     0.000101
      f+2     :     0.000050
      f-2     :     0.000051
      f+3     :     0.000004
      f-3     :     0.000010
 26 H s       :     0.877639  s :     0.877639
      pz      :     0.011706  p :     0.031004
      px      :     0.009895
      py      :     0.009403
      dz2     :     0.001250  d :     0.004104
      dxz     :     0.000575
      dyz     :     0.000415
      dx2y2   :     0.000718
      dxy     :     0.001146
      f0      :     0.000038  f :     0.000385
      f+1     :     0.000006
      f-1     :     0.000113
      f+2     :     0.000019
      f-2     :     0.000094
      f+3     :     0.000079
      f-3     :     0.000035
 27 C s       :     3.185038  s :     3.185038
      pz      :     1.023233  p :     3.033059
      px      :     1.024661
      py      :     0.985165
      dz2     :     0.014861  d :     0.067199
      dxz     :     0.009216
      dyz     :     0.014089
      dx2y2   :     0.010468
      dxy     :     0.018565
      f0      :     0.001043  f :     0.006397
      f+1     :     0.000482
      f-1     :     0.001491
      f+2     :     0.000662
      f-2     :     0.001214
      f+3     :     0.000938
      f-3     :     0.000569
      g0      :     0.000077  g :     0.000751
      g+1     :     0.000071
      g-1     :     0.000109
      g+2     :     0.000115
      g-2     :     0.000045
      g+3     :     0.000073
      g-3     :     0.000113
      g+4     :     0.000062
      g-4     :     0.000088
 28 H s       :     0.854169  s :     0.854169
      pz      :     0.007589  p :     0.026770
      px      :     0.010340
      py      :     0.008841
      dz2     :     0.001192  d :     0.003901
      dxz     :     0.001038
      dyz     :     0.001088
      dx2y2   :     0.000298
      dxy     :     0.000286
      f0      :     0.000131  f :     0.000385
      f+1     :     0.000066
      f-1     :     0.000078
      f+2     :     0.000061
      f-2     :     0.000039
      f+3     :     0.000002
      f-3     :     0.000008
 29 H s       :     0.862269  s :     0.862269
      pz      :     0.008694  p :     0.025348
      px      :     0.007445
      py      :     0.009209
      dz2     :     0.000151  d :     0.003923
      dxz     :     0.001434
      dyz     :     0.000332
      dx2y2   :     0.000771
      dxy     :     0.001235
      f0      :     0.000066  f :     0.000390
      f+1     :     0.000013
      f-1     :     0.000011
      f+2     :     0.000057
      f-2     :     0.000068
      f+3     :     0.000113
      f-3     :     0.000061
 30 H s       :     0.852385  s :     0.852385
      pz      :     0.009278  p :     0.024414
      px      :     0.007620
      py      :     0.007516
      dz2     :     0.000619  d :     0.003867
      dxz     :     0.000389
      dyz     :     0.000816
      dx2y2   :     0.001520
      dxy     :     0.000524
      f0      :     0.000015  f :     0.000389
      f+1     :     0.000039
      f-1     :     0.000077
      f+2     :     0.000050
      f-2     :     0.000035
      f+3     :     0.000074
      f-3     :     0.000099
 31 C s       :     3.283603  s :     3.283603
      pz      :     0.671582  p :     2.437689
      px      :     0.790301
      py      :     0.975806
      dz2     :     0.007788  d :     0.103705
      dxz     :     0.031888
      dyz     :     0.027621
      dx2y2   :     0.023999
      dxy     :     0.012407
      f0      :     0.004996  f :     0.023199
      f+1     :     0.004230
      f-1     :     0.002287
      f+2     :     0.002133
      f-2     :     0.004879
      f+3     :     0.002804
      f-3     :     0.001871
      g0      :     0.000260  g :     0.001871
      g+1     :     0.000307
      g-1     :     0.000221
      g+2     :     0.000238
      g-2     :     0.000308
      g+3     :     0.000127
      g-3     :     0.000171
      g+4     :     0.000099
      g-4     :     0.000141
 32 C s       :     3.331442  s :     3.331442
      pz      :     0.781005  p :     2.555085
      px      :     0.880338
      py      :     0.893742
      dz2     :     0.026270  d :     0.107587
      dxz     :     0.022458
      dyz     :     0.020629
      dx2y2   :     0.021852
      dxy     :     0.016378
      f0      :     0.003067  f :     0.018870
      f+1     :     0.004670
      f-1     :     0.002112
      f+2     :     0.002299
      f-2     :     0.002747
      f+3     :     0.002034
      f-3     :     0.001940
      g0      :     0.000247  g :     0.001514
      g+1     :     0.000261
      g-1     :     0.000192
      g+2     :     0.000178
      g-2     :     0.000170
      g+3     :     0.000159
      g-3     :     0.000165
      g+4     :     0.000080
      g-4     :     0.000062
 33 C s       :     3.214642  s :     3.214642
      pz      :     0.934292  p :     2.739296
      px      :     0.891067
      py      :     0.913936
      dz2     :     0.027351  d :     0.091791
      dxz     :     0.013713
      dyz     :     0.014263
      dx2y2   :     0.022696
      dxy     :     0.013769
      f0      :     0.001996  f :     0.013383
      f+1     :     0.002530
      f-1     :     0.001453
      f+2     :     0.001361
      f-2     :     0.002320
      f+3     :     0.002299
      f-3     :     0.001424
      g0      :     0.000148  g :     0.001240
      g+1     :     0.000158
      g-1     :     0.000127
      g+2     :     0.000102
      g-2     :     0.000187
      g+3     :     0.000150
      g-3     :     0.000153
      g+4     :     0.000089
      g-4     :     0.000126
 34 H s       :     0.867597  s :     0.867597
      pz      :     0.006218  p :     0.027898
      px      :     0.011408
      py      :     0.010272
      dz2     :     0.000918  d :     0.003598
      dxz     :     0.001252
      dyz     :     0.000911
      dx2y2   :     0.000310
      dxy     :     0.000207
      f0      :     0.000093  f :     0.000325
      f+1     :     0.000105
      f-1     :     0.000061
      f+2     :     0.000029
      f-2     :     0.000031
      f+3     :     0.000003
      f-3     :     0.000002
 35 C s       :     3.207881  s :     3.207881
      pz      :     0.923893  p :     2.797941
      px      :     0.941574
      py      :     0.932474
      dz2     :     0.017564  d :     0.130469
      dxz     :     0.052379
      dyz     :     0.031437
      dx2y2   :     0.020610
      dxy     :     0.008479
      f0      :     0.002586  f :     0.013163
      f+1     :     0.002924
      f-1     :     0.001411
      f+2     :     0.000800
      f-2     :     0.002312
      f+3     :     0.001912
      f-3     :     0.001217
      g0      :     0.000236  g :     0.001282
      g+1     :     0.000188
      g-1     :     0.000191
      g+2     :     0.000118
      g-2     :     0.000191
      g+3     :     0.000056
      g-3     :     0.000090
      g+4     :     0.000084
      g-4     :     0.000128
 36 H s       :     0.827217  s :     0.827217
      pz      :     0.006480  p :     0.022120
      px      :     0.007116
      py      :     0.008524
      dz2     :     0.000934  d :     0.002838
      dxz     :     0.000320
      dyz     :     0.000565
      dx2y2   :     0.000531
      dxy     :     0.000488
      f0      :     0.000055  f :     0.000283
      f+1     :     0.000050
      f-1     :     0.000029
      f+2     :     0.000049
      f-2     :     0.000048
      f+3     :     0.000035
      f-3     :     0.000018
 37 C s       :     3.171346  s :     3.171346
      pz      :     0.895708  p :     2.811275
      px      :     0.961121
      py      :     0.954446
      dz2     :     0.041472  d :     0.118743
      dxz     :     0.029281
      dyz     :     0.021561
      dx2y2   :     0.008277
      dxy     :     0.018152
      f0      :     0.002634  f :     0.012874
      f+1     :     0.003062
      f-1     :     0.001465
      f+2     :     0.001369
      f-2     :     0.002140
      f+3     :     0.001066
      f-3     :     0.001139
      g0      :     0.000223  g :     0.001267
      g+1     :     0.000245
      g-1     :     0.000176
      g+2     :     0.000174
      g-2     :     0.000163
      g+3     :     0.000119
      g-3     :     0.000098
      g+4     :     0.000052
      g-4     :     0.000017
 38 H s       :     0.818421  s :     0.818421
      pz      :     0.007110  p :     0.022371
      px      :     0.007027
      py      :     0.008234
      dz2     :     0.000287  d :     0.002887
      dxz     :     0.000662
      dyz     :     0.000496
      dx2y2   :     0.001146
      dxy     :     0.000296
      f0      :     0.000025  f :     0.000289
      f+1     :     0.000033
      f-1     :     0.000025
      f+2     :     0.000022
      f-2     :     0.000052
      f+3     :     0.000091
      f-3     :     0.000041
 39 C s       :     3.320361  s :     3.320361
      pz      :     0.927741  p :     2.732857
      px      :     0.883308
      py      :     0.921808
      dz2     :     0.031206  d :     0.105422
      dxz     :     0.016426
      dyz     :     0.020185
      dx2y2   :     0.023985
      dxy     :     0.013619
      f0      :     0.002559  f :     0.013945
      f+1     :     0.002193
      f-1     :     0.001442
      f+2     :     0.001397
      f-2     :     0.002376
      f+3     :     0.002434
      f-3     :     0.001544
      g0      :     0.000130  g :     0.001251
      g+1     :     0.000186
      g-1     :     0.000116
      g+2     :     0.000113
      g-2     :     0.000189
      g+3     :     0.000150
      g-3     :     0.000134
      g+4     :     0.000097
      g-4     :     0.000137
 40 H s       :     0.856131  s :     0.856131
      pz      :     0.012697  p :     0.031945
      px      :     0.010291
      py      :     0.008957
      dz2     :     0.000536  d :     0.003677
      dxz     :     0.001585
      dyz     :     0.001177
      dx2y2   :     0.000176
      dxy     :     0.000204
      f0      :     0.000076  f :     0.000309
      f+1     :     0.000099
      f-1     :     0.000064
      f+2     :     0.000029
      f-2     :     0.000037
      f+3     :     0.000002
      f-3     :     0.000002
 41 C s       :     3.254588  s :     3.254588
      pz      :     0.908831  p :     2.683506
      px      :     0.869178
      py      :     0.905496
      dz2     :     0.015205  d :     0.122902
      dxz     :     0.026521
      dyz     :     0.031268
      dx2y2   :     0.023682
      dxy     :     0.026227
      f0      :     0.001595  f :     0.019833
      f+1     :     0.003108
      f-1     :     0.002624
      f+2     :     0.003290
      f-2     :     0.003903
      f+3     :     0.002548
      f-3     :     0.002764
      g0      :     0.000114  g :     0.001611
      g+1     :     0.000151
      g-1     :     0.000123
      g+2     :     0.000124
      g-2     :     0.000272
      g+3     :     0.000276
      g-3     :     0.000285
      g+4     :     0.000131
      g-4     :     0.000136
 42 C s       :     3.151638  s :     3.151638
      pz      :     0.985356  p :     3.012353
      px      :     1.014360
      py      :     1.012637
      dz2     :     0.013800  d :     0.073489
      dxz     :     0.018528
      dyz     :     0.014339
      dx2y2   :     0.007186
      dxy     :     0.019637
      f0      :     0.000605  f :     0.006736
      f+1     :     0.001147
      f-1     :     0.000934
      f+2     :     0.001082
      f-2     :     0.001914
      f+3     :     0.000750
      f-3     :     0.000304
      g0      :     0.000055  g :     0.000749
      g+1     :     0.000079
      g-1     :     0.000090
      g+2     :     0.000072
      g-2     :     0.000177
      g+3     :     0.000098
      g-3     :     0.000105
      g+4     :     0.000028
      g-4     :     0.000044
 43 H s       :     0.864852  s :     0.864852
      pz      :     0.007669  p :     0.028330
      px      :     0.010242
      py      :     0.010419
      dz2     :     0.001406  d :     0.004075
      dxz     :     0.000486
      dyz     :     0.000962
      dx2y2   :     0.000486
      dxy     :     0.000736
      f0      :     0.000074  f :     0.000390
      f+1     :     0.000079
      f-1     :     0.000054
      f+2     :     0.000051
      f-2     :     0.000083
      f+3     :     0.000018
      f-3     :     0.000030
 44 H s       :     0.861149  s :     0.861149
      pz      :     0.008358  p :     0.026104
      px      :     0.008939
      py      :     0.008808
      dz2     :     0.000587  d :     0.003985
      dxz     :     0.000939
      dyz     :     0.000657
      dx2y2   :     0.001359
      dxy     :     0.000443
      f0      :     0.000017  f :     0.000390
      f+1     :     0.000075
      f-1     :     0.000041
      f+2     :     0.000076
      f-2     :     0.000051
      f+3     :     0.000068
      f-3     :     0.000061
 45 H s       :     0.860981  s :     0.860981
      pz      :     0.010183  p :     0.028633
      px      :     0.010677
      py      :     0.007773
      dz2     :     0.000537  d :     0.003991
      dxz     :     0.000531
      dyz     :     0.000752
      dx2y2   :     0.001197
      dxy     :     0.000975
      f0      :     0.000018  f :     0.000387
      f+1     :     0.000026
      f-1     :     0.000070
      f+2     :     0.000051
      f-2     :     0.000051
      f+3     :     0.000047
      f-3     :     0.000125
 46 C s       :     3.202907  s :     3.202907
      pz      :     0.970192  p :     3.004809
      px      :     1.004154
      py      :     1.030463
      dz2     :     0.009581  d :     0.071555
      dxz     :     0.016466
      dyz     :     0.021370
      dx2y2   :     0.007888
      dxy     :     0.016250
      f0      :     0.000201  f :     0.006624
      f+1     :     0.001020
      f-1     :     0.000694
      f+2     :     0.001154
      f-2     :     0.002394
      f+3     :     0.000394
      f-3     :     0.000766
      g0      :     0.000062  g :     0.000743
      g+1     :     0.000074
      g-1     :     0.000049
      g+2     :     0.000077
      g-2     :     0.000108
      g+3     :     0.000130
      g-3     :     0.000151
      g+4     :     0.000047
      g-4     :     0.000045
 47 H s       :     0.852413  s :     0.852413
      pz      :     0.009909  p :     0.025446
      px      :     0.006358
      py      :     0.009179
      dz2     :     0.000623  d :     0.004059
      dxz     :     0.000643
      dyz     :     0.000915
      dx2y2   :     0.001166
      dxy     :     0.000712
      f0      :     0.000010  f :     0.000384
      f+1     :     0.000038
      f-1     :     0.000077
      f+2     :     0.000072
      f-2     :     0.000054
      f+3     :     0.000030
      f-3     :     0.000103
 48 H s       :     0.846474  s :     0.846474
      pz      :     0.007646  p :     0.023090
      px      :     0.006823
      py      :     0.008620
      dz2     :     0.000804  d :     0.003516
      dxz     :     0.000568
      dyz     :     0.000498
      dx2y2   :     0.000961
      dxy     :     0.000685
      f0      :     0.000013  f :     0.000379
      f+1     :     0.000084
      f-1     :     0.000037
      f+2     :     0.000100
      f-2     :     0.000022
      f+3     :     0.000060
      f-3     :     0.000062
 49 H s       :     0.853833  s :     0.853833
      pz      :     0.008770  p :     0.028372
      px      :     0.010459
      py      :     0.009143
      dz2     :     0.001313  d :     0.004086
      dxz     :     0.000851
      dyz     :     0.000572
      dx2y2   :     0.000731
      dxy     :     0.000619
      f0      :     0.000067  f :     0.000377
      f+1     :     0.000053
      f-1     :     0.000068
      f+2     :     0.000091
      f-2     :     0.000044
      f+3     :     0.000027
      f-3     :     0.000027
 50 C s       :     3.164294  s :     3.164294
      pz      :     1.021219  p :     3.012014
      px      :     1.010155
      py      :     0.980639
      dz2     :     0.007784  d :     0.072877
      dxz     :     0.020744
      dyz     :     0.017151
      dx2y2   :     0.009191
      dxy     :     0.018007
      f0      :     0.000346  f :     0.006671
      f+1     :     0.000831
      f-1     :     0.000646
      f+2     :     0.000993
      f-2     :     0.002112
      f+3     :     0.000896
      f-3     :     0.000848
      g0      :     0.000062  g :     0.000746
      g+1     :     0.000038
      g-1     :     0.000073
      g+2     :     0.000050
      g-2     :     0.000094
      g+3     :     0.000173
      g-3     :     0.000093
      g+4     :     0.000080
      g-4     :     0.000083
 51 H s       :     0.855060  s :     0.855060
      pz      :     0.011227  p :     0.030635
      px      :     0.010840
      py      :     0.008568
      dz2     :     0.001106  d :     0.003869
      dxz     :     0.000694
      dyz     :     0.000586
      dx2y2   :     0.000869
      dxy     :     0.000615
      f0      :     0.000058  f :     0.000383
      f+1     :     0.000037
      f-1     :     0.000059
      f+2     :     0.000121
      f-2     :     0.000041
      f+3     :     0.000039
      f-3     :     0.000028
 52 H s       :     0.861938  s :     0.861938
      pz      :     0.008725  p :     0.025200
      px      :     0.008636
      py      :     0.007838
      dz2     :     0.000598  d :     0.003891
      dxz     :     0.000835
      dyz     :     0.000654
      dx2y2   :     0.001181
      dxy     :     0.000623
      f0      :     0.000013  f :     0.000387
      f+1     :     0.000078
      f-1     :     0.000044
      f+2     :     0.000061
      f-2     :     0.000057
      f+3     :     0.000085
      f-3     :     0.000049
 53 H s       :     0.871706  s :     0.871706
      pz      :     0.007895  p :     0.027836
      px      :     0.009522
      py      :     0.010418
      dz2     :     0.001382  d :     0.004038
      dxz     :     0.000614
      dyz     :     0.000740
      dx2y2   :     0.000617
      dxy     :     0.000684
      f0      :     0.000078  f :     0.000388
      f+1     :     0.000086
      f-1     :     0.000039
      f+2     :     0.000061
      f-2     :     0.000063
      f+3     :     0.000025
      f-3     :     0.000036
 54 C s       :     3.190174  s :     3.190174
      pz      :     0.755675  p :     2.307782
      px      :     0.749773
      py      :     0.802335
      dz2     :     0.042290  d :     0.243053
      dxz     :     0.045812
      dyz     :     0.062265
      dx2y2   :     0.041223
      dxy     :     0.051463
      f0      :     0.004009  f :     0.031841
      f+1     :     0.003836
      f-1     :     0.004613
      f+2     :     0.007726
      f-2     :     0.004189
      f+3     :     0.004892
      f-3     :     0.002576
      g0      :     0.000275  g :     0.003484
      g+1     :     0.000475
      g-1     :     0.000372
      g+2     :     0.000489
      g-2     :     0.000414
      g+3     :     0.000542
      g-3     :     0.000448
      g+4     :     0.000239
      g-4     :     0.000231
 55 C s       :     3.250978  s :     3.250978
      pz      :     0.804118  p :     2.485366
      px      :     0.999263
      py      :     0.681985
      dz2     :     0.027173  d :     0.100976
      dxz     :     0.026317
      dyz     :     0.022833
      dx2y2   :     0.012838
      dxy     :     0.011814
      f0      :     0.002650  f :     0.017280
      f+1     :     0.002150
      f-1     :     0.004674
      f+2     :     0.002174
      f-2     :     0.001845
      f+3     :     0.002191
      f-3     :     0.001597
      g0      :     0.000273  g :     0.001502
      g+1     :     0.000132
      g-1     :     0.000359
      g+2     :     0.000197
      g-2     :     0.000132
      g+3     :     0.000150
      g-3     :     0.000137
      g+4     :     0.000072
      g-4     :     0.000049
 56 C s       :     3.228218  s :     3.228218
      pz      :     0.960567  p :     2.741896
      px      :     0.911982
      py      :     0.869347
      dz2     :     0.034243  d :     0.108981
      dxz     :     0.008680
      dyz     :     0.025738
      dx2y2   :     0.013758
      dxy     :     0.026563
      f0      :     0.002334  f :     0.013641
      f+1     :     0.000512
      f-1     :     0.003395
      f+2     :     0.001695
      f-2     :     0.001987
      f+3     :     0.002575
      f-3     :     0.001143
      g0      :     0.000168  g :     0.001254
      g+1     :     0.000014
      g-1     :     0.000265
      g+2     :     0.000206
      g-2     :     0.000093
      g+3     :     0.000166
      g-3     :     0.000149
      g+4     :     0.000071
      g-4     :     0.000121
 57 H s       :     0.838019  s :     0.838019
      pz      :     0.008563  p :     0.026596
      px      :     0.009993
      py      :     0.008041
      dz2     :     0.000767  d :     0.003360
      dxz     :     0.001198
      dyz     :     0.001097
      dx2y2   :     0.000141
      dxy     :     0.000157
      f0      :     0.000075  f :     0.000305
      f+1     :     0.000116
      f-1     :     0.000070
      f+2     :     0.000020
      f-2     :     0.000021
      f+3     :     0.000002
      f-3     :     0.000001
 58 C s       :     3.198780  s :     3.198780
      pz      :     0.923978  p :     2.804281
      px      :     0.947161
      py      :     0.933142
      dz2     :     0.014888  d :     0.119116
      dxz     :     0.015251
      dyz     :     0.067462
      dx2y2   :     0.006196
      dxy     :     0.015319
      f0      :     0.001977  f :     0.012618
      f+1     :     0.002005
      f-1     :     0.003239
      f+2     :     0.001831
      f-2     :     0.000494
      f+3     :     0.002123
      f-3     :     0.000949
      g0      :     0.000255  g :     0.001274
      g+1     :     0.000153
      g-1     :     0.000287
      g+2     :     0.000182
      g-2     :     0.000059
      g+3     :     0.000047
      g-3     :     0.000102
      g+4     :     0.000065
      g-4     :     0.000124
 59 H s       :     0.820848  s :     0.820848
      pz      :     0.006650  p :     0.022908
      px      :     0.010250
      py      :     0.006009
      dz2     :     0.000966  d :     0.002850
      dxz     :     0.000620
      dyz     :     0.000227
      dx2y2   :     0.000369
      dxy     :     0.000667
      f0      :     0.000051  f :     0.000280
      f+1     :     0.000020
      f-1     :     0.000060
      f+2     :     0.000016
      f-2     :     0.000078
      f+3     :     0.000039
      f-3     :     0.000017
 60 C s       :     3.208302  s :     3.208302
      pz      :     0.895347  p :     2.751396
      px      :     0.905021
      py      :     0.951028
      dz2     :     0.045678  d :     0.125959
      dxz     :     0.023645
      dyz     :     0.032910
      dx2y2   :     0.015029
      dxy     :     0.008697
      f0      :     0.002221  f :     0.012470
      f+1     :     0.002008
      f-1     :     0.003182
      f+2     :     0.001426
      f-2     :     0.001600
      f+3     :     0.000939
      f-3     :     0.001094
      g0      :     0.000249  g :     0.001269
      g+1     :     0.000123
      g-1     :     0.000353
      g+2     :     0.000158
      g-2     :     0.000134
      g+3     :     0.000102
      g-3     :     0.000092
      g+4     :     0.000038
      g-4     :     0.000021
 61 H s       :     0.826335  s :     0.826335
      pz      :     0.007012  p :     0.022712
      px      :     0.009799
      py      :     0.005902
      dz2     :     0.000341  d :     0.002835
      dxz     :     0.000129
      dyz     :     0.000995
      dx2y2   :     0.000251
      dxy     :     0.001118
      f0      :     0.000022  f :     0.000277
      f+1     :     0.000002
      f-1     :     0.000061
      f+2     :     0.000048
      f-2     :     0.000022
      f+3     :     0.000106
      f-3     :     0.000015
 62 C s       :     3.189034  s :     3.189034
      pz      :     0.962147  p :     2.804453
      px      :     0.951166
      py      :     0.891141
      dz2     :     0.041632  d :     0.118478
      dxz     :     0.008249
      dyz     :     0.032422
      dx2y2   :     0.014157
      dxy     :     0.022018
      f0      :     0.002246  f :     0.012595
      f+1     :     0.000598
      f-1     :     0.003091
      f+2     :     0.001605
      f-2     :     0.001589
      f+3     :     0.002417
      f-3     :     0.001047
      g0      :     0.000172  g :     0.001274
      g+1     :     0.000017
      g-1     :     0.000291
      g+2     :     0.000205
      g-2     :     0.000097
      g+3     :     0.000160
      g-3     :     0.000149
      g+4     :     0.000073
      g-4     :     0.000109
 63 H s       :     0.815999  s :     0.815999
      pz      :     0.005863  p :     0.022516
      px      :     0.010070
      py      :     0.006583
      dz2     :     0.000458  d :     0.002799
      dxz     :     0.001121
      dyz     :     0.000994
      dx2y2   :     0.000109
      dxy     :     0.000116
      f0      :     0.000051  f :     0.000281
      f+1     :     0.000111
      f-1     :     0.000076
      f+2     :     0.000020
      f-2     :     0.000020
      f+3     :     0.000002
      f-3     :     0.000001
 64 C s       :     3.280271  s :     3.280271
      pz      :     0.916997  p :     2.769886
      px      :     0.912240
      py      :     0.940649
      dz2     :     0.012094  d :     0.097470
      dxz     :     0.016687
      dyz     :     0.044187
      dx2y2   :     0.006856
      dxy     :     0.017646
      f0      :     0.002139  f :     0.013745
      f+1     :     0.002184
      f-1     :     0.003560
      f+2     :     0.002113
      f-2     :     0.000651
      f+3     :     0.002257
      f-3     :     0.000840
      g0      :     0.000224  g :     0.001243
      g+1     :     0.000165
      g-1     :     0.000280
      g+2     :     0.000176
      g-2     :     0.000069
      g+3     :     0.000046
      g-3     :     0.000091
      g+4     :     0.000067
      g-4     :     0.000123
 65 H s       :     0.833025  s :     0.833025
      pz      :     0.011468  p :     0.031855
      px      :     0.011063
      py      :     0.009323
      dz2     :     0.001383  d :     0.003320
      dxz     :     0.000632
      dyz     :     0.000155
      dx2y2   :     0.000372
      dxy     :     0.000777
      f0      :     0.000057  f :     0.000304
      f+1     :     0.000022
      f-1     :     0.000072
      f+2     :     0.000018
      f-2     :     0.000080
      f+3     :     0.000039
      f-3     :     0.000016
 66 H s       :     0.705912  s :     0.705912
      pz      :     0.030525  p :     0.090480
      px      :     0.028171
      py      :     0.031783
      dz2     :     0.002198  d :     0.011090
      dxz     :     0.002179
      dyz     :     0.002129
      dx2y2   :     0.003589
      dxy     :     0.000995
      f0      :     0.000048  f :     0.000964
      f+1     :     0.000171
      f-1     :     0.000110
      f+2     :     0.000167
      f-2     :     0.000137
      f+3     :     0.000177
      f-3     :     0.000154
 67 O s       :     3.802355  s :     3.802355
      pz      :     1.657814  p :     4.786593
      px      :     1.533186
      py      :     1.595593
      dz2     :     0.002928  d :     0.028384
      dxz     :     0.005117
      dyz     :     0.004343
      dx2y2   :     0.007219
      dxy     :     0.008777
      f0      :     0.000360  f :     0.003285
      f+1     :     0.000315
      f-1     :     0.000236
      f+2     :     0.000090
      f-2     :     0.000665
      f+3     :     0.000739
      f-3     :     0.000880
      g0      :     0.000012  g :     0.000171
      g+1     :     0.000014
      g-1     :     0.000013
      g+2     :     0.000005
      g-2     :     0.000024
      g+3     :     0.000013
      g-3     :     0.000014
      g+4     :     0.000043
      g-4     :     0.000033
 68 C s       :     3.033924  s :     3.033924
      pz      :     0.738419  p :     2.279464
      px      :     0.715781
      py      :     0.825265
      dz2     :     0.045460  d :     0.258488
      dxz     :     0.056917
      dyz     :     0.031166
      dx2y2   :     0.072399
      dxy     :     0.052546
      f0      :     0.002762  f :     0.031826
      f+1     :     0.004683
      f-1     :     0.002522
      f+2     :     0.002459
      f-2     :     0.006705
      f+3     :     0.006995
      f-3     :     0.005699
      g0      :     0.000297  g :     0.004498
      g+1     :     0.000435
      g-1     :     0.000238
      g+2     :     0.000483
      g-2     :     0.000339
      g+3     :     0.000536
      g-3     :     0.000707
      g+4     :     0.000651
      g-4     :     0.000813
 69 C s       :     3.268282  s :     3.268282
      pz      :     0.887879  p :     2.638151
      px      :     0.890444
      py      :     0.859828
      dz2     :     0.014068  d :     0.113552
      dxz     :     0.020008
      dyz     :     0.021572
      dx2y2   :     0.035259
      dxy     :     0.022644
      f0      :     0.001617  f :     0.017279
      f+1     :     0.001967
      f-1     :     0.001783
      f+2     :     0.001677
      f-2     :     0.003924
      f+3     :     0.003684
      f-3     :     0.002627
      g0      :     0.000082  g :     0.001546
      g+1     :     0.000157
      g-1     :     0.000106
      g+2     :     0.000158
      g-2     :     0.000113
      g+3     :     0.000162
      g-3     :     0.000254
      g+4     :     0.000244
      g-4     :     0.000271
 70 C s       :     3.228563  s :     3.228563
      pz      :     0.907561  p :     2.742938
      px      :     0.934483
      py      :     0.900894
      dz2     :     0.023051  d :     0.100131
      dxz     :     0.009101
      dyz     :     0.016299
      dx2y2   :     0.016428
      dxy     :     0.035252
      f0      :     0.000744  f :     0.012734
      f+1     :     0.001823
      f-1     :     0.002302
      f+2     :     0.001008
      f-2     :     0.002406
      f+3     :     0.002773
      f-3     :     0.001677
      g0      :     0.000080  g :     0.001243
      g+1     :     0.000095
      g-1     :     0.000066
      g+2     :     0.000217
      g-2     :     0.000076
      g+3     :     0.000180
      g-3     :     0.000215
      g+4     :     0.000167
      g-4     :     0.000148
 71 H s       :     0.865629  s :     0.865629
      pz      :     0.009796  p :     0.027730
      px      :     0.007383
      py      :     0.010551
      dz2     :     0.000151  d :     0.003419
      dxz     :     0.000731
      dyz     :     0.000721
      dx2y2   :     0.001403
      dxy     :     0.000413
      f0      :     0.000045  f :     0.000310
      f+1     :     0.000018
      f-1     :     0.000011
      f+2     :     0.000008
      f-2     :     0.000086
      f+3     :     0.000077
      f-3     :     0.000066
 72 C s       :     3.185636  s :     3.185636
      pz      :     0.965554  p :     2.821360
      px      :     0.955787
      py      :     0.900018
      dz2     :     0.011534  d :     0.123451
      dxz     :     0.027187
      dyz     :     0.016449
      dx2y2   :     0.039310
      dxy     :     0.028971
      f0      :     0.001174  f :     0.012379
      f+1     :     0.000637
      f-1     :     0.002211
      f+2     :     0.000923
      f-2     :     0.003028
      f+3     :     0.002964
      f-3     :     0.001441
      g0      :     0.000091  g :     0.001276
      g+1     :     0.000054
      g-1     :     0.000117
      g+2     :     0.000147
      g-2     :     0.000080
      g+3     :     0.000148
      g-3     :     0.000180
      g+4     :     0.000206
      g-4     :     0.000253
 73 H s       :     0.829652  s :     0.829652
      pz      :     0.008649  p :     0.023008
      px      :     0.006987
      py      :     0.007372
      dz2     :     0.000827  d :     0.002874
      dxz     :     0.000363
      dyz     :     0.000429
      dx2y2   :     0.000522
      dxy     :     0.000733
      f0      :     0.000015  f :     0.000283
      f+1     :     0.000100
      f-1     :     0.000012
      f+2     :     0.000025
      f-2     :     0.000055
      f+3     :     0.000036
      f-3     :     0.000040
 74 C s       :     3.190247  s :     3.190247
      pz      :     0.935600  p :     2.779665
      px      :     0.902194
      py      :     0.941871
      dz2     :     0.012597  d :     0.123501
      dxz     :     0.020046
      dyz     :     0.024683
      dx2y2   :     0.047743
      dxy     :     0.018433
      f0      :     0.001382  f :     0.012291
      f+1     :     0.001844
      f-1     :     0.000794
      f+2     :     0.001053
      f-2     :     0.002893
      f+3     :     0.002465
      f-3     :     0.001860
      g0      :     0.000063  g :     0.001259
      g+1     :     0.000149
      g-1     :     0.000069
      g+2     :     0.000115
      g-2     :     0.000099
      g+3     :     0.000144
      g-3     :     0.000201
      g+4     :     0.000198
      g-4     :     0.000221
 75 H s       :     0.831350  s :     0.831350
      pz      :     0.008702  p :     0.022993
      px      :     0.007876
      py      :     0.006415
      dz2     :     0.000669  d :     0.002895
      dxz     :     0.000315
      dyz     :     0.000530
      dx2y2   :     0.000399
      dxy     :     0.000983
      f0      :     0.000004  f :     0.000283
      f+1     :     0.000002
      f-1     :     0.000108
      f+2     :     0.000018
      f-2     :     0.000056
      f+3     :     0.000068
      f-3     :     0.000027
 76 C s       :     3.188567  s :     3.188567
      pz      :     0.938785  p :     2.815180
      px      :     0.948990
      py      :     0.927405
      dz2     :     0.024560  d :     0.124784
      dxz     :     0.011404
      dyz     :     0.020691
      dx2y2   :     0.014867
      dxy     :     0.053262
      f0      :     0.000712  f :     0.012430
      f+1     :     0.001930
      f-1     :     0.002199
      f+2     :     0.000983
      f-2     :     0.002504
      f+3     :     0.002616
      f-3     :     0.001485
      g0      :     0.000083  g :     0.001273
      g+1     :     0.000093
      g-1     :     0.000065
      g+2     :     0.000221
      g-2     :     0.000075
      g+3     :     0.000187
      g-3     :     0.000218
      g+4     :     0.000179
      g-4     :     0.000153
 77 H s       :     0.830810  s :     0.830810
      pz      :     0.008985  p :     0.022952
      px      :     0.007480
      py      :     0.006487
      dz2     :     0.000134  d :     0.002867
      dxz     :     0.000664
      dyz     :     0.000574
      dx2y2   :     0.001222
      dxy     :     0.000274
      f0      :     0.000043  f :     0.000283
      f+1     :     0.000015
      f-1     :     0.000010
      f+2     :     0.000007
      f-2     :     0.000078
      f+3     :     0.000078
      f-3     :     0.000052
 78 C s       :     3.249327  s :     3.249327
      pz      :     0.953350  p :     2.750542
      px      :     0.915934
      py      :     0.881258
      dz2     :     0.009242  d :     0.099432
      dxz     :     0.020010
      dyz     :     0.017375
      dx2y2   :     0.031017
      dxy     :     0.021789
      f0      :     0.001073  f :     0.012888
      f+1     :     0.000576
      f-1     :     0.002288
      f+2     :     0.001149
      f-2     :     0.003170
      f+3     :     0.002939
      f-3     :     0.001694
      g0      :     0.000089  g :     0.001250
      g+1     :     0.000055
      g-1     :     0.000117
      g+2     :     0.000145
      g-2     :     0.000080
      g+3     :     0.000147
      g-3     :     0.000169
      g+4     :     0.000206
      g-4     :     0.000243
 79 H s       :     0.859874  s :     0.859874
      pz      :     0.007503  p :     0.026665
      px      :     0.008600
      py      :     0.010562
      dz2     :     0.000835  d :     0.003344
      dxz     :     0.000360
      dyz     :     0.000515
      dx2y2   :     0.000840
      dxy     :     0.000794
      f0      :     0.000020  f :     0.000305
      f+1     :     0.000097
      f-1     :     0.000012
      f+2     :     0.000034
      f-2     :     0.000054
      f+3     :     0.000049
      f-3     :     0.000039
 80 O s       :     3.849267  s :     3.849267
      pz      :     1.526174  p :     4.758027
      px      :     1.458427
      py      :     1.773425
      dz2     :     0.005982  d :     0.027431
      dxz     :     0.007925
      dyz     :     0.002072
      dx2y2   :     0.006310
      dxy     :     0.005142
      f0      :     0.000268  f :     0.003130
      f+1     :     0.000888
      f-1     :     0.000071
      f+2     :     0.000618
      f-2     :     0.000407
      f+3     :     0.000421
      f-3     :     0.000456
      g0      :     0.000016  g :     0.000168
      g+1     :     0.000027
      g-1     :     0.000002
      g+2     :     0.000029
      g-2     :     0.000008
      g+3     :     0.000032
      g-3     :     0.000025
      g+4     :     0.000013
      g-4     :     0.000016
 81 H s       :     0.716433  s :     0.716433
      pz      :     0.015860  p :     0.096705
      px      :     0.027362
      py      :     0.053482
      dz2     :     0.000689  d :     0.009563
      dxz     :     0.000397
      dyz     :     0.003005
      dx2y2   :     0.002332
      dxy     :     0.003140
      f0      :     0.000109  f :     0.000946
      f+1     :     0.000031
      f-1     :     0.000096
      f+2     :     0.000115
      f-2     :     0.000062
      f+3     :     0.000261
      f-3     :     0.000272


                     *******************************
                     * LOEWDIN POPULATION ANALYSIS *
                     *******************************

----------------------
LOEWDIN ATOMIC CHARGES
----------------------
   0 O :    0.302151
   1 O :    0.432872
   2 N :    0.609523
   3 N :    0.662237
   4 C :   -0.671472
   5 C :   -0.026689
   6 H :   -0.030502
   7 C :   -0.101065
   8 C :    0.090565
   9 H :   -0.038800
  10 C :    0.072444
  11 H :   -0.047966
  12 C :    0.072826
  13 H :   -0.048123
  14 C :    0.074210
  15 H :   -0.048302
  16 C :    0.095300
  17 H :   -0.035995
  18 C :   -0.348767
  19 C :    0.242054
  20 H :   -0.058307
  21 H :   -0.044955
  22 H :   -0.049300
  23 C :    0.242627
  24 H :   -0.048793
  25 H :   -0.045228
  26 H :   -0.059402
  27 C :    0.237568
  28 H :   -0.043198
  29 H :   -0.050180
  30 H :   -0.048526
  31 C :   -0.144687
  32 C :   -0.034383
  33 C :    0.095880
  34 H :   -0.039946
  35 C :    0.080432
  36 H :   -0.043975
  37 C :    0.077639
  38 H :   -0.045799
  39 C :    0.088310
  40 H :   -0.062806
  41 C :   -0.231912
  42 C :    0.255773
  43 H :   -0.050032
  44 H :   -0.043097
  45 H :   -0.046182
  46 C :    0.261937
  47 H :   -0.030355
  48 H :   -0.029883
  49 H :   -0.033058
  50 C :    0.257674
  51 H :   -0.047421
  52 H :   -0.043043
  53 H :   -0.048689
  54 C :   -0.475730
  55 C :   -0.117611
  56 C :    0.105056
  57 H :   -0.036134
  58 C :    0.080788
  59 H :   -0.045544
  60 C :    0.088791
  61 H :   -0.043782
  62 C :    0.082150
  63 H :   -0.045207
  64 C :    0.106848
  65 H :   -0.038538
  66 H :   -0.124991
  67 O :    0.138004
  68 C :   -1.006656
  69 C :   -0.139042
  70 C :    0.069810
  71 H :   -0.055290
  72 C :    0.056780
  73 H :   -0.052974
  74 C :    0.060785
  75 H :   -0.051782
  76 C :    0.057128
  77 H :   -0.052809
  78 C :    0.070004
  79 H :   -0.055094
  80 O :    0.205217
  81 H :   -0.211358

-------------------------------
LOEWDIN REDUCED ORBITAL CHARGES
-------------------------------
  0 O s       :     3.227991  s :     3.227991
      pz      :     1.519889  p :     4.347967
      px      :     1.360137
      py      :     1.467940
      dz2     :     0.011397  d :     0.099258
      dxz     :     0.003111
      dyz     :     0.033477
      dx2y2   :     0.028501
      dxy     :     0.022772
      f0      :     0.003235  f :     0.021493
      f+1     :     0.000566
      f-1     :     0.002990
      f+2     :     0.004840
      f-2     :     0.001024
      f+3     :     0.004812
      f-3     :     0.004028
      g0      :     0.000068  g :     0.001139
      g+1     :     0.000011
      g-1     :     0.000235
      g+2     :     0.000123
      g-2     :     0.000039
      g+3     :     0.000072
      g-3     :     0.000159
      g+4     :     0.000205
      g-4     :     0.000227
  1 O s       :     3.223093  s :     3.223093
      pz      :     1.379155  p :     4.220231
      px      :     1.353426
      py      :     1.487650
      dz2     :     0.018819  d :     0.099675
      dxz     :     0.028582
      dyz     :     0.025128
      dx2y2   :     0.013652
      dxy     :     0.013493
      f0      :     0.002912  f :     0.022768
      f+1     :     0.004590
      f-1     :     0.002864
      f+2     :     0.005184
      f-2     :     0.004421
      f+3     :     0.001599
      f-3     :     0.001198
      g0      :     0.000094  g :     0.001361
      g+1     :     0.000222
      g-1     :     0.000089
      g+2     :     0.000274
      g-2     :     0.000245
      g+3     :     0.000219
      g-3     :     0.000157
      g+4     :     0.000032
      g-4     :     0.000030
  2 N s       :     2.685606  s :     2.685606
      pz      :     1.079125  p :     3.325526
      px      :     1.140124
      py      :     1.106277
      dz2     :     0.107334  d :     0.322155
      dxz     :     0.057205
      dyz     :     0.093341
      dx2y2   :     0.036880
      dxy     :     0.027394
      f0      :     0.015228  f :     0.053939
      f+1     :     0.006102
      f-1     :     0.009986
      f+2     :     0.008629
      f-2     :     0.008318
      f+3     :     0.002428
      f-3     :     0.003247
      g0      :     0.000669  g :     0.003251
      g+1     :     0.000338
      g-1     :     0.000552
      g+2     :     0.000538
      g-2     :     0.000423
      g+3     :     0.000200
      g-3     :     0.000243
      g+4     :     0.000127
      g-4     :     0.000162
  3 N s       :     2.656788  s :     2.656788
      pz      :     1.064827  p :     3.207246
      px      :     1.077068
      py      :     1.065351
      dz2     :     0.069781  d :     0.401491
      dxz     :     0.097527
      dyz     :     0.094559
      dx2y2   :     0.051038
      dxy     :     0.088586
      f0      :     0.012416  f :     0.069853
      f+1     :     0.009420
      f-1     :     0.009793
      f+2     :     0.011150
      f-2     :     0.010983
      f+3     :     0.008622
      f-3     :     0.007469
      g0      :     0.000161  g :     0.002384
      g+1     :     0.000446
      g-1     :     0.000253
      g+2     :     0.000317
      g-2     :     0.000241
      g+3     :     0.000216
      g-3     :     0.000335
      g+4     :     0.000208
      g-4     :     0.000207
  4 C s       :     2.584566  s :     2.584566
      pz      :     0.921130  p :     2.621230
      px      :     0.714440
      py      :     0.985660
      dz2     :     0.196675  d :     1.109866
      dxz     :     0.129187
      dyz     :     0.362239
      dx2y2   :     0.186579
      dxy     :     0.235186
      f0      :     0.073732  f :     0.312992
      f+1     :     0.027839
      f-1     :     0.042727
      f+2     :     0.059170
      f-2     :     0.034200
      f+3     :     0.037736
      f-3     :     0.037588
      g0      :     0.003304  g :     0.042818
      g+1     :     0.001236
      g-1     :     0.007765
      g+2     :     0.004612
      g-2     :     0.003252
      g+3     :     0.003948
      g-3     :     0.005843
      g+4     :     0.005847
      g-4     :     0.007011
  5 C s       :     2.532839  s :     2.532839
      pz      :     0.827595  p :     2.652203
      px      :     0.944643
      py      :     0.879965
      dz2     :     0.119935  d :     0.654192
      dxz     :     0.130140
      dyz     :     0.167113
      dx2y2   :     0.093028
      dxy     :     0.143976
      f0      :     0.024081  f :     0.175630
      f+1     :     0.025822
      f-1     :     0.028410
      f+2     :     0.030661
      f-2     :     0.024412
      f+3     :     0.022509
      f-3     :     0.019736
      g0      :     0.001163  g :     0.011825
      g+1     :     0.000865
      g-1     :     0.001670
      g+2     :     0.001370
      g-2     :     0.001789
      g+3     :     0.001584
      g-3     :     0.001513
      g+4     :     0.000748
      g-4     :     0.001122
  6 H s       :     0.731437  s :     0.731437
      pz      :     0.050860  p :     0.216927
      px      :     0.092388
      py      :     0.073679
      dz2     :     0.007557  d :     0.072070
      dxz     :     0.015085
      dyz     :     0.011110
      dx2y2   :     0.020125
      dxy     :     0.018193
      f0      :     0.001030  f :     0.010068
      f+1     :     0.000969
      f-1     :     0.000763
      f+2     :     0.000973
      f-2     :     0.002011
      f+3     :     0.002597
      f-3     :     0.001724
  7 C s       :     2.556543  s :     2.556543
      pz      :     0.815428  p :     2.712573
      px      :     0.961103
      py      :     0.936042
      dz2     :     0.066755  d :     0.655236
      dxz     :     0.116868
      dyz     :     0.097862
      dx2y2   :     0.180567
      dxy     :     0.193183
      f0      :     0.011391  f :     0.162164
      f+1     :     0.010909
      f-1     :     0.015402
      f+2     :     0.026873
      f-2     :     0.019498
      f+3     :     0.044267
      f-3     :     0.033824
      g0      :     0.001197  g :     0.014549
      g+1     :     0.001531
      g-1     :     0.000642
      g+2     :     0.001198
      g-2     :     0.001020
      g+3     :     0.001924
      g-3     :     0.001768
      g+4     :     0.003034
      g-4     :     0.002236
  8 C s       :     2.573019  s :     2.573019
      pz      :     0.797872  p :     2.694893
      px      :     0.956472
      py      :     0.940549
      dz2     :     0.071604  d :     0.512314
      dxz     :     0.052978
      dyz     :     0.090259
      dx2y2   :     0.162787
      dxy     :     0.134686
      f0      :     0.005787  f :     0.117343
      f+1     :     0.011964
      f-1     :     0.011927
      f+2     :     0.016171
      f-2     :     0.017929
      f+3     :     0.029459
      f-3     :     0.024106
      g0      :     0.001453  g :     0.011866
      g+1     :     0.000647
      g-1     :     0.000672
      g+2     :     0.000818
      g-2     :     0.001064
      g+3     :     0.001856
      g-3     :     0.001766
      g+4     :     0.001475
      g-4     :     0.002115
  9 H s       :     0.772013  s :     0.772013
      pz      :     0.048867  p :     0.190820
      px      :     0.093413
      py      :     0.048540
      dz2     :     0.005023  d :     0.066243
      dxz     :     0.020001
      dyz     :     0.002242
      dx2y2   :     0.017398
      dxy     :     0.021579
      f0      :     0.001115  f :     0.009724
      f+1     :     0.001009
      f-1     :     0.000296
      f+2     :     0.001290
      f-2     :     0.000650
      f+3     :     0.002825
      f-3     :     0.002539
 10 C s       :     2.584292  s :     2.584292
      pz      :     0.799768  p :     2.714328
      px      :     0.998376
      py      :     0.916184
      dz2     :     0.041771  d :     0.503592
      dxz     :     0.104773
      dyz     :     0.048882
      dx2y2   :     0.165701
      dxy     :     0.142466
      f0      :     0.008896  f :     0.113675
      f+1     :     0.012429
      f-1     :     0.005085
      f+2     :     0.014848
      f-2     :     0.015205
      f+3     :     0.032791
      f-3     :     0.024420
      g0      :     0.000942  g :     0.011668
      g+1     :     0.001350
      g-1     :     0.000549
      g+2     :     0.000457
      g-2     :     0.001310
      g+3     :     0.001282
      g-3     :     0.001261
      g+4     :     0.002249
      g-4     :     0.002269
 11 H s       :     0.787206  s :     0.787206
      pz      :     0.057658  p :     0.186413
      px      :     0.045543
      py      :     0.083211
      dz2     :     0.009646  d :     0.064694
      dxz     :     0.005092
      dyz     :     0.016117
      dx2y2   :     0.014799
      dxy     :     0.019040
      f0      :     0.000552  f :     0.009653
      f+1     :     0.000178
      f-1     :     0.001959
      f+2     :     0.001559
      f-2     :     0.001387
      f+3     :     0.002014
      f-3     :     0.002004
 12 C s       :     2.586970  s :     2.586970
      pz      :     0.795110  p :     2.707052
      px      :     0.975915
      py      :     0.936027
      dz2     :     0.047298  d :     0.507653
      dxz     :     0.088803
      dyz     :     0.065742
      dx2y2   :     0.128812
      dxy     :     0.176998
      f0      :     0.009093  f :     0.113883
      f+1     :     0.006398
      f-1     :     0.011160
      f+2     :     0.018772
      f-2     :     0.012513
      f+3     :     0.028986
      f-3     :     0.026960
      g0      :     0.000911  g :     0.011616
      g+1     :     0.001359
      g-1     :     0.000619
      g+2     :     0.001185
      g-2     :     0.000498
      g+3     :     0.001302
      g-3     :     0.001497
      g+4     :     0.002646
      g-4     :     0.001599
 13 H s       :     0.788964  s :     0.788964
      pz      :     0.054646  p :     0.185373
      px      :     0.068656
      py      :     0.062070
      dz2     :     0.008517  d :     0.064181
      dxz     :     0.011343
      dyz     :     0.009437
      dx2y2   :     0.021584
      dxy     :     0.013300
      f0      :     0.000609  f :     0.009606
      f+1     :     0.001186
      f-1     :     0.000803
      f+2     :     0.001066
      f-2     :     0.001628
      f+3     :     0.002394
      f-3     :     0.001921
 14 C s       :     2.585000  s :     2.585000
      pz      :     0.811464  p :     2.712254
      px      :     0.951037
      py      :     0.949753
      dz2     :     0.066868  d :     0.503379
      dxz     :     0.051453
      dyz     :     0.087803
      dx2y2   :     0.160759
      dxy     :     0.136496
      f0      :     0.005434  f :     0.113504
      f+1     :     0.011551
      f-1     :     0.010947
      f+2     :     0.015254
      f-2     :     0.017858
      f+3     :     0.028966
      f-3     :     0.023495
      g0      :     0.001353  g :     0.011652
      g+1     :     0.000685
      g-1     :     0.000633
      g+2     :     0.000696
      g-2     :     0.001090
      g+3     :     0.001888
      g-3     :     0.001744
      g+4     :     0.001474
      g-4     :     0.002090
 15 H s       :     0.787956  s :     0.787956
      pz      :     0.049623  p :     0.186171
      px      :     0.088299
      py      :     0.048250
      dz2     :     0.004887  d :     0.064525
      dxz     :     0.019370
      dyz     :     0.002114
      dx2y2   :     0.017115
      dxy     :     0.021039
      f0      :     0.001105  f :     0.009650
      f+1     :     0.001029
      f-1     :     0.000283
      f+2     :     0.001312
      f-2     :     0.000615
      f+3     :     0.002770
      f-3     :     0.002536
 16 C s       :     2.572560  s :     2.572560
      pz      :     0.790526  p :     2.691131
      px      :     0.988322
      py      :     0.912284
      dz2     :     0.043787  d :     0.512089
      dxz     :     0.108717
      dyz     :     0.055022
      dx2y2   :     0.163564
      dxy     :     0.140999
      f0      :     0.009482  f :     0.117102
      f+1     :     0.013344
      f-1     :     0.005095
      f+2     :     0.015911
      f-2     :     0.015527
      f+3     :     0.033036
      f-3     :     0.024707
      g0      :     0.000982  g :     0.011818
      g+1     :     0.001409
      g-1     :     0.000538
      g+2     :     0.000472
      g-2     :     0.001314
      g+3     :     0.001358
      g-3     :     0.001268
      g+4     :     0.002226
      g-4     :     0.002251
 17 H s       :     0.771429  s :     0.771429
      pz      :     0.057873  p :     0.188882
      px      :     0.045218
      py      :     0.085792
      dz2     :     0.010260  d :     0.065993
      dxz     :     0.005723
      dyz     :     0.016186
      dx2y2   :     0.014772
      dxy     :     0.019051
      f0      :     0.000545  f :     0.009690
      f+1     :     0.000193
      f-1     :     0.002009
      f+2     :     0.001579
      f-2     :     0.001488
      f+3     :     0.001925
      f-3     :     0.001951
 18 C s       :     2.539821  s :     2.539821
      pz      :     0.822907  p :     2.680447
      px      :     0.927952
      py      :     0.929588
      dz2     :     0.181124  d :     0.873989
      dxz     :     0.167634
      dyz     :     0.183377
      dx2y2   :     0.167205
      dxy     :     0.174649
      f0      :     0.039436  f :     0.238914
      f+1     :     0.028999
      f-1     :     0.041565
      f+2     :     0.032988
      f-2     :     0.035413
      f+3     :     0.034399
      f-3     :     0.026114
      g0      :     0.002180  g :     0.015595
      g+1     :     0.001749
      g-1     :     0.002143
      g+2     :     0.002040
      g-2     :     0.001953
      g+3     :     0.001563
      g-3     :     0.001331
      g+4     :     0.001362
      g-4     :     0.001274
 19 C s       :     2.537638  s :     2.537638
      pz      :     0.938651  p :     2.758144
      px      :     0.885155
      py      :     0.934338
      dz2     :     0.055445  d :     0.383896
      dxz     :     0.071018
      dyz     :     0.083166
      dx2y2   :     0.074633
      dxy     :     0.099635
      f0      :     0.010413  f :     0.074409
      f+1     :     0.009190
      f-1     :     0.004426
      f+2     :     0.009862
      f-2     :     0.010055
      f+3     :     0.017542
      f-3     :     0.012920
      g0      :     0.000131  g :     0.003859
      g+1     :     0.000709
      g-1     :     0.000185
      g+2     :     0.000262
      g-2     :     0.000216
      g+3     :     0.000206
      g-3     :     0.000586
      g+4     :     0.001142
      g-4     :     0.000422
 20 H s       :     0.782348  s :     0.782348
      pz      :     0.070715  p :     0.198483
      px      :     0.051898
      py      :     0.075870
      dz2     :     0.019473  d :     0.068034
      dxz     :     0.008539
      dyz     :     0.012998
      dx2y2   :     0.010698
      dxy     :     0.016327
      f0      :     0.001141  f :     0.009442
      f+1     :     0.000113
      f-1     :     0.002703
      f+2     :     0.001497
      f-2     :     0.001837
      f+3     :     0.001287
      f-3     :     0.000865
 21 H s       :     0.778204  s :     0.778204
      pz      :     0.080917  p :     0.189931
      px      :     0.052264
      py      :     0.056751
      dz2     :     0.018791  d :     0.067390
      dxz     :     0.017716
      dyz     :     0.021381
      dx2y2   :     0.004683
      dxy     :     0.004818
      f0      :     0.002574  f :     0.009430
      f+1     :     0.001857
      f-1     :     0.002225
      f+2     :     0.001284
      f-2     :     0.001225
      f+3     :     0.000063
      f-3     :     0.000202
 22 H s       :     0.782096  s :     0.782096
      pz      :     0.058532  p :     0.190262
      px      :     0.061536
      py      :     0.070195
      dz2     :     0.010566  d :     0.067550
      dxz     :     0.008626
      dyz     :     0.014220
      dx2y2   :     0.021632
      dxy     :     0.012506
      f0      :     0.000643  f :     0.009391
      f+1     :     0.000866
      f-1     :     0.001527
      f+2     :     0.000905
      f-2     :     0.001631
      f+3     :     0.001844
      f-3     :     0.001976
 23 C s       :     2.538375  s :     2.538375
      pz      :     0.929627  p :     2.757587
      px      :     0.915122
      py      :     0.912838
      dz2     :     0.076538  d :     0.383322
      dxz     :     0.038268
      dyz     :     0.094730
      dx2y2   :     0.104728
      dxy     :     0.069058
      f0      :     0.006330  f :     0.074241
      f+1     :     0.010673
      f-1     :     0.010881
      f+2     :     0.010808
      f-2     :     0.008976
      f+3     :     0.011734
      f-3     :     0.014840
      g0      :     0.000386  g :     0.003848
      g+1     :     0.000288
      g-1     :     0.000227
      g+2     :     0.000184
      g-2     :     0.000636
      g+3     :     0.000388
      g-3     :     0.000551
      g+4     :     0.000288
      g-4     :     0.000901
 24 H s       :     0.781932  s :     0.781932
      pz      :     0.053886  p :     0.189981
      px      :     0.081524
      py      :     0.054571
      dz2     :     0.004228  d :     0.067495
      dxz     :     0.021453
      dyz     :     0.004908
      dx2y2   :     0.018330
      dxy     :     0.018577
      f0      :     0.001254  f :     0.009385
      f+1     :     0.000936
      f-1     :     0.000250
      f+2     :     0.001138
      f-2     :     0.001139
      f+3     :     0.002680
      f-3     :     0.001988
 25 H s       :     0.778539  s :     0.778539
      pz      :     0.081358  p :     0.189950
      px      :     0.054345
      py      :     0.054247
      dz2     :     0.020095  d :     0.067321
      dxz     :     0.016667
      dyz     :     0.021575
      dx2y2   :     0.004240
      dxy     :     0.004744
      f0      :     0.002760  f :     0.009418
      f+1     :     0.001765
      f-1     :     0.002426
      f+2     :     0.001123
      f-2     :     0.001133
      f+3     :     0.000048
      f-3     :     0.000163
 26 H s       :     0.783423  s :     0.783423
      pz      :     0.071665  p :     0.198469
      px      :     0.052224
      py      :     0.074580
      dz2     :     0.018867  d :     0.068055
      dxz     :     0.008057
      dyz     :     0.013037
      dx2y2   :     0.010805
      dxy     :     0.017288
      f0      :     0.000996  f :     0.009455
      f+1     :     0.000115
      f-1     :     0.002669
      f+2     :     0.001514
      f-2     :     0.001778
      f+3     :     0.001496
      f-3     :     0.000887
 27 C s       :     2.536945  s :     2.536945
      pz      :     0.915293  p :     2.756860
      px      :     0.938569
      py      :     0.902999
      dz2     :     0.098375  d :     0.389095
      dxz     :     0.045277
      dyz     :     0.079012
      dx2y2   :     0.059176
      dxy     :     0.107254
      f0      :     0.009504  f :     0.075591
      f+1     :     0.007844
      f-1     :     0.014806
      f+2     :     0.008508
      f-2     :     0.014768
      f+3     :     0.011533
      f-3     :     0.008628
      g0      :     0.000163  g :     0.003941
      g+1     :     0.000250
      g-1     :     0.000889
      g+2     :     0.000485
      g-2     :     0.000308
      g+3     :     0.000824
      g-3     :     0.000362
      g+4     :     0.000180
      g-4     :     0.000481
 28 H s       :     0.777123  s :     0.777123
      pz      :     0.078903  p :     0.189078
      px      :     0.057964
      py      :     0.052211
      dz2     :     0.020652  d :     0.067524
      dxz     :     0.017551
      dyz     :     0.019785
      dx2y2   :     0.004653
      dxy     :     0.004882
      f0      :     0.002812  f :     0.009474
      f+1     :     0.001924
      f-1     :     0.002228
      f+2     :     0.001188
      f-2     :     0.001101
      f+3     :     0.000048
      f-3     :     0.000171
 29 H s       :     0.782607  s :     0.782607
      pz      :     0.052679  p :     0.190696
      px      :     0.083408
      py      :     0.054609
      dz2     :     0.004203  d :     0.067500
      dxz     :     0.021302
      dyz     :     0.005036
      dx2y2   :     0.016715
      dxy     :     0.020243
      f0      :     0.001256  f :     0.009377
      f+1     :     0.000895
      f-1     :     0.000276
      f+2     :     0.001047
      f-2     :     0.001267
      f+3     :     0.002565
      f-3     :     0.002072
 30 H s       :     0.782128  s :     0.782128
      pz      :     0.055166  p :     0.189620
      px      :     0.066260
      py      :     0.068194
      dz2     :     0.010440  d :     0.067408
      dxz     :     0.007796
      dyz     :     0.014039
      dx2y2   :     0.022441
      dxy     :     0.012691
      f0      :     0.000636  f :     0.009369
      f+1     :     0.000804
      f-1     :     0.001519
      f+2     :     0.000930
      f-2     :     0.001511
      f+3     :     0.001971
      f-3     :     0.001997
 31 C s       :     2.555232  s :     2.555232
      pz      :     0.902067  p :     2.678773
      px      :     0.876320
      py      :     0.900386
      dz2     :     0.165725  d :     0.702023
      dxz     :     0.195756
      dyz     :     0.142968
      dx2y2   :     0.099070
      dxy     :     0.098504
      f0      :     0.038593  f :     0.190228
      f+1     :     0.042060
      f-1     :     0.025159
      f+2     :     0.021068
      f-2     :     0.032859
      f+3     :     0.015601
      f-3     :     0.014887
      g0      :     0.002708  g :     0.018431
      g+1     :     0.003092
      g-1     :     0.001926
      g+2     :     0.001813
      g-2     :     0.002957
      g+3     :     0.001380
      g-3     :     0.001986
      g+4     :     0.001099
      g-4     :     0.001470
 32 C s       :     2.562623  s :     2.562623
      pz      :     0.977660  p :     2.673961
      px      :     0.884388
      py      :     0.811913
      dz2     :     0.152745  d :     0.628018
      dxz     :     0.165397
      dyz     :     0.132732
      dx2y2   :     0.090611
      dxy     :     0.086533
      f0      :     0.026595  f :     0.155674
      f+1     :     0.037676
      f-1     :     0.018567
      f+2     :     0.025612
      f-2     :     0.022057
      f+3     :     0.012124
      f-3     :     0.013043
      g0      :     0.002166  g :     0.014107
      g+1     :     0.002418
      g-1     :     0.001514
      g+2     :     0.001483
      g-2     :     0.001806
      g+3     :     0.001385
      g-3     :     0.001579
      g+4     :     0.000816
      g-4     :     0.000941
 33 C s       :     2.567225  s :     2.567225
      pz      :     0.932696  p :     2.695767
      px      :     0.916557
      py      :     0.846515
      dz2     :     0.131525  d :     0.512431
      dxz     :     0.109039
      dyz     :     0.083361
      dx2y2   :     0.096736
      dxy     :     0.091769
      f0      :     0.018916  f :     0.116958
      f+1     :     0.023046
      f-1     :     0.012114
      f+2     :     0.015290
      f-2     :     0.021577
      f+3     :     0.011743
      f-3     :     0.014271
      g0      :     0.000976  g :     0.011739
      g+1     :     0.001722
      g-1     :     0.001006
      g+2     :     0.000816
      g-2     :     0.001698
      g+3     :     0.001153
      g-3     :     0.001826
      g+4     :     0.001105
      g-4     :     0.001438
 34 H s       :     0.768228  s :     0.768228
      pz      :     0.089997  p :     0.193844
      px      :     0.048082
      py      :     0.055766
      dz2     :     0.020713  d :     0.067995
      dxz     :     0.021598
      dyz     :     0.019202
      dx2y2   :     0.003449
      dxy     :     0.003033
      f0      :     0.003107  f :     0.009878
      f+1     :     0.002686
      f-1     :     0.002424
      f+2     :     0.000696
      f-2     :     0.000858
      f+3     :     0.000065
      f-3     :     0.000042
 35 C s       :     2.583368  s :     2.583368
      pz      :     0.964134  p :     2.697886
      px      :     0.893181
      py      :     0.840571
      dz2     :     0.112894  d :     0.511202
      dxz     :     0.155883
      dyz     :     0.107741
      dx2y2   :     0.072049
      dxy     :     0.062635
      f0      :     0.024618  f :     0.115231
      f+1     :     0.025613
      f-1     :     0.017201
      f+2     :     0.006824
      f-2     :     0.018849
      f+3     :     0.012078
      f-3     :     0.010049
      g0      :     0.002350  g :     0.011880
      g+1     :     0.001403
      g-1     :     0.001488
      g+2     :     0.000723
      g-2     :     0.001997
      g+3     :     0.000483
      g-3     :     0.001090
      g+4     :     0.000996
      g-4     :     0.001351
 36 H s       :     0.786317  s :     0.786317
      pz      :     0.068308  p :     0.183963
      px      :     0.065337
      py      :     0.050318
      dz2     :     0.019719  d :     0.064070
      dxz     :     0.013479
      dyz     :     0.010927
      dx2y2   :     0.009511
      dxy     :     0.010434
      f0      :     0.001753  f :     0.009624
      f+1     :     0.002385
      f-1     :     0.000761
      f+2     :     0.001626
      f-2     :     0.001763
      f+3     :     0.000648
      f-3     :     0.000686
 37 C s       :     2.581841  s :     2.581841
      pz      :     0.983573  p :     2.707469
      px      :     0.888519
      py      :     0.835376
      dz2     :     0.158196  d :     0.505247
      dxz     :     0.134255
      dyz     :     0.108365
      dx2y2   :     0.032546
      dxy     :     0.071885
      f0      :     0.025521  f :     0.115826
      f+1     :     0.029703
      f-1     :     0.014001
      f+2     :     0.017067
      f-2     :     0.017393
      f+3     :     0.004983
      f-3     :     0.007157
      g0      :     0.001907  g :     0.011979
      g+1     :     0.002561
      g-1     :     0.001377
      g+2     :     0.001317
      g-2     :     0.001560
      g+3     :     0.001021
      g-3     :     0.001179
      g+4     :     0.000662
      g-4     :     0.000394
 38 H s       :     0.786622  s :     0.786622
      pz      :     0.045806  p :     0.185169
      px      :     0.072391
      py      :     0.066972
      dz2     :     0.007786  d :     0.064329
      dxz     :     0.013418
      dyz     :     0.010354
      dx2y2   :     0.019100
      dxy     :     0.013671
      f0      :     0.001000  f :     0.009679
      f+1     :     0.001254
      f-1     :     0.000918
      f+2     :     0.000480
      f-2     :     0.002069
      f+3     :     0.002119
      f-3     :     0.001839
 39 C s       :     2.569473  s :     2.569473
      pz      :     0.961835  p :     2.700890
      px      :     0.906821
      py      :     0.832235
      dz2     :     0.134360  d :     0.510342
      dxz     :     0.100429
      dyz     :     0.077946
      dx2y2   :     0.101888
      dxy     :     0.095720
      f0      :     0.019224  f :     0.118818
      f+1     :     0.021687
      f-1     :     0.012211
      f+2     :     0.016289
      f-2     :     0.020478
      f+3     :     0.014014
      f-3     :     0.014915
      g0      :     0.001012  g :     0.012167
      g+1     :     0.001870
      g-1     :     0.001031
      g+2     :     0.000887
      g-2     :     0.001643
      g+3     :     0.001110
      g-3     :     0.001717
      g+4     :     0.001209
      g-4     :     0.001687
 40 H s       :     0.760027  s :     0.760027
      pz      :     0.122080  p :     0.222882
      px      :     0.048506
      py      :     0.052296
      dz2     :     0.020972  d :     0.069954
      dxz     :     0.022994
      dyz     :     0.020590
      dx2y2   :     0.002422
      dxy     :     0.002977
      f0      :     0.003168  f :     0.009944
      f+1     :     0.002667
      f-1     :     0.002456
      f+2     :     0.000688
      f-2     :     0.000877
      f+3     :     0.000047
      f-3     :     0.000040
 41 C s       :     2.529782  s :     2.529782
      pz      :     0.898553  p :     2.707973
      px      :     0.901729
      py      :     0.907691
      dz2     :     0.128492  d :     0.785681
      dxz     :     0.176233
      dyz     :     0.158714
      dx2y2   :     0.134813
      dxy     :     0.187428
      f0      :     0.020944  f :     0.196964
      f+1     :     0.030139
      f-1     :     0.028194
      f+2     :     0.032615
      f-2     :     0.027809
      f+3     :     0.026633
      f-3     :     0.030631
      g0      :     0.001056  g :     0.011512
      g+1     :     0.001225
      g-1     :     0.000994
      g+2     :     0.001209
      g-2     :     0.001531
      g+3     :     0.001511
      g-3     :     0.001531
      g+4     :     0.001318
      g-4     :     0.001137
 42 C s       :     2.532667  s :     2.532667
      pz      :     0.899082  p :     2.737234
      px      :     0.917158
      py      :     0.920994
      dz2     :     0.067497  d :     0.395100
      dxz     :     0.111848
      dyz     :     0.079816
      dx2y2   :     0.039490
      dxy     :     0.096448
      f0      :     0.013047  f :     0.075427
      f+1     :     0.010958
      f-1     :     0.011563
      f+2     :     0.013201
      f-2     :     0.010877
      f+3     :     0.009151
      f-3     :     0.006631
      g0      :     0.000230  g :     0.003800
      g+1     :     0.000466
      g-1     :     0.000763
      g+2     :     0.000667
      g-2     :     0.000349
      g+3     :     0.000455
      g-3     :     0.000428
      g+4     :     0.000197
      g-4     :     0.000245
 43 H s       :     0.776922  s :     0.776922
      pz      :     0.069223  p :     0.195489
      px      :     0.070414
      py      :     0.055852
      dz2     :     0.019467  d :     0.068177
      dxz     :     0.013553
      dyz     :     0.014260
      dx2y2   :     0.008234
      dxy     :     0.012663
      f0      :     0.001440  f :     0.009444
      f+1     :     0.002151
      f-1     :     0.001111
      f+2     :     0.001626
      f-2     :     0.001921
      f+3     :     0.000458
      f-3     :     0.000737
 44 H s       :     0.775765  s :     0.775765
      pz      :     0.055879  p :     0.190214
      px      :     0.070895
      py      :     0.063440
      dz2     :     0.009086  d :     0.067722
      dxz     :     0.015159
      dyz     :     0.010813
      dx2y2   :     0.020103
      dxy     :     0.012560
      f0      :     0.000654  f :     0.009396
      f+1     :     0.001485
      f-1     :     0.000776
      f+2     :     0.001417
      f-2     :     0.001662
      f+3     :     0.001643
      f-3     :     0.001759
 45 H s       :     0.778370  s :     0.778370
      pz      :     0.055338  p :     0.191298
      px      :     0.059939
      py      :     0.076021
      dz2     :     0.008307  d :     0.067157
      dxz     :     0.008942
      dyz     :     0.015320
      dx2y2   :     0.017492
      dxy     :     0.017096
      f0      :     0.000694  f :     0.009357
      f+1     :     0.000515
      f-1     :     0.001501
      f+2     :     0.001235
      f-2     :     0.001570
      f+3     :     0.001687
      f-3     :     0.002156
 46 C s       :     2.525158  s :     2.525158
      pz      :     0.897714  p :     2.721443
      px      :     0.901863
      py      :     0.921866
      dz2     :     0.051037  d :     0.409796
      dxz     :     0.102194
      dyz     :     0.115371
      dx2y2   :     0.038946
      dxy     :     0.102249
      f0      :     0.009914  f :     0.077702
      f+1     :     0.013606
      f-1     :     0.009593
      f+2     :     0.009775
      f-2     :     0.015419
      f+3     :     0.010519
      f-3     :     0.008876
      g0      :     0.000291  g :     0.003964
      g+1     :     0.000629
      g-1     :     0.000278
      g+2     :     0.000512
      g-2     :     0.000480
      g+3     :     0.000679
      g-3     :     0.000440
      g+4     :     0.000392
      g-4     :     0.000262
 47 H s       :     0.760540  s :     0.760540
      pz      :     0.056386  p :     0.192061
      px      :     0.062474
      py      :     0.073201
      dz2     :     0.008372  d :     0.068440
      dxz     :     0.010569
      dyz     :     0.016146
      dx2y2   :     0.018431
      dxy     :     0.014920
      f0      :     0.000676  f :     0.009314
      f+1     :     0.000705
      f-1     :     0.001433
      f+2     :     0.001378
      f-2     :     0.001649
      f+3     :     0.001492
      f-3     :     0.001982
 48 H s       :     0.759236  s :     0.759236
      pz      :     0.062130  p :     0.191722
      px      :     0.065545
      py      :     0.064047
      dz2     :     0.013975  d :     0.069344
      dxz     :     0.013421
      dyz     :     0.011854
      dx2y2   :     0.016922
      dxy     :     0.013172
      f0      :     0.000585  f :     0.009580
      f+1     :     0.001828
      f-1     :     0.000962
      f+2     :     0.001906
      f-2     :     0.001552
      f+3     :     0.001214
      f-3     :     0.001535
 49 H s       :     0.756783  s :     0.756783
      pz      :     0.072405  p :     0.197667
      px      :     0.056807
      py      :     0.068454
      dz2     :     0.018094  d :     0.069227
      dxz     :     0.014581
      dyz     :     0.015054
      dx2y2   :     0.010652
      dxy     :     0.010845
      f0      :     0.001252  f :     0.009382
      f+1     :     0.001161
      f-1     :     0.002096
      f+2     :     0.002000
      f-2     :     0.001615
      f+3     :     0.000741
      f-3     :     0.000516
 50 C s       :     2.532689  s :     2.532689
      pz      :     0.925772  p :     2.737358
      px      :     0.925183
      py      :     0.886404
      dz2     :     0.034215  d :     0.393045
      dxz     :     0.111120
      dyz     :     0.092617
      dx2y2   :     0.052084
      dxy     :     0.103009
      f0      :     0.007626  f :     0.075421
      f+1     :     0.007619
      f-1     :     0.012767
      f+2     :     0.009531
      f-2     :     0.012576
      f+3     :     0.010638
      f-3     :     0.014666
      g0      :     0.000537  g :     0.003812
      g+1     :     0.000118
      g-1     :     0.000269
      g+2     :     0.000305
      g-2     :     0.000496
      g+3     :     0.000424
      g-3     :     0.000596
      g+4     :     0.000680
      g-4     :     0.000388
 51 H s       :     0.775403  s :     0.775403
      pz      :     0.074107  p :     0.195367
      px      :     0.061936
      py      :     0.059324
      dz2     :     0.017873  d :     0.067239
      dxz     :     0.014746
      dyz     :     0.013280
      dx2y2   :     0.010882
      dxy     :     0.010457
      f0      :     0.001318  f :     0.009413
      f+1     :     0.001331
      f-1     :     0.001696
      f+2     :     0.002074
      f-2     :     0.001642
      f+3     :     0.000839
      f-3     :     0.000512
 52 H s       :     0.776055  s :     0.776055
      pz      :     0.058796  p :     0.190089
      px      :     0.069723
      py      :     0.061570
      dz2     :     0.009368  d :     0.067518
      dxz     :     0.015201
      dyz     :     0.010448
      dx2y2   :     0.019147
      dxy     :     0.013354
      f0      :     0.000644  f :     0.009381
      f+1     :     0.001474
      f-1     :     0.000802
      f+2     :     0.001351
      f-2     :     0.001691
      f+3     :     0.001746
      f-3     :     0.001674
 53 H s       :     0.776959  s :     0.776959
      pz      :     0.071532  p :     0.194405
      px      :     0.069391
      py      :     0.053482
      dz2     :     0.019738  d :     0.067898
      dxz     :     0.013849
      dyz     :     0.012945
      dx2y2   :     0.009181
      dxy     :     0.012184
      f0      :     0.001425  f :     0.009428
      f+1     :     0.002263
      f-1     :     0.000889
      f+2     :     0.001731
      f-2     :     0.001850
      f+3     :     0.000488
      f-3     :     0.000782
 54 C s       :     2.614159  s :     2.614159
      pz      :     0.842185  p :     2.536163
      px      :     0.775685
      py      :     0.918293
      dz2     :     0.167558  d :     0.993249
      dxz     :     0.191012
      dyz     :     0.250578
      dx2y2   :     0.174760
      dxy     :     0.209342
      f0      :     0.036296  f :     0.293075
      f+1     :     0.037539
      f-1     :     0.046126
      f+2     :     0.058727
      f-2     :     0.040535
      f+3     :     0.044982
      f-3     :     0.028870
      g0      :     0.002881  g :     0.039084
      g+1     :     0.006449
      g-1     :     0.003328
      g+2     :     0.007300
      g-2     :     0.005002
      g+3     :     0.006264
      g-3     :     0.004073
      g+4     :     0.001878
      g-4     :     0.001908
 55 C s       :     2.565498  s :     2.565498
      pz      :     1.014377  p :     2.751364
      px      :     0.804754
      py      :     0.932233
      dz2     :     0.172729  d :     0.629886
      dxz     :     0.103598
      dyz     :     0.197589
      dx2y2   :     0.095099
      dxy     :     0.060871
      f0      :     0.029376  f :     0.155922
      f+1     :     0.011786
      f-1     :     0.047030
      f+2     :     0.020678
      f-2     :     0.021965
      f+3     :     0.013276
      f-3     :     0.011810
      g0      :     0.002581  g :     0.014941
      g+1     :     0.001046
      g-1     :     0.003662
      g+2     :     0.001951
      g-2     :     0.000778
      g+3     :     0.001412
      g-3     :     0.001602
      g+4     :     0.000884
      g-4     :     0.001025
 56 C s       :     2.577361  s :     2.577361
      pz      :     0.948185  p :     2.678365
      px      :     0.736776
      py      :     0.993404
      dz2     :     0.135642  d :     0.509807
      dxz     :     0.028403
      dyz     :     0.160103
      dx2y2   :     0.087126
      dxy     :     0.098532
      f0      :     0.018897  f :     0.117502
      f+1     :     0.004005
      f-1     :     0.031899
      f+2     :     0.019499
      f-2     :     0.019883
      f+3     :     0.011536
      f-3     :     0.011783
      g0      :     0.001207  g :     0.011910
      g+1     :     0.000133
      g-1     :     0.002459
      g+2     :     0.001961
      g-2     :     0.000640
      g+3     :     0.001164
      g-3     :     0.001948
      g+4     :     0.001035
      g-4     :     0.001363
 57 H s       :     0.776605  s :     0.776605
      pz      :     0.090682  p :     0.184999
      px      :     0.049090
      py      :     0.045226
      dz2     :     0.020313  d :     0.064856
      dxz     :     0.018476
      dyz     :     0.022233
      dx2y2   :     0.001984
      dxy     :     0.001851
      f0      :     0.003218  f :     0.009674
      f+1     :     0.002290
      f-1     :     0.003092
      f+2     :     0.000565
      f-2     :     0.000466
      f+3     :     0.000019
      f-3     :     0.000024
 58 C s       :     2.586071  s :     2.586071
      pz      :     0.976115  p :     2.710629
      px      :     0.762809
      py      :     0.971705
      dz2     :     0.116012  d :     0.497673
      dxz     :     0.057326
      dyz     :     0.206835
      dx2y2   :     0.062585
      dxy     :     0.054916
      f0      :     0.022526  f :     0.113146
      f+1     :     0.014930
      f-1     :     0.033431
      f+2     :     0.016510
      f-2     :     0.005571
      f+3     :     0.011351
      f-3     :     0.008826
      g0      :     0.002580  g :     0.011693
      g+1     :     0.001265
      g-1     :     0.002011
      g+2     :     0.001858
      g-2     :     0.000199
      g+3     :     0.000254
      g-3     :     0.001347
      g+4     :     0.000901
      g-4     :     0.001277
 59 H s       :     0.785908  s :     0.785908
      pz      :     0.066892  p :     0.185517
      px      :     0.050484
      py      :     0.068140
      dz2     :     0.019687  d :     0.064452
      dxz     :     0.009863
      dyz     :     0.014260
      dx2y2   :     0.010046
      dxy     :     0.010595
      f0      :     0.001692  f :     0.009666
      f+1     :     0.000373
      f-1     :     0.002816
      f+2     :     0.001649
      f-2     :     0.001723
      f+3     :     0.000709
      f-3     :     0.000705
 60 C s       :     2.588606  s :     2.588606
      pz      :     0.999161  p :     2.691838
      px      :     0.736058
      py      :     0.956619
      dz2     :     0.160333  d :     0.505593
      dxz     :     0.091922
      dyz     :     0.159492
      dx2y2   :     0.065674
      dxy     :     0.028172
      f0      :     0.025537  f :     0.113569
      f+1     :     0.012346
      f-1     :     0.034638
      f+2     :     0.013472
      f-2     :     0.016996
      f+3     :     0.003575
      f-3     :     0.007004
      g0      :     0.002148  g :     0.011603
      g+1     :     0.001008
      g-1     :     0.003380
      g+2     :     0.001274
      g-2     :     0.000757
      g+3     :     0.000899
      g-3     :     0.001159
      g+4     :     0.000580
      g-4     :     0.000398
 61 H s       :     0.786298  s :     0.786298
      pz      :     0.046461  p :     0.183980
      px      :     0.047766
      py      :     0.089753
      dz2     :     0.008453  d :     0.063922
      dxz     :     0.001766
      dyz     :     0.022194
      dx2y2   :     0.013711
      dxy     :     0.017797
      f0      :     0.000962  f :     0.009582
      f+1     :     0.000074
      f-1     :     0.002246
      f+2     :     0.002084
      f-2     :     0.000500
      f+3     :     0.002111
      f-3     :     0.001605
 62 C s       :     2.585121  s :     2.585121
      pz      :     0.952815  p :     2.709289
      px      :     0.764446
      py      :     0.992028
      dz2     :     0.142723  d :     0.498426
      dxz     :     0.027019
      dyz     :     0.155267
      dx2y2   :     0.087037
      dxy     :     0.086380
      f0      :     0.019413  f :     0.113323
      f+1     :     0.003941
      f-1     :     0.031467
      f+2     :     0.019056
      f-2     :     0.016729
      f+3     :     0.011429
      f-3     :     0.011289
      g0      :     0.001234  g :     0.011691
      g+1     :     0.000162
      g-1     :     0.002561
      g+2     :     0.001941
      g-2     :     0.000586
      g+3     :     0.001050
      g-3     :     0.001899
      g+4     :     0.001038
      g-4     :     0.001220
 63 H s       :     0.785298  s :     0.785298
      pz      :     0.089898  p :     0.185683
      px      :     0.051122
      py      :     0.044663
      dz2     :     0.019653  d :     0.064550
      dxz     :     0.018908
      dyz     :     0.022520
      dx2y2   :     0.001857
      dxy     :     0.001613
      f0      :     0.003153  f :     0.009676
      f+1     :     0.002351
      f-1     :     0.003115
      f+2     :     0.000558
      f-2     :     0.000461
      f+3     :     0.000016
      f-3     :     0.000022
 64 C s       :     2.575307  s :     2.575307
      pz      :     0.960036  p :     2.677567
      px      :     0.737793
      py      :     0.979737
      dz2     :     0.117346  d :     0.511180
      dxz     :     0.065202
      dyz     :     0.198892
      dx2y2   :     0.064447
      dxy     :     0.065293
      f0      :     0.022407  f :     0.117216
      f+1     :     0.017807
      f-1     :     0.033104
      f+2     :     0.016783
      f-2     :     0.006132
      f+3     :     0.011928
      f-3     :     0.009055
      g0      :     0.002445  g :     0.011883
      g+1     :     0.001434
      g-1     :     0.002017
      g+2     :     0.001872
      g-2     :     0.000295
      g+3     :     0.000278
      g-3     :     0.001340
      g+4     :     0.000891
      g-4     :     0.001309
 65 H s       :     0.767015  s :     0.767015
      pz      :     0.069896  p :     0.195615
      px      :     0.051334
      py      :     0.074385
      dz2     :     0.020198  d :     0.066113
      dxz     :     0.010107
      dyz     :     0.014472
      dx2y2   :     0.010103
      dxy     :     0.011233
      f0      :     0.001747  f :     0.009796
      f+1     :     0.000417
      f-1     :     0.002822
      f+2     :     0.001692
      f-2     :     0.001728
      f+3     :     0.000688
      f-3     :     0.000701
 66 H s       :     0.617328  s :     0.617328
      pz      :     0.106213  p :     0.353173
      px      :     0.125131
      py      :     0.121829
      dz2     :     0.019917  d :     0.132874
      dxz     :     0.028259
      dyz     :     0.023616
      dx2y2   :     0.034942
      dxy     :     0.026141
      f0      :     0.001379  f :     0.021615
      f+1     :     0.003481
      f-1     :     0.002208
      f+2     :     0.003406
      f-2     :     0.003799
      f+3     :     0.003732
      f-3     :     0.003610
 67 O s       :     3.271075  s :     3.271075
      pz      :     1.466194  p :     4.475954
      px      :     1.501919
      py      :     1.507841
      dz2     :     0.010938  d :     0.094619
      dxz     :     0.015597
      dyz     :     0.010327
      dx2y2   :     0.028456
      dxy     :     0.029300
      f0      :     0.001846  f :     0.019361
      f+1     :     0.001711
      f-1     :     0.001581
      f+2     :     0.000670
      f-2     :     0.003394
      f+3     :     0.005829
      f-3     :     0.004328
      g0      :     0.000063  g :     0.000987
      g+1     :     0.000083
      g-1     :     0.000061
      g+2     :     0.000038
      g-2     :     0.000117
      g+3     :     0.000058
      g-3     :     0.000098
      g+4     :     0.000185
      g-4     :     0.000284
 68 C s       :     2.634507  s :     2.634507
      pz      :     0.789086  p :     2.676037
      px      :     0.944057
      py      :     0.942894
      dz2     :     0.176326  d :     1.266598
      dxz     :     0.250808
      dyz     :     0.182930
      dx2y2   :     0.350869
      dxy     :     0.305665
      f0      :     0.032661  f :     0.377488
      f+1     :     0.040263
      f-1     :     0.029660
      f+2     :     0.035363
      f-2     :     0.075277
      f+3     :     0.090913
      f-3     :     0.073350
      g0      :     0.004719  g :     0.052027
      g+1     :     0.005895
      g-1     :     0.003227
      g+2     :     0.005675
      g-2     :     0.003541
      g+3     :     0.006293
      g-3     :     0.007972
      g+4     :     0.005746
      g-4     :     0.008960
 69 C s       :     2.584648  s :     2.584648
      pz      :     0.852904  p :     2.756983
      px      :     0.964339
      py      :     0.939740
      dz2     :     0.083091  d :     0.629419
      dxz     :     0.108014
      dyz     :     0.114216
      dx2y2   :     0.173234
      dxy     :     0.150864
      f0      :     0.015313  f :     0.153738
      f+1     :     0.013490
      f-1     :     0.016163
      f+2     :     0.014962
      f-2     :     0.031389
      f+3     :     0.035457
      f-3     :     0.026964
      g0      :     0.001023  g :     0.014256
      g+1     :     0.001347
      g-1     :     0.001178
      g+2     :     0.001383
      g-2     :     0.001076
      g+3     :     0.001965
      g-3     :     0.002107
      g+4     :     0.001817
      g-4     :     0.002360
 70 C s       :     2.582311  s :     2.582311
      pz      :     0.845144  p :     2.708387
      px      :     0.916432
      py      :     0.946811
      dz2     :     0.095300  d :     0.511232
      dxz     :     0.072036
      dyz     :     0.089027
      dx2y2   :     0.098742
      dxy     :     0.156126
      f0      :     0.007573  f :     0.116494
      f+1     :     0.013450
      f-1     :     0.015715
      f+2     :     0.015282
      f-2     :     0.022230
      f+3     :     0.024431
      f-3     :     0.017813
      g0      :     0.001168  g :     0.011766
      g+1     :     0.000981
      g-1     :     0.000759
      g+2     :     0.001595
      g-2     :     0.000658
      g+3     :     0.002339
      g-3     :     0.001907
      g+4     :     0.001382
      g-4     :     0.000976
 71 H s       :     0.787048  s :     0.787048
      pz      :     0.048767  p :     0.192628
      px      :     0.070542
      py      :     0.073319
      dz2     :     0.005190  d :     0.065934
      dxz     :     0.012096
      dyz     :     0.010729
      dx2y2   :     0.023426
      dxy     :     0.014493
      f0      :     0.001131  f :     0.009680
      f+1     :     0.000721
      f-1     :     0.000688
      f+2     :     0.000175
      f-2     :     0.001910
      f+3     :     0.002711
      f-3     :     0.002344
 72 C s       :     2.588274  s :     2.588274
      pz      :     0.841815  p :     2.724071
      px      :     0.918822
      py      :     0.963434
      dz2     :     0.050588  d :     0.506083
      dxz     :     0.087059
      dyz     :     0.094054
      dx2y2   :     0.144643
      dxy     :     0.129740
      f0      :     0.010714  f :     0.113195
      f+1     :     0.003997
      f-1     :     0.017898
      f+2     :     0.009814
      f-2     :     0.021879
      f+3     :     0.030931
      f-3     :     0.017961
      g0      :     0.001053  g :     0.011597
      g+1     :     0.000711
      g-1     :     0.001162
      g+2     :     0.001281
      g-2     :     0.000610
      g+3     :     0.001632
      g-3     :     0.001409
      g+4     :     0.001351
      g-4     :     0.002388
 73 H s       :     0.791848  s :     0.791848
      pz      :     0.064904  p :     0.187001
      px      :     0.075833
      py      :     0.046263
      dz2     :     0.013821  d :     0.064498
      dxz     :     0.014062
      dyz     :     0.008889
      dx2y2   :     0.012746
      dxy     :     0.014980
      f0      :     0.000700  f :     0.009627
      f+1     :     0.002298
      f-1     :     0.000280
      f+2     :     0.001769
      f-2     :     0.001966
      f+3     :     0.001330
      f-3     :     0.001284
 74 C s       :     2.589407  s :     2.589407
      pz      :     0.839745  p :     2.714950
      px      :     0.950795
      py      :     0.924410
      dz2     :     0.060553  d :     0.509600
      dxz     :     0.095980
      dyz     :     0.086096
      dx2y2   :     0.152932
      dxy     :     0.114038
      f0      :     0.013162  f :     0.113694
      f+1     :     0.013322
      f-1     :     0.006507
      f+2     :     0.010683
      f-2     :     0.023359
      f+3     :     0.025230
      f-3     :     0.021430
      g0      :     0.000833  g :     0.011565
      g+1     :     0.001400
      g-1     :     0.000869
      g+2     :     0.000898
      g-2     :     0.000929
      g+3     :     0.001415
      g-3     :     0.001877
      g+4     :     0.001476
      g-4     :     0.001867
 75 H s       :     0.791740  s :     0.791740
      pz      :     0.059068  p :     0.186219
      px      :     0.044793
      py      :     0.082358
      dz2     :     0.011584  d :     0.064226
      dxz     :     0.005844
      dyz     :     0.015849
      dx2y2   :     0.012481
      dxy     :     0.018467
      f0      :     0.000562  f :     0.009597
      f+1     :     0.000038
      f-1     :     0.002415
      f+2     :     0.001624
      f-2     :     0.001616
      f+3     :     0.001986
      f-3     :     0.001357
 76 C s       :     2.588062  s :     2.588062
      pz      :     0.858270  p :     2.724075
      px      :     0.923824
      py      :     0.941981
      dz2     :     0.092067  d :     0.505926
      dxz     :     0.071618
      dyz     :     0.088278
      dx2y2   :     0.097549
      dxy     :     0.156415
      f0      :     0.007146  f :     0.113210
      f+1     :     0.012866
      f-1     :     0.015315
      f+2     :     0.015316
      f-2     :     0.021527
      f+3     :     0.024198
      f-3     :     0.016842
      g0      :     0.001150  g :     0.011600
      g+1     :     0.000933
      g-1     :     0.000732
      g+2     :     0.001588
      g-2     :     0.000625
      g+3     :     0.002358
      g-3     :     0.001850
      g+4     :     0.001368
      g-4     :     0.000996
 77 H s       :     0.791580  s :     0.791580
      pz      :     0.049006  p :     0.187080
      px      :     0.071968
      py      :     0.066106
      dz2     :     0.005150  d :     0.064521
      dxz     :     0.012435
      dyz     :     0.009891
      dx2y2   :     0.022968
      dxy     :     0.014077
      f0      :     0.001138  f :     0.009628
      f+1     :     0.000730
      f-1     :     0.000663
      f+2     :     0.000165
      f-2     :     0.001904
      f+3     :     0.002739
      f-3     :     0.002289
 78 C s       :     2.581952  s :     2.581952
      pz      :     0.829415  p :     2.708504
      px      :     0.915312
      py      :     0.963778
      dz2     :     0.051308  d :     0.511221
      dxz     :     0.087084
      dyz     :     0.097129
      dx2y2   :     0.143618
      dxy     :     0.132081
      f0      :     0.010960  f :     0.116549
      f+1     :     0.004021
      f-1     :     0.018570
      f+2     :     0.010166
      f-2     :     0.022388
      f+3     :     0.032220
      f-3     :     0.018224
      g0      :     0.001063  g :     0.011770
      g+1     :     0.000728
      g-1     :     0.001166
      g+2     :     0.001297
      g-2     :     0.000617
      g+3     :     0.001650
      g-3     :     0.001440
      g+4     :     0.001370
      g-4     :     0.002438
 79 H s       :     0.786594  s :     0.786594
      pz      :     0.065415  p :     0.192778
      px      :     0.075930
      py      :     0.051433
      dz2     :     0.013640  d :     0.066036
      dxz     :     0.014286
      dyz     :     0.009132
      dx2y2   :     0.013941
      dxy     :     0.015037
      f0      :     0.000700  f :     0.009685
      f+1     :     0.002244
      f-1     :     0.000282
      f+2     :     0.001789
      f-2     :     0.001956
      f+3     :     0.001403
      f-3     :     0.001311
 80 O s       :     3.250720  s :     3.250720
      pz      :     1.438370  p :     4.427415
      px      :     1.487918
      py      :     1.501126
      dz2     :     0.013359  d :     0.096025
      dxz     :     0.026816
      dyz     :     0.011573
      dx2y2   :     0.021265
      dxy     :     0.023012
      f0      :     0.001249  f :     0.019664
      f+1     :     0.003787
      f-1     :     0.000470
      f+2     :     0.003608
      f-2     :     0.004092
      f+3     :     0.003394
      f-3     :     0.003064
      g0      :     0.000070  g :     0.000960
      g+1     :     0.000115
      g-1     :     0.000013
      g+2     :     0.000124
      g-2     :     0.000067
      g+3     :     0.000189
      g-3     :     0.000193
      g+4     :     0.000108
      g-4     :     0.000081
 81 H s       :     0.665104  s :     0.665104
      pz      :     0.055622  p :     0.395635
      px      :     0.105439
      py      :     0.234574
      dz2     :     0.011933  d :     0.128577
      dxz     :     0.003440
      dyz     :     0.034008
      dx2y2   :     0.036503
      dxy     :     0.042693
      f0      :     0.002594  f :     0.022042
      f+1     :     0.000746
      f-1     :     0.002527
      f+2     :     0.003000
      f-2     :     0.001305
      f+3     :     0.005728
      f-3     :     0.006142


                      *****************************
                      * MAYER POPULATION ANALYSIS *
                      *****************************

  NA   - Mulliken gross atomic population
  ZA   - Total nuclear charge
  QA   - Mulliken gross atomic charge
  VA   - Mayer's total valence
  BVA  - Mayer's bonded valence
  FA   - Mayer's free valence

  ATOM       NA         ZA         QA         VA         BVA        FA
  0 O      8.5488     8.0000    -0.5488     1.9058     1.9058    -0.0000
  1 O      8.2624     8.0000    -0.2624     2.2672     2.2672    -0.0000
  2 N      7.3066     7.0000    -0.3066     3.1074     3.1074     0.0000
  3 N      7.0371     7.0000    -0.0371     3.2453     3.2453    -0.0000
  4 C      5.6553     6.0000     0.3447     3.8988     3.8988    -0.0000
  5 C      5.6779     6.0000     0.3221     3.5302     3.5302     0.0000
  6 H      1.0136     1.0000    -0.0136     1.0916     1.0916    -0.0000
  7 C      5.8185     6.0000     0.1815     3.6810     3.6810     0.0000
  8 C      6.2654     6.0000    -0.2654     4.0036     4.0036    -0.0000
  9 H      0.8591     1.0000     0.1409     0.9794     0.9794    -0.0000
 10 C      6.1312     6.0000    -0.1312     3.9718     3.9718     0.0000
 11 H      0.8455     1.0000     0.1545     0.9657     0.9657    -0.0000
 12 C      6.1254     6.0000    -0.1254     3.9734     3.9734     0.0000
 13 H      0.8522     1.0000     0.1478     0.9690     0.9690     0.0000
 14 C      6.1298     6.0000    -0.1298     3.9873     3.9873    -0.0000
 15 H      0.8506     1.0000     0.1494     0.9672     0.9672    -0.0000
 16 C      6.1570     6.0000    -0.1570     3.9690     3.9690     0.0000
 17 H      0.9082     1.0000     0.0918     1.0132     1.0132    -0.0000
 18 C      5.9799     6.0000     0.0201     4.2405     4.2405     0.0000
 19 C      6.2486     6.0000    -0.2486     3.9373     3.9373    -0.0000
 20 H      0.9131     1.0000     0.0869     1.0058     1.0058    -0.0000
 21 H      0.8827     1.0000     0.1173     0.9832     0.9832     0.0000
 22 H      0.8924     1.0000     0.1076     0.9908     0.9908     0.0000
 23 C      6.2499     6.0000    -0.2499     3.9303     3.9303     0.0000
 24 H      0.8882     1.0000     0.1118     0.9935     0.9935    -0.0000
 25 H      0.8867     1.0000     0.1133     0.9829     0.9829     0.0000
 26 H      0.9131     1.0000     0.0869     1.0060     1.0060     0.0000
 27 C      6.2924     6.0000    -0.2924     3.9723     3.9723    -0.0000
 28 H      0.8852     1.0000     0.1148     0.9871     0.9871     0.0000
 29 H      0.8919     1.0000     0.1081     0.9880     0.9880    -0.0000
 30 H      0.8811     1.0000     0.1189     0.9826     0.9826    -0.0000
 31 C      5.8501     6.0000     0.1499     3.5120     3.5120     0.0000
 32 C      6.0145     6.0000    -0.0145     3.7638     3.7638     0.0000
 33 C      6.0604     6.0000    -0.0604     3.8808     3.8808    -0.0000
 34 H      0.8994     1.0000     0.1006     0.9883     0.9883    -0.0000
 35 C      6.1507     6.0000    -0.1507     3.9758     3.9758     0.0000
 36 H      0.8525     1.0000     0.1475     0.9685     0.9685     0.0000
 37 C      6.1155     6.0000    -0.1155     3.9744     3.9744    -0.0000
 38 H      0.8440     1.0000     0.1560     0.9618     0.9618    -0.0000
 39 C      6.1738     6.0000    -0.1738     3.9632     3.9632    -0.0000
 40 H      0.8921     1.0000     0.1079     1.0537     1.0537     0.0000
 41 C      6.0824     6.0000    -0.0824     4.1686     4.1686    -0.0000
 42 C      6.2450     6.0000    -0.2450     3.9875     3.9875     0.0000
 43 H      0.8976     1.0000     0.1024     0.9873     0.9873     0.0000
 44 H      0.8916     1.0000     0.1084     0.9843     0.9843     0.0000
 45 H      0.8940     1.0000     0.1060     0.9961     0.9961    -0.0000
 46 C      6.2866     6.0000    -0.2866     3.9760     3.9760    -0.0000
 47 H      0.8823     1.0000     0.1177     0.9831     0.9831    -0.0000
 48 H      0.8735     1.0000     0.1265     0.9649     0.9649     0.0000
 49 H      0.8867     1.0000     0.1133     0.9915     0.9915    -0.0000
 50 C      6.2566     6.0000    -0.2566     3.9857     3.9857    -0.0000
 51 H      0.8899     1.0000     0.1101     1.0068     1.0068    -0.0000
 52 H      0.8914     1.0000     0.1086     0.9826     0.9826     0.0000
 53 H      0.9040     1.0000     0.0960     0.9885     0.9885    -0.0000
 54 C      5.7763     6.0000     0.2237     4.1606     4.1606    -0.0000
 55 C      5.8561     6.0000     0.1439     3.6400     3.6400    -0.0000
 56 C      6.0940     6.0000    -0.0940     3.9353     3.9353    -0.0000
 57 H      0.8683     1.0000     0.1317     0.9750     0.9750    -0.0000
 58 C      6.1361     6.0000    -0.1361     3.9780     3.9780    -0.0000
 59 H      0.8469     1.0000     0.1531     0.9690     0.9690     0.0000
 60 C      6.0994     6.0000    -0.0994     3.9638     3.9638    -0.0000
 61 H      0.8522     1.0000     0.1478     0.9723     0.9723     0.0000
 62 C      6.1258     6.0000    -0.1258     3.9650     3.9650    -0.0000
 63 H      0.8416     1.0000     0.1584     0.9677     0.9677    -0.0000
 64 C      6.1626     6.0000    -0.1626     3.9244     3.9244    -0.0000
 65 H      0.8685     1.0000     0.1315     1.0122     1.0122    -0.0000
 66 H      0.8084     1.0000     0.1916     1.0379     1.0379     0.0000
 67 O      8.6208     8.0000    -0.6208     1.8229     1.8229     0.0000
 68 C      5.6082     6.0000     0.3918     4.2064     4.2064     0.0000
 69 C      6.0388     6.0000    -0.0388     3.7833     3.7833    -0.0000
 70 C      6.0856     6.0000    -0.0856     3.8913     3.8913    -0.0000
 71 H      0.8971     1.0000     0.1029     1.0232     1.0232     0.0000
 72 C      6.1441     6.0000    -0.1441     3.9806     3.9806    -0.0000
 73 H      0.8558     1.0000     0.1442     0.9735     0.9735     0.0000
 74 C      6.1070     6.0000    -0.1070     3.9610     3.9610     0.0000
 75 H      0.8575     1.0000     0.1425     0.9740     0.9740     0.0000
 76 C      6.1422     6.0000    -0.1422     3.9756     3.9756     0.0000
 77 H      0.8569     1.0000     0.1431     0.9741     0.9741     0.0000
 78 C      6.1134     6.0000    -0.1134     3.8709     3.8709    -0.0000
 79 H      0.8902     1.0000     0.1098     1.0208     1.0208    -0.0000
 80 O      8.6380     8.0000    -0.6380     1.8040     1.8040     0.0000
 81 H      0.8236     1.0000     0.1764     1.1014     1.1014     0.0000

  Mayer bond orders larger than 0.100000
B(  0-O ,  4-C ) :   1.6185 B(  1-O , 54-C ) :   2.1531 B(  2-N ,  4-C ) :   1.3738 
B(  2-N , 18-C ) :   0.8774 B(  2-N , 81-H ) :   0.8826 B(  3-N ,  5-C ) :   0.7380 
B(  3-N , 31-C ) :   0.8090 B(  3-N , 54-C ) :   0.8293 B(  3-N , 66-H ) :   0.8836 
B(  4-C ,  5-C ) :   0.8782 B(  5-C ,  6-H ) :   0.8930 B(  5-C ,  7-C ) :   0.9388 
B(  7-C ,  8-C ) :   1.3278 B(  7-C , 16-C ) :   1.3708 B(  8-C ,  9-H ) :   0.9058 
B(  8-C , 10-C ) :   1.5156 B( 10-C , 11-H ) :   0.9112 B( 10-C , 12-C ) :   1.4379 
B( 12-C , 13-H ) :   0.9225 B( 12-C , 14-C ) :   1.4404 B( 14-C , 15-H ) :   0.9074 
B( 14-C , 16-C ) :   1.4959 B( 16-C , 17-H ) :   0.9269 B( 18-C , 19-C ) :   1.0630 
B( 18-C , 23-C ) :   1.0637 B( 18-C , 27-C ) :   1.0886 B( 19-C , 20-H ) :   0.9610 
B( 19-C , 21-H ) :   0.9557 B( 19-C , 22-H ) :   0.9611 B( 23-C , 24-H ) :   0.9604 
B( 23-C , 25-H ) :   0.9531 B( 23-C , 26-H ) :   0.9625 B( 27-C , 28-H ) :   0.9591 
B( 27-C , 29-H ) :   0.9601 B( 27-C , 30-H ) :   0.9554 B( 31-C , 32-C ) :   1.2171 
B( 31-C , 39-C ) :   1.3796 B( 32-C , 33-C ) :   1.4675 B( 32-C , 41-C ) :   0.8827 
B( 33-C , 34-H ) :   0.9201 B( 33-C , 35-C ) :   1.4721 B( 35-C , 36-H ) :   0.9153 
B( 35-C , 37-C ) :   1.4250 B( 37-C , 38-H ) :   0.8977 B( 37-C , 39-C ) :   1.5306 
B( 39-C , 40-H ) :   0.9083 B( 41-C , 42-C ) :   1.0791 B( 41-C , 46-C ) :   1.0723 
B( 41-C , 50-C ) :   1.0800 B( 42-C , 43-H ) :   0.9543 B( 42-C , 44-H ) :   0.9486 
B( 42-C , 45-H ) :   0.9611 B( 46-C , 47-H ) :   0.9431 B( 46-C , 48-H ) :   0.9347 
B( 46-C , 49-H ) :   0.9417 B( 50-C , 51-H ) :   0.9626 B( 50-C , 52-H ) :   0.9468 
B( 50-C , 53-H ) :   0.9534 B( 54-C , 55-C ) :   0.9863 B( 55-C , 56-C ) :   1.3239 
B( 55-C , 64-C ) :   1.2777 B( 56-C , 57-H ) :   0.9405 B( 56-C , 58-C ) :   1.4728 
B( 58-C , 59-H ) :   0.9225 B( 58-C , 60-C ) :   1.4329 B( 60-C , 61-H ) :   0.9263 
B( 60-C , 62-C ) :   1.4450 B( 62-C , 63-H ) :   0.9206 B( 62-C , 64-C ) :   1.4738 
B( 64-C , 65-H ) :   0.9448 B( 67-O , 68-C ) :   1.6831 B( 68-C , 69-C ) :   0.9805 
B( 68-C , 80-O ) :   1.5712 B( 69-C , 70-C ) :   1.3799 B( 69-C , 78-C ) :   1.3614 
B( 70-C , 71-H ) :   0.9343 B( 70-C , 72-C ) :   1.4592 B( 72-C , 73-H ) :   0.9278 
B( 72-C , 74-C ) :   1.4492 B( 74-C , 75-H ) :   0.9286 B( 74-C , 76-C ) :   1.4475 
B( 76-C , 77-H ) :   0.9297 B( 76-C , 78-C ) :   1.4537 B( 78-C , 79-H ) :   0.9375 
B( 80-O , 81-H ) :   0.1601 

-------
TIMINGS
-------

Total SCF time: 0 days 0 hours 38 min 53 sec 

Total time                  ....    2333.347 sec
Sum of individual times     ....    2281.670 sec  ( 97.8%)

Fock matrix formation       ....    2161.713 sec  ( 92.6%)
  Split-RI-J                ....      94.015 sec  (  4.3% of F)
  Chain of spheres X        ....    1752.317 sec  ( 81.1% of F)
  XC integration            ....     148.738 sec  (  6.9% of F)
    Basis function eval.    ....       5.361 sec  (  3.6% of XC)
    Density eval.           ....      53.071 sec  ( 35.7% of XC)
    XC-Functional eval.     ....       1.193 sec  (  0.8% of XC)
    XC-Potential eval.      ....      33.464 sec  ( 22.5% of XC)
Diagonalization             ....      23.253 sec  (  1.0%)
Density matrix formation    ....       4.388 sec  (  0.2%)
Population analysis         ....      10.399 sec  (  0.4%)
Initial guess               ....      12.066 sec  (  0.5%)
Orbital Transformation      ....       0.000 sec  (  0.0%)
Orbital Orthonormalization  ....       0.000 sec  (  0.0%)
DIIS solution               ....      20.572 sec  (  0.9%)
SOSCF solution              ....      19.253 sec  (  0.8%)
Grid generation             ....      30.025 sec  (  1.3%)

Maximum memory used throughout the entire SCF-calculation: 1722.4 MB
[1720885694.024865] [node128:2110354:0]          mpool.c:43   UCX  WARN  object 0x139e59c0 was not returned to mpool ucp_requests
[1720885694.024891] [node128:2110354:0]          mpool.c:43   UCX  WARN  object 0x139e5b80 was not returned to mpool ucp_requests
[1720885694.024896] [node128:2110354:0]          mpool.c:43   UCX  WARN  object 0x139e5d40 was not returned to mpool ucp_requests
[1720885694.024898] [node128:2110354:0]          mpool.c:43   UCX  WARN  object 0x139e5f00 was not returned to mpool ucp_requests
[1720885694.024903] [node128:2110354:0]          mpool.c:43   UCX  WARN  object 0x139e60c0 was not returned to mpool ucp_requests
[1720885694.024905] [node128:2110354:0]          mpool.c:43   UCX  WARN  object 0x139e6280 was not returned to mpool ucp_requests
[1720885694.024908] [node128:2110354:0]          mpool.c:43   UCX  WARN  object 0x139e6440 was not returned to mpool ucp_requests
[1720885694.024912] [node128:2110354:0]          mpool.c:43   UCX  WARN  object 0x139e6600 was not returned to mpool ucp_requests
[1720885694.024914] [node128:2110354:0]          mpool.c:43   UCX  WARN  object 0x139e67c0 was not returned to mpool ucp_requests
[1720885694.024917] [node128:2110354:0]          mpool.c:43   UCX  WARN  object 0x139e6980 was not returned to mpool ucp_requests
[1720885694.024920] [node128:2110354:0]          mpool.c:43   UCX  WARN  object 0x139e6b40 was not returned to mpool ucp_requests
[1720885694.024923] [node128:2110354:0]          mpool.c:43   UCX  WARN  object 0x139e6d00 was not returned to mpool ucp_requests
[1720885694.024925] [node128:2110354:0]          mpool.c:43   UCX  WARN  object 0x139e6ec0 was not returned to mpool ucp_requests
[1720885694.024930] [node128:2110354:0]          mpool.c:43   UCX  WARN  object 0x139e7080 was not returned to mpool ucp_requests
[1720885694.024934] [node128:2110354:0]          mpool.c:43   UCX  WARN  object 0x139e7240 was not returned to mpool ucp_requests
[1720885694.024937] [node128:2110354:0]          mpool.c:43   UCX  WARN  object 0x139e7400 was not returned to mpool ucp_requests
[1720885694.024941] [node128:2110354:0]          mpool.c:43   UCX  WARN  object 0x139e75c0 was not returned to mpool ucp_requests
[1720885694.024944] [node128:2110354:0]          mpool.c:43   UCX  WARN  object 0x139e7780 was not returned to mpool ucp_requests
[1720885694.024948] [node128:2110354:0]          mpool.c:43   UCX  WARN  object 0x139e7940 was not returned to mpool ucp_requests
[1720885694.024952] [node128:2110354:0]          mpool.c:43   UCX  WARN  object 0x139e7b00 was not returned to mpool ucp_requests
[1720885694.024954] [node128:2110354:0]          mpool.c:43   UCX  WARN  object 0x139e7cc0 was not returned to mpool ucp_requests
[1720885694.024957] [node128:2110354:0]          mpool.c:43   UCX  WARN  object 0x139e7e80 was not returned to mpool ucp_requests
[1720885694.027299] [node128:2110348:0]          mpool.c:43   UCX  WARN  object 0x131f7640 was not returned to mpool ucp_requests
[1720885694.027325] [node128:2110348:0]          mpool.c:43   UCX  WARN  object 0x131f79c0 was not returned to mpool ucp_requests
[1720885694.027332] [node128:2110348:0]          mpool.c:43   UCX  WARN  object 0x131f7b80 was not returned to mpool ucp_requests
[1720885694.027336] [node128:2110348:0]          mpool.c:43   UCX  WARN  object 0x131f7d40 was not returned to mpool ucp_requests
[1720885694.027342] [node128:2110348:0]          mpool.c:43   UCX  WARN  object 0x131f7f00 was not returned to mpool ucp_requests
[1720885694.027345] [node128:2110348:0]          mpool.c:43   UCX  WARN  object 0x131f80c0 was not returned to mpool ucp_requests
[1720885694.027348] [node128:2110348:0]          mpool.c:43   UCX  WARN  object 0x131f8280 was not returned to mpool ucp_requests
[1720885694.027351] [node128:2110348:0]          mpool.c:43   UCX  WARN  object 0x131f8440 was not returned to mpool ucp_requests
[1720885694.027353] [node128:2110348:0]          mpool.c:43   UCX  WARN  object 0x131f8600 was not returned to mpool ucp_requests
[1720885694.027356] [node128:2110348:0]          mpool.c:43   UCX  WARN  object 0x131f87c0 was not returned to mpool ucp_requests
[1720885694.027359] [node128:2110348:0]          mpool.c:43   UCX  WARN  object 0x131f8980 was not returned to mpool ucp_requests
[1720885694.027361] [node128:2110348:0]          mpool.c:43   UCX  WARN  object 0x131f8b40 was not returned to mpool ucp_requests
[1720885694.027363] [node128:2110348:0]          mpool.c:43   UCX  WARN  object 0x131f8d00 was not returned to mpool ucp_requests
[1720885694.027366] [node128:2110348:0]          mpool.c:43   UCX  WARN  object 0x131f8ec0 was not returned to mpool ucp_requests
[1720885694.027369] [node128:2110348:0]          mpool.c:43   UCX  WARN  object 0x131f9080 was not returned to mpool ucp_requests
[1720885694.027371] [node128:2110348:0]          mpool.c:43   UCX  WARN  object 0x131f9240 was not returned to mpool ucp_requests
[1720885694.027374] [node128:2110348:0]          mpool.c:43   UCX  WARN  object 0x131f9400 was not returned to mpool ucp_requests
[1720885694.027376] [node128:2110348:0]          mpool.c:43   UCX  WARN  object 0x131f95c0 was not returned to mpool ucp_requests
[1720885694.027379] [node128:2110348:0]          mpool.c:43   UCX  WARN  object 0x131f9780 was not returned to mpool ucp_requests
[1720885694.027383] [node128:2110348:0]          mpool.c:43   UCX  WARN  object 0x131f9940 was not returned to mpool ucp_requests
[1720885694.027386] [node128:2110348:0]          mpool.c:43   UCX  WARN  object 0x131f9b00 was not returned to mpool ucp_requests
[1720885694.027390] [node128:2110348:0]          mpool.c:43   UCX  WARN  object 0x131f9cc0 was not returned to mpool ucp_requests
[1720885694.027393] [node128:2110348:0]          mpool.c:43   UCX  WARN  object 0x131f9e80 was not returned to mpool ucp_requests
[1720885694.067476] [node128:2110349:0]          mpool.c:43   UCX  WARN  object 0x12d22980 was not returned to mpool ucp_requests
[1720885694.067491] [node128:2110349:0]          mpool.c:43   UCX  WARN  object 0x12d22b40 was not returned to mpool ucp_requests
[1720885694.067496] [node128:2110349:0]          mpool.c:43   UCX  WARN  object 0x12d22d00 was not returned to mpool ucp_requests
[1720885694.067501] [node128:2110349:0]          mpool.c:43   UCX  WARN  object 0x12d22ec0 was not returned to mpool ucp_requests
[1720885694.067503] [node128:2110349:0]          mpool.c:43   UCX  WARN  object 0x12d23080 was not returned to mpool ucp_requests
[1720885694.067507] [node128:2110349:0]          mpool.c:43   UCX  WARN  object 0x12d23240 was not returned to mpool ucp_requests
[1720885694.067510] [node128:2110349:0]          mpool.c:43   UCX  WARN  object 0x12d23400 was not returned to mpool ucp_requests
[1720885694.067513] [node128:2110349:0]          mpool.c:43   UCX  WARN  object 0x12d235c0 was not returned to mpool ucp_requests
[1720885694.067516] [node128:2110349:0]          mpool.c:43   UCX  WARN  object 0x12d23780 was not returned to mpool ucp_requests
[1720885694.067519] [node128:2110349:0]          mpool.c:43   UCX  WARN  object 0x12d23940 was not returned to mpool ucp_requests
[1720885694.067523] [node128:2110349:0]          mpool.c:43   UCX  WARN  object 0x12d23b00 was not returned to mpool ucp_requests
[1720885694.067526] [node128:2110349:0]          mpool.c:43   UCX  WARN  object 0x12d23cc0 was not returned to mpool ucp_requests
[1720885694.067529] [node128:2110349:0]          mpool.c:43   UCX  WARN  object 0x12d23e80 was not returned to mpool ucp_requests
[1720885694.067533] [node128:2110349:0]          mpool.c:43   UCX  WARN  object 0x12d24040 was not returned to mpool ucp_requests
[1720885694.067536] [node128:2110349:0]          mpool.c:43   UCX  WARN  object 0x12d24200 was not returned to mpool ucp_requests
[1720885694.067539] [node128:2110349:0]          mpool.c:43   UCX  WARN  object 0x12d243c0 was not returned to mpool ucp_requests
[1720885694.067543] [node128:2110349:0]          mpool.c:43   UCX  WARN  object 0x12d24580 was not returned to mpool ucp_requests
[1720885694.067546] [node128:2110349:0]          mpool.c:43   UCX  WARN  object 0x12d24740 was not returned to mpool ucp_requests
[1720885694.067549] [node128:2110349:0]          mpool.c:43   UCX  WARN  object 0x12d24900 was not returned to mpool ucp_requests
[1720885694.067552] [node128:2110349:0]          mpool.c:43   UCX  WARN  object 0x12d24ac0 was not returned to mpool ucp_requests
[1720885694.067556] [node128:2110349:0]          mpool.c:43   UCX  WARN  object 0x12d24c80 was not returned to mpool ucp_requests
[1720885694.067559] [node128:2110349:0]          mpool.c:43   UCX  WARN  object 0x12d24e40 was not returned to mpool ucp_requests
[1720885694.067562] [node128:2110349:0]          mpool.c:43   UCX  WARN  object 0x12d25000 was not returned to mpool ucp_requests
[truncated: 47,166 more chars]
