# Supplementary material for: A stereodivergent multicomponent approach for the synthesis of C–N atropisomeric peptide analogues
Source: Chem Sci. 2024 Sep 16;15(40):16743–51. doi: 10.1039/d4sc04700a (PMC11418089; doi:10.1039/d4sc04700a)
Supplement: SC-015-D4SC04700A-s001 [file SC-015-D4SC04700A-s001.zip › CompData/_5_1a-BzOH/ImineBzOH6postfreq.out]

                                 *****************
                                 * O   R   C   A *
                                 *****************

                                            #,                                       
                                            ###                                      
                                            ####                                     
                                            #####                                    
                                            ######                                   
                                           ########,                                 
                                     ,,################,,,,,                         
                               ,,#################################,,                 
                          ,,##########################################,,             
                       ,#########################################, ''#####,          
                    ,#############################################,,   '####,        
                  ,##################################################,,,,####,       
                ,###########''''           ''''###############################       
              ,#####''   ,,,,##########,,,,          '''####'''          '####       
            ,##' ,,,,###########################,,,                        '##       
           ' ,,###''''                  '''############,,,                           
         ,,##''                                '''############,,,,        ,,,,,,###''
      ,#''                                            '''#######################'''  
     '                                                          ''''####''''         
             ,#######,   #######,   ,#######,      ##                                
            ,#'     '#,  ##    ##  ,#'     '#,    #''#        ######   ,####,        
            ##       ##  ##   ,#'  ##            #'  '#       #        #'  '#        
            ##       ##  #######   ##           ,######,      #####,   #    #        
            '#,     ,#'  ##    ##  '#,     ,#' ,#      #,         ##   #,  ,#        
             '#######'   ##     ##  '#######'  #'      '#     #####' # '####'        


                  #######################################################
                  #                        -***-                        #
                  #          Department of theory and spectroscopy      #
                  #    Directorship and core code : Frank Neese         #
                  #        Max Planck Institute fuer Kohlenforschung    #
                  #                Kaiser Wilhelm Platz 1               #
                  #                 D-45470 Muelheim/Ruhr               #
                  #                      Germany                        #
                  #                                                     #
                  #                  All rights reserved                #
                  #                        -***-                        #
                  #######################################################


                         Program Version 5.0.2 -  RELEASE  -


 With contributions from (in alphabetic order):
   Daniel Aravena         : Magnetic Suceptibility
   Michael Atanasov       : Ab Initio Ligand Field Theory (pilot matlab implementation)
   Alexander A. Auer      : GIAO ZORA, VPT2 properties, NMR spectrum
   Ute Becker             : Parallelization
   Giovanni Bistoni       : ED, misc. LED, open-shell LED, HFLD
   Martin Brehm           : Molecular dynamics
   Dmytro Bykov           : SCF Hessian
   Vijay G. Chilkuri      : MRCI spin determinant printing, contributions to CSF-ICE
   Dipayan Datta          : RHF DLPNO-CCSD density
   Achintya Kumar Dutta   : EOM-CC, STEOM-CC
   Dmitry Ganyushin       : Spin-Orbit,Spin-Spin,Magnetic field MRCI
   Miquel Garcia          : C-PCM and meta-GGA Hessian, CC/C-PCM, Gaussian charge scheme
   Yang Guo               : DLPNO-NEVPT2, F12-NEVPT2, CIM, IAO-localization
   Andreas Hansen         : Spin unrestricted coupled pair/coupled cluster methods
   Benjamin Helmich-Paris : MC-RPA, TRAH-SCF, COSX integrals
   Lee Huntington         : MR-EOM, pCC
   Robert Izsak           : Overlap fitted RIJCOSX, COSX-SCS-MP3, EOM
   Marcus Kettner         : VPT2
   Christian Kollmar      : KDIIS, OOCD, Brueckner-CCSD(T), CCSD density, CASPT2, CASPT2-K
   Simone Kossmann        : Meta GGA functionals, TD-DFT gradient, OOMP2, MP2 Hessian
   Martin Krupicka        : Initial AUTO-CI
   Lucas Lang             : DCDCAS
   Marvin Lechner         : AUTO-CI (C++ implementation), FIC-MRCC
   Dagmar Lenk            : GEPOL surface, SMD
   Dimitrios Liakos       : Extrapolation schemes; Compound Job, initial MDCI parallelization
   Dimitrios Manganas     : Further ROCIS development; embedding schemes
   Dimitrios Pantazis     : SARC Basis sets
   Anastasios Papadopoulos: AUTO-CI, single reference methods and gradients
   Taras Petrenko         : DFT Hessian,TD-DFT gradient, ASA, ECA, R-Raman, ABS, FL, XAS/XES, NRVS
   Peter Pinski           : DLPNO-MP2, DLPNO-MP2 Gradient
   Christoph Reimann      : Effective Core Potentials
   Marius Retegan         : Local ZFS, SOC
   Christoph Riplinger    : Optimizer, TS searches, QM/MM, DLPNO-CCSD(T), (RO)-DLPNO pert. Triples
   Tobias Risthaus        : Range-separated hybrids, TD-DFT gradient, RPA, STAB
   Michael Roemelt        : Original ROCIS implementation
   Masaaki Saitow         : Open-shell DLPNO-CCSD energy and density
   Barbara Sandhoefer     : DKH picture change effects
   Avijit Sen             : IP-ROCIS
   Kantharuban Sivalingam : CASSCF convergence, NEVPT2, FIC-MRCI
   Bernardo de Souza      : ESD, SOC TD-DFT
   Georgi Stoychev        : AutoAux, RI-MP2 NMR, DLPNO-MP2 response
   Willem Van den Heuvel  : Paramagnetic NMR
   Boris Wezisla          : Elementary symmetry handling
   Frank Wennmohs         : Technical directorship


 We gratefully acknowledge several colleagues who have allowed us to
 interface, adapt or use parts of their codes:
   Stefan Grimme, W. Hujo, H. Kruse, P. Pracht,  : VdW corrections, initial TS optimization,
                  C. Bannwarth, S. Ehlert          DFT functionals, gCP, sTDA/sTD-DF
   Ed Valeev, F. Pavosevic, A. Kumar             : LibInt (2-el integral package), F12 methods
   Garnet Chan, S. Sharma, J. Yang, R. Olivares  : DMRG
   Ulf Ekstrom                                   : XCFun DFT Library
   Mihaly Kallay                                 : mrcc  (arbitrary order and MRCC methods)
   Jiri Pittner, Ondrej Demel                    : Mk-CCSD
   Frank Weinhold                                : gennbo (NPA and NBO analysis)
   Christopher J. Cramer and Donald G. Truhlar   : smd solvation model
   Lars Goerigk                                  : TD-DFT with DH, B97 family of functionals
   V. Asgeirsson, H. Jonsson                     : NEB implementation
   FAccTs GmbH                                   : IRC, NEB, NEB-TS, DLPNO-Multilevel, CI-OPT
                                                   MM, QMMM, 2- and 3-layer-ONIOM, Crystal-QMMM,
                                                   LR-CPCM, SF, NACMEs, symmetry and pop. for TD-DFT,
                                                   nearIR, NL-DFT gradient (VV10), updates on ESD,
                                                   ML-optimized integration grids
   S Lehtola, MJT Oliveira, MAL Marques          : LibXC Library
   Liviu Ungur et al                             : ANISO software


 Your calculation uses the libint2 library for the computation of 2-el integrals
 For citations please refer to: http://libint.valeyev.net

 Your ORCA version has been built with support for libXC version: 5.1.0
 For citations please refer to: https://tddft.org/programs/libxc/

 This ORCA versions uses:
   CBLAS   interface :  Fast vector & matrix operations
   LAPACKE interface :  Fast linear algebra routines
   SCALAPACK package :  Parallel linear algebra routines
   Shared memory     :  Shared parallel matrices
   BLAS/LAPACK       :  OpenBLAS 0.3.15  USE64BITINT DYNAMIC_ARCH NO_AFFINITY Zen SINGLE_THREADED
        Core in use  :  Zen
   Copyright (c) 2011-2014, The OpenBLAS Project


Your calculation utilizes the atom-pairwise dispersion correction
with the Becke-Johnson damping scheme (D3BJ)
Cite in your paper:
S.Grimme, S.Ehrlich, L.Goerigk, J Comput Chem, (2011), 32, 1456–1465 
S.Grimme, J.Antony, S.Ehrlich and H.Krieg, J.Chem.Phys., 132, (2010), 154104 
   

Your calculation utilizes the SMD solvation module
Please cite in your paper:
A.V. Marenich, C.J. Cramer, D.G. Truhlar J. Phys. Chem. B, 113, (2009), 6378 

================================================================================

----- Orbital basis set information -----
Your calculation utilizes the basis: def2-TZVP
   F. Weigend and R. Ahlrichs, Phys. Chem. Chem. Phys. 7, 3297 (2005).

----- AuxJ basis set information -----
Your calculation utilizes the auxiliary basis: def2/J
   F. Weigend, Phys. Chem. Chem. Phys. 8, 1057 (2006).

================================================================================
                                        WARNINGS
                       Please study these warnings very carefully!
================================================================================

WARNING: Gradients needed for Numerical Frequencies
  ===> : Setting RunTyp to EnGrad

WARNING: The environment variable RSH_COMMAND is not set!
  ===> : All Displacements for the Numerical Hessian or Gradient calculation
         will be started on localhost

INFO   : the flag for use of the SHARK integral package has been found!

================================================================================
                                       INPUT FILE
================================================================================
NAME = ImineBzOH6postfreq.inp
|  1> ! PBE0 D3 def2-tzvp NumFreq
|  2> %maxcore 2660
|  3> %pal nprocs 30
|  4> end
|  5> %CPCM SMD TRUE
|  6>    SMDSOLVENT "2,2,2-TRIFLUOROETHANOL"
|  7> end
|  8> 
|  9> *xyz 0 1
| 10> O  1.635013  3.595204  2.156443
| 11> O  2.429608  4.062703  -0.431129
| 12> N  0.666892  5.320466  3.275249
| 13> N  3.695555  4.895409  1.370518
| 14> C  1.557623  4.788790  2.460475
| 15> C  2.506098  5.755554  1.755177
| 16> H  2.009351  5.985740  0.812047
| 17> C  2.854718  7.045622  2.430453
| 18> C  3.233441  7.102496  3.768555
| 19> H  3.289754  6.193765  4.356878
| 20> C  3.537914  8.321302  4.354061
| 21> H  3.835873  8.352804  5.396075
| 22> C  3.461615  9.492498  3.613329
| 23> H  3.701244  10.444280  4.074479
| 24> C  3.065917  9.444401  2.283898
| 25> H  2.990282  10.356331  1.702719
| 26> C  2.760660  8.226723  1.696940
| 27> H  2.441538  8.191288  0.661493
| 28> C  -0.391882  4.599053  4.005222
| 29> C  -1.137302  5.655468  4.805407
| 30> H  -0.467936  6.154642  5.511266
| 31> H  -1.943028  5.186771  5.372155
| 32> H  -1.575595  6.409789  4.146413
| 33> C  0.230515  3.578047  4.950520
| 34> H  0.785049  2.812954  4.406373
| 35> H  -0.560840  3.086725  5.521141
| 36> H  0.909107  4.067245  5.652686
| 37> C  -1.340430  3.928157  3.019791
| 38> H  -2.150087  3.443769  3.570007
| 39> H  -0.830666  3.169287  2.425173
| 40> H  -1.779404  4.664903  2.342571
| 41> C  4.739397  5.627441  0.599249
| 42> C  6.109020  5.669341  0.929385
| 43> C  6.900157  6.405445  0.037467
| 44> H  7.959270  6.479796  0.227827
| 45> C  6.414343  7.050008  -1.083985
| 46> H  7.096475  7.599203  -1.722904
| 47> C  5.066260  6.986107  -1.375440
| 48> H  4.649143  7.479401  -2.244865
| 49> C  4.243331  6.273493  -0.529224
| 50> H  3.192114  6.216903  -0.766492
| 51> C  6.813572  5.049717  2.148674
| 52> C  8.335552  5.186109  2.055207
| 53> H  8.743598  4.695353  1.167963
| 54> H  8.768209  4.699588  2.931793
| 55> H  8.667012  6.226407  2.066259
| 56> C  6.386457  5.793515  3.416914
| 57> H  6.609534  6.859965  3.330854
| 58> H  6.937133  5.398849  4.275272
| 59> H  5.326535  5.682916  3.629348
| 60> C  6.532028  3.552272  2.281558
| 61> H  5.528394  3.335073  2.636264
| 62> H  7.210795  3.128869  3.025576
| 63> H  6.698215  3.028598  1.337741
| 64> C  3.148504  3.739299  0.459949
| 65> C  3.842168  2.441849  0.553641
| 66> C  4.510066  2.041394  -0.603622
| 67> H  4.498912  2.681356  -1.478247
| 68> C  5.200182  0.841015  -0.616093
| 69> H  5.735139  0.537744  -1.508548
| 70> C  5.199712  0.030143  0.510492
| 71> H  5.733451  -0.913488  0.498205
| 72> C  4.512846  0.422194  1.651840
| 73> H  4.503896  -0.217082  2.527047
| 74> C  3.839595  1.632213  1.682960
| 75> H  3.314899  1.950169  2.573066
| 76> H  4.058816  4.485333  2.245992
| 77> O  3.745525  3.839516  4.174178
| 78> C  4.089325  3.959276  5.377445
| 79> C  5.125728  2.995149  5.904893
| 80> C  5.845313  3.297310  7.058101
| 81> H  5.642165  4.226368  7.578516
| 82> C  6.817169  2.428049  7.530953
| 83> H  7.381095  2.680354  8.422483
| 84> C  7.067482  1.235321  6.864513
| 85> H  7.823719  0.552627  7.236576
| 86> C  6.344441  0.919421  5.721605
| 87> H  6.530278  -0.013279  5.199892
| 88> C  5.386793  1.799832  5.241714
| 89> H  4.828767  1.558368  4.346408
| 90> O  3.641372  4.817490  6.173149
| 91> H  0.742102  6.312504  3.449266
| 92> *
| 93> 
| 94>                          ****END OF INPUT****
================================================================================

                     *******************************
                     * Energy+Gradient Calculation *
                     *******************************

---------------------------------
CARTESIAN COORDINATES (ANGSTROEM)
---------------------------------
  O      1.635013    3.595204    2.156443
  O      2.429608    4.062703   -0.431129
  N      0.666892    5.320466    3.275249
  N      3.695555    4.895409    1.370518
  C      1.557623    4.788790    2.460475
  C      2.506098    5.755554    1.755177
  H      2.009351    5.985740    0.812047
  C      2.854718    7.045622    2.430453
  C      3.233441    7.102496    3.768555
  H      3.289754    6.193765    4.356878
  C      3.537914    8.321302    4.354061
  H      3.835873    8.352804    5.396075
  C      3.461615    9.492498    3.613329
  H      3.701244   10.444280    4.074479
  C      3.065917    9.444401    2.283898
  H      2.990282   10.356331    1.702719
  C      2.760660    8.226723    1.696940
  H      2.441538    8.191288    0.661493
  C     -0.391882    4.599053    4.005222
  C     -1.137302    5.655468    4.805407
  H     -0.467936    6.154642    5.511266
  H     -1.943028    5.186771    5.372155
  H     -1.575595    6.409789    4.146413
  C      0.230515    3.578047    4.950520
  H      0.785049    2.812954    4.406373
  H     -0.560840    3.086725    5.521141
  H      0.909107    4.067245    5.652686
  C     -1.340430    3.928157    3.019791
  H     -2.150087    3.443769    3.570007
  H     -0.830666    3.169287    2.425173
  H     -1.779404    4.664903    2.342571
  C      4.739397    5.627441    0.599249
  C      6.109020    5.669341    0.929385
  C      6.900157    6.405445    0.037467
  H      7.959270    6.479796    0.227827
  C      6.414343    7.050008   -1.083985
  H      7.096475    7.599203   -1.722904
  C      5.066260    6.986107   -1.375440
  H      4.649143    7.479401   -2.244865
  C      4.243331    6.273493   -0.529224
  H      3.192114    6.216903   -0.766492
  C      6.813572    5.049717    2.148674
  C      8.335552    5.186109    2.055207
  H      8.743598    4.695353    1.167963
  H      8.768209    4.699588    2.931793
  H      8.667012    6.226407    2.066259
  C      6.386457    5.793515    3.416914
  H      6.609534    6.859965    3.330854
  H      6.937133    5.398849    4.275272
  H      5.326535    5.682916    3.629348
  C      6.532028    3.552272    2.281558
  H      5.528394    3.335073    2.636264
  H      7.210795    3.128869    3.025576
  H      6.698215    3.028598    1.337741
  C      3.148504    3.739299    0.459949
  C      3.842168    2.441849    0.553641
  C      4.510066    2.041394   -0.603622
  H      4.498912    2.681356   -1.478247
  C      5.200182    0.841015   -0.616093
  H      5.735139    0.537744   -1.508548
  C      5.199712    0.030143    0.510492
  H      5.733451   -0.913488    0.498205
  C      4.512846    0.422194    1.651840
  H      4.503896   -0.217082    2.527047
  C      3.839595    1.632213    1.682960
  H      3.314899    1.950169    2.573066
  H      4.058816    4.485333    2.245992
  O      3.745525    3.839516    4.174178
  C      4.089325    3.959276    5.377445
  C      5.125728    2.995149    5.904893
  C      5.845313    3.297310    7.058101
  H      5.642165    4.226368    7.578516
  C      6.817169    2.428049    7.530953
  H      7.381095    2.680354    8.422483
  C      7.067482    1.235321    6.864513
  H      7.823719    0.552627    7.236576
  C      6.344441    0.919421    5.721605
  H      6.530278   -0.013279    5.199892
  C      5.386793    1.799832    5.241714
  H      4.828767    1.558368    4.346408
  O      3.641372    4.817490    6.173149
  H      0.742102    6.312504    3.449266

----------------------------
CARTESIAN COORDINATES (A.U.)
----------------------------
  NO LB      ZA    FRAG     MASS         X           Y           Z
   0 O     8.0000    0    15.999    3.089727    6.793951    4.075087
   1 O     8.0000    0    15.999    4.591294    7.677396   -0.814716
   2 N     7.0000    0    14.007    1.260243   10.054224    6.189324
   3 N     7.0000    0    14.007    6.983587    9.250982    2.589904
   4 C     6.0000    0    12.011    2.943481    9.049502    4.649624
   5 C     6.0000    0    12.011    4.735839   10.876421    3.316804
   6 H     1.0000    0     1.008    3.797123   11.311409    1.534546
   7 C     6.0000    0    12.011    5.394635   13.314296    4.592891
   8 C     6.0000    0    12.011    6.110318   13.421772    7.121537
   9 H     1.0000    0     1.008    6.216734   11.704520    8.233306
  10 C     6.0000    0    12.011    6.685689   15.724982    8.227983
  11 H     1.0000    0     1.008    7.248749   15.784512   10.197104
  12 C     6.0000    0    12.011    6.541504   17.938222    6.828202
  13 H     1.0000    0     1.008    6.994338   19.736829    7.699649
  14 C     6.0000    0    12.011    5.793743   17.847331    4.315942
  15 H     1.0000    0     1.008    5.650814   19.570629    3.217673
  16 C     6.0000    0    12.011    5.216891   15.546253    3.206752
  17 H     1.0000    0     1.008    4.613838   15.479291    1.250041
  18 C     6.0000    0    12.011   -0.740550    8.690951    7.568773
  19 C     6.0000    0    12.011   -2.149189   10.687286    9.080903
  20 H     1.0000    0     1.008   -0.884271   11.630588   10.414783
  21 H     1.0000    0     1.008   -3.671791    9.801577   10.151902
  22 H     1.0000    0     1.008   -2.977443   12.112746    7.835585
  23 C     6.0000    0    12.011    0.435610    6.761529    9.355127
  24 H     1.0000    0     1.008    1.483528    5.315713    8.326838
  25 H     1.0000    0     1.008   -1.059834    5.833065   10.433444
  26 H     1.0000    0     1.008    1.717963    7.685979   10.682028
  27 C     6.0000    0    12.011   -2.533046    7.423141    5.706578
  28 H     1.0000    0     1.008   -4.063076    6.507780    6.746336
  29 H     1.0000    0     1.008   -1.569731    5.989084    4.582913
  30 H     1.0000    0     1.008   -3.362586    8.815389    4.426818
  31 C     6.0000    0    12.011    8.956162   10.634322    1.132416
  32 C     6.0000    0    12.011   11.544375   10.713502    1.756283
  33 C     6.0000    0    12.011   13.039407   12.104537    0.070802
  34 H     1.0000    0     1.008   15.040841   12.245040    0.430531
  35 C     6.0000    0    12.011   12.121352   13.322584   -2.048435
  36 H     1.0000    0     1.008   13.410394   14.360413   -3.255817
  37 C     6.0000    0    12.011    9.573844   13.201829   -2.599205
  38 H     1.0000    0     1.008    8.785607   14.134020   -4.242180
  39 C     6.0000    0    12.011    8.018733   11.855184   -1.000088
  40 H     1.0000    0     1.008    6.032221   11.748244   -1.448460
  41 C     6.0000    0    12.011   12.875785    9.542582    4.060405
  42 C     6.0000    0    12.011   15.751910    9.800326    3.883778
  43 H     1.0000    0     1.008   16.523006    8.872931    2.207130
  44 H     1.0000    0     1.008   16.569514    8.880934    5.540286
  45 H     1.0000    0     1.008   16.378279   11.766204    3.904664
  46 C     6.0000    0    12.011   12.068655   10.948157    6.457032
  47 H     1.0000    0     1.008   12.490209   12.963455    6.294402
  48 H     1.0000    0     1.008   13.109282   10.202346    8.079093
  49 H     1.0000    0     1.008   10.065692   10.739155    6.858474
  50 C     6.0000    0    12.011   12.343744    6.712821    4.311520
  51 H     1.0000    0     1.008   10.447151    6.302375    4.981817
  52 H     1.0000    0     1.008   13.626428    5.912706    5.717510
  53 H     1.0000    0     1.008   12.657792    5.723221    2.527964
  54 C     6.0000    0    12.011    5.949810    7.066251    0.869178
  55 C     6.0000    0    12.011    7.260645    4.614426    1.046230
  56 C     6.0000    0    12.011    8.522790    3.857676   -1.140680
  57 H     1.0000    0     1.008    8.501712    5.067029   -2.793482
  58 C     6.0000    0    12.011    9.826920    1.589288   -1.164247
  59 H     1.0000    0     1.008   10.837842    1.016189   -2.850743
  60 C     6.0000    0    12.011    9.826032    0.056962    0.964690
  61 H     1.0000    0     1.008   10.834652   -1.726242    0.941471
  62 C     6.0000    0    12.011    8.528043    0.797831    3.121525
  63 H     1.0000    0     1.008    8.511130   -0.410226    4.775427
  64 C     6.0000    0    12.011    7.255783    3.084436    3.180333
  65 H     1.0000    0     1.008    6.264251    3.685285    4.862390
  66 H     1.0000    0     1.008    7.670051    8.476051    4.244310
  67 O     8.0000    0    15.999    7.078016    7.255634    7.888053
  68 C     6.0000    0    12.011    7.727704    7.481947   10.161898
  69 C     6.0000    0    12.011    9.686222    5.660011   11.158631
  70 C     6.0000    0    12.011   11.046041    6.231013   13.337878
  71 H     1.0000    0     1.008   10.662147    7.986678   14.321320
  72 C     6.0000    0    12.011   12.882582    4.588348   14.231439
  73 H     1.0000    0     1.008   13.948248    5.065135   15.916186
  74 C     6.0000    0    12.011   13.355605    2.334418   12.972050
  75 H     1.0000    0     1.008   14.784686    1.044314   13.675147
  76 C     6.0000    0    12.011   11.989256    1.737454   10.812266
  77 H     1.0000    0     1.008   12.340437   -0.025094    9.826372
  78 C     6.0000    0    12.011   10.179564    3.401190    9.905404
  79 H     1.0000    0     1.008    9.125047    2.944889    8.213521
  80 O     8.0000    0    15.999    6.881196    9.103737   11.665561
  81 H     1.0000    0     1.008    1.402370   11.928904    6.518168

--------------------------------
INTERNAL COORDINATES (ANGSTROEM)
--------------------------------
 O      0   0   0     0.000000000000     0.00000000     0.00000000
 O      1   0   0     2.746901051041     0.00000000     0.00000000
 N      1   2   0     2.272776738908   117.24120064     0.00000000
 N      2   1   3     2.354135298120    59.65770709    76.05233543
 C      1   2   3     1.234128116737    94.91072749   342.10321654
 C      4   2   1     1.517438605728    88.45168708   296.33501248
 H      6   4   2     1.090521606161   104.92027467   328.68396364
 C      6   4   2     1.497267185642   114.84802080   209.88260362
 C      8   6   4     1.391827117500   122.15157728   282.78733107
 H      9   8   6     1.084014361832   120.10967532     0.37338713
 C      9   8   6     1.386004743643   120.12205039   180.47174195
 H     11   9   8     1.084234807540   119.46623013   180.26290143
 C     11   9   8     1.387878057915   120.30050188     0.29413916
 H     13  11   9     1.084421668755   120.10242059   180.04394890
 C     13  11   9     1.387903819569   119.84528003     0.63583326
 H     15  13  11     1.084023066252   120.28381924   179.12890780
 C     15  13  11     1.385799856219   119.93115742   359.38890855
 H     17  15  13     1.084087164354   119.87512629   179.35159122
 C      3   1   2     1.474550670670   100.26297016   140.57051018
 C     19   3   1     1.520512960435   105.82021037   180.29349526
 H     20  19   3     1.093372055667   110.90449400   299.35636269
 H     20  19   3     1.090905385627   109.69328662   179.85204457
 H     20  19   3     1.093331613430   111.01888342    60.23443932
 C     19   3   1     1.524276742081   109.97013024    61.73438619
 H     24  19   3     1.090399565945   111.60277104   296.84887576
 H     24  19   3     1.092359084436   109.23391695   177.15986353
 H     24  19   3     1.092171633592   110.63307915    57.90481513
 C     19   3   1     1.523456270091   110.01721943   299.01706959
 H     28  19   3     1.092205950748   109.32993614   183.08305960
 H     28  19   3     1.090556545311   111.59757077    63.40472344
 H     28  19   3     1.092757873269   110.73707755   302.28956857
 C      4   2   1     1.490078132297    98.87952437   182.59095894
 C     32   4   2     1.409472436987   125.03595791   219.55792478
 C     33  32   4     1.401165432884   114.53088466   178.93494770
 H     34  33  32     1.078649779850   118.57276075   180.03725322
 C     34  33  32     1.381713172793   124.27749944   359.95811103
 H     36  34  33     1.084037223535   119.56825368   180.00047615
 C     36  34  33     1.380708922878   119.54018156     0.00000000
 H     38  36  34     1.083155294845   121.62483624   179.93575519
 C     38  36  34     1.378808315428   118.49645918   359.96298132
 H     40  38  36     1.079145825648   118.26551033   180.66335134
 C     33  32   4     1.538503522128   128.21796918   357.02070360
 C     42  33  32     1.530935001283   111.77742287   173.47769093
 H     43  42  33     1.092952380110   112.37810758   300.26545572
 H     43  42  33     1.091923888596   107.77069562   181.78593786
 H     43  42  33     1.091882689261   112.70927869    63.67368689
 C     42  33  32     1.531043887558   109.45520308   291.26485444
 H     47  42  33     1.092925099917   110.60207580   302.87797013
 H     47  42  33     1.093518982321   109.53566289   183.79042567
 H     47  42  33     1.086643910967   112.61904924    64.19674765
 C     42  33  32     1.529466151772   112.26369539    54.51977432
 H     51  42  33     1.086403680955   113.21367914   285.90780029
 H     51  42  33     1.092500583534   108.91959382   168.37115023
 H     51  42  33     1.092082005499   111.49255214    49.35271661
 C      2   1   3     1.189714927248    54.75942339   119.64413638
 C     55   2   1     1.474219942295   124.83120790   112.45099143
 C     56  55   2     1.394886947605   115.16554798    48.02236791
 H     57  56  55     1.083810252666   119.67446164     0.70768234
 C     57  56  55     1.384675183188   119.66912736   179.58981674
 H     59  57  56     1.083802665763   119.73561911   181.15793221
 C     59  57  56     1.388058854483   119.93029924     1.40844002
 H     61  59  57     1.084189907097   119.93895750   179.51165912
 C     61  59  57     1.388583503309   120.15552465   359.76135052
 H     63  61  59     1.083854787102   120.08456838   179.30508982
 C     63  61  59     1.385056440641   120.36903434   359.06290276
 H     65  63  61     1.081059943568   120.75494342   180.89714556
 H      4   2   1     1.032751472801   134.22361205    48.22325641
 O     67   4   2     2.057457678487   149.94271298   282.77319429
 C     68  67   4     1.257136576068   145.63568298   236.68202195
 C     69  68  67     1.510587118720   117.45392143   265.12936029
 C     70  69  68     1.392477121324   120.34616824   160.47257861
 H     71  70  69     1.084089318042   119.12313296     0.81610587
 C     71  70  69     1.386977932327   120.56014519   181.32939998
 H     73  71  70     1.084664043564   119.91626616   179.14488306
 C     73  71  70     1.389028060751   120.05691932   359.09261987
 H     75  73  71     1.084618077377   120.10211178   180.31847742
 C     75  73  71     1.388819568607   119.75752374     0.21342126
 H     77  75  73     1.084734591934   120.14466857   180.39702519
 C     77  75  73     1.386545560992   119.99784901     0.68601030
 H     79  77  75     1.082252610811   120.05106527   179.47995613
 O     69  68  67     1.253131284272   125.11685801    84.99178050
 H      3   1   2     1.009989036491   143.00633930   317.11566072

---------------------------
INTERNAL COORDINATES (A.U.)
---------------------------
 O      0   0   0     0.000000000000     0.00000000     0.00000000
 O      1   0   0     5.190890703448     0.00000000     0.00000000
 N      1   2   0     4.294925600083   117.24120064     0.00000000
 N      2   1   3     4.448670995644    59.65770709    76.05233543
 C      1   2   3     2.332164154804    94.91072749   342.10321654
 C      4   2   1     2.867543389866    88.45168708   296.33501248
 H      6   4   2     2.060787178769   104.92027467   328.68396364
 C      6   4   2     2.829424930170   114.84802080   209.88260362
 C      8   6   4     2.630172077840   122.15157728   282.78733107
 H      9   8   6     2.048490269101   120.10967532     0.37338713
 C      9   8   6     2.619169385801   120.12205039   180.47174195
 H     11   9   8     2.048906851115   119.46623013   180.26290143
 C     11   9   8     2.622709436737   120.30050188     0.29413916
 H     13  11   9     2.049259967636   120.10242059   180.04394890
 C     13  11   9     2.622758119209   119.84528003     0.63583326
 H     15  13  11     2.048506718070   120.28381924   179.12890780
 C     15  13  11     2.618782204682   119.93115742   359.38890855
 H     17  15  13     2.048627845929   119.87512629   179.35159122
 C      3   1   2     2.786496938157   100.26297016   140.57051018
 C     19   3   1     2.873353078299   105.82021037   180.29349526
 H     20  19   3     2.066173747693   110.90449400   299.35636269
 H     20  19   3     2.061512416854   109.69328662   179.85204457
 H     20  19   3     2.066097322941   111.01888342    60.23443932
 C     19   3   1     2.880465594839   109.97013024    61.73438619
 H     24  19   3     2.060556556183   111.60277104   296.84887576
 H     24  19   3     2.064259509485   109.23391695   177.15986353
 H     24  19   3     2.063905278727   110.63307915    57.90481513
 C     19   3   1     2.878915127478   110.01721943   299.01706959
 H     28  19   3     2.063970128753   109.32993614   183.08305960
 H     28  19   3     2.060853204192   111.59757077    63.40472344
 H     28  19   3     2.065013111165   110.73707755   302.28956857
 C      4   2   1     2.815839588186    98.87952437   182.59095894
 C     32   4   2     2.663516899215   125.03595791   219.55792478
 C     33  32   4     2.647818936468   114.53088466   178.93494770
 H     34  33  32     2.038352678331   118.57276075   180.03725322
 C     34  33  32     2.611059492210   124.27749944   359.95811103
 H     36  34  33     2.048533471458   119.56825368   180.00047615
 C     36  34  33     2.609161734901   119.54018156     0.00000000
 H     38  36  34     2.046866867763   121.62483624   179.93575519
 C     38  36  34     2.605570107332   118.49645918   359.96298132
 H     40  38  36     2.039290069039   118.26551033   180.66335134
 C     33  32   4     2.907350312896   128.21796918   357.02070360
 C     42  33  32     2.893047881259   111.77742287   173.47769093
 H     43  42  33     2.065380675825   112.37810758   300.26545572
 H     43  42  33     2.063437108532   107.77069562   181.78593786
 H     43  42  33     2.063359253073   112.70927869    63.67368689
 C     42  33  32     2.893253646499   109.45520308   291.26485444
 H     47  42  33     2.065329123732   110.60207580   302.87797013
 H     47  42  33     2.066451398831   109.53566289   183.79042567
 H     47  42  33     2.053459396820   112.61904924    64.19674765
 C     42  33  32     2.890272157952   112.26369539    54.51977432
 H     51  42  33     2.053005427889   113.21367914   285.90780029
 H     51  42  33     2.064526904028   108.91959382   168.37115023
 H     51  42  33     2.063735906176   111.49255214    49.35271661
 C      2   1   3     2.248235389936    54.75942339   119.64413638
 C     55   2   1     2.785871952103   124.83120790   112.45099143
 C     56  55   2     2.635954318754   115.16554798    48.02236791
 H     57  56  55     2.048104558676   119.67446164     0.70768234
 C     57  56  55     2.616656880663   119.66912736   179.58981674
 H     59  57  56     2.048090221506   119.73561911   181.15793221
 C     59  57  56     2.623051092738   119.93029924     1.40844002
 H     61  59  57     2.048822001575   119.93895750   179.51165912
 C     61  59  57     2.624042535334   120.15552465   359.76135052
 H     63  61  59     2.048188716563   120.08456838   179.30508982
 C     63  61  59     2.617377352836   120.36903434   359.06290276
 H     65  63  61     2.042907227697   120.75494342   180.89714556
 H      4   2   1     1.951617447998   134.22361205    48.22325641
 O     67   4   2     3.888031544474   149.94271298   282.77319429
 C     68  67   4     2.375643841705   145.63568298   236.68202195
 C     69  68  67     2.854595955809   117.45392143   265.12936029
 C     70  69  68     2.631400407053   120.34616824   160.47257861
 H     71  70  69     2.048631915809   119.12313296     0.81610587
 C     71  70  69     2.621008445890   120.56014519   181.32939998
 H     73  71  70     2.049717989648   119.91626616   179.14488306
 C     73  71  70     2.624882627151   120.05691932   359.09261987
 H     75  73  71     2.049631126144   120.10211178   180.31847742
 C     75  73  71     2.624488634097   119.75752374     0.21342126
 H     77  75  73     2.049851306746   120.14466857   180.39702519
 C     77  75  73     2.620191382479   119.99784901     0.68601030
 H     79  77  75     2.045161042155   120.05106527   179.47995613
 O     69  68  67     2.368074937123   125.11685801    84.99178050
 H      3   1   2     1.908602677232   143.00633930   317.11566072

---------------------
BASIS SET INFORMATION
---------------------
There are 4 groups of distinct atoms

 Group   1 Type O   : 11s6p2d1f contracted to 5s3p2d1f pattern {62111/411/11/1}
 Group   2 Type N   : 11s6p2d1f contracted to 5s3p2d1f pattern {62111/411/11/1}
 Group   3 Type C   : 11s6p2d1f contracted to 5s3p2d1f pattern {62111/411/11/1}
 Group   4 Type H   : 5s1p contracted to 3s1p pattern {311/1}

Atom   0O    basis set group =>   1
Atom   1O    basis set group =>   1
Atom   2N    basis set group =>   2
Atom   3N    basis set group =>   2
Atom   4C    basis set group =>   3
Atom   5C    basis set group =>   3
Atom   6H    basis set group =>   4
Atom   7C    basis set group =>   3
Atom   8C    basis set group =>   3
Atom   9H    basis set group =>   4
Atom  10C    basis set group =>   3
Atom  11H    basis set group =>   4
Atom  12C    basis set group =>   3
Atom  13H    basis set group =>   4
Atom  14C    basis set group =>   3
Atom  15H    basis set group =>   4
Atom  16C    basis set group =>   3
Atom  17H    basis set group =>   4
Atom  18C    basis set group =>   3
Atom  19C    basis set group =>   3
Atom  20H    basis set group =>   4
Atom  21H    basis set group =>   4
Atom  22H    basis set group =>   4
Atom  23C    basis set group =>   3
Atom  24H    basis set group =>   4
Atom  25H    basis set group =>   4
Atom  26H    basis set group =>   4
Atom  27C    basis set group =>   3
Atom  28H    basis set group =>   4
Atom  29H    basis set group =>   4
Atom  30H    basis set group =>   4
Atom  31C    basis set group =>   3
Atom  32C    basis set group =>   3
Atom  33C    basis set group =>   3
Atom  34H    basis set group =>   4
Atom  35C    basis set group =>   3
Atom  36H    basis set group =>   4
Atom  37C    basis set group =>   3
Atom  38H    basis set group =>   4
Atom  39C    basis set group =>   3
Atom  40H    basis set group =>   4
Atom  41C    basis set group =>   3
Atom  42C    basis set group =>   3
Atom  43H    basis set group =>   4
Atom  44H    basis set group =>   4
Atom  45H    basis set group =>   4
Atom  46C    basis set group =>   3
Atom  47H    basis set group =>   4
Atom  48H    basis set group =>   4
Atom  49H    basis set group =>   4
Atom  50C    basis set group =>   3
Atom  51H    basis set group =>   4
Atom  52H    basis set group =>   4
Atom  53H    basis set group =>   4
Atom  54C    basis set group =>   3
Atom  55C    basis set group =>   3
Atom  56C    basis set group =>   3
Atom  57H    basis set group =>   4
Atom  58C    basis set group =>   3
Atom  59H    basis set group =>   4
Atom  60C    basis set group =>   3
Atom  61H    basis set group =>   4
Atom  62C    basis set group =>   3
Atom  63H    basis set group =>   4
Atom  64C    basis set group =>   3
Atom  65H    basis set group =>   4
Atom  66H    basis set group =>   4
Atom  67O    basis set group =>   1
Atom  68C    basis set group =>   3
Atom  69C    basis set group =>   3
Atom  70C    basis set group =>   3
Atom  71H    basis set group =>   4
Atom  72C    basis set group =>   3
Atom  73H    basis set group =>   4
Atom  74C    basis set group =>   3
Atom  75H    basis set group =>   4
Atom  76C    basis set group =>   3
Atom  77H    basis set group =>   4
Atom  78C    basis set group =>   3
Atom  79H    basis set group =>   4
Atom  80O    basis set group =>   1
Atom  81H    basis set group =>   4
---------------------------------
AUXILIARY/J BASIS SET INFORMATION
---------------------------------
There are 4 groups of distinct atoms

 Group   1 Type O   : 12s5p4d2f1g contracted to 6s4p3d1f1g pattern {711111/2111/211/2/1}
 Group   2 Type N   : 12s5p4d2f1g contracted to 6s4p3d1f1g pattern {711111/2111/211/2/1}
 Group   3 Type C   : 12s5p4d2f1g contracted to 6s4p3d1f1g pattern {711111/2111/211/2/1}
 Group   4 Type H   : 5s2p1d contracted to 3s1p1d pattern {311/2/1}

Atom   0O    basis set group =>   1
Atom   1O    basis set group =>   1
Atom   2N    basis set group =>   2
Atom   3N    basis set group =>   2
Atom   4C    basis set group =>   3
Atom   5C    basis set group =>   3
Atom   6H    basis set group =>   4
Atom   7C    basis set group =>   3
Atom   8C    basis set group =>   3
Atom   9H    basis set group =>   4
Atom  10C    basis set group =>   3
Atom  11H    basis set group =>   4
Atom  12C    basis set group =>   3
Atom  13H    basis set group =>   4
Atom  14C    basis set group =>   3
Atom  15H    basis set group =>   4
Atom  16C    basis set group =>   3
Atom  17H    basis set group =>   4
Atom  18C    basis set group =>   3
Atom  19C    basis set group =>   3
Atom  20H    basis set group =>   4
Atom  21H    basis set group =>   4
Atom  22H    basis set group =>   4
Atom  23C    basis set group =>   3
Atom  24H    basis set group =>   4
Atom  25H    basis set group =>   4
Atom  26H    basis set group =>   4
Atom  27C    basis set group =>   3
Atom  28H    basis set group =>   4
Atom  29H    basis set group =>   4
Atom  30H    basis set group =>   4
Atom  31C    basis set group =>   3
Atom  32C    basis set group =>   3
Atom  33C    basis set group =>   3
Atom  34H    basis set group =>   4
Atom  35C    basis set group =>   3
Atom  36H    basis set group =>   4
Atom  37C    basis set group =>   3
Atom  38H    basis set group =>   4
Atom  39C    basis set group =>   3
Atom  40H    basis set group =>   4
Atom  41C    basis set group =>   3
Atom  42C    basis set group =>   3
Atom  43H    basis set group =>   4
Atom  44H    basis set group =>   4
Atom  45H    basis set group =>   4
Atom  46C    basis set group =>   3
Atom  47H    basis set group =>   4
Atom  48H    basis set group =>   4
Atom  49H    basis set group =>   4
Atom  50C    basis set group =>   3
Atom  51H    basis set group =>   4
Atom  52H    basis set group =>   4
Atom  53H    basis set group =>   4
Atom  54C    basis set group =>   3
Atom  55C    basis set group =>   3
Atom  56C    basis set group =>   3
Atom  57H    basis set group =>   4
Atom  58C    basis set group =>   3
Atom  59H    basis set group =>   4
Atom  60C    basis set group =>   3
Atom  61H    basis set group =>   4
Atom  62C    basis set group =>   3
Atom  63H    basis set group =>   4
Atom  64C    basis set group =>   3
Atom  65H    basis set group =>   4
Atom  66H    basis set group =>   4
Atom  67O    basis set group =>   1
Atom  68C    basis set group =>   3
Atom  69C    basis set group =>   3
Atom  70C    basis set group =>   3
Atom  71H    basis set group =>   4
Atom  72C    basis set group =>   3
Atom  73H    basis set group =>   4
Atom  74C    basis set group =>   3
Atom  75H    basis set group =>   4
Atom  76C    basis set group =>   3
Atom  77H    basis set group =>   4
Atom  78C    basis set group =>   3
Atom  79H    basis set group =>   4
Atom  80O    basis set group =>   1
Atom  81H    basis set group =>   4


           ************************************************************
           *        Program running with 30 parallel MPI-processes    *
           *              working on a common directory               *
           ************************************************************
------------------------------------------------------------------------------
                           ORCA GTO INTEGRAL CALCULATION
                           -- RI-GTO INTEGRALS CHOSEN --
------------------------------------------------------------------------------
------------------------------------------------------------------------------
                   ___                                                        
                  /   \      - P O W E R E D   B Y -                         
                 /     \                                                     
                 |  |  |   _    _      __       _____    __    __             
                 |  |  |  | |  | |    /  \     |  _  \  |  |  /  |          
                  \  \/   | |  | |   /    \    | | | |  |  | /  /          
                 / \  \   | |__| |  /  /\  \   | |_| |  |  |/  /          
                |  |  |   |  __  | /  /__\  \  |    /   |      \           
                |  |  |   | |  | | |   __   |  |    \   |  |\   \          
                \     /   | |  | | |  |  |  |  | |\  \  |  | \   \       
                 \___/    |_|  |_| |__|  |__|  |_| \__\ |__|  \__/        
                                                                              
                      - O R C A' S   B I G   F R I E N D -                    
                                      &                                       
                       - I N T E G R A L  F E E D E R -                       
                                                                              
 v1 FN, 2020, v2 2021                                                         
------------------------------------------------------------------------------


Reading SHARK input file ImineBzOH6postfreq.SHARKINP.tmp ... ok
----------------------
SHARK INTEGRAL PACKAGE
----------------------

Number of atoms                             ...     82
Number of basis functions                   ...   1542
Number of shells                            ...    622
Maximum angular momentum                    ...      3
Integral batch strategy                     ... SHARK/LIBINT Hybrid
RI-J (if used) integral strategy            ... SPLIT-RIJ (Revised 2003 algorithm where possible)
Printlevel                                  ...      1
Contraction scheme used                     ... SEGMENTED contraction
Coulomb Range Separation                    ... NOT USED
Exchange Range Separation                   ... NOT USED
Finite Nucleus Model                        ... NOT USED
Auxiliary Coulomb fitting basis             ... AVAILABLE
   # of basis functions in Aux-J            ...   2498
   # of shells in Aux-J                     ...    830
   Maximum angular momentum in Aux-J        ...      4
Auxiliary J/K fitting basis                 ... NOT available
Auxiliary Correlation fitting basis         ... NOT available
Auxiliary 'external' fitting basis          ... NOT available
Integral threshold                          ...     2.500000e-11
Primitive cut-off                           ...     2.500000e-12
Primitive pair pre-selection threshold      ...     2.500000e-12

Calculating pre-screening integrals         ... done (  0.2 sec) Dimension = 622
Organizing shell pair data                  ... done (  1.2 sec)
Shell pair information
Total number of shell pairs                 ...    193753
Shell pairs after pre-screening             ...    119292
Total number of primitive shell pairs       ...    584784
Primitive shell pairs kept                  ...    224027
          la=0 lb=0:  32963 shell pairs
          la=1 lb=0:  35698 shell pairs
          la=1 lb=1:   9728 shell pairs
          la=2 lb=0:  16155 shell pairs
          la=2 lb=1:   8968 shell pairs
          la=2 lb=2:   2086 shell pairs
          la=3 lb=0:   7347 shell pairs
          la=3 lb=1:   4152 shell pairs
          la=3 lb=2:   1792 shell pairs
          la=3 lb=3:    403 shell pairs

Calculating one electron integrals          ... done (  0.4 sec)
Calculating RI/J V-Matrix + Cholesky decomp.... done (  0.9 sec)
Calculating Nuclear repulsion               ... done (  0.0 sec) ENN=   5371.425821140399 Eh

SHARK setup successfully completed in   5.9 seconds

Maximum memory used throughout the entire GTOINT-calculation: 171.6 MB
[1711560710.099705] [node132:3450067:0]          mpool.c:43   UCX  WARN  object 0xb297bc0 was not returned to mpool ucp_requests
[1711560710.099727] [node132:3450067:0]          mpool.c:43   UCX  WARN  object 0xb298100 was not returned to mpool ucp_requests
[1711560710.100873] [node132:3450061:0]          mpool.c:43   UCX  WARN  object 0xb0b9940 was not returned to mpool ucp_requests
[1711560710.100892] [node132:3450061:0]          mpool.c:43   UCX  WARN  object 0xb0b9b00 was not returned to mpool ucp_requests
[1711560710.100898] [node132:3450061:0]          mpool.c:43   UCX  WARN  object 0xb0b9cc0 was not returned to mpool ucp_requests
[1711560710.100902] [node132:3450061:0]          mpool.c:43   UCX  WARN  object 0xb0b9e80 was not returned to mpool ucp_requests
[1711560710.100905] [node132:3450061:0]          mpool.c:43   UCX  WARN  object 0xb0ba040 was not returned to mpool ucp_requests
[1711560710.100910] [node132:3450061:0]          mpool.c:43   UCX  WARN  object 0xb0ba200 was not returned to mpool ucp_requests
[1711560710.101543] [node132:3450081:0]          mpool.c:43   UCX  WARN  object 0xafa1a80 was not returned to mpool ucp_requests
[1711560710.101556] [node132:3450081:0]          mpool.c:43   UCX  WARN  object 0xafa1c40 was not returned to mpool ucp_requests
[1711560710.101562] [node132:3450081:0]          mpool.c:43   UCX  WARN  object 0xafa1e00 was not returned to mpool ucp_requests
[1711560710.101566] [node132:3450081:0]          mpool.c:43   UCX  WARN  object 0xafa1fc0 was not returned to mpool ucp_requests
[1711560710.101569] [node132:3450081:0]          mpool.c:43   UCX  WARN  object 0xafa2180 was not returned to mpool ucp_requests
[1711560710.101785] [node132:3450075:0]          mpool.c:43   UCX  WARN  object 0xc385a40 was not returned to mpool ucp_requests
[1711560710.101799] [node132:3450075:0]          mpool.c:43   UCX  WARN  object 0xc385c00 was not returned to mpool ucp_requests
[1711560710.101804] [node132:3450075:0]          mpool.c:43   UCX  WARN  object 0xc385dc0 was not returned to mpool ucp_requests
[1711560710.101808] [node132:3450075:0]          mpool.c:43   UCX  WARN  object 0xc385f80 was not returned to mpool ucp_requests
[1711560710.101812] [node132:3450075:0]          mpool.c:43   UCX  WARN  object 0xc386140 was not returned to mpool ucp_requests
[1711560710.102213] [node132:3450059:0]          mpool.c:43   UCX  WARN  object 0xbbafb40 was not returned to mpool ucp_requests
[1711560710.102225] [node132:3450059:0]          mpool.c:43   UCX  WARN  object 0xbbafd00 was not returned to mpool ucp_requests
[1711560710.102230] [node132:3450059:0]          mpool.c:43   UCX  WARN  object 0xbbafec0 was not returned to mpool ucp_requests
[1711560710.102234] [node132:3450059:0]          mpool.c:43   UCX  WARN  object 0xbbb0080 was not returned to mpool ucp_requests
[1711560710.102237] [node132:3450059:0]          mpool.c:43   UCX  WARN  object 0xbbb0240 was not returned to mpool ucp_requests
[1711560710.102241] [node132:3450059:0]          mpool.c:43   UCX  WARN  object 0xbbb0400 was not returned to mpool ucp_requests
[1711560710.107549] [node132:3450073:0]          mpool.c:43   UCX  WARN  object 0xc401a80 was not returned to mpool ucp_requests
[1711560710.107570] [node132:3450073:0]          mpool.c:43   UCX  WARN  object 0xc401c40 was not returned to mpool ucp_requests
[1711560710.107576] [node132:3450073:0]          mpool.c:43   UCX  WARN  object 0xc401e00 was not returned to mpool ucp_requests
[1711560710.107580] [node132:3450073:0]          mpool.c:43   UCX  WARN  object 0xc401fc0 was not returned to mpool ucp_requests
[1711560710.107584] [node132:3450073:0]          mpool.c:43   UCX  WARN  object 0xc402180 was not returned to mpool ucp_requests
[1711560710.108251] [node132:3450071:0]          mpool.c:43   UCX  WARN  object 0xc71cb40 was not returned to mpool ucp_requests
[1711560710.108263] [node132:3450071:0]          mpool.c:43   UCX  WARN  object 0xc71cd00 was not returned to mpool ucp_requests
[1711560710.108268] [node132:3450071:0]          mpool.c:43   UCX  WARN  object 0xc71cec0 was not returned to mpool ucp_requests
[1711560710.108272] [node132:3450071:0]          mpool.c:43   UCX  WARN  object 0xc71d080 was not returned to mpool ucp_requests
[1711560710.108275] [node132:3450071:0]          mpool.c:43   UCX  WARN  object 0xc71d240 was not returned to mpool ucp_requests
[1711560710.109732] [node132:3450079:0]          mpool.c:43   UCX  WARN  object 0xb39b880 was not returned to mpool ucp_requests
[1711560710.109744] [node132:3450079:0]          mpool.c:43   UCX  WARN  object 0xb39ba40 was not returned to mpool ucp_requests
[1711560710.109748] [node132:3450079:0]          mpool.c:43   UCX  WARN  object 0xb39bc00 was not returned to mpool ucp_requests
[1711560710.109752] [node132:3450079:0]          mpool.c:43   UCX  WARN  object 0xb39bdc0 was not returned to mpool ucp_requests
[1711560710.109755] [node132:3450079:0]          mpool.c:43   UCX  WARN  object 0xb39bf80 was not returned to mpool ucp_requests
[1711560710.110367] [node132:3450057:0]          mpool.c:43   UCX  WARN  object 0xb93f9c0 was not returned to mpool ucp_requests
[1711560710.110379] [node132:3450057:0]          mpool.c:43   UCX  WARN  object 0xb93fb80 was not returned to mpool ucp_requests
[1711560710.110383] [node132:3450057:0]          mpool.c:43   UCX  WARN  object 0xb93fd40 was not returned to mpool ucp_requests
[1711560710.110387] [node132:3450057:0]          mpool.c:43   UCX  WARN  object 0xb93ff00 was not returned to mpool ucp_requests
[1711560710.110390] [node132:3450057:0]          mpool.c:43   UCX  WARN  object 0xb9400c0 was not returned to mpool ucp_requests
[1711560710.110394] [node132:3450057:0]          mpool.c:43   UCX  WARN  object 0xb940280 was not returned to mpool ucp_requests
[1711560710.111671] [node132:3450069:0]          mpool.c:43   UCX  WARN  object 0xbd5e980 was not returned to mpool ucp_requests
[1711560710.111683] [node132:3450069:0]          mpool.c:43   UCX  WARN  object 0xbd5eb40 was not returned to mpool ucp_requests
[1711560710.111688] [node132:3450069:0]          mpool.c:43   UCX  WARN  object 0xbd5ed00 was not returned to mpool ucp_requests
[1711560710.111692] [node132:3450069:0]          mpool.c:43   UCX  WARN  object 0xbd5eec0 was not returned to mpool ucp_requests
[1711560710.111695] [node132:3450069:0]          mpool.c:43   UCX  WARN  object 0xbd5f080 was not returned to mpool ucp_requests
[1711560710.113588] [node132:3450063:0]          mpool.c:43   UCX  WARN  object 0xb3c3840 was not returned to mpool ucp_requests
[1711560710.113600] [node132:3450063:0]          mpool.c:43   UCX  WARN  object 0xb3c3a00 was not returned to mpool ucp_requests
[1711560710.113604] [node132:3450063:0]          mpool.c:43   UCX  WARN  object 0xb3c3bc0 was not returned to mpool ucp_requests
[1711560710.113607] [node132:3450063:0]          mpool.c:43   UCX  WARN  object 0xb3c3d80 was not returned to mpool ucp_requests
[1711560710.113611] [node132:3450063:0]          mpool.c:43   UCX  WARN  object 0xb3c3f40 was not returned to mpool ucp_requests
[1711560710.113958] [node132:3450062:0]          mpool.c:43   UCX  WARN  object 0xa907a40 was not returned to mpool ucp_requests
[1711560710.113979] [node132:3450062:0]          mpool.c:43   UCX  WARN  object 0xa907c00 was not returned to mpool ucp_requests
[1711560710.113985] [node132:3450062:0]          mpool.c:43   UCX  WARN  object 0xa907dc0 was not returned to mpool ucp_requests
[1711560710.113989] [node132:3450062:0]          mpool.c:43   UCX  WARN  object 0xa907f80 was not returned to mpool ucp_requests
[1711560710.113995] [node132:3450062:0]          mpool.c:43   UCX  WARN  object 0xa908140 was not returned to mpool ucp_requests
[1711560710.114024] [node132:3450065:0]          mpool.c:43   UCX  WARN  object 0xbbae940 was not returned to mpool ucp_requests
[1711560710.114036] [node132:3450065:0]          mpool.c:43   UCX  WARN  object 0xbbaeb00 was not returned to mpool ucp_requests
[1711560710.114042] [node132:3450065:0]          mpool.c:43   UCX  WARN  object 0xbbaecc0 was not returned to mpool ucp_requests
[1711560710.114045] [node132:3450065:0]          mpool.c:43   UCX  WARN  object 0xbbaee80 was not returned to mpool ucp_requests
[1711560710.114048] [node132:3450065:0]          mpool.c:43   UCX  WARN  object 0xbbaf040 was not returned to mpool ucp_requests
[1711560710.122634] [node132:3450076:0]          mpool.c:43   UCX  WARN  object 0xae9f980 was not returned to mpool ucp_requests
[1711560710.122659] [node132:3450076:0]          mpool.c:43   UCX  WARN  object 0xae9fb40 was not returned to mpool ucp_requests
[1711560710.122662] [node132:3450076:0]          mpool.c:43   UCX  WARN  object 0xae9fd00 was not returned to mpool ucp_requests
[1711560710.122665] [node132:3450076:0]          mpool.c:43   UCX  WARN  object 0xae9fec0 was not returned to mpool ucp_requests
[1711560710.122668] [node132:3450076:0]          mpool.c:43   UCX  WARN  object 0xaea0080 was not returned to mpool ucp_requests
[1711560710.125090] [node132:3450080:0]          mpool.c:43   UCX  WARN  object 0xaca47c0 was not returned to mpool ucp_requests
[1711560710.125110] [node132:3450080:0]          mpool.c:43   UCX  WARN  object 0xaca4980 was not returned to mpool ucp_requests
[1711560710.125114] [node132:3450080:0]          mpool.c:43   UCX  WARN  object 0xaca4b40 was not returned to mpool ucp_requests
[1711560710.125116] [node132:3450080:0]          mpool.c:43   UCX  WARN  object 0xaca4d00 was not returned to mpool ucp_requests
[1711560710.125119] [node132:3450080:0]          mpool.c:43   UCX  WARN  object 0xaca4ec0 was not returned to mpool ucp_requests
[1711560710.129222] [node132:3450082:0]          mpool.c:43   UCX  WARN  object 0xbacd980 was not returned to mpool ucp_requests
[1711560710.129236] [node132:3450082:0]          mpool.c:43   UCX  WARN  object 0xbacdb40 was not returned to mpool ucp_requests
[1711560710.129241] [node132:3450082:0]          mpool.c:43   UCX  WARN  object 0xbacdd00 was not returned to mpool ucp_requests
[1711560710.129245] [node132:3450082:0]          mpool.c:43   UCX  WARN  object 0xbacdec0 was not returned to mpool ucp_requests
[1711560710.129250] [node132:3450082:0]          mpool.c:43   UCX  WARN  object 0xbace080 was not returned to mpool ucp_requests
[1711560710.129417] [node132:3450064:0]          mpool.c:43   UCX  WARN  object 0xb7b4a40 was not returned to mpool ucp_requests
[1711560710.129429] [node132:3450064:0]          mpool.c:43   UCX  WARN  object 0xb7b4c00 was not returned to mpool ucp_requests
[1711560710.129433] [node132:3450064:0]          mpool.c:43   UCX  WARN  object 0xb7b4dc0 was not returned to mpool ucp_requests
[1711560710.129436] [node132:3450064:0]          mpool.c:43   UCX  WARN  object 0xb7b4f80 was not returned to mpool ucp_requests
[1711560710.129439] [node132:3450064:0]          mpool.c:43   UCX  WARN  object 0xb7b5140 was not returned to mpool ucp_requests
[1711560710.129800] [node132:3450066:0]          mpool.c:43   UCX  WARN  object 0xbb64900 was not returned to mpool ucp_requests
[1711560710.129814] [node132:3450066:0]          mpool.c:43   UCX  WARN  object 0xbb64ac0 was not returned to mpool ucp_requests
[1711560710.129820] [node132:3450066:0]          mpool.c:43   UCX  WARN  object 0xbb64c80 was not returned to mpool ucp_requests
[1711560710.129824] [node132:3450066:0]          mpool.c:43   UCX  WARN  object 0xbb64e40 was not returned to mpool ucp_requests
[1711560710.129828] [node132:3450066:0]          mpool.c:43   UCX  WARN  object 0xbb65000 was not returned to mpool ucp_requests
[1711560710.131168] [node132:3450060:0]          mpool.c:43   UCX  WARN  object 0xbc78840 was not returned to mpool ucp_requests
[1711560710.131182] [node132:3450060:0]          mpool.c:43   UCX  WARN  object 0xbc78a00 was not returned to mpool ucp_requests
[1711560710.131188] [node132:3450060:0]          mpool.c:43   UCX  WARN  object 0xbc78bc0 was not returned to mpool ucp_requests
[1711560710.131192] [node132:3450060:0]          mpool.c:43   UCX  WARN  object 0xbc78d80 was not returned to mpool ucp_requests
[1711560710.131196] [node132:3450060:0]          mpool.c:43   UCX  WARN  object 0xbc78f40 was not returned to mpool ucp_requests
[1711560710.131200] [node132:3450060:0]          mpool.c:43   UCX  WARN  object 0xbc79100 was not returned to mpool ucp_requests
[1711560710.132762] [node132:3450074:0]          mpool.c:43   UCX  WARN  object 0xb430ac0 was not returned to mpool ucp_requests
[1711560710.132775] [node132:3450074:0]          mpool.c:43   UCX  WARN  object 0xb430c80 was not returned to mpool ucp_requests
[1711560710.132779] [node132:3450074:0]          mpool.c:43   UCX  WARN  object 0xb430e40 was not returned to mpool ucp_requests
[1711560710.132781] [node132:3450074:0]          mpool.c:43   UCX  WARN  object 0xb431000 was not returned to mpool ucp_requests
[1711560710.132784] [node132:3450074:0]          mpool.c:43   UCX  WARN  object 0xb4311c0 was not returned to mpool ucp_requests
[1711560710.134396] [node132:3450077:0]          mpool.c:43   UCX  WARN  object 0xbb36b80 was not returned to mpool ucp_requests
[1711560710.134417] [node132:3450077:0]          mpool.c:43   UCX  WARN  object 0xbb36d40 was not returned to mpool ucp_requests
[1711560710.134421] [node132:3450077:0]          mpool.c:43   UCX  WARN  object 0xbb36f00 was not returned to mpool ucp_requests
[1711560710.134424] [node132:3450077:0]          mpool.c:43   UCX  WARN  object 0xbb370c0 was not returned to mpool ucp_requests
[1711560710.134428] [node132:3450077:0]          mpool.c:43   UCX  WARN  object 0xbb37280 was not returned to mpool ucp_requests
[1711560710.138957] [node132:3450055:0]          mpool.c:43   UCX  WARN  object 0xc027ac0 was not returned to mpool ucp_requests
[1711560710.138974] [node132:3450055:0]          mpool.c:43   UCX  WARN  object 0xc027c80 was not returned to mpool ucp_requests
[1711560710.138978] [node132:3450055:0]          mpool.c:43   UCX  WARN  object 0xc027e40 was not returned to mpool ucp_requests
[1711560710.138982] [node132:3450055:0]          mpool.c:43   UCX  WARN  object 0xc028000 was not returned to mpool ucp_requests
[1711560710.138985] [node132:3450055:0]          mpool.c:43   UCX  WARN  object 0xc0281c0 was not returned to mpool ucp_requests
[1711560710.138444] [node132:3450072:0]          mpool.c:43   UCX  WARN  object 0xb9027c0 was not returned to mpool ucp_requests
[1711560710.138456] [node132:3450072:0]          mpool.c:43   UCX  WARN  object 0xb902980 was not returned to mpool ucp_requests
[1711560710.138460] [node132:3450072:0]          mpool.c:43   UCX  WARN  object 0xb902b40 was not returned to mpool ucp_requests
[1711560710.138462] [node132:3450072:0]          mpool.c:43   UCX  WARN  object 0xb902d00 was not returned to mpool ucp_requests
[1711560710.138465] [node132:3450072:0]          mpool.c:43   UCX  WARN  object 0xb902ec0 was not returned to mpool ucp_requests
[1711560710.142105] [node132:3450070:0]          mpool.c:43   UCX  WARN  object 0xc6da9c0 was not returned to mpool ucp_requests
[1711560710.142118] [node132:3450070:0]          mpool.c:43   UCX  WARN  object 0xc6dab80 was not returned to mpool ucp_requests
[1711560710.142122] [node132:3450070:0]          mpool.c:43   UCX  WARN  object 0xc6dad40 was not returned to mpool ucp_requests
[1711560710.142124] [node132:3450070:0]          mpool.c:43   UCX  WARN  object 0xc6daf00 was not returned to mpool ucp_requests
[1711560710.142127] [node132:3450070:0]          mpool.c:43   UCX  WARN  object 0xc6db0c0 was not returned to mpool ucp_requests
[1711560710.149212] [node132:3450058:0]          mpool.c:43   UCX  WARN  object 0xb6ccb00 was not returned to mpool ucp_requests
[1711560710.149231] [node132:3450058:0]          mpool.c:43   UCX  WARN  object 0xb6cccc0 was not returned to mpool ucp_requests
[1711560710.149235] [node132:3450058:0]          mpool.c:43   UCX  WARN  object 0xb6cce80 was not returned to mpool ucp_requests
[1711560710.149238] [node132:3450058:0]          mpool.c:43   UCX  WARN  object 0xb6cd040 was not returned to mpool ucp_requests
[1711560710.149241] [node132:3450058:0]          mpool.c:43   UCX  WARN  object 0xb6cd200 was not returned to mpool ucp_requests
[1711560710.149244] [node132:3450058:0]          mpool.c:43   UCX  WARN  object 0xb6cd3c0 was not returned to mpool ucp_requests
[1711560710.162556] [node132:3450083:0]          mpool.c:43   UCX  WARN  object 0xb2d7780 was not returned to mpool ucp_requests
[1711560710.162572] [node132:3450083:0]          mpool.c:43   UCX  WARN  object 0xb2d7940 was not returned to mpool ucp_requests
[1711560710.162577] [node132:3450083:0]          mpool.c:43   UCX  WARN  object 0xb2d7b00 was not returned to mpool ucp_requests
[1711560710.162581] [node132:3450083:0]          mpool.c:43   UCX  WARN  object 0xb2d7cc0 was not returned to mpool ucp_requests
[1711560710.162587] [node132:3450083:0]          mpool.c:43   UCX  WARN  object 0xb2d7e80 was not returned to mpool ucp_requests
[1711560710.165900] [node132:3450068:0]          mpool.c:43   UCX  WARN  object 0xb74f9c0 was not returned to mpool ucp_requests
[1711560710.165913] [node132:3450068:0]          mpool.c:43   UCX  WARN  object 0xb74fb80 was not returned to mpool ucp_requests
[1711560710.165917] [node132:3450068:0]          mpool.c:43   UCX  WARN  object 0xb74fd40 was not returned to mpool ucp_requests
[1711560710.165919] [node132:3450068:0]          mpool.c:43   UCX  WARN  object 0xb74ff00 was not returned to mpool ucp_requests
[1711560710.165922] [node132:3450068:0]          mpool.c:43   UCX  WARN  object 0xb7500c0 was not returned to mpool ucp_requests
[1711560710.170632] [node132:3450056:0]          mpool.c:43   UCX  WARN  object 0xa8ceb00 was not returned to mpool ucp_requests
[1711560710.170654] [node132:3450056:0]          mpool.c:43   UCX  WARN  object 0xa8cecc0 was not returned to mpool ucp_requests
[1711560710.170659] [node132:3450056:0]          mpool.c:43   UCX  WARN  object 0xa8cee80 was not returned to mpool ucp_requests
[1711560710.170662] [node132:3450056:0]          mpool.c:43   UCX  WARN  object 0xa8cf040 was not returned to mpool ucp_requests
[1711560710.170665] [node132:3450056:0]          mpool.c:43   UCX  WARN  object 0xa8cf200 was not returned to mpool ucp_requests
[1711560710.170669] [node132:3450056:0]          mpool.c:43   UCX  WARN  object 0xa8cf3c0 was not returned to mpool ucp_requests
[1711560710.197098] [node132:3450078:0]          mpool.c:43   UCX  WARN  object 0xaa3b980 was not returned to mpool ucp_requests
[1711560710.197111] [node132:3450078:0]          mpool.c:43   UCX  WARN  object 0xaa3bb40 was not returned to mpool ucp_requests
[1711560710.197115] [node132:3450078:0]          mpool.c:43   UCX  WARN  object 0xaa3bd00 was not returned to mpool ucp_requests
[1711560710.197119] [node132:3450078:0]          mpool.c:43   UCX  WARN  object 0xaa3bec0 was not returned to mpool ucp_requests
[1711560710.197123] [node132:3450078:0]          mpool.c:43   UCX  WARN  object 0xaa3c080 was not returned to mpool ucp_requests


           ************************************************************
           *        Program running with 30 parallel MPI-processes    *
           *              working on a common directory               *
           ************************************************************
-------------------------------------------------------------------------------
                                 ORCA SCF
-------------------------------------------------------------------------------

------------
SCF SETTINGS
------------
Hamiltonian:
 Density Functional     Method          .... DFT(GTOs)
 Exchange Functional    Exchange        .... PBE
   PBE kappa parameter   XKappa         ....  0.804000
   PBE mue parameter    XMuePBE         ....  0.219520
 Correlation Functional Correlation     .... PBE
   PBE beta parameter  CBetaPBE         ....  0.066725
 LDA part of GGA corr.  LDAOpt          .... PW91-LDA
 Gradients option       PostSCFGGA      .... off
 Hybrid DFT is turned on
   Fraction HF Exchange ScalHFX         ....  0.250000
   Scaling of DF-GGA-X  ScalDFX         ....  0.750000
   Scaling of DF-GGA-C  ScalDFC         ....  1.000000
   Scaling of DF-LDA-C  ScalLDAC        ....  1.000000
   Perturbative correction              ....  0.000000
   Density functional embedding theory  .... OFF
   NL short-range parameter             ....  6.900000
 RI-approximation to the Coulomb term is turned on
   Number of AuxJ basis functions       .... 2498
   RIJ-COSX (HFX calculated with COS-X)).... on


General Settings:
 Integral files         IntName         .... ImineBzOH6postfreq
 Hartree-Fock type      HFTyp           .... RHF
 Total Charge           Charge          ....    0
 Multiplicity           Mult            ....    1
 Number of Electrons    NEL             ....  302
 Basis Dimension        Dim             .... 1542
 Nuclear Repulsion      ENuc            ....   5371.4258211404 Eh

Convergence Acceleration:
 DIIS                   CNVDIIS         .... on
   Start iteration      DIISMaxIt       ....    12
   Startup error        DIISStart       ....  0.200000
   # of expansion vecs  DIISMaxEq       ....     5
   Bias factor          DIISBfac        ....   1.050
   Max. coefficient     DIISMaxC        ....  10.000
 Trust-Rad. Augm. Hess. CNVTRAH         .... auto
   Auto Start mean grad. ratio tolernc. ....  1.125000
   Auto Start start iteration           ....    20
   Auto Start num. interpolation iter.  ....    10
   Max. Number of Micro iterations      ....    16
   Max. Number of Macro iterations      .... Maxiter - #DIIS iter
   Number of Davidson start vectors     ....     2
   Converg. threshold I  (grad. norm)   ....   1.000e-05
   Converg. threshold II (energy diff.) ....   1.000e-08
   Grad. Scal. Fac. for Micro threshold ....   0.100
   Minimum threshold for Micro iter.    ....   0.010
   NR start threshold (gradient norm)   ....   0.001
   Initial trust radius                 ....   0.400
   Minimum AH scaling param. (alpha)    ....   1.000
   Maximum AH scaling param. (alpha)    .... 1000.000
   Orbital update algorithm             .... Taylor
   White noise on init. David. guess    .... on
   Maximum white noise                  ....   0.010
   Quad. conv. algorithm                .... NR
 SOSCF                  CNVSOSCF        .... on
   Start iteration      SOSCFMaxIt      ....   150
   Startup grad/error   SOSCFStart      ....  0.003300
 Level Shifting         CNVShift        .... on
   Level shift para.    LevelShift      ....    0.2500
   Turn off err/grad.   ShiftErr        ....    0.0010
 Zerner damping         CNVZerner       .... off
 Static damping         CNVDamp         .... on
   Fraction old density DampFac         ....    0.7000
   Max. Damping (<1)    DampMax         ....    0.9800
   Min. Damping (>=0)   DampMin         ....    0.0000
   Turn off err/grad.   DampErr         ....    0.1000
 Fernandez-Rico         CNVRico         .... off

SCF Procedure:
 Maximum # iterations   MaxIter         ....   125
 SCF integral mode      SCFMode         .... Direct
   Integral package                     .... SHARK and LIBINT hybrid scheme
 Reset frequency        DirectResetFreq ....    20
 Integral Threshold     Thresh          ....  2.500e-11 Eh
 Primitive CutOff       TCut            ....  2.500e-12 Eh

Convergence Tolerance:
 Convergence Check Mode ConvCheckMode   .... Total+1el-Energy
 Convergence forced     ConvForced      .... 0
 Energy Change          TolE            ....  1.000e-08 Eh
 1-El. energy change                    ....  1.000e-05 Eh
 Orbital Gradient       TolG            ....  1.000e-05
 Orbital Rotation angle TolX            ....  1.000e-05
 DIIS Error             TolErr          ....  5.000e-07


Diagonalization of the overlap matrix:
Smallest eigenvalue                        ... 3.443e-06
Time for diagonalization                   ...    2.701 sec
Threshold for overlap eigenvalues          ... 1.000e-08
Number of eigenvalues below threshold      ... 0
Time for construction of square roots      ...    1.825 sec
Total time needed                          ...    4.936 sec

Time for model grid setup =    1.189 sec

------------------------------
INITIAL GUESS: MODEL POTENTIAL
------------------------------
Loading Hartree-Fock densities                     ... done
Calculating cut-offs                               ... done
Initializing the effective Hamiltonian             ... done
Setting up the integral package (SHARK)            ... done
Starting the Coulomb interaction                   ... done (   2.2 sec)
Reading the grid                                   ... done
Mapping shells                                     ... done
Starting the XC term evaluation                    ... done (   1.0 sec)
  promolecular density results
     # of electrons  =    301.982129577
     EX              =   -241.751221301
     EC              =    -10.149927023
     EX+EC           =   -251.901148324
Transforming the Hamiltonian                       ... done (   0.8 sec)
Diagonalizing the Hamiltonian                      ... done (   1.1 sec)
Back transforming the eigenvectors                 ... done (   0.1 sec)
Now organizing SCF variables                       ... done
                      ------------------
                      INITIAL GUESS DONE (   7.0 sec)
                      ------------------
-------------------
DFT GRID GENERATION
-------------------

General Integration Accuracy     IntAcc      ... 4.388
Radial Grid Type                 RadialGrid  ... OptM3 with GC (2021)
Angular Grid (max. ang.)         AngularGrid ... 4 (Lebedev-302)
Angular grid pruning method      GridPruning ... 4 (adaptive)
Weight generation scheme         WeightScheme... Becke
Basis function cutoff            BFCut       ... 1.0000e-11
Integration weight cutoff        WCut        ... 1.0000e-14
Angular grids for H and He will be reduced by one unit
Partially contracted basis set               ... off
Rotationally invariant grid construction     ... off

Total number of grid points                  ...   373695
Total number of batches                      ...     5878
Average number of points per batch           ...       63
Average number of grid points per atom       ...     4557
Time for grid setup =    2.925 sec

--------------------
COSX GRID GENERATION
--------------------

GRIDX 1
-------
General Integration Accuracy     IntAcc      ... 3.816
Radial Grid Type                 RadialGrid  ... OptM3 with GC (2021)
Angular Grid (max. ang.)         AngularGrid ... 1 (Lebedev-50)
Angular grid pruning method      GridPruning ... 4 (adaptive)
Weight generation scheme         WeightScheme... Becke
Basis function cutoff            BFCut       ... 1.0000e-11
Integration weight cutoff        WCut        ... 1.0000e-14
Angular grids for H and He will be reduced by one unit
Partially contracted basis set               ... on
Rotationally invariant grid construction     ... off

Total number of grid points                  ...    47311
Total number of batches                      ...      779
Average number of points per batch           ...       60
Average number of grid points per atom       ...      577
UseSFitting                                  ... on

GRIDX 2
-------
General Integration Accuracy     IntAcc      ... 4.020
Radial Grid Type                 RadialGrid  ... OptM3 with GC (2021)
Angular Grid (max. ang.)         AngularGrid ... 2 (Lebedev-110)
Angular grid pruning method      GridPruning ... 4 (adaptive)
Weight generation scheme         WeightScheme... Becke
Basis function cutoff            BFCut       ... 1.0000e-11
Integration weight cutoff        WCut        ... 1.0000e-14
Angular grids for H and He will be reduced by one unit
Partially contracted basis set               ... on
Rotationally invariant grid construction     ... off

Total number of grid points                  ...   100236
Total number of batches                      ...     1608
Average number of points per batch           ...       62
Average number of grid points per atom       ...     1222
UseSFitting                                  ... on

GRIDX 3
-------
General Integration Accuracy     IntAcc      ... 4.338
Radial Grid Type                 RadialGrid  ... OptM3 with GC (2021)
Angular Grid (max. ang.)         AngularGrid ... 3 (Lebedev-194)
Angular grid pruning method      GridPruning ... 4 (adaptive)
Weight generation scheme         WeightScheme... Becke
Basis function cutoff            BFCut       ... 1.0000e-11
Integration weight cutoff        WCut        ... 1.0000e-14
Angular grids for H and He will be reduced by one unit
Partially contracted basis set               ... on
Rotationally invariant grid construction     ... off

Total number of grid points                  ...   217331
Total number of batches                      ...     3436
Average number of points per batch           ...       63
Average number of grid points per atom       ...     2650
UseSFitting                                  ... on

Time for X-Grid setup             =   11.475 sec


--------------------
CPCM SOLVATION MODEL
--------------------
CPCM parameters:
  Epsilon                                         ...      26.7260
  Refrac                                          ...       1.2907
  Rsolv                                           ...       1.3000
  Surface type                                    ... GAUSSIAN VDW
  Epsilon function type                           ...         CPCM
Solvent:                                     ... 2,2,2-TRIFLUOROETHANOL
SMD-CDS solvent descriptors:
  Soln                                       ...    1.2907
  Soln25                                     ... Unavailable
  Sola                                       ...    0.5700
  Solb                                       ...    0.2500
  Solg                                       ...   42.0200
  Solc                                       ...    0.0000
  Solh                                       ...    0.5000
Radii:
 Radius for O  used is    2.8724 Bohr (=   1.5200 Ang.)
 Radius for N  used is    3.5716 Bohr (=   1.8900 Ang.)
 Radius for C  used is    3.4960 Bohr (=   1.8500 Ang.)
 Radius for H  used is    2.2677 Bohr (=   1.2000 Ang.)
Calculating surface                               ...        done! (  0.0s)
GEPOL surface points                              ...         4701
GEPOL Volume                                      ...    3933.3184
GEPOL Surface-area                                ...    2102.3389
Calculating surface distance matrix               ...        done! (  0.3s)
Performing Cholesky decomposition & store         ...        done! (  1.5s)
Overall time for CPCM initialization              ...                 1.8s
--------------
SCF ITERATIONS
--------------
ITER       Energy         Delta-E        Max-DP      RMS-DP      [F,P]     Damp
               ***  Starting incremental Fock matrix formation  ***
  0  -1803.7948265373   0.000000000000 0.08020539  0.00056639  0.2909157 0.7000
  1  -1804.3033392213  -0.508512684020 0.08742933  0.00045398  0.1288681 0.7000
                               ***Turning on DIIS***
  2  -1804.5136331173  -0.210293896037 0.09870433  0.00083516  0.0399316 0.0000
  3  -1804.8396979303  -0.326064813014 0.10315765  0.00034964  0.0668662 0.0000
  4  -1804.9097800369  -0.070082106562 0.02449311  0.00012432  0.0184145 0.0000
  5  -1804.9135301226  -0.003750085745 0.01239185  0.00005655  0.0097880 0.0000
                      *** Initiating the SOSCF procedure ***
                           *** Shutting down DIIS ***
                      *** Re-Reading the Fockian *** 
                      *** Removing any level shift *** 
ITER      Energy       Delta-E        Grad      Rot      Max-DP    RMS-DP
  6  -1804.91387043  -0.0003403122  0.000290  0.000290  0.004456  0.000021
               *** Restarting incremental Fock matrix formation ***
  7  -1804.91388871  -0.0000182753  0.000169  0.000466  0.007983  0.000075
  8  -1804.91388817   0.0000005419  0.000279  0.000367  0.001506  0.000015
  9  -1804.91389440  -0.0000062356  0.000044  0.000084  0.001565  0.000015
 10  -1804.91389433   0.0000000731  0.000054  0.000076  0.000114  0.000001
 11  -1804.91389457  -0.0000002411  0.000013  0.000029  0.000303  0.000003
 12  -1804.91389459  -0.0000000191  0.000009  0.000011  0.000261  0.000001
                  ***Gradient check signals convergence***
              ***Rediagonalizing the Fockian in SOSCF/NRSCF***

               *****************************************************
               *                     SUCCESS                       *
               *           SCF CONVERGED AFTER  13 CYCLES          *
               *****************************************************

Old exchange energy                            =    -61.828178840 Eh
New exchange energy                            =    -61.828167275 Eh
Exchange energy change after final integration =      0.000011565 Eh
Total energy after final integration           =  -1804.913882869 Eh
Final COS-X integration done in                =    39.182 sec

SMD CDS free energy correction energy :                 3.01320     Kcal/mol
Total Energy after SMD CDS correction =             -1804.909081028 Eh

----------------
TOTAL SCF ENERGY
----------------

Total Energy       :        -1804.90908103 Eh          -49114.07301 eV

Components:
Nuclear Repulsion  :         5371.42582114 Eh          146163.92742 eV
Electronic Energy  :        -7176.33490217 Eh         -195278.00043 eV
One Electron Energy:       -13151.42781193 Eh         -357868.54445 eV
Two Electron Energy:         5975.09290976 Eh          162590.54402 eV
Max COSX asymmetry :            0.00000209 Eh               0.00006 eV
CPCM Dielectric    :           -0.07346887 Eh              -1.99919 eV
SMD CDS (Gcds)     :            0.00480184 Eh               0.13066 eV

Virial components:
Potential Energy   :        -3601.38312175 Eh          -97998.61690 eV
Kinetic Energy     :         1796.47404073 Eh           48884.54389 eV
Virial Ratio       :            2.00469533


DFT components:
N(Alpha)           :      151.000101059400 electrons
N(Beta)            :      151.000101059400 electrons
N(Total)           :      302.000202118800 electrons
E(X)               :     -184.919783989695 Eh       
E(C)               :      -10.124701184615 Eh       
E(XC)              :     -195.044485174309 Eh       
DFET-embed. en.    :        0.000000000000 Eh       
CPCM Solvation Model Properties:
Surface-charge          :           -0.08281260
Charge-correction       :           -0.00124766 Eh              -0.03395 eV
Free-energy (cav+disp)  :            0.00480184 Eh               0.13066 eV

---------------
SCF CONVERGENCE
---------------

  Last Energy change         ...    1.5654e-07  Tolerance :   1.0000e-08
  Last MAX-Density change    ...    2.6645e-15  Tolerance :   1.0000e-07
  Last RMS-Density change    ...    1.1171e-17  Tolerance :   5.0000e-09
  Last Orbital Gradient      ...    1.1087e-06  Tolerance :   1.0000e-05
  Last Orbital Rotation      ...    4.0871e-06  Tolerance :   1.0000e-05

             **** THE GBW FILE WAS UPDATED (ImineBzOH6postfreq.gbw) ****
             **** DENSITY ImineBzOH6postfreq.scfp WAS UPDATED ****
             **** ENERGY FILE WAS UPDATED (ImineBzOH6postfreq.en.tmp) ****
             **** THE GBW FILE WAS UPDATED (ImineBzOH6postfreq.gbw) ****
             **** DENSITY ImineBzOH6postfreq.scfp WAS UPDATED ****
----------------
ORBITAL ENERGIES
----------------

  NO   OCC          E(Eh)            E(eV) 
   0   2.0000     -19.234226      -523.3899 
   1   2.0000     -19.200795      -522.4802 
   2   2.0000     -19.152668      -521.1706 
   3   2.0000     -19.152078      -521.1545 
   4   2.0000     -14.515616      -394.9900 
   5   2.0000     -14.421296      -392.4234 
   6   2.0000     -10.386067      -282.6192 
   7   2.0000     -10.346111      -281.5320 
   8   2.0000     -10.310985      -280.5762 
   9   2.0000     -10.303240      -280.3654 
  10   2.0000     -10.295621      -280.1581 
  11   2.0000     -10.274907      -279.5944 
  12   2.0000     -10.259188      -279.1667 
  13   2.0000     -10.256315      -279.0885 
  14   2.0000     -10.249287      -278.8973 
  15   2.0000     -10.245970      -278.8070 
  16   2.0000     -10.242301      -278.7072 
  17   2.0000     -10.238858      -278.6135 
  18   2.0000     -10.238130      -278.5937 
  19   2.0000     -10.235985      -278.5353 
  20   2.0000     -10.234060      -278.4829 
  21   2.0000     -10.233417      -278.4654 
  22   2.0000     -10.232704      -278.4460 
  23   2.0000     -10.232170      -278.4315 
  24   2.0000     -10.231446      -278.4118 
  25   2.0000     -10.231169      -278.4043 
  26   2.0000     -10.229172      -278.3499 
  27   2.0000     -10.228912      -278.3428 
  28   2.0000     -10.228582      -278.3339 
  29   2.0000     -10.227826      -278.3133 
  30   2.0000     -10.225607      -278.2529 
  31   2.0000     -10.224714      -278.2286 
  32   2.0000     -10.222948      -278.1806 
  33   2.0000     -10.222735      -278.1748 
  34   2.0000     -10.222262      -278.1619 
  35   2.0000     -10.221717      -278.1471 
  36   2.0000     -10.206337      -277.7286 
  37   2.0000     -10.202369      -277.6206 
  38   2.0000     -10.201294      -277.5913 
  39   2.0000     -10.200700      -277.5752 
  40   2.0000     -10.199866      -277.5525 
  41   2.0000     -10.199572      -277.5445 
  42   2.0000      -1.141046       -31.0494 
  43   2.0000      -1.097235       -29.8573 
  44   2.0000      -1.066162       -29.0117 
  45   2.0000      -1.031065       -28.0567 
  46   2.0000      -0.977185       -26.5906 
  47   2.0000      -0.972698       -26.4685 
  48   2.0000      -0.903978       -24.5985 
  49   2.0000      -0.903398       -24.5827 
  50   2.0000      -0.895701       -24.3733 
  51   2.0000      -0.882882       -24.0244 
  52   2.0000      -0.849922       -23.1276 
  53   2.0000      -0.841327       -22.8937 
  54   2.0000      -0.813532       -22.1373 
  55   2.0000      -0.803213       -21.8565 
  56   2.0000      -0.784975       -21.3603 
  57   2.0000      -0.782392       -21.2900 
  58   2.0000      -0.776962       -21.1422 
  59   2.0000      -0.774747       -21.0819 
  60   2.0000      -0.773178       -21.0392 
  61   2.0000      -0.767960       -20.8973 
  62   2.0000      -0.739090       -20.1116 
  63   2.0000      -0.712802       -19.3963 
  64   2.0000      -0.707182       -19.2434 
  65   2.0000      -0.704848       -19.1799 
  66   2.0000      -0.703788       -19.1510 
  67   2.0000      -0.684078       -18.6147 
  68   2.0000      -0.662865       -18.0375 
  69   2.0000      -0.650063       -17.6891 
  70   2.0000      -0.645258       -17.5584 
  71   2.0000      -0.638470       -17.3736 
  72   2.0000      -0.636129       -17.3100 
  73   2.0000      -0.632458       -17.2101 
  74   2.0000      -0.620033       -16.8720 
  75   2.0000      -0.616107       -16.7651 
  76   2.0000      -0.612648       -16.6710 
  77   2.0000      -0.598810       -16.2945 
  78   2.0000      -0.585675       -15.9370 
  79   2.0000      -0.570326       -15.5193 
  80   2.0000      -0.559398       -15.2220 
  81   2.0000      -0.554412       -15.0863 
  82   2.0000      -0.546091       -14.8599 
  83   2.0000      -0.538438       -14.6516 
  84   2.0000      -0.524949       -14.2846 
  85   2.0000      -0.514565       -14.0020 
  86   2.0000      -0.511433       -13.9168 
  87   2.0000      -0.504216       -13.7204 
  88   2.0000      -0.500848       -13.6288 
  89   2.0000      -0.493349       -13.4247 
  90   2.0000      -0.489478       -13.3194 
  91   2.0000      -0.483777       -13.1642 
  92   2.0000      -0.480347       -13.0709 
  93   2.0000      -0.473396       -12.8818 
  94   2.0000      -0.470657       -12.8072 
  95   2.0000      -0.469695       -12.7811 
  96   2.0000      -0.466133       -12.6841 
  97   2.0000      -0.463246       -12.6056 
  98   2.0000      -0.458711       -12.4822 
  99   2.0000      -0.456228       -12.4146 
 100   2.0000      -0.455426       -12.3928 
 101   2.0000      -0.449968       -12.2443 
 102   2.0000      -0.448712       -12.2101 
 103   2.0000      -0.448010       -12.1910 
 104   2.0000      -0.442945       -12.0531 
 105   2.0000      -0.440083       -11.9753 
 106   2.0000      -0.438225       -11.9247 
 107   2.0000      -0.434343       -11.8191 
 108   2.0000      -0.429860       -11.6971 
 109   2.0000      -0.428167       -11.6510 
 110   2.0000      -0.425255       -11.5718 
 111   2.0000      -0.420360       -11.4386 
 112   2.0000      -0.414998       -11.2927 
 113   2.0000      -0.408904       -11.1268 
 114   2.0000      -0.404926       -11.0186 
 115   2.0000      -0.397344       -10.8123 
 116   2.0000      -0.395039       -10.7496 
 117   2.0000      -0.393373       -10.7042 
 118   2.0000      -0.387570       -10.5463 
 119   2.0000      -0.384909       -10.4739 
 120   2.0000      -0.382915       -10.4196 
 121   2.0000      -0.381817       -10.3898 
 122   2.0000      -0.380332       -10.3494 
 123   2.0000      -0.377403       -10.2697 
 124   2.0000      -0.374097       -10.1797 
 125   2.0000      -0.371726       -10.1152 
 126   2.0000      -0.368460       -10.0263 
 127   2.0000      -0.366605        -9.9758 
 128   2.0000      -0.364878        -9.9288 
 129   2.0000      -0.360860        -9.8195 
 130   2.0000      -0.355659        -9.6780 
 131   2.0000      -0.351547        -9.5661 
 132   2.0000      -0.347518        -9.4564 
 133   2.0000      -0.347140        -9.4462 
 134   2.0000      -0.342422        -9.3178 
 135   2.0000      -0.339205        -9.2302 
 136   2.0000      -0.334367        -9.0986 
 137   2.0000      -0.325915        -8.8686 
 138   2.0000      -0.304301        -8.2805 
 139   2.0000      -0.289902        -7.8886 
 140   2.0000      -0.285072        -7.7572 
 141   2.0000      -0.281809        -7.6684 
 142   2.0000      -0.279814        -7.6141 
 143   2.0000      -0.277388        -7.5481 
 144   2.0000      -0.274599        -7.4722 
 145   2.0000      -0.272749        -7.4219 
 146   2.0000      -0.271511        -7.3882 
 147   2.0000      -0.269452        -7.3322 
 148   2.0000      -0.269029        -7.3207 
 149   2.0000      -0.264143        -7.1877 
 150   2.0000      -0.255157        -6.9432 
 151   0.0000      -0.062226        -1.6932 
 152   0.0000      -0.032863        -0.8942 
 153   0.0000      -0.027202        -0.7402 
 154   0.0000      -0.024126        -0.6565 
 155   0.0000      -0.020314        -0.5528 
 156   0.0000      -0.017154        -0.4668 
 157   0.0000      -0.008907        -0.2424 
 158   0.0000      -0.005693        -0.1549 
 159   0.0000       0.004660         0.1268 
 160   0.0000       0.006868         0.1869 
 161   0.0000       0.043918         1.1951 
 162   0.0000       0.053587         1.4582 
 163   0.0000       0.059892         1.6297 
 164   0.0000       0.060978         1.6593 
 165   0.0000       0.069761         1.8983 
 166   0.0000       0.070478         1.9178 
 167   0.0000       0.076427         2.0797 
 168   0.0000       0.082326         2.2402 
 169   0.0000       0.085007         2.3132 
 170   0.0000       0.088967         2.4209 
 171   0.0000       0.090932         2.4744 
 172   0.0000       0.092846         2.5265 
 173   0.0000       0.097612         2.6562 
 174   0.0000       0.098362         2.6766 
 175   0.0000       0.102139         2.7793 
 176   0.0000       0.102973         2.8020 
 177   0.0000       0.106819         2.9067 
 178   0.0000       0.109293         2.9740 
 179   0.0000       0.111165         3.0250 
 180   0.0000       0.113744         3.0951 
 181   0.0000       0.115903         3.1539 
 182   0.0000       0.116153         3.1607 
 183   0.0000       0.117087         3.1861 
 184   0.0000       0.120159         3.2697 
 185   0.0000       0.123559         3.3622 
 186   0.0000       0.125034         3.4023 
 187   0.0000       0.127011         3.4561 
 188   0.0000       0.129156         3.5145 
 189   0.0000       0.134459         3.6588 
 190   0.0000       0.139032         3.7833 
 191   0.0000       0.141042         3.8379 
 192   0.0000       0.143175         3.8960 
 193   0.0000       0.146607         3.9894 
 194   0.0000       0.147926         4.0253 
 195   0.0000       0.148610         4.0439 
 196   0.0000       0.150220         4.0877 
 197   0.0000       0.152584         4.1520 
 198   0.0000       0.154268         4.1979 
 199   0.0000       0.160350         4.3634 
 200   0.0000       0.162981         4.4350 
 201   0.0000       0.163664         4.4535 
 202   0.0000       0.166735         4.5371 
 203   0.0000       0.168352         4.5811 
 204   0.0000       0.169998         4.6259 
 205   0.0000       0.172371         4.6905 
 206   0.0000       0.174031         4.7356 
 207   0.0000       0.175655         4.7798 
 208   0.0000       0.180644         4.9156 
 209   0.0000       0.183567         4.9951 
 210   0.0000       0.185270         5.0414 
 211   0.0000       0.186117         5.0645 
 212   0.0000       0.187617         5.1053 
 213   0.0000       0.193077         5.2539 
 214   0.0000       0.196268         5.3407 
 215   0.0000       0.198957         5.4139 
 216   0.0000       0.200318         5.4509 
 217   0.0000       0.204247         5.5578 
 218   0.0000       0.209325         5.6960 
 219   0.0000       0.211338         5.7508 
 220   0.0000       0.212268         5.7761 
 221   0.0000       0.213178         5.8009 
 222   0.0000       0.216701         5.8967 
 223   0.0000       0.220316         5.9951 
 224   0.0000       0.223913         6.0930 
 225   0.0000       0.226002         6.1498 
 226   0.0000       0.229335         6.2405 
 227   0.0000       0.229466         6.2441 
 228   0.0000       0.231319         6.2945 
 229   0.0000       0.232435         6.3249 
 230   0.0000       0.236136         6.4256 
 231   0.0000       0.237257         6.4561 
 232   0.0000       0.239826         6.5260 
 233   0.0000       0.243591         6.6284 
 234   0.0000       0.245208         6.6724 
 235   0.0000       0.247068         6.7231 
 236   0.0000       0.249412         6.7869 
 237   0.0000       0.252020         6.8578 
 238   0.0000       0.253752         6.9049 
 239   0.0000       0.257637         7.0107 
 240   0.0000       0.261922         7.1273 
 241   0.0000       0.263106         7.1595 
 242   0.0000       0.265866         7.2346 
 243   0.0000       0.267088         7.2678 
 244   0.0000       0.270133         7.3507 
 245   0.0000       0.270911         7.3719 
 246   0.0000       0.275745         7.5034 
 247   0.0000       0.276007         7.5105 
 248   0.0000       0.277659         7.5555 
 249   0.0000       0.284989         7.7549 
 250   0.0000       0.289520         7.8783 
 251   0.0000       0.289991         7.8911 
 252   0.0000       0.291868         7.9421 
 253   0.0000       0.294491         8.0135 
 254   0.0000       0.296770         8.0755 
 255   0.0000       0.298745         8.1293 
 256   0.0000       0.299739         8.1563 
 257   0.0000       0.303764         8.2658 
 258   0.0000       0.306472         8.3395 
 259   0.0000       0.309049         8.4097 
 260   0.0000       0.309441         8.4203 
 261   0.0000       0.312982         8.5167 
 262   0.0000       0.314769         8.5653 
 263   0.0000       0.317495         8.6395 
 264   0.0000       0.320498         8.7212 
 265   0.0000       0.321400         8.7458 
 266   0.0000       0.322447         8.7742 
 267   0.0000       0.326821         8.8932 
 268   0.0000       0.329227         8.9587 
 269   0.0000       0.330680         8.9983 
 270   0.0000       0.337024         9.1709 
 271   0.0000       0.337441         9.1822 
 272   0.0000       0.340264         9.2591 
 273   0.0000       0.342778         9.3275 
 274   0.0000       0.344459         9.3732 
 275   0.0000       0.349092         9.4993 
 276   0.0000       0.350465         9.5366 
 277   0.0000       0.351688         9.5699 
 278   0.0000       0.353289         9.6135 
 279   0.0000       0.358675         9.7600 
 280   0.0000       0.360710         9.8154 
 281   0.0000       0.362430         9.8622 
 282   0.0000       0.364961         9.9311 
 283   0.0000       0.367096         9.9892 
 284   0.0000       0.370899        10.0927 
 285   0.0000       0.373000        10.1498 
 286   0.0000       0.374999        10.2043 
 287   0.0000       0.378773        10.3069 
 288   0.0000       0.382056        10.3963 
 289   0.0000       0.385063        10.4781 
 290   0.0000       0.388912        10.5828 
 291   0.0000       0.389346        10.5946 
 292   0.0000       0.393955        10.7201 
 293   0.0000       0.397385        10.8134 
 294   0.0000       0.399110        10.8603 
 295   0.0000       0.399489        10.8706 
 296   0.0000       0.404494        11.0068 
 297   0.0000       0.404793        11.0150 
 298   0.0000       0.408215        11.1081 
 299   0.0000       0.411684        11.2025 
 300   0.0000       0.413320        11.2470 
 301   0.0000       0.417275        11.3546 
 302   0.0000       0.418077        11.3765 
 303   0.0000       0.419963        11.4278 
 304   0.0000       0.423864        11.5339 
 305   0.0000       0.425047        11.5661 
 306   0.0000       0.429177        11.6785 
 307   0.0000       0.430061        11.7026 
 308   0.0000       0.431694        11.7470 
 309   0.0000       0.434014        11.8101 
 310   0.0000       0.435230        11.8432 
 311   0.0000       0.439330        11.9548 
 312   0.0000       0.440175        11.9778 
 313   0.0000       0.441028        12.0010 
 314   0.0000       0.445414        12.1203 
 315   0.0000       0.447751        12.1839 
 316   0.0000       0.450738        12.2652 
 317   0.0000       0.451328        12.2813 
 318   0.0000       0.453750        12.3472 
 319   0.0000       0.454522        12.3682 
 320   0.0000       0.457074        12.4376 
 321   0.0000       0.458067        12.4646 
 322   0.0000       0.460364        12.5271 
 323   0.0000       0.462608        12.5882 
 324   0.0000       0.463812        12.6210 
 325   0.0000       0.466737        12.7006 
 326   0.0000       0.468055        12.7364 
 327   0.0000       0.469718        12.7817 
 328   0.0000       0.470037        12.7903 
 329   0.0000       0.473308        12.8794 
 330   0.0000       0.477009        12.9801 
 331   0.0000       0.477285        12.9876 
 332   0.0000       0.478512        13.0210 
 333   0.0000       0.481764        13.1095 
 334   0.0000       0.483103        13.1459 
 335   0.0000       0.484106        13.1732 
 336   0.0000       0.485003        13.1976 
 337   0.0000       0.487581        13.2678 
 338   0.0000       0.490633        13.3508 
 339   0.0000       0.493327        13.4241 
 340   0.0000       0.495827        13.4921 
 341   0.0000       0.496432        13.5086 
 342   0.0000       0.499062        13.5802 
 343   0.0000       0.500267        13.6130 
 344   0.0000       0.501391        13.6435 
 345   0.0000       0.503967        13.7136 
 346   0.0000       0.507079        13.7983 
 347   0.0000       0.510242        13.8844 
 348   0.0000       0.511520        13.9192 
 349   0.0000       0.514251        13.9935 
 350   0.0000       0.516926        14.0663 
 351   0.0000       0.519361        14.1325 
 352   0.0000       0.522494        14.2178 
 353   0.0000       0.525225        14.2921 
 354   0.0000       0.526633        14.3304 
 355   0.0000       0.527849        14.3635 
 356   0.0000       0.530507        14.4358 
 357   0.0000       0.536152        14.5894 
 358   0.0000       0.536629        14.6024 
 359   0.0000       0.540707        14.7134 
 360   0.0000       0.542162        14.7530 
 361   0.0000       0.546157        14.8617 
 362   0.0000       0.547445        14.8967 
 363   0.0000       0.548453        14.9242 
 364   0.0000       0.554272        15.0825 
 365   0.0000       0.558712        15.2033 
 366   0.0000       0.560067        15.2402 
 367   0.0000       0.561823        15.2880 
 368   0.0000       0.565703        15.3936 
 369   0.0000       0.570773        15.5315 
 370   0.0000       0.572466        15.5776 
 371   0.0000       0.576020        15.6743 
 372   0.0000       0.581641        15.8273 
 373   0.0000       0.584024        15.8921 
 374   0.0000       0.586335        15.9550 
 375   0.0000       0.590943        16.0804 
 376   0.0000       0.594952        16.1895 
 377   0.0000       0.595754        16.2113 
 378   0.0000       0.601371        16.3641 
 379   0.0000       0.604981        16.4624 
 380   0.0000       0.609026        16.5724 
 381   0.0000       0.613587        16.6966 
 382   0.0000       0.618014        16.8170 
 383   0.0000       0.619098        16.8465 
 384   0.0000       0.620779        16.8923 
 385   0.0000       0.626793        17.0559 
 386   0.0000       0.632146        17.2016 
 387   0.0000       0.633896        17.2492 
 388   0.0000       0.640003        17.4154 
 389   0.0000       0.643790        17.5184 
 390   0.0000       0.646161        17.5829 
 391   0.0000       0.649160        17.6645 
 392   0.0000       0.651515        17.7286 
 393   0.0000       0.654548        17.8112 
 394   0.0000       0.657600        17.8942 
 395   0.0000       0.662452        18.0262 
 396   0.0000       0.667592        18.1661 
 397   0.0000       0.668471        18.1900 
 398   0.0000       0.669904        18.2290 
 399   0.0000       0.674365        18.3504 
 400   0.0000       0.679948        18.5023 
 401   0.0000       0.683054        18.5868 
 402   0.0000       0.683818        18.6076 
 403   0.0000       0.687149        18.6983 
 404   0.0000       0.690120        18.7791 
 405   0.0000       0.691748        18.8234 
 406   0.0000       0.695241        18.9185 
 407   0.0000       0.699381        19.0311 
 408   0.0000       0.700673        19.0663 
 409   0.0000       0.704152        19.1609 
 410   0.0000       0.708923        19.2908 
 411   0.0000       0.710572        19.3357 
 412   0.0000       0.716016        19.4838 
 413   0.0000       0.718601        19.5541 
 414   0.0000       0.720148        19.5962 
 415   0.0000       0.720737        19.6123 
 416   0.0000       0.725129        19.7318 
 417   0.0000       0.729568        19.8525 
 418   0.0000       0.731669        19.9097 
 419   0.0000       0.734311        19.9816 
 420   0.0000       0.738581        20.0978 
 421   0.0000       0.741182        20.1686 
 422   0.0000       0.743170        20.2227 
 423   0.0000       0.745219        20.2784 
 424   0.0000       0.750171        20.4132 
 425   0.0000       0.752076        20.4650 
 426   0.0000       0.756303        20.5801 
 427   0.0000       0.759629        20.6705 
 428   0.0000       0.763536        20.7769 
 429   0.0000       0.765460        20.8292 
 430   0.0000       0.766914        20.8688 
 431   0.0000       0.771398        20.9908 
 432   0.0000       0.773527        21.0487 
 433   0.0000       0.777994        21.1703 
 434   0.0000       0.783343        21.3159 
 435   0.0000       0.786173        21.3929 
 436   0.0000       0.787586        21.4313 
 437   0.0000       0.792962        21.5776 
 438   0.0000       0.795381        21.6434 
 439   0.0000       0.799139        21.7457 
 440   0.0000       0.802885        21.8476 
 441   0.0000       0.803450        21.8630 
 442   0.0000       0.808034        21.9877 
 443   0.0000       0.810880        22.0652 
 444   0.0000       0.811595        22.0846 
 445   0.0000       0.815367        22.1873 
 446   0.0000       0.818608        22.2755 
 447   0.0000       0.821703        22.3597 
 448   0.0000       0.823374        22.4051 
 449   0.0000       0.826078        22.4787 
 450   0.0000       0.831830        22.6352 
 451   0.0000       0.836483        22.7618 
 452   0.0000       0.838250        22.8099 
 453   0.0000       0.843116        22.9424 
 454   0.0000       0.847501        23.0617 
 455   0.0000       0.847910        23.0728 
 456   0.0000       0.852761        23.2048 
 457   0.0000       0.855055        23.2672 
 458   0.0000       0.858269        23.3547 
 459   0.0000       0.863470        23.4962 
 460   0.0000       0.867642        23.6097 
 461   0.0000       0.870205        23.6795 
 462   0.0000       0.871208        23.7068 
 463   0.0000       0.880306        23.9543 
 464   0.0000       0.881439        23.9852 
 465   0.0000       0.886477        24.1223 
 466   0.0000       0.890181        24.2231 
 467   0.0000       0.894785        24.3483 
 468   0.0000       0.896433        24.3932 
 469   0.0000       0.897968        24.4350 
 470   0.0000       0.899289        24.4709 
 471   0.0000       0.902572        24.5602 
 472   0.0000       0.907788        24.7022 
 473   0.0000       0.909753        24.7556 
 474   0.0000       0.911707        24.8088 
 475   0.0000       0.914342        24.8805 
 476   0.0000       0.919402        25.0182 
 477   0.0000       0.921989        25.0886 
 478   0.0000       0.925845        25.1935 
 479   0.0000       0.931474        25.3467 
 480   0.0000       0.932857        25.3843 
 481   0.0000       0.934959        25.4415 
 482   0.0000       0.938128        25.5278 
 483   0.0000       0.941632        25.6231 
 484   0.0000       0.945327        25.7237 
 485   0.0000       0.952682        25.9238 
 486   0.0000       0.953803        25.9543 
 487   0.0000       0.957121        26.0446 
 488   0.0000       0.961622        26.1671 
 489   0.0000       0.967252        26.3203 
 490   0.0000       0.972858        26.4728 
 491   0.0000       0.973327        26.4856 
 492   0.0000       0.975986        26.5579 
 493   0.0000       0.984793        26.7976 
 494   0.0000       0.989613        26.9287 
 495   0.0000       0.995260        27.0824 
 496   0.0000       0.997427        27.1414 
 497   0.0000       0.999377        27.1944 
 498   0.0000       1.005342        27.3567 
 499   0.0000       1.008966        27.4554 
 500   0.0000       1.015760        27.6402 
 501   0.0000       1.018725        27.7209 
 502   0.0000       1.023197        27.8426 
 503   0.0000       1.024723        27.8841 
 504   0.0000       1.026522        27.9331 
 505   0.0000       1.029874        28.0243 
 506   0.0000       1.036997        28.2181 
 507   0.0000       1.041906        28.3517 
 508   0.0000       1.048772        28.5385 
 509   0.0000       1.051900        28.6236 
 510   0.0000       1.053808        28.6756 
 511   0.0000       1.054592        28.6969 
 512   0.0000       1.061001        28.8713 
 513   0.0000       1.067221        29.0406 
 514   0.0000       1.068717        29.0813 
 515   0.0000       1.073670        29.2160 
 516   0.0000       1.079885        29.3852 
 517   0.0000       1.082231        29.4490 
 518   0.0000       1.085618        29.5412 
 519   0.0000       1.089925        29.6584 
 520   0.0000       1.092251        29.7217 
 521   0.0000       1.097388        29.8615 
 522   0.0000       1.102113        29.9900 
 523   0.0000       1.106887        30.1199 
 524   0.0000       1.110988        30.2315 
 525   0.0000       1.113705        30.3055 
 526   0.0000       1.115728        30.3605 
 527   0.0000       1.124032        30.5865 
 528   0.0000       1.126955        30.6660 
 529   0.0000       1.131933        30.8015 
 530   0.0000       1.135140        30.8887 
 531   0.0000       1.136131        30.9157 
 532   0.0000       1.140959        31.0471 
 533   0.0000       1.144354        31.1395 
 534   0.0000       1.146455        31.1966 
 535   0.0000       1.151281        31.3279 
 536   0.0000       1.157008        31.4838 
 537   0.0000       1.161086        31.5948 
 538   0.0000       1.162510        31.6335 
 539   0.0000       1.168799        31.8046 
 540   0.0000       1.172193        31.8970 
 541   0.0000       1.175923        31.9985 
 542   0.0000       1.177741        32.0480 
 543   0.0000       1.180270        32.1168 
 544   0.0000       1.181363        32.1465 
 545   0.0000       1.190197        32.3869 
 546   0.0000       1.190887        32.4057 
 547   0.0000       1.194834        32.5131 
 548   0.0000       1.200347        32.6631 
 549   0.0000       1.202401        32.7190 
 550   0.0000       1.205965        32.8160 
 551   0.0000       1.209462        32.9111 
 552   0.0000       1.213906        33.0321 
 553   0.0000       1.215438        33.0737 
 554   0.0000       1.222918        33.2773 
 555   0.0000       1.225975        33.3605 
 556   0.0000       1.227793        33.4100 
 557   0.0000       1.230109        33.4730 
 558   0.0000       1.238157        33.6920 
 559   0.0000       1.240639        33.7595 
 560   0.0000       1.243554        33.8388 
 561   0.0000       1.246535        33.9199 
 562   0.0000       1.248863        33.9833 
 563   0.0000       1.256238        34.1840 
 564   0.0000       1.256648        34.1951 
 565   0.0000       1.258976        34.2585 
 566   0.0000       1.263376        34.3782 
 567   0.0000       1.267360        34.4866 
 568   0.0000       1.268302        34.5123 
 569   0.0000       1.273041        34.6412 
 570   0.0000       1.281263        34.8649 
 571   0.0000       1.284626        34.9564 
 572   0.0000       1.287074        35.0231 
 573   0.0000       1.293436        35.1962 
 574   0.0000       1.298390        35.3310 
 575   0.0000       1.302465        35.4419 
 576   0.0000       1.303954        35.4824 
 577   0.0000       1.304915        35.5086 
 578   0.0000       1.309510        35.6336 
 579   0.0000       1.311165        35.6786 
 580   0.0000       1.318269        35.8719 
 581   0.0000       1.320231        35.9253 
 582   0.0000       1.320964        35.9453 
 583   0.0000       1.323943        36.0263 
 584   0.0000       1.330267        36.1984 
 585   0.0000       1.335109        36.3302 
 586   0.0000       1.340329        36.4722 
 587   0.0000       1.346894        36.6508 
 588   0.0000       1.348365        36.6909 
 589   0.0000       1.352544        36.8046 
 590   0.0000       1.360360        37.0173 
 591   0.0000       1.362387        37.0724 
 592   0.0000       1.364749        37.1367 
 593   0.0000       1.371793        37.3284 
 594   0.0000       1.374642        37.4059 
 595   0.0000       1.378913        37.5221 
 596   0.0000       1.382050        37.6075 
 597   0.0000       1.384735        37.6805 
 598   0.0000       1.391387        37.8616 
 599   0.0000       1.399608        38.0853 
 600   0.0000       1.402025        38.1510 
 601   0.0000       1.407668        38.3046 
 602   0.0000       1.410272        38.3754 
 603   0.0000       1.415492        38.5175 
 604   0.0000       1.421847        38.6904 
 605   0.0000       1.427138        38.8344 
 606   0.0000       1.435370        39.0584 
 607   0.0000       1.441313        39.2201 
 608   0.0000       1.442462        39.2514 
 609   0.0000       1.449368        39.4393 
 610   0.0000       1.452795        39.5326 
 611   0.0000       1.459278        39.7090 
 612   0.0000       1.464836        39.8602 
 613   0.0000       1.467442        39.9311 
 614   0.0000       1.472158        40.0594 
 615   0.0000       1.477754        40.2117 
 616   0.0000       1.479889        40.2698 
 617   0.0000       1.482314        40.3358 
 618   0.0000       1.484833        40.4044 
 619   0.0000       1.487784        40.4847 
 620   0.0000       1.492179        40.6043 
 621   0.0000       1.494387        40.6643 
 622   0.0000       1.498896        40.7870 
 623   0.0000       1.503239        40.9052 
 624   0.0000       1.507276        41.0151 
 625   0.0000       1.509873        41.0857 
 626   0.0000       1.514429        41.2097 
 627   0.0000       1.518653        41.3247 
 628   0.0000       1.523921        41.4680 
 629   0.0000       1.530240        41.6399 
 630   0.0000       1.532302        41.6961 
 631   0.0000       1.535027        41.7702 
 632   0.0000       1.538790        41.8726 
 633   0.0000       1.544089        42.0168 
 634   0.0000       1.545302        42.0498 
 635   0.0000       1.552157        42.2363 
 636   0.0000       1.555688        42.3324 
 637   0.0000       1.561544        42.4918 
 638   0.0000       1.565913        42.6107 
 639   0.0000       1.567362        42.6501 
 640   0.0000       1.574657        42.8486 
 641   0.0000       1.575314        42.8665 
 642   0.0000       1.577760        42.9330 
 643   0.0000       1.582591        43.0645 
 644   0.0000       1.586563        43.1726 
 645   0.0000       1.590979        43.2927 
 646   0.0000       1.593958        43.3738 
 647   0.0000       1.598152        43.4879 
 648   0.0000       1.598860        43.5072 
 649   0.0000       1.601223        43.5715 
 650   0.0000       1.603093        43.6224 
 651   0.0000       1.609341        43.7924 
 652   0.0000       1.614010        43.9194 
 653   0.0000       1.617071        44.0027 
 654   0.0000       1.621270        44.1170 
 655   0.0000       1.621454        44.1220 
 656   0.0000       1.626606        44.2622 
 657   0.0000       1.631313        44.3903 
 658   0.0000       1.633453        44.4485 
 659   0.0000       1.636546        44.5327 
 660   0.0000       1.639984        44.6262 
 661   0.0000       1.642832        44.7037 
 662   0.0000       1.647459        44.8296 
 663   0.0000       1.649739        44.8917 
 664   0.0000       1.651515        44.9400 
 665   0.0000       1.651957        44.9520 
 666   0.0000       1.654392        45.0183 
 667   0.0000       1.661046        45.1994 
 668   0.0000       1.664756        45.3003 
 669   0.0000       1.665355        45.3166 
 670   0.0000       1.666287        45.3420 
 671   0.0000       1.669247        45.4225 
 672   0.0000       1.674151        45.5560 
 673   0.0000       1.674619        45.5687 
 674   0.0000       1.676862        45.6297 
 675   0.0000       1.679064        45.6897 
 676   0.0000       1.685357        45.8609 
 677   0.0000       1.687666        45.9237 
 678   0.0000       1.689745        45.9803 
 679   0.0000       1.695946        46.1490 
 680   0.0000       1.700275        46.2668 
 681   0.0000       1.702460        46.3263 
 682   0.0000       1.704500        46.3818 
 683   0.0000       1.704661        46.3862 
 684   0.0000       1.708670        46.4953 
 685   0.0000       1.711593        46.5748 
 686   0.0000       1.715731        46.6874 
 687   0.0000       1.716318        46.7034 
 688   0.0000       1.719454        46.7887 
 689   0.0000       1.722881        46.8820 
 690   0.0000       1.727740        47.0142 
 691   0.0000       1.729174        47.0532 
 692   0.0000       1.730119        47.0789 
 693   0.0000       1.733752        47.1778 
 694   0.0000       1.740867        47.3714 
 695   0.0000       1.742106        47.4051 
 696   0.0000       1.744222        47.4627 
 697   0.0000       1.747783        47.5596 
 698   0.0000       1.751256        47.6541 
 699   0.0000       1.752404        47.6853 
 700   0.0000       1.754115        47.7319 
 701   0.0000       1.761560        47.9345 
 702   0.0000       1.763781        47.9949 
 703   0.0000       1.766120        48.0586 
 704   0.0000       1.770443        48.1762 
 705   0.0000       1.775799        48.3220 
 706   0.0000       1.781634        48.4807 
 707   0.0000       1.788185        48.6590 
 708   0.0000       1.788963        48.6802 
 709   0.0000       1.794705        48.8364 
 710   0.0000       1.801269        49.0150 
 711   0.0000       1.803621        49.0790 
 712   0.0000       1.810237        49.2590 
 713   0.0000       1.816069        49.4177 
 714   0.0000       1.820680        49.5432 
 715   0.0000       1.823745        49.6266 
 716   0.0000       1.829938        49.7951 
 717   0.0000       1.832006        49.8514 
 718   0.0000       1.841285        50.1039 
 719   0.0000       1.847361        50.2692 
 720   0.0000       1.849432        50.3256 
 721   0.0000       1.853504        50.4364 
 722   0.0000       1.855422        50.4886 
 723   0.0000       1.861234        50.6468 
 724   0.0000       1.869018        50.8586 
 725   0.0000       1.874799        51.0159 
 726   0.0000       1.880056        51.1589 
 727   0.0000       1.882589        51.2279 
 728   0.0000       1.890233        51.4359 
 729   0.0000       1.891089        51.4592 
 730   0.0000       1.895756        51.5861 
 731   0.0000       1.900429        51.7133 
 732   0.0000       1.902942        51.7817 
 733   0.0000       1.906614        51.8816 
 734   0.0000       1.917308        52.1726 
 735   0.0000       1.925064        52.3837 
 736   0.0000       1.928641        52.4810 
 737   0.0000       1.930716        52.5375 
 738   0.0000       1.935023        52.6547 
 739   0.0000       1.938503        52.7493 
 740   0.0000       1.943350        52.8813 
 741   0.0000       1.952325        53.1255 
 742   0.0000       1.954954        53.1970 
 743   0.0000       1.957976        53.2792 
 744   0.0000       1.963875        53.4398 
 745   0.0000       1.966408        53.5087 
 746   0.0000       1.970831        53.6290 
 747   0.0000       1.978949        53.8499 
 748   0.0000       1.984012        53.9877 
 749   0.0000       1.985710        54.0339 
 750   0.0000       1.993073        54.2343 
 751   0.0000       1.996298        54.3220 
 752   0.0000       1.999871        54.4193 
 753   0.0000       2.006260        54.5931 
 754   0.0000       2.007891        54.6375 
 755   0.0000       2.013783        54.7978 
 756   0.0000       2.018619        54.9294 
 757   0.0000       2.023057        55.0502 
 758   0.0000       2.034381        55.3583 
 759   0.0000       2.038301        55.4650 
 760   0.0000       2.039619        55.5008 
 761   0.0000       2.042835        55.5884 
 762   0.0000       2.051770        55.8315 
 763   0.0000       2.056258        55.9536 
 764   0.0000       2.058352        56.0106 
 765   0.0000       2.060475        56.0684 
 766   0.0000       2.068177        56.2780 
 767   0.0000       2.069590        56.3164 
 768   0.0000       2.071862        56.3782 
 769   0.0000       2.078098        56.5479 
 770   0.0000       2.080133        56.6033 
 771   0.0000       2.087546        56.8050 
 772   0.0000       2.090590        56.8878 
 773   0.0000       2.092510        56.9401 
 774   0.0000       2.104447        57.2649 
 775   0.0000       2.110087        57.4184 
 776   0.0000       2.110661        57.4340 
 777   0.0000       2.115279        57.5597 
 778   0.0000       2.120003        57.6882 
 779   0.0000       2.126415        57.8627 
 780   0.0000       2.128343        57.9152 
 781   0.0000       2.133975        58.0684 
 782   0.0000       2.142954        58.3127 
 783   0.0000       2.144891        58.3654 
 784   0.0000       2.149031        58.4781 
 785   0.0000       2.150202        58.5100 
 786   0.0000       2.154377        58.6236 
 787   0.0000       2.158559        58.7374 
 788   0.0000       2.162826        58.8535 
 789   0.0000       2.164873        58.9092 
 790   0.0000       2.168320        59.0030 
 791   0.0000       2.177796        59.2609 
 792   0.0000       2.180509        59.3347 
 793   0.0000       2.182434        59.3870 
 794   0.0000       2.185582        59.4727 
 795   0.0000       2.188664        59.5566 
 796   0.0000       2.197641        59.8009 
 797   0.0000       2.200087        59.8674 
 798   0.0000       2.204278        59.9814 
 799   0.0000       2.206465        60.0410 
 800   0.0000       2.217095        60.3302 
 801   0.0000       2.221648        60.4541 
 802   0.0000       2.223543        60.5057 
 803   0.0000       2.227961        60.6259 
 804   0.0000       2.231253        60.7155 
 805   0.0000       2.238802        60.9209 
 806   0.0000       2.241278        60.9883 
 807   0.0000       2.247547        61.1589 
 808   0.0000       2.248491        61.1846 
 809   0.0000       2.253614        61.3240 
 810   0.0000       2.261539        61.5396 
 811   0.0000       2.264654        61.6244 
 812   0.0000       2.266816        61.6832 
 813   0.0000       2.271191        61.8022 
 814   0.0000       2.273232        61.8578 
 815   0.0000       2.277440        61.9723 
 816   0.0000       2.281353        62.0788 
 817   0.0000       2.289724        62.3065 
 818   0.0000       2.294297        62.4310 
 819   0.0000       2.300077        62.5883 
 820   0.0000       2.304516        62.7091 
 821   0.0000       2.306687        62.7682 
 822   0.0000       2.313514        62.9539 
 823   0.0000       2.315099        62.9970 
 824   0.0000       2.321008        63.1578 
 825   0.0000       2.330657        63.4204 
 826   0.0000       2.332900        63.4814 
 827   0.0000       2.334539        63.5260 
 828   0.0000       2.339540        63.6621 
 829   0.0000       2.345866        63.8343 
 830   0.0000       2.353036        64.0294 
 831   0.0000       2.355144        64.0867 
 832   0.0000       2.360020        64.2194 
 833   0.0000       2.367627        64.4264 
 834   0.0000       2.369848        64.4868 
 835   0.0000       2.379091        64.7384 
 836   0.0000       2.386657        64.9442 
 837   0.0000       2.392699        65.1087 
 838   0.0000       2.394027        65.1448 
 839   0.0000       2.399926        65.3053 
 840   0.0000       2.406415        65.4819 
 841   0.0000       2.409452        65.5645 
 842   0.0000       2.414308        65.6967 
 843   0.0000       2.418246        65.8038 
 844   0.0000       2.420924        65.8767 
 845   0.0000       2.421956        65.9048 
 846   0.0000       2.428961        66.0954 
 847   0.0000       2.431034        66.1518 
 848   0.0000       2.438571        66.3569 
 849   0.0000       2.443413        66.4886 
 850   0.0000       2.446873        66.5828 
 851   0.0000       2.449539        66.6553 
 852   0.0000       2.451427        66.7067 
 853   0.0000       2.458508        66.8994 
 854   0.0000       2.462377        67.0047 
 855   0.0000       2.464620        67.0657 
 856   0.0000       2.471819        67.2616 
 857   0.0000       2.475830        67.3708 
 858   0.0000       2.484423        67.6046 
 859   0.0000       2.486492        67.6609 
 860   0.0000       2.489979        67.7558 
 861   0.0000       2.493600        67.8543 
 862   0.0000       2.497960        67.9729 
 863   0.0000       2.502171        68.0875 
 864   0.0000       2.510397        68.3114 
 865   0.0000       2.518404        68.5293 
 866   0.0000       2.521549        68.6148 
 867   0.0000       2.527023        68.7638 
 868   0.0000       2.528804        68.8123 
 869   0.0000       2.533624        68.9434 
 870   0.0000       2.541779        69.1653 
 871   0.0000       2.545493        69.2664 
 872   0.0000       2.547116        69.3106 
 873   0.0000       2.551885        69.4403 
 874   0.0000       2.554320        69.5066 
 875   0.0000       2.558400        69.6176 
 876   0.0000       2.558571        69.6222 
 877   0.0000       2.564916        69.7949 
 878   0.0000       2.566461        69.8370 
 879   0.0000       2.572973        70.0142 
 880   0.0000       2.574200        70.0476 
 881   0.0000       2.577816        70.1459 
 882   0.0000       2.581559        70.2478 
 883   0.0000       2.585152        70.3456 
 884   0.0000       2.591948        70.5305 
 885   0.0000       2.594118        70.5895 
 886   0.0000       2.598519        70.7093 
 887   0.0000       2.603054        70.8327 
 888   0.0000       2.611345        71.0583 
 889   0.0000       2.615784        71.1791 
 890   0.0000       2.618322        71.2482 
 891   0.0000       2.623281        71.3831 
 892   0.0000       2.629026        71.5394 
 893   0.0000       2.632346        71.6298 
 894   0.0000       2.634558        71.6900 
 895   0.0000       2.638912        71.8085 
 896   0.0000       2.640336        71.8472 
 897   0.0000       2.642453        71.9048 
 898   0.0000       2.644357        71.9566 
 899   0.0000       2.648568        72.0712 
 900   0.0000       2.649617        72.0998 
 901   0.0000       2.651305        72.1457 
 902   0.0000       2.652704        72.1837 
 903   0.0000       2.662583        72.4526 
 904   0.0000       2.664541        72.5058 
 905   0.0000       2.665496        72.5318 
 906   0.0000       2.668859        72.6233 
 907   0.0000       2.671963        72.7078 
 908   0.0000       2.672407        72.7199 
 909   0.0000       2.676993        72.8447 
 910   0.0000       2.680332        72.9355 
 911   0.0000       2.680903        72.9511 
 912   0.0000       2.682062        72.9826 
 913   0.0000       2.687091        73.1195 
 914   0.0000       2.689940        73.1970 
 915   0.0000       2.691373        73.2360 
 916   0.0000       2.692307        73.2614 
 917   0.0000       2.694281        73.3151 
 918   0.0000       2.697135        73.3928 
 919   0.0000       2.699980        73.4702 
 920   0.0000       2.704171        73.5842 
 921   0.0000       2.706014        73.6344 
 922   0.0000       2.710233        73.7492 
 923   0.0000       2.714597        73.8679 
 924   0.0000       2.716183        73.9111 
 925   0.0000       2.718090        73.9630 
 926   0.0000       2.723765        74.1174 
 927   0.0000       2.724530        74.1382 
 928   0.0000       2.729031        74.2607 
 929   0.0000       2.730159        74.2914 
 930   0.0000       2.731857        74.3376 
 931   0.0000       2.735316        74.4317 
 932   0.0000       2.739482        74.5451 
 933   0.0000       2.743821        74.6632 
 934   0.0000       2.745705        74.7144 
 935   0.0000       2.750068        74.8331 
 936   0.0000       2.752504        74.8994 
 937   0.0000       2.754263        74.9473 
 938   0.0000       2.757075        75.0238 
 939   0.0000       2.761449        75.1428 
 940   0.0000       2.764428        75.2239 
 941   0.0000       2.764888        75.2364 
 942   0.0000       2.770908        75.4002 
 943   0.0000       2.778838        75.6160 
 944   0.0000       2.779212        75.6262 
 945   0.0000       2.784269        75.7638 
 946   0.0000       2.789121        75.8958 
 947   0.0000       2.792104        75.9770 
 948   0.0000       2.794625        76.0456 
 949   0.0000       2.800197        76.1972 
 950   0.0000       2.803378        76.2838 
 951   0.0000       2.808352        76.4191 
 952   0.0000       2.809053        76.4382 
 953   0.0000       2.812385        76.5289 
 954   0.0000       2.813791        76.5672 
 955   0.0000       2.815957        76.6261 
 956   0.0000       2.818185        76.6867 
 957   0.0000       2.824637        76.8623 
 958   0.0000       2.826118        76.9026 
 959   0.0000       2.830103        77.0110 
 960   0.0000       2.835490        77.1576 
 961   0.0000       2.837610        77.2153 
 962   0.0000       2.841927        77.3328 
 963   0.0000       2.847137        77.4745 
 964   0.0000       2.849882        77.5492 
 965   0.0000       2.851842        77.6026 
 966   0.0000       2.854745        77.6816 
 967   0.0000       2.861084        77.8541 
 968   0.0000       2.862899        77.9034 
 969   0.0000       2.866298        77.9959 
 970   0.0000       2.870261        78.1038 
 971   0.0000       2.874030        78.2063 
 972   0.0000       2.874962        78.2317 
 973   0.0000       2.878362        78.3242 
 974   0.0000       2.879582        78.3574 
 975   0.0000       2.881880        78.4199 
 976   0.0000       2.883230        78.4567 
 977   0.0000       2.891668        78.6863 
 978   0.0000       2.895870        78.8006 
 979   0.0000       2.900158        78.9173 
 980   0.0000       2.902464        78.9801 
 981   0.0000       2.905908        79.0738 
 982   0.0000       2.909791        79.1794 
 983   0.0000       2.911947        79.2381 
 984   0.0000       2.913354        79.2764 
 985   0.0000       2.918895        79.4272 
 986   0.0000       2.923207        79.5445 
 987   0.0000       2.924522        79.5803 
 988   0.0000       2.927977        79.6743 
 989   0.0000       2.933891        79.8352 
 990   0.0000       2.936386        79.9031 
 991   0.0000       2.940034        80.0024 
 992   0.0000       2.941358        80.0384 
 993   0.0000       2.944220        80.1163 
 994   0.0000       2.951751        80.3212 
 995   0.0000       2.952903        80.3526 
 996   0.0000       2.954032        80.3833 
 997   0.0000       2.966478        80.7220 
 998   0.0000       2.969721        80.8102 
 999   0.0000       2.971997        80.8722 
 1000   0.0000       2.975157        80.9581 
 1001   0.0000       2.980551        81.1049 
 1002   0.0000       2.983444        81.1836 
 1003   0.0000       2.989732        81.3548 
 1004   0.0000       2.991491        81.4026 
 1005   0.0000       2.997861        81.5760 
 1006   0.0000       3.004617        81.7598 
 1007   0.0000       3.007582        81.8405 
 1008   0.0000       3.010696        81.9252 
 1009   0.0000       3.015764        82.0631 
 1010   0.0000       3.023502        82.2737 
 1011   0.0000       3.026702        82.3608 
 1012   0.0000       3.030746        82.4708 
 1013   0.0000       3.034079        82.5615 
 1014   0.0000       3.039252        82.7023 
 1015   0.0000       3.045088        82.8611 
 1016   0.0000       3.054445        83.1157 
 1017   0.0000       3.058232        83.2187 
 1018   0.0000       3.060895        83.2912 
 1019   0.0000       3.067429        83.4690 
 1020   0.0000       3.069218        83.5177 
 1021   0.0000       3.072488        83.6066 
 1022   0.0000       3.073925        83.6458 
 1023   0.0000       3.082247        83.8722 
 1024   0.0000       3.091958        84.1365 
 1025   0.0000       3.099402        84.3390 
 1026   0.0000       3.101393        84.3932 
 1027   0.0000       3.108090        84.5754 
 1028   0.0000       3.109601        84.6165 
 1029   0.0000       3.117087        84.8203 
 1030   0.0000       3.119040        84.8734 
 1031   0.0000       3.125262        85.0427 
 1032   0.0000       3.127883        85.1140 
 1033   0.0000       3.134803        85.3023 
 1034   0.0000       3.138662        85.4073 
 1035   0.0000       3.142586        85.5141 
 1036   0.0000       3.145516        85.5938 
 1037   0.0000       3.148939        85.6870 
 1038   0.0000       3.153525        85.8118 
 1039   0.0000       3.155054        85.8534 
 1040   0.0000       3.157149        85.9104 
 1041   0.0000       3.159410        85.9719 
 1042   0.0000       3.163083        86.0719 
 1043   0.0000       3.165279        86.1316 
 1044   0.0000       3.170456        86.2725 
 1045   0.0000       3.171793        86.3089 
 1046   0.0000       3.175325        86.4050 
 1047   0.0000       3.178513        86.4917 
 1048   0.0000       3.180264        86.5394 
 1049   0.0000       3.180898        86.5566 
 1050   0.0000       3.183802        86.6357 
 1051   0.0000       3.188197        86.7553 
 1052   0.0000       3.190596        86.8205 
 1053   0.0000       3.196544        86.9824 
 1054   0.0000       3.198893        87.0463 
 1055   0.0000       3.203507        87.1718 
 1056   0.0000       3.204491        87.1986 
 1057   0.0000       3.208971        87.3205 
 1058   0.0000       3.211837        87.3985 
 1059   0.0000       3.215525        87.4989 
 1060   0.0000       3.218935        87.5917 
 1061   0.0000       3.220705        87.6398 
 1062   0.0000       3.220961        87.6468 
 1063   0.0000       3.222722        87.6947 
 1064   0.0000       3.227494        87.8246 
 1065   0.0000       3.235190        88.0340 
 1066   0.0000       3.238305        88.1188 
 1067   0.0000       3.240226        88.1710 
 1068   0.0000       3.243325        88.2554 
 1069   0.0000       3.246758        88.3488 
 1070   0.0000       3.251012        88.4645 
 1071   0.0000       3.253308        88.5270 
 1072   0.0000       3.260097        88.7117 
 1073   0.0000       3.262193        88.7688 
 1074   0.0000       3.263908        88.8154 
 1075   0.0000       3.267343        88.9089 
 1076   0.0000       3.271798        89.0301 
 1077   0.0000       3.275121        89.1206 
 1078   0.0000       3.277303        89.1800 
 1079   0.0000       3.282493        89.3212 
 1080   0.0000       3.288151        89.4751 
 1081   0.0000       3.288328        89.4800 
 1082   0.0000       3.293769        89.6280 
 1083   0.0000       3.296698        89.7077 
 1084   0.0000       3.298239        89.7496 
 1085   0.0000       3.305301        89.9418 
 1086   0.0000       3.307293        89.9960 
 1087   0.0000       3.311108        90.0998 
 1088   0.0000       3.314144        90.1825 
 1089   0.0000       3.317041        90.2613 
 1090   0.0000       3.318606        90.3038 
 1091   0.0000       3.319387        90.3251 
 1092   0.0000       3.323866        90.4470 
 1093   0.0000       3.329096        90.5893 
 1094   0.0000       3.331690        90.6599 
 1095   0.0000       3.334785        90.7441 
 1096   0.0000       3.341020        90.9138 
 1097   0.0000       3.342025        90.9411 
 1098   0.0000       3.344334        91.0040 
 1099   0.0000       3.347650        91.0942 
 1100   0.0000       3.352035        91.2135 
 1101   0.0000       3.354419        91.2784 
 1102   0.0000       3.355989        91.3211 
 1103   0.0000       3.360786        91.4516 
 1104   0.0000       3.362874        91.5085 
 1105   0.0000       3.365721        91.5859 
 1106   0.0000       3.370534        91.7169 
 1107   0.0000       3.371893        91.7539 
 1108   0.0000       3.375624        91.8554 
 1109   0.0000       3.377601        91.9092 
 1110   0.0000       3.381204        92.0072 
 1111   0.0000       3.384372        92.0934 
 1112   0.0000       3.388500        92.2058 
 1113   0.0000       3.390073        92.2486 
 1114   0.0000       3.393541        92.3429 
 1115   0.0000       3.394166        92.3600 
 1116   0.0000       3.398158        92.4686 
 1117   0.0000       3.398655        92.4821 
 1118   0.0000       3.401912        92.5707 
 1119   0.0000       3.404723        92.6472 
 1120   0.0000       3.405823        92.6771 
 1121   0.0000       3.407913        92.7340 
 1122   0.0000       3.410961        92.8170 
 1123   0.0000       3.411859        92.8414 
 1124   0.0000       3.413962        92.8986 
 1125   0.0000       3.416455        92.9665 
 1126   0.0000       3.419727        93.0555 
 1127   0.0000       3.421869        93.1138 
 1128   0.0000       3.426083        93.2285 
 1129   0.0000       3.431629        93.3794 
 1130   0.0000       3.433831        93.4393 
 1131   0.0000       3.441157        93.6386 
 1132   0.0000       3.442446        93.6737 
 1133   0.0000       3.443926        93.7140 
 1134   0.0000       3.445584        93.7591 
 1135   0.0000       3.447227        93.8038 
 1136   0.0000       3.456127        94.0460 
 1137   0.0000       3.458127        94.1004 
 1138   0.0000       3.459768        94.1451 
 1139   0.0000       3.460794        94.1730 
 1140   0.0000       3.466243        94.3213 
 1141   0.0000       3.468452        94.3814 
 1142   0.0000       3.469590        94.4124 
 1143   0.0000       3.473144        94.5091 
 1144   0.0000       3.477980        94.6406 
 1145   0.0000       3.481957        94.7489 
 1146   0.0000       3.484895        94.8288 
 1147   0.0000       3.487771        94.9071 
 1148   0.0000       3.491567        95.0104 
 1149   0.0000       3.492671        95.0404 
 1150   0.0000       3.498558        95.2006 
 1151   0.0000       3.500464        95.2525 
 1152   0.0000       3.504299        95.3568 
 1153   0.0000       3.508326        95.4664 
 1154   0.0000       3.509296        95.4928 
 1155   0.0000       3.511723        95.5589 
 1156   0.0000       3.517419        95.7138 
 1157   0.0000       3.521258        95.8183 
 1158   0.0000       3.523435        95.8775 
 1159   0.0000       3.528468        96.0145 
 1160   0.0000       3.531158        96.0877 
 1161   0.0000       3.535917        96.2172 
 1162   0.0000       3.540013        96.3287 
 1163   0.0000       3.546916        96.5165 
 1164   0.0000       3.547909        96.5435 
 1165   0.0000       3.554867        96.7328 
 1166   0.0000       3.557539        96.8056 
 1167   0.0000       3.559441        96.8573 
 1168   0.0000       3.560582        96.8884 
 1169   0.0000       3.562504        96.9407 
 1170   0.0000       3.564874        97.0051 
 1171   0.0000       3.568233        97.0966 
 1172   0.0000       3.570817        97.1669 
 1173   0.0000       3.572759        97.2197 
 1174   0.0000       3.579841        97.4124 
 1175   0.0000       3.587809        97.6292 
 1176   0.0000       3.592882        97.7673 
 1177   0.0000       3.596917        97.8771 
 1178   0.0000       3.599236        97.9402 
 1179   0.0000       3.602795        98.0370 
 1180   0.0000       3.606965        98.1505 
 1181   0.0000       3.612658        98.3054 
 1182   0.0000       3.615220        98.3751 
 1183   0.0000       3.618001        98.4508 
 1184   0.0000       3.624516        98.6281 
 1185   0.0000       3.633427        98.8706 
 1186   0.0000       3.634401        98.8971 
 1187   0.0000       3.636397        98.9514 
 1188   0.0000       3.639668        99.0404 
 1189   0.0000       3.652405        99.3870 
 1190   0.0000       3.654552        99.4454 
 1191   0.0000       3.657245        99.5187 
 1192   0.0000       3.658863        99.5627 
 1193   0.0000       3.664933        99.7279 
 1194   0.0000       3.671679        99.9115 
 1195   0.0000       3.675981       100.0285 
 1196   0.0000       3.679793       100.1323 
 1197   0.0000       3.681366       100.1751 
 1198   0.0000       3.690529       100.4244 
 1199   0.0000       3.693424       100.5032 
 1200   0.0000       3.699130       100.6584 
 1201   0.0000       3.705923       100.8433 
 1202   0.0000       3.708714       100.9193 
 1203   0.0000       3.712300       101.0168 
 1204   0.0000       3.716128       101.1210 
 1205   0.0000       3.717725       101.1644 
 1206   0.0000       3.724391       101.3458 
 1207   0.0000       3.734964       101.6335 
 1208   0.0000       3.738561       101.7314 
 1209   0.0000       3.744620       101.8963 
 1210   0.0000       3.746019       101.9344 
 1211   0.0000       3.754617       102.1683 
 1212   0.0000       3.760689       102.3335 
 1213   0.0000       3.765721       102.4705 
 1214   0.0000       3.772921       102.6664 
 1215   0.0000       3.777525       102.7917 
 1216   0.0000       3.784588       102.9839 
 1217   0.0000       3.787278       103.0571 
 1218   0.0000       3.795095       103.2698 
 1219   0.0000       3.797437       103.3335 
 1220   0.0000       3.804948       103.5379 
 1221   0.0000       3.808354       103.6306 
 1222   0.0000       3.810246       103.6821 
 1223   0.0000       3.818544       103.9079 
 1224   0.0000       3.827138       104.1417 
 1225   0.0000       3.833854       104.3245 
 1226   0.0000       3.843177       104.5782 
 1227   0.0000       3.849815       104.7588 
 1228   0.0000       3.851839       104.8139 
 1229   0.0000       3.862288       105.0982 
 1230   0.0000       3.869115       105.2840 
 1231   0.0000       3.871963       105.3615 
 1232   0.0000       3.884001       105.6890 
 1233   0.0000       3.886860       105.7668 
 1234   0.0000       3.897240       106.0493 
 1235   0.0000       3.899864       106.1207 
 1236   0.0000       3.909559       106.3845 
 1237   0.0000       3.912022       106.4515 
 1238   0.0000       3.917869       106.6106 
 1239   0.0000       3.919226       106.6476 
 1240   0.0000       3.926074       106.8339 
 1241   0.0000       3.939292       107.1936 
 1242   0.0000       3.944108       107.3246 
 1243   0.0000       3.954309       107.6022 
 1244   0.0000       3.966027       107.9211 
 1245   0.0000       3.973451       108.1231 
 1246   0.0000       3.976963       108.2187 
 1247   0.0000       3.984636       108.4274 
 1248   0.0000       3.985853       108.4606 
 1249   0.0000       3.995729       108.7293 
 1250   0.0000       4.006582       109.0246 
 1251   0.0000       4.010087       109.1200 
 1252   0.0000       4.028113       109.6105 
 1253   0.0000       4.032148       109.7203 
 1254   0.0000       4.035672       109.8162 
 1255   0.0000       4.049930       110.2042 
 1256   0.0000       4.053058       110.2893 
 1257   0.0000       4.059704       110.4702 
 1258   0.0000       4.072534       110.8193 
 1259   0.0000       4.073899       110.8564 
 1260   0.0000       4.078516       110.9821 
 1261   0.0000       4.082998       111.1040 
 1262   0.0000       4.089008       111.2676 
 1263   0.0000       4.094444       111.4155 
 1264   0.0000       4.098978       111.5389 
 1265   0.0000       4.107123       111.7605 
 1266   0.0000       4.109873       111.8353 
 1267   0.0000       4.112662       111.9112 
 1268   0.0000       4.124356       112.2294 
 1269   0.0000       4.128871       112.3523 
 1270   0.0000       4.137337       112.5827 
 1271   0.0000       4.143379       112.7471 
 1272   0.0000       4.147490       112.8589 
 1273   0.0000       4.153629       113.0260 
 1274   0.0000       4.154546       113.0509 
 1275   0.0000       4.158768       113.1658 
 1276   0.0000       4.166815       113.3848 
 1277   0.0000       4.168255       113.4240 
 1278   0.0000       4.172214       113.5317 
 1279   0.0000       4.179813       113.7385 
 1280   0.0000       4.183366       113.8352 
 1281   0.0000       4.188772       113.9823 
 1282   0.0000       4.190311       114.0242 
 1283   0.0000       4.196674       114.1973 
 1284   0.0000       4.199325       114.2694 
 1285   0.0000       4.204273       114.4041 
 1286   0.0000       4.209984       114.5595 
 1287   0.0000       4.212624       114.6313 
 1288   0.0000       4.216529       114.7376 
 1289   0.0000       4.222422       114.8980 
 1290   0.0000       4.226979       115.0219 
 1291   0.0000       4.228385       115.0602 
 1292   0.0000       4.234907       115.2377 
 1293   0.0000       4.236646       115.2850 
 1294   0.0000       4.241898       115.4279 
 1295   0.0000       4.245586       115.5283 
 1296   0.0000       4.249866       115.6447 
 1297   0.0000       4.252796       115.7245 
 1298   0.0000       4.254746       115.7775 
 1299   0.0000       4.259173       115.8980 
 1300   0.0000       4.263153       116.0063 
 1301   0.0000       4.265978       116.0832 
 1302   0.0000       4.269736       116.1854 
 1303   0.0000       4.270131       116.1962 
 1304   0.0000       4.274850       116.3246 
 1305   0.0000       4.277900       116.4076 
 1306   0.0000       4.283594       116.5625 
 1307   0.0000       4.289156       116.7139 
 1308   0.0000       4.291077       116.7661 
 1309   0.0000       4.300028       117.0097 
 1310   0.0000       4.303103       117.0934 
 1311   0.0000       4.305643       117.1625 
 1312   0.0000       4.314005       117.3900 
 1313   0.0000       4.322475       117.6205 
 1314   0.0000       4.330266       117.8325 
 1315   0.0000       4.334423       117.9457 
 1316   0.0000       4.338284       118.0507 
 1317   0.0000       4.343684       118.1977 
 1318   0.0000       4.349113       118.3454 
 1319   0.0000       4.357695       118.5789 
 1320   0.0000       4.360690       118.6604 
 1321   0.0000       4.367587       118.8481 
 1322   0.0000       4.373507       119.0092 
 1323   0.0000       4.380544       119.2006 
 1324   0.0000       4.382580       119.2561 
 1325   0.0000       4.388945       119.4293 
 1326   0.0000       4.391315       119.4937 
 1327   0.0000       4.394501       119.5805 
 1328   0.0000       4.403695       119.8306 
 1329   0.0000       4.416051       120.1669 
 1330   0.0000       4.428532       120.5065 
 1331   0.0000       4.434068       120.6571 
 1332   0.0000       4.436959       120.7358 
 1333   0.0000       4.446479       120.9948 
 1334   0.0000       4.456074       121.2559 
 1335   0.0000       4.463906       121.4691 
 1336   0.0000       4.467471       121.5661 
 1337   0.0000       4.482680       121.9799 
 1338   0.0000       4.483369       121.9987 
 1339   0.0000       4.492165       122.2380 
 1340   0.0000       4.495188       122.3203 
 1341   0.0000       4.504679       122.5786 
 1342   0.0000       4.511194       122.7558 
 1343   0.0000       4.519211       122.9740 
 1344   0.0000       4.529148       123.2444 
 1345   0.0000       4.537808       123.4800 
 1346   0.0000       4.543949       123.6471 
 1347   0.0000       4.547621       123.7471 
 1348   0.0000       4.554878       123.9445 
 1349   0.0000       4.564085       124.1951 
 1350   0.0000       4.566920       124.2722 
 1351   0.0000       4.573966       124.4639 
 1352   0.0000       4.583703       124.7289 
 1353   0.0000       4.593966       125.0082 
 1354   0.0000       4.606076       125.3377 
 1355   0.0000       4.625249       125.8594 
 1356   0.0000       4.625974       125.8792 
 1357   0.0000       4.653332       126.6236 
 1358   0.0000       4.665378       126.9514 
 1359   0.0000       4.666829       126.9909 
 1360   0.0000       4.672720       127.1512 
 1361   0.0000       4.686790       127.5341 
 1362   0.0000       4.690022       127.6220 
 1363   0.0000       4.692863       127.6993 
 1364   0.0000       4.696541       127.7994 
 1365   0.0000       4.701093       127.9233 
 1366   0.0000       4.707256       128.0909 
 1367   0.0000       4.721903       128.4895 
 1368   0.0000       4.739501       128.9684 
 1369   0.0000       4.748659       129.2176 
 1370   0.0000       4.754024       129.3636 
 1371   0.0000       4.758712       129.4911 
 1372   0.0000       4.763643       129.6253 
 1373   0.0000       4.769227       129.7773 
 1374   0.0000       4.777608       130.0053 
 1375   0.0000       4.783582       130.1679 
 1376   0.0000       4.795957       130.5046 
 1377   0.0000       4.804352       130.7331 
 1378   0.0000       4.814927       131.0208 
 1379   0.0000       4.828290       131.3845 
 1380   0.0000       4.839840       131.6987 
 1381   0.0000       4.851773       132.0234 
 1382   0.0000       4.866395       132.4213 
 1383   0.0000       4.879041       132.7655 
 1384   0.0000       4.887958       133.0081 
 1385   0.0000       4.894631       133.1897 
 1386   0.0000       4.903309       133.4258 
 1387   0.0000       4.907607       133.5428 
 1388   0.0000       4.912676       133.6807 
 1389   0.0000       4.916186       133.7762 
 1390   0.0000       4.923479       133.9747 
 1391   0.0000       4.927095       134.0731 
 1392   0.0000       4.933916       134.2587 
 1393   0.0000       4.947854       134.6380 
 1394   0.0000       4.969045       135.2146 
 1395   0.0000       4.977515       135.4451 
 1396   0.0000       4.994704       135.9128 
 1397   0.0000       4.998173       136.0072 
 1398   0.0000       5.009915       136.3267 
 1399   0.0000       5.022706       136.6748 
 1400   0.0000       5.036551       137.0515 
 1401   0.0000       5.049287       137.3981 
 1402   0.0000       5.062233       137.7504 
 1403   0.0000       5.084598       138.3589 
 1404   0.0000       5.091872       138.5569 
 1405   0.0000       5.105916       138.9390 
 1406   0.0000       5.120291       139.3302 
 1407   0.0000       5.146272       140.0372 
 1408   0.0000       5.166995       140.6011 
 1409   0.0000       5.177207       140.8790 
 1410   0.0000       5.186177       141.1230 
 1411   0.0000       5.204842       141.6310 
 1412   0.0000       5.209981       141.7708 
 1413   0.0000       5.216228       141.9408 
 1414   0.0000       5.220459       142.0559 
 1415   0.0000       5.227905       142.2585 
 1416   0.0000       5.233057       142.3987 
 1417   0.0000       5.247807       142.8001 
 1418   0.0000       5.251161       142.8914 
 1419   0.0000       5.255987       143.0227 
 1420   0.0000       5.258055       143.0790 
 1421   0.0000       5.265182       143.2729 
 1422   0.0000       5.274705       143.5320 
 1423   0.0000       5.276904       143.5919 
 1424   0.0000       5.282019       143.7310 
 1425   0.0000       5.287888       143.8908 
 1426   0.0000       5.292145       144.0066 
 1427   0.0000       5.297586       144.1546 
 1428   0.0000       5.311737       144.5397 
 1429   0.0000       5.333940       145.1439 
 1430   0.0000       5.338630       145.2715 
 1431   0.0000       5.356787       145.7656 
 1432   0.0000       5.368730       146.0906 
 1433   0.0000       5.377671       146.3339 
 1434   0.0000       5.378440       146.3548 
 1435   0.0000       5.394575       146.7938 
 1436   0.0000       5.412942       147.2936 
 1437   0.0000       5.416695       147.3958 
 1438   0.0000       5.427783       147.6975 
 1439   0.0000       5.448906       148.2723 
 1440   0.0000       5.474634       148.9724 
 1441   0.0000       5.476695       149.0285 
 1442   0.0000       5.487580       149.3246 
 1443   0.0000       5.500046       149.6639 
 1444   0.0000       5.517625       150.1422 
 1445   0.0000       5.561298       151.3306 
 1446   0.0000       5.570672       151.5857 
 1447   0.0000       5.584808       151.9703 
 1448   0.0000       5.588949       152.0830 
 1449   0.0000       5.602970       152.4646 
 1450   0.0000       5.607679       152.5927 
 1451   0.0000       5.615733       152.8119 
 1452   0.0000       5.668110       154.2371 
 1453   0.0000       5.702680       155.1778 
 1454   0.0000       5.708712       155.3420 
 1455   0.0000       5.720437       155.6610 
 1456   0.0000       5.726657       155.8303 
 1457   0.0000       5.740869       156.2170 
 1458   0.0000       5.778731       157.2473 
 1459   0.0000       5.788224       157.5056 
 1460   0.0000       5.799325       157.8077 
 1461   0.0000       5.812939       158.1781 
 1462   0.0000       5.840802       158.9363 
 1463   0.0000       5.928630       161.3262 
 1464   0.0000       5.948452       161.8656 
 1465   0.0000       5.974720       162.5804 
 1466   0.0000       6.034725       164.2132 
 1467   0.0000       6.043115       164.4415 
 1468   0.0000       6.142415       167.1436 
 1469   0.0000       6.162437       167.6884 
 1470   0.0000       6.180701       168.1854 
 1471   0.0000       6.229212       169.5055 
 1472   0.0000       6.254560       170.1952 
 1473   0.0000       6.273623       170.7140 
 1474   0.0000       6.413590       174.5227 
 1475   0.0000       6.431868       175.0200 
 1476   0.0000       6.447489       175.4451 
 1477   0.0000       6.482902       176.4087 
 1478   0.0000       6.514819       177.2772 
 1479   0.0000       6.538314       177.9166 
 1480   0.0000       6.570191       178.7840 
 1481   0.0000       6.609315       179.8486 
 1482   0.0000       6.618864       180.1085 
 1483   0.0000       6.631321       180.4474 
 1484   0.0000       6.692004       182.0987 
 1485   0.0000       6.769427       184.2055 
 1486   0.0000       6.824152       185.6946 
 1487   0.0000       6.874746       187.0713 
 1488   0.0000       6.913903       188.1369 
 1489   0.0000       6.918946       188.2741 
 1490   0.0000       6.965036       189.5283 
 1491   0.0000       6.972504       189.7315 
 1492   0.0000       7.086680       192.8384 
 1493   0.0000       7.125990       193.9080 
 1494   0.0000       7.170584       195.1215 
 1495   0.0000       7.224686       196.5937 
 1496   0.0000       7.279619       198.0885 
 1497   0.0000       7.300245       198.6498 
 1498   0.0000       7.315439       199.0632 
 1499   0.0000       7.379280       200.8004 
 1500   0.0000      22.210709       604.3841 
 1501   0.0000      22.326740       607.5415 
 1502   0.0000      22.365814       608.6047 
 1503   0.0000      22.407700       609.7445 
 1504   0.0000      22.510617       612.5450 
 1505   0.0000      22.546798       613.5296 
 1506   0.0000      22.587096       614.6261 
 1507   0.0000      22.593819       614.8091 
 1508   0.0000      22.664583       616.7346 
 1509   0.0000      22.679520       617.1411 
 1510   0.0000      22.685538       617.3049 
 1511   0.0000      22.699101       617.6739 
 1512   0.0000      22.702500       617.7664 
 1513   0.0000      22.713792       618.0737 
 1514   0.0000      22.726100       618.4086 
 1515   0.0000      22.746571       618.9657 
 1516   0.0000      22.756650       619.2399 
 1517   0.0000      22.837815       621.4485 
 1518   0.0000      22.844115       621.6200 
 1519   0.0000      22.879073       622.5712 
 1520   0.0000      22.890530       622.8830 
 1521   0.0000      22.922278       623.7469 
 1522   0.0000      22.931408       623.9953 
 1523   0.0000      22.946949       624.4182 
 1524   0.0000      22.959079       624.7483 
 1525   0.0000      22.982629       625.3891 
 1526   0.0000      23.030351       626.6877 
 1527   0.0000      23.052032       627.2777 
 1528   0.0000      23.110124       628.8584 
 1529   0.0000      23.295583       633.9051 
 1530   0.0000      23.336926       635.0301 
 1531   0.0000      23.391772       636.5225 
 1532   0.0000      23.485213       639.0651 
 1533   0.0000      23.501707       639.5140 
 1534   0.0000      23.697311       644.8366 
 1535   0.0000      23.747222       646.1948 
 1536   0.0000      32.910254       895.5335 
 1537   0.0000      32.981288       897.4665 
 1538   0.0000      44.161777      1201.7031 
 1539   0.0000      44.192155      1202.5297 
 1540   0.0000      44.356161      1206.9925 
 1541   0.0000      44.414885      1208.5905 

                    ********************************
                    * MULLIKEN POPULATION ANALYSIS *
                    ********************************

-----------------------
MULLIKEN ATOMIC CHARGES
-----------------------
   0 O :   -0.496655
   1 O :   -0.301893
   2 N :   -0.173625
   3 N :    0.242074
   4 C :    0.252614
   5 C :    0.073416
   6 H :    0.195766
   7 C :    0.093761
   8 C :   -0.224163
   9 H :    0.170339
  10 C :   -0.186180
  11 H :    0.152415
  12 C :   -0.132875
  13 H :    0.160286
  14 C :   -0.172917
  15 H :    0.158752
  16 C :   -0.214971
  17 H :    0.159693
  18 C :    0.144058
  19 C :   -0.437563
  20 H :    0.153265
  21 H :    0.151281
  22 H :    0.149856
  23 C :   -0.427341
  24 H :    0.145097
  25 H :    0.149412
  26 H :    0.129222
  27 C :   -0.421704
  28 H :    0.147063
  29 H :    0.144105
  30 H :    0.137745
  31 C :    0.021503
  32 C :   -0.006812
  33 C :   -0.132251
  34 H :    0.161180
  35 C :   -0.206799
  36 H :    0.159502
  37 C :   -0.124287
  38 H :    0.162943
  39 C :   -0.268353
  40 H :    0.165776
  41 C :    0.147450
  42 C :   -0.457731
  43 H :    0.150938
  44 H :    0.152303
  45 H :    0.148623
  46 C :   -0.405414
  47 H :    0.142541
  48 H :    0.138787
  49 H :    0.105581
  50 C :   -0.459163
  51 H :    0.099962
  52 H :    0.149591
  53 H :    0.152602
  54 C :    0.488915
  55 C :    0.010820
  56 C :   -0.278050
  57 H :    0.163310
  58 C :   -0.154036
  59 H :    0.162671
  60 C :   -0.138533
  61 H :    0.162982
  62 C :   -0.130562
  63 H :    0.166304
  64 C :   -0.193984
  65 H :    0.194325
  66 H :    0.183092
  67 O :   -0.599997
  68 C :    0.387293
  69 C :    0.175076
  70 C :   -0.239781
  71 H :    0.143518
  72 C :   -0.156797
  73 H :    0.154811
  74 C :   -0.139072
  75 H :    0.157158
  76 C :   -0.190703
  77 H :    0.151804
  78 C :   -0.185090
  79 H :    0.137377
  80 O :   -0.640398
  81 H :    0.288742
Sum of atomic charges:   -0.0000000

--------------------------------
MULLIKEN REDUCED ORBITAL CHARGES
--------------------------------
  0 O s       :     3.878551  s :     3.878551
      pz      :     1.587505  p :     4.586112
      px      :     1.662218
      py      :     1.336390
      dz2     :     0.003575  d :     0.030251
      dxz     :     0.001142
      dyz     :     0.009025
      dx2y2   :     0.008115
      dxy     :     0.008394
      f0      :     0.000167  f :     0.001741
      f+1     :     0.000025
      f-1     :     0.000314
      f+2     :     0.000347
      f-2     :     0.000092
      f+3     :     0.000453
      f-3     :     0.000343
  1 O s       :     3.810712  s :     3.810712
      pz      :     1.391184  p :     4.456821
      px      :     1.372057
      py      :     1.693580
      dz2     :     0.009410  d :     0.032372
      dxz     :     0.007518
      dyz     :     0.006161
      dx2y2   :     0.005092
      dxy     :     0.004192
      f0      :     0.000380  f :     0.001988
      f+1     :     0.000374
      f-1     :     0.000240
      f+2     :     0.000382
      f-2     :     0.000344
      f+3     :     0.000151
      f-3     :     0.000117
  2 N s       :     3.417687  s :     3.417687
      pz      :     1.321007  p :     3.692190
      px      :     1.256051
      py      :     1.115132
      dz2     :     0.012014  d :     0.059578
      dxz     :     0.011611
      dyz     :     0.008468
      dx2y2   :     0.017663
      dxy     :     0.009822
      f0      :     0.000454  f :     0.004170
      f+1     :     0.000855
      f-1     :     0.000490
      f+2     :     0.000764
      f-2     :     0.000663
      f+3     :     0.000409
      f-3     :     0.000536
  3 N s       :     3.190576  s :     3.190576
      pz      :     1.127639  p :     3.480162
      px      :     1.175164
      py      :     1.177359
      dz2     :     0.012765  d :     0.084049
      dxz     :     0.017680
      dyz     :     0.017212
      dx2y2   :     0.018339
      dxy     :     0.018053
      f0      :     0.000226  f :     0.003139
      f+1     :     0.000495
      f-1     :     0.000422
      f+2     :     0.000390
      f-2     :     0.000635
      f+3     :     0.000519
      f-3     :     0.000451
  4 C s       :     3.146217  s :     3.146217
      pz      :     0.742887  p :     2.319826
      px      :     0.830760
      py      :     0.746179
      dz2     :     0.047498  d :     0.259096
      dxz     :     0.018742
      dyz     :     0.069997
      dx2y2   :     0.039356
      dxy     :     0.083503
      f0      :     0.002066  f :     0.022247
      f+1     :     0.002436
      f-1     :     0.003191
      f+2     :     0.004464
      f-2     :     0.002210
      f+3     :     0.005265
      f-3     :     0.002615
  5 C s       :     3.063853  s :     3.063853
      pz      :     1.049806  p :     2.704070
      px      :     0.794350
      py      :     0.859914
      dz2     :     0.023837  d :     0.149039
      dxz     :     0.029454
      dyz     :     0.024010
      dx2y2   :     0.028190
      dxy     :     0.043549
      f0      :     0.000820  f :     0.009622
      f+1     :     0.000972
      f-1     :     0.001355
      f+2     :     0.000995
      f-2     :     0.001749
      f+3     :     0.001800
      f-3     :     0.001931
  6 H s       :     0.779621  s :     0.779621
      pz      :     0.013244  p :     0.024612
      px      :     0.006464
      py      :     0.004904
  7 C s       :     3.271484  s :     3.271484
      pz      :     0.830379  p :     2.481106
      px      :     0.956616
      py      :     0.694111
      dz2     :     0.036971  d :     0.143710
      dxz     :     0.023201
      dyz     :     0.045172
      dx2y2   :     0.017662
      dxy     :     0.020703
      f0      :     0.001297  f :     0.009940
      f+1     :     0.000928
      f-1     :     0.003100
      f+2     :     0.001185
      f-2     :     0.001249
      f+3     :     0.001262
      f-3     :     0.000919
  8 C s       :     3.207070  s :     3.207070
      pz      :     0.946021  p :     2.913473
      px      :     0.915296
      py      :     1.052157
      dz2     :     0.022223  d :     0.096483
      dxz     :     0.014944
      dyz     :     0.033301
      dx2y2   :     0.013133
      dxy     :     0.012883
      f0      :     0.001110  f :     0.007137
      f+1     :     0.000945
      f-1     :     0.001822
      f+2     :     0.001006
      f-2     :     0.000575
      f+3     :     0.000859
      f-3     :     0.000820
  9 H s       :     0.803297  s :     0.803297
      pz      :     0.008203  p :     0.026364
      px      :     0.004315
      py      :     0.013846
 10 C s       :     3.225201  s :     3.225201
      pz      :     0.973439  p :     2.858902
      px      :     0.958936
      py      :     0.926527
      dz2     :     0.026223  d :     0.094829
      dxz     :     0.007913
      dyz     :     0.022667
      dx2y2   :     0.016964
      dxy     :     0.021062
      f0      :     0.000654  f :     0.007248
      f+1     :     0.000409
      f-1     :     0.001912
      f+2     :     0.000915
      f-2     :     0.001056
      f+3     :     0.001340
      f-3     :     0.000961
 11 H s       :     0.825497  s :     0.825497
      pz      :     0.013223  p :     0.022088
      px      :     0.005269
      py      :     0.003596
 12 C s       :     3.182733  s :     3.182733
      pz      :     0.935806  p :     2.848557
      px      :     0.941876
      py      :     0.970875
      dz2     :     0.023885  d :     0.094422
      dxz     :     0.016700
      dyz     :     0.031609
      dx2y2   :     0.010315
      dxy     :     0.011913
      f0      :     0.001104  f :     0.007162
      f+1     :     0.000883
      f-1     :     0.001938
      f+2     :     0.000888
      f-2     :     0.000839
      f+3     :     0.000924
      f-3     :     0.000587
 13 H s       :     0.817736  s :     0.817736
      pz      :     0.005535  p :     0.021978
      px      :     0.004868
      py      :     0.011575
 14 C s       :     3.199372  s :     3.199372
      pz      :     0.940249  p :     2.872802
      px      :     0.965215
      py      :     0.967337
      dz2     :     0.021100  d :     0.093537
      dxz     :     0.015217
      dyz     :     0.033581
      dx2y2   :     0.012138
      dxy     :     0.011502
      f0      :     0.001056  f :     0.007206
      f+1     :     0.000948
      f-1     :     0.001856
      f+2     :     0.001064
      f-2     :     0.000595
      f+3     :     0.000834
      f-3     :     0.000854
 15 H s       :     0.819164  s :     0.819164
      pz      :     0.006623  p :     0.022083
      px      :     0.004561
      py      :     0.010899
 16 C s       :     3.241378  s :     3.241378
      pz      :     0.983183  p :     2.867154
      px      :     0.949767
      py      :     0.934204
      dz2     :     0.025671  d :     0.099028
      dxz     :     0.008441
      dyz     :     0.023752
      dx2y2   :     0.016959
      dxy     :     0.024205
      f0      :     0.000640  f :     0.007411
      f+1     :     0.000436
      f-1     :     0.001899
      f+2     :     0.000957
      f-2     :     0.001115
      f+3     :     0.001367
      f-3     :     0.000997
 17 H s       :     0.817998  s :     0.817998
      pz      :     0.013300  p :     0.022309
      px      :     0.005321
      py      :     0.003689
 18 C s       :     3.054238  s :     3.054238
      pz      :     0.874718  p :     2.575809
      px      :     0.825371
      py      :     0.875720
      dz2     :     0.040111  d :     0.212696
      dxz     :     0.045049
      dyz     :     0.045704
      dx2y2   :     0.039023
      dxy     :     0.042809
      f0      :     0.000964  f :     0.013198
      f+1     :     0.002168
      f-1     :     0.001986
      f+2     :     0.002451
      f-2     :     0.002389
      f+3     :     0.001527
      f-3     :     0.001712
 19 C s       :     3.276950  s :     3.276950
      pz      :     1.043000  p :     3.099669
      px      :     1.054304
      py      :     1.002365
      dz2     :     0.006206  d :     0.057387
      dxz     :     0.014402
      dyz     :     0.015355
      dx2y2   :     0.008404
      dxy     :     0.013021
      f0      :     0.000096  f :     0.003556
      f+1     :     0.000277
      f-1     :     0.000484
      f+2     :     0.000635
      f-2     :     0.001483
      f+3     :     0.000181
      f-3     :     0.000401
 20 H s       :     0.825846  s :     0.825846
      pz      :     0.007794  p :     0.020889
      px      :     0.006940
      py      :     0.006155
 21 H s       :     0.827304  s :     0.827304
      pz      :     0.006812  p :     0.021416
      px      :     0.009057
      py      :     0.005546
 22 H s       :     0.829263  s :     0.829263
      pz      :     0.006832  p :     0.020880
      px      :     0.005687
      py      :     0.008362
 23 C s       :     3.262590  s :     3.262590
      pz      :     1.025577  p :     3.105618
      px      :     1.063562
      py      :     1.016479
      dz2     :     0.007688  d :     0.055689
      dxz     :     0.015764
      dyz     :     0.012256
      dx2y2   :     0.006136
      dxy     :     0.013847
      f0      :     0.000199  f :     0.003444
      f+1     :     0.000175
      f-1     :     0.000497
      f+2     :     0.000646
      f-2     :     0.001490
      f+3     :     0.000143
      f-3     :     0.000295
 24 H s       :     0.833083  s :     0.833083
      pz      :     0.006464  p :     0.021820
      px      :     0.006806
      py      :     0.008550
 25 H s       :     0.829373  s :     0.829373
      pz      :     0.006741  p :     0.021215
      px      :     0.008216
      py      :     0.006258
 26 H s       :     0.849402  s :     0.849402
      pz      :     0.007906  p :     0.021376
      px      :     0.007858
      py      :     0.005612
 27 C s       :     3.269064  s :     3.269064
      pz      :     1.020643  p :     3.093213
      px      :     1.019778
      py      :     1.052793
      dz2     :     0.006392  d :     0.055983
      dxz     :     0.012817
      dyz     :     0.016260
      dx2y2   :     0.007610
      dxy     :     0.012903
      f0      :     0.000182  f :     0.003444
      f+1     :     0.000368
      f-1     :     0.000242
      f+2     :     0.000735
      f-2     :     0.001448
      f+3     :     0.000293
      f-3     :     0.000176
 28 H s       :     0.831642  s :     0.831642
      pz      :     0.006081  p :     0.021296
      px      :     0.009026
      py      :     0.006189
 29 H s       :     0.834120  s :     0.834120
      pz      :     0.007034  p :     0.021775
      px      :     0.006295
      py      :     0.008446
 30 H s       :     0.841190  s :     0.841190
      pz      :     0.007691  p :     0.021065
      px      :     0.005782
      py      :     0.007593
 31 C s       :     3.088013  s :     3.088013
      pz      :     0.935480  p :     2.729093
      px      :     0.850959
      py      :     0.942654
      dz2     :     0.030793  d :     0.149482
      dxz     :     0.044064
      dyz     :     0.019124
      dx2y2   :     0.020923
      dxy     :     0.034578
      f0      :     0.001675  f :     0.011910
      f+1     :     0.001709
      f-1     :     0.001036
      f+2     :     0.002413
      f-2     :     0.001785
      f+3     :     0.001268
      f-3     :     0.002025
 32 C s       :     3.366570  s :     3.366570
      pz      :     0.821353  p :     2.498955
      px      :     0.812360
      py      :     0.865242
      dz2     :     0.031019  d :     0.131880
      dxz     :     0.030458
      dyz     :     0.017702
      dx2y2   :     0.025630
      dxy     :     0.027070
      f0      :     0.001325  f :     0.009408
      f+1     :     0.001393
      f-1     :     0.001060
      f+2     :     0.002125
      f-2     :     0.000932
      f+3     :     0.000963
      f-3     :     0.001609
 33 C s       :     3.181150  s :     3.181150
      pz      :     0.960568  p :     2.850376
      px      :     0.949258
      py      :     0.940550
      dz2     :     0.026094  d :     0.093235
      dxz     :     0.020327
      dyz     :     0.015883
      dx2y2   :     0.019576
      dxy     :     0.011354
      f0      :     0.001277  f :     0.007490
      f+1     :     0.001059
      f-1     :     0.001112
      f+2     :     0.001747
      f-2     :     0.000953
      f+3     :     0.000835
      f-3     :     0.000508
 34 H s       :     0.814342  s :     0.814342
      pz      :     0.005074  p :     0.024479
      px      :     0.014734
      py      :     0.004671
 35 C s       :     3.239408  s :     3.239408
      pz      :     0.961504  p :     2.863893
      px      :     0.956961
      py      :     0.945428
      dz2     :     0.016528  d :     0.096250
      dxz     :     0.031800
      dyz     :     0.010549
      dx2y2   :     0.014603
      dxy     :     0.022769
      f0      :     0.001324  f :     0.007248
      f+1     :     0.000806
      f-1     :     0.000689
      f+2     :     0.001606
      f-2     :     0.000920
      f+3     :     0.000537
      f-3     :     0.001367
 36 H s       :     0.818528  s :     0.818528
      pz      :     0.007431  p :     0.021970
      px      :     0.007722
      py      :     0.006817
 37 C s       :     3.168729  s :     3.168729
      pz      :     0.945438  p :     2.856052
      px      :     0.941459
      py      :     0.969154
      dz2     :     0.017899  d :     0.092228
      dxz     :     0.024138
      dyz     :     0.009051
      dx2y2   :     0.019170
      dxy     :     0.021970
      f0      :     0.000631  f :     0.007278
      f+1     :     0.001143
      f-1     :     0.000935
      f+2     :     0.001650
      f-2     :     0.000723
      f+3     :     0.000784
      f-3     :     0.001414
 38 H s       :     0.814967  s :     0.814967
      pz      :     0.010589  p :     0.022090
      px      :     0.005107
      py      :     0.006393
 39 C s       :     3.357269  s :     3.357269
      pz      :     0.929166  p :     2.803752
      px      :     0.971015
      py      :     0.903571
      dz2     :     0.027984  d :     0.099596
      dxz     :     0.018736
      dyz     :     0.017932
      dx2y2   :     0.021434
      dxy     :     0.013511
      f0      :     0.001313  f :     0.007736
      f+1     :     0.001109
      f-1     :     0.001129
      f+2     :     0.001788
      f-2     :     0.000918
      f+3     :     0.000979
      f-3     :     0.000499
 40 H s       :     0.810153  s :     0.810153
      pz      :     0.004688  p :     0.024071
      px      :     0.014665
      py      :     0.004718
 41 C s       :     2.934951  s :     2.934951
      pz      :     0.883769  p :     2.721212
      px      :     0.924377
      py      :     0.913066
      dz2     :     0.034797  d :     0.186282
      dxz     :     0.039752
      dyz     :     0.037074
      dx2y2   :     0.038878
      dxy     :     0.035782
      f0      :     0.001905  f :     0.010106
      f+1     :     0.001101
      f-1     :     0.001202
      f+2     :     0.002136
      f-2     :     0.000777
      f+3     :     0.001357
      f-3     :     0.001627
 42 C s       :     3.299693  s :     3.299693
      pz      :     1.095371  p :     3.091927
      px      :     0.920296
      py      :     1.076260
      dz2     :     0.008846  d :     0.062508
      dxz     :     0.018832
      dyz     :     0.007403
      dx2y2   :     0.009919
      dxy     :     0.017509
      f0      :     0.000318  f :     0.003602
      f+1     :     0.000500
      f-1     :     0.000691
      f+2     :     0.000524
      f-2     :     0.000008
      f+3     :     0.000685
      f-3     :     0.000875
 43 H s       :     0.828227  s :     0.828227
      pz      :     0.009537  p :     0.020835
      px      :     0.005599
      py      :     0.005699
 44 H s       :     0.826195  s :     0.826195
      pz      :     0.009492  p :     0.021503
      px      :     0.005889
      py      :     0.006122
 45 H s       :     0.830111  s :     0.830111
      pz      :     0.004481  p :     0.021266
      px      :     0.005240
      py      :     0.011546
 46 C s       :     3.257230  s :     3.257230
      pz      :     0.975817  p :     3.086842
      px      :     1.064955
      py      :     1.046070
      dz2     :     0.016371  d :     0.058015
      dxz     :     0.013606
      dyz     :     0.008326
      dx2y2   :     0.016176
      dxy     :     0.003537
      f0      :     0.000579  f :     0.003327
      f+1     :     0.000597
      f-1     :     0.000686
      f+2     :     0.000527
      f-2     :     0.000312
      f+3     :     0.000361
      f-3     :     0.000264
 47 H s       :     0.836290  s :     0.836290
      pz      :     0.004311  p :     0.021169
      px      :     0.004738
      py      :     0.012120
 48 H s       :     0.839811  s :     0.839811
      pz      :     0.009736  p :     0.021402
      px      :     0.006410
      py      :     0.005256
 49 H s       :     0.870786  s :     0.870786
      pz      :     0.005078  p :     0.023633
      px      :     0.013732
      py      :     0.004823
 50 C s       :     3.269335  s :     3.269335
      pz      :     1.088767  p :     3.128681
      px      :     1.086583
      py      :     0.953331
      dz2     :     0.006722  d :     0.057844
      dxz     :     0.006214
      dyz     :     0.019975
      dx2y2   :     0.010449
      dxy     :     0.014484
      f0      :     0.000381  f :     0.003303
      f+1     :     0.000216
      f-1     :     0.000585
      f+2     :     0.000731
      f-2     :     0.000051
      f+3     :     0.000734
      f-3     :     0.000605
 51 H s       :     0.875545  s :     0.875545
      pz      :     0.006357  p :     0.024493
      px      :     0.012820
      py      :     0.005316
 52 H s       :     0.828703  s :     0.828703
      pz      :     0.008208  p :     0.021705
      px      :     0.007668
      py      :     0.005830
 53 H s       :     0.826122  s :     0.826122
      pz      :     0.010185  p :     0.021276
      px      :     0.004578
      py      :     0.006513
 54 C s       :     2.956949  s :     2.956949
      pz      :     0.736679  p :     2.275678
      px      :     0.735658
      py      :     0.803340
      dz2     :     0.057439  d :     0.257295
      dxz     :     0.041766
      dyz     :     0.063277
      dx2y2   :     0.042926
      dxy     :     0.051887
      f0      :     0.003838  f :     0.021164
      f+1     :     0.003142
      f-1     :     0.002136
      f+2     :     0.004338
      f-2     :     0.003696
      f+3     :     0.001748
      f-3     :     0.002265
 55 C s       :     3.346502  s :     3.346502
      pz      :     0.853659  p :     2.498479
      px      :     0.879628
      py      :     0.765191
      dz2     :     0.039582  d :     0.134233
      dxz     :     0.025183
      dyz     :     0.030515
      dx2y2   :     0.018120
      dxy     :     0.020833
      f0      :     0.002286  f :     0.009966
      f+1     :     0.001011
      f-1     :     0.001280
      f+2     :     0.001334
      f-2     :     0.001846
      f+3     :     0.001093
      f-3     :     0.001116
 56 C s       :     3.311491  s :     3.311491
      pz      :     0.964735  p :     2.862336
      px      :     0.948899
      py      :     0.948701
      dz2     :     0.017198  d :     0.096796
      dxz     :     0.013301
      dyz     :     0.032838
      dx2y2   :     0.020396
      dxy     :     0.013062
      f0      :     0.001396  f :     0.007428
      f+1     :     0.000619
      f-1     :     0.001023
      f+2     :     0.001075
      f-2     :     0.001189
      f+3     :     0.000598
      f-3     :     0.001528
 57 H s       :     0.814402  s :     0.814402
      pz      :     0.010587  p :     0.022288
      px      :     0.004200
      py      :     0.007502
 58 C s       :     3.186666  s :     3.186666
      pz      :     0.968702  p :     2.866456
      px      :     0.964831
      py      :     0.932923
      dz2     :     0.018856  d :     0.093668
      dxz     :     0.017668
      dyz     :     0.025122
      dx2y2   :     0.017640
      dxy     :     0.014382
      f0      :     0.001373  f :     0.007246
      f+1     :     0.000913
      f-1     :     0.000667
      f+2     :     0.000651
      f-2     :     0.001540
      f+3     :     0.000590
      f-3     :     0.001512
 59 H s       :     0.815183  s :     0.815183
      pz      :     0.010756  p :     0.022146
      px      :     0.006789
      py      :     0.004602
 60 C s       :     3.191589  s :     3.191589
      pz      :     0.922932  p :     2.844692
      px      :     0.938840
      py      :     0.982921
      dz2     :     0.032095  d :     0.095087
      dxz     :     0.019643
      dyz     :     0.020131
      dx2y2   :     0.009712
      dxy     :     0.013506
      f0      :     0.001676  f :     0.007164
      f+1     :     0.000917
      f-1     :     0.000992
      f+2     :     0.001082
      f-2     :     0.001330
      f+3     :     0.000757
      f-3     :     0.000410
 61 H s       :     0.815016  s :     0.815016
      pz      :     0.003687  p :     0.022002
      px      :     0.006641
      py      :     0.011674
 62 C s       :     3.181047  s :     3.181047
      pz      :     0.969855  p :     2.848802
      px      :     0.948114
      py      :     0.930832
      dz2     :     0.018246  d :     0.093492
      dxz     :     0.013193
      dyz     :     0.030241
      dx2y2   :     0.017813
      dxy     :     0.013998
      f0      :     0.001377  f :     0.007221
      f+1     :     0.000622
      f-1     :     0.000970
      f+2     :     0.001015
      f-2     :     0.001169
      f+3     :     0.000578
      f-3     :     0.001490
 63 H s       :     0.811550  s :     0.811550
      pz      :     0.010527  p :     0.022146
      px      :     0.004201
      py      :     0.007418
 64 C s       :     3.208451  s :     3.208451
      pz      :     0.971463  p :     2.878844
      px      :     0.979396
      py      :     0.927986
      dz2     :     0.018543  d :     0.099323
      dxz     :     0.019101
      dyz     :     0.026508
      dx2y2   :     0.017118
      dxy     :     0.018054
      f0      :     0.001309  f :     0.007365
      f+1     :     0.000890
      f-1     :     0.000707
      f+2     :     0.000678
      f-2     :     0.001593
      f+3     :     0.000633
      f-3     :     0.001555
 65 H s       :     0.781852  s :     0.781852
      pz      :     0.011678  p :     0.023823
      px      :     0.006936
      py      :     0.005208
 66 H s       :     0.774692  s :     0.774692
      pz      :     0.023698  p :     0.042216
      px      :     0.008604
      py      :     0.009913
 67 O s       :     3.852342  s :     3.852342
      pz      :     1.339314  p :     4.720640
      px      :     1.659196
      py      :     1.722130
      dz2     :     0.009180  d :     0.025339
      dxz     :     0.007687
      dyz     :     0.006591
      dx2y2   :     0.000927
      dxy     :     0.000954
      f0      :     0.000586  f :     0.001677
      f+1     :     0.000450
      f-1     :     0.000418
      f+2     :     0.000101
      f-2     :     0.000099
      f+3     :     0.000010
      f-3     :     0.000013
 68 C s       :     3.063787  s :     3.063787
      pz      :     0.739792  p :     2.263026
      px      :     0.754534
      py      :     0.768700
      dz2     :     0.065188  d :     0.260081
      dxz     :     0.065732
      dyz     :     0.068724
      dx2y2   :     0.031598
      dxy     :     0.028839
      f0      :     0.004414  f :     0.025812
      f+1     :     0.004371
      f-1     :     0.007514
      f+2     :     0.003205
      f-2     :     0.002959
      f+3     :     0.001605
      f-3     :     0.001744
 69 C s       :     3.213591  s :     3.213591
      pz      :     0.782459  p :     2.470657
      px      :     0.858121
      py      :     0.830077
      dz2     :     0.030227  d :     0.130787
      dxz     :     0.020316
      dyz     :     0.032737
      dx2y2   :     0.021215
      dxy     :     0.026292
      f0      :     0.001280  f :     0.009888
      f+1     :     0.001005
      f-1     :     0.001939
      f+2     :     0.001347
      f-2     :     0.001900
      f+3     :     0.001305
      f-3     :     0.001112
 70 C s       :     3.245057  s :     3.245057
      pz      :     0.941144  p :     2.888015
      px      :     0.962902
      py      :     0.983970
      dz2     :     0.020031  d :     0.099432
      dxz     :     0.019021
      dyz     :     0.023936
      dx2y2   :     0.023360
      dxy     :     0.013083
      f0      :     0.001168  f :     0.007277
      f+1     :     0.000962
      f-1     :     0.000835
      f+2     :     0.001174
      f-2     :     0.001330
      f+3     :     0.000951
      f-3     :     0.000857
 71 H s       :     0.833856  s :     0.833856
      pz      :     0.006199  p :     0.022626
      px      :     0.004704
      py      :     0.011723
 72 C s       :     3.185511  s :     3.185511
      pz      :     0.975024  p :     2.869519
      px      :     0.958863
      py      :     0.935632
      dz2     :     0.017208  d :     0.094567
      dxz     :     0.016029
      dyz     :     0.017637
      dx2y2   :     0.022780
      dxy     :     0.020913
      f0      :     0.000310  f :     0.007200
      f+1     :     0.000948
      f-1     :     0.001416
      f+2     :     0.000889
      f-2     :     0.001329
      f+3     :     0.001308
      f-3     :     0.001001
 73 H s       :     0.823168  s :     0.823168
      pz      :     0.010799  p :     0.022021
      px      :     0.006845
      py      :     0.004376
 74 C s       :     3.176782  s :     3.176782
      pz      :     0.938589  p :     2.861037
      px      :     0.968338
      py      :     0.954110
      dz2     :     0.022877  d :     0.094088
      dxz     :     0.013538
      dyz     :     0.024243
      dx2y2   :     0.012430
      dxy     :     0.021000
      f0      :     0.001090  f :     0.007166
      f+1     :     0.000593
      f-1     :     0.001391
      f+2     :     0.001036
      f-2     :     0.001465
      f+3     :     0.000802
      f-3     :     0.000788
 75 H s       :     0.820874  s :     0.820874
      pz      :     0.005127  p :     0.021967
      px      :     0.009003
      py      :     0.007838
 76 C s       :     3.218426  s :     3.218426
      pz      :     0.949575  p :     2.871203
      px      :     0.947512
      py      :     0.974116
      dz2     :     0.019152  d :     0.093887
      dxz     :     0.018328
      dyz     :     0.021499
      dx2y2   :     0.022541
      dxy     :     0.012367
      f0      :     0.001158  f :     0.007187
      f+1     :     0.000959
      f-1     :     0.000822
      f+2     :     0.001225
      f-2     :     0.001275
      f+3     :     0.000898
      f-3     :     0.000850
 77 H s       :     0.826170  s :     0.826170
      pz      :     0.006309  p :     0.022026
      px      :     0.004399
      py      :     0.011318
 78 C s       :     3.207268  s :     3.207268
      pz      :     0.954879  p :     2.869891
      px      :     0.970906
      py      :     0.944106
      dz2     :     0.019273  d :     0.100631
      dxz     :     0.017392
      dyz     :     0.018732
      dx2y2   :     0.024050
      dxy     :     0.021184
      f0      :     0.000306  f :     0.007299
      f+1     :     0.000942
      f-1     :     0.001431
      f+2     :     0.000915
      f-2     :     0.001295
      f+3     :     0.001322
      f-3     :     0.001088
 79 H s       :     0.839523  s :     0.839523
      pz      :     0.011452  p :     0.023100
      px      :     0.007172
      py      :     0.004476
 80 O s       :     3.846262  s :     3.846262
      pz      :     1.644634  p :     4.766253
      px      :     1.626723
      py      :     1.494896
      dz2     :     0.005097  d :     0.026215
      dxz     :     0.004726
      dyz     :     0.007174
      dx2y2   :     0.005019
      dxy     :     0.004198
      f0      :     0.000205  f :     0.001669
      f+1     :     0.000146
      f-1     :     0.000363
      f+2     :     0.000349
      f-2     :     0.000333
      f+3     :     0.000116
      f-3     :     0.000156
 81 H s       :     0.671489  s :     0.671489
      pz      :     0.009358  p :     0.039769
      px      :     0.008226
      py      :     0.022185


                     *******************************
                     * LOEWDIN POPULATION ANALYSIS *
                     *******************************

----------------------
LOEWDIN ATOMIC CHARGES
----------------------
   0 O :    0.089479
   1 O :    0.170704
   2 N :    0.232849
   3 N :    0.338457
   4 C :   -0.422623
   5 C :   -0.142953
   6 H :    0.197659
   7 C :   -0.153884
   8 C :   -0.113067
   9 H :    0.157532
  10 C :   -0.139021
  11 H :    0.157686
  12 C :   -0.132994
  13 H :    0.157204
  14 C :   -0.140504
  15 H :    0.157591
  16 C :   -0.097476
  17 H :    0.164551
  18 C :   -0.382757
  19 C :   -0.263111
  20 H :    0.133229
  21 H :    0.137852
  22 H :    0.132396
  23 C :   -0.265566
  24 H :    0.127387
  25 H :    0.135402
  26 H :    0.127424
  27 C :   -0.262881
  28 H :    0.135806
  29 H :    0.127632
  30 H :    0.130719
  31 C :   -0.116289
  32 C :   -0.049441
  33 C :   -0.098218
  34 H :    0.168618
  35 C :   -0.130247
  36 H :    0.159804
  37 C :   -0.136854
  38 H :    0.160405
  39 C :   -0.105643
  40 H :    0.168029
  41 C :   -0.311373
  42 C :   -0.267498
  43 H :    0.130639
  44 H :    0.134584
  45 H :    0.128788
  46 C :   -0.250998
  47 H :    0.132278
  48 H :    0.135196
  49 H :    0.125829
  50 C :   -0.256796
  51 H :    0.120250
  52 H :    0.136275
  53 H :    0.135049
  54 C :   -0.289233
  55 C :   -0.143270
  56 C :   -0.085922
  57 H :    0.166977
  58 C :   -0.134113
  59 H :    0.159880
  60 C :   -0.122965
  61 H :    0.159295
  62 C :   -0.133233
  63 H :    0.159725
  64 C :   -0.104025
  65 H :    0.157925
  66 H :    0.229084
  67 O :   -0.071215
  68 C :   -0.620739
  69 C :   -0.139027
  70 C :   -0.114580
  71 H :    0.154752
  72 C :   -0.152189
  73 H :    0.154310
  74 C :   -0.147123
  75 H :    0.154420
  76 C :   -0.152345
  77 H :    0.154127
  78 C :   -0.111342
  79 H :    0.157465
  80 O :   -0.113544
  81 H :    0.219792

-------------------------------
LOEWDIN REDUCED ORBITAL CHARGES
-------------------------------
  0 O s       :     3.380520  s :     3.380520
      pz      :     1.468819  p :     4.456012
      px      :     1.511834
      py      :     1.475359
      dz2     :     0.008652  d :     0.068157
      dxz     :     0.002738
      dyz     :     0.017479
      dx2y2   :     0.022615
      dxy     :     0.016673
      f0      :     0.000515  f :     0.005831
      f+1     :     0.000081
      f-1     :     0.001041
      f+2     :     0.001094
      f-2     :     0.000297
      f+3     :     0.001381
      f-3     :     0.001422
  1 O s       :     3.375465  s :     3.375465
      pz      :     1.444091  p :     4.376853
      px      :     1.372408
      py      :     1.560354
      dz2     :     0.016060  d :     0.070488
      dxz     :     0.022708
      dyz     :     0.013492
      dx2y2   :     0.008261
      dxy     :     0.009967
      f0      :     0.000832  f :     0.006490
      f+1     :     0.001808
      f-1     :     0.000619
      f+2     :     0.001197
      f-2     :     0.001349
      f+3     :     0.000332
      f-3     :     0.000353
  2 N s       :     2.909425  s :     2.909425
      pz      :     1.266262  p :     3.623875
      px      :     1.224034
      py      :     1.133580
      dz2     :     0.035479  d :     0.219146
      dxz     :     0.045794
      dyz     :     0.033623
      dx2y2   :     0.064095
      dxy     :     0.040155
      f0      :     0.001484  f :     0.014705
      f+1     :     0.002219
      f-1     :     0.001758
      f+2     :     0.002819
      f-2     :     0.002308
      f+3     :     0.002244
      f-3     :     0.001872
  3 N s       :     2.910916  s :     2.910916
      pz      :     1.164456  p :     3.473209
      px      :     1.150908
      py      :     1.157846
      dz2     :     0.037900  d :     0.261130
      dxz     :     0.055447
      dyz     :     0.057449
      dx2y2   :     0.048541
      dxy     :     0.061792
      f0      :     0.001421  f :     0.016287
      f+1     :     0.002781
      f-1     :     0.002141
      f+2     :     0.002194
      f-2     :     0.002351
      f+3     :     0.003004
      f-3     :     0.002395
  4 C s       :     2.724578  s :     2.724578
      pz      :     0.831359  p :     2.662293
      px      :     0.869671
      py      :     0.961263
      dz2     :     0.156803  d :     0.901049
      dxz     :     0.084354
      dyz     :     0.221454
      dx2y2   :     0.180186
      dxy     :     0.258251
      f0      :     0.014290  f :     0.134703
      f+1     :     0.010701
      f-1     :     0.018932
      f+2     :     0.024150
      f-2     :     0.014438
      f+3     :     0.033046
      f-3     :     0.019146
  5 C s       :     2.726473  s :     2.726473
      pz      :     1.019105  p :     2.841405
      px      :     0.864260
      py      :     0.958040
      dz2     :     0.080163  d :     0.515221
      dxz     :     0.093513
      dyz     :     0.095497
      dx2y2   :     0.096525
      dxy     :     0.149523
      f0      :     0.005729  f :     0.059854
      f+1     :     0.007021
      f-1     :     0.008640
      f+2     :     0.005918
      f-2     :     0.008472
      f+3     :     0.011749
      f-3     :     0.012325
  6 H s       :     0.738303  s :     0.738303
      pz      :     0.034037  p :     0.064037
      px      :     0.017017
      py      :     0.012983
  7 C s       :     2.698034  s :     2.698034
      pz      :     1.027712  p :     2.874224
      px      :     0.882059
      py      :     0.964453
      dz2     :     0.130859  d :     0.523388
      dxz     :     0.077880
      dyz     :     0.173663
      dx2y2   :     0.071392
      dxy     :     0.069594
      f0      :     0.007521  f :     0.058237
      f+1     :     0.005424
      f-1     :     0.020358
      f+2     :     0.006266
      f-2     :     0.007650
      f+3     :     0.005406
      f-3     :     0.005611
  8 C s       :     2.758403  s :     2.758403
      pz      :     1.019984  p :     2.920280
      px      :     0.870007
      py      :     1.030289
      dz2     :     0.092948  d :     0.391050
      dxz     :     0.059712
      dyz     :     0.143228
      dx2y2   :     0.054807
      dxy     :     0.040356
      f0      :     0.007534  f :     0.043334
      f+1     :     0.006045
      f-1     :     0.012623
      f+2     :     0.004648
      f-2     :     0.004034
      f+3     :     0.003780
      f-3     :     0.004669
  9 H s       :     0.773291  s :     0.773291
      pz      :     0.021718  p :     0.069177
      px      :     0.012693
      py      :     0.034766
 10 C s       :     2.763555  s :     2.763555
      pz      :     0.988262  p :     2.942210
      px      :     0.888253
      py      :     1.065694
      dz2     :     0.109529  d :     0.389916
      dxz     :     0.024893
      dyz     :     0.101935
      dx2y2   :     0.077138
      dxy     :     0.076421
      f0      :     0.003634  f :     0.043340
      f+1     :     0.001442
      f-1     :     0.013902
      f+2     :     0.006118
      f-2     :     0.007452
      f+3     :     0.004536
      f-3     :     0.006255
 11 H s       :     0.781928  s :     0.781928
      pz      :     0.034842  p :     0.060386
      px      :     0.014829
      py      :     0.010715
 12 C s       :     2.765981  s :     2.765981
      pz      :     1.042712  p :     2.931274
      px      :     0.876160
      py      :     1.012402
      dz2     :     0.104423  d :     0.392318
      dxz     :     0.063138
      dyz     :     0.137108
      dx2y2   :     0.047799
      dxy     :     0.039849
      f0      :     0.007126  f :     0.043421
      f+1     :     0.005201
      f-1     :     0.013866
      f+2     :     0.004881
      f-2     :     0.005122
      f+3     :     0.003565
      f-3     :     0.003660
 13 H s       :     0.782599  s :     0.782599
      pz      :     0.015632  p :     0.060197
      px      :     0.013709
      py      :     0.030856
 14 C s       :     2.763937  s :     2.763937
      pz      :     1.033994  p :     2.945581
      px      :     0.897886
      py      :     1.013701
      dz2     :     0.090709  d :     0.387743
      dxz     :     0.056607
      dyz     :     0.148997
      dx2y2   :     0.052512
      dxy     :     0.038917
      f0      :     0.007209  f :     0.043243
      f+1     :     0.005731
      f-1     :     0.013003
      f+2     :     0.004648
      f-2     :     0.004305
      f+3     :     0.003669
      f-3     :     0.004677
 15 H s       :     0.781968  s :     0.781968
      pz      :     0.018385  p :     0.060441
      px      :     0.013025
      py      :     0.029031
 16 C s       :     2.756954  s :     2.756954
      pz      :     0.981301  p :     2.904872
      px      :     0.873752
      py      :     1.049819
      dz2     :     0.104121  d :     0.392405
      dxz     :     0.027532
      dyz     :     0.102822
      dx2y2   :     0.074896
      dxy     :     0.083034
      f0      :     0.003448  f :     0.043245
      f+1     :     0.001561
      f-1     :     0.013378
      f+2     :     0.006093
      f-2     :     0.007877
      f+3     :     0.004655
      f-3     :     0.006233
 17 H s       :     0.774357  s :     0.774357
      pz      :     0.035470  p :     0.061091
      px      :     0.015055
      py      :     0.010566
 18 C s       :     2.698538  s :     2.698538
      pz      :     0.973111  p :     2.881639
      px      :     0.920205
      py      :     0.988323
      dz2     :     0.114186  d :     0.716681
      dxz     :     0.157386
      dyz     :     0.167080
      dx2y2   :     0.117653
      dxy     :     0.160376
      f0      :     0.009524  f :     0.085900
      f+1     :     0.013966
      f-1     :     0.012880
      f+2     :     0.013888
      f-2     :     0.011302
      f+3     :     0.011621
      f-3     :     0.012717
 19 C s       :     2.827219  s :     2.827219
      pz      :     1.054124  p :     3.152675
      px      :     1.058027
      py      :     1.040523
      dz2     :     0.023646  d :     0.258721
      dxz     :     0.064332
      dyz     :     0.073898
      dx2y2   :     0.033415
      dxy     :     0.063430
      f0      :     0.003416  f :     0.024497
      f+1     :     0.002801
      f-1     :     0.004138
      f+2     :     0.002864
      f-2     :     0.004070
      f+3     :     0.002890
      f-3     :     0.004317
 20 H s       :     0.804062  s :     0.804062
      pz      :     0.023107  p :     0.062709
      px      :     0.022020
      py      :     0.017583
 21 H s       :     0.799530  s :     0.799530
      pz      :     0.019383  p :     0.062618
      px      :     0.025762
      py      :     0.017473
 22 H s       :     0.804941  s :     0.804941
      pz      :     0.021674  p :     0.062664
      px      :     0.017199
      py      :     0.023792
 23 C s       :     2.826031  s :     2.826031
      pz      :     1.047175  p :     3.159301
      px      :     1.064798
      py      :     1.047329
      dz2     :     0.031040  d :     0.256067
      dxz     :     0.070809
      dyz     :     0.061526
      dx2y2   :     0.026424
      dxy     :     0.066269
      f0      :     0.004261  f :     0.024167
      f+1     :     0.002204
      f-1     :     0.004100
      f+2     :     0.003036
      f-2     :     0.004330
      f+3     :     0.002666
      f-3     :     0.003568
 24 H s       :     0.808118  s :     0.808118
      pz      :     0.020176  p :     0.064495
      px      :     0.019742
      py      :     0.024577
 25 H s       :     0.802126  s :     0.802126
      pz      :     0.019271  p :     0.062472
      px      :     0.025535
      py      :     0.017666
 26 H s       :     0.809209  s :     0.809209
      pz      :     0.022753  p :     0.063367
      px      :     0.022712
      py      :     0.017903
 27 C s       :     2.826556  s :     2.826556
      pz      :     1.046645  p :     3.155898
      px      :     1.045887
      py      :     1.063367
      dz2     :     0.025047  d :     0.256274
      dxz     :     0.065454
      dyz     :     0.077286
      dx2y2   :     0.031015
      dxy     :     0.057474
      f0      :     0.004088  f :     0.024152
      f+1     :     0.003353
      f-1     :     0.002384
      f+2     :     0.003763
      f-2     :     0.004189
      f+3     :     0.003803
      f-3     :     0.002572
 28 H s       :     0.801708  s :     0.801708
      pz      :     0.019135  p :     0.062486
      px      :     0.025466
      py      :     0.017885
 29 H s       :     0.807970  s :     0.807970
      pz      :     0.019966  p :     0.064397
      px      :     0.019598
      py      :     0.024834
 30 H s       :     0.806772  s :     0.806772
      pz      :     0.021821  p :     0.062508
      px      :     0.016838
      py      :     0.023850
 31 C s       :     2.703838  s :     2.703838
      pz      :     0.949201  p :     2.798115
      px      :     0.942206
      py      :     0.906708
      dz2     :     0.101628  d :     0.548595
      dxz     :     0.159154
      dyz     :     0.071917
      dx2y2   :     0.092137
      dxy     :     0.123759
      f0      :     0.009236  f :     0.065741
      f+1     :     0.010948
      f-1     :     0.006634
      f+2     :     0.011456
      f-2     :     0.009202
      f+3     :     0.007924
      f-3     :     0.010341
 32 C s       :     2.708063  s :     2.708063
      pz      :     0.930244  p :     2.791917
      px      :     0.990283
      py      :     0.871390
      dz2     :     0.105535  d :     0.495771
      dxz     :     0.129394
      dyz     :     0.065318
      dx2y2   :     0.098798
      dxy     :     0.096726
      f0      :     0.008055  f :     0.053690
      f+1     :     0.008878
      f-1     :     0.005423
      f+2     :     0.010592
      f-2     :     0.006084
      f+3     :     0.005810
      f-3     :     0.008847
 33 C s       :     2.749777  s :     2.749777
      pz      :     0.997650  p :     2.915710
      px      :     0.986336
      py      :     0.931723
      dz2     :     0.104046  d :     0.390056
      dxz     :     0.084692
      dyz     :     0.075158
      dx2y2   :     0.084237
      dxy     :     0.041923
      f0      :     0.005896  f :     0.042675
      f+1     :     0.007421
      f-1     :     0.006940
      f+2     :     0.008040
      f-2     :     0.006494
      f+3     :     0.004244
      f-3     :     0.003640
 34 H s       :     0.766601  s :     0.766601
      pz      :     0.013732  p :     0.064780
      px      :     0.038004
      py      :     0.013044
 35 C s       :     2.761834  s :     2.761834
      pz      :     0.982066  p :     2.926325
      px      :     1.037957
      py      :     0.906301
      dz2     :     0.067771  d :     0.397499
      dxz     :     0.133175
      dyz     :     0.047016
      dx2y2   :     0.061164
      dxy     :     0.088374
      f0      :     0.007782  f :     0.044589
      f+1     :     0.006493
      f-1     :     0.005160
      f+2     :     0.008280
      f-2     :     0.004538
      f+3     :     0.004754
      f-3     :     0.007581
 36 H s       :     0.780106  s :     0.780106
      pz      :     0.020298  p :     0.060091
      px      :     0.021148
      py      :     0.018644
 37 C s       :     2.759905  s :     2.759905
      pz      :     0.963259  p :     2.938291
      px      :     1.054462
      py      :     0.920571
      dz2     :     0.066656  d :     0.393701
      dxz     :     0.113518
      dyz     :     0.040718
      dx2y2   :     0.081106
      dxy     :     0.091703
      f0      :     0.004651  f :     0.044957
      f+1     :     0.008137
      f-1     :     0.004535
      f+2     :     0.008686
      f-2     :     0.005256
      f+3     :     0.005378
      f-3     :     0.008314
 38 H s       :     0.779052  s :     0.779052
      pz      :     0.028249  p :     0.060543
      px      :     0.014618
      py      :     0.017677
 39 C s       :     2.751701  s :     2.751701
      pz      :     0.987285  p :     2.915895
      px      :     1.002531
      py      :     0.926078
      dz2     :     0.111170  d :     0.393500
      dxz     :     0.078567
      dyz     :     0.072987
      dx2y2   :     0.085752
      dxy     :     0.045024
      f0      :     0.006424  f :     0.044547
      f+1     :     0.007863
      f-1     :     0.007019
      f+2     :     0.007833
      f-2     :     0.006831
      f+3     :     0.004941
      f-3     :     0.003636
 40 H s       :     0.766926  s :     0.766926
      pz      :     0.013332  p :     0.065045
      px      :     0.038226
      py      :     0.013487
 41 C s       :     2.685391  s :     2.685391
      pz      :     0.954901  p :     2.919708
      px      :     0.978427
      py      :     0.986380
      dz2     :     0.127565  d :     0.637642
      dxz     :     0.122667
      dyz     :     0.128482
      dx2y2   :     0.147257
      dxy     :     0.111672
      f0      :     0.011942  f :     0.068633
      f+1     :     0.007889
      f-1     :     0.007972
      f+2     :     0.012711
      f-2     :     0.007674
      f+3     :     0.009623
      f-3     :     0.010822
 42 C s       :     2.824399  s :     2.824399
      pz      :     1.071505  p :     3.143535
      px      :     1.004072
      py      :     1.067958
      dz2     :     0.041970  d :     0.275154
      dxz     :     0.075038
      dyz     :     0.032061
      dx2y2   :     0.055138
      dxy     :     0.070947
      f0      :     0.002090  f :     0.024409
      f+1     :     0.003483
      f-1     :     0.003058
      f+2     :     0.003331
      f-2     :     0.002798
      f+3     :     0.003864
      f-3     :     0.005786
 43 H s       :     0.806639  s :     0.806639
      pz      :     0.028883  p :     0.062722
      px      :     0.015611
      py      :     0.018227
 44 H s       :     0.803124  s :     0.803124
      pz      :     0.028445  p :     0.062292
      px      :     0.015573
      py      :     0.018274
 45 H s       :     0.808020  s :     0.808020
      pz      :     0.013750  p :     0.063192
      px      :     0.014578
      py      :     0.034864
 46 C s       :     2.820364  s :     2.820364
      pz      :     1.019228  p :     3.140224
      px      :     1.065277
      py      :     1.055719
      dz2     :     0.072026  d :     0.266032
      dxz     :     0.059248
      dyz     :     0.042741
      dx2y2   :     0.075926
      dxy     :     0.016092
      f0      :     0.003960  f :     0.024378
      f+1     :     0.004321
      f-1     :     0.004547
      f+2     :     0.002815
      f-2     :     0.004530
      f+3     :     0.002377
      f-3     :     0.001828
 47 H s       :     0.805391  s :     0.805391
      pz      :     0.012925  p :     0.062331
      px      :     0.014711
      py      :     0.034695
 48 H s       :     0.802375  s :     0.802375
      pz      :     0.026427  p :     0.062430
      px      :     0.019631
      py      :     0.016372
 49 H s       :     0.806353  s :     0.806353
      pz      :     0.014488  p :     0.067818
      px      :     0.038905
      py      :     0.014425
 50 C s       :     2.818406  s :     2.818406
      pz      :     1.068916  p :     3.147258
      px      :     1.069996
      py      :     1.008345
      dz2     :     0.031811  d :     0.266491
      dxz     :     0.031313
      dyz     :     0.080682
      dx2y2   :     0.061969
      dxy     :     0.060716
      f0      :     0.002752  f :     0.024642
      f+1     :     0.001661
      f-1     :     0.004081
      f+2     :     0.003677
      f-2     :     0.002824
      f+3     :     0.005487
      f-3     :     0.004158
 51 H s       :     0.810763  s :     0.810763
      pz      :     0.017931  p :     0.068986
      px      :     0.036489
      py      :     0.014566
 52 H s       :     0.800970  s :     0.800970
      pz      :     0.024166  p :     0.062755
      px      :     0.022930
      py      :     0.015659
 53 H s       :     0.801981  s :     0.801981
      pz      :     0.030926  p :     0.062970
      px      :     0.014364
      py      :     0.017680
 54 C s       :     2.761221  s :     2.761221
      pz      :     0.835540  p :     2.574750
      px      :     0.831473
      py      :     0.907737
      dz2     :     0.160980  d :     0.828739
      dxz     :     0.159639
      dyz     :     0.209119
      dx2y2   :     0.127148
      dxy     :     0.171853
      f0      :     0.022651  f :     0.124523
      f+1     :     0.019082
      f-1     :     0.013326
      f+2     :     0.024251
      f-2     :     0.021445
      f+3     :     0.011087
      f-3     :     0.012680
 55 C s       :     2.700900  s :     2.700900
      pz      :     1.037120  p :     2.881506
      px      :     0.911552
      py      :     0.932834
      dz2     :     0.147648  d :     0.503593
      dxz     :     0.091776
      dyz     :     0.119068
      dx2y2   :     0.065502
      dxy     :     0.079599
      f0      :     0.012744  f :     0.057271
      f+1     :     0.006466
      f-1     :     0.008734
      f+2     :     0.008465
      f-2     :     0.010031
      f+3     :     0.005779
      f-3     :     0.005051
 56 C s       :     2.756101  s :     2.756101
      pz      :     0.981709  p :     2.896477
      px      :     0.921714
      py      :     0.993054
      dz2     :     0.076939  d :     0.389744
      dxz     :     0.053487
      dyz     :     0.127965
      dx2y2   :     0.071643
      dxy     :     0.059710
      f0      :     0.009351  f :     0.043600
      f+1     :     0.005195
      f-1     :     0.005938
      f+2     :     0.005275
      f-2     :     0.007075
      f+3     :     0.004770
      f-3     :     0.005996
 57 H s       :     0.771646  s :     0.771646
      pz      :     0.028573  p :     0.061377
      px      :     0.012189
      py      :     0.020615
 58 C s       :     2.763328  s :     2.763328
      pz      :     1.000068  p :     2.941138
      px      :     0.922352
      py      :     1.018719
      dz2     :     0.080878  d :     0.386258
      dxz     :     0.069112
      dyz     :     0.105917
      dx2y2   :     0.067371
      dxy     :     0.062981
      f0      :     0.009081  f :     0.043388
      f+1     :     0.004756
      f-1     :     0.006223
      f+2     :     0.004642
      f-2     :     0.007730
      f+3     :     0.004867
      f-3     :     0.006089
 59 H s       :     0.779564  s :     0.779564
      pz      :     0.028800  p :     0.060557
      px      :     0.018603
      py      :     0.013153
 60 C s       :     2.766057  s :     2.766057
      pz      :     1.047444  p :     2.922955
      px      :     0.905834
      py      :     0.969676
      dz2     :     0.132215  d :     0.390649
      dxz     :     0.079361
      dyz     :     0.090029
      dx2y2   :     0.034244
      dxy     :     0.054799
      f0      :     0.009533  f :     0.043305
      f+1     :     0.005951
      f-1     :     0.007527
      f+2     :     0.007474
      f-2     :     0.008077
      f+3     :     0.003206
      f-3     :     0.001536
 61 H s       :     0.780443  s :     0.780443
      pz      :     0.010934  p :     0.060262
      px      :     0.018235
      py      :     0.031094
 62 C s       :     2.763005  s :     2.763005
      pz      :     1.001208  p :     2.939624
      px      :     0.934870
      py      :     1.003546
      dz2     :     0.079120  d :     0.387263
      dxz     :     0.052672
      dyz     :     0.126820
      dx2y2   :     0.066553
      dxy     :     0.062098
      f0      :     0.009186  f :     0.043341
      f+1     :     0.005183
      f-1     :     0.005836
      f+2     :     0.005062
      f-2     :     0.007169
      f+3     :     0.004843
      f-3     :     0.006062
 63 H s       :     0.779671  s :     0.779671
      pz      :     0.028203  p :     0.060604
      px      :     0.012195
      py      :     0.020206
 64 C s       :     2.757812  s :     2.757812
      pz      :     0.991247  p :     2.913882
      px      :     0.907035
      py      :     1.015600
      dz2     :     0.078849  d :     0.388551
      dxz     :     0.068802
      dyz     :     0.107917
      dx2y2   :     0.066200
      dxy     :     0.066783
      f0      :     0.008928  f :     0.043779
      f+1     :     0.004824
      f-1     :     0.006429
      f+2     :     0.004745
      f-2     :     0.007888
      f+3     :     0.004825
      f-3     :     0.006140
 65 H s       :     0.777130  s :     0.777130
      pz      :     0.031041  p :     0.064944
      px      :     0.019263
      py      :     0.014640
 66 H s       :     0.660937  s :     0.660937
      pz      :     0.060743  p :     0.109980
      px      :     0.022744
      py      :     0.026492
 67 O s       :     3.410434  s :     3.410434
      pz      :     1.472316  p :     4.594488
      px      :     1.541404
      py      :     1.580768
      dz2     :     0.025094  d :     0.061067
      dxz     :     0.017498
      dyz     :     0.015037
      dx2y2   :     0.001899
      dxy     :     0.001540
      f0      :     0.001848  f :     0.005226
      f+1     :     0.001484
      f-1     :     0.001270
      f+2     :     0.000321
      f-2     :     0.000263
      f+3     :     0.000022
      f-3     :     0.000018
 68 C s       :     2.755297  s :     2.755297
      pz      :     0.955233  p :     2.682720
      px      :     0.849948
      py      :     0.877539
      dz2     :     0.288176  d :     1.020503
      dxz     :     0.229513
      dyz     :     0.271487
      dx2y2   :     0.107765
      dxy     :     0.123560
      f0      :     0.027874  f :     0.162219
      f+1     :     0.027298
      f-1     :     0.046125
      f+2     :     0.022127
      f-2     :     0.018116
      f+3     :     0.010661
      f-3     :     0.010020
 69 C s       :     2.716847  s :     2.716847
      pz      :     0.976513  p :     2.873544
      px      :     0.916554
      py      :     0.980476
      dz2     :     0.107558  d :     0.493661
      dxz     :     0.083576
      dyz     :     0.120337
      dx2y2   :     0.077709
      dxy     :     0.104481
      f0      :     0.006467  f :     0.054975
      f+1     :     0.006341
      f-1     :     0.011485
      f+2     :     0.008475
      f-2     :     0.008070
      f+3     :     0.008056
      f-3     :     0.006080
 70 C s       :     2.759627  s :     2.759627
      pz      :     0.976603  p :     2.922463
      px      :     0.969452
      py      :     0.976408
      dz2     :     0.075981  d :     0.389476
      dxz     :     0.079228
      dyz     :     0.093513
      dx2y2   :     0.083530
      dxy     :     0.057224
      f0      :     0.006602  f :     0.043014
      f+1     :     0.006375
      f-1     :     0.006466
      f+2     :     0.005915
      f-2     :     0.006456
      f+3     :     0.006207
      f-3     :     0.004994
 71 H s       :     0.783772  s :     0.783772
      pz      :     0.017076  p :     0.061476
      px      :     0.013272
      py      :     0.031128
 72 C s       :     2.765343  s :     2.765343
      pz      :     0.960365  p :     2.952548
      px      :     0.964604
      py      :     1.027580
      dz2     :     0.066959  d :     0.391157
      dxz     :     0.066643
      dyz     :     0.077372
      dx2y2   :     0.089912
      dxy     :     0.090270
      f0      :     0.002647  f :     0.043140
      f+1     :     0.004469
      f-1     :     0.009241
      f+2     :     0.006522
      f-2     :     0.006392
      f+3     :     0.008834
      f-3     :     0.005036
 73 H s       :     0.785480  s :     0.785480
      pz      :     0.028745  p :     0.060210
      px      :     0.018798
      py      :     0.012667
 74 C s       :     2.766788  s :     2.766788
      pz      :     1.001407  p :     2.944037
      px      :     0.941728
      py      :     1.000902
      dz2     :     0.090970  d :     0.393035
      dxz     :     0.062039
      dyz     :     0.102647
      dx2y2   :     0.049820
      dxy     :     0.087560
      f0      :     0.005730  f :     0.043264
      f+1     :     0.005071
      f-1     :     0.009004
      f+2     :     0.007292
      f-2     :     0.006170
      f+3     :     0.005577
      f-3     :     0.004420
 75 H s       :     0.785369  s :     0.785369
      pz      :     0.014536  p :     0.060210
      px      :     0.024268
      py      :     0.021406
 76 C s       :     2.764857  s :     2.764857
      pz      :     0.995251  p :     2.952565
      px      :     0.979402
      py      :     0.977912
      dz2     :     0.075418  d :     0.391687
      dxz     :     0.080760
      dyz     :     0.093814
      dx2y2   :     0.085902
      dxy     :     0.055792
      f0      :     0.006482  f :     0.043236
      f+1     :     0.006276
      f-1     :     0.006579
      f+2     :     0.006158
      f-2     :     0.006638
      f+3     :     0.006122
      f-3     :     0.004981
 77 H s       :     0.785646  s :     0.785646
      pz      :     0.017500  p :     0.060227
      px      :     0.012683
      py      :     0.030044
 78 C s       :     2.757950  s :     2.757950
      pz      :     0.955640  p :     2.919870
      px      :     0.950129
      py      :     1.014101
      dz2     :     0.067400  d :     0.390338
      dxz     :     0.067920
      dyz     :     0.078145
      dx2y2   :     0.088659
      dxy     :     0.088214
      f0      :     0.002667  f :     0.043184
      f+1     :     0.004591
      f-1     :     0.009255
      f+2     :     0.006520
      f-2     :     0.006442
      f+3     :     0.008623
      f-3     :     0.005087
 79 H s       :     0.780058  s :     0.780058
      pz      :     0.030339  p :     0.062477
      px      :     0.019504
      py      :     0.012634
 80 O s       :     3.422837  s :     3.422837
      pz      :     1.595175  p :     4.624902
      px      :     1.533204
      py      :     1.496523
      dz2     :     0.013342  d :     0.060558
      dxz     :     0.009239
      dyz     :     0.018537
      dx2y2   :     0.008334
      dxy     :     0.011105
      f0      :     0.000694  f :     0.005247
      f+1     :     0.000416
      f-1     :     0.001324
      f+2     :     0.000882
      f-2     :     0.001113
      f+3     :     0.000496
      f-3     :     0.000321
 81 H s       :     0.670067  s :     0.670067
      pz      :     0.026151  p :     0.110141
      px      :     0.022388
      py      :     0.061602


                      *****************************
                      * MAYER POPULATION ANALYSIS *
                      *****************************

  NA   - Mulliken gross atomic population
  ZA   - Total nuclear charge
  QA   - Mulliken gross atomic charge
  VA   - Mayer's total valence
  BVA  - Mayer's bonded valence
  FA   - Mayer's free valence

  ATOM       NA         ZA         QA         VA         BVA        FA
  0 O      8.4967     8.0000    -0.4967     2.0297     2.0297     0.0000
  1 O      8.3019     8.0000    -0.3019     2.2217     2.2217    -0.0000
  2 N      7.1736     7.0000    -0.1736     3.2990     3.2990     0.0000
  3 N      6.7579     7.0000     0.2421     3.5402     3.5402     0.0000
  4 C      5.7474     6.0000     0.2526     4.1569     4.1569     0.0000
  5 C      5.9266     6.0000     0.0734     3.7089     3.7089     0.0000
  6 H      0.8042     1.0000     0.1958     0.9779     0.9779     0.0000
  7 C      5.9062     6.0000     0.0938     3.6015     3.6015     0.0000
  8 C      6.2242     6.0000    -0.2242     3.8987     3.8987     0.0000
  9 H      0.8297     1.0000     0.1703     1.0007     1.0007     0.0000
 10 C      6.1862     6.0000    -0.1862     3.9299     3.9299     0.0000
 11 H      0.8476     1.0000     0.1524     0.9692     0.9692    -0.0000
 12 C      6.1329     6.0000    -0.1329     3.8753     3.8753     0.0000
 13 H      0.8397     1.0000     0.1603     0.9593     0.9593    -0.0000
 14 C      6.1729     6.0000    -0.1729     3.8811     3.8811     0.0000
 15 H      0.8412     1.0000     0.1588     0.9623     0.9623     0.0000
 16 C      6.2150     6.0000    -0.2150     3.9729     3.9729     0.0000
 17 H      0.8403     1.0000     0.1597     0.9706     0.9706     0.0000
 18 C      5.8559     6.0000     0.1441     3.9230     3.9230     0.0000
 19 C      6.4376     6.0000    -0.4376     3.8419     3.8419    -0.0000
 20 H      0.8467     1.0000     0.1533     0.9712     0.9712     0.0000
 21 H      0.8487     1.0000     0.1513     0.9744     0.9744    -0.0000
 22 H      0.8501     1.0000     0.1499     0.9714     0.9714    -0.0000
 23 C      6.4273     6.0000    -0.4273     3.8617     3.8617     0.0000
 24 H      0.8549     1.0000     0.1451     0.9854     0.9854     0.0000
 25 H      0.8506     1.0000     0.1494     0.9695     0.9695    -0.0000
 26 H      0.8708     1.0000     0.1292     1.0033     1.0033     0.0000
 27 C      6.4217     6.0000    -0.4217     3.8427     3.8427     0.0000
 28 H      0.8529     1.0000     0.1471     0.9716     0.9716    -0.0000
 29 H      0.8559     1.0000     0.1441     0.9878     0.9878     0.0000
 30 H      0.8623     1.0000     0.1377     0.9780     0.9780     0.0000
 31 C      5.9785     6.0000     0.0215     3.9034     3.9034    -0.0000
 32 C      6.0068     6.0000    -0.0068     3.8048     3.8048    -0.0000
 33 C      6.1323     6.0000    -0.1323     3.7294     3.7294    -0.0000
 34 H      0.8388     1.0000     0.1612     0.9610     0.9610    -0.0000
 35 C      6.2068     6.0000    -0.2068     3.9539     3.9539    -0.0000
 36 H      0.8405     1.0000     0.1595     0.9617     0.9617    -0.0000
 37 C      6.1243     6.0000    -0.1243     3.8439     3.8439    -0.0000
 38 H      0.8371     1.0000     0.1629     0.9598     0.9598    -0.0000
 39 C      6.2684     6.0000    -0.2684     3.9494     3.9494     0.0000
 40 H      0.8342     1.0000     0.1658     0.9934     0.9934     0.0000
 41 C      5.8526     6.0000     0.1474     3.8850     3.8850     0.0000
 42 C      6.4577     6.0000    -0.4577     3.8627     3.8627    -0.0000
 43 H      0.8491     1.0000     0.1509     0.9665     0.9665    -0.0000
 44 H      0.8477     1.0000     0.1523     0.9735     0.9735     0.0000
 45 H      0.8514     1.0000     0.1486     0.9661     0.9661    -0.0000
 46 C      6.4054     6.0000    -0.4054     3.8965     3.8965    -0.0000
 47 H      0.8575     1.0000     0.1425     0.9679     0.9679    -0.0000
 48 H      0.8612     1.0000     0.1388     0.9745     0.9745     0.0000
 49 H      0.8944     1.0000     0.1056     1.0130     1.0130    -0.0000
 50 C      6.4592     6.0000    -0.4592     3.9181     3.9181     0.0000
 51 H      0.9000     1.0000     0.1000     1.0303     1.0303    -0.0000
 52 H      0.8504     1.0000     0.1496     0.9719     0.9719    -0.0000
 53 H      0.8474     1.0000     0.1526     0.9549     0.9549    -0.0000
 54 C      5.5111     6.0000     0.4889     3.8851     3.8851    -0.0000
 55 C      5.9892     6.0000     0.0108     3.6806     3.6806    -0.0000
 56 C      6.2781     6.0000    -0.2781     3.9726     3.9726    -0.0000
 57 H      0.8367     1.0000     0.1633     0.9724     0.9724    -0.0000
 58 C      6.1540     6.0000    -0.1540     3.8735     3.8735    -0.0000
 59 H      0.8373     1.0000     0.1627     0.9612     0.9612    -0.0000
 60 C      6.1385     6.0000    -0.1385     3.9048     3.9048    -0.0000
 61 H      0.8370     1.0000     0.1630     0.9598     0.9598    -0.0000
 62 C      6.1306     6.0000    -0.1306     3.9004     3.9004    -0.0000
 63 H      0.8337     1.0000     0.1663     0.9602     0.9602     0.0000
 64 C      6.1940     6.0000    -0.1940     3.8715     3.8715    -0.0000
 65 H      0.8057     1.0000     0.1943     0.9787     0.9787    -0.0000
 66 H      0.8169     1.0000     0.1831     1.0526     1.0526     0.0000
 67 O      8.6000     8.0000    -0.6000     1.8232     1.8232     0.0000
 68 C      5.6127     6.0000     0.3873     4.1525     4.1525     0.0000
 69 C      5.8249     6.0000     0.1751     3.5268     3.5268     0.0000
 70 C      6.2398     6.0000    -0.2398     3.9588     3.9588    -0.0000
 71 H      0.8565     1.0000     0.1435     0.9974     0.9974    -0.0000
 72 C      6.1568     6.0000    -0.1568     3.8897     3.8897    -0.0000
 73 H      0.8452     1.0000     0.1548     0.9618     0.9618     0.0000
 74 C      6.1391     6.0000    -0.1391     3.8758     3.8758     0.0000
 75 H      0.8428     1.0000     0.1572     0.9594     0.9594     0.0000
 76 C      6.1907     6.0000    -0.1907     3.9235     3.9235    -0.0000
 77 H      0.8482     1.0000     0.1518     0.9639     0.9639    -0.0000
 78 C      6.1851     6.0000    -0.1851     3.9184     3.9184     0.0000
 79 H      0.8626     1.0000     0.1374     0.9724     0.9724    -0.0000
 80 O      8.6404     8.0000    -0.6404     1.8178     1.8178    -0.0000
 81 H      0.7113     1.0000     0.2887     0.9181     0.9181     0.0000

  Mayer bond orders larger than 0.100000
B(  0-O ,  4-C ) :   1.6440 B(  0-O , 54-C ) :   0.1619 B(  1-O , 54-C ) :   2.0376 
B(  2-N ,  4-C ) :   1.4570 B(  2-N , 18-C ) :   0.8787 B(  2-N , 81-H ) :   0.8813 
B(  3-N ,  5-C ) :   0.9143 B(  3-N , 31-C ) :   0.9557 B(  3-N , 54-C ) :   0.7766 
B(  3-N , 66-H ) :   0.8508 B(  4-C ,  5-C ) :   0.9184 B(  5-C ,  6-H ) :   0.9152 
B(  5-C ,  7-C ) :   0.8366 B(  7-C ,  8-C ) :   1.3023 B(  7-C , 16-C ) :   1.3696 
B(  8-C ,  9-H ) :   0.9229 B(  8-C , 10-C ) :   1.4270 B( 10-C , 11-H ) :   0.9857 
B( 10-C , 12-C ) :   1.3820 B( 12-C , 13-H ) :   0.9733 B( 12-C , 14-C ) :   1.3734 
B( 14-C , 15-H ) :   0.9786 B( 14-C , 16-C ) :   1.4131 B( 16-C , 17-H ) :   0.9679 
B( 18-C , 19-C ) :   0.9583 B( 18-C , 23-C ) :   0.9881 B( 18-C , 27-C ) :   0.9796 
B( 19-C , 20-H ) :   0.9640 B( 19-C , 21-H ) :   0.9658 B( 19-C , 22-H ) :   0.9644 
B( 23-C , 24-H ) :   0.9643 B( 23-C , 25-H ) :   0.9579 B( 23-C , 26-H ) :   0.9577 
B( 27-C , 28-H ) :   0.9616 B( 27-C , 29-H ) :   0.9627 B( 27-C , 30-H ) :   0.9638 
B( 31-C , 32-C ) :   1.4070 B( 31-C , 39-C ) :   1.3519 B( 32-C , 33-C ) :   1.2813 
B( 32-C , 41-C ) :   0.9720 B( 33-C , 34-H ) :   0.9725 B( 33-C , 35-C ) :   1.4059 
B( 35-C , 36-H ) :   0.9838 B( 35-C , 37-C ) :   1.3683 B( 37-C , 38-H ) :   0.9749 
B( 37-C , 39-C ) :   1.3866 B( 39-C , 40-H ) :   0.9749 B( 41-C , 42-C ) :   0.9324 
B( 41-C , 46-C ) :   0.9909 B( 41-C , 50-C ) :   0.9754 B( 42-C , 43-H ) :   0.9709 
B( 42-C , 44-H ) :   0.9624 B( 42-C , 45-H ) :   0.9593 B( 46-C , 47-H ) :   0.9631 
B( 46-C , 48-H ) :   0.9587 B( 46-C , 49-H ) :   0.9480 B( 50-C , 51-H ) :   0.9429 
B( 50-C , 52-H ) :   0.9543 B( 50-C , 53-H ) :   0.9541 B( 54-C , 55-C ) :   0.9019 
B( 55-C , 56-C ) :   1.3505 B( 55-C , 64-C ) :   1.3126 B( 56-C , 57-H ) :   0.9908 
B( 56-C , 58-C ) :   1.4159 B( 58-C , 59-H ) :   0.9755 B( 58-C , 60-C ) :   1.3799 
B( 60-C , 61-H ) :   0.9705 B( 60-C , 62-C ) :   1.3838 B( 62-C , 63-H ) :   0.9666 
B( 62-C , 64-C ) :   1.4366 B( 64-C , 65-H ) :   0.9313 B( 67-O , 68-C ) :   1.5650 
B( 68-C , 69-C ) :   0.9345 B( 68-C , 80-O ) :   1.6470 B( 69-C , 70-C ) :   1.3447 
B( 69-C , 78-C ) :   1.3460 B( 69-C , 80-O ) :  -0.1088 B( 70-C , 71-H ) :   0.9687 
B( 70-C , 72-C ) :   1.4177 B( 72-C , 73-H ) :   0.9756 B( 72-C , 74-C ) :   1.3849 
B( 74-C , 75-H ) :   0.9718 B( 74-C , 76-C ) :   1.3854 B( 76-C , 77-H ) :   0.9832 
B( 76-C , 78-C ) :   1.4234 B( 78-C , 79-H ) :   0.9560 

-------
TIMINGS
-------

Total SCF time: 0 days 0 hours 7 min 55 sec 

Total time                  ....     475.347 sec
Sum of individual times     ....     449.433 sec  ( 94.5%)

Fock matrix formation       ....     399.031 sec  ( 83.9%)
  Split-RI-J                ....      40.794 sec  ( 10.2% of F)
  Chain of spheres X        ....     220.282 sec  ( 55.2% of F)
  XC integration            ....      51.021 sec  ( 12.8% of F)
    Basis function eval.    ....       2.614 sec  (  5.1% of XC)
    Density eval.           ....       8.944 sec  ( 17.5% of XC)
    XC-Functional eval.     ....       0.215 sec  (  0.4% of XC)
    XC-Potential eval.      ....       4.284 sec  (  8.4% of XC)
Diagonalization             ....       6.971 sec  (  1.5%)
Density matrix formation    ....       1.432 sec  (  0.3%)
Population analysis         ....       4.737 sec  (  1.0%)
Initial guess               ....       5.823 sec  (  1.2%)
Orbital Transformation      ....       0.000 sec  (  0.0%)
Orbital Orthonormalization  ....       0.000 sec  (  0.0%)
DIIS solution               ....       8.573 sec  (  1.8%)
SOSCF solution              ....       7.277 sec  (  1.5%)
Grid generation             ....      15.589 sec  (  3.3%)

Maximum memory used throughout the entire SCF-calculation: 588.9 MB
[1711561189.494140] [node132:3450332:0]          mpool.c:43   UCX  WARN  object 0x14784900 was not returned to mpool ucp_requests
[1711561189.494161] [node132:3450332:0]          mpool.c:43   UCX  WARN  object 0x147858c0 was not returned to mpool ucp_requests
[1711561189.494168] [node132:3450332:0]          mpool.c:43   UCX  WARN  object 0x14785fc0 was not returned to mpool ucp_requests
[1711561189.494172] [node132:3450332:0]          mpool.c:43   UCX  WARN  object 0x14786180 was not returned to mpool ucp_requests
[1711561189.495328] [node132:3450334:0]          mpool.c:43   UCX  WARN  object 0x145a7800 was not returned to mpool ucp_requests
[1711561189.495341] [node132:3450334:0]          mpool.c:43   UCX  WARN  object 0x145a79c0 was not returned to mpool ucp_requests
[1711561189.495346] [node132:3450334:0]          mpool.c:43   UCX  WARN  object 0x145a7b80 was not returned to mpool ucp_requests
[1711561189.495349] [node132:3450334:0]          mpool.c:43   UCX  WARN  object 0x145a7d40 was not returned to mpool ucp_requests
[1711561189.495353] [node132:3450334:0]          mpool.c:43   UCX  WARN  object 0x145a8280 was not returned to mpool ucp_requests
[1711561189.495926] [node132:3450338:0]          mpool.c:43   UCX  WARN  object 0x13be9c80 was not returned to mpool ucp_requests
[1711561189.495942] [node132:3450338:0]          mpool.c:43   UCX  WARN  object 0x13be9e40 was not returned to mpool ucp_requests
[1711561189.495947] [node132:3450338:0]          mpool.c:43   UCX  WARN  object 0x13bea000 was not returned to mpool ucp_requests
[1711561189.498000] [node132:3450350:0]          mpool.c:43   UCX  WARN  object 0x13b677c0 was not returned to mpool ucp_requests
[1711561189.498020] [node132:3450350:0]          mpool.c:43   UCX  WARN  object 0x13b67b40 was not returned to mpool ucp_requests
[1711561189.498026] [node132:3450350:0]          mpool.c:43   UCX  WARN  object 0x13b67d00 was not returned to mpool ucp_requests
[1711561189.499105] [node132:3450330:0]          mpool.c:43   UCX  WARN  object 0x13a958c0 was not returned to mpool ucp_requests
[1711561189.499119] [node132:3450330:0]          mpool.c:43   UCX  WARN  object 0x13a95a80 was not returned to mpool ucp_requests
[1711561189.499122] [node132:3450330:0]          mpool.c:43   UCX  WARN  object 0x13a95c40 was not returned to mpool ucp_requests
[1711561189.499127] [node132:3450330:0]          mpool.c:43   UCX  WARN  object 0x13a95e00 was not returned to mpool ucp_requests
[1711561189.499733] [node132:3450356:0]          mpool.c:43   UCX  WARN  object 0x143347c0 was not returned to mpool ucp_requests
[1711561189.499748] [node132:3450356:0]          mpool.c:43   UCX  WARN  object 0x14334980 was not returned to mpool ucp_requests
[1711561189.499753] [node132:3450356:0]          mpool.c:43   UCX  WARN  object 0x14334b40 was not returned to mpool ucp_requests
[1711561189.501242] [node132:3450348:0]          mpool.c:43   UCX  WARN  object 0x141e78c0 was not returned to mpool ucp_requests
[1711561189.501255] [node132:3450348:0]          mpool.c:43   UCX  WARN  object 0x141e7a80 was not returned to mpool ucp_requests
[1711561189.501261] [node132:3450348:0]          mpool.c:43   UCX  WARN  object 0x141e7e00 was not returned to mpool ucp_requests
[1711561189.503429] [node132:3450331:0]          mpool.c:43   UCX  WARN  object 0x1399d7c0 was not returned to mpool ucp_requests
[1711561189.503449] [node132:3450331:0]          mpool.c:43   UCX  WARN  object 0x1399d980 was not returned to mpool ucp_requests
[1711561189.503454] [node132:3450331:0]          mpool.c:43   UCX  WARN  object 0x1399db40 was not returned to mpool ucp_requests
[1711561189.503457] [node132:3450331:0]          mpool.c:43   UCX  WARN  object 0x1399dd00 was not returned to mpool ucp_requests
[1711561189.504280] [node132:3450333:0]          mpool.c:43   UCX  WARN  object 0x136f77c0 was not returned to mpool ucp_requests
[1711561189.504291] [node132:3450333:0]          mpool.c:43   UCX  WARN  object 0x136f7980 was not returned to mpool ucp_requests
[1711561189.504296] [node132:3450333:0]          mpool.c:43   UCX  WARN  object 0x136f7b40 was not returned to mpool ucp_requests
[1711561189.504299] [node132:3450333:0]          mpool.c:43   UCX  WARN  object 0x136f7d00 was not returned to mpool ucp_requests
[1711561189.505012] [node132:3450353:0]          mpool.c:43   UCX  WARN  object 0x14866bc0 was not returned to mpool ucp_requests
[1711561189.505023] [node132:3450353:0]          mpool.c:43   UCX  WARN  object 0x14866f40 was not returned to mpool ucp_requests
[1711561189.505027] [node132:3450353:0]          mpool.c:43   UCX  WARN  object 0x14867100 was not returned to mpool ucp_requests
[1711561189.505354] [node132:3450354:0]          mpool.c:43   UCX  WARN  object 0x12f66640 was not returned to mpool ucp_requests
[1711561189.505367] [node132:3450354:0]          mpool.c:43   UCX  WARN  object 0x12f66b80 was not returned to mpool ucp_requests
[1711561189.505372] [node132:3450354:0]          mpool.c:43   UCX  WARN  object 0x12f66d40 was not returned to mpool ucp_requests
[1711561189.507062] [node132:3450340:0]          mpool.c:43   UCX  WARN  object 0x14041980 was not returned to mpool ucp_requests
[1711561189.507075] [node132:3450340:0]          mpool.c:43   UCX  WARN  object 0x14041b40 was not returned to mpool ucp_requests
[1711561189.507079] [node132:3450340:0]          mpool.c:43   UCX  WARN  object 0x14041ec0 was not returned to mpool ucp_requests
[1711561189.507686] [node132:3450343:0]          mpool.c:43   UCX  WARN  object 0x1438c880 was not returned to mpool ucp_requests
[1711561189.507697] [node132:3450343:0]          mpool.c:43   UCX  WARN  object 0x1438ca40 was not returned to mpool ucp_requests
[1711561189.507702] [node132:3450343:0]          mpool.c:43   UCX  WARN  object 0x1438cf80 was not returned to mpool ucp_requests
[1711561189.508943] [node132:3450346:0]          mpool.c:43   UCX  WARN  object 0x1425b6c0 was not returned to mpool ucp_requests
[1711561189.508957] [node132:3450346:0]          mpool.c:43   UCX  WARN  object 0x1425ba40 was not returned to mpool ucp_requests
[1711561189.508963] [node132:3450346:0]          mpool.c:43   UCX  WARN  object 0x1425bc00 was not returned to mpool ucp_requests
[1711561189.511056] [node132:3450357:0]          mpool.c:43   UCX  WARN  object 0x144d78c0 was not returned to mpool ucp_requests
[1711561189.511071] [node132:3450357:0]          mpool.c:43   UCX  WARN  object 0x144d7c40 was not returned to mpool ucp_requests
[1711561189.511075] [node132:3450357:0]          mpool.c:43   UCX  WARN  object 0x144d7e00 was not returned to mpool ucp_requests
[1711561189.514085] [node132:3450344:0]          mpool.c:43   UCX  WARN  object 0x142bf7c0 was not returned to mpool ucp_requests
[1711561189.514099] [node132:3450344:0]          mpool.c:43   UCX  WARN  object 0x142bf980 was not returned to mpool ucp_requests
[1711561189.514104] [node132:3450344:0]          mpool.c:43   UCX  WARN  object 0x142bfd00 was not returned to mpool ucp_requests
[1711561189.529755] [node132:3450337:0]          mpool.c:43   UCX  WARN  object 0x12ec3880 was not returned to mpool ucp_requests
[1711561189.529776] [node132:3450337:0]          mpool.c:43   UCX  WARN  object 0x12ec3a40 was not returned to mpool ucp_requests
[1711561189.529782] [node132:3450337:0]          mpool.c:43   UCX  WARN  object 0x12ec3c00 was not returned to mpool ucp_requests
[1711561189.531389] [node132:3450341:0]          mpool.c:43   UCX  WARN  object 0x1472d440 was not returned to mpool ucp_requests
[1711561189.531402] [node132:3450341:0]          mpool.c:43   UCX  WARN  object 0x1472db40 was not returned to mpool ucp_requests
[1711561189.531407] [node132:3450341:0]          mpool.c:43   UCX  WARN  object 0x1472dec0 was not returned to mpool ucp_requests
[1711561189.534206] [node132:3450342:0]          mpool.c:43   UCX  WARN  object 0x148f9d00 was not returned to mpool ucp_requests
[1711561189.534221] [node132:3450342:0]          mpool.c:43   UCX  WARN  object 0x148fa080 was not returned to mpool ucp_requests
[1711561189.534226] [node132:3450342:0]          mpool.c:43   UCX  WARN  object 0x148fa240 was not returned to mpool ucp_requests
[1711561189.535787] [node132:3450329:0]          mpool.c:43   UCX  WARN  object 0x145dc840 was not returned to mpool ucp_requests
[1711561189.535800] [node132:3450329:0]          mpool.c:43   UCX  WARN  object 0x145dcbc0 was not returned to mpool ucp_requests
[1711561189.535805] [node132:3450329:0]          mpool.c:43   UCX  WARN  object 0x145dcd80 was not returned to mpool ucp_requests
[1711561189.535809] [node132:3450329:0]          mpool.c:43   UCX  WARN  object 0x145dcf40 was not returned to mpool ucp_requests
[1711561189.537299] [node132:3450336:0]          mpool.c:43   UCX  WARN  object 0x13d89640 was not returned to mpool ucp_requests
[1711561189.537312] [node132:3450336:0]          mpool.c:43   UCX  WARN  object 0x13d89800 was not returned to mpool ucp_requests
[1711561189.537316] [node132:3450336:0]          mpool.c:43   UCX  WARN  object 0x13d89d40 was not returned to mpool ucp_requests
[1711561189.538523] [node132:3450351:0]          mpool.c:43   UCX  WARN  object 0x13deb9c0 was not returned to mpool ucp_requests
[1711561189.538535] [node132:3450351:0]          mpool.c:43   UCX  WARN  object 0x13debb80 was not returned to mpool ucp_requests
[1711561189.538541] [node132:3450351:0]          mpool.c:43   UCX  WARN  object 0x13debd40 was not returned to mpool ucp_requests
[1711561189.545240] [node132:3450335:0]          mpool.c:43   UCX  WARN  object 0x1499e840 was not returned to mpool ucp_requests
[1711561189.545258] [node132:3450335:0]          mpool.c:43   UCX  WARN  object 0x1499ea00 was not returned to mpool ucp_requests
[1711561189.545262] [node132:3450335:0]          mpool.c:43   UCX  WARN  object 0x1499ebc0 was not returned to mpool ucp_requests
[1711561189.545266] [node132:3450335:0]          mpool.c:43   UCX  WARN  object 0x1499ed80 was not returned to mpool ucp_requests
[1711561189.545270] [node132:3450335:0]          mpool.c:43   UCX  WARN  object 0x1499f2c0 was not returned to mpool ucp_requests
[1711561189.548525] [node132:3450352:0]          mpool.c:43   UCX  WARN  object 0x13f4ea80 was not returned to mpool ucp_requests
[1711561189.548545] [node132:3450352:0]          mpool.c:43   UCX  WARN  object 0x13f4ec40 was not returned to mpool ucp_requests
[1711561189.548550] [node132:3450352:0]          mpool.c:43   UCX  WARN  object 0x13f4ee00 was not returned to mpool ucp_requests
[1711561189.551232] [node132:3450349:0]          mpool.c:43   UCX  WARN  object 0x140ad5c0 was not returned to mpool ucp_requests
[1711561189.551243] [node132:3450349:0]          mpool.c:43   UCX  WARN  object 0x140ad780 was not returned to mpool ucp_requests
[1711561189.551247] [node132:3450349:0]          mpool.c:43   UCX  WARN  object 0x140adb00 was not returned to mpool ucp_requests
[1711561189.555104] [node132:3450345:0]          mpool.c:43   UCX  WARN  object 0x1327d800 was not returned to mpool ucp_requests
[1711561189.555116] [node132:3450345:0]          mpool.c:43   UCX  WARN  object 0x1327dd40 was not returned to mpool ucp_requests
[1711561189.555120] [node132:3450345:0]          mpool.c:43   UCX  WARN  object 0x1327df00 was not returned to mpool ucp_requests
[1711561189.555203] [node132:3450355:0]          mpool.c:43   UCX  WARN  object 0x14022840 was not returned to mpool ucp_requests
[1711561189.555214] [node132:3450355:0]          mpool.c:43   UCX  WARN  object 0x14022a00 was not returned to mpool ucp_requests
[1711561189.555219] [node132:3450355:0]          mpool.c:43   UCX  WARN  object 0x14022d80 was not returned to mpool ucp_requests
[1711561189.558109] [node132:3450347:0]          mpool.c:43   UCX  WARN  object 0x12e2d9c0 was not returned to mpool ucp_requests
[1711561189.558121] [node132:3450347:0]          mpool.c:43   UCX  WARN  object 0x12e2dd40 was not returned to mpool ucp_requests
[1711561189.558125] [node132:3450347:0]          mpool.c:43   UCX  WARN  object 0x12e2e280 was not returned to mpool ucp_requests
[1711561189.640728] [node132:3450339:0]          mpool.c:43   UCX  WARN  object 0x144cd800 was not returned to mpool ucp_requests
[1711561189.640746] [node132:3450339:0]          mpool.c:43   UCX  WARN  object 0x144cdb80 was not returned to mpool ucp_requests
[1711561189.640751] [node132:3450339:0]          mpool.c:43   UCX  WARN  object 0x144cdd40 was not returned to mpool ucp_requests


-------------------------------------------------------------------------------
                          DFT DISPERSION CORRECTION                            
                                                                               
                              DFTD3 V3.1  Rev 1                                
                          USING Becke-Johnson damping                          
-------------------------------------------------------------------------------
The PBE0 functional is recognized
Active option DFTDOPT                   ...         4   

molecular C6(AA) [au] = 70633.454632 


            DFT-D V3
 parameters
 s6 scaling factor         :     1.0000 
 a1 scaling factor         :     0.4145 
 s8 scaling factor         :     1.2177 
 a2 scaling factor         :     4.8593 
 ad hoc parameters k1-k3   :    16.0000     1.3333    -4.0000 

 Edisp/kcal,au: -75.779500979150  -0.120762308822 
 E6   /kcal   : -48.992880857 
 E8   /kcal   : -26.786620123 
 % E8         :  35.348108362 

-------------------------   ----------------
Dispersion correction           -0.120762309
-------------------------   ----------------


-------------------------   --------------------
FINAL SINGLE POINT ENERGY     -1805.029843336464
-------------------------   --------------------


           ************************************************************
           *        Program running with 30 parallel MPI-processes    *
           *              working on a common directory               *
           ************************************************************
------------------------------------------------------------------------------
                         ORCA SCF GRADIENT CALCULATION
------------------------------------------------------------------------------

 ... reading COSX grid (gridx3)
Gradient of the Kohn-Sham DFT energy:
Kohn-Sham wavefunction type      ... RKS
Hartree-Fock exchange scaling    ...    0.250
Number of operators              ...    1
Number of atoms                  ...   82
Basis set dimensions             ... 1542
Integral neglect threshold       ... 2.5e-11
Integral primitive cutoff        ... 2.5e-12
SHARK Integral package           ... ON

Nuc. rep. gradient       (SHARK) ... done (  0.1 sec)
HCore & Overlap gradient (SHARK) ... done (  1.4 sec)
RI-J gradient            (SHARK) ... done (  7.9 sec)
COSX-gradient                    ... done ( 51.2 sec)
Exchange-correlation gradient    ... done
Dispersion correction            ... done

------------------
CARTESIAN GRADIENT
------------------

   1   O   :    0.000027656    0.000015506   -0.000009807
   2   O   :    0.000005923   -0.000058161   -0.000028623
   3   N   :    0.000032542   -0.000060547   -0.000063149
   4   N   :    0.000132774   -0.000070510    0.000015070
   5   C   :    0.000007612   -0.000033672   -0.000009393
   6   C   :   -0.000136007    0.000235795    0.000040362
   7   H   :    0.000025602   -0.000073923   -0.000033781
   8   C   :    0.000028193   -0.000079663    0.000017231
   9   C   :   -0.000140723    0.000061112    0.000109104
  10   H   :    0.000260624   -0.000088523   -0.000214771
  11   C   :   -0.000006954    0.000019798   -0.000022054
  12   H   :   -0.000009953    0.000004522   -0.000009141
  13   C   :   -0.000005544   -0.000007210   -0.000000339
  14   H   :   -0.000012623    0.000005381   -0.000010828
  15   C   :   -0.000007943    0.000006018   -0.000020006
  16   H   :   -0.000000612    0.000002221   -0.000011276
  17   C   :   -0.000003160    0.000005598   -0.000024772
  18   H   :    0.000002141    0.000005430   -0.000010968
  19   C   :   -0.000060703    0.000026957    0.000060788
  20   C   :   -0.000001702    0.000011806   -0.000032773
  21   H   :    0.000002229   -0.000009008   -0.000017386
  22   H   :    0.000002224   -0.000009943   -0.000016607
  23   H   :   -0.000002450   -0.000010836   -0.000021607
  24   C   :    0.000020268    0.000003979   -0.000010746
  25   H   :   -0.000010243    0.000004084   -0.000027647
  26   H   :    0.000002601   -0.000006154   -0.000013766
  27   H   :   -0.000010624   -0.000002511   -0.000007975
  28   C   :    0.000032380    0.000004722   -0.000043279
  29   H   :    0.000004083   -0.000010338   -0.000015166
  30   H   :    0.000007140   -0.000009334   -0.000010099
  31   H   :    0.000000457   -0.000009554   -0.000015518
  32   C   :    0.000179687    0.000123941   -0.000156908
  33   C   :   -0.000029328   -0.000079428    0.000146573
  34   C   :   -0.000008334    0.000046111   -0.000062326
  35   H   :    0.000013981    0.000014756   -0.000002992
  36   C   :   -0.000000044   -0.000016924    0.000027867
  37   H   :    0.000017177    0.000008733    0.000009196
  38   C   :    0.000064072    0.000022503   -0.000017561
  39   H   :   -0.000001831   -0.000002130   -0.000003845
  40   C   :   -0.000136960   -0.000031129    0.000016870
  41   H   :    0.000020120    0.000001594   -0.000012559
  42   C   :   -0.000013605    0.000028357   -0.000014679
  43   C   :    0.000015997    0.000017722    0.000003051
  44   H   :    0.000011600    0.000013289    0.000005731
  45   H   :    0.000002985    0.000011607    0.000001268
  46   H   :   -0.000016270    0.000019622   -0.000002728
  47   C   :   -0.000002695   -0.000024236    0.000045018
  48   H   :   -0.000001606    0.000016667    0.000016611
  49   H   :    0.000001470    0.000004980   -0.000004971
  50   H   :    0.000002534   -0.000000321   -0.000098308
  51   C   :    0.000000116    0.000010782   -0.000133402
  52   H   :    0.000090423    0.000084808    0.000151714
  53   H   :    0.000011557    0.000011390   -0.000002514
  54   H   :   -0.000000914   -0.000014979    0.000015781
  55   C   :   -0.000013711    0.000072672   -0.000002347
  56   C   :    0.000033054   -0.000046398    0.000019492
  57   C   :    0.000014112   -0.000002270    0.000000405
  58   H   :    0.000024338    0.000001399   -0.000004842
  59   C   :    0.000010003    0.000028499    0.000002300
  60   H   :    0.000015345    0.000010042   -0.000007035
  61   C   :    0.000035817   -0.000021891    0.000005999
  62   H   :    0.000018498    0.000007654    0.000008373
  63   C   :    0.000013683   -0.000026808   -0.000020310
  64   H   :    0.000052224    0.000029665    0.000005914
  65   C   :   -0.000083306    0.000051461   -0.000099508
  66   H   :    0.000048063   -0.000065169    0.000060441
  67   H   :   -0.000036465    0.000102681    0.000018674
  68   O   :    0.000061027   -0.000008843   -0.000044591
  69   C   :   -0.000194558   -0.000038875    0.000112483
  70   C   :    0.000063777    0.000042886   -0.000013685
  71   C   :    0.000006816   -0.000016311   -0.000003388
  72   H   :   -0.000006951    0.000013912   -0.000002168
  73   C   :   -0.000008561    0.000022331    0.000003063
  74   H   :   -0.000004051    0.000018388    0.000000849
  75   C   :    0.000008817    0.000003131    0.000000862
  76   H   :    0.000000430    0.000012648    0.000002461
  77   C   :   -0.000015314   -0.000020554    0.000023535
  78   H   :    0.000007773    0.000010678    0.000001302
  79   C   :    0.000095886    0.000135965   -0.000111631
  80   H   :   -0.000145552   -0.000076985    0.000058081
  81   O   :   -0.000024497    0.000009530    0.000028865
  82   H   :   -0.000002909   -0.000000968   -0.000008853

Difference to translation invariance:
           :    0.0003791291    0.0003892228   -0.0004972913

Difference to rotation invariance:
           :   -0.0075413177    0.0014131260    0.0035851739

Norm of the cartesian gradient     ...    0.0008439614
RMS gradient                       ...    0.0000538090
MAX gradient                       ...    0.0002606239

-------
TIMINGS
-------

Total SCF gradient time            ...       94.363 sec

One electron gradient       ....       1.438 sec  (  1.5%)
RI-J Coulomb gradient       ....       7.855 sec  (  8.3%)
COSX gradient               ....      51.240 sec  ( 54.3%)
XC gradient                 ....      10.132 sec  ( 10.7%)
CPCM gradient               ....       3.031 sec  (  3.2%)
   A-Matrix (El+Nuc)        ....       0.929 sec  (  1.0%)
   Potential                ....       2.101 sec  (  2.2%)

Maximum memory used throughout the entire SCFGRAD-calculation: 374.9 MB

                            ***************************************
                            *     ORCA property calculations      *
                            ***************************************

                                    ---------------------
                                    Active property flags
                                    ---------------------
   (+) Dipole Moment


------------------------------------------------------------------------------
                       ORCA ELECTRIC PROPERTIES CALCULATION
------------------------------------------------------------------------------

Dipole Moment Calculation                       ... on
Quadrupole Moment Calculation                   ... off
Polarizability Calculation                      ... off
GBWName                                         ... ImineBzOH6postfreq.gbw
Electron density                                ... ImineBzOH6postfreq.scfp
The origin for moment calculation is the CENTER OF MASS  = ( 7.494989,  8.534123  5.075237)

-------------
DIPOLE MOMENT
-------------
                                X             Y             Z
Electronic contribution:      0.71728      -0.57478     -13.00222
Nuclear contribution   :      0.09072       2.37266       8.93658
                        -----------------------------------------
Total Dipole Moment    :      0.80800       1.79788      -4.06564
                        -----------------------------------------
Magnitude (a.u.)       :      4.51826
Magnitude (Debye)      :     11.48451


--------------------
Rotational spectrum 
--------------------
 
Rotational constants in cm-1:     0.003032     0.002806     0.002415 
Rotational constants in MHz :    90.884184    84.129695    72.388750 

 Dipole components along the rotational axes: 
x,y,z [a.u.] :     2.873380    -3.481011    -0.202304 
x,y,z [Debye]:     7.303551    -8.848027    -0.514216 

 

----------------------------------------------------------------------------
                           ORCA NUMERICAL FREQUENCIES
                              (30-process run)
----------------------------------------------------------------------------

Number of atoms                ... 82
Central differences            ... used
Number of displacements        ... 492
Numerical increment            ... 5.000e-03 bohr
IR-spectrum generation         ... on
Raman-spectrum generation      ... off
Surface Crossing Hessian       ... off

The output will be reduced. Please look at the following files:
SCF program output             ... >ImineBzOH6postfreq.lastscf
Integral program output        ... >ImineBzOH6postfreq.lastint
Gradient program output        ... >ImineBzOH6postfreq.lastgrad
Dipole moment program output   ... >ImineBzOH6postfreq.lastmom
AutoCI program output          ... >ImineBzOH6postfreq.lastautoci

	<< Calculating on displaced geometry   5 (of 492) >>
	<< Calculating on displaced geometry   6 (of 492) >>
	<< Calculating on displaced geometry   3 (of 492) >>
	<< Calculating on displaced geometry  12 (of 492) >>
	<< Calculating on displaced geometry   9 (of 492) >>
	<< Calculating on displaced geometry   8 (of 492) >>
	<< Calculating on displaced geometry  11 (of 492) >>
	<< Calculating on displaced geometry  19 (of 492) >>
	<< Calculating on displaced geometry  26 (of 492) >>
	<< Calculating on displaced geometry  21 (of 492) >>
	<< Calculating on displaced geometry  20 (of 492) >>
	<< Calculating on displaced geometry  28 (of 492) >>
	<< Calculating on displaced geometry  18 (of 492) >>
	<< Calculating on displaced geometry  13 (of 492) >>
	<< Calculating on displaced geometry   4 (of 492) >>
	<< Calculating on displaced geometry  14 (of 492) >>
	<< Calculating on displaced geometry  24 (of 492) >>
	<< Calculating on displaced geometry  25 (of 492) >>
	<< Calculating on displaced geometry  16 (of 492) >>
	<< Calculating on displaced geometry  15 (of 492) >>
	<< Calculating on displaced geometry   7 (of 492) >>
	<< Calculating on displaced geometry  30 (of 492) >>
	<< Calculating on displaced geometry  10 (of 492) >>
	<< Calculating on displaced geometry  23 (of 492) >>
	<< Calculating on displaced geometry  22 (of 492) >>
	<< Calculating on displaced geometry  17 (of 492) >>
	<< Calculating on displaced geometry  29 (of 492) >>
	<< Calculating on displaced geometry   2 (of 492) >>
	<< Calculating on displaced geometry   1 (of 492) >>
	<< Calculating on displaced geometry  27 (of 492) >>
	<< Calculating on displaced geometry  31 (of 492) >>
	<< Calculating on displaced geometry  32 (of 492) >>
	<< Calculating on displaced geometry  33 (of 492) >>
	<< Calculating on displaced geometry  34 (of 492) >>
	<< Calculating on displaced geometry  36 (of 492) >>
	<< Calculating on displaced geometry  35 (of 492) >>
	<< Calculating on displaced geometry  37 (of 492) >>
	<< Calculating on displaced geometry  38 (of 492) >>
	<< Calculating on displaced geometry  39 (of 492) >>
	<< Calculating on displaced geometry  40 (of 492) >>
	<< Calculating on displaced geometry  41 (of 492) >>
	<< Calculating on displaced geometry  42 (of 492) >>
	<< Calculating on displaced geometry  43 (of 492) >>
	<< Calculating on displaced geometry  44 (of 492) >>
	<< Calculating on displaced geometry  45 (of 492) >>
	<< Calculating on displaced geometry  46 (of 492) >>
	<< Calculating on displaced geometry  47 (of 492) >>
	<< Calculating on displaced geometry  48 (of 492) >>
	<< Calculating on displaced geometry  49 (of 492) >>
	<< Calculating on displaced geometry  50 (of 492) >>
	<< Calculating on displaced geometry  51 (of 492) >>
	<< Calculating on displaced geometry  52 (of 492) >>
	<< Calculating on displaced geometry  53 (of 492) >>
	<< Calculating on displaced geometry  54 (of 492) >>
	<< Calculating on displaced geometry  55 (of 492) >>
	<< Calculating on displaced geometry  56 (of 492) >>
	<< Calculating on displaced geometry  57 (of 492) >>
	<< Calculating on displaced geometry  58 (of 492) >>
	<< Calculating on displaced geometry  59 (of 492) >>
	<< Calculating on displaced geometry  60 (of 492) >>
	<< Calculating on displaced geometry  61 (of 492) >>
	<< Calculating on displaced geometry  62 (of 492) >>
	<< Calculating on displaced geometry  63 (of 492) >>
	<< Calculating on displaced geometry  64 (of 492) >>
	<< Calculating on displaced geometry  65 (of 492) >>
	<< Calculating on displaced geometry  66 (of 492) >>
	<< Calculating on displaced geometry  67 (of 492) >>
	<< Calculating on displaced geometry  68 (of 492) >>
	<< Calculating on displaced geometry  69 (of 492) >>
	<< Calculating on displaced geometry  70 (of 492) >>
	<< Calculating on displaced geometry  71 (of 492) >>
	<< Calculating on displaced geometry  72 (of 492) >>
	<< Calculating on displaced geometry  73 (of 492) >>
	<< Calculating on displaced geometry  74 (of 492) >>
	<< Calculating on displaced geometry  75 (of 492) >>
	<< Calculating on displaced geometry  76 (of 492) >>
	<< Calculating on displaced geometry  77 (of 492) >>
	<< Calculating on displaced geometry  78 (of 492) >>
	<< Calculating on displaced geometry  79 (of 492) >>
	<< Calculating on displaced geometry  80 (of 492) >>
	<< Calculating on displaced geometry  81 (of 492) >>
	<< Calculating on displaced geometry  82 (of 492) >>
	<< Calculating on displaced geometry  83 (of 492) >>
	<< Calculating on displaced geometry  84 (of 492) >>
	<< Calculating on displaced geometry  85 (of 492) >>
	<< Calculating on displaced geometry  86 (of 492) >>
	<< Calculating on displaced geometry  87 (of 492) >>
	<< Calculating on displaced geometry  88 (of 492) >>
	<< Calculating on displaced geometry  89 (of 492) >>
	<< Calculating on displaced geometry  90 (of 492) >>
	<< Calculating on displaced geometry  91 (of 492) >>
	<< Calculating on displaced geometry  92 (of 492) >>
	<< Calculating on displaced geometry  93 (of 492) >>
	<< Calculating on displaced geometry  94 (of 492) >>
	<< Calculating on displaced geometry  95 (of 492) >>
	<< Calculating on displaced geometry  96 (of 492) >>
	<< Calculating on displaced geometry  97 (of 492) >>
	<< Calculating on displaced geometry  98 (of 492) >>
	<< Calculating on displaced geometry  99 (of 492) >>
	<< Calculating on displaced geometry 100 (of 492) >>
	<< Calculating on displaced geometry 101 (of 492) >>
	<< Calculating on displaced geometry 102 (of 492) >>
	<< Calculating on displaced geometry 103 (of 492) >>
	<< Calculating on displaced geometry 104 (of 492) >>
	<< Calculating on displaced geometry 105 (of 492) >>
	<< Calculating on displaced geometry 106 (of 492) >>
	<< Calculating on displaced geometry 107 (of 492) >>
	<< Calculating on displaced geometry 108 (of 492) >>
	<< Calculating on displaced geometry 109 (of 492) >>
	<< Calculating on displaced geometry 110 (of 492) >>
	<< Calculating on displaced geometry 111 (of 492) >>
	<< Calculating on displaced geometry 112 (of 492) >>
	<< Calculating on displaced geometry 113 (of 492) >>
	<< Calculating on displaced geometry 114 (of 492) >>
	<< Calculating on displaced geometry 115 (of 492) >>
	<< Calculating on displaced geometry 116 (of 492) >>
	<< Calculating on displaced geometry 117 (of 492) >>
	<< Calculating on displaced geometry 118 (of 492) >>
	<< Calculating on displaced geometry 119 (of 492) >>
	<< Calculating on displaced geometry 120 (of 492) >>
	<< Calculating on displaced geometry 121 (of 492) >>
	<< Calculating on displaced geometry 122 (of 492) >>
	<< Calculating on displaced geometry 123 (of 492) >>
	<< Calculating on displaced geometry 124 (of 492) >>
	<< Calculating on displaced geometry 125 (of 492) >>
	<< Calculating on displaced geometry 126 (of 492) >>
	<< Calculating on displaced geometry 127 (of 492) >>
	<< Calculating on displaced geometry 128 (of 492) >>
	<< Calculating on displaced geometry 129 (of 492) >>
	<< Calculating on displaced geometry 130 (of 492) >>
	<< Calculating on displaced geometry 131 (of 492) >>
	<< Calculating on displaced geometry 132 (of 492) >>
	<< Calculating on displaced geometry 133 (of 492) >>
	<< Calculating on displaced geometry 134 (of 492) >>
	<< Calculating on displaced geometry 135 (of 492) >>
	<< Calculating on displaced geometry 136 (of 492) >>
	<< Calculating on displaced geometry 137 (of 492) >>
	<< Calculating on displaced geometry 138 (of 492) >>
	<< Calculating on displaced geometry 139 (of 492) >>
	<< Calculating on displaced geometry 140 (of 492) >>
	<< Calculating on displaced geometry 141 (of 492) >>
	<< Calculating on displaced geometry 142 (of 492) >>
	<< Calculating on displaced geometry 143 (of 492) >>
	<< Calculating on displaced geometry 144 (of 492) >>
	<< Calculating on displaced geometry 145 (of 492) >>
	<< Calculating on displaced geometry 146 (of 492) >>
	<< Calculating on displaced geometry 147 (of 492) >>
	<< Calculating on displaced geometry 148 (of 492) >>
	<< Calculating on displaced geometry 149 (of 492) >>
	<< Calculating on displaced geometry 150 (of 492) >>
	<< Calculating on displaced geometry 151 (of 492) >>
	<< Calculating on displaced geometry 152 (of 492) >>
	<< Calculating on displaced geometry 153 (of 492) >>
	<< Calculating on displaced geometry 154 (of 492) >>
	<< Calculating on displaced geometry 155 (of 492) >>
	<< Calculating on displaced geometry 156 (of 492) >>
	<< Calculating on displaced geometry 157 (of 492) >>
	<< Calculating on displaced geometry 158 (of 492) >>
	<< Calculating on displaced geometry 159 (of 492) >>
	<< Calculating on displaced geometry 160 (of 492) >>
	<< Calculating on displaced geometry 161 (of 492) >>
	<< Calculating on displaced geometry 162 (of 492) >>
	<< Calculating on displaced geometry 163 (of 492) >>
	<< Calculating on displaced geometry 164 (of 492) >>
	<< Calculating on displaced geometry 165 (of 492) >>
	<< Calculating on displaced geometry 166 (of 492) >>
	<< Calculating on displaced geometry 167 (of 492) >>
	<< Calculating on displaced geometry 168 (of 492) >>
	<< Calculating on displaced geometry 169 (of 492) >>
	<< Calculating on displaced geometry 170 (of 492) >>
	<< Calculating on displaced geometry 171 (of 492) >>
	<< Calculating on displaced geometry 172 (of 492) >>
	<< Calculating on displaced geometry 173 (of 492) >>
	<< Calculating on displaced geometry 174 (of 492) >>
	<< Calculating on displaced geometry 175 (of 492) >>
	<< Calculating on displaced geometry 176 (of 492) >>
	<< Calculating on displaced geometry 177 (of 492) >>
	<< Calculating on displaced geometry 178 (of 492) >>
	<< Calculating on displaced geometry 179 (of 492) >>
	<< Calculating on displaced geometry 180 (of 492) >>
	<< Calculating on displaced geometry 181 (of 492) >>
	<< Calculating on displaced geometry 182 (of 492) >>
	<< Calculating on displaced geometry 183 (of 492) >>
	<< Calculating on displaced geometry 184 (of 492) >>
	<< Calculating on displaced geometry 185 (of 492) >>
	<< Calculating on displaced geometry 186 (of 492) >>
	<< Calculating on displaced geometry 187 (of 492) >>
	<< Calculating on displaced geometry 188 (of 492) >>
	<< Calculating on displaced geometry 189 (of 492) >>
	<< Calculating on displaced geometry 190 (of 492) >>
	<< Calculating on displaced geometry 191 (of 492) >>
	<< Calculating on displaced geometry 192 (of 492) >>
	<< Calculating on displaced geometry 193 (of 492) >>
	<< Calculating on displaced geometry 194 (of 492) >>
	<< Calculating on displaced geometry 195 (of 492) >>
	<< Calculating on displaced geometry 196 (of 492) >>
	<< Calculating on displaced geometry 197 (of 492) >>
	<< Calculating on displaced geometry 198 (of 492) >>
	<< Calculating on displaced geometry 199 (of 492) >>
	<< Calculating on displaced geometry 200 (of 492) >>
	<< Calculating on displaced geometry 201 (of 492) >>
	<< Calculating on displaced geometry 202 (of 492) >>
	<< Calculating on displaced geometry 203 (of 492) >>
	<< Calculating on displaced geometry 204 (of 492) >>
	<< Calculating on displaced geometry 205 (of 492) >>
	<< Calculating on displaced geometry 206 (of 492) >>
	<< Calculating on displaced geometry 207 (of 492) >>
	<< Calculating on displaced geometry 208 (of 492) >>
	<< Calculating on displaced geometry 209 (of 492) >>
	<< Calculating on displaced geometry 210 (of 492) >>
	<< Calculating on displaced geometry 211 (of 492) >>
	<< Calculating on displaced geometry 212 (of 492) >>
	<< Calculating on displaced geometry 213 (of 492) >>
	<< Calculating on displaced geometry 214 (of 492) >>
	<< Calculating on displaced geometry 215 (of 492) >>
	<< Calculating on displaced geometry 216 (of 492) >>
	<< Calculating on displaced geometry 217 (of 492) >>
	<< Calculating on displaced geometry 218 (of 492) >>
	<< Calculating on displaced geometry 219 (of 492) >>
	<< Calculating on displaced geometry 220 (of 492) >>
	<< Calculating on displaced geometry 221 (of 492) >>
	<< Calculating on displaced geometry 222 (of 492) >>
	<< Calculating on displaced geometry 223 (of 492) >>
	<< Calculating on displaced geometry 224 (of 492) >>
	<< Calculating on displaced geometry 225 (of 492) >>
	<< Calculating on displaced geometry 226 (of 492) >>
	<< Calculating on displaced geometry 227 (of 492) >>
	<< Calculating on displaced geometry 228 (of 492) >>
	<< Calculating on displaced geometry 229 (of 492) >>
	<< Calculating on displaced geometry 230 (of 492) >>
	<< Calculating on displaced geometry 231 (of 492) >>
	<< Calculating on displaced geometry 232 (of 492) >>
	<< Calculating on displaced geometry 233 (of 492) >>
	<< Calculating on displaced geometry 234 (of 492) >>
	<< Calculating on displaced geometry 235 (of 492) >>
	<< Calculating on displaced geometry 236 (of 492) >>
	<< Calculating on displaced geometry 237 (of 492) >>
	<< Calculating on displaced geometry 238 (of 492) >>
	<< Calculating on displaced geometry 239 (of 492) >>
	<< Calculating on displaced geometry 240 (of 492) >>
	<< Calculating on displaced geometry 241 (of 492) >>
	<< Calculating on displaced geometry 242 (of 492) >>
	<< Calculating on displaced geometry 243 (of 492) >>
	<< Calculating on displaced geometry 244 (of 492) >>
	<< Calculating on displaced geometry 245 (of 492) >>
	<< Calculating on displaced geometry 246 (of 492) >>
	<< Calculating on displaced geometry 247 (of 492) >>
	<< Calculating on displaced geometry 248 (of 492) >>
	<< Calculating on displaced geometry 249 (of 492) >>
	<< Calculating on displaced geometry 250 (of 492) >>
	<< Calculating on displaced geometry 251 (of 492) >>
	<< Calculating on displaced geometry 252 (of 492) >>
	<< Calculating on displaced geometry 253 (of 492) >>
	<< Calculating on displaced geometry 254 (of 492) >>
	<< Calculating on displaced geometry 255 (of 492) >>
	<< Calculating on displaced geometry 256 (of 492) >>
	<< Calculating on displaced geometry 257 (of 492) >>
	<< Calculating on displaced geometry 258 (of 492) >>
	<< Calculating on displaced geometry 259 (of 492) >>
	<< Calculating on displaced geometry 260 (of 492) >>
	<< Calculating on displaced geometry 261 (of 492) >>
	<< Calculating on displaced geometry 262 (of 492) >>
	<< Calculating on displaced geometry 263 (of 492) >>
	<< Calculating on displaced geometry 264 (of 492) >>
	<< Calculating on displaced geometry 265 (of 492) >>
	<< Calculating on displaced geometry 266 (of 492) >>
	<< Calculating on displaced geometry 267 (of 492) >>
	<< Calculating on displaced geometry 268 (of 492) >>
	<< Calculating on displaced geometry 269 (of 492) >>
	<< Calculating on displaced geometry 270 (of 492) >>
	<< Calculating on displaced geometry 271 (of 492) >>
	<< Calculating on displaced geometry 272 (of 492) >>
	<< Calculating on displaced geometry 273 (of 492) >>
	<< Calculating on displaced geometry 274 (of 492) >>
	<< Calculating on displaced geometry 275 (of 492) >>
	<< Calculating on displaced geometry 276 (of 492) >>
	<< Calculating on displaced geometry 277 (of 492) >>
	<< Calculating on displaced geometry 278 (of 492) >>
	<< Calculating on displaced geometry 279 (of 492) >>
	<< Calculating on displaced geometry 280 (of 492) >>
	<< Calculating on displaced geometry 281 (of 492) >>
	<< Calculating on displaced geometry 282 (of 492) >>
	<< Calculating on displaced geometry 283 (of 492) >>
	<< Calculating on displaced geometry 284 (of 492) >>
	<< Calculating on displaced geometry 285 (of 492) >>
	<< Calculating on displaced geometry 286 (of 492) >>
	<< Calculating on displaced geometry 287 (of 492) >>
	<< Calculating on displaced geometry 288 (of 492) >>
	<< Calculating on displaced geometry 289 (of 492) >>
	<< Calculating on displaced geometry 290 (of 492) >>
	<< Calculating on displaced geometry 291 (of 492) >>
	<< Calculating on displaced geometry 292 (of 492) >>
	<< Calculating on displaced geometry 293 (of 492) >>
	<< Calculating on displaced geometry 294 (of 492) >>
	<< Calculating on displaced geometry 295 (of 492) >>
	<< Calculating on displaced geometry 296 (of 492) >>
	<< Calculating on displaced geometry 297 (of 492) >>
	<< Calculating on displaced geometry 298 (of 492) >>
	<< Calculating on displaced geometry 299 (of 492) >>
	<< Calculating on displaced geometry 300 (of 492) >>
	<< Calculating on displaced geometry 301 (of 492) >>
	<< Calculating on displaced geometry 302 (of 492) >>
	<< Calculating on displaced geometry 303 (of 492) >>
	<< Calculating on displaced geometry 304 (of 492) >>
	<< Calculating on displaced geometry 305 (of 492) >>
	<< Calculating on displaced geometry 306 (of 492) >>
	<< Calculating on displaced geometry 307 (of 492) >>
	<< Calculating on displaced geometry 308 (of 492) >>
	<< Calculating on displaced geometry 309 (of 492) >>
	<< Calculating on displaced geometry 310 (of 492) >>
	<< Calculating on displaced geometry 311 (of 492) >>
	<< Calculating on displaced geometry 312 (of 492) >>
	<< Calculating on displaced geometry 313 (of 492) >>
	<< Calculating on displaced geometry 314 (of 492) >>
	<< Calculating on displaced geometry 315 (of 492) >>
	<< Calculating on displaced geometry 316 (of 492) >>
	<< Calculating on displaced geometry 317 (of 492) >>
	<< Calculating on displaced geometry 318 (of 492) >>
	<< Calculating on displaced geometry 319 (of 492) >>
	<< Calculating on displaced geometry 320 (of 492) >>
	<< Calculating on displaced geometry 321 (of 492) >>
	<< Calculating on displaced geometry 322 (of 492) >>
	<< Calculating on displaced geometry 323 (of 492) >>
	<< Calculating on displaced geometry 324 (of 492) >>
	<< Calculating on displaced geometry 325 (of 492) >>
	<< Calculating on displaced geometry 326 (of 492) >>
	<< Calculating on displaced geometry 327 (of 492) >>
	<< Calculating on displaced geometry 328 (of 492) >>
	<< Calculating on displaced geometry 329 (of 492) >>
	<< Calculating on displaced geometry 330 (of 492) >>
	<< Calculating on displaced geometry 331 (of 492) >>
	<< Calculating on displaced geometry 332 (of 492) >>
	<< Calculating on displaced geometry 333 (of 492) >>
	<< Calculating on displaced geometry 334 (of 492) >>
	<< Calculating on displaced geometry 335 (of 492) >>
	<< Calculating on displaced geometry 336 (of 492) >>
	<< Calculating on displaced geometry 337 (of 492) >>
	<< Calculating on displaced geometry 338 (of 492) >>
	<< Calculating on displaced geometry 339 (of 492) >>
	<< Calculating on displaced geometry 340 (of 492) >>
	<< Calculating on displaced geometry 341 (of 492) >>
	<< Calculating on displaced geometry 342 (of 492) >>
	<< Calculating on displaced geometry 343 (of 492) >>
	<< Calculating on displaced geometry 344 (of 492) >>
	<< Calculating on displaced geometry 345 (of 492) >>
	<< Calculating on displaced geometry 346 (of 492) >>
	<< Calculating on displaced geometry 347 (of 492) >>
	<< Calculating on displaced geometry 348 (of 492) >>
	<< Calculating on displaced geometry 349 (of 492) >>
	<< Calculating on displaced geometry 350 (of 492) >>
	<< Calculating on displaced geometry 351 (of 492) >>
	<< Calculating on displaced geometry 352 (of 492) >>
	<< Calculating on displaced geometry 353 (of 492) >>
	<< Calculating on displaced geometry 354 (of 492) >>
	<< Calculating on displaced geometry 355 (of 492) >>
	<< Calculating on displaced geometry 356 (of 492) >>
	<< Calculating on displaced geometry 357 (of 492) >>
	<< Calculating on displaced geometry 358 (of 492) >>
	<< Calculating on displaced geometry 359 (of 492) >>
	<< Calculating on displaced geometry 360 (of 492) >>
	<< Calculating on displaced geometry 361 (of 492) >>
	<< Calculating on displaced geometry 362 (of 492) >>
	<< Calculating on displaced geometry 363 (of 492) >>
	<< Calculating on displaced geometry 364 (of 492) >>
	<< Calculating on displaced geometry 365 (of 492) >>
	<< Calculating on displaced geometry 366 (of 492) >>
	<< Calculating on displaced geometry 367 (of 492) >>
	<< Calculating on displaced geometry 368 (of 492) >>
	<< Calculating on displaced geometry 369 (of 492) >>
	<< Calculating on displaced geometry 370 (of 492) >>
	<< Calculating on displaced geometry 371 (of 492) >>
	<< Calculating on displaced geometry 372 (of 492) >>
	<< Calculating on displaced geometry 373 (of 492) >>
	<< Calculating on displaced geometry 374 (of 492) >>
	<< Calculating on displaced geometry 375 (of 492) >>
	<< Calculating on displaced geometry 376 (of 492) >>
	<< Calculating on displaced geometry 377 (of 492) >>
	<< Calculating on displaced geometry 378 (of 492) >>
	<< Calculating on displaced geometry 379 (of 492) >>
	<< Calculating on displaced geometry 380 (of 492) >>
	<< Calculating on displaced geometry 381 (of 492) >>
	<< Calculating on displaced geometry 382 (of 492) >>
	<< Calculating on displaced geometry 383 (of 492) >>
	<< Calculating on displaced geometry 384 (of 492) >>
	<< Calculating on displaced geometry 385 (of 492) >>
	<< Calculating on displaced geometry 386 (of 492) >>
	<< Calculating on displaced geometry 387 (of 492) >>
	<< Calculating on displaced geometry 388 (of 492) >>
	<< Calculating on displaced geometry 389 (of 492) >>
	<< Calculating on displaced geometry 390 (of 492) >>
	<< Calculating on displaced geometry 391 (of 492) >>
	<< Calculating on displaced geometry 392 (of 492) >>
	<< Calculating on displaced geometry 393 (of 492) >>
	<< Calculating on displaced geometry 394 (of 492) >>
	<< Calculating on displaced geometry 395 (of 492) >>
	<< Calculating on displaced geometry 396 (of 492) >>
	<< Calculating on displaced geometry 397 (of 492) >>
	<< Calculating on displaced geometry 398 (of 492) >>
	<< Calculating on displaced geometry 399 (of 492) >>
	<< Calculating on displaced geometry 400 (of 492) >>
	<< Calculating on displaced geometry 401 (of 492) >>
	<< Calculating on displaced geometry 402 (of 492) >>
	<< Calculating on displaced geometry 403 (of 492) >>
	<< Calculating on displaced geometry 404 (of 492) >>
	<< Calculating on displaced geometry 405 (of 492) >>
	<< Calculating on displaced geometry 406 (of 492) >>
	<< Calculating on displaced geometry 407 (of 492) >>
	<< Calculating on displaced geometry 408 (of 492) >>
	<< Calculating on displaced geometry 409 (of 492) >>
	<< Calculating on displaced geometry 410 (of 492) >>
	<< Calculating on displaced geometry 411 (of 492) >>
	<< Calculating on displaced geometry 412 (of 492) >>
	<< Calculating on displaced geometry 413 (of 492) >>
	<< Calculating on displaced geometry 414 (of 492) >>
	<< Calculating on displaced geometry 415 (of 492) >>
	<< Calculating on displaced geometry 416 (of 492) >>
	<< Calculating on displaced geometry 417 (of 492) >>
	<< Calculating on displaced geometry 418 (of 492) >>
	<< Calculating on displaced geometry 419 (of 492) >>
	<< Calculating on displaced geometry 420 (of 492) >>
	<< Calculating on displaced geometry 421 (of 492) >>
	<< Calculating on displaced geometry 422 (of 492) >>
	<< Calculating on displaced geometry 423 (of 492) >>
	<< Calculating on displaced geometry 424 (of 492) >>
	<< Calculating on displaced geometry 425 (of 492) >>
	<< Calculating on displaced geometry 426 (of 492) >>
	<< Calculating on displaced geometry 427 (of 492) >>
	<< Calculating on displaced geometry 428 (of 492) >>
	<< Calculating on displaced geometry 429 (of 492) >>
	<< Calculating on displaced geometry 430 (of 492) >>
	<< Calculating on displaced geometry 431 (of 492) >>
	<< Calculating on displaced geometry 432 (of 492) >>
	<< Calculating on displaced geometry 433 (of 492) >>
	<< Calculating on displaced geometry 434 (of 492) >>
	<< Calculating on displaced geometry 435 (of 492) >>
	<< Calculating on displaced geometry 436 (of 492) >>
	<< Calculating on displaced geometry 437 (of 492) >>
	<< Calculating on displaced geometry 438 (of 492) >>
	<< Calculating on displaced geometry 439 (of 492) >>
	<< Calculating on displaced geometry 440 (of 492) >>
	<< Calculating on displaced geometry 441 (of 492) >>
	<< Calculating on displaced geometry 442 (of 492) >>
	<< Calculating on displaced geometry 443 (of 492) >>
	<< Calculating on displaced geometry 444 (of 492) >>
	<< Calculating on displaced geometry 445 (of 492) >>
	<< Calculating on displaced geometry 446 (of 492) >>
	<< Calculating on displaced geometry 447 (of 492) >>
	<< Calculating on displaced geometry 448 (of 492) >>
	<< Calculating on displaced geometry 449 (of 492) >>
	<< Calculating on displaced geometry 450 (of 492) >>
	<< Calculating on displaced geometry 451 (of 492) >>
	<< Calculating on displaced geometry 452 (of 492) >>
	<< Calculating on displaced geometry 453 (of 492) >>
	<< Calculating on displaced geometry 454 (of 492) >>
	<< Calculating on displaced geometry 455 (of 492) >>
	<< Calculating on displaced geometry 456 (of 492) >>
	<< Calculating on displaced geometry 457 (of 492) >>
	<< Calculating on displaced geometry 458 (of 492) >>
	<< Calculating on displaced geometry 459 (of 492) >>
	<< Calculating on displaced geometry 460 (of 492) >>
	<< Calculating on displaced geometry 461 (of 492) >>
	<< Calculating on displaced geometry 462 (of 492) >>
	<< Calculating on displaced geometry 463 (of 492) >>
	<< Calculating on displaced geometry 464 (of 492) >>
	<< Calculating on displaced geometry 465 (of 492) >>
	<< Calculating on displaced geometry 466 (of 492) >>
	<< Calculating on displaced geometry 467 (of 492) >>
	<< Calculating on displaced geometry 468 (of 492) >>
	<< Calculating on displaced geometry 469 (of 492) >>
	<< Calculating on displaced geometry 470 (of 492) >>
	<< Calculating on displaced geometry 471 (of 492) >>
	<< Calculating on displaced geometry 472 (of 492) >>
	<< Calculating on displaced geometry 473 (of 492) >>
	<< Calculating on displaced geometry 474 (of 492) >>
	<< Calculating on displaced geometry 475 (of 492) >>
	<< Calculating on displaced geometry 476 (of 492) >>
	<< Calculating on displaced geometry 477 (of 492) >>
	<< Calculating on displaced geometry 478 (of 492) >>
	<< Calculating on displaced geometry 479 (of 492) >>
	<< Calculating on displaced geometry 480 (of 492) >>
	<< Calculating on displaced geometry 481 (of 492) >>
	<< Calculating on displaced geometry 482 (of 492) >>
	<< Calculating on displaced geometry 483 (of 492) >>
	<< Calculating on displaced geometry 484 (of 492) >>
	<< Calculating on displaced geometry 485 (of 492) >>
	<< Calculating on displaced geometry 486 (of 492) >>
	<< Calculating on displaced geometry 487 (of 492) >>
	<< Calculating on displaced geometry 488 (of 492) >>
	<< Calculating on displaced geometry 489 (of 492) >>
	<< Calculating on displaced geometry 490 (of 492) >>
	<< Calculating on displaced geometry 491 (of 492) >>
	<< Calculating on displaced geometry 492 (of 492) >>

-----------------------
VIBRATIONAL FREQUENCIES
-----------------------

Scaling factor for frequencies =  1.000000000 (already applied!)

   0:         0.00 cm**-1
   1:         0.00 cm**-1
   2:         0.00 cm**-1
   3:         0.00 cm**-1
   4:         0.00 cm**-1
   5:         0.00 cm**-1
   6:        18.36 cm**-1
   7:        19.95 cm**-1
   8:        28.20 cm**-1
   9:        32.73 cm**-1
  10:        37.00 cm**-1
  11:        38.11 cm**-1
  12:        41.36 cm**-1
  13:        45.52 cm**-1
  14:        49.20 cm**-1
  15:        54.36 cm**-1
  16:        57.73 cm**-1
  17:        63.92 cm**-1
  18:        69.17 cm**-1
  19:        81.38 cm**-1
  20:        83.70 cm**-1
  21:        90.55 cm**-1
  22:       107.94 cm**-1
  23:       116.79 cm**-1
  24:       132.37 cm**-1
  25:       143.20 cm**-1
  26:       143.99 cm**-1
  27:       163.89 cm**-1
  28:       165.86 cm**-1
  29:       176.63 cm**-1
  30:       179.74 cm**-1
  31:       198.63 cm**-1
  32:       208.98 cm**-1
  33:       212.58 cm**-1
  34:       227.92 cm**-1
  35:       234.34 cm**-1
  36:       237.40 cm**-1
  37:       237.57 cm**-1
  38:       260.62 cm**-1
  39:       261.18 cm**-1
  40:       277.56 cm**-1
  41:       279.60 cm**-1
  42:       287.07 cm**-1
  43:       311.29 cm**-1
  44:       329.99 cm**-1
  45:       340.36 cm**-1
  46:       349.67 cm**-1
  47:       354.07 cm**-1
  48:       363.44 cm**-1
  49:       366.89 cm**-1
  50:       382.63 cm**-1
  51:       388.19 cm**-1
  52:       399.75 cm**-1
  53:       410.09 cm**-1
  54:       415.86 cm**-1
  55:       419.24 cm**-1
  56:       424.36 cm**-1
  57:       430.52 cm**-1
  58:       431.74 cm**-1
  59:       433.96 cm**-1
  60:       448.43 cm**-1
  61:       480.03 cm**-1
  62:       491.19 cm**-1
  63:       518.22 cm**-1
  64:       519.77 cm**-1
  65:       535.12 cm**-1
  66:       536.26 cm**-1
  67:       555.63 cm**-1
  68:       570.14 cm**-1
  69:       574.81 cm**-1
  70:       596.27 cm**-1
  71:       617.86 cm**-1
  72:       626.45 cm**-1
  73:       629.99 cm**-1
  74:       631.18 cm**-1
  75:       661.24 cm**-1
  76:       666.49 cm**-1
  77:       680.00 cm**-1
  78:       680.91 cm**-1
  79:       704.40 cm**-1
  80:       713.76 cm**-1
  81:       715.06 cm**-1
  82:       726.68 cm**-1
  83:       734.15 cm**-1
  84:       735.22 cm**-1
  85:       762.17 cm**-1
  86:       777.28 cm**-1
  87:       783.00 cm**-1
  88:       790.14 cm**-1
  89:       800.36 cm**-1
  90:       823.41 cm**-1
  91:       836.76 cm**-1
  92:       848.25 cm**-1
  93:       861.19 cm**-1
  94:       872.73 cm**-1
  95:       873.22 cm**-1
  96:       874.25 cm**-1
  97:       879.11 cm**-1
  98:       881.73 cm**-1
  99:       896.62 cm**-1
 100:       920.75 cm**-1
 101:       942.07 cm**-1
 102:       945.66 cm**-1
 103:       949.18 cm**-1
 104:       951.56 cm**-1
 105:       963.61 cm**-1
 106:       965.11 cm**-1
 107:       966.40 cm**-1
 108:       968.69 cm**-1
 109:       970.56 cm**-1
 110:       977.16 cm**-1
 111:       983.97 cm**-1
 112:      1001.03 cm**-1
 113:      1001.50 cm**-1
 114:      1010.63 cm**-1
 115:      1013.69 cm**-1
 116:      1014.40 cm**-1
 117:      1015.72 cm**-1
 118:      1023.15 cm**-1
 119:      1024.68 cm**-1
 120:      1024.79 cm**-1
 121:      1030.18 cm**-1
 122:      1031.32 cm**-1
 123:      1043.17 cm**-1
 124:      1046.35 cm**-1
 125:      1049.70 cm**-1
 126:      1052.48 cm**-1
 127:      1060.99 cm**-1
 128:      1062.32 cm**-1
 129:      1063.20 cm**-1
 130:      1071.55 cm**-1
 131:      1085.69 cm**-1
 132:      1097.54 cm**-1
 133:      1106.03 cm**-1
 134:      1112.32 cm**-1
 135:      1113.20 cm**-1
 136:      1158.35 cm**-1
 137:      1162.68 cm**-1
 138:      1163.58 cm**-1
 139:      1168.50 cm**-1
 140:      1169.42 cm**-1
 141:      1180.19 cm**-1
 142:      1184.62 cm**-1
 143:      1195.84 cm**-1
 144:      1197.31 cm**-1
 145:      1198.74 cm**-1
 146:      1234.85 cm**-1
 147:      1236.25 cm**-1
 148:      1238.43 cm**-1
 149:      1242.26 cm**-1
 150:      1245.91 cm**-1
 151:      1256.80 cm**-1
 152:      1258.29 cm**-1
 153:      1267.95 cm**-1
 154:      1288.88 cm**-1
 155:      1310.79 cm**-1
 156:      1315.78 cm**-1
 157:      1324.19 cm**-1
 158:      1329.50 cm**-1
 159:      1344.51 cm**-1
 160:      1346.23 cm**-1
 161:      1367.51 cm**-1
 162:      1368.61 cm**-1
 163:      1369.26 cm**-1
 164:      1374.68 cm**-1
 165:      1382.42 cm**-1
 166:      1387.69 cm**-1
 167:      1388.13 cm**-1
 168:      1390.27 cm**-1
 169:      1399.35 cm**-1
 170:      1406.52 cm**-1
 171:      1410.48 cm**-1
 172:      1417.67 cm**-1
 173:      1425.33 cm**-1
 174:      1449.90 cm**-1
 175:      1455.79 cm**-1
 176:      1460.35 cm**-1
 177:      1461.64 cm**-1
 178:      1461.81 cm**-1
 179:      1467.69 cm**-1
 180:      1473.99 cm**-1
 181:      1476.59 cm**-1
 182:      1477.65 cm**-1
 183:      1480.74 cm**-1
 184:      1481.44 cm**-1
 185:      1486.60 cm**-1
 186:      1490.26 cm**-1
 187:      1492.15 cm**-1
 188:      1498.17 cm**-1
 189:      1520.71 cm**-1
 190:      1524.85 cm**-1
 191:      1526.86 cm**-1
 192:      1534.51 cm**-1
 193:      1536.18 cm**-1
 194:      1582.09 cm**-1
 195:      1586.27 cm**-1
 196:      1639.25 cm**-1
 197:      1640.30 cm**-1
 198:      1648.72 cm**-1
 199:      1650.30 cm**-1
 200:      1662.43 cm**-1
 201:      1662.54 cm**-1
 202:      1667.65 cm**-1
 203:      1673.90 cm**-1
 204:      1695.59 cm**-1
 205:      1835.88 cm**-1
 206:      3050.26 cm**-1
 207:      3050.50 cm**-1
 208:      3055.12 cm**-1
 209:      3055.93 cm**-1
 210:      3061.50 cm**-1
 211:      3063.19 cm**-1
 212:      3123.45 cm**-1
 213:      3124.99 cm**-1
 214:      3126.52 cm**-1
 215:      3130.62 cm**-1
 216:      3133.53 cm**-1
 217:      3134.68 cm**-1
 218:      3136.70 cm**-1
 219:      3138.25 cm**-1
 220:      3148.47 cm**-1
 221:      3149.20 cm**-1
 222:      3151.99 cm**-1
 223:      3172.78 cm**-1
 224:      3187.07 cm**-1
 225:      3187.29 cm**-1
 226:      3191.58 cm**-1
 227:      3194.81 cm**-1
 228:      3196.87 cm**-1
 229:      3197.14 cm**-1
 230:      3201.42 cm**-1
 231:      3202.64 cm**-1
 232:      3205.16 cm**-1
 233:      3206.93 cm**-1
 234:      3208.62 cm**-1
 235:      3212.17 cm**-1
 236:      3212.68 cm**-1
 237:      3216.81 cm**-1
 238:      3220.84 cm**-1
 239:      3220.93 cm**-1
 240:      3233.27 cm**-1
 241:      3244.47 cm**-1
 242:      3254.61 cm**-1
 243:      3260.09 cm**-1
 244:      3293.69 cm**-1
 245:      3600.93 cm**-1


------------
NORMAL MODES
------------

These modes are the cartesian displacements weighted by the diagonal matrix
M(i,i)=1/sqrt(m[i]) where m[i] is the mass of the displaced atom
Thus, these vectors are normalized but *not* orthogonal

                  0          1          2          3          4          5    
      0       0.000000   0.000000   0.000000   0.000000   0.000000   0.000000
      1       0.000000   0.000000   0.000000   0.000000   0.000000   0.000000
      2       0.000000   0.000000   0.000000   0.000000   0.000000   0.000000
      3       0.000000   0.000000   0.000000   0.000000   0.000000   0.000000
      4       0.000000   0.000000   0.000000   0.000000   0.000000   0.000000
      5       0.000000   0.000000   0.000000   0.000000   0.000000   0.000000
      6       0.000000   0.000000   0.000000   0.000000   0.000000   0.000000
      7       0.000000   0.000000   0.000000   0.000000   0.000000   0.000000
      8       0.000000   0.000000   0.000000   0.000000   0.000000   0.000000
      9       0.000000   0.000000   0.000000   0.000000   0.000000   0.000000
     10       0.000000   0.000000   0.000000   0.000000   0.000000   0.000000
     11       0.000000   0.000000   0.000000   0.000000   0.000000   0.000000
     12       0.000000   0.000000   0.000000   0.000000   0.000000   0.000000
     13       0.000000   0.000000   0.000000   0.000000   0.000000   0.000000
     14       0.000000   0.000000   0.000000   0.000000   0.000000   0.000000
     15       0.000000   0.000000   0.000000   0.000000   0.000000   0.000000
     16       0.000000   0.000000   0.000000   0.000000   0.000000   0.000000
     17       0.000000   0.000000   0.000000   0.000000   0.000000   0.000000
     18       0.000000   0.000000   0.000000   0.000000   0.000000   0.000000
     19       0.000000   0.000000   0.000000   0.000000   0.000000   0.000000
     20       0.000000   0.000000   0.000000   0.000000   0.000000   0.000000
     21       0.000000   0.000000   0.000000   0.000000   0.000000   0.000000
     22       0.000000   0.000000   0.000000   0.000000   0.000000   0.000000
     23       0.000000   0.000000   0.000000   0.000000   0.000000   0.000000
     24       0.000000   0.000000   0.000000   0.000000   0.000000   0.000000
     25       0.000000   0.000000   0.000000   0.000000   0.000000   0.000000
     26       0.000000   0.000000   0.000000   0.000000   0.000000   0.000000
     27       0.000000   0.000000   0.000000   0.000000   0.000000   0.000000
     28       0.000000   0.000000   0.000000   0.000000   0.000000   0.000000
     29       0.000000   0.000000   0.000000   0.000000   0.000000   0.000000
     30       0.000000   0.000000   0.000000   0.000000   0.000000   0.000000
     31       0.000000   0.000000   0.000000   0.000000   0.000000   0.000000
     32       0.000000   0.000000   0.000000   0.000000   0.000000   0.000000
     33       0.000000   0.000000   0.000000   0.000000   0.000000   0.000000
     34       0.000000   0.000000   0.000000   0.000000   0.000000   0.000000
     35       0.000000   0.000000   0.000000   0.000000   0.000000   0.000000
     36       0.000000   0.000000   0.000000   0.000000   0.000000   0.000000
     37       0.000000   0.000000   0.000000   0.000000   0.000000   0.000000
     38       0.000000   0.000000   0.000000   0.000000   0.000000   0.000000
     39       0.000000   0.000000   0.000000   0.000000   0.000000   0.000000
     40       0.000000   0.000000   0.000000   0.000000   0.000000   0.000000
     41       0.000000   0.000000   0.000000   0.000000   0.000000   0.000000
     42       0.000000   0.000000   0.000000   0.000000   0.000000   0.000000
     43       0.000000   0.000000   0.000000   0.000000   0.000000   0.000000
     44       0.000000   0.000000   0.000000   0.000000   0.000000   0.000000
     45       0.000000   0.000000   0.000000   0.000000   0.000000   0.000000
     46       0.000000   0.000000   0.000000   0.000000   0.000000   0.000000
     47       0.000000   0.000000   0.000000   0.000000   0.000000   0.000000
     48       0.000000   0.000000   0.000000   0.000000   0.000000   0.000000
     49       0.000000   0.000000   0.000000   0.000000   0.000000   0.000000
     50       0.000000   0.000000   0.000000   0.000000   0.000000   0.000000
     51       0.000000   0.000000   0.000000   0.000000   0.000000   0.000000
     52       0.000000   0.000000   0.000000   0.000000   0.000000   0.000000
     53       0.000000   0.000000   0.000000   0.000000   0.000000   0.000000
     54       0.000000   0.000000   0.000000   0.000000   0.000000   0.000000
     55       0.000000   0.000000   0.000000   0.000000   0.000000   0.000000
     56       0.000000   0.000000   0.000000   0.000000   0.000000   0.000000
     57       0.000000   0.000000   0.000000   0.000000   0.000000   0.000000
     58       0.000000   0.000000   0.000000   0.000000   0.000000   0.000000
     59       0.000000   0.000000   0.000000   0.000000   0.000000   0.000000
     60       0.000000   0.000000   0.000000   0.000000   0.000000   0.000000
     61       0.000000   0.000000   0.000000   0.000000   0.000000   0.000000
     62       0.000000   0.000000   0.000000   0.000000   0.000000   0.000000
     63       0.000000   0.000000   0.000000   0.000000   0.000000   0.000000
     64       0.000000   0.000000   0.000000   0.000000   0.000000   0.000000
     65       0.000000   0.000000   0.000000   0.000000   0.000000   0.000000
     66       0.000000   0.000000   0.000000   0.000000   0.000000   0.000000
     67       0.000000   0.000000   0.000000   0.000000   0.000000   0.000000
     68       0.000000   0.000000   0.000000   0.000000   0.000000   0.000000
     69       0.000000   0.000000   0.000000   0.000000   0.000000   0.000000
     70       0.000000   0.000000   0.000000   0.000000   0.000000   0.000000
     71       0.000000   0.000000   0.000000   0.000000   0.000000   0.000000
     72       0.000000   0.000000   0.000000   0.000000   0.000000   0.000000
     73       0.000000   0.000000   0.000000   0.000000   0.000000   0.000000
     74       0.000000   0.000000   0.000000   0.000000   0.000000   0.000000
     75       0.000000   0.000000   0.000000   0.000000   0.000000   0.000000
     76       0.000000   0.000000   0.000000   0.000000   0.000000   0.000000
     77       0.000000   0.000000   0.000000   0.000000   0.000000   0.000000
     78       0.000000   0.000000   0.000000   0.000000   0.000000   0.000000
     79       0.000000   0.000000   0.000000   0.000000   0.000000   0.000000
     80       0.000000   0.000000   0.000000   0.000000   0.000000   0.000000
     81       0.000000   0.000000   0.000000   0.000000   0.000000   0.000000
     82       0.000000   0.000000   0.000000   0.000000   0.000000   0.000000
     83       0.000000   0.000000   0.000000   0.000000   0.000000   0.000000
     84       0.000000   0.000000   0.000000   0.000000   0.000000   0.000000
     85       0.000000   0.000000   0.000000   0.000000   0.000000   0.000000
     86       0.000000   0.000000   0.000000   0.000000   0.000000   0.000000
     87       0.000000   0.000000   0.000000   0.000000   0.000000   0.000000
     88       0.000000   0.000000   0.000000   0.000000   0.000000   0.000000
     89       0.000000   0.000000   0.000000   0.000000   0.000000   0.000000
     90       0.000000   0.000000   0.000000   0.000000   0.000000   0.000000
     91       0.000000   0.000000   0.000000   0.000000   0.000000   0.000000
     92       0.000000   0.000000   0.000000   0.000000   0.000000   0.000000
     93       0.000000   0.000000   0.000000   0.000000   0.000000   0.000000
     94       0.000000   0.000000   0.000000   0.000000   0.000000   0.000000
     95       0.000000   0.000000   0.000000   0.000000   0.000000   0.000000
     96       0.000000   0.000000   0.000000   0.000000   0.000000   0.000000
     97       0.000000   0.000000   0.000000   0.000000   0.000000   0.000000
     98       0.000000   0.000000   0.000000   0.000000   0.000000   0.000000
     99       0.000000   0.000000   0.000000   0.000000   0.000000   0.000000
    100       0.000000   0.000000   0.000000   0.000000   0.000000   0.000000
    101       0.000000   0.000000   0.000000   0.000000   0.000000   0.000000
    102       0.000000   0.000000   0.000000   0.000000   0.000000   0.000000
    103       0.000000   0.000000   0.000000   0.000000   0.000000   0.000000
    104       0.000000   0.000000   0.000000   0.000000   0.000000   0.000000
    105       0.000000   0.000000   0.000000   0.000000   0.000000   0.000000
    106       0.000000   0.000000   0.000000   0.000000   0.000000   0.000000
    107       0.000000   0.000000   0.000000   0.000000   0.000000   0.000000
    108       0.000000   0.000000   0.000000   0.000000   0.000000   0.000000
    109       0.000000   0.000000   0.000000   0.000000   0.000000   0.000000
    110       0.000000   0.000000   0.000000   0.000000   0.000000   0.000000
    111       0.000000   0.000000   0.000000   0.000000   0.000000   0.000000
    112       0.000000   0.000000   0.000000   0.000000   0.000000   0.000000
    113       0.000000   0.000000   0.000000   0.000000   0.000000   0.000000
    114       0.000000   0.000000   0.000000   0.000000   0.000000   0.000000
    115       0.000000   0.000000   0.000000   0.000000   0.000000   0.000000
    116       0.000000   0.000000   0.000000   0.000000   0.000000   0.000000
    117       0.000000   0.000000   0.000000   0.000000   0.000000   0.000000
    118       0.000000   0.000000   0.000000   0.000000   0.000000   0.000000
    119       0.000000   0.000000   0.000000   0.000000   0.000000   0.000000
    120       0.000000   0.000000   0.000000   0.000000   0.000000   0.000000
    121       0.000000   0.000000   0.000000   0.000000   0.000000   0.000000
    122       0.000000   0.000000   0.000000   0.000000   0.000000   0.000000
    123       0.000000   0.000000   0.000000   0.000000   0.000000   0.000000
    124       0.000000   0.000000   0.000000   0.000000   0.000000   0.000000
    125       0.000000   0.000000   0.000000   0.000000   0.000000   0.000000
    126       0.000000   0.000000   0.000000   0.000000   0.000000   0.000000
    127       0.000000   0.000000   0.000000   0.000000   0.000000   0.000000
    128       0.000000   0.000000   0.000000   0.000000   0.000000   0.000000
    129       0.000000   0.000000   0.000000   0.000000   0.000000   0.000000
    130       0.000000   0.000000   0.000000   0.000000   0.000000   0.000000
    131       0.000000   0.000000   0.000000   0.000000   0.000000   0.000000
    132       0.000000   0.000000   0.000000   0.000000   0.000000   0.000000
    133       0.000000   0.000000   0.000000   0.000000   0.000000   0.000000
    134       0.000000   0.000000   0.000000   0.000000   0.000000   0.000000
    135       0.000000   0.000000   0.000000   0.000000   0.000000   0.000000
    136       0.000000   0.000000   0.000000   0.000000   0.000000   0.000000
    137       0.000000   0.000000   0.000000   0.000000   0.000000   0.000000
    138       0.000000   0.000000   0.000000   0.000000   0.000000   0.000000
    139       0.000000   0.000000   0.000000   0.000000   0.000000   0.000000
    140       0.000000   0.000000   0.000000   0.000000   0.000000   0.000000
    141       0.000000   0.000000   0.000000   0.000000   0.000000   0.000000
    142       0.000000   0.000000   0.000000   0.000000   0.000000   0.000000
    143       0.000000   0.000000   0.000000   0.000000   0.000000   0.000000
    144       0.000000   0.000000   0.000000   0.000000   0.000000   0.000000
    145       0.000000   0.000000   0.000000   0.000000   0.000000   0.000000
    146       0.000000   0.000000   0.000000   0.000000   0.000000   0.000000
    147       0.000000   0.000000   0.000000   0.000000   0.000000   0.000000
    148       0.000000   0.000000   0.000000   0.000000   0.000000   0.000000
    149       0.000000   0.000000   0.000000   0.000000   0.000000   0.000000
    150       0.000000   0.000000   0.000000   0.000000   0.000000   0.000000
    151       0.000000   0.000000   0.000000   0.000000   0.000000   0.000000
    152       0.000000   0.000000   0.000000   0.000000   0.000000   0.000000
    153       0.000000   0.000000   0.000000   0.000000   0.000000   0.000000
    154       0.000000   0.000000   0.000000   0.000000   0.000000   0.000000
    155       0.000000   0.000000   0.000000   0.000000   0.000000   0.000000
    156       0.000000   0.000000   0.000000   0.000000   0.000000   0.000000
    157       0.000000   0.000000   0.000000   0.000000   0.000000   0.000000
    158       0.000000   0.000000   0.000000   0.000000   0.000000   0.000000
    159       0.000000   0.000000   0.000000   0.000000   0.000000   0.000000
    160       0.000000   0.000000   0.000000   0.000000   0.000000   0.000000
    161       0.000000   0.000000   0.000000   0.000000   0.000000   0.000000
    162       0.000000   0.000000   0.000000   0.000000   0.000000   0.000000
    163       0.000000   0.000000   0.000000   0.000000   0.000000   0.000000
    164       0.000000   0.000000   0.000000   0.000000   0.000000   0.000000
    165       0.000000   0.000000   0.000000   0.000000   0.000000   0.000000
    166       0.000000   0.000000   0.000000   0.000000   0.000000   0.000000
    167       0.000000   0.000000   0.000000   0.000000   0.000000   0.000000
    168       0.000000   0.000000   0.000000   0.000000   0.000000   0.000000
    169       0.000000   0.000000   0.000000   0.000000   0.000000   0.000000
    170       0.000000   0.000000   0.000000   0.000000   0.000000   0.000000
    171       0.000000   0.000000   0.000000   0.000000   0.000000   0.000000
    172       0.000000   0.000000   0.000000   0.000000   0.000000   0.000000
    173       0.000000   0.000000   0.000000   0.000000   0.000000   0.000000
    174       0.000000   0.000000   0.000000   0.000000   0.000000   0.000000
    175       0.000000   0.000000   0.000000   0.000000   0.000000   0.000000
    176       0.000000   0.000000   0.000000   0.000000   0.000000   0.000000
    177       0.000000   0.000000   0.000000   0.000000   0.000000   0.000000
    178       0.000000   0.000000   0.000000   0.000000   0.000000   0.000000
    179       0.000000   0.000000   0.000000   0.000000   0.000000   0.000000
    180       0.000000   0.000000   0.000000   0.000000   0.000000   0.000000
    181       0.000000   0.000000   0.000000   0.000000   0.000000   0.000000
    182       0.000000   0.000000   0.000000   0.000000   0.000000   0.000000
    183       0.000000   0.000000   0.000000   0.000000   0.000000   0.000000
    184       0.000000   0.000000   0.000000   0.000000   0.000000   0.000000
    185       0.000000   0.000000   0.000000   0.000000   0.000000   0.000000
    186       0.000000   0.000000   0.000000   0.000000   0.000000   0.000000
    187       0.000000   0.000000   0.000000   0.000000   0.000000   0.000000
    188       0.000000   0.000000   0.000000   0.000000   0.000000   0.000000
    189       0.000000   0.000000   0.000000   0.000000   0.000000   0.000000
    190       0.000000   0.000000   0.000000   0.000000   0.000000   0.000000
    191       0.000000   0.000000   0.000000   0.000000   0.000000   0.000000
    192       0.000000   0.000000   0.000000   0.000000   0.000000   0.000000
    193       0.000000   0.000000   0.000000   0.000000   0.000000   0.000000
    194       0.000000   0.000000   0.000000   0.000000   0.000000   0.000000
    195       0.000000   0.000000   0.000000   0.000000   0.000000   0.000000
    196       0.000000   0.000000   0.000000   0.000000   0.000000   0.000000
    197       0.000000   0.000000   0.000000   0.000000   0.000000   0.000000
    198       0.000000   0.000000   0.000000   0.000000   0.000000   0.000000
    199       0.000000   0.000000   0.000000   0.000000   0.000000   0.000000
    200       0.000000   0.000000   0.000000   0.000000   0.000000   0.000000
    201       0.000000   0.000000   0.000000   0.000000   0.000000   0.000000
    202       0.000000   0.000000   0.000000   0.000000   0.000000   0.000000
    203       0.000000   0.000000   0.000000   0.000000   0.000000   0.000000
    204       0.000000   0.000000   0.000000   0.000000   0.000000   0.000000
    205       0.000000   0.000000   0.000000   0.000000   0.000000   0.000000
    206       0.000000   0.000000   0.000000   0.000000   0.000000   0.000000
    207       0.000000   0.000000   0.000000   0.000000   0.000000   0.000000
    208       0.000000   0.000000   0.000000   0.000000   0.000000   0.000000
    209       0.000000   0.000000   0.000000   0.000000   0.000000   0.000000
    210       0.000000   0.000000   0.000000   0.000000   0.000000   0.000000
    211       0.000000   0.000000   0.000000   0.000000   0.000000   0.000000
    212       0.000000   0.000000   0.000000   0.000000   0.000000   0.000000
    213       0.000000   0.000000   0.000000   0.000000   0.000000   0.000000
    214       0.000000   0.000000   0.000000   0.000000   0.000000   0.000000
    215       0.000000   0.000000   0.000000   0.000000   0.000000   0.000000
    216       0.000000   0.000000   0.000000   0.000000   0.000000   0.000000
    217       0.000000   0.000000   0.000000   0.000000   0.000000   0.000000
    218       0.000000   0.000000   0.000000   0.000000   0.000000   0.000000
    219       0.000000   0.000000   0.000000   0.000000   0.000000   0.000000
    220       0.000000   0.000000   0.000000   0.000000   0.000000   0.000000
    221       0.000000   0.000000   0.000000   0.000000   0.000000   0.000000
    222       0.000000   0.000000   0.000000   0.000000   0.000000   0.000000
    223       0.000000   0.000000   0.000000   0.000000   0.000000   0.000000
    224       0.000000   0.000000   0.000000   0.000000   0.000000   0.000000
    225       0.000000   0.000000   0.000000   0.000000   0.000000   0.000000
    226       0.000000   0.000000   0.000000   0.000000   0.000000   0.000000
    227       0.000000   0.000000   0.000000   0.000000   0.000000   0.000000
    228       0.000000   0.000000   0.000000   0.000000   0.000000   0.000000
    229       0.000000   0.000000   0.000000   0.000000   0.000000   0.000000
    230       0.000000   0.000000   0.000000   0.000000   0.000000   0.000000
    231       0.000000   0.000000   0.000000   0.000000   0.000000   0.000000
    232       0.000000   0.000000   0.000000   0.000000   0.000000   0.000000
    233       0.000000   0.000000   0.000000   0.000000   0.000000   0.000000
    234       0.000000   0.000000   0.000000   0.000000   0.000000   0.000000
    235       0.000000   0.000000   0.000000   0.000000   0.000000   0.000000
    236       0.000000   0.000000   0.000000   0.000000   0.000000   0.000000
    237       0.000000   0.000000   0.000000   0.000000   0.000000   0.000000
    238       0.000000   0.000000   0.000000   0.000000   0.000000   0.000000
    239       0.000000   0.000000   0.000000   0.000000   0.000000   0.000000
    240       0.000000   0.000000   0.000000   0.000000   0.000000   0.000000
    241       0.000000   0.000000   0.000000   0.000000   0.000000   0.000000
    242       0.000000   0.000000   0.000000   0.000000   0.000000   0.000000
    243       0.000000   0.000000   0.000000   0.000000   0.000000   0.000000
    244       0.000000   0.000000   0.000000   0.000000   0.000000   0.000000
    245       0.000000   0.000000   0.000000   0.000000   0.000000   0.000000
                  6          7          8          9         10         11    
      0      -0.004323   0.041404   0.005144  -0.010649   0.024672  -0.040494
      1       0.013228   0.001328  -0.003973   0.007385   0.025823  -0.019950
      2      -0.017516   0.025555  -0.049896  -0.032744  -0.029117   0.051987
      3      -0.017020  -0.040232   0.038957   0.014996  -0.023421  -0.079895
      4      -0.003281  -0.014165   0.032946  -0.007579   0.033209   0.003353
      5      -0.003105   0.013645  -0.034809  -0.005103   0.008034   0.030800
      6      -0.043299   0.014698   0.040870   0.039080  -0.005108  -0.003083
      7       0.021761   0.003822  -0.034649  -0.013931  -0.017787   0.008232
      8      -0.065121  -0.001870   0.027360   0.042497   0.007212   0.044637
      9      -0.004255   0.004748   0.017917   0.008152  -0.010359  -0.026323
     10      -0.002317   0.009993   0.000889   0.001089   0.039443  -0.033198
     11      -0.010059  -0.027061  -0.007298   0.002172   0.005177   0.010007
     12      -0.016200   0.024111   0.021300   0.012319   0.006185  -0.019355
     13       0.016378   0.005018  -0.013515  -0.000114   0.019700  -0.016863
     14      -0.031365   0.008246  -0.006558   0.005266  -0.001210   0.040146
     15       0.007740   0.012957   0.017139   0.010178  -0.000453  -0.017078
     16       0.012004   0.008333  -0.003970   0.003121   0.039704  -0.026451
     17      -0.005079  -0.001449   0.003611   0.007798   0.020427   0.022814
     18       0.024587  -0.000469   0.012197   0.008423  -0.004417  -0.024840
     19       0.044440   0.017513  -0.000531   0.002704   0.059337  -0.027513
     20      -0.005785   0.008042   0.007009   0.008179   0.027141   0.026440
     21       0.028505   0.027643   0.014414   0.009598   0.003194   0.002722
     22      -0.012699   0.000703  -0.006608   0.005913   0.025033  -0.023662
     23       0.032763   0.005764   0.008569   0.004046   0.047015   0.008593
     24      -0.031075   0.022986   0.061171  -0.028665  -0.000574  -0.016267
     25      -0.055334  -0.013443  -0.016112   0.021154  -0.002785  -0.008044
     26       0.051417   0.007612  -0.004627   0.014648   0.049188   0.013338
     27      -0.088618   0.011861   0.092255  -0.052745  -0.004616  -0.050020
     28      -0.071262  -0.020035  -0.022256   0.030809  -0.015157   0.004201
     29       0.031801  -0.001666  -0.018238   0.032128   0.029748   0.035777
     30      -0.010867   0.036651   0.058307  -0.032872   0.002808   0.010470
     31      -0.079713  -0.021466  -0.017743   0.026606  -0.015860  -0.005112
     32       0.091082   0.016838   0.000464   0.005968   0.074518  -0.006259
     33      -0.057962   0.032182   0.094513  -0.064135  -0.001234  -0.004878
     34      -0.112933  -0.031731  -0.025446   0.038081  -0.037971   0.006504
     35       0.105673   0.018416  -0.009701   0.014599   0.076431  -0.002216
     36       0.071457   0.057559   0.007375   0.004879   0.011966   0.058584
     37      -0.062035  -0.016157  -0.009602   0.016846  -0.001154  -0.017475
     38       0.110202   0.022769   0.018715  -0.013122   0.096759  -0.030570
     39       0.087024   0.068469   0.004981   0.002612   0.014449   0.080826
     40      -0.080712  -0.022293  -0.010773   0.020558  -0.011077  -0.015772
     41       0.140428   0.029669   0.022321  -0.019540   0.115808  -0.045657
     42       0.134917   0.065065  -0.041593   0.045606   0.019435   0.076895
     43      -0.019695  -0.002516  -0.000222   0.002024   0.026028  -0.032064
     44       0.089620   0.019986   0.032915  -0.024709   0.093435  -0.035450
     45       0.200468   0.082171  -0.082052   0.074767   0.028380   0.112864
     46      -0.004719   0.002151   0.006031  -0.005866   0.037793  -0.041645
     47       0.104435   0.025075   0.047790  -0.040716   0.110363  -0.054904
     48       0.111668   0.049008  -0.036383   0.046043   0.015098   0.046981
     49       0.004756   0.005597   0.001141  -0.002558   0.038973  -0.034332
     50       0.050851   0.011380   0.027522  -0.014995   0.068234  -0.014738
     51       0.157899   0.053114  -0.071457   0.073859   0.021165   0.058468
     52       0.036798   0.015548   0.007983  -0.012386   0.059341  -0.043714
     53       0.035428   0.009726   0.038183  -0.023243   0.065574  -0.017923
     54      -0.061018   0.016857   0.026470   0.034622  -0.002683  -0.016264
     55       0.026236   0.000410  -0.048667  -0.017530  -0.059040   0.042171
     56      -0.085371  -0.001665  -0.006870   0.032703  -0.028227   0.058156
     57      -0.093254  -0.001190   0.081848   0.124068  -0.015326   0.035247
     58       0.035460   0.001578  -0.080454  -0.042132  -0.100951   0.064772
     59      -0.127902  -0.020088   0.086782   0.148986   0.014994   0.076797
     60      -0.116860  -0.012109   0.111622   0.176438  -0.022473   0.062791
     61       0.056061   0.017548  -0.165744  -0.143544  -0.127028   0.031652
     62      -0.119967  -0.021056   0.118726   0.170872   0.040166   0.073980
     63      -0.104316  -0.000100   0.068280   0.113986  -0.013924   0.022622
     64       0.039362  -0.000871  -0.090854  -0.042835  -0.132940   0.091925
     65      -0.140159  -0.020545   0.058669   0.133763  -0.009642   0.081333
     66      -0.081977  -0.004870   0.106512   0.147760  -0.018142   0.057456
     67       0.017644  -0.011351  -0.008478   0.041786  -0.074992   0.088389
     68      -0.155589  -0.032414   0.152505   0.228874   0.046554   0.088832
     69      -0.079789   0.020983  -0.003798   0.012734  -0.001213  -0.041691
     70       0.048641   0.018571  -0.146122  -0.126049  -0.095906   0.013259
     71      -0.048569   0.015011  -0.092658  -0.070399  -0.069034   0.043433
     72      -0.056872   0.037292  -0.064988  -0.076906  -0.005422  -0.080831
     73       0.044016   0.020653  -0.144179  -0.134196  -0.078195  -0.006339
     74      -0.018957   0.028663  -0.156858  -0.149020  -0.097792   0.031390
     75      -0.091292   0.021818  -0.017788   0.004592  -0.001854  -0.052618
     76       0.051512   0.013580  -0.135861  -0.101617  -0.113906   0.042340
     77      -0.062402   0.011931  -0.103257  -0.060621  -0.085417   0.053099
     78      -0.103400   0.007092   0.042549   0.085679   0.001143  -0.011777
     79       0.067012   0.035102  -0.230439  -0.222848  -0.123527  -0.016746
     80      -0.038302   0.016723  -0.078903  -0.073569  -0.051887   0.035144
     81      -0.025736   0.032292  -0.013326  -0.037059   0.009988  -0.056149
     82       0.001376  -0.021188   0.064329   0.110455  -0.022813   0.082750
     83      -0.101941  -0.001649  -0.046083   0.014036  -0.065245   0.068488
     84      -0.036294   0.033580  -0.016732  -0.031633   0.014695  -0.062669
     85       0.001564  -0.024367   0.037976   0.089036  -0.063105   0.103907
     86      -0.117051  -0.002518  -0.074136   0.003121  -0.093608   0.077313
     87      -0.002208   0.045025  -0.044028  -0.088839   0.023587  -0.089822
     88      -0.002921  -0.021969   0.101858   0.146256   0.014634   0.071697
     89      -0.076309   0.010224  -0.120648  -0.076748  -0.101437   0.053275
     90      -0.014461   0.028954  -0.004565  -0.037275   0.002229  -0.042901
     91      -0.013707  -0.033525   0.135606   0.189603   0.005251   0.103252
     92      -0.125557  -0.012976   0.026022   0.100622  -0.029637   0.082396
     93      -0.001824  -0.018185   0.015456   0.006233  -0.012866  -0.011022
     94      -0.011335   0.009223   0.014225  -0.004058   0.008006  -0.042913
     95      -0.015940  -0.057589   0.003154  -0.005169  -0.017991   0.017157
     96      -0.004358  -0.013926   0.018300   0.005416   0.000632  -0.012310
     97       0.002094   0.032639  -0.004387   0.014413  -0.066463  -0.051742
     98      -0.005826  -0.078025  -0.007339  -0.000665  -0.065252   0.026007
     99      -0.000871  -0.036948   0.014908   0.006009   0.018648   0.001956
    100      -0.010229   0.026790   0.023105  -0.011689  -0.155289  -0.082468
    101      -0.012590  -0.103109   0.012321  -0.021381  -0.122236   0.013467
    102      -0.002871  -0.035242   0.016768   0.005098   0.032323   0.002238
    103      -0.000871   0.045604   0.011063  -0.001976  -0.228273  -0.094348
    104      -0.004932  -0.119928   0.006287  -0.019785  -0.169201   0.016712
    105       0.004417  -0.062653   0.009226   0.007166   0.018765   0.016768
    106      -0.031216   0.000832   0.063972  -0.045476  -0.155485  -0.099393
    107      -0.027056  -0.107126   0.038437  -0.041491  -0.122735  -0.002647
    108       0.006619  -0.079485   0.006554   0.007647   0.033029   0.028273
    109      -0.039169  -0.001998   0.083923  -0.064260  -0.229350  -0.124770
    110      -0.031482  -0.127485   0.052652  -0.057085  -0.171037  -0.012120
    111       0.006554  -0.066385   0.006983   0.006904  -0.000093   0.016629
    112      -0.039937  -0.019788   0.077702  -0.050614  -0.055262  -0.082021
    113      -0.034090  -0.084619   0.045245  -0.037893  -0.058285  -0.005220
    114       0.010171  -0.085980   0.002856   0.006290  -0.000818   0.027159
    115      -0.054515  -0.039218   0.108144  -0.071458  -0.043495  -0.091608
    116      -0.044181  -0.086150   0.064616  -0.049552  -0.051374  -0.015838
    117       0.003077  -0.044936   0.010211   0.006745  -0.016204   0.003154
    118      -0.029215  -0.015055   0.052883  -0.029332   0.021824  -0.055035
    119      -0.028158  -0.059515   0.027438  -0.019876  -0.008572   0.004244
    120       0.004732  -0.048200   0.008455   0.006735  -0.028983   0.003012
    121      -0.035093  -0.030850   0.065622  -0.034009   0.086008  -0.045017
    122      -0.034005  -0.041859   0.033088  -0.018140   0.032853   0.001049
    123      -0.012355   0.010946   0.026496   0.000441  -0.006794  -0.026524
    124       0.023177   0.060997  -0.048392   0.058654  -0.047686  -0.032114
    125       0.009269  -0.077458  -0.034174   0.024328  -0.051040   0.044013
    126      -0.016249   0.005182   0.028987  -0.005605  -0.002997  -0.026898
    127       0.096379   0.120529  -0.094101   0.162775  -0.113552  -0.009438
    128       0.060442  -0.079054  -0.067576   0.089524  -0.081312   0.076972
    129       0.039652   0.025016  -0.009443   0.071238  -0.037674   0.003171
    130       0.116166   0.132341  -0.082882   0.177158  -0.190018  -0.021079
    131       0.075088  -0.076337  -0.091228   0.116664  -0.054695   0.097104
    132      -0.023409   0.024981   0.035652  -0.012116  -0.008629  -0.040896
    133       0.116797   0.141890  -0.131221   0.205996  -0.072769   0.014641
    134       0.075352  -0.076623  -0.091490   0.116894  -0.055986   0.097069
    135      -0.067892  -0.036180   0.062489  -0.079697   0.038360  -0.044288
    136       0.112797   0.133704  -0.105003   0.186457  -0.125761  -0.003575
    137       0.070968  -0.085566  -0.047035   0.087010  -0.157146   0.063882
    138      -0.083181  -0.014218   0.075511  -0.094142   0.040226  -0.062729
    139      -0.018292   0.036196  -0.054620   0.021282   0.022768  -0.032194
    140       0.008983  -0.071761  -0.013489   0.013518  -0.074959   0.031278
    141      -0.161372  -0.085323   0.111788  -0.180639   0.096596  -0.077554
    142      -0.001310   0.050568  -0.060957   0.039536   0.008331  -0.029235
    143       0.020183  -0.073866  -0.000482   0.019655  -0.110154   0.029492
    144      -0.063817   0.028984   0.076923  -0.081874   0.024532  -0.073674
    145       0.014960   0.070531  -0.087039   0.065538   0.022453  -0.019000
    146       0.011671  -0.083543  -0.029446   0.025945  -0.064748   0.044244
    147      -0.075807  -0.001505   0.074122  -0.087676   0.035063  -0.064446
    148      -0.099883  -0.035986  -0.019597  -0.067767   0.089030  -0.047514
    149       0.001236  -0.045712   0.000695  -0.006356  -0.061305   0.011304
    150       0.054599   0.070928  -0.017186   0.098461  -0.064823  -0.008164
    151       0.007671   0.049376  -0.041025   0.037437  -0.030049  -0.035093
    152      -0.026678  -0.080106  -0.048381  -0.004503   0.026510   0.042365
    153       0.038749   0.065131  -0.007995   0.073569  -0.055755  -0.014893
    154      -0.046974   0.005596  -0.012752  -0.039468   0.028546  -0.044238
    155      -0.108557  -0.125758  -0.004651  -0.126165   0.090805   0.016476
    156       0.021585   0.057044   0.001225   0.048001  -0.045000  -0.021357
    157       0.032408   0.083349  -0.076629   0.088234  -0.025568  -0.023843
    158       0.017348  -0.047720  -0.085470   0.070524   0.011090   0.060817
    159       0.149669   0.134459  -0.079302   0.247352  -0.136413   0.023032
    160       0.028700   0.051783  -0.031620   0.054021  -0.080555  -0.035684
    161      -0.022085  -0.070339  -0.064156   0.011699   0.042472   0.047775
    162      -0.023806  -0.017626   0.013423   0.000181  -0.040020  -0.025703
    163      -0.006283  -0.003628   0.011753  -0.004369   0.029400  -0.003748
    164       0.001490  -0.000858  -0.021067   0.008068   0.020652  -0.016869
    165      -0.035749  -0.002574  -0.020855  -0.004833  -0.019037   0.017581
    166      -0.012678   0.003638  -0.006415  -0.007141   0.039186   0.017042
    167       0.010480  -0.007698  -0.018226   0.024170   0.026329  -0.084001
    168      -0.052471  -0.024232  -0.071002   0.020274   0.059865  -0.001279
    169      -0.032631   0.002775  -0.046459  -0.009849   0.089054   0.080642
    170       0.007708  -0.019876  -0.033316   0.039563   0.054843  -0.117239
    171      -0.055397  -0.052132  -0.077157   0.043648   0.079383  -0.055717
    172      -0.041936  -0.004152  -0.058179  -0.009696   0.103488   0.106519
    173       0.000917  -0.024605  -0.041859   0.039389   0.065246  -0.097526
    174      -0.066802  -0.010879  -0.111958   0.012126   0.114810   0.050862
    175      -0.040876   0.010415  -0.069843  -0.014737   0.120157   0.111513
    176       0.012129  -0.026823  -0.038761   0.053812   0.071462  -0.172288
    177      -0.080625  -0.028239  -0.150345   0.029982   0.175275   0.037340
    178      -0.056176   0.009771  -0.099963  -0.017321   0.158641   0.159690
    179       0.008994  -0.037080  -0.051622   0.065444   0.094737  -0.196886
    180      -0.063292   0.025185  -0.103071  -0.019740   0.092723   0.120781
    181      -0.029275   0.019219  -0.053798  -0.016935   0.102033   0.080514
    182       0.020379  -0.020531  -0.027298   0.052185   0.058108  -0.194265
    183      -0.075623   0.035952  -0.136702  -0.027559   0.139508   0.164578
    184      -0.036297   0.025377  -0.072776  -0.021480   0.128389   0.105835
    185       0.023675  -0.025867  -0.031512   0.062629   0.072237  -0.237061
    186      -0.043762   0.048289  -0.051322  -0.042031   0.010539   0.137621
    187      -0.008193   0.020577  -0.013004  -0.012920   0.049826   0.016440
    188       0.024874  -0.007106  -0.009904   0.037122   0.026462  -0.161768
    189      -0.040677   0.077076  -0.044379  -0.067135  -0.006531   0.195266
    190       0.001498   0.027769   0.000478  -0.014284   0.034788  -0.007952
    191       0.032005  -0.001512   0.000052   0.035886   0.015275  -0.179071
    192      -0.029419   0.034539  -0.010043  -0.033577  -0.045905   0.084683
    193       0.000125   0.012889   0.009697  -0.007513   0.018757  -0.014364
    194       0.020268  -0.000912  -0.005908   0.023904   0.011023  -0.106958
    195      -0.015131   0.051649   0.028185  -0.051181  -0.101043   0.100509
    196       0.013387   0.012802   0.037382  -0.004653  -0.015401  -0.059347
    197       0.023988   0.009486   0.006891   0.012063  -0.009715  -0.080449
    198      -0.000080   0.033136   0.018288   0.008170  -0.001096  -0.033681
    199      -0.004585   0.018133  -0.004932  -0.001554   0.037047  -0.054832
    200      -0.015734  -0.037996  -0.010905   0.001522  -0.000823   0.003893
    201      -0.057678   0.045406  -0.004637  -0.029154  -0.011133  -0.029965
    202      -0.042209   0.005909   0.004670  -0.008861   0.046994  -0.061379
    203       0.066560   0.044127  -0.008502  -0.036774   0.012743  -0.017043
    204      -0.027462  -0.001527  -0.050288  -0.025604  -0.020569  -0.043588
    205      -0.037280  -0.018717   0.004238  -0.007808   0.028738  -0.026121
    206       0.056790   0.058887   0.004777  -0.037647   0.016953  -0.016611
    207       0.037330  -0.024412  -0.022057  -0.026378  -0.018799  -0.022579
    208       0.009875  -0.033879   0.046939  -0.008889   0.026336   0.013807
    209       0.016869   0.081339   0.026285  -0.038886   0.006649   0.013177
    210       0.058047  -0.138507  -0.074059  -0.024454   0.011716  -0.034001
    211       0.035114  -0.108411   0.068164  -0.010585   0.035811   0.067989
    212      -0.002738   0.172092   0.053345  -0.039755  -0.015001   0.006272
    213       0.026589  -0.204650  -0.135965  -0.022744   0.034182  -0.062936
    214       0.019427  -0.152127   0.052444  -0.010957   0.045694   0.077357
    215       0.012977   0.223281   0.056803  -0.038256  -0.023585  -0.021944
    216       0.117199  -0.167119  -0.047170  -0.024252   0.013532  -0.008858
    217       0.080006  -0.126092   0.110055  -0.011940   0.031863   0.111104
    218      -0.041594   0.198523   0.074833  -0.042597  -0.025906   0.033277
    219       0.131333  -0.256510  -0.088415  -0.022744   0.038897  -0.018233
    220       0.099446  -0.183463   0.126804  -0.013534   0.039063   0.153416
    221      -0.056130   0.271669   0.096119  -0.043130  -0.044034   0.027086
    222       0.157630  -0.078894   0.032422  -0.025890  -0.018131   0.027494
    223       0.099876  -0.069333   0.130377  -0.011247   0.017911   0.099707
    224      -0.061946   0.130002   0.068096  -0.044396  -0.012917   0.067271
    225       0.203562  -0.100595   0.053216  -0.025503  -0.017539   0.046857
    226       0.134264  -0.082482   0.162470  -0.012024   0.014352   0.132533
    227      -0.091843   0.149392   0.084521  -0.046469  -0.020548   0.087952
    228       0.138336   0.038112   0.084815  -0.027899  -0.050692   0.038864
    229       0.074562   0.005755   0.108981  -0.009589   0.008014   0.045650
    230      -0.042836   0.035326   0.040861  -0.043525   0.010352   0.074856
    231       0.171034   0.108253   0.147892  -0.029518  -0.076220   0.068737
    232       0.089805   0.050867   0.124227  -0.008968  -0.003389   0.036249
    233      -0.058119  -0.020223   0.036371  -0.045271   0.021528   0.102462
    234       0.078319   0.064252   0.056984  -0.027968  -0.050208   0.013461
    235       0.030248   0.022434   0.067465  -0.008178   0.012985   0.002928
    236      -0.004104   0.013995   0.020244  -0.040477   0.018676   0.046620
    237       0.062499   0.152984   0.097761  -0.029736  -0.074789   0.024166
    238       0.011448   0.079744   0.050118  -0.006361   0.006898  -0.039610
    239       0.010646  -0.056494  -0.001005  -0.039298   0.035308   0.050195
    240      -0.044148  -0.029709  -0.114910  -0.021738  -0.032746  -0.069658
    241      -0.064661  -0.032275  -0.025964  -0.005396   0.010265  -0.018149
    242       0.078317   0.059220   0.001438  -0.038530   0.030615  -0.040360
    243      -0.047135   0.000247   0.045845   0.046905  -0.026335   0.011965
    244       0.022606   0.007321  -0.039664  -0.017257  -0.020355   0.010289
    245      -0.067565  -0.015207   0.053891   0.057675   0.032130   0.025080
                 12         13         14         15         16         17    
      0       0.055423   0.003146   0.007044   0.046319  -0.019916   0.029910
      1       0.007725  -0.013425  -0.004976  -0.005417   0.018743  -0.005240
      2      -0.018138  -0.014941  -0.002618   0.017713  -0.033690   0.088969
      3      -0.002378  -0.028708   0.004332  -0.037197  -0.026766  -0.039035
      4       0.053980  -0.028115  -0.011343   0.015994   0.000998  -0.001571
      5      -0.000465  -0.011085  -0.029317   0.009217  -0.025749   0.111715
      6       0.009737  -0.011332   0.002233   0.008336  -0.039155  -0.021846
      7      -0.030519  -0.031647   0.019701  -0.035289   0.011336  -0.006890
      8      -0.006043  -0.003587  -0.038627   0.024777  -0.042735   0.040055
      9       0.017249  -0.021249   0.002283  -0.009696  -0.034516   0.009483
     10       0.026901  -0.009267  -0.000704   0.007646   0.010755  -0.002571
     11      -0.000645  -0.024533  -0.035321  -0.004528  -0.023944   0.079669
     12       0.027670  -0.007427   0.000012   0.016891  -0.034737   0.013579
     13       0.004218  -0.014851   0.000664  -0.006016   0.020883  -0.002495
     14      -0.006883  -0.009029  -0.028798   0.017811  -0.042487   0.077103
     15       0.016956  -0.015753  -0.000900  -0.009751  -0.031687   0.011953
     16       0.024602  -0.006940  -0.005629   0.006342   0.021315  -0.003161
     17       0.006522  -0.007670  -0.038799   0.000399  -0.037399   0.080405
     18       0.019103  -0.020781  -0.000290  -0.022638  -0.018907   0.002847
     19       0.029200   0.006473  -0.009131  -0.015301   0.028222  -0.021988
     20       0.006337  -0.001934  -0.039745   0.001221  -0.042688   0.080347
     21      -0.000165   0.021241  -0.014699  -0.004165  -0.026221   0.005998
     22       0.023601  -0.018519  -0.006332   0.022590   0.013643   0.018225
     23       0.018133  -0.003058  -0.032313  -0.037150  -0.025294   0.042119
     24      -0.056972  -0.002001  -0.002637   0.027200  -0.104921   0.042560
     25       0.029325  -0.031527  -0.020148   0.065199   0.005667   0.073475
     26       0.034240   0.003336  -0.034967  -0.047985  -0.002439   0.029382
     27      -0.074932  -0.074541   0.035146   0.026126  -0.160377   0.058207
     28       0.033603  -0.028264  -0.033454   0.080825   0.007912   0.100412
     29       0.043141   0.014666  -0.058726  -0.023637   0.008426   0.071008
     30      -0.086253   0.087930  -0.045609   0.072410  -0.097249   0.061837
     31       0.032433  -0.049088  -0.021070   0.081574  -0.002267   0.099958
     32       0.043396  -0.006397  -0.012211  -0.104896   0.010170  -0.033069
     33      -0.132234   0.071933  -0.036383   0.099642  -0.160057   0.093165
     34       0.036215  -0.061286  -0.030376   0.117121  -0.008333   0.144943
     35       0.056588  -0.001404  -0.014644  -0.114035   0.028443  -0.043464
     36      -0.055730   0.207121  -0.104653   0.087688  -0.004363   0.042429
     37       0.030031  -0.053329  -0.008780   0.053718  -0.003610   0.069750
     38       0.036560  -0.024841   0.012844  -0.151169  -0.001375  -0.079255
     39      -0.078866   0.283762  -0.142421   0.128042   0.003334   0.060626
     40       0.032312  -0.067956  -0.008148   0.064856  -0.010253   0.087913
     41       0.044016  -0.034591   0.031170  -0.194998   0.008395  -0.126057
     42       0.005846   0.225877  -0.113299   0.050499   0.081164  -0.002817
     43       0.024067  -0.038158   0.003456   0.012436   0.004028   0.015229
     44       0.018404  -0.031335   0.015055  -0.138509  -0.027247  -0.063517
     45       0.030778   0.316020  -0.156567   0.060321   0.156144  -0.022121
     46       0.021653  -0.040069   0.013154  -0.009325   0.003341  -0.009713
     47       0.011290  -0.045744   0.035765  -0.173350  -0.037884  -0.099917
     48       0.031973   0.128680  -0.066111   0.003374   0.066086  -0.020280
     49       0.021551  -0.019448   0.003101  -0.003100   0.013160  -0.009839
     50       0.009984  -0.018860  -0.009360  -0.080336  -0.038222  -0.001206
     51       0.075027   0.142918  -0.072621  -0.022295   0.126073  -0.051486
     52       0.018317  -0.005039   0.009447  -0.035695   0.020074  -0.050788
     53      -0.003236  -0.023578  -0.007685  -0.071209  -0.056961   0.009947
     54       0.042729  -0.001106  -0.021620   0.021292  -0.011070  -0.090260
     55      -0.079559  -0.055122   0.050846  -0.076074  -0.006557  -0.018816
     56      -0.005525  -0.010736  -0.044262   0.006443  -0.019119  -0.070825
     57      -0.022182  -0.003029   0.076347  -0.013018   0.029989  -0.120550
     58      -0.110784  -0.078388   0.058567  -0.110588  -0.028326  -0.047619
     59      -0.025062   0.017965   0.037168   0.019460   0.047897  -0.062325
     60      -0.052627  -0.001797   0.126232  -0.031519   0.060326  -0.158137
     61      -0.058802  -0.090373  -0.045173  -0.105587  -0.065348  -0.105562
     62      -0.032838   0.025253   0.063069   0.033374   0.045289   0.014106
     63       0.005662   0.003567   0.043207  -0.004216   0.042557  -0.173222
     64      -0.149683  -0.096710   0.087692  -0.142921  -0.040083  -0.060498
     65      -0.017823   0.012041   0.014136   0.005051   0.055837  -0.147587
     66      -0.066161  -0.011823   0.131205  -0.028483   0.017990  -0.054243
     67      -0.148134  -0.065831   0.140069  -0.110143   0.003907   0.001824
     68      -0.038362   0.038137   0.093522   0.030241   0.092553  -0.049885
     69       0.092949   0.009677  -0.069996   0.033454   0.021963  -0.178511
     70      -0.032484  -0.072065  -0.044992  -0.078538  -0.039486  -0.089067
     71       0.012608  -0.035885  -0.115999  -0.004219  -0.075803  -0.087984
     72       0.147154   0.001213  -0.186083   0.046060  -0.033416  -0.187373
     73      -0.003817  -0.064817  -0.088506  -0.065209  -0.046791  -0.090037
     74       0.027319  -0.054204  -0.171364  -0.009522  -0.120694  -0.095088
     75       0.115411   0.014714  -0.089467   0.035809   0.042553  -0.224265
     76      -0.075418  -0.079087   0.023285  -0.095240  -0.026045  -0.077785
     77       0.007307  -0.034839  -0.084627  -0.015090  -0.035532  -0.142747
     78       0.053694   0.018180   0.023408   0.021362   0.077822  -0.185893
     79       0.015470  -0.084976  -0.138883  -0.077671  -0.069619  -0.148797
     80       0.017191  -0.034887  -0.139986   0.006799  -0.108062  -0.037468
     81       0.086078  -0.002168  -0.090323   0.047599  -0.053522  -0.037846
     82      -0.146239  -0.040256   0.173528  -0.083419   0.029846   0.067799
     83      -0.001402  -0.020157  -0.062230  -0.014205  -0.003266  -0.182196
     84       0.102500   0.006507  -0.088433   0.056559  -0.024397  -0.073389
     85      -0.170741  -0.062387   0.155451  -0.116827  -0.001892   0.023533
     86       0.001248  -0.026818  -0.075211  -0.030337   0.011590  -0.272841
     87       0.126295   0.001552  -0.139397   0.073082  -0.072880  -0.007179
     88      -0.136040  -0.020339   0.205134  -0.057833   0.060449   0.116155
     89       0.020723  -0.042392  -0.146147  -0.024811  -0.059539  -0.217851
     90       0.058586  -0.014195  -0.085742   0.032440  -0.089773   0.006371
     91      -0.181668  -0.027761   0.249018  -0.082394   0.056327   0.128475
     92      -0.022541   0.001175   0.017520  -0.003465   0.049196  -0.144464
     93       0.023015  -0.033786   0.000536   0.000901  -0.020520  -0.004372
     94       0.012622   0.005121   0.004780  -0.004418  -0.001687  -0.010115
     95      -0.002155  -0.024026  -0.032706   0.004548  -0.012252   0.055058
     96       0.024200  -0.044315  -0.002162  -0.006103  -0.031514   0.003043
     97      -0.009255   0.060163   0.005965  -0.007895   0.001983   0.000585
     98      -0.002236   0.006645  -0.024381   0.032767   0.027114   0.024840
     99       0.045433  -0.063450   0.000533   0.014341  -0.007107  -0.019085
    100      -0.063324   0.139026   0.009003  -0.014150   0.010109  -0.009472
    101      -0.027239   0.054198  -0.019459   0.046282   0.055977  -0.003335
    102       0.048469  -0.073478  -0.000421   0.010678  -0.013561  -0.015344
    103      -0.091282   0.198744   0.011045  -0.015273   0.016425  -0.002680
    104      -0.032324   0.086649  -0.014960   0.067636   0.090478  -0.026941
    105       0.061201  -0.070713   0.003456   0.037972   0.023551  -0.044215
    106      -0.080950   0.142554   0.010454  -0.020751   0.005452  -0.028580
    107      -0.044500   0.059230  -0.020083   0.032012   0.040017  -0.003332
    108       0.076436  -0.086606   0.005201   0.052057   0.039193  -0.059333
    109      -0.124216   0.208195   0.012806  -0.025553   0.012333  -0.036317
    110      -0.065416   0.098632  -0.016131   0.042919   0.062653  -0.026195
    111       0.056167  -0.055635   0.004622   0.044012   0.034278  -0.049854
    112      -0.037295   0.054140   0.009997  -0.021199  -0.011676  -0.038141
    113      -0.030702   0.007558  -0.026134   0.002826  -0.008001   0.026277
    114       0.067200  -0.057565   0.008123   0.064393   0.060632  -0.070818
    115      -0.041253   0.042817   0.011993  -0.026148  -0.020293  -0.053595
    116      -0.038447   0.002225  -0.026639  -0.009896  -0.025648   0.027574
    117       0.036814  -0.038601   0.001596   0.023623   0.010408  -0.028233
    118       0.007974  -0.010612   0.006448  -0.012513  -0.013503  -0.027988
    119      -0.010634  -0.030826  -0.031861  -0.009305  -0.032361   0.055068
    120       0.033767  -0.029566   0.002481   0.026891   0.017695  -0.032421
    121       0.036216  -0.066122   0.004594  -0.010590  -0.022082  -0.035308
    122      -0.003686  -0.058893  -0.035981  -0.025813  -0.063994   0.076452
    123      -0.001327  -0.035155  -0.009628  -0.033501  -0.069490   0.035216
    124       0.023400   0.030184   0.007418  -0.012974  -0.013369   0.017880
    125       0.028046  -0.013148  -0.018453   0.046200   0.038856   0.014979
    126      -0.001448  -0.033958  -0.009197  -0.030257  -0.061994   0.032739
    127       0.051193  -0.001148   0.002925  -0.035924  -0.097245   0.023112
    128       0.076748  -0.048296  -0.015469   0.066962   0.037664  -0.022178
    129       0.041471  -0.071294  -0.009235  -0.025357  -0.092312   0.013698
    130       0.023280   0.033369   0.001345  -0.041635  -0.122692   0.012800
    131       0.111718  -0.084543  -0.014581   0.072254   0.037642  -0.025203
    132      -0.023176  -0.019850  -0.011836  -0.049685  -0.087418   0.055229
    133       0.095198  -0.052209   0.002851  -0.042027  -0.117643   0.036006
    134       0.111869  -0.083591  -0.014272   0.072872   0.038558  -0.025946
    135      -0.024586  -0.008588  -0.006782  -0.015732  -0.003686   0.029635
    136       0.058969  -0.009937   0.002103  -0.040566  -0.115822   0.024315
    137       0.045380  -0.006068  -0.016006   0.071807   0.034524  -0.043473
    138      -0.052589   0.004825  -0.014215  -0.041085  -0.035961   0.064020
    139       0.038948   0.021752   0.009260  -0.006679   0.037828   0.030464
    140       0.002072   0.004778  -0.021275   0.039301   0.020754   0.017816
    141      -0.057637   0.021485  -0.035782  -0.041595   0.052291   0.079286
    142       0.039155   0.018920   0.013149  -0.006954   0.018665   0.026560
    143      -0.007606   0.013406  -0.026380   0.036316   0.008663   0.007516
    144      -0.078906   0.014211  -0.002068  -0.046583  -0.087484   0.071883
    145       0.056989   0.000986   0.022676  -0.003122   0.006963   0.028103
    146       0.027342  -0.010599  -0.022852   0.044405   0.039718   0.011713
    147      -0.057780   0.005630  -0.010740  -0.042170  -0.050828   0.065108
    148       0.035755   0.036054  -0.012762  -0.009866   0.128653   0.050358
    149      -0.028342   0.018737  -0.013383   0.031804  -0.005330   0.034753
    150       0.022722  -0.065099  -0.016116  -0.058837  -0.151519   0.045381
    151       0.018812   0.034306   0.009665  -0.007539   0.003684   0.017098
    152       0.036345  -0.019833  -0.006329   0.048423   0.063207   0.031327
    153       0.012161  -0.047428  -0.010608  -0.054867  -0.133774   0.048905
    154       0.002015   0.050375   0.016969   0.009228   0.063725   0.014575
    155      -0.004469   0.042721   0.014597   0.070465   0.154408   0.040295
    156       0.001355  -0.031401  -0.007226  -0.053628  -0.117169   0.055342
    157       0.040301   0.006636   0.008625  -0.021920  -0.034863   0.027407
    158       0.068336  -0.066017  -0.014867   0.034767   0.009354   0.028184
    159       0.074072  -0.136176  -0.039598  -0.091094  -0.257855   0.042744
    160       0.012924   0.041214   0.000450  -0.011949  -0.009903   0.012050
    161       0.047968  -0.035665  -0.005087   0.045270   0.052469   0.033262
    162      -0.006804  -0.025582   0.012865  -0.028291  -0.037259  -0.013365
    163       0.034044  -0.017203  -0.007548   0.009380   0.005662  -0.002011
    164      -0.002372  -0.008772  -0.036090  -0.000005  -0.014972   0.092341
    165      -0.029390  -0.012219   0.017458  -0.020891  -0.034609  -0.002346
    166       0.019706  -0.010304  -0.002450   0.013018   0.006360   0.000853
    167      -0.027058  -0.000229  -0.030845  -0.015964  -0.001609   0.053006
    168      -0.124131  -0.012034  -0.029879  -0.035876   0.017008  -0.052371
    169      -0.016450  -0.013262  -0.031896   0.020318   0.028444   0.015926
    170      -0.069334   0.000991  -0.048133  -0.026754   0.020692   0.018870
    171      -0.158704  -0.030151  -0.071156  -0.054483   0.048905  -0.088205
    172      -0.022039  -0.025380  -0.056328   0.021607   0.040633   0.028982
    173      -0.073011  -0.007692  -0.065499  -0.025536   0.029225   0.028882
    174      -0.178970   0.014050  -0.021408  -0.027395   0.027765  -0.059245
    175      -0.047263   0.001420  -0.026973   0.025414   0.034424   0.012768
    176      -0.110898   0.013854  -0.042057  -0.038444   0.031863  -0.029969
    177      -0.255008   0.014734  -0.056903  -0.039359   0.067995  -0.099720
    178      -0.076297   0.000016  -0.049479   0.029514   0.052415   0.023806
    179      -0.146898   0.014764  -0.055730  -0.047054   0.049936  -0.058153
    180      -0.137296   0.041212   0.035310  -0.002962  -0.015322  -0.015238
    181      -0.041013   0.019035   0.008375   0.025412   0.016180  -0.004771
    182      -0.106370   0.026487  -0.016401  -0.038487   0.018454  -0.042661
    183      -0.183871   0.064650   0.044719   0.004762  -0.008115  -0.021581
    184      -0.066925   0.032129   0.013550   0.029960   0.020185  -0.007839
    185      -0.139891   0.038004  -0.010083  -0.047424   0.026709  -0.080945
    186      -0.035256   0.038521   0.081438   0.012266  -0.068783   0.036785
    187      -0.000669   0.019864   0.036751   0.018727  -0.007109  -0.018244
    188      -0.058590   0.024609   0.001889  -0.026789  -0.005866  -0.006705
    189      -0.001023   0.059404   0.126432   0.032723  -0.103554   0.071677
    190       0.006370   0.033025   0.063945   0.018377  -0.021358  -0.032185
    191      -0.053015   0.034436   0.022155  -0.026855  -0.016650  -0.016402
    192       0.017886   0.010623   0.070712   0.001737  -0.076861   0.041925
    193       0.027994   0.004528   0.030548   0.012444  -0.011393  -0.016076
    194      -0.020472   0.010504  -0.006659  -0.016803  -0.014374   0.040171
    195       0.087009   0.009839   0.102196   0.006310  -0.108833   0.077414
    196       0.051637   0.006319   0.049931   0.008069  -0.029013  -0.027368
    197       0.012106   0.009361   0.005848  -0.011175  -0.027718   0.065211
    198       0.016609  -0.008016   0.015654  -0.004513  -0.041191   0.010717
    199       0.017914  -0.000581   0.005916   0.004754   0.011060   0.000469
    200      -0.004939  -0.027187  -0.043245  -0.013311  -0.020358   0.084830
    201       0.034258  -0.014318  -0.023923  -0.107923   0.064805   0.079394
    202       0.016556  -0.000219  -0.016409   0.104748  -0.054232   0.001310
    203      -0.000336   0.004427   0.147605   0.165706  -0.011151  -0.059846
    204       0.048083  -0.001741   0.039726  -0.056345   0.115615   0.063326
    205       0.044995   0.022578  -0.004836   0.050450   0.006303   0.001180
    206      -0.007249  -0.001814   0.127209   0.154979  -0.031467  -0.054361
    207       0.018899  -0.014198   0.041778  -0.033122   0.096001   0.044818
    208       0.027909   0.018145  -0.023954   0.021636  -0.003270  -0.008972
    209       0.017952   0.011312   0.093278   0.060658  -0.002329  -0.035047
    210       0.050601   0.055416   0.123077  -0.016562   0.000788   0.024155
    211       0.053291   0.067975  -0.017535  -0.070434  -0.050155  -0.016252
    212      -0.008341  -0.045241   0.041085   0.073990   0.070105  -0.020134
    213       0.099975   0.122558   0.190995  -0.027875  -0.052028   0.025278
    214       0.088368   0.114244   0.005928  -0.125297  -0.077102  -0.012544
    215      -0.051582  -0.101130   0.025910   0.167402   0.096546  -0.026277
    216       0.017758   0.037584   0.115747   0.018061  -0.029777   0.001445
    217       0.032538   0.056205  -0.042829  -0.090249  -0.061630  -0.028633
    218       0.020798  -0.030335   0.010575  -0.032037   0.111474   0.003900
    219       0.043421   0.093927   0.179553   0.030705  -0.110038  -0.015501
    220       0.051912   0.094342  -0.037449  -0.162050  -0.098956  -0.033961
    221      -0.000953  -0.076891  -0.031222  -0.019470   0.173004   0.016138
    222      -0.049825  -0.055457   0.025007   0.040991   0.045483   0.000245
    223      -0.014217  -0.006482  -0.075817  -0.015681  -0.023106  -0.033961
    224       0.078975   0.046718   0.035582  -0.156606   0.070720   0.012969
    225      -0.077391  -0.072365   0.017186   0.072505   0.024584  -0.017957
    226      -0.031487  -0.017217  -0.096340  -0.028005  -0.030696  -0.043627
    227       0.103024   0.061217   0.013692  -0.242504   0.099043   0.032139
    228      -0.081321  -0.126207  -0.055596   0.022314   0.147346   0.022455
    229      -0.038000  -0.054866  -0.081398   0.073103   0.026020  -0.025936
    230       0.105410   0.104791   0.088073  -0.169180  -0.007393  -0.003202
    231      -0.133901  -0.199769  -0.127178   0.038649   0.209137   0.021427
    232      -0.074084  -0.103849  -0.106572   0.130831   0.057534  -0.029345
    233       0.151039   0.165859   0.107419  -0.266481  -0.041505   0.002532
    234      -0.045775  -0.103166  -0.044882  -0.016582   0.167550   0.044847
    235      -0.016603  -0.041002  -0.054955   0.090210   0.031849  -0.013948
    236       0.073000   0.083698   0.114552  -0.057554  -0.038359  -0.026192
    237      -0.069095  -0.156956  -0.107218  -0.032238   0.241430   0.061724
    238      -0.035462  -0.077820  -0.058951   0.161111   0.065149  -0.010291
    239       0.091878   0.126631   0.153963  -0.065788  -0.093933  -0.037054
    240       0.081031   0.017863   0.098855  -0.019377   0.173631   0.057117
    241       0.083258   0.045318   0.018318   0.019087   0.071518   0.006395
    242      -0.030449  -0.015169   0.138178   0.212907  -0.069832  -0.065581
    243      -0.015709  -0.026673  -0.004714  -0.026788  -0.056998  -0.053598
    244      -0.032275  -0.031494   0.026855  -0.032779   0.014375  -0.002769
    245       0.014699   0.002088  -0.076343   0.025740  -0.051944   0.030482
                 18         19         20         21         22         23    
      0      -0.020273   0.001997   0.081660   0.045645  -0.027275   0.006581
      1       0.027151   0.046229  -0.002261   0.027129  -0.019612   0.011012
      2      -0.039392  -0.025480   0.056366  -0.001191   0.007287   0.033083
      3      -0.008791  -0.006742  -0.050393  -0.114890   0.095205  -0.026384
      4       0.047383   0.024254  -0.040233  -0.004079   0.043763  -0.003121
      5      -0.030418  -0.006518   0.058623   0.038899  -0.044382   0.058038
      6      -0.006937   0.005557   0.060908   0.054696   0.007423  -0.152355
      7       0.000442   0.028938   0.008190   0.016560  -0.027315   0.039467
      8       0.011293  -0.001129   0.020569   0.016088   0.055952  -0.156415
      9      -0.022598  -0.007765   0.034260   0.008924   0.013289  -0.014182
     10       0.025220   0.040880  -0.015845  -0.025177   0.005048   0.007701
     11      -0.007601  -0.009979  -0.008982  -0.017855   0.016173   0.039164
     12      -0.017654  -0.001526   0.069246   0.050604  -0.002842  -0.066218
     13       0.020992   0.044747   0.003385   0.027849  -0.028662   0.029752
     14      -0.012037  -0.017543   0.035474   0.010023   0.040408  -0.056834
     15      -0.024081  -0.005960   0.058020   0.053325  -0.005555  -0.032855
     16       0.025859   0.045780  -0.003025   0.016626  -0.021127   0.020205
     17      -0.009731  -0.021164   0.017195   0.006506   0.043018  -0.032793
     18      -0.027982  -0.003298   0.042503   0.045553  -0.021165   0.012670
     19       0.015925   0.039533  -0.004179   0.028057  -0.036892   0.015030
     20      -0.010270  -0.024366   0.024627   0.012803   0.047293  -0.056754
     21      -0.020558  -0.006953   0.054131   0.059910  -0.012692  -0.041185
     22       0.030031   0.049775   0.005619   0.017992  -0.003343   0.017378
     23      -0.025796  -0.030503   0.005321   0.003102   0.019326  -0.028206
     24       0.080166  -0.023287  -0.026673   0.001936  -0.148876  -0.065695
     25       0.033823   0.067447   0.040744   0.039947   0.060931   0.003043
     26      -0.055167  -0.025437   0.028025   0.019395   0.056960  -0.021409
     27       0.117927  -0.028450  -0.029519   0.008896  -0.216465  -0.091104
     28       0.036401   0.072470   0.051624   0.048737   0.094572  -0.005338
     29      -0.052882  -0.013613   0.045929   0.032723   0.118016  -0.032524
     30       0.128636  -0.026724  -0.114116  -0.091351  -0.184373  -0.047389
     31       0.037385   0.077517   0.063168   0.058669   0.090162  -0.005761
     32      -0.086779  -0.043082   0.027978   0.030744   0.019383  -0.013764
     33       0.215308  -0.041806  -0.190381  -0.150691  -0.312812  -0.069146
     34       0.043735   0.096732   0.093205   0.077555   0.144161  -0.012943
     35      -0.112038  -0.039608   0.048934   0.047294   0.054632  -0.007314
     36       0.064605  -0.008239  -0.106714  -0.117245  -0.036392   0.004707
     37       0.034547   0.065452   0.048364   0.053966   0.048066  -0.003730
     38      -0.085409  -0.065217   0.003201   0.025549  -0.062788  -0.016951
     39       0.104349  -0.009297  -0.180194  -0.199503  -0.049171   0.024073
     40       0.035667   0.071098   0.065674   0.068615   0.065534  -0.011195
     41      -0.108495  -0.076352   0.005927   0.038292  -0.091842  -0.011618
     42      -0.054088   0.014978   0.000810  -0.032190   0.132480   0.035920
     43       0.031396   0.046609   0.009949   0.028173  -0.018631   0.009144
     44      -0.049825  -0.071117  -0.027135   0.001400  -0.110083  -0.026631
     45      -0.109438   0.032526   0.014506  -0.044200   0.252824   0.081281
     46       0.029676   0.036572  -0.003882   0.021718  -0.054774   0.011357
     47      -0.045167  -0.088828  -0.050497  -0.007222  -0.181806  -0.028912
     48      -0.091335   0.013719   0.076658   0.055629   0.123060   0.009182
     49       0.027428   0.038301  -0.010430   0.010958  -0.039011   0.018524
     50      -0.021200  -0.052352  -0.023933  -0.008703  -0.058926  -0.032633
     51      -0.169499   0.028875   0.141462   0.106274   0.215774   0.032733
     52       0.020079   0.021328  -0.037210  -0.006940  -0.076403   0.026035
     53       0.003244  -0.056468  -0.043077  -0.023914  -0.085158  -0.040129
     54      -0.001667   0.029073   0.037976   0.044284  -0.026801  -0.045359
     55      -0.024907   0.002500   0.016052   0.001629  -0.005022  -0.003081
     56      -0.003640   0.008303  -0.007260  -0.015463   0.030260  -0.036063
     57      -0.040895   0.012644   0.031753   0.015010  -0.032836   0.008466
     58      -0.044252  -0.018654   0.021130  -0.012220   0.014824  -0.036313
     59      -0.015208   0.020565  -0.020277  -0.025620  -0.000322   0.058418
     60      -0.062237   0.009442   0.020454  -0.005662  -0.043109   0.065218
     61      -0.019941  -0.002237   0.006597  -0.009587   0.016531  -0.035295
     62      -0.012119   0.011943   0.000625  -0.007867   0.008269   0.003721
     63      -0.030326   0.033891   0.009494   0.007799  -0.051267   0.075648
     64      -0.067230  -0.041700   0.029503  -0.024688   0.031879  -0.068631
     65      -0.019224   0.031625  -0.044942  -0.046230  -0.012276   0.126939
     66      -0.059107  -0.017421   0.060408   0.021500  -0.009006  -0.075525
     67      -0.061225  -0.029099   0.031823  -0.012850   0.010989  -0.032572
     68      -0.022329   0.028627  -0.027176  -0.030543  -0.020463   0.118144
     69       0.012021   0.063579   0.002673   0.031015  -0.072395   0.104014
     70      -0.009647   0.014946   0.003838  -0.001423  -0.009984   0.026838
     71       0.003852  -0.001393   0.002287  -0.010152   0.054932  -0.101709
     72       0.044455   0.091830   0.006267   0.056000  -0.051697   0.013296
     73       0.009276   0.039778  -0.000884   0.011903  -0.009377   0.001881
     74       0.009887  -0.007464   0.012758  -0.003322   0.073688  -0.155721
     75       0.017147   0.079426  -0.017562   0.021056  -0.097261   0.189320
     76      -0.035789  -0.018520   0.011620  -0.018037  -0.009998   0.053983
     77      -0.011451  -0.007936  -0.019212  -0.038243   0.020133   0.040575
     78      -0.014179   0.044350  -0.008296   0.004819  -0.098797   0.213731
     79       0.007883   0.032593  -0.007603  -0.000949  -0.015796   0.051176
     80       0.016982   0.003656   0.020558   0.014779   0.084911  -0.225575
     81       0.027704   0.034681   0.057646   0.077632  -0.013857  -0.135097
     82      -0.049666  -0.018124   0.034975   0.003390   0.005165  -0.049535
     83      -0.015116   0.017377  -0.038814  -0.048415   0.010766   0.081559
     84       0.025942   0.047788   0.042738   0.065483  -0.048058  -0.012186
     85      -0.056183  -0.030346   0.028398  -0.007721   0.043177  -0.138676
     86      -0.023440   0.025846  -0.066345  -0.075915  -0.006114   0.183747
     87       0.048580   0.043713   0.068835   0.099186  -0.019370  -0.152995
     88      -0.047800  -0.011276   0.042949   0.013022  -0.023594   0.013088
     89       0.001111   0.016733  -0.039578  -0.041645   0.042962  -0.015703
     90       0.027154   0.015787   0.076556   0.091256   0.032489  -0.297624
     91      -0.063180  -0.028914   0.047766   0.006984   0.005645  -0.066942
     92      -0.029605   0.017754  -0.037089  -0.053369  -0.018708   0.167919
     93      -0.011731  -0.003155   0.012804   0.012130  -0.004307   0.012807
     94       0.023411   0.023207  -0.024544  -0.055111   0.039121  -0.012711
     95       0.005333  -0.015376  -0.037001  -0.031746   0.019004   0.043582
     96      -0.006008  -0.009125   0.001524   0.003137   0.012812   0.023299
     97      -0.012489   0.026698   0.033342  -0.016704  -0.041090  -0.017942
     98      -0.007428   0.005946  -0.010978   0.002106  -0.050752   0.023154
     99       0.002792   0.008021  -0.016130  -0.002166   0.011555   0.006483
    100      -0.031156   0.006924   0.090182   0.055905  -0.073398  -0.008124
    101      -0.014848   0.004710   0.019915   0.058831  -0.078047   0.015665
    102       0.007533   0.004956  -0.025956  -0.013316   0.030086   0.007863
    103      -0.063614   0.009268   0.154198   0.106573  -0.162819  -0.005002
    104      -0.029232   0.021360   0.050653   0.101854  -0.145681   0.003923
    105       0.006490   0.028657  -0.024694   0.004480  -0.019350  -0.002860
    106      -0.004965  -0.020657   0.063641   0.064330   0.020408  -0.002039
    107      -0.001532  -0.020118   0.007825   0.060595  -0.011073   0.024186
    108       0.014571   0.040781  -0.041253  -0.003138  -0.023603  -0.009786
    109      -0.020437  -0.038403   0.112268   0.127963   0.002985   0.005925
    110      -0.006262  -0.022377   0.031988   0.107222  -0.030785   0.023698
    111      -0.000510   0.033361  -0.009771   0.022301  -0.045716  -0.002798
    112       0.045118  -0.025622  -0.033180  -0.018115   0.141489  -0.013174
    113       0.021078  -0.042180  -0.042660  -0.003553   0.083519   0.032871
    114       0.000654   0.050203  -0.010611   0.032068  -0.071949  -0.014913
    115       0.072423  -0.046864  -0.069423  -0.028964   0.229042  -0.018336
    116       0.036088  -0.062474  -0.062894  -0.014490   0.146197   0.035833
    117      -0.008544   0.015803   0.005029   0.023597  -0.033876   0.011234
    118       0.055949  -0.000325  -0.070717  -0.069879   0.127242  -0.017399
    119       0.022548  -0.037396  -0.059738  -0.044717   0.082785   0.041437
    120      -0.013055   0.018626   0.013029   0.032632  -0.047567   0.011610
    121       0.089064  -0.001231  -0.129997  -0.110468   0.190962  -0.023587
    122       0.035513  -0.050255  -0.083584  -0.077406   0.130289   0.044007
    123      -0.006572  -0.031128  -0.001331  -0.002217   0.012239   0.073006
    124      -0.024632   0.039325   0.023505  -0.077827  -0.055912  -0.030843
    125      -0.011149   0.024660  -0.015198  -0.026757  -0.061603  -0.008977
    126      -0.011668  -0.025126   0.001261  -0.003930   0.010076   0.069791
    127       0.066903  -0.045201  -0.023176  -0.030672  -0.029988   0.010371
    128       0.047380  -0.000942  -0.053047   0.012845  -0.044762  -0.034127
    129       0.055575  -0.068332  -0.042636   0.027425   0.029466   0.067441
    130       0.105860  -0.090045  -0.013779   0.053697  -0.052817   0.047168
    131       0.056778   0.003929  -0.078373  -0.019326  -0.023169  -0.055306
    132      -0.017755  -0.037555   0.012988  -0.008275   0.008538   0.096179
    133       0.077444  -0.046562  -0.056449  -0.091094   0.005596  -0.007942
    134       0.056302   0.004243  -0.077368  -0.018523  -0.024214  -0.056889
    135      -0.076150   0.033352   0.035116  -0.032245  -0.010021   0.046200
    136       0.087389  -0.063534  -0.034420  -0.022503  -0.023237   0.017661
    137       0.076663  -0.032067  -0.037258   0.105157  -0.077291  -0.006068
    138      -0.079442   0.018593   0.041166  -0.041972  -0.019172   0.084312
    139      -0.104920   0.110069   0.050776  -0.184873  -0.065356  -0.076456
    140       0.009825   0.000999  -0.015758   0.021865  -0.063091   0.022153
    141      -0.167601   0.062688   0.073470  -0.042929   0.002238   0.101230
    142      -0.083665   0.097487   0.042945  -0.177708  -0.068187  -0.076886
    143       0.048098  -0.040414  -0.030161   0.104507  -0.046589   0.054732
    144      -0.052632   0.012059   0.041881  -0.060861  -0.048821   0.085421
    145      -0.089333   0.118305   0.042750  -0.245208  -0.081509  -0.110960
    146      -0.000660   0.009519  -0.019556   0.005663  -0.051591   0.005302
    147      -0.068580   0.015371   0.039057  -0.045783  -0.027907   0.082412
    148      -0.201917   0.161136   0.086180  -0.200759  -0.040547  -0.064462
    149       0.004849   0.016094  -0.000523  -0.008580  -0.080862   0.024695
    150       0.073540  -0.110451  -0.038387   0.032543   0.037292   0.121723
    151      -0.045675   0.059521   0.028916  -0.095535  -0.061370  -0.042598
    152      -0.084398   0.089799   0.009085  -0.158354  -0.075379  -0.060764
    153       0.045635  -0.093463  -0.017924   0.028409   0.039664   0.091434
    154      -0.111692   0.127558   0.041880  -0.137845  -0.074010  -0.077546
    155      -0.208506   0.183187   0.081124  -0.202195  -0.079002  -0.173355
    156       0.019367  -0.077642  -0.001337   0.024095   0.043098   0.067519
    157      -0.025416   0.041963   0.017803  -0.146279  -0.058236  -0.030653
    158      -0.022897   0.050060  -0.030948  -0.179268  -0.078643  -0.004182
    159       0.208834  -0.213497  -0.107267   0.059344   0.041515   0.235195
    160      -0.005289   0.019134   0.018497  -0.011838  -0.050601  -0.012961
    161      -0.083159   0.094106   0.003359  -0.199863  -0.080068  -0.057942
    162      -0.032872  -0.020902  -0.013776  -0.105822   0.071295  -0.013777
    163       0.032552   0.027086  -0.025945  -0.025542   0.026862   0.003136
    164      -0.016955   0.007314   0.034773   0.025467  -0.033223   0.051820
    165      -0.042279  -0.026172   0.001754  -0.105590   0.049045  -0.005987
    166       0.027271   0.027035  -0.024637  -0.026099   0.017092   0.007947
    167      -0.006320   0.028791   0.006493   0.015129  -0.020519   0.033213
    168       0.061155  -0.101328   0.104085  -0.115883   0.042254  -0.008184
    169       0.078574  -0.030315   0.066878  -0.012726  -0.017835   0.038036
    170       0.035793   0.005366   0.034137   0.005495  -0.012934   0.022167
    171       0.133383  -0.168474   0.198303  -0.191148   0.059901  -0.013312
    172       0.112436  -0.077597   0.142518  -0.039456  -0.031676   0.059084
    173       0.059778  -0.028434   0.088324  -0.013099  -0.023340   0.037790
    174       0.068820  -0.083305   0.071417  -0.013107   0.015734  -0.008622
    175       0.082993  -0.020075   0.048526   0.045998  -0.033726   0.039020
    176       0.047818   0.025352  -0.012200   0.025381   0.009660  -0.009873
    177       0.148352  -0.140236   0.146306  -0.015763   0.011682  -0.011551
    178       0.121888  -0.062212   0.116277   0.060491  -0.060521   0.060279
    179       0.082413   0.005395   0.009736   0.018843   0.016427  -0.018911
    180      -0.029690   0.014717  -0.071763   0.106120  -0.003658  -0.008340
    181       0.034828   0.048148  -0.064170   0.093615  -0.014533   0.011076
    182       0.012782   0.074355  -0.093523   0.059018   0.023755  -0.030173
    183      -0.027720   0.037487  -0.113212   0.205122  -0.024604  -0.011881
    184       0.035954   0.060680  -0.086966   0.149321  -0.026596   0.009453
    185       0.019395   0.094908  -0.137358   0.082523   0.040767  -0.056068
    186      -0.129752   0.081493  -0.160556   0.096314   0.004347  -0.001416
    187      -0.014311   0.099423  -0.145689   0.067245   0.020781  -0.015305
    188      -0.030796   0.096533  -0.118655   0.062127   0.016236  -0.016516
    189      -0.205193   0.153930  -0.267532   0.184931  -0.011126   0.002733
    190      -0.050411   0.149575  -0.229147   0.098695   0.037120  -0.037151
    191      -0.058083   0.134050  -0.180783   0.086123   0.027884  -0.032402
    192      -0.131465   0.056113  -0.116518  -0.015166   0.031451   0.000290
    193      -0.014930   0.085101  -0.121057   0.005573   0.035513  -0.014551
    194      -0.035746   0.070630  -0.063470   0.037817  -0.006329   0.016422
    195      -0.194650   0.109220  -0.182995  -0.009324   0.037276   0.003779
    196      -0.051488   0.121155  -0.182583  -0.005158   0.060350  -0.031967
    197      -0.061374   0.087944  -0.080707   0.044954  -0.011954   0.025371
    198      -0.030682  -0.005671   0.059508   0.012675   0.024332  -0.052254
    199       0.006040   0.051474  -0.018380  -0.037061  -0.007283   0.026761
    200      -0.015028  -0.005433  -0.022839  -0.026483   0.004704   0.068711
    201      -0.020197   0.090280   0.037428  -0.025152  -0.016121   0.100944
    202      -0.128755  -0.089149   0.028566  -0.022058  -0.017381   0.095920
    203       0.037329  -0.064827   0.021730  -0.010508   0.027136  -0.016310
    204       0.013625  -0.047649  -0.025055  -0.003120  -0.005959   0.017680
    205      -0.072284  -0.167940  -0.020024   0.003719  -0.014897   0.020871
    206       0.021881  -0.019051   0.042978  -0.019886   0.023777   0.015492
    207       0.028262  -0.016620  -0.013339  -0.005466   0.002114   0.017975
    208      -0.047703  -0.127926  -0.010423   0.005112  -0.013006   0.018022
    209       0.043583   0.002936   0.035623  -0.013503   0.017973   0.008213
    210       0.043849  -0.002068   0.021253  -0.012011   0.009501   0.028365
    211       0.004513  -0.055526   0.014985   0.005249  -0.012614   0.009348
    212       0.020872  -0.024726   0.007243  -0.009662   0.013685   0.004107
    213       0.046015  -0.030852   0.033844  -0.015089   0.010455   0.044763
    214       0.025757  -0.045515   0.024510   0.005153  -0.014020   0.012241
    215      -0.016451  -0.053190  -0.004348  -0.010837   0.016599   0.005927
    216       0.054478   0.056109   0.042387  -0.015226   0.016190   0.017964
    217       0.030196   0.011198   0.029574   0.004861  -0.009606  -0.005563
    218       0.046021  -0.020680  -0.008993  -0.004077   0.006281  -0.000755
    219       0.065194   0.071483   0.074098  -0.021508   0.021423   0.029156
    220       0.072038   0.076081   0.051404   0.003817  -0.007844  -0.011785
    221       0.027356  -0.048900  -0.035265   0.000176   0.002514  -0.006043
    222       0.049216   0.093186   0.020311  -0.009399   0.016278  -0.010045
    223       0.001641  -0.003888   0.014817   0.006081  -0.008296  -0.014529
    224       0.095162   0.020717   0.009277  -0.004190   0.003958   0.004529
    225       0.055594   0.137507   0.034195  -0.010957   0.021600  -0.022650
    226       0.019808   0.047431   0.024218   0.006554  -0.005692  -0.028303
    227       0.115221   0.024623  -0.001671  -0.000168  -0.002055   0.004784
    228       0.036270   0.070430  -0.018888  -0.001547   0.008569  -0.020943
    229      -0.049259  -0.084089  -0.012629   0.006809  -0.009848  -0.004873
    230       0.116960   0.057068   0.041229  -0.009250   0.009291   0.008879
    231       0.034742   0.095482  -0.035635   0.002915   0.007567  -0.043299
    232      -0.071109  -0.098051  -0.025204   0.008005  -0.008933  -0.011388
    233       0.155528   0.090998   0.057747  -0.009868   0.007264   0.012541
    234       0.026719   0.020530  -0.032485  -0.000703   0.002110  -0.002823
    235      -0.073531  -0.143597  -0.022673   0.005820  -0.012515   0.013983
    236       0.088400   0.044517   0.049044  -0.012363   0.016510   0.007744
    237       0.018257   0.013531  -0.056669   0.002663  -0.003420  -0.009418
    238      -0.111592  -0.204977  -0.037757   0.005542  -0.014631   0.024057
    239       0.101513   0.065471   0.065694  -0.013537   0.020489   0.008950
    240       0.039249  -0.192252  -0.090687   0.021599  -0.001612  -0.067590
    241      -0.030485  -0.270511  -0.077188   0.030784  -0.016274  -0.059554
    242      -0.008225   0.009862   0.068976  -0.035098   0.027802   0.053674
    243      -0.005746  -0.005696   0.043475   0.051052   0.030724  -0.214939
    244      -0.004103   0.028391   0.013688   0.014821  -0.032889   0.054883
    245       0.038503   0.007034  -0.003316   0.028215   0.075826  -0.216149
                 24         25         26         27         28         29    
      0      -0.042834  -0.060588  -0.098184  -0.186273   0.009426   0.058471
      1       0.045358  -0.018132   0.002898   0.123572  -0.032052   0.006218
      2      -0.076245  -0.063299  -0.021824  -0.072291  -0.161920   0.035330
      3       0.061164  -0.088081   0.035553   0.061594   0.070479  -0.012539
      4      -0.011297   0.058183   0.051281  -0.067314   0.033140  -0.046924
      5       0.035201  -0.035778  -0.052531  -0.060565  -0.014290   0.068522
      6      -0.045446   0.028867  -0.005325   0.005763   0.007742   0.085593
      7       0.023458  -0.028529  -0.019499   0.123276  -0.073366  -0.006656
      8      -0.047601   0.029168   0.085709   0.068286  -0.071783   0.083607
      9       0.013719  -0.013233  -0.013700  -0.040866   0.034146  -0.026004
     10       0.023117  -0.048497   0.014449  -0.039392  -0.003309   0.066060
     11       0.054902  -0.019775  -0.001377   0.011416   0.037568   0.003887
     12      -0.031888  -0.011173  -0.045426  -0.066925   0.016277   0.014246
     13       0.038512  -0.026406  -0.009450   0.115380  -0.050815   0.015037
     14      -0.042076  -0.014221   0.025006  -0.012401  -0.063988  -0.000508
     15       0.009373   0.003606  -0.035602  -0.004194   0.047025  -0.087200
     16       0.037206  -0.035726  -0.006295   0.040144  -0.013622   0.030536
     17       0.006122  -0.008523   0.014601  -0.020102   0.045790  -0.107322
     18       0.048589   0.002186  -0.036401   0.013435   0.076760  -0.098817
     19       0.043340  -0.031076  -0.004230   0.046937   0.024437  -0.062570
     20      -0.012400  -0.006846   0.014547  -0.027472   0.039248  -0.122777
     21       0.008398   0.010839  -0.025565   0.055747   0.018388  -0.130577
     22       0.037345  -0.042605  -0.010833   0.039931  -0.013508   0.033016
     23       0.009411  -0.015485   0.009445  -0.034886   0.074010  -0.137003
     24      -0.013661  -0.009554  -0.026501   0.046727   0.026617  -0.145808
     25       0.045951  -0.037571  -0.008065   0.024711   0.045648  -0.082605
     26       0.015380  -0.011300   0.009495  -0.031018   0.072537  -0.135116
     27      -0.020870  -0.006099  -0.028307   0.056473   0.037302  -0.190471
     28       0.056488  -0.035896  -0.006583   0.011762   0.072860  -0.136003
     29       0.035608  -0.009530   0.011579  -0.052382   0.114509  -0.214200
     30      -0.038632  -0.039201  -0.026274  -0.002697   0.025756  -0.074263
     31       0.055014  -0.031079  -0.005042   0.019570   0.078201  -0.150147
     32       0.014236  -0.010871   0.003282   0.006613   0.013885  -0.050203
     33      -0.066596  -0.064415  -0.033368  -0.024326   0.037338  -0.083026
     34       0.064118  -0.020505   0.001850   0.001285   0.125562  -0.233613
     35       0.022098  -0.003945   0.005122   0.013326   0.009067  -0.045472
     36      -0.027008  -0.034181  -0.013896  -0.038274   0.014736   0.029614
     37       0.051343  -0.036907  -0.010199   0.037096   0.049193  -0.108771
     38       0.006597  -0.020477  -0.006385   0.038526  -0.032339   0.006699
     39      -0.047970  -0.057725  -0.013246  -0.093311   0.020732   0.105704
     40       0.055638  -0.031579  -0.008290   0.035680   0.068021  -0.154061
     41       0.008740  -0.019042  -0.010588   0.070088  -0.074326   0.060300
     42       0.018092   0.005999   0.003943   0.004444  -0.009065   0.040142
     43       0.039199  -0.046943  -0.016661   0.052080  -0.008434   0.005822
     44      -0.006379  -0.032108  -0.011647   0.024877  -0.021933  -0.002976
     45       0.036177   0.017268   0.022286  -0.011050  -0.027298   0.129105
     46       0.033382  -0.051014  -0.020546   0.063158  -0.035732   0.051690
     47      -0.017888  -0.039786  -0.020067   0.043964  -0.062124   0.057330
     48       0.034532   0.023058  -0.003647   0.055255  -0.005667  -0.055123
     49       0.033303  -0.051112  -0.017976   0.055532  -0.036375   0.068068
     50      -0.003112  -0.028773  -0.003733  -0.012893   0.038320  -0.086440
     51       0.064461   0.040581   0.009274   0.076378  -0.019337  -0.041462
     52       0.024789  -0.060286  -0.027366   0.073170  -0.076233   0.138790
     53      -0.012191  -0.033615  -0.007749  -0.020214   0.044267  -0.093316
     54      -0.001650   0.002338  -0.040088   0.025076   0.004561   0.048870
     55      -0.006117  -0.008983  -0.019450   0.034703  -0.014207   0.005688
     56      -0.008441   0.010827   0.048192   0.009131  -0.024444   0.032343
     57       0.000413   0.002754  -0.070662  -0.093949   0.091705   0.026762
     58      -0.028024   0.011486  -0.026303  -0.094370   0.079207   0.014874
     59       0.022447  -0.015650   0.030657   0.065326  -0.065241  -0.001252
     60       0.015640   0.000868  -0.093662  -0.153981   0.155179  -0.003408
     61      -0.007063   0.021820  -0.014739  -0.052522   0.103705  -0.015980
     62      -0.006638  -0.021035   0.044248   0.092588  -0.142253   0.048974
     63       0.040695  -0.004193  -0.074127  -0.030065   0.097507  -0.024858
     64      -0.053788   0.028431  -0.039315  -0.231022   0.168126   0.031749
     65       0.058223  -0.011600   0.015210   0.043845   0.015643  -0.060639
     66      -0.052272   0.012858  -0.069944  -0.193569   0.097598   0.093022
     67      -0.041748   0.000574  -0.034415  -0.111342   0.047733   0.037866
     68       0.041913  -0.034644   0.021184   0.112933  -0.105210  -0.019188
     69       0.059692  -0.032165  -0.086452   0.083304  -0.000093  -0.038275
     70       0.012060  -0.014133  -0.033772   0.026689   0.004508  -0.022265
     71      -0.028853   0.027988   0.064357  -0.035611  -0.004096   0.059828
     72       0.043017   0.000017  -0.029987   0.257671  -0.050706   0.008746
     73       0.013297  -0.000690  -0.004563   0.170374  -0.036284  -0.009870
     74      -0.046361   0.040253   0.079050  -0.057774  -0.001265   0.089561
     75       0.091287  -0.052332  -0.116162   0.103650   0.003581  -0.095152
     76       0.007333  -0.030700  -0.068887  -0.154943   0.052415  -0.033618
     77       0.011379  -0.014411  -0.007321  -0.163273   0.042165  -0.029030
     78       0.083107  -0.067323  -0.145998  -0.062325   0.045882  -0.101926
     79       0.027839  -0.017858  -0.041610   0.060741   0.003514  -0.046311
     80      -0.062852   0.064818   0.127983   0.081604  -0.048686   0.138164
     81      -0.024001   0.009327  -0.018323   0.104770  -0.061485   0.113067
     82      -0.041241  -0.000558  -0.006301   0.037668  -0.036525   0.048952
     83       0.037535  -0.001509   0.017100  -0.070313   0.056301  -0.056712
     84       0.014984  -0.038035  -0.067794   0.095673  -0.100594   0.045776
     85      -0.059050   0.066904   0.048927  -0.022678   0.107356   0.063377
     86       0.079120  -0.011940  -0.007128  -0.136650   0.125049  -0.143187
     87      -0.027481  -0.008723  -0.026170   0.163762  -0.137939   0.144606
     88      -0.032717  -0.052958  -0.047748   0.092765  -0.159079   0.045295
     89       0.023820   0.050652   0.064299  -0.085946   0.145661  -0.024631
     90      -0.076214   0.074718   0.048084   0.108181   0.000354   0.201864
     91      -0.061769  -0.005741  -0.005952   0.057042  -0.079488   0.076745
     92       0.048941  -0.049471  -0.025541  -0.051871  -0.030163  -0.083981
     93       0.013718   0.025664   0.011156  -0.030672   0.001062  -0.000413
     94       0.006334  -0.061491   0.025051  -0.057279   0.005173   0.044932
     95       0.036057   0.007762   0.015327   0.018650   0.017447   0.013798
     96       0.016982   0.034636   0.003764  -0.031669  -0.000330   0.007345
     97       0.039524  -0.051187   0.085418  -0.054187   0.020771   0.013512
     98       0.019537   0.005568   0.056683   0.010577   0.004357   0.010095
     99      -0.015406   0.012400   0.002387  -0.055819  -0.006839   0.022454
    100       0.049725  -0.011268   0.088524  -0.026779   0.007609  -0.018830
    101      -0.004208   0.016649   0.056674   0.011098  -0.011963  -0.003273
    102      -0.018095   0.011415  -0.013812  -0.054393  -0.004702   0.025747
    103       0.097272   0.001127   0.171271  -0.014505   0.011253  -0.051391
    104      -0.010730   0.011930   0.112208  -0.002910  -0.022994  -0.011865
    105      -0.034505   0.002703   0.038393  -0.078874  -0.021398   0.039473
    106      -0.014986   0.034370  -0.063548   0.000121  -0.015226  -0.009536
    107      -0.032816   0.048732  -0.045261   0.036852  -0.019434  -0.004630
    108      -0.051340  -0.006604   0.048418  -0.092879  -0.029749   0.054666
    109      -0.019543   0.076781  -0.100703   0.031746  -0.028833  -0.036876
    110      -0.054590   0.075228  -0.066266   0.049154  -0.040124  -0.011866
    111      -0.030020   0.004607   0.060836  -0.078864  -0.026563   0.035553
    112      -0.079941   0.023000  -0.175742  -0.014401  -0.013847   0.034283
    113      -0.035165   0.051289  -0.120462   0.042217   0.002794   0.006829
    114      -0.047854  -0.011579   0.085690  -0.095881  -0.037886   0.044968
    115      -0.142613   0.054405  -0.308823   0.000888  -0.022899   0.044750
    116      -0.062240   0.077050  -0.208424   0.059385   0.003021   0.008233
    117      -0.004518   0.025985   0.042461  -0.051379  -0.017428   0.018864
    118      -0.052542  -0.030987  -0.086273  -0.051292   0.001225   0.056846
    119       0.009317   0.024765  -0.062905   0.030770   0.023409   0.012298
    120      -0.003139   0.026740   0.051193  -0.049901  -0.019901   0.016610
    121      -0.086157  -0.035533  -0.126033  -0.069615   0.005609   0.079327
    122       0.016816   0.024947  -0.091197   0.034448   0.038511   0.014769
    123       0.073035   0.094191   0.037822  -0.007613  -0.011373   0.025143
    124       0.030262   0.018165   0.026033  -0.027161   0.018990   0.003195
    125      -0.012427   0.013878   0.009797   0.013340   0.005687  -0.000792
    126       0.073166   0.095062   0.039081  -0.011460  -0.011494   0.026723
    127      -0.018941   0.015423   0.000538  -0.002012   0.005443  -0.005193
    128      -0.128189  -0.051362  -0.044041  -0.007863   0.002101  -0.018376
    129      -0.021783   0.056462  -0.008843  -0.015736  -0.018368   0.012751
    130      -0.005939   0.004802   0.061060   0.004051  -0.012969  -0.000223
    131      -0.178400  -0.062906  -0.099171  -0.013114   0.008995  -0.027252
    132       0.130088   0.129689   0.063930   0.009584  -0.011797   0.032054
    133      -0.062568   0.021901  -0.078609   0.006267   0.019022  -0.019685
    134      -0.180331  -0.064353  -0.100017  -0.013572   0.009652  -0.028930
    135       0.114053   0.102422   0.064393  -0.028182  -0.005312   0.036593
    136      -0.032170   0.012910  -0.008137   0.003324   0.003666  -0.008289
    137      -0.122910  -0.071890   0.026005  -0.013275  -0.019182  -0.010438
    138       0.168809   0.126851   0.107122  -0.011092  -0.002828   0.049665
    139       0.017446   0.118641  -0.074569  -0.003718   0.017915  -0.018803
    140       0.029515  -0.032649   0.090051  -0.001817   0.010011   0.021789
    141       0.136569   0.080381   0.187687  -0.062131   0.009987   0.040909
    142       0.023766   0.120157  -0.083041   0.003919   0.015731  -0.015946
    143       0.024517  -0.134424   0.187105  -0.038167   0.016628   0.033308
    144       0.251875   0.178229   0.090011   0.024458  -0.008891   0.075168
    145       0.019960   0.215992  -0.196863   0.046769   0.006140  -0.028377
    146      -0.023186  -0.020448   0.044044  -0.001303   0.008264   0.000547
    147       0.181159   0.134372   0.097578  -0.001390  -0.004883   0.053641
    148      -0.000944   0.093456  -0.012540  -0.048767   0.033523  -0.025626
    149       0.119059   0.008914   0.083453   0.020393   0.011001   0.050548
    150       0.042450   0.133882   0.008565   0.029506  -0.037236   0.024493
    151       0.038883   0.026316   0.019424  -0.027142   0.020405   0.004956
    152       0.016279   0.148695  -0.117167   0.067329  -0.004233  -0.020081
    153       0.051457   0.063071   0.034966   0.000329   0.002023   0.002458
    154       0.065448  -0.000206   0.024347  -0.041925   0.034576   0.012588
    155       0.061901  -0.071080  -0.037218  -0.028233   0.120787  -0.081822
    156       0.064767  -0.012558   0.068649  -0.030025   0.043731  -0.015053
    157       0.031302   0.164154  -0.084911   0.041334  -0.025658   0.002561
    158      -0.008608   0.360095  -0.231170   0.160147  -0.104870   0.014318
    159      -0.019627   0.395915  -0.111084   0.147887  -0.177721   0.073522
    160       0.019432  -0.082312   0.113709  -0.072976   0.042090   0.010690
    161       0.016535   0.252134  -0.189511   0.112621  -0.040295  -0.014735
    162       0.025810  -0.090032   0.046416   0.024235  -0.028205  -0.019580
    163      -0.000032   0.003223   0.052042  -0.041830  -0.013213   0.001654
    164       0.069322  -0.054334  -0.063546  -0.023551   0.051794   0.096169
    165       0.038138  -0.118138   0.037904   0.042516  -0.060106  -0.000506
    166       0.004306  -0.002605   0.056588  -0.038979  -0.031209   0.014704
    167       0.062877  -0.060198  -0.055239  -0.013131   0.054121   0.114027
    168       0.004660  -0.077400   0.046348   0.035651  -0.067375  -0.030308
    169       0.027356   0.005158   0.013789  -0.043697   0.016269   0.069456
    170       0.034776  -0.037753  -0.035061  -0.019797   0.034127   0.080691
    171      -0.010107  -0.089122   0.082904   0.031414  -0.103788  -0.058344
    172       0.053452  -0.014861  -0.004872  -0.042319   0.039620   0.111332
    173       0.054301  -0.052227  -0.049339  -0.018622   0.052076   0.112232
    174      -0.022945  -0.005489   0.009902   0.030820  -0.021888  -0.045982
    175       0.013454   0.046481  -0.007872  -0.046756   0.044947   0.065031
    176      -0.026135   0.017030   0.011300  -0.032106  -0.010569  -0.006947
    177      -0.057185   0.039078   0.021284   0.022163  -0.026163  -0.081617
    178       0.030351   0.051511  -0.048039  -0.043337   0.088449   0.103921
    179      -0.052578   0.042171   0.031874  -0.038471  -0.027992  -0.041678
    180      -0.012134   0.017753  -0.042009   0.035533   0.032703  -0.026639
    181      -0.023748   0.083386   0.018459  -0.052725   0.022280   0.006924
    182      -0.053039   0.043511   0.031161  -0.035797  -0.028137  -0.050243
    183      -0.040000   0.087079  -0.075110   0.029453   0.077162  -0.049577
    184      -0.038951   0.122099  -0.000617  -0.056142   0.047755  -0.005128
    185      -0.100364   0.089084   0.062973  -0.042825  -0.055056  -0.118931
    186       0.034509  -0.047735  -0.047702   0.047382   0.025442   0.025423
    187      -0.040078   0.064172   0.067423  -0.050372  -0.036052  -0.035456
    188      -0.018846   0.010250   0.010212  -0.028839  -0.011055  -0.003028
    189       0.046504  -0.035182  -0.086247   0.051701   0.063955   0.051566
    190      -0.068601   0.085426   0.089056  -0.052965  -0.061235  -0.080774
    191      -0.039386   0.025765   0.025376  -0.030751  -0.028795  -0.035529
    192       0.056299  -0.113770  -0.004683   0.051608  -0.025528   0.033708
    193      -0.027170   0.026487   0.089532  -0.044986  -0.063122  -0.030167
    194       0.039340  -0.039458  -0.032779  -0.017630   0.031053   0.081869
    195       0.080796  -0.148477  -0.010340   0.056498  -0.026426   0.060751
    196      -0.048626   0.024330   0.128350  -0.047107  -0.103579  -0.068161
    197       0.061765  -0.059855  -0.050520  -0.010821   0.045986   0.111669
    198      -0.005586  -0.031622  -0.019310  -0.067974   0.051550  -0.062366
    199       0.042707  -0.083294   0.002033  -0.033702  -0.009524   0.126441
    200       0.069633  -0.028743  -0.003831   0.027481   0.024726   0.049216
    201      -0.275623  -0.009624   0.010698  -0.024710  -0.147720  -0.088282
    202      -0.251764  -0.003566   0.031271   0.030576  -0.017931  -0.036842
    203       0.089369   0.015754   0.007521   0.016125   0.037466   0.017163
    204      -0.093369   0.004817   0.016246   0.011619  -0.005716  -0.014680
    205      -0.073730   0.002259   0.011280   0.011919  -0.006533  -0.012019
    206       0.019976   0.011859   0.008772   0.009624  -0.003420  -0.007131
    207      -0.111412   0.009031   0.042546   0.067619   0.126859   0.047647
    208      -0.083434   0.003417   0.026189   0.045512   0.080467   0.030729
    209       0.042597   0.008664  -0.012801  -0.035754  -0.104776  -0.051195
    210      -0.102310   0.009613   0.041384   0.060718   0.103347   0.038955
    211      -0.050173  -0.001071   0.017707   0.030447   0.071498   0.030402
    212       0.027549   0.009891  -0.009050  -0.026299  -0.086533  -0.045866
    213      -0.144706   0.011579   0.056615   0.080580   0.132479   0.050111
    214      -0.064170  -0.002186   0.023949   0.038321   0.093893   0.040307
    215       0.034587   0.012681  -0.014107  -0.032408  -0.115425  -0.059229
    216      -0.019338   0.006914   0.007506   0.000496  -0.023822  -0.014435
    217       0.020132  -0.005091  -0.008425  -0.014426  -0.009410  -0.002719
    218      -0.015645   0.008743   0.012797   0.015201   0.022621   0.001530
    219      -0.009649   0.006701   0.000704  -0.019383  -0.076796  -0.037570
    220       0.052411  -0.009006  -0.019013  -0.035555  -0.039070  -0.013916
    221      -0.031016   0.010032   0.020152   0.033820   0.064570   0.019341
    222       0.066805   0.003910  -0.024788  -0.047368  -0.112007  -0.050883
    223       0.059664  -0.004195  -0.025844  -0.041102  -0.072988  -0.030718
    224      -0.052906   0.005932   0.031263   0.044157   0.101842   0.037432
    225       0.152144   0.001319  -0.060411  -0.111286  -0.247891  -0.109172
    226       0.126354  -0.007605  -0.052031  -0.086787  -0.160860  -0.067380
    227      -0.103573   0.004997   0.055454   0.089946   0.216133   0.088366
    228       0.036865   0.004346  -0.008256  -0.006441  -0.009493  -0.004465
    229       0.008384   0.001161  -0.006555  -0.002832  -0.010811  -0.005252
    230      -0.020100   0.004024   0.015676   0.008242   0.020705   0.001514
    231       0.097824   0.002979  -0.029176  -0.033603  -0.052978  -0.020763
    232       0.033164   0.002265  -0.016463  -0.014988  -0.041602  -0.017748
    233      -0.042524   0.001581   0.025864   0.020258   0.060085   0.017972
    234      -0.061782   0.006934   0.028048   0.054782   0.114766   0.047110
    235      -0.069282   0.004850   0.020797   0.041927   0.068589   0.026760
    236       0.034574   0.005363  -0.008164  -0.033144  -0.086062  -0.043722
    237      -0.075737   0.006656   0.032640   0.070448   0.154199   0.065049
    238      -0.106384   0.011052   0.030337   0.058634   0.085930   0.031863
    239       0.054354   0.003083  -0.014095  -0.047176  -0.114861  -0.055095
    240       0.124289   0.012510  -0.011989  -0.022652  -0.030783  -0.016127
    241       0.134621   0.004159  -0.030264  -0.050198  -0.095776  -0.037060
    242      -0.082584   0.014450   0.037821   0.057226   0.079984   0.019855
    243      -0.031503   0.075723   0.028061   0.064932   0.072084   0.032887
    244       0.015609  -0.039437  -0.031133   0.098966  -0.086366   0.008895
    245      -0.008018   0.071922   0.136129   0.179834  -0.021773   0.016567
                 30         31         32         33         34         35    
      0       0.063087   0.031366  -0.032317   0.026037  -0.159246  -0.013806
      1      -0.007632  -0.022054   0.015638  -0.002591  -0.014314   0.009079
      2       0.185452   0.040689   0.001459  -0.056090  -0.069872  -0.029274
      3      -0.123051  -0.007282   0.058534   0.035560   0.012367  -0.030074
      4      -0.021481   0.068325   0.005689  -0.008565   0.024022  -0.030432
      5       0.059805   0.005668  -0.046735  -0.033714   0.081111   0.000740
      6      -0.065893   0.036183  -0.012503   0.025196   0.006212   0.003940
      7       0.036496   0.032898   0.010938  -0.039590   0.031886  -0.010382
      8      -0.016824  -0.035132   0.031307   0.009354   0.003494   0.009927
      9       0.006278   0.005834   0.006912  -0.020911   0.038066  -0.008741
     10       0.001094  -0.027131  -0.003672   0.012563  -0.013732  -0.003426
     11      -0.045665   0.037262  -0.008993   0.000294   0.027781  -0.010142
     12       0.012942   0.032558  -0.016145   0.008426  -0.039922  -0.005411
     13       0.011362  -0.012450   0.013242  -0.010936  -0.021563   0.005521
     14       0.069226   0.001310   0.016457  -0.019973  -0.016328  -0.010005
     15       0.009684   0.018875  -0.002919  -0.013595   0.022488  -0.004482
     16       0.001108  -0.037899  -0.001137   0.021213  -0.055985   0.008607
     17       0.012122   0.003177   0.001923  -0.004517   0.036697  -0.013770
     18      -0.020634   0.021549  -0.004885  -0.014255   0.058300  -0.006816
     19       0.004728  -0.051877  -0.005069   0.027934  -0.027530   0.006544
     20       0.028693  -0.000308   0.001462  -0.002822   0.025766  -0.013284
     21       0.039698   0.009696   0.004035  -0.016776  -0.010767   0.005942
     22       0.001840  -0.041254   0.000046   0.024300  -0.092218   0.013629
     23       0.000619  -0.009381  -0.005016   0.007318   0.066851  -0.019614
     24       0.042419  -0.003397   0.003549  -0.012012  -0.012724   0.008817
     25       0.008372  -0.041089  -0.002005   0.024854  -0.057899   0.004013
     26       0.000163  -0.008062  -0.004958   0.007394   0.065994  -0.019870
     27       0.049352  -0.007425   0.005539  -0.013010  -0.006854   0.023273
     28       0.009820  -0.039900  -0.003754   0.025336  -0.035168  -0.011673
     29       0.002125  -0.006701  -0.007791   0.008252   0.099972  -0.047116
     30       0.013130  -0.020359   0.000102   0.002006  -0.001627   0.001065
     31       0.014670  -0.037275  -0.003370   0.022526  -0.030328  -0.003512
     32       0.003413  -0.011906  -0.000857   0.008255  -0.001342  -0.001706
     33       0.009361  -0.035080  -0.001420   0.006896   0.013001  -0.000789
     34       0.019760  -0.025779  -0.005643   0.015990   0.028021  -0.017346
     35       0.004348  -0.008093  -0.000362   0.007092  -0.007362  -0.000763
     36      -0.024884  -0.017903  -0.002556   0.014835   0.000503  -0.005011
     37       0.016684  -0.044645  -0.001840   0.025431  -0.068736   0.005621
     38       0.009612  -0.023788   0.002128   0.011558  -0.064866   0.014045
     39      -0.061787  -0.029776  -0.006912   0.030636   0.023247  -0.015595
     40       0.022779  -0.040344  -0.002138   0.021867  -0.050424   0.001975
     41       0.016290  -0.026497   0.005022   0.010729  -0.114544   0.027130
     42      -0.013180   0.000924   0.001250   0.005932  -0.033164   0.008329
     43       0.008888  -0.050956   0.000242   0.028656  -0.115682   0.017239
     44       0.006717  -0.028951   0.000767   0.013936  -0.051380   0.009205
     45      -0.038346   0.005207   0.000690   0.013528  -0.043814   0.011410
     46       0.008481  -0.053717   0.001661   0.029047  -0.140028   0.023688
     47       0.009271  -0.033519   0.003034   0.013400  -0.087249   0.018711
     48       0.024536   0.008618   0.004571  -0.009683  -0.041831   0.013810
     49       0.001369  -0.053102   0.001262   0.031041  -0.137041   0.022720
     50       0.001538  -0.022374  -0.003179   0.013355   0.016474  -0.008763
     51       0.027754   0.010734   0.005710  -0.010034  -0.062801   0.020958
     52      -0.003674  -0.062060   0.003411   0.036911  -0.194177   0.035514
     53       0.000554  -0.022054  -0.003569   0.012941   0.025676  -0.011611
     54      -0.033645   0.060952  -0.022630   0.008543   0.011379  -0.003442
     55      -0.004574   0.030815   0.004648  -0.015420   0.030375  -0.009911
     56       0.008255  -0.038252   0.027643   0.006228  -0.005605   0.005718
     57      -0.063298   0.049744  -0.062920   0.029190  -0.033401   0.000013
     58      -0.056543   0.016810  -0.016728   0.037070  -0.018013   0.002422
     59       0.049930  -0.036680   0.019605  -0.044471   0.013641  -0.006761
     60      -0.096125   0.018377  -0.141658  -0.008115  -0.073203  -0.007895
     61      -0.107704  -0.060304  -0.140487  -0.085949  -0.040171  -0.020300
     62       0.116859   0.047756   0.181502   0.078070   0.067080   0.016915
     63      -0.087985  -0.025425  -0.191801  -0.122236  -0.046461  -0.030445
     64      -0.100722   0.029490  -0.017027   0.121732  -0.064527   0.020549
     65      -0.020990  -0.132580  -0.162699  -0.189697  -0.042151  -0.035283
     66      -0.038268   0.147006   0.097194   0.230860  -0.024288   0.040825
     67      -0.008767   0.079308   0.083736   0.127671   0.004764   0.019130
     68       0.087651  -0.030126   0.028166  -0.075360   0.034351  -0.014885
     69       0.000288   0.104223  -0.028605  -0.033088   0.069463  -0.026103
     70       0.004705   0.048833   0.015150  -0.012372   0.051233  -0.017197
     71      -0.002255  -0.046901   0.044438   0.037763  -0.020952   0.013969
     72      -0.137628  -0.002271  -0.218254  -0.268242   0.149964  -0.093861
     73      -0.087913  -0.017499  -0.124537  -0.188232   0.116687  -0.067234
     74      -0.009270  -0.060042   0.045714   0.041940  -0.030016   0.014067
     75       0.023002   0.143160  -0.016083  -0.037143   0.106716  -0.035698
     76       0.122271   0.131816   0.192262   0.211450  -0.034695   0.047230
     77       0.130775   0.078947   0.214223   0.224874  -0.043276   0.056239
     78       0.127330   0.212675   0.143291   0.172223   0.015196   0.028716
     79      -0.004755   0.058007  -0.005706  -0.055621   0.097299  -0.040047
     80      -0.119045  -0.158932  -0.107872  -0.131410  -0.000547  -0.022339
     81      -0.036218   0.099726   0.002625   0.017232   0.041358  -0.006062
     82      -0.029828   0.028700  -0.007242  -0.025536   0.038574  -0.012167
     83       0.026135  -0.071599   0.013232   0.007275  -0.038210   0.009418
     84       0.114508   0.235554   0.207185   0.135529   0.162432  -0.019590
     85      -0.255055  -0.233993  -0.346180  -0.212643  -0.191225   0.016438
     86       0.050145  -0.102731   0.015893   0.016632  -0.062568   0.014753
     87       0.030980   0.202574   0.114460   0.079187   0.120591  -0.015972
     88       0.146280   0.242702   0.263824   0.121304   0.230686  -0.036349
     89      -0.141510  -0.254968  -0.235453  -0.126703  -0.212360   0.031879
     90      -0.246598  -0.092748  -0.283813  -0.146892  -0.129946   0.012942
     91      -0.011192   0.073552   0.038667  -0.006630   0.088891  -0.020009
     92       0.182277   0.101141   0.248051   0.133725   0.126832  -0.011394
     93       0.026578  -0.023127   0.013740  -0.021539   0.036410   0.000512
     94      -0.005853   0.007935   0.015685  -0.017630  -0.030741  -0.011324
     95      -0.050375   0.068569  -0.004782  -0.005954  -0.041009  -0.001910
     96       0.027472  -0.026280   0.017407  -0.026552   0.039215   0.002500
     97      -0.020674   0.021077   0.025184  -0.028442  -0.028000  -0.009321
     98      -0.040519   0.053180  -0.004494   0.002890  -0.059302   0.001945
     99       0.041195  -0.051679   0.031303  -0.037369   0.042292   0.000337
    100       0.003364  -0.026055   0.004582   0.014905   0.027478  -0.017485
    101      -0.008758  -0.008821  -0.009131   0.028780  -0.010147  -0.006432
    102       0.038688  -0.042326   0.031514  -0.043502   0.036988   0.003185
    103      -0.005645  -0.032320  -0.010595   0.051508   0.042131  -0.030210
    104       0.008039  -0.057368  -0.004783   0.047806   0.018049  -0.018527
    105       0.054026  -0.084319   0.044980  -0.036957   0.035367  -0.003319
    106       0.053063  -0.075969  -0.002414   0.010394   0.075277   0.001491
    107       0.014706  -0.025253  -0.018029   0.025811   0.021161   0.005752
    108       0.058628  -0.092926   0.052485  -0.040311   0.017383  -0.003283
    109       0.087714  -0.132849  -0.022875   0.042432   0.149349   0.004989
    110       0.049419  -0.083334  -0.027672   0.049834   0.065537   0.008773
    111       0.059409  -0.099646   0.041370  -0.025162   0.045879  -0.005319
    112       0.046685  -0.031251   0.020098  -0.042316   0.002318   0.015923
    113      -0.011249   0.038246  -0.005099  -0.018291  -0.016406   0.014337
    114       0.071434  -0.125828   0.044299  -0.017045   0.044563  -0.009086
    115       0.072108  -0.042121   0.025372  -0.065378   0.005660   0.033186
    116      -0.002607   0.044962  -0.003685  -0.035257  -0.014046   0.026027
    117       0.046586  -0.069014   0.028323  -0.022222   0.044979   0.000236
    118       0.005638   0.008901   0.031976  -0.044215  -0.052191  -0.002682
    119      -0.052650   0.090900  -0.002651  -0.021544  -0.055725   0.003701
    120       0.049747  -0.076985   0.027645  -0.019013   0.052128   0.000116
    121      -0.002588   0.019404   0.051422  -0.064262  -0.079530  -0.005821
    122      -0.075176   0.133690  -0.005054  -0.028383  -0.083545   0.003828
    123       0.011680  -0.005140   0.013188  -0.018420  -0.001184   0.013421
    124      -0.007541   0.016999   0.028168  -0.035870  -0.022306   0.000212
    125      -0.026080   0.044226  -0.005496   0.000404  -0.050920   0.004688
    126       0.015231  -0.010635   0.015518  -0.019658   0.001906   0.011969
    127      -0.027639   0.035598   0.022312  -0.043061  -0.023880   0.033169
    128      -0.010724   0.004011   0.008449  -0.023793   0.019298   0.013584
    129       0.015136  -0.023846   0.026729  -0.047770   0.042728   0.038831
    130      -0.034055   0.014298   0.006185   0.004750  -0.034755   0.003049
    131      -0.007166   0.009602   0.022386  -0.062684   0.043566   0.042217
    132      -0.000466   0.019757   0.002216  -0.001972  -0.040940   0.012530
    133      -0.034519   0.072156   0.036357  -0.099755  -0.012985   0.086644
    134      -0.006941   0.009274   0.022881  -0.063966   0.046189   0.043137
    135       0.031974  -0.029856   0.017651  -0.007711   0.002780  -0.016288
    136      -0.033148   0.042292   0.021727  -0.047367  -0.024339   0.042338
    137      -0.007016  -0.039485  -0.004324   0.029100   0.022064  -0.028900
    138      -0.014444   0.038127   0.016876  -0.019039  -0.082566   0.013573
    139       0.036025  -0.034702   0.032189  -0.029207   0.037831  -0.008331
    140      -0.061327   0.091189  -0.006876  -0.003954  -0.116392   0.009152
    141      -0.080998   0.079804   0.060272  -0.093515  -0.128122   0.126489
    142       0.045358  -0.038560   0.024059  -0.016541   0.041983  -0.027642
    143      -0.113410   0.148921   0.003048  -0.037554  -0.178889   0.057897
    144       0.013019   0.037372  -0.014635   0.037814  -0.105117  -0.071989
    145       0.110083  -0.106687   0.006598   0.027928   0.121656  -0.094001
    146      -0.044886   0.058114   0.001587  -0.014059  -0.062751   0.024853
    147      -0.007729   0.036176   0.008249  -0.004326  -0.082866  -0.008116
    148      -0.016367  -0.006432   0.073005  -0.095803   0.008252   0.089537
    149      -0.048118   0.097228  -0.029326   0.036971  -0.141559  -0.054586
    150       0.008381  -0.018322  -0.010203   0.022887  -0.011003   0.018421
    151       0.001032   0.012560   0.028155  -0.035322  -0.020194  -0.004396
    152       0.031014   0.012066  -0.036629   0.045079  -0.034300   0.000479
    153      -0.014949   0.039974   0.016834  -0.056032   0.012681   0.061468
    154       0.006178   0.032351   0.037600  -0.072013  -0.006702   0.009942
    155      -0.035558   0.200098   0.052040  -0.216402   0.041153   0.141675
    156      -0.045756   0.112687   0.049718  -0.152892   0.033570   0.121788
    157       0.047217  -0.054560  -0.026244   0.077356  -0.033765  -0.041321
    158       0.105578  -0.145203  -0.121987   0.269136  -0.083120  -0.114589
    159       0.083635  -0.226803  -0.117311   0.323518  -0.089736  -0.137643
    160      -0.049735   0.057131   0.065119  -0.102706  -0.022389   0.018948
    161       0.072210  -0.048439  -0.075641   0.133862  -0.045872  -0.039322
    162       0.021901   0.011993  -0.008220   0.005931   0.026680  -0.017294
    163       0.015806   0.025060  -0.021871   0.012144   0.033678  -0.013633
    164      -0.047639  -0.026848  -0.003274   0.000090   0.076588  -0.003287
    165       0.065931   0.000998  -0.072197   0.036106   0.036818   0.000756
    166       0.036735   0.029580  -0.062953   0.031950   0.065698  -0.006068
    167      -0.067923  -0.053145   0.015705   0.011116   0.087963  -0.003112
    168       0.075382   0.010406  -0.072828   0.033042   0.017451   0.004096
    169      -0.025791   0.003233  -0.039730   0.031086   0.115437  -0.004974
    170      -0.040976  -0.037666   0.005122   0.010443   0.068177  -0.001948
    171       0.118362   0.030155  -0.106982   0.043131   0.017165   0.003435
    172      -0.061101  -0.015123  -0.033776   0.036690   0.158797  -0.005755
    173      -0.068071  -0.051610   0.010130   0.014592   0.100603  -0.002552
    174       0.022978   0.003205   0.003023  -0.007924  -0.042662   0.007673
    175      -0.060540  -0.002091   0.004891   0.008547   0.088474  -0.003239
    176       0.022260   0.009820  -0.007447  -0.003253   0.001319  -0.000788
    177       0.027307   0.019804   0.018339  -0.024039  -0.073595   0.011749
    178      -0.118610  -0.031725   0.047305  -0.004267   0.095750  -0.000731
    179       0.044653   0.029943  -0.012615  -0.008614  -0.019663   0.000809
    180      -0.037462  -0.022244   0.072830  -0.037129  -0.085439   0.001612
    181      -0.025635   0.027928   0.007315  -0.003759   0.036089  -0.006801
    182       0.048929   0.032535  -0.007060  -0.011884  -0.037301  -0.003259
    183      -0.087534  -0.025991   0.156547  -0.084067  -0.163149  -0.000941
    184      -0.054430   0.025427   0.054589  -0.030073  -0.006880  -0.008221
    185       0.087191   0.065691  -0.001428  -0.028776  -0.101782  -0.003659
    186      -0.029704  -0.040340   0.018225   0.004749  -0.002736  -0.000644
    187       0.050692   0.056237  -0.055188   0.020967   0.034166  -0.007456
    188       0.024914   0.010735  -0.017069   0.004672   0.014752  -0.004381
    189      -0.075024  -0.061776   0.048941  -0.000606   0.003217  -0.004070
    190       0.088168   0.077790  -0.067781   0.019638  -0.002565  -0.009872
    191       0.051633   0.026033  -0.025801   0.003602  -0.012012  -0.006162
    192       0.027086  -0.026676  -0.055770   0.040224   0.053813   0.003331
    193       0.080125   0.060362  -0.092621   0.039553   0.061476  -0.004594
    194      -0.036417  -0.033264  -0.002849   0.015256   0.081874  -0.002636
    195       0.026741  -0.037882  -0.074789   0.056928   0.089395   0.002874
    196       0.131897   0.088885  -0.133813   0.052541   0.064122   0.001203
    197      -0.057145  -0.051578   0.001559   0.020601   0.102651  -0.003209
    198       0.019704  -0.008771   0.010944  -0.029042   0.073007  -0.012752
    199      -0.017270  -0.049820  -0.002713   0.020095  -0.000087   0.000115
    200      -0.063268   0.034994  -0.010986   0.007221   0.019753  -0.005273
    201      -0.186212  -0.025280   0.010764   0.020638  -0.000071  -0.086521
    202      -0.087458  -0.012514  -0.002635   0.019713   0.026708   0.284340
    203       0.029465   0.005370   0.000541  -0.008612  -0.000046  -0.014158
    204      -0.034405  -0.006276   0.000729   0.006619   0.002412   0.007061
    205      -0.035137  -0.005786   0.002016   0.004566   0.005238   0.003650
    206      -0.022738  -0.000949   0.003021  -0.002527   0.003488  -0.012703
    207       0.062712   0.002814  -0.002298   0.000341  -0.008563  -0.080269
    208       0.032704   0.002085   0.002750  -0.002017  -0.009307  -0.157885
    209      -0.094980  -0.011051   0.009348   0.001311  -0.000077  -0.133289
    210       0.039953  -0.000556   0.000699  -0.000213  -0.011516  -0.146036
    211       0.049794   0.006928  -0.001043  -0.003292  -0.006992  -0.040669
    212      -0.086227  -0.010685   0.008564   0.002302   0.001519  -0.127533
    213       0.043403  -0.002303   0.003370  -0.000589  -0.017358  -0.252470
    214       0.068321   0.009281  -0.002580  -0.003896  -0.008071  -0.015497
    215      -0.118843  -0.015837   0.012578   0.003246   0.000612  -0.223155
    216      -0.038324  -0.007633   0.003827   0.002400  -0.003302  -0.087621
    217       0.013971   0.005599  -0.002639  -0.001534   0.002588   0.108900
    218       0.002655  -0.000521   0.000292   0.000727   0.000437  -0.015346
    219      -0.083733  -0.012975   0.008747   0.002753  -0.004144  -0.147684
    220       0.009600   0.006322  -0.005585  -0.000411   0.008621   0.241539
    221       0.032564   0.002619  -0.001966   0.000193  -0.000766  -0.015560
    222      -0.078631  -0.009841   0.001697   0.005279   0.008264   0.045906
    223      -0.031455   0.001272   0.000070  -0.000172   0.006279   0.090205
    224       0.068480   0.006367  -0.005527  -0.000555  -0.001558   0.075309
    225      -0.164791  -0.017635   0.005244   0.008211   0.018494   0.104649
    226      -0.078085  -0.002073   0.000177   0.001897   0.015090   0.188828
    227       0.157668   0.016023  -0.012499  -0.002702  -0.006180   0.136660
    228       0.005190   0.000151  -0.005466   0.003192   0.003556   0.095403
    229      -0.008532   0.001359   0.002010  -0.001309  -0.002760  -0.063734
    230       0.009246  -0.000077  -0.001517   0.001119   0.004007   0.082714
    231      -0.003790   0.001789  -0.008593   0.004081   0.008640   0.205177
    232      -0.030073  -0.000985   0.003274  -0.000527  -0.002468  -0.091543
    233       0.044394   0.004701  -0.004907   0.000063   0.005331   0.171142
    234       0.076166   0.005136  -0.007173   0.001629  -0.005851   0.018606
    235       0.024910   0.001883   0.003631  -0.002235  -0.011459  -0.192412
    236      -0.075120  -0.009451   0.006030   0.002139   0.005058  -0.042095
    237       0.110495   0.007746  -0.011692   0.003420  -0.005929   0.087769
    238       0.020156  -0.000176   0.007932  -0.002583  -0.020729  -0.330446
    239      -0.094927  -0.010865   0.007452   0.001391   0.008227  -0.052524
    240       0.000351   0.000480  -0.007305  -0.000372   0.016789   0.213025
    241      -0.048852  -0.005098   0.002901  -0.003173   0.001657  -0.052564
    242       0.014846   0.001948  -0.002186   0.001581   0.014380   0.165577
    243      -0.148608   0.039736  -0.000051   0.030881   0.112510   0.010514
    244       0.055313   0.037121   0.006650  -0.041102   0.008089  -0.013995
    245      -0.091290  -0.063650   0.051548   0.016774   0.091528   0.028062
                 36         37         38         39         40         41    
      0      -0.016956   0.079458  -0.080533   0.006885  -0.007439  -0.017640
      1      -0.018983  -0.018611   0.004610  -0.012921   0.004695   0.006353
      2      -0.010292   0.110475  -0.020513  -0.058137  -0.018935  -0.029645
      3      -0.080876   0.152306  -0.070194  -0.060062  -0.011360  -0.023008
      4      -0.043031   0.080697  -0.027290  -0.044729   0.025049   0.064109
      5       0.010194  -0.069494   0.056588   0.015332   0.039164   0.077275
      6       0.020210  -0.020536   0.004357   0.002415   0.002112   0.003743
      7       0.010962   0.022363   0.021079  -0.034773  -0.006145  -0.009836
      8      -0.009626  -0.016401   0.006109  -0.007841  -0.000325   0.000125
      9      -0.014790   0.012641  -0.000889  -0.010024   0.017095   0.028908
     10       0.020968   0.001182   0.014116   0.013088  -0.010895  -0.004392
     11      -0.007585   0.012927  -0.004704  -0.022734   0.029761   0.056336
     12      -0.007364   0.024617  -0.019484   0.000625   0.000671  -0.004141
     13      -0.016742  -0.006605   0.003807  -0.020925   0.002404   0.003700
     14      -0.014588   0.046306  -0.004574  -0.020658  -0.007455  -0.015328
     15      -0.034486   0.003336   0.002518   0.001088   0.013494   0.009012
     16       0.006955  -0.019377  -0.014027  -0.001180  -0.002186   0.006186
     17       0.024411   0.019244   0.010724  -0.002154  -0.007282  -0.006121
     18      -0.024369  -0.007170  -0.000819  -0.010475   0.022866   0.037083
     19       0.035654  -0.029365   0.008064   0.018043  -0.020998  -0.028172
     20       0.025476   0.022464   0.018040   0.008094  -0.015878  -0.028009
     21      -0.145591   0.003065   0.030026   0.033923   0.022747  -0.021946
     22       0.014335  -0.025850  -0.032448  -0.009569   0.005553   0.028750
     23       0.104686   0.011064   0.019566   0.001544  -0.032397  -0.030341
     24      -0.169920   0.000725   0.038308   0.046827   0.028292  -0.025360
     25       0.060134  -0.021998  -0.017561  -0.001815  -0.009454   0.007243
     26       0.118632   0.010562   0.016315  -0.002419  -0.035666  -0.031556
     27      -0.206613  -0.000910   0.050637   0.059059   0.034514  -0.031022
     28       0.090730  -0.018700  -0.007929   0.001929  -0.021767  -0.006074
     29       0.171843   0.014854   0.028759   0.001682  -0.054129  -0.052719
     30      -0.020998  -0.005105  -0.001960   0.006429   0.014684  -0.011482
     31       0.066490  -0.015980   0.000800   0.009260  -0.019485  -0.010156
     32       0.039384  -0.002113   0.000900  -0.000961  -0.012990  -0.006027
     33       0.019943  -0.007404  -0.015181  -0.004927   0.017048  -0.012690
     34       0.089084  -0.000969   0.026475   0.018175  -0.034822  -0.035582
     35       0.027087  -0.001932   0.003970   0.002081  -0.013345  -0.004943
     36       0.144182  -0.009346  -0.033292  -0.033753  -0.021464   0.015151
     37       0.032895  -0.024967  -0.010309   0.009506  -0.007953   0.002374
     38      -0.033182  -0.016676  -0.014180   0.003668   0.010557   0.012356
     39       0.348673  -0.014082  -0.076825  -0.085871  -0.056496   0.038509
     40       0.021107  -0.019678   0.003194   0.018475  -0.009329  -0.009989
     41      -0.115521  -0.025185  -0.019321   0.012330   0.031636   0.025709
     42      -0.004900  -0.007687   0.002189   0.006997  -0.000877   0.008801
     43       0.009971  -0.034657  -0.036892  -0.005264   0.006666   0.030380
     44       0.013573  -0.016393  -0.022858  -0.007571   0.003059   0.011921
     45       0.045309  -0.010891  -0.006362  -0.003729  -0.012586   0.026660
     46      -0.014587  -0.039139  -0.048103  -0.009798   0.016880   0.042700
     47      -0.031400  -0.022673  -0.038963  -0.013201   0.020431   0.028611
     48      -0.166873  -0.003387   0.030784   0.042774   0.030454  -0.014499
     49       0.008926  -0.039184  -0.049641  -0.013518   0.011439   0.044577
     50       0.097541  -0.003446  -0.002034  -0.006414  -0.025404  -0.012917
     51      -0.227932  -0.007176   0.034424   0.054265   0.044551  -0.011897
     52      -0.006865  -0.053577  -0.070253  -0.019390   0.023120   0.066741
     53       0.116573  -0.001466  -0.001681  -0.009433  -0.030178  -0.014932
     54       0.034415  -0.007597   0.012523  -0.012390  -0.001927   0.001719
     55       0.025080   0.019139   0.003887  -0.006112  -0.006090  -0.009604
     56      -0.014819  -0.004825  -0.009733   0.006213   0.001002   0.000120
     57       0.035612  -0.019935  -0.008843   0.015171   0.006965   0.019564
     58       0.019355  -0.017419  -0.013670   0.025057   0.005868   0.012921
     59      -0.009847   0.032651  -0.007911  -0.009359  -0.006778  -0.014075
[truncated: 704,750 more chars]
