# Supplementary material for: A stereodivergent multicomponent approach for the synthesis of C–N atropisomeric peptide analogues
Source: Chem Sci. 2024 Sep 16;15(40):16743–51. doi: 10.1039/d4sc04700a (PMC11418089; doi:10.1039/d4sc04700a)
Supplement: SC-015-D4SC04700A-s001 [file SC-015-D4SC04700A-s001.zip › CompData/_5_1a-BzOH/ImineBzOH6postopt.out]

                                 *****************
                                 * O   R   C   A *
                                 *****************

                                            #,                                       
                                            ###                                      
                                            ####                                     
                                            #####                                    
                                            ######                                   
                                           ########,                                 
                                     ,,################,,,,,                         
                               ,,#################################,,                 
                          ,,##########################################,,             
                       ,#########################################, ''#####,          
                    ,#############################################,,   '####,        
                  ,##################################################,,,,####,       
                ,###########''''           ''''###############################       
              ,#####''   ,,,,##########,,,,          '''####'''          '####       
            ,##' ,,,,###########################,,,                        '##       
           ' ,,###''''                  '''############,,,                           
         ,,##''                                '''############,,,,        ,,,,,,###''
      ,#''                                            '''#######################'''  
     '                                                          ''''####''''         
             ,#######,   #######,   ,#######,      ##                                
            ,#'     '#,  ##    ##  ,#'     '#,    #''#        ######   ,####,        
            ##       ##  ##   ,#'  ##            #'  '#       #        #'  '#        
            ##       ##  #######   ##           ,######,      #####,   #    #        
            '#,     ,#'  ##    ##  '#,     ,#' ,#      #,         ##   #,  ,#        
             '#######'   ##     ##  '#######'  #'      '#     #####' # '####'        


                  #######################################################
                  #                        -***-                        #
                  #          Department of theory and spectroscopy      #
                  #    Directorship and core code : Frank Neese         #
                  #        Max Planck Institute fuer Kohlenforschung    #
                  #                Kaiser Wilhelm Platz 1               #
                  #                 D-45470 Muelheim/Ruhr               #
                  #                      Germany                        #
                  #                                                     #
                  #                  All rights reserved                #
                  #                        -***-                        #
                  #######################################################


                         Program Version 5.0.2 -  RELEASE  -


 With contributions from (in alphabetic order):
   Daniel Aravena         : Magnetic Suceptibility
   Michael Atanasov       : Ab Initio Ligand Field Theory (pilot matlab implementation)
   Alexander A. Auer      : GIAO ZORA, VPT2 properties, NMR spectrum
   Ute Becker             : Parallelization
   Giovanni Bistoni       : ED, misc. LED, open-shell LED, HFLD
   Martin Brehm           : Molecular dynamics
   Dmytro Bykov           : SCF Hessian
   Vijay G. Chilkuri      : MRCI spin determinant printing, contributions to CSF-ICE
   Dipayan Datta          : RHF DLPNO-CCSD density
   Achintya Kumar Dutta   : EOM-CC, STEOM-CC
   Dmitry Ganyushin       : Spin-Orbit,Spin-Spin,Magnetic field MRCI
   Miquel Garcia          : C-PCM and meta-GGA Hessian, CC/C-PCM, Gaussian charge scheme
   Yang Guo               : DLPNO-NEVPT2, F12-NEVPT2, CIM, IAO-localization
   Andreas Hansen         : Spin unrestricted coupled pair/coupled cluster methods
   Benjamin Helmich-Paris : MC-RPA, TRAH-SCF, COSX integrals
   Lee Huntington         : MR-EOM, pCC
   Robert Izsak           : Overlap fitted RIJCOSX, COSX-SCS-MP3, EOM
   Marcus Kettner         : VPT2
   Christian Kollmar      : KDIIS, OOCD, Brueckner-CCSD(T), CCSD density, CASPT2, CASPT2-K
   Simone Kossmann        : Meta GGA functionals, TD-DFT gradient, OOMP2, MP2 Hessian
   Martin Krupicka        : Initial AUTO-CI
   Lucas Lang             : DCDCAS
   Marvin Lechner         : AUTO-CI (C++ implementation), FIC-MRCC
   Dagmar Lenk            : GEPOL surface, SMD
   Dimitrios Liakos       : Extrapolation schemes; Compound Job, initial MDCI parallelization
   Dimitrios Manganas     : Further ROCIS development; embedding schemes
   Dimitrios Pantazis     : SARC Basis sets
   Anastasios Papadopoulos: AUTO-CI, single reference methods and gradients
   Taras Petrenko         : DFT Hessian,TD-DFT gradient, ASA, ECA, R-Raman, ABS, FL, XAS/XES, NRVS
   Peter Pinski           : DLPNO-MP2, DLPNO-MP2 Gradient
   Christoph Reimann      : Effective Core Potentials
   Marius Retegan         : Local ZFS, SOC
   Christoph Riplinger    : Optimizer, TS searches, QM/MM, DLPNO-CCSD(T), (RO)-DLPNO pert. Triples
   Tobias Risthaus        : Range-separated hybrids, TD-DFT gradient, RPA, STAB
   Michael Roemelt        : Original ROCIS implementation
   Masaaki Saitow         : Open-shell DLPNO-CCSD energy and density
   Barbara Sandhoefer     : DKH picture change effects
   Avijit Sen             : IP-ROCIS
   Kantharuban Sivalingam : CASSCF convergence, NEVPT2, FIC-MRCI
   Bernardo de Souza      : ESD, SOC TD-DFT
   Georgi Stoychev        : AutoAux, RI-MP2 NMR, DLPNO-MP2 response
   Willem Van den Heuvel  : Paramagnetic NMR
   Boris Wezisla          : Elementary symmetry handling
   Frank Wennmohs         : Technical directorship


 We gratefully acknowledge several colleagues who have allowed us to
 interface, adapt or use parts of their codes:
   Stefan Grimme, W. Hujo, H. Kruse, P. Pracht,  : VdW corrections, initial TS optimization,
                  C. Bannwarth, S. Ehlert          DFT functionals, gCP, sTDA/sTD-DF
   Ed Valeev, F. Pavosevic, A. Kumar             : LibInt (2-el integral package), F12 methods
   Garnet Chan, S. Sharma, J. Yang, R. Olivares  : DMRG
   Ulf Ekstrom                                   : XCFun DFT Library
   Mihaly Kallay                                 : mrcc  (arbitrary order and MRCC methods)
   Jiri Pittner, Ondrej Demel                    : Mk-CCSD
   Frank Weinhold                                : gennbo (NPA and NBO analysis)
   Christopher J. Cramer and Donald G. Truhlar   : smd solvation model
   Lars Goerigk                                  : TD-DFT with DH, B97 family of functionals
   V. Asgeirsson, H. Jonsson                     : NEB implementation
   FAccTs GmbH                                   : IRC, NEB, NEB-TS, DLPNO-Multilevel, CI-OPT
                                                   MM, QMMM, 2- and 3-layer-ONIOM, Crystal-QMMM,
                                                   LR-CPCM, SF, NACMEs, symmetry and pop. for TD-DFT,
                                                   nearIR, NL-DFT gradient (VV10), updates on ESD,
                                                   ML-optimized integration grids
   S Lehtola, MJT Oliveira, MAL Marques          : LibXC Library
   Liviu Ungur et al                             : ANISO software


 Your calculation uses the libint2 library for the computation of 2-el integrals
 For citations please refer to: http://libint.valeyev.net

 Your ORCA version has been built with support for libXC version: 5.1.0
 For citations please refer to: https://tddft.org/programs/libxc/

 This ORCA versions uses:
   CBLAS   interface :  Fast vector & matrix operations
   LAPACKE interface :  Fast linear algebra routines
   SCALAPACK package :  Parallel linear algebra routines
   Shared memory     :  Shared parallel matrices
   BLAS/LAPACK       :  OpenBLAS 0.3.15  USE64BITINT DYNAMIC_ARCH NO_AFFINITY Zen SINGLE_THREADED
        Core in use  :  Zen
   Copyright (c) 2011-2014, The OpenBLAS Project


Your calculation utilizes the atom-pairwise dispersion correction
with the Becke-Johnson damping scheme (D3BJ)
Cite in your paper:
S.Grimme, S.Ehrlich, L.Goerigk, J Comput Chem, (2011), 32, 1456–1465 
S.Grimme, J.Antony, S.Ehrlich and H.Krieg, J.Chem.Phys., 132, (2010), 154104 
   

Your calculation utilizes the SMD solvation module
Please cite in your paper:
A.V. Marenich, C.J. Cramer, D.G. Truhlar J. Phys. Chem. B, 113, (2009), 6378 

================================================================================

----- Orbital basis set information -----
Your calculation utilizes the basis: def2-TZVP
   F. Weigend and R. Ahlrichs, Phys. Chem. Chem. Phys. 7, 3297 (2005).

----- AuxJ basis set information -----
Your calculation utilizes the auxiliary basis: def2/J
   F. Weigend, Phys. Chem. Chem. Phys. 8, 1057 (2006).

================================================================================
                                        WARNINGS
                       Please study these warnings very carefully!
================================================================================


WARNING: Geometry Optimization
  ===> : Switching off AutoStart
         For restart on a previous wavefunction, please use MOREAD

INFO   : the flag for use of the SHARK integral package has been found!

================================================================================
                                       INPUT FILE
================================================================================
NAME = ImineBzOH6postopt.inp
|  1> ! PBE0 D3 def2-tzvp Opt
|  2> %maxcore 2660
|  3> %geom
|  4> maxiter 70
|  5> MaxStep 0.15
|  6> end
|  7> %pal nprocs 30
|  8> end
|  9> %CPCM SMD TRUE
| 10>    SMDSOLVENT "2,2,2-TRIFLUOROETHANOL"
| 11> end
| 12> 
| 13> *xyz 0 1
| 14> O  1.600205  3.563170  2.180240
| 15> O  2.458942  4.040134  -0.439688
| 16> N  0.654074  5.319486  3.270690
| 17> N  3.677444  4.846819  1.346622
| 18> C  1.533896  4.761225  2.458824
| 19> C  2.480349  5.714866  1.729092
| 20> H  1.981971  5.931142  0.784096
| 21> C  2.840609  7.010502  2.385084
| 22> C  3.246154  7.076062  3.714575
| 23> H  3.307570  6.170362  4.306839
| 24> C  3.563046  8.298360  4.285948
| 25> H  3.882685  8.336787  5.321264
| 26> C  3.470175  9.464611  3.539367
| 27> H  3.719581  10.419391  3.988975
| 28> C  3.043962  9.408281  2.219578
| 29> H  2.953895  10.316729  1.635017
| 30> C  2.727942  8.186965  1.646546
| 31> H  2.386635  8.144886  0.618479
| 32> C  -0.402018  4.621268  4.025592
| 33> C  -1.135870  5.699856  4.806946
| 34> H  -0.458980  6.212600  5.495732
| 35> H  -1.939460  5.248669  5.390683
| 36> H  -1.575874  6.440652  4.133841
| 37> C  0.223124  3.619249  4.989376
| 38> H  0.771407  2.840355  4.458638
| 39> H  -0.565596  3.143791  5.576912
| 40> H  0.908734  4.121357  5.675520
| 41> C  -1.363739  3.932862  3.065219
| 42> H  -2.172908  3.470241  3.634566
| 43> H  -0.865521  3.154613  2.486201
| 44> H  -1.802023  4.655792  2.372795
| 45> C  4.734861  5.615253  0.605637
| 46> C  6.092240  5.694678  0.974235
| 47> C  6.870472  6.504497  0.135054
| 48> H  7.918399  6.621645  0.361743
| 49> C  6.389065  7.166130  -0.977666
| 50> H  7.062764  7.771891  -1.572854
| 51> C  5.057371  7.040967  -1.320763
| 52> H  4.644972  7.537591  -2.190454
| 53> C  4.244193  6.266275  -0.521914
| 54> H  3.204122  6.167398  -0.792689
| 55> C  6.809958  5.043462  2.170340
| 56> C  8.333142  5.130520  2.028384
| 57> H  8.689631  4.668606  1.104181
| 58> H  8.777521  4.588078  2.865323
| 59> H  8.706454  6.155048  2.077091
| 60> C  6.442892  5.790909  3.455304
| 61> H  6.689312  6.852058  3.366487
| 62> H  7.011599  5.378634  4.293463
| 63> H  5.386347  5.704516  3.696952
| 64> C  6.488634  3.555212  2.303248
| 65> H  5.489675  3.360840  2.684223
| 66> H  7.173584  3.109519  3.027997
| 67> H  6.617557  3.032217  1.353422
| 68> C  3.200028  3.743748  0.449233
| 69> C  3.891771  2.442004  0.530132
| 70> C  4.541863  2.034864  -0.634562
| 71> H  4.529681  2.677108  -1.507570
| 72> C  5.218110  0.826789  -0.656525
| 73> H  5.741463  0.519498  -1.554457
| 74> C  5.218502  0.012738  0.467979
| 75> H  5.740762  -0.937183  0.448050
| 76> C  4.546688  0.409585  1.616551
| 77> H  4.536109  -0.232493  2.489724
| 78> C  3.889790  1.628125  1.656829
| 79> H  3.375257  1.948123  2.552457
| 80> H  4.037289  4.451379  2.232185
| 81> O  3.745462  3.827821  4.166397
| 82> C  4.097041  3.958992  5.366647
| 83> C  5.127168  2.992402  5.902082
| 84> C  5.837146  3.294994  7.061294
| 85> H  5.630190  4.224696  7.578902
| 86> C  6.804362  2.425869  7.543617
| 87> H  7.360173  2.678625  8.440106
| 88> C  7.060577  1.232911  6.879863
| 89> H  7.813566  0.550418  7.258818
| 90> C  6.348209  0.917077  5.730292
| 91> H  6.539679  -0.015263  5.210016
| 92> C  5.394209  1.796778  5.241801
| 93> H  4.847233  1.555653  4.339625
| 94> O  3.660189  4.830704  6.153469
| 95> H  0.738911  6.314011  3.423931
| 96> *
| 97> 
| 98>                          ****END OF INPUT****
================================================================================

                       *****************************
                       * Geometry Optimization Run *
                       *****************************

Geometry optimization settings:
Update method            Update   .... BFGS
Choice of coordinates    CoordSys .... Z-matrix Internals
Initial Hessian          InHess   .... Almoef's Model

Convergence Tolerances:
Energy Change            TolE     ....  5.0000e-06 Eh
Max. Gradient            TolMAXG  ....  3.0000e-04 Eh/bohr
RMS Gradient             TolRMSG  ....  1.0000e-04 Eh/bohr
Max. Displacement        TolMAXD  ....  4.0000e-03 bohr
RMS Displacement         TolRMSD  ....  2.0000e-03 bohr
Strict Convergence                ....  False
------------------------------------------------------------------------------
                        ORCA OPTIMIZATION COORDINATE SETUP
------------------------------------------------------------------------------

The optimization will be done in new redundant internal coordinates
Making redundant internal coordinates   ...  (new redundants) done
Evaluating the initial hessian          ...  (Almloef) done
Evaluating the coordinates              ...  done
Calculating the B-matrix                .... done
Calculating the G-matrix                .... done
Diagonalizing the G-matrix              .... done
Small eigenvalue found = 2.907e-03
Small eigenvalue found = 1.023e-02
Small eigenvalue found = 1.374e-02
Small eigenvalue found = 1.481e-02
Small eigenvalue found = 1.792e-02
Small eigenvalue found = 2.025e-02
Small eigenvalue found = 2.334e-02
Small eigenvalue found = 2.506e-02
The first mode is                       ....  362
The number of degrees of freedom        ....  240

    -----------------------------------------------------------------
                    Redundant Internal Coordinates


    -----------------------------------------------------------------
         Definition                    Initial Value    Approx d2E/dq
    -----------------------------------------------------------------
      1. B(C   4,N   2)                  1.3209         0.721215   
      2. B(C   4,O   0)                  1.2318         1.000614   
      3. B(C   5,C   4)                  1.5290         0.375007   
      4. B(C   5,N   3)                  1.5274         0.337853   
      5. B(H   6,C   5)                  1.0900         0.360055   
      6. B(C   7,C   5)                  1.4963         0.422875   
      7. B(C   8,C   7)                  1.3915         0.621331   
      8. B(H   9,C   8)                  1.0839         0.368259   
      9. B(C  10,C   8)                  1.3860         0.634126   
     10. B(H  11,C  10)                  1.0842         0.367833   
     11. B(C  12,C  10)                  1.3879         0.629732   
     12. B(H  13,C  12)                  1.0844         0.367565   
     13. B(C  14,C  12)                  1.3880         0.629296   
     14. B(H  15,C  14)                  1.0840         0.368097   
     15. B(C  16,C   7)                  1.3936         0.616526   
     16. B(C  16,C  14)                  1.3856         0.635012   
     17. B(H  17,C  16)                  1.0841         0.368046   
     18. B(C  18,N   2)                  1.4740         0.410996   
     19. B(C  19,C  18)                  1.5207         0.386616   
     20. B(H  20,C  19)                  1.0934         0.355637   
     21. B(H  21,C  19)                  1.0909         0.358904   
     22. B(H  22,C  19)                  1.0934         0.355673   
     23. B(C  23,C  18)                  1.5244         0.381372   
     24. B(H  24,C  23)                  1.0904         0.359571   
     25. B(H  25,C  23)                  1.0924         0.356939   
     26. B(H  26,C  23)                  1.0922         0.357162   
     27. B(C  27,C  18)                  1.5235         0.382568   
     28. B(H  28,C  27)                  1.0922         0.357185   
     29. B(H  29,C  27)                  1.0905         0.359461   
     30. B(H  30,C  27)                  1.0928         0.356439   
     31. B(C  31,N   3)                  1.5026         0.370081   
     32. B(C  32,C  31)                  1.4088         0.583153   
     33. B(C  33,C  32)                  1.4020         0.597795   
     34. B(H  34,C  33)                  1.0785         0.375575   
     35. B(C  35,C  33)                  1.3812         0.645374   
     36. B(H  36,C  35)                  1.0840         0.368119   
     37. B(C  37,C  35)                  1.3809         0.646118   
     38. B(H  38,C  37)                  1.0831         0.369366   
     39. B(C  39,C  37)                  1.3782         0.652363   
     40. B(C  39,C  31)                  1.3914         0.621622   
     41. B(H  40,C  39)                  1.0793         0.374565   
     42. B(C  41,C  32)                  1.5394         0.360845   
     43. B(C  42,C  41)                  1.5323         0.370486   
     44. B(H  43,C  42)                  1.0930         0.356182   
     45. B(H  44,C  42)                  1.0919         0.357633   
     46. B(H  45,C  42)                  1.0915         0.358109   
     47. B(C  46,C  41)                  1.5312         0.371943   
     48. B(H  47,C  46)                  1.0930         0.356153   
     49. B(H  48,C  46)                  1.0936         0.355400   
     50. B(H  49,C  46)                  1.0873         0.363737   
     51. B(C  50,C  41)                  1.5283         0.375870   
     52. B(H  51,C  50)                  1.0867         0.364538   
     53. B(H  52,C  50)                  1.0923         0.357106   
     54. B(H  53,C  50)                  1.0919         0.357554   
     55. B(C  54,N   3)                  1.5000         0.373575   
     56. B(C  54,O   1)                  1.1947         1.146869   
     57. B(C  55,C  54)                  1.4763         0.454970   
     58. B(C  56,C  55)                  1.3946         0.614339   
     59. B(H  57,C  56)                  1.0839         0.368305   
     60. B(C  58,C  56)                  1.3846         0.637213   
     61. B(H  59,C  58)                  1.0838         0.368405   
     62. B(C  60,C  58)                  1.3882         0.628867   
     63. B(H  61,C  60)                  1.0842         0.367847   
     64. B(C  62,C  60)                  1.3885         0.628160   
     65. B(H  63,C  62)                  1.0839         0.368281   
     66. B(C  64,C  62)                  1.3849         0.636588   
     67. B(C  64,C  55)                  1.3899         0.625004   
     68. B(H  65,C  64)                  1.0813         0.371743   
     69. B(H  66,N   3)                  1.0344         0.395539   
     70. B(O  67,H  65)                  2.5050         0.001782   
     71. B(O  67,H  49)                  2.5367         0.001586   
     72. B(O  67,H  66)                  2.0531         0.009376   
     73. B(O  67,H  51)                  2.3361         0.003315   
     74. B(O  67,H   9)                  2.3873         0.002747   
     75. B(C  68,H   9)                  2.5762         0.001532   
     76. B(C  68,O  67)                  1.2575         0.910338   
     77. B(C  69,C  68)                  1.5107         0.401055   
     78. B(C  70,C  69)                  1.3926         0.618801   
     79. B(H  71,C  70)                  1.0840         0.368101   
     80. B(C  72,C  70)                  1.3869         0.631928   
     81. B(H  73,C  72)                  1.0847         0.367224   
     82. B(C  74,C  72)                  1.3890         0.627060   
     83. B(H  75,C  74)                  1.0846         0.367291   
     84. B(C  76,C  74)                  1.3888         0.627584   
     85. B(H  77,C  76)                  1.0847         0.367160   
     86. B(C  78,H  24)                  4.8034         0.000000   
     87. B(C  78,C  76)                  1.3866         0.632688   
     88. B(C  78,C  69)                  1.3917         0.620931   
     89. B(H  79,H  65)                  2.3483         0.000677   
     90. B(H  79,H  63)                  2.5916         0.000277   
     91. B(H  79,H  51)                  2.5322         0.000345   
     92. B(H  79,C  78)                  1.0822         0.370512   
     93. B(O  80,H   9)                  2.3085         0.003669   
     94. B(O  80,C  68)                  1.2529         0.925927   
     95. B(H  81,N   2)                  1.0098         0.432976   
     96. A(C   4,N   2,H  81)          116.9704         0.368097   
     97. A(C   4,N   2,C  18)          126.2843         0.409019   
     98. A(C  18,N   2,H  81)          116.6783         0.334741   
     99. A(C   5,N   3,C  54)          108.5599         0.352786   
    100. A(C   5,N   3,H  66)          105.9935         0.319316   
    101. A(C  54,N   3,H  66)          109.9838         0.324616   
    102. A(C   5,N   3,C  31)          112.6070         0.352225   
    103. A(C  31,N   3,C  54)          107.7607         0.358282   
    104. A(C  31,N   3,H  66)          111.8925         0.324115   
    105. A(O   0,C   4,C   5)          117.7341         0.429363   
    106. A(N   2,C   4,C   5)          116.2343         0.405051   
    107. A(O   0,C   4,N   2)          125.8667         0.480417   
    108. A(C   4,C   5,C   7)          118.6780         0.371402   
    109. A(N   3,C   5,C   4)          104.4895         0.355205   
    110. A(N   3,C   5,H   6)          104.7155         0.317127   
    111. A(C   4,C   5,H   6)          104.7439         0.324516   
    112. A(N   3,C   5,C   7)          114.4063         0.362542   
    113. A(H   6,C   5,C   7)          108.5639         0.331008   
    114. A(C   8,C   7,C  16)          119.3477         0.433795   
    115. A(C   5,C   7,C   8)          121.9953         0.405592   
    116. A(C   5,C   7,C  16)          118.6320         0.405036   
    117. A(C   7,C   8,C  10)          120.1369         0.435998   
    118. A(H   9,C   8,C  10)          119.9139         0.355607   
    119. A(C   7,C   8,H   9)          119.9477         0.354379   
    120. A(O  67,H   9,O  80)           56.6048         0.112159   
    121. A(C  68,H   9,O  80)           29.0683         0.109531   
    122. A(C   8,H   9,C  68)          163.6228         0.147958   
    123. A(O  67,H   9,C  68)           29.0342         0.108230   
    124. A(C   8,H   9,O  80)          158.5390         0.160004   
    125. A(C   8,H   9,O  67)          142.9577         0.155502   
    126. A(C   8,C  10,C  12)          120.2665         0.437055   
    127. A(H  11,C  10,C  12)          120.2398         0.355118   
    128. A(C   8,C  10,H  11)          119.4936         0.355537   
    129. A(C  10,C  12,H  13)          120.0957         0.355074   
    130. A(C  10,C  12,C  14)          119.8631         0.436453   
    131. A(H  13,C  12,C  14)          120.0379         0.355032   
    132. A(C  12,C  14,C  16)          119.9361         0.437110   
    133. A(C  12,C  14,H  15)          120.2808         0.355119   
    134. A(H  15,C  14,C  16)          119.7829         0.355664   
    135. A(C  14,C  16,H  17)          119.8829         0.355656   
    136. A(C   7,C  16,H  17)          119.6865         0.353879   
    137. A(C   7,C  16,C  14)          120.4301         0.435499   
    138. A(N   2,C  18,C  19)          105.8389         0.369205   
    139. A(C  23,C  18,C  27)          111.1249         0.366125   
    140. A(C  19,C  18,C  27)          109.8621         0.366983   
    141. A(N   2,C  18,C  27)          110.0886         0.368538   
    142. A(C  19,C  18,C  23)          109.8330         0.366786   
    143. A(N   2,C  18,C  23)          109.9588         0.368340   
    144. A(H  20,C  19,H  21)          108.2336         0.290119   
    145. A(C  18,C  19,H  20)          110.9497         0.325485   
    146. A(C  18,C  19,H  21)          109.6989         0.325975   
    147. A(H  21,C  19,H  22)          108.2521         0.290124   
    148. A(H  20,C  19,H  22)          108.6157         0.289708   
    149. A(C  18,C  19,H  22)          111.0052         0.325490   
    150. A(C  18,C  23,H  26)          110.6357         0.324984   
    151. A(H  24,C  23,H  25)          108.2962         0.290370   
    152. A(H  24,C  23,H  26)          108.5732         0.290398   
    153. A(C  18,C  23,H  25)          109.2720         0.324950   
    154. A(C  18,C  23,H  24)          111.5931         0.325343   
    155. A(H  25,C  23,H  26)          108.3865         0.290064   
    156. A(H  29,C  27,H  30)          108.5981         0.290292   
    157. A(H  28,C  27,H  30)          108.2626         0.290003   
    158. A(C  18,C  27,H  30)          110.7121         0.325043   
    159. A(H  28,C  27,H  29)          108.2388         0.290387   
    160. A(C  18,C  27,H  29)          111.6402         0.325494   
    161. A(C  18,C  27,H  28)          109.2964         0.325154   
    162. A(N   3,C  31,C  39)          113.0014         0.393684   
    163. A(N   3,C  31,C  32)          125.3011         0.389310   
    164. A(C  32,C  31,C  39)          121.6974         0.429515   
    165. A(C  31,C  32,C  33)          114.2541         0.426516   
    166. A(C  33,C  32,C  41)          116.7828         0.391769   
    167. A(C  31,C  32,C  41)          128.9508         0.390075   
    168. A(H  34,C  33,C  35)          117.1260         0.357864   
    169. A(C  32,C  33,C  35)          124.4323         0.434350   
    170. A(C  32,C  33,H  34)          118.4410         0.353244   
    171. A(H  36,C  35,C  37)          120.9032         0.356716   
    172. A(C  33,C  35,C  37)          119.5305         0.440480   
    173. A(C  33,C  35,H  36)          119.5654         0.356647   
    174. A(C  35,C  37,H  38)          121.6787         0.356921   
    175. A(H  38,C  37,C  39)          119.9003         0.357505   
    176. A(C  35,C  37,C  39)          118.4201         0.441338   
    177. A(C  37,C  39,H  40)          118.3368         0.358356   
    178. A(C  31,C  39,H  40)          120.0187         0.355430   
    179. A(C  31,C  39,C  37)          121.6438         0.438269   
    180. A(C  42,C  41,C  50)          105.8061         0.363216   
    181. A(C  42,C  41,C  46)          106.7573         0.362565   
    182. A(C  32,C  41,C  42)          111.5579         0.360696   
    183. A(C  32,C  41,C  46)          109.4977         0.360937   
    184. A(C  46,C  41,C  50)          110.6076         0.363460   
    185. A(C  32,C  41,C  50)          112.4251         0.361585   
    186. A(H  44,C  42,H  45)          107.0324         0.290273   
    187. A(H  43,C  42,H  45)          108.8363         0.290088   
    188. A(C  41,C  42,H  45)          112.9038         0.323583   
    189. A(H  43,C  42,H  44)          107.7854         0.290027   
    190. A(C  41,C  42,H  44)          107.7785         0.323512   
    191. A(C  41,C  42,H  43)          112.2444         0.323296   
    192. A(C  41,C  46,H  48)          109.5416         0.323388   
    193. A(H  47,C  46,H  49)          108.3178         0.290795   
    194. A(H  47,C  46,H  48)          108.1223         0.289739   
    195. A(C  41,C  46,H  49)          112.3757         0.324621   
    196. A(C  41,C  46,H  47)          110.5903         0.323500   
    197. A(H  48,C  46,H  49)          107.7612         0.290698   
    198. A(C  46,H  49,O  67)          136.7605         0.147567   
    199. A(H  52,C  50,H  53)          107.9204         0.290135   
    200. A(H  51,C  50,H  53)          109.1372         0.291075   
    201. A(C  41,C  50,H  53)          111.4650         0.324267   
    202. A(H  51,C  50,H  52)          105.7156         0.291018   
    203. A(C  41,C  50,H  52)          108.8566         0.324200   
    204. A(C  41,C  50,H  51)          113.4496         0.325299   
    205. A(O  67,H  51,H  79)           62.5022         0.100448   
    206. A(C  50,H  51,H  79)          126.1537         0.122560   
    207. A(C  50,H  51,O  67)          150.8172         0.158235   
    208. A(N   3,C  54,C  55)          117.8073         0.373508   
    209. A(O   1,C  54,C  55)          123.3793         0.455735   
    210. A(O   1,C  54,N   3)          117.3964         0.436847   
    211. A(C  56,C  55,C  64)          120.4448         0.433977   
    212. A(C  54,C  55,C  64)          124.0602         0.411308   
    213. A(C  54,C  55,C  56)          115.4718         0.410054   
    214. A(H  57,C  56,C  58)          120.6439         0.355907   
    215. A(C  55,C  56,C  58)          119.7109         0.435491   
    216. A(C  55,C  56,H  57)          119.6333         0.353708   
    217. A(H  59,C  58,C  60)          120.3124         0.355128   
    218. A(C  56,C  58,C  60)          119.9277         0.437329   
    219. A(C  56,C  58,H  59)          119.7593         0.355924   
    220. A(H  61,C  60,C  62)          119.9119         0.354969   
    221. A(C  58,C  60,C  62)          120.1528         0.436203   
    222. A(C  58,C  60,H  61)          119.9347         0.355037   
    223. A(H  63,C  62,C  64)          119.5487         0.355844   
    224. A(C  60,C  62,C  64)          120.3325         0.437163   
    225. A(C  60,C  62,H  63)          120.1185         0.355040   
    226. A(C  62,H  63,H  79)           99.5051         0.121015   
    227. A(C  62,C  64,H  65)          120.6748         0.356410   
    228. A(C  55,C  64,H  65)          119.9208         0.355301   
    229. A(C  55,C  64,C  62)          119.4041         0.436766   
    230. A(O  67,H  65,H  79)           62.7710         0.100590   
    231. A(C  64,H  65,H  79)          106.4165         0.128275   
    232. A(C  64,H  65,O  67)          133.2646         0.149428   
    233. A(N   3,H  66,O  67)          150.8283         0.177194   
    234. A(H  65,O  67,H  66)           69.0182         0.114966   
    235. A(H  49,O  67,H  66)           60.5946         0.114291   
    236. A(H   9,O  67,H  66)           77.4945         0.117637   
    237. A(H  66,O  67,C  68)          145.8692         0.212572   
    238. A(H  51,O  67,H  65)           63.3565         0.109522   
    239. A(H  49,O  67,H  65)          122.1070         0.106369   
    240. A(H   9,O  67,H  65)          138.3410         0.108667   
    241. A(H  65,O  67,C  68)          137.2664         0.173864   
    242. A(H  49,O  67,H  51)           63.0958         0.108989   
    243. A(H   9,O  67,H  51)          111.7428         0.111633   
    244. A(H  51,O  67,C  68)          114.6879         0.186664   
    245. A(H  51,O  67,H  66)           49.9726         0.118883   
    246. A(H   9,O  67,H  49)           53.3860         0.108156   
    247. A(H  49,O  67,C  68)           85.3319         0.171658   
    248. A(H   9,O  67,C  68)           83.8449         0.182595   
    249. A(O  67,C  68,C  69)          117.5284         0.427259   
    250. A(H   9,C  68,O  80)           63.5303         0.172296   
    251. A(H   9,C  68,C  69)          154.6909         0.158498   
    252. A(H   9,C  68,O  67)           67.1209         0.171977   
    253. A(C  69,C  68,O  80)          117.4089         0.428561   
    254. A(O  67,C  68,O  80)          125.0626         0.494420   
    255. A(C  68,C  69,C  70)          120.2413         0.401530   
    256. A(C  70,C  69,C  78)          118.9320         0.434032   
    257. A(C  68,C  69,C  78)          120.8226         0.401773   
    258. A(H  71,C  70,C  72)          120.3009         0.355371   
    259. A(C  69,C  70,C  72)          120.5876         0.435406   
    260. A(C  69,C  70,H  71)          119.1094         0.354109   
    261. A(C  70,C  72,H  73)          119.9183         0.355227   
    262. A(H  73,C  72,C  74)          120.0377         0.354762   
    263. A(C  70,C  72,C  74)          120.0440         0.436447   
    264. A(H  75,C  74,C  76)          120.1465         0.354823   
    265. A(C  72,C  74,C  76)          119.7522         0.435905   
    266. A(C  72,C  74,H  75)          120.1012         0.354773   
    267. A(H  77,C  76,C  78)          119.8536         0.355289   
    268. A(C  74,C  76,C  78)          120.0165         0.436607   
    269. A(C  74,C  76,H  77)          120.1293         0.354802   
    270. A(C  76,C  78,H  79)          120.0041         0.355838   
    271. A(C  69,C  78,H  79)          119.3366         0.354707   
    272. A(C  69,C  78,C  76)          120.6591         0.435770   
    273. A(H  63,H  79,H  65)           59.7903         0.095154   
    274. A(H  51,H  79,H  65)           62.7649         0.095465   
    275. A(H  65,H  79,C  78)          156.0605         0.128245   
    276. A(H  51,H  79,H  63)           93.1927         0.094281   
    277. A(H  63,H  79,C  78)          144.0417         0.121059   
    278. A(H  51,H  79,C  78)          104.9463         0.122683   
    279. A(H   9,O  80,C  68)           87.4015         0.189315   
    280. D(C   5,C   4,N   2,C  18)    176.6067         0.043309   
    281. D(O   0,C   4,N   2,C  18)      1.4028         0.043309   
    282. D(O   0,C   4,N   2,H  81)    178.3121         0.043309   
    283. D(C   5,C   4,N   2,H  81)     -6.4839         0.043309   
    284. D(C   7,C   5,N   3,C  31)    -48.6929         0.010566   
    285. D(C   7,C   5,C   4,N   2)     29.1664         0.010512   
    286. D(N   3,C   5,C   4,O   0)    -26.3356         0.010512   
    287. D(C   4,C   5,N   3,C  54)     60.6555         0.010566   
    288. D(N   3,C   5,C   4,N   2)    158.0547         0.010512   
    289. D(H   6,C   5,N   3,H  66)   -167.3156         0.010566   
    290. D(C   4,C   5,N   3,C  31)    179.8890         0.010566   
    291. D(C   4,C   5,N   3,H  66)    -57.4604         0.010566   
    292. D(C   7,C   5,N   3,H  66)     73.9577         0.010566   
    293. D(H   6,C   5,N   3,C  31)     70.0338         0.010566   
    294. D(H   6,C   5,C   4,O   0)     83.4989         0.010512   
    295. D(H   6,C   5,C   4,N   2)    -92.1108         0.010512   
    296. D(H   6,C   5,N   3,C  54)    -49.1997         0.010566   
    297. D(C   7,C   5,C   4,O   0)   -155.2239         0.010512   
    298. D(C   7,C   5,N   3,C  54)   -167.9264         0.010566   
    299. D(C  16,C   7,C   5,H   6)    -11.1155         0.013218   
    300. D(C  16,C   7,C   5,N   3)    105.4131         0.013218   
    301. D(C  16,C   7,C   5,C   4)   -130.4365         0.013218   
    302. D(C   8,C   7,C   5,H   6)    167.0507         0.013218   
    303. D(C   8,C   7,C   5,N   3)    -76.4207         0.013218   
    304. D(C   8,C   7,C   5,C   4)     47.7297         0.013218   
    305. D(C  10,C   8,C   7,C  16)     -1.4470         0.026721   
    306. D(C  10,C   8,C   7,C   5)   -179.6005         0.026721   
    307. D(H   9,C   8,C   7,C   5)     -0.0418         0.026721   
    308. D(H   9,C   8,C   7,C  16)    178.1117         0.026721   
    309. D(C  68,H   9,C   8,C   7)     81.2821         0.139935   
    310. D(O  67,H   9,C   8,C   7)     30.9942         0.139935   
    311. D(C  68,H   9,C   8,C  10)    -99.1583         0.139935   
    312. D(O  67,H   9,C   8,C  10)   -149.4462         0.139935   
    313. D(O  80,H   9,C   8,C   7)   -178.1812         0.139935   
    314. D(O  80,H   9,C   8,C  10)      1.3784         0.139935   
    315. D(C  12,C  10,C   8,C   7)      0.4006         0.027904   
    316. D(H  11,C  10,C   8,C   7)   -179.6916         0.027904   
    317. D(C  12,C  10,C   8,H   9)   -179.1582         0.027904   
    318. D(H  11,C  10,C   8,H   9)      0.7496         0.027904   
    319. D(C  14,C  12,C  10,C   8)      0.7173         0.027494   
    320. D(H  13,C  12,C  10,H  11)      0.1431         0.027494   
    321. D(C  14,C  12,C  10,H  11)   -179.1898         0.027494   
    322. D(H  13,C  12,C  10,C   8)   -179.9498         0.027494   
    323. D(H  15,C  14,C  12,C  10)    179.0286         0.027454   
    324. D(C  16,C  14,C  12,H  13)    179.8939         0.027454   
    325. D(C  16,C  14,C  12,C  10)     -0.7728         0.027454   
    326. D(H  15,C  14,C  12,H  13)     -0.3047         0.027454   
    327. D(C   7,C  16,C  14,H  15)    179.9109         0.027987   
    328. D(H  17,C  16,C  14,H  15)     -0.3512         0.027987   
    329. D(H  17,C  16,C  14,C  12)    179.4512         0.027987   
    330. D(C   7,C  16,C  14,C  12)     -0.2868         0.027987   
    331. D(H  17,C  16,C   7,C   5)     -0.1294         0.026284   
    332. D(C  14,C  16,C   7,C   5)    179.6090         0.026284   
    333. D(H  17,C  16,C   7,C   8)   -178.3453         0.026284   
    334. D(C  14,C  16,C   7,C   8)      1.3931         0.026284   
    335. D(C  27,C  18,N   2,H  81)    121.5807         0.014409   
    336. D(C  27,C  18,N   2,C   4)    -61.5020         0.014409   
    337. D(C  19,C  18,N   2,H  81)      2.9083         0.014409   
    338. D(C  19,C  18,N   2,C   4)    179.8256         0.014409   
    339. D(C  23,C  18,N   2,H  81)   -115.6618         0.014409   
    340. D(C  23,C  18,N   2,C   4)     61.2555         0.014409   
    341. D(H  20,C  19,C  18,C  23)     58.0241         0.011893   
    342. D(H  20,C  19,C  18,N   2)    -60.6294         0.011893   
    343. D(H  22,C  19,C  18,C  27)    -58.5779         0.011893   
    344. D(H  22,C  19,C  18,N   2)     60.2445         0.011893   
    345. D(H  21,C  19,C  18,C  27)     61.0140         0.011893   
    346. D(H  22,C  19,C  18,C  23)    178.8981         0.011893   
    347. D(H  21,C  19,C  18,N   2)    179.8365         0.011893   
    348. D(H  21,C  19,C  18,C  23)    -61.5100         0.011893   
    349. D(H  20,C  19,C  18,C  27)   -179.4519         0.011893   
    350. D(H  26,C  23,C  18,C  19)    -58.0773         0.011588   
    351. D(H  25,C  23,C  18,C  27)    -60.5930         0.011588   
    352. D(H  25,C  23,C  18,C  19)     61.1800         0.011588   
    353. D(H  25,C  23,C  18,N   2)    177.2623         0.011588   
    354. D(H  24,C  23,C  18,C  19)   -179.0808         0.011588   
    355. D(H  24,C  23,C  18,N   2)    -62.9985         0.011588   
    356. D(H  26,C  23,C  18,N   2)     58.0051         0.011588   
    357. D(H  26,C  23,C  18,C  27)   -179.8502         0.011588   
    358. D(H  24,C  23,C  18,C  27)     59.1462         0.011588   
    359. D(H  30,C  27,C  18,C  23)   -179.5694         0.011657   
    360. D(H  30,C  27,C  18,N   2)    -57.5002         0.011657   
    361. D(H  29,C  27,C  18,C  23)    -58.4495         0.011657   
    362. D(H  29,C  27,C  18,C  19)    179.7945         0.011657   
    363. D(H  29,C  27,C  18,N   2)     63.6198         0.011657   
    364. D(H  28,C  27,C  18,C  23)     61.2638         0.011657   
    365. D(H  30,C  27,C  18,C  19)     58.6746         0.011657   
    366. D(H  28,C  27,C  18,C  19)    -60.4922         0.011657   
    367. D(H  28,C  27,C  18,N   2)   -176.6669         0.011657   
    368. D(C  39,C  31,N   3,H  66)   -174.0939         0.011752   
    369. D(C  39,C  31,N   3,C  54)     64.8777         0.011752   
    370. D(C  39,C  31,N   3,C   5)    -54.8199         0.011752   
    371. D(C  32,C  31,N   3,H  66)      6.0357         0.011752   
    372. D(C  32,C  31,N   3,C  54)   -114.9927         0.011752   
    373. D(C  32,C  31,N   3,C   5)    125.3098         0.011752   
    374. D(C  41,C  32,C  31,C  39)   -179.6606         0.023376   
    375. D(C  41,C  32,C  31,N   3)      0.1992         0.023376   
    376. D(C  33,C  32,C  31,C  39)      1.6735         0.023376   
    377. D(C  33,C  32,C  31,N   3)   -178.4668         0.023376   
    378. D(C  35,C  33,C  32,C  41)   -179.8189         0.024626   
    379. D(C  35,C  33,C  32,C  31)     -0.9810         0.024626   
    380. D(H  34,C  33,C  32,C  41)      0.5056         0.024626   
    381. D(H  34,C  33,C  32,C  31)    179.3435         0.024626   
    382. D(C  37,C  35,C  33,H  34)    179.4174         0.028971   
    383. D(C  37,C  35,C  33,C  32)     -0.2620         0.028971   
    384. D(H  36,C  35,C  33,H  34)     -0.2357         0.028971   
    385. D(H  36,C  35,C  33,C  32)   -179.9151         0.028971   
    386. D(C  39,C  37,C  35,C  33)      0.8505         0.029043   
    387. D(C  39,C  37,C  35,H  36)   -179.5012         0.029043   
    388. D(H  38,C  37,C  35,H  36)      0.1637         0.029043   
    389. D(H  38,C  37,C  35,C  33)   -179.4846         0.029043   
    390. D(C  31,C  39,C  37,H  38)   -179.8214         0.029647   
    391. D(H  40,C  39,C  31,N   3)     -1.3668         0.026747   
    392. D(C  37,C  39,C  31,C  32)     -1.1872         0.026747   
    393. D(C  37,C  39,C  31,N   3)    178.9371         0.026747   
    394. D(C  31,C  39,C  37,C  35)     -0.1504         0.029647   
    395. D(H  40,C  39,C  37,H  38)      0.4775         0.029647   
    396. D(H  40,C  39,C  37,C  35)   -179.8515         0.029647   
    397. D(H  40,C  39,C  31,C  32)    178.5089         0.026747   
    398. D(C  50,C  41,C  32,C  33)   -132.6706         0.009788   
    399. D(C  42,C  41,C  32,C  33)    -13.9936         0.009788   
    400. D(C  46,C  41,C  32,C  31)    -74.6780         0.009788   
    401. D(C  46,C  41,C  32,C  33)    103.9595         0.009788   
    402. D(C  42,C  41,C  32,C  31)    167.3688         0.009788   
    403. D(C  50,C  41,C  32,C  31)     48.6919         0.009788   
    404. D(H  43,C  42,C  41,C  50)     65.2719         0.010971   
    405. D(H  43,C  42,C  41,C  46)   -176.8716         0.010971   
    406. D(H  43,C  42,C  41,C  32)    -57.2843         0.010971   
    407. D(H  45,C  42,C  41,C  46)    -53.4030         0.010971   
    408. D(H  45,C  42,C  41,C  32)     66.1843         0.010971   
    409. D(H  44,C  42,C  41,C  50)    -53.2638         0.010971   
    410. D(H  45,C  42,C  41,C  50)   -171.2594         0.010971   
    411. D(H  44,C  42,C  41,C  46)     64.5926         0.010971   
    412. D(H  44,C  42,C  41,C  32)   -175.8201         0.010971   
    413. D(H  49,C  46,C  41,C  50)    -59.8299         0.011052   
    414. D(H  49,C  46,C  41,C  42)   -174.4835         0.011052   
    415. D(H  49,C  46,C  41,C  32)     64.6062         0.011052   
    416. D(H  48,C  46,C  41,C  50)     59.9170         0.011052   
    417. D(H  48,C  46,C  41,C  42)    -54.7366         0.011052   
    418. D(H  48,C  46,C  41,C  32)   -175.6468         0.011052   
    419. D(H  47,C  46,C  41,C  50)    178.9901         0.011052   
    420. D(H  47,C  46,C  41,C  42)     64.3365         0.011052   
    421. D(H  47,C  46,C  41,C  32)    -56.5738         0.011052   
    422. D(O  67,H  49,C  46,H  48)    -61.9703         0.124480   
    423. D(O  67,H  49,C  46,H  47)   -178.7199         0.124480   
    424. D(O  67,H  49,C  46,C  41)     58.8067         0.124480   
    425. D(H  53,C  50,C  41,C  46)    172.3265         0.011273   
    426. D(H  53,C  50,C  41,C  42)    -72.4228         0.011273   
    427. D(H  53,C  50,C  41,C  32)     49.5790         0.011273   
    428. D(H  52,C  50,C  41,C  46)    -68.7482         0.011273   
    429. D(H  52,C  50,C  41,C  42)     46.5025         0.011273   
    430. D(H  51,C  50,C  41,C  46)     48.6477         0.011273   
    431. D(H  51,C  50,C  41,C  42)    163.8984         0.011273   
    432. D(H  51,C  50,C  41,C  32)    -74.0998         0.011273   
    433. D(H  52,C  50,C  41,C  32)    168.5044         0.011273   
    434. D(H  79,H  51,C  50,H  53)     94.7952         0.136506   
    435. D(O  67,H  51,C  50,H  52)     76.7362         0.136506   
    436. D(O  67,H  51,C  50,C  41)    -42.4751         0.136506   
    437. D(O  67,H  51,C  50,H  53)   -167.4159         0.136506   
    438. D(H  79,H  51,C  50,C  41)   -140.2640         0.136506   
    439. D(H  79,H  51,C  50,H  52)    -21.0527         0.136506   
    440. D(C  55,C  54,N   3,H  66)    -31.8122         0.011966   
    441. D(C  55,C  54,N   3,C  31)     90.4024         0.011966   
    442. D(C  55,C  54,N   3,C   5)   -147.3664         0.011966   
    443. D(O   1,C  54,N   3,H  66)    161.3024         0.011966   
    444. D(O   1,C  54,N   3,C  31)    -76.4831         0.011966   
    445. D(O   1,C  54,N   3,C   5)     45.7482         0.011966   
    446. D(C  64,C  55,C  54,N   3)     64.5262         0.014105   
    447. D(C  64,C  55,C  54,O   1)   -129.4338         0.014105   
    448. D(C  56,C  55,C  54,N   3)   -117.2258         0.014105   
    449. D(C  56,C  55,C  54,O   1)     48.8142         0.014105   
    450. D(C  58,C  56,C  55,C  64)     -1.6402         0.026087   
    451. D(C  58,C  56,C  55,C  54)   -179.9567         0.026087   
    452. D(H  57,C  56,C  55,C  64)    179.6065         0.026087   
    453. D(H  57,C  56,C  55,C  54)      1.2901         0.026087   
    454. D(C  60,C  58,C  56,H  57)   -179.6847         0.028195   
    455. D(C  60,C  58,C  56,C  55)      1.5749         0.028195   
    456. D(H  59,C  58,C  56,H  57)      0.0506         0.028195   
    457. D(H  59,C  58,C  56,C  55)   -178.6898         0.028195   
    458. D(C  62,C  60,C  58,H  59)   -179.9878         0.027414   
    459. D(C  62,C  60,C  58,C  56)     -0.2540         0.027414   
    460. D(H  61,C  60,C  58,H  59)     -0.2650         0.027414   
    461. D(H  61,C  60,C  58,C  56)    179.4688         0.027414   
    462. D(C  64,C  62,C  60,H  61)    179.2480         0.027348   
    463. D(C  64,C  62,C  60,C  58)     -1.0291         0.027348   
    464. D(H  63,C  62,C  60,H  61)     -0.5504         0.027348   
    465. D(H  63,C  62,C  60,C  58)    179.1725         0.027348   
    466. D(H  79,H  63,C  62,C  64)    -40.5081         0.115791   
    467. D(H  79,H  63,C  62,C  60)    139.2919         0.115791   
    468. D(H  65,C  64,C  62,H  63)      0.5636         0.028136   
    469. D(H  65,C  64,C  62,C  60)   -179.2360         0.028136   
    470. D(C  55,C  64,C  62,H  63)   -179.2354         0.028136   
    471. D(C  55,C  64,C  62,C  60)      0.9650         0.028136   
    472. D(H  65,C  64,C  55,C  56)   -179.4321         0.027057   
    473. D(H  65,C  64,C  55,C  54)     -1.2668         0.027057   
    474. D(C  62,C  64,C  55,C  56)      0.3683         0.027057   
    475. D(C  62,C  64,C  55,C  54)    178.5337         0.027057   
    476. D(H  79,H  65,C  64,C  62)     46.6425         0.131275   
    477. D(H  79,H  65,C  64,C  55)   -133.5596         0.131275   
    478. D(O  67,H  65,C  64,C  62)    114.4492         0.131275   
    479. D(O  67,H  65,C  64,C  55)    -65.7529         0.131275   
    480. D(O  67,H  66,N   3,C  54)    -89.5777         0.191254   
    481. D(O  67,H  66,N   3,C  31)    150.6903         0.191254   
    482. D(O  67,H  66,N   3,C   5)     27.5875         0.191254   
    483. D(H  51,O  67,H  66,N   3)    161.7994         0.001560   
    484. D(H  49,O  67,H  66,N   3)   -120.0273         0.001560   
    485. D(H   9,O  67,H  66,N   3)    -65.2150         0.001560   
    486. D(C  68,O  67,H  66,N   3)   -123.6846         0.001560   
    487. D(H  66,O  67,H  65,H  79)    128.3212         0.001503   
    488. D(H  66,O  67,H  65,C  64)     41.0627         0.001503   
    489. D(H  51,O  67,H  65,H  79)     73.6491         0.001503   
    490. D(H  49,O  67,H  65,H  79)     97.7992         0.001503   
    491. D(H  49,O  67,H  65,C  64)     10.5407         0.001503   
    492. D(H   9,O  67,H  65,H  79)    167.0655         0.001503   
    493. D(C  68,O  67,H  65,H  79)    -24.7210         0.001503   
    494. D(C  68,O  67,H  65,C  64)   -111.9794         0.001503   
    495. D(H  66,O  67,H  51,H  79)   -147.2926         0.001508   
    496. D(H  65,O  67,H  51,H  79)    -63.1339         0.001508   
    497. D(H  65,O  67,H  51,C  50)   -178.7285         0.001508   
    498. D(H  49,O  67,H  51,H  79)    139.7346         0.001508   
    499. D(H  49,O  67,H  51,C  50)     24.1400         0.001508   
    500. D(H   9,O  67,H  51,H  79)    162.4548         0.001508   
    501. D(H   9,O  67,H  51,C  50)     46.8602         0.001508   
    502. D(C  68,O  67,H  51,H  79)     69.2282         0.001508   
    503. D(C  68,O  67,H  51,C  50)    -46.3664         0.001508   
    504. D(H  66,O  67,H  49,C  46)    -88.6595         0.001502   
    505. D(H  65,O  67,H  49,C  46)    -55.6812         0.001502   
    506. D(H  51,O  67,H  49,C  46)    -31.4721         0.001502   
    507. D(H   9,O  67,H  49,C  46)    175.0760         0.001502   
    508. D(C  68,O  67,H  49,C  46)     89.2825         0.001502   
    509. D(H  66,O  67,H  51,C  50)     97.1128         0.001508   
    510. D(H  66,O  67,H   9,O  80)   -165.4590         0.001506   
    511. D(H  66,O  67,H   9,C  68)   -151.2480         0.001506   
    512. D(H  66,O  67,H   9,C   8)      2.2061         0.001506   
    513. D(H   9,O  67,H  65,C  64)     79.8071         0.001503   
    514. D(H  65,O  67,H   9,O  80)    157.7749         0.001506   
    515. D(H  65,O  67,H   9,C  68)    171.9859         0.001506   
    516. D(H  65,O  67,H   9,C   8)    -34.5600         0.001506   
    517. D(H  51,O  67,H  65,C  64)    -13.6094         0.001503   
    518. D(H  51,O  67,H   9,O  80)   -128.3697         0.001506   
    519. D(H  51,O  67,H   9,C  68)   -114.1586         0.001506   
    520. D(H  51,O  67,H   9,C   8)     39.2954         0.001506   
    521. D(H  49,O  67,H   9,O  80)   -102.9591         0.001506   
    522. D(H  49,O  67,H   9,C  68)    -88.7481         0.001506   
    523. D(H  49,O  67,H   9,C   8)     64.7059         0.001506   
    524. D(C  68,O  67,H   9,O  80)    -14.2110         0.001506   
    525. D(H  65,O  67,H  66,N   3)     89.5642         0.001560   
    526. D(C  68,O  67,H   9,C   8)    153.4540         0.001506   
    527. D(O  80,C  68,H   9,O  67)   -155.0479         0.001502   
    528. D(O  80,C  68,H   9,C   8)    132.2390         0.001502   
    529. D(C  69,C  68,H   9,O  80)    -98.6258         0.001502   
    530. D(C  69,C  68,H   9,O  67)    106.3262         0.001502   
    531. D(C  69,C  68,H   9,C   8)     33.6131         0.001502   
    532. D(O  67,C  68,H   9,O  80)    155.0479         0.001502   
    533. D(C  69,C  68,O  67,H   9)   -152.4422         0.097315   
    534. D(O  67,C  68,H   9,C   8)    -72.7131         0.001502   
    535. D(H   9,C  68,O  67,H  66)     56.8211         0.097315   
    536. D(H   9,C  68,O  67,H  51)    111.1306         0.097315   
    537. D(H   9,C  68,O  67,H  49)     53.6249         0.097315   
    538. D(O  80,C  68,O  67,H  66)     84.2961         0.097315   
    539. D(O  80,C  68,O  67,H  65)   -144.6760         0.097315   
    540. D(O  80,C  68,O  67,H  51)    138.6056         0.097315   
    541. D(O  80,C  68,O  67,H  49)     81.0999         0.097315   
    542. D(O  80,C  68,O  67,H   9)     27.4750         0.097315   
    543. D(C  69,C  68,O  67,H  66)    -95.6212         0.097315   
    544. D(C  69,C  68,O  67,H  65)     35.4067         0.097315   
    545. D(H   9,C  68,O  67,H  65)   -172.1511         0.097315   
    546. D(C  69,C  68,O  67,H  51)    -41.3116         0.097315   
    547. D(C  69,C  68,O  67,H  49)    -98.8174         0.097315   
    548. D(C  78,C  69,C  68,H   9)   -112.0603         0.011934   
    549. D(C  78,C  69,C  68,O  80)    162.4089         0.011934   
    550. D(C  78,C  69,C  68,O  67)    -17.6674         0.011934   
    551. D(C  70,C  69,C  68,H   9)     67.1959         0.011934   
    552. D(C  70,C  69,C  68,O  80)    -18.3348         0.011934   
    553. D(C  70,C  69,C  68,O  67)    161.5889         0.011934   
    554. D(C  72,C  70,C  69,C  78)      0.6343         0.026490   
    555. D(C  72,C  70,C  69,C  68)   -178.6359         0.026490   
    556. D(H  71,C  70,C  69,C  78)   -179.8906         0.026490   
    557. D(H  71,C  70,C  69,C  68)      0.8391         0.026490   
    558. D(C  74,C  72,C  70,H  71)    179.6808         0.027699   
    559. D(C  74,C  72,C  70,C  69)     -0.8504         0.027699   
    560. D(H  73,C  72,C  70,H  71)     -0.2889         0.027699   
    561. D(H  73,C  72,C  70,C  69)    179.1799         0.027699   
    562. D(C  76,C  74,C  72,H  73)   -179.8080         0.027247   
    563. D(C  76,C  74,C  72,C  70)      0.2223         0.027247   
    564. D(H  75,C  74,C  72,H  73)      0.2522         0.027247   
    565. D(H  75,C  74,C  72,C  70)   -179.7175         0.027247   
    566. D(C  78,C  76,C  74,H  75)   -179.4502         0.027295   
    567. D(C  78,C  76,C  74,C  72)      0.6100         0.027295   
    568. D(H  77,C  76,C  74,H  75)      0.2595         0.027295   
    569. D(H  77,C  76,C  74,C  72)   -179.6803         0.027295   
    570. D(H  79,C  78,C  76,H  77)     -0.4120         0.030182   
    571. D(H  79,C  78,C  76,C  74)    179.2985         0.030182   
    572. D(C  69,C  78,C  76,H  77)    179.4626         0.030182   
    573. D(C  69,C  78,C  76,C  74)     -0.8269         0.030182   
    574. D(H  79,C  78,C  69,C  70)   -179.9200         0.028997   
    575. D(H  79,C  78,C  69,C  68)     -0.6541         0.028997   
    576. D(C  76,C  78,C  69,C  70)      0.2046         0.028997   
    577. D(C  76,C  78,C  69,C  68)    179.4704         0.028997   
    578. D(H  65,H  79,C  78,C  69)      7.6581         0.153151   
    579. D(H  63,H  79,C  78,C  76)      0.8442         0.153151   
    580. D(H  63,H  79,C  78,C  69)   -179.0320         0.153151   
    581. D(H  51,H  79,C  78,C  69)     63.1831         0.153151   
    582. D(H  63,H  79,H  65,O  67)   -174.7105         0.001505   
    583. D(H  63,H  79,H  65,C  64)    -44.0230         0.001505   
    584. D(H  51,H  79,H  65,O  67)    -62.8613         0.001505   
    585. D(H  51,H  79,H  65,C  64)     67.8262         0.001505   
    586. D(C  78,H  79,H  65,O  67)      0.7493         0.001505   
    587. D(C  78,H  79,H  65,C  64)    131.4368         0.001505   
    588. D(H  65,H  79,H  63,C  62)     43.0464         0.001501   
    589. D(H  51,H  79,H  63,C  62)    -12.6995         0.001501   
    590. D(C  78,H  79,H  63,C  62)   -133.8179         0.001501   
    591. D(H  65,H  79,H  51,O  67)     73.0554         0.001501   
    592. D(H  65,H  79,H  51,C  50)   -139.9437         0.001501   
    593. D(H  51,H  79,C  78,C  76)   -116.9406         0.153151   
    594. D(H  63,H  79,H  51,O  67)    126.5075         0.001501   
    595. D(H  63,H  79,H  51,C  50)    -86.4917         0.001501   
    596. D(C  78,H  79,H  51,O  67)    -84.8450         0.001501   
    597. D(H  65,H  79,C  78,C  76)   -172.4656         0.153151   
    598. D(C  78,H  79,H  51,C  50)     62.1558         0.001501   
    599. D(H   9,O  80,C  68,C  69)    151.5682         0.076005   
    600. D(H   9,O  80,C  68,O  67)    -28.3492         0.076005   
    601. D(C  68,O  80,H   9,O  67)     14.1955         0.001508   
    602. D(C  68,O  80,H   9,C   8)   -145.2109         0.001508   
    -----------------------------------------------------------------

Number of atoms                         .... 82
Number of degrees of freedom            .... 602

         *************************************************************
         *                GEOMETRY OPTIMIZATION CYCLE   1            *
         *************************************************************
---------------------------------
CARTESIAN COORDINATES (ANGSTROEM)
---------------------------------
  O      1.600205    3.563170    2.180240
  O      2.458942    4.040134   -0.439688
  N      0.654074    5.319486    3.270690
  N      3.677444    4.846819    1.346622
  C      1.533896    4.761225    2.458824
  C      2.480349    5.714866    1.729092
  H      1.981971    5.931142    0.784096
  C      2.840609    7.010502    2.385084
  C      3.246154    7.076062    3.714575
  H      3.307570    6.170362    4.306839
  C      3.563046    8.298360    4.285948
  H      3.882685    8.336787    5.321264
  C      3.470175    9.464611    3.539367
  H      3.719581   10.419391    3.988975
  C      3.043962    9.408281    2.219578
  H      2.953895   10.316729    1.635017
  C      2.727942    8.186965    1.646546
  H      2.386635    8.144886    0.618479
  C     -0.402018    4.621268    4.025592
  C     -1.135870    5.699856    4.806946
  H     -0.458980    6.212600    5.495732
  H     -1.939460    5.248669    5.390683
  H     -1.575874    6.440652    4.133841
  C      0.223124    3.619249    4.989376
  H      0.771407    2.840355    4.458638
  H     -0.565596    3.143791    5.576912
  H      0.908734    4.121357    5.675520
  C     -1.363739    3.932862    3.065219
  H     -2.172908    3.470241    3.634566
  H     -0.865521    3.154613    2.486201
  H     -1.802023    4.655792    2.372795
  C      4.734861    5.615253    0.605637
  C      6.092240    5.694678    0.974235
  C      6.870472    6.504497    0.135054
  H      7.918399    6.621645    0.361743
  C      6.389065    7.166130   -0.977666
  H      7.062764    7.771891   -1.572854
  C      5.057371    7.040967   -1.320763
  H      4.644972    7.537591   -2.190454
  C      4.244193    6.266275   -0.521914
  H      3.204122    6.167398   -0.792689
  C      6.809958    5.043462    2.170340
  C      8.333142    5.130520    2.028384
  H      8.689631    4.668606    1.104181
  H      8.777521    4.588078    2.865323
  H      8.706454    6.155048    2.077091
  C      6.442892    5.790909    3.455304
  H      6.689312    6.852058    3.366487
  H      7.011599    5.378634    4.293463
  H      5.386347    5.704516    3.696952
  C      6.488634    3.555212    2.303248
  H      5.489675    3.360840    2.684223
  H      7.173584    3.109519    3.027997
  H      6.617557    3.032217    1.353422
  C      3.200028    3.743748    0.449233
  C      3.891771    2.442004    0.530132
  C      4.541863    2.034864   -0.634562
  H      4.529681    2.677108   -1.507570
  C      5.218110    0.826789   -0.656525
  H      5.741463    0.519498   -1.554457
  C      5.218502    0.012738    0.467979
  H      5.740762   -0.937183    0.448050
  C      4.546688    0.409585    1.616551
  H      4.536109   -0.232493    2.489724
  C      3.889790    1.628125    1.656829
  H      3.375257    1.948123    2.552457
  H      4.037289    4.451379    2.232185
  O      3.745462    3.827821    4.166397
  C      4.097041    3.958992    5.366647
  C      5.127168    2.992402    5.902082
  C      5.837146    3.294994    7.061294
  H      5.630190    4.224696    7.578902
  C      6.804362    2.425869    7.543617
  H      7.360173    2.678625    8.440106
  C      7.060577    1.232911    6.879863
  H      7.813566    0.550418    7.258818
  C      6.348209    0.917077    5.730292
  H      6.539679   -0.015263    5.210016
  C      5.394209    1.796778    5.241801
  H      4.847233    1.555653    4.339625
  O      3.660189    4.830704    6.153469
  H      0.738911    6.314011    3.423931

----------------------------
CARTESIAN COORDINATES (A.U.)
----------------------------
  NO LB      ZA    FRAG     MASS         X           Y           Z
   0 O     8.0000    0    15.999    3.023949    6.733415    4.120057
   1 O     8.0000    0    15.999    4.646727    7.634747   -0.830890
   2 N     7.0000    0    14.007    1.236021   10.052372    6.180708
   3 N     7.0000    0    14.007    6.949362    9.159161    2.544747
   4 C     6.0000    0    12.011    2.898643    8.997411    4.646504
   5 C     6.0000    0    12.011    4.687180   10.799532    3.267510
   6 H     1.0000    0     1.008    3.745382   11.208234    1.481727
   7 C     6.0000    0    12.011    5.367973   13.247929    4.507156
   8 C     6.0000    0    12.011    6.134342   13.371819    7.019529
   9 H     1.0000    0     1.008    6.250401   11.660294    8.138746
  10 C     6.0000    0    12.011    6.733181   15.681628    8.099268
  11 H     1.0000    0     1.008    7.337211   15.754244   10.055732
  12 C     6.0000    0    12.011    6.557680   17.885523    6.688434
  13 H     1.0000    0     1.008    7.028989   19.689795    7.538070
  14 C     6.0000    0    12.011    5.752255   17.779074    4.194395
  15 H     1.0000    0     1.008    5.582053   19.495792    3.089734
  16 C     6.0000    0    12.011    5.155063   15.471122    3.111521
  17 H     1.0000    0     1.008    4.510087   15.391604    1.168756
  18 C     6.0000    0    12.011   -0.759704    8.732931    7.607266
  19 C     6.0000    0    12.011   -2.146483   10.771167    9.083811
  20 H     1.0000    0     1.008   -0.867347   11.740113   10.385428
  21 H     1.0000    0     1.008   -3.665048    9.918547   10.186915
  22 H     1.0000    0     1.008   -2.977970   12.171068    7.811827
  23 C     6.0000    0    12.011    0.421643    6.839389    9.428554
  24 H     1.0000    0     1.008    1.457748    5.367493    8.425605
  25 H     1.0000    0     1.008   -1.068822    5.940904   10.538836
  26 H     1.0000    0     1.008    1.717258    7.788236   10.725178
  27 C     6.0000    0    12.011   -2.577093    7.432032    5.792424
  28 H     1.0000    0     1.008   -4.106201    6.557805    6.868334
  29 H     1.0000    0     1.008   -1.635598    5.961355    4.698239
  30 H     1.0000    0     1.008   -3.405330    8.798172    4.483933
  31 C     6.0000    0    12.011    8.947591   10.611290    1.144488
  32 C     6.0000    0    12.011   11.512665   10.761382    1.841037
  33 C     6.0000    0    12.011   12.983310   12.291718    0.255215
  34 H     1.0000    0     1.008   14.963606   12.513096    0.683595
  35 C     6.0000    0    12.011   12.073583   13.542023   -1.847521
  36 H     1.0000    0     1.008   13.346690   14.686746   -2.972263
  37 C     6.0000    0    12.011    9.557046   13.305499   -2.495880
  38 H     1.0000    0     1.008    8.777725   14.243983   -4.139358
  39 C     6.0000    0    12.011    8.020362   11.841544   -0.986275
  40 H     1.0000    0     1.008    6.054913   11.654693   -1.497965
  41 C     6.0000    0    12.011   12.868956    9.530762    4.101348
  42 C     6.0000    0    12.011   15.747356    9.695278    3.833090
  43 H     1.0000    0     1.008   16.421023    8.822387    2.086600
  44 H     1.0000    0     1.008   16.587111    8.670211    5.414676
  45 H     1.0000    0     1.008   16.452814   11.631355    3.925133
  46 C     6.0000    0    12.011   12.175301   10.943232    6.529578
  47 H     1.0000    0     1.008   12.640968   12.948513    6.361738
  48 H     1.0000    0     1.008   13.250002   10.164145    8.113469
  49 H     1.0000    0     1.008   10.178721   10.779973    6.986227
  50 C     6.0000    0    12.011   12.261741    6.718377    4.352508
  51 H     1.0000    0     1.008   10.373982    6.351067    5.072446
  52 H     1.0000    0     1.008   13.556109    5.876139    5.722085
  53 H     1.0000    0     1.008   12.505370    5.730060    2.557597
  54 C     6.0000    0    12.011    6.047177    7.074658    0.848927
  55 C     6.0000    0    12.011    7.354381    4.614719    1.001804
  56 C     6.0000    0    12.011    8.582877    3.845336   -1.199148
  57 H     1.0000    0     1.008    8.559857    5.059001   -2.848894
  58 C     6.0000    0    12.011    9.860799    1.562405   -1.240652
  59 H     1.0000    0     1.008   10.849793    0.981709   -2.937498
  60 C     6.0000    0    12.011    9.861540    0.024071    0.884352
  61 H     1.0000    0     1.008   10.848468   -1.771019    0.846692
  62 C     6.0000    0    12.011    8.591995    0.774003    3.054839
  63 H     1.0000    0     1.008    8.572004   -0.439348    4.704897
  64 C     6.0000    0    12.011    7.350638    3.076710    3.130953
  65 H     1.0000    0     1.008    6.378311    3.681419    4.823445
  66 H     1.0000    0     1.008    7.629371    8.411887    4.218218
  67 O     8.0000    0    15.999    7.077897    7.233533    7.873349
  68 C     6.0000    0    12.011    7.742285    7.481411   10.141493
  69 C     6.0000    0    12.011    9.688943    5.654820   11.153319
  70 C     6.0000    0    12.011   11.030607    6.226636   13.343912
  71 H     1.0000    0     1.008   10.639517    7.983518   14.322049
  72 C     6.0000    0    12.011   12.858381    4.584228   14.255370
  73 H     1.0000    0     1.008   13.908711    5.061868   15.949489
  74 C     6.0000    0    12.011   13.342557    2.329864   13.001057
  75 H     1.0000    0     1.008   14.765500    1.040139   13.717178
  76 C     6.0000    0    12.011   11.996376    1.733024   10.828683
  77 H     1.0000    0     1.008   12.358202   -0.028843    9.845503
  78 C     6.0000    0    12.011   10.193578    3.395418    9.905568
  79 H     1.0000    0     1.008    9.159943    2.939758    8.200703
  80 O     8.0000    0    15.999    6.916755    9.128708   11.628371
  81 H     1.0000    0     1.008    1.396339   11.931752    6.470292

--------------------------------
INTERNAL COORDINATES (ANGSTROEM)
--------------------------------
 O      0   0   0     0.000000000000     0.00000000     0.00000000
 O      1   0   0     2.798025485525     0.00000000     0.00000000
 N      1   2   0     2.273519510257   116.43209940     0.00000000
 N      2   1   3     2.307897577738    59.79392711    75.20787228
 C      1   2   3     1.231804250505    93.58280832   342.94323397
 C      4   2   1     1.527358940830    88.77739525   296.74826437
 H      6   4   2     1.090033659607   104.71552235   330.02461716
 C      6   4   2     1.496257135709   114.40628348   211.29796639
 C      8   6   4     1.391513988326   121.99525748   283.57934344
 H      9   8   6     1.083900853746   119.94769715   359.95816313
 C      9   8   6     1.385965383982   120.13690033   180.39953273
 H     11   9   8     1.084216281240   119.49359501   180.30838548
 C     11   9   8     1.387857920395   120.26652222     0.40062011
 H     13  11   9     1.084414844467   120.09565293   180.05016603
 C     13  11   9     1.388046683217   119.86311603     0.71727857
 H     15  13  11     1.084020938872   120.28075549   179.02855313
 C     15  13  11     1.385585466610   119.93607970   359.22721580
 H     17  15  13     1.084058516400   119.88286369   179.45115954
 C      3   1   2     1.474013472663   100.24598130   142.70475534
 C     19   3   1     1.520659365198   105.83886118   180.45147919
 H     20  19   3     1.093395004302   110.94967720   299.37058041
 H     20  19   3     1.090905808142   109.69891645   179.83648366
 H     20  19   3     1.093367538688   111.00522200    60.24452665
 C     19   3   1     1.524376657910   109.95875767    61.88135732
 H     24  19   3     1.090400355818   111.59313944   297.00153517
 H     24  19   3     1.092400155373   109.27198593   177.26234785
 H     24  19   3     1.092230334911   110.63568353    58.00508868
 C     19   3   1     1.523524335810   110.08861206   299.12385869
 H     28  19   3     1.092212738715   109.29636137   183.33308248
 H     28  19   3     1.090483620165   111.64020049    63.61975854
 H     28  19   3     1.092781609166   110.71213781   302.49982360
 C      4   2   1     1.502557917177    99.70739195   184.01569351
 C     32   4   2     1.408776265370   125.30107535   218.04862768
 C     33  32   4     1.402025894677   114.25406120   181.53322962
 H     34  33  32     1.078546500599   118.44095841   179.34350963
 C     34  33  32     1.381179468693   124.43228400   359.01899653
 H     36  34  33     1.084004375944   119.56539532   180.08494132
 C     36  34  33     1.380865756551   119.53051645   359.73804816
 H     38  36  34     1.083083915520   121.67869177   180.51535989
 C     38  36  34     1.378247394102   118.42014000     0.85045650
 H     40  38  36     1.079279132938   118.33679960   180.14854914
 C     33  32   4     1.539437747103   128.95081223     0.19917175
 C     42  33  32     1.532259801455   111.55793759   167.36884786
 H     43  42  33     1.092977646490   112.24440436   302.71568813
 H     43  42  33     1.091871287619   107.77845582   184.17989323
 H     43  42  33     1.091508975674   112.90378470    66.18434047
 C     42  33  32     1.531191349068   109.49772503   285.32199877
 H     47  42  33     1.092999760334   110.59028250   303.42622708
 H     47  42  33     1.093576168703   109.54161865   184.35316497
 H     47  42  33     1.087264845094   112.37567834    64.60622234
 C     42  33  32     1.528332984640   112.42507359    48.69187059
 H     51  42  33     1.086665315859   113.44964513   285.90023396
 H     51  42  33     1.092272798229   108.85658128   168.50439091
 H     51  42  33     1.091931472314   111.46501329    49.57903320
 C      2   1   3     1.194668851453    56.72767487   116.76350249
 C     55   2   1     1.476343614402   123.37925153   110.45850827
 C     56  55   2     1.394594816318   115.47183135    48.81417312
 H     57  56  55     1.083867484854   119.63330105     1.29010516
 C     57  56  55     1.384643486246   119.71092000   180.04330722
 H     59  57  56     1.083793337271   119.75931588   181.31022722
 C     59  57  56     1.388232124063   119.92771253     1.57493920
 H     61  59  57     1.084205967002   119.93469624   179.46884603
 C     61  59  57     1.388538523480   120.15284605   359.74601421
 H     63  61  59     1.083885215903   120.11850874   179.17246517
 C     63  61  59     1.384910477716   120.33251282   358.97089210
 H     65  63  61     1.081338264595   120.67478339   180.76398023
 H      4   2   1     1.034448183620   135.45043968    48.53578113
 O     67   4   2     2.053086368918   150.82832272   282.54554931
 C     68  67   4     1.257542717756   145.86923758   236.31538467
 C     69  68  67     1.510678160117   117.52839229   264.37884669
 C     70  69  68     1.392624550944   120.24130880   161.58889362
 H     71  70  69     1.084017821073   119.10943427     0.83914019
 C     71  70  69     1.386910427032   120.58761651   181.36405357
 H     73  71  70     1.084667686611   119.91829990   179.17989650
 C     73  71  70     1.389015582528   120.04400129   359.14961242
 H     75  73  71     1.084617914841   120.10123387   180.28251932
 C     75  73  71     1.388788236925   119.75218869     0.22233009
 H     77  75  73     1.084714595032   120.12930530   180.31973066
 C     77  75  73     1.386583321147   120.01647091     0.61003333
 H     79  77  75     1.082240982950   120.00411830   179.29849107
 O     69  68  67     1.252920723961   125.06264675    84.29611213
 H      3   1   2     1.009831716810   142.99875221   319.05573448

---------------------------
INTERNAL COORDINATES (A.U.)
---------------------------
 O      0   0   0     0.000000000000     0.00000000     0.00000000
 O      1   0   0     5.287501883375     0.00000000     0.00000000
 N      1   2   0     4.296329234512   116.43209940     0.00000000
 N      2   1   3     4.361294367065    59.79392711    75.20787228
 C      1   2   3     2.327772684054    93.58280832   342.94323397
 C      4   2   1     2.886290106365    88.77739525   296.74826437
 H      6   4   2     2.059865093413   104.71552235   330.02461716
 C      6   4   2     2.827516212415   114.40628348   211.29796639
 C      8   6   4     2.629580349456   121.99525748   283.57934344
 H      9   8   6     2.048275769904   119.94769715   359.95816313
 C      9   8   6     2.619095006821   120.13690033   180.39953273
 H     11   9   8     2.048871841482   119.49359501   180.30838548
 C     11   9   8     2.622671382340   120.26652222     0.40062011
 H     13  11   9     2.049247071601   120.09565293   180.05016603
 C     13  11   9     2.623028092378   119.86311603     0.71727857
 H     15  13  11     2.048502697905   120.28075549   179.02855313
 C     15  13  11     2.618377067034   119.93607970   359.22721580
 H     17  15  13     2.048573709141   119.88286369   179.45115954
 C      3   1   2     2.785481781043   100.24598130   142.70475534
 C     19   3   1     2.873629743207   105.83886118   180.45147919
 H     20  19   3     2.066217114328   110.94967720   299.37058041
 H     20  19   3     2.061513215292   109.69891645   179.83648366
 H     20  19   3     2.066165211840   111.00522200    60.24452665
 C     19   3   1     2.880654408392   109.95875767    61.88135732
 H     24  19   3     2.060558048827   111.59313944   297.00153517
 H     24  19   3     2.064337122309   109.27198593   177.26234785
 H     24  19   3     2.064016208143   110.63568353    58.00508868
 C     19   3   1     2.879043753046   110.08861206   299.12385869
 H     28  19   3     2.063982956151   109.29636137   183.33308248
 H     28  19   3     2.060715395640   111.64020049    63.61975854
 H     28  19   3     2.065057965510   110.71213781   302.49982360
 C      4   2   1     2.839422963819    99.70739195   184.01569351
 C     32   4   2     2.662201325518   125.30107535   218.04862768
 C     33  32   4     2.649444973606   114.25406120   181.53322962
 H     34  33  32     2.038157508831   118.44095841   179.34350963
 C     34  33  32     2.610050937624   124.43228400   359.01899653
 H     36  34  33     2.048471398507   119.56539532   180.08494132
 C     36  34  33     2.609458107591   119.53051645   359.73804816
 H     38  36  34     2.046731980388   121.67869177   180.51535989
 C     38  36  34     2.604510119643   118.42014000     0.85045650
 H     40  38  36     2.039541983308   118.33679960   180.14854914
 C     33  32   4     2.909115742245   128.95081223     0.19917175
 C     42  33  32     2.895551390767   111.55793759   167.36884786
 H     43  42  33     2.065428422363   112.24440436   302.71568813
 H     43  42  33     2.063337707091   107.77845582   184.17989323
 H     43  42  33     2.062653036741   112.90378470    66.18434047
 C     42  33  32     2.893532308368   109.49772503   285.32199877
 H     47  42  33     2.065470211473   110.59028250   303.42622708
 H     47  42  33     2.066559465431   109.54161865   184.35316497
 H     47  42  33     2.054632792269   112.37567834    64.60622234
 C     42  33  32     2.888130782409   112.42507359    48.69187059
 H     51  42  33     2.053499846204   113.44964513   285.90023396
 H     51  42  33     2.064096452184   108.85658128   168.50439091
 H     51  42  33     2.063451439683   111.46501329    49.57903320
 C      2   1   3     2.257596949973    56.72767487   116.76350249
 C     55   2   1     2.789885110783   123.37925153   110.45850827
 C     56  55   2     2.635402270627   115.47183135    48.81417312
 H     57  56  55     2.048212711836   119.63330105     1.29010516
 C     57  56  55     2.616596982123   119.71092000   180.04330722
 H     59  57  56     2.048072593212   119.75931588   181.31022722
 C     59  57  56     2.623378524791   119.92771253     1.57493920
 H     61  59  57     2.048852350396   119.93469624   179.46884603
 C     61  59  57     2.623957535777   120.15284605   359.74601421
 H     63  61  59     2.048246218664   120.11850874   179.17246517
 C     63  61  59     2.617101522882   120.33251282   358.97089210
 H     65  63  61     2.043433178214   120.67478339   180.76398023
 H      4   2   1     1.954823766773   135.45043968    48.53578113
 O     67   4   2     3.879770966542   150.82832272   282.54554931
 C     68  67   4     2.376411338267   145.86923758   236.31538467
 C     69  68  67     2.854767999117   117.52839229   264.37884669
 C     70  69  68     2.631679008659   120.24130880   161.58889362
 H     71  70  69     2.048496806118   119.10943427     0.83914019
 C     71  70  69     2.620880879370   120.58761651   181.36405357
 H     73  71  70     2.049724874009   119.91829990   179.17989650
 C     73  71  70     2.624859046727   120.04400129   359.14961242
 H     75  73  71     2.049630818995   120.10123387   180.28251932
 C     75  73  71     2.624429425799   119.75218869     0.22233009
 H     77  75  73     2.049813518078   120.12930530   180.31973066
 C     77  75  73     2.620262738830   120.01647091     0.61003333
 H     79  77  75     2.045139068682   120.00411830   179.29849107
 O     69  68  67     2.367677035801   125.06264675    84.29611213
 H      3   1   2     1.908305386118   142.99875221   319.05573448

---------------------
BASIS SET INFORMATION
---------------------
There are 4 groups of distinct atoms

 Group   1 Type O   : 11s6p2d1f contracted to 5s3p2d1f pattern {62111/411/11/1}
 Group   2 Type N   : 11s6p2d1f contracted to 5s3p2d1f pattern {62111/411/11/1}
 Group   3 Type C   : 11s6p2d1f contracted to 5s3p2d1f pattern {62111/411/11/1}
 Group   4 Type H   : 5s1p contracted to 3s1p pattern {311/1}

Atom   0O    basis set group =>   1
Atom   1O    basis set group =>   1
Atom   2N    basis set group =>   2
Atom   3N    basis set group =>   2
Atom   4C    basis set group =>   3
Atom   5C    basis set group =>   3
Atom   6H    basis set group =>   4
Atom   7C    basis set group =>   3
Atom   8C    basis set group =>   3
Atom   9H    basis set group =>   4
Atom  10C    basis set group =>   3
Atom  11H    basis set group =>   4
Atom  12C    basis set group =>   3
Atom  13H    basis set group =>   4
Atom  14C    basis set group =>   3
Atom  15H    basis set group =>   4
Atom  16C    basis set group =>   3
Atom  17H    basis set group =>   4
Atom  18C    basis set group =>   3
Atom  19C    basis set group =>   3
Atom  20H    basis set group =>   4
Atom  21H    basis set group =>   4
Atom  22H    basis set group =>   4
Atom  23C    basis set group =>   3
Atom  24H    basis set group =>   4
Atom  25H    basis set group =>   4
Atom  26H    basis set group =>   4
Atom  27C    basis set group =>   3
Atom  28H    basis set group =>   4
Atom  29H    basis set group =>   4
Atom  30H    basis set group =>   4
Atom  31C    basis set group =>   3
Atom  32C    basis set group =>   3
Atom  33C    basis set group =>   3
Atom  34H    basis set group =>   4
Atom  35C    basis set group =>   3
Atom  36H    basis set group =>   4
Atom  37C    basis set group =>   3
Atom  38H    basis set group =>   4
Atom  39C    basis set group =>   3
Atom  40H    basis set group =>   4
Atom  41C    basis set group =>   3
Atom  42C    basis set group =>   3
Atom  43H    basis set group =>   4
Atom  44H    basis set group =>   4
Atom  45H    basis set group =>   4
Atom  46C    basis set group =>   3
Atom  47H    basis set group =>   4
Atom  48H    basis set group =>   4
Atom  49H    basis set group =>   4
Atom  50C    basis set group =>   3
Atom  51H    basis set group =>   4
Atom  52H    basis set group =>   4
Atom  53H    basis set group =>   4
Atom  54C    basis set group =>   3
Atom  55C    basis set group =>   3
Atom  56C    basis set group =>   3
Atom  57H    basis set group =>   4
Atom  58C    basis set group =>   3
Atom  59H    basis set group =>   4
Atom  60C    basis set group =>   3
Atom  61H    basis set group =>   4
Atom  62C    basis set group =>   3
Atom  63H    basis set group =>   4
Atom  64C    basis set group =>   3
Atom  65H    basis set group =>   4
Atom  66H    basis set group =>   4
Atom  67O    basis set group =>   1
Atom  68C    basis set group =>   3
Atom  69C    basis set group =>   3
Atom  70C    basis set group =>   3
Atom  71H    basis set group =>   4
Atom  72C    basis set group =>   3
Atom  73H    basis set group =>   4
Atom  74C    basis set group =>   3
Atom  75H    basis set group =>   4
Atom  76C    basis set group =>   3
Atom  77H    basis set group =>   4
Atom  78C    basis set group =>   3
Atom  79H    basis set group =>   4
Atom  80O    basis set group =>   1
Atom  81H    basis set group =>   4
---------------------------------
AUXILIARY/J BASIS SET INFORMATION
---------------------------------
There are 4 groups of distinct atoms

 Group   1 Type O   : 12s5p4d2f1g contracted to 6s4p3d1f1g pattern {711111/2111/211/2/1}
 Group   2 Type N   : 12s5p4d2f1g contracted to 6s4p3d1f1g pattern {711111/2111/211/2/1}
 Group   3 Type C   : 12s5p4d2f1g contracted to 6s4p3d1f1g pattern {711111/2111/211/2/1}
 Group   4 Type H   : 5s2p1d contracted to 3s1p1d pattern {311/2/1}

Atom   0O    basis set group =>   1
Atom   1O    basis set group =>   1
Atom   2N    basis set group =>   2
Atom   3N    basis set group =>   2
Atom   4C    basis set group =>   3
Atom   5C    basis set group =>   3
Atom   6H    basis set group =>   4
Atom   7C    basis set group =>   3
Atom   8C    basis set group =>   3
Atom   9H    basis set group =>   4
Atom  10C    basis set group =>   3
Atom  11H    basis set group =>   4
Atom  12C    basis set group =>   3
Atom  13H    basis set group =>   4
Atom  14C    basis set group =>   3
Atom  15H    basis set group =>   4
Atom  16C    basis set group =>   3
Atom  17H    basis set group =>   4
Atom  18C    basis set group =>   3
Atom  19C    basis set group =>   3
Atom  20H    basis set group =>   4
Atom  21H    basis set group =>   4
Atom  22H    basis set group =>   4
Atom  23C    basis set group =>   3
Atom  24H    basis set group =>   4
Atom  25H    basis set group =>   4
Atom  26H    basis set group =>   4
Atom  27C    basis set group =>   3
Atom  28H    basis set group =>   4
Atom  29H    basis set group =>   4
Atom  30H    basis set group =>   4
Atom  31C    basis set group =>   3
Atom  32C    basis set group =>   3
Atom  33C    basis set group =>   3
Atom  34H    basis set group =>   4
Atom  35C    basis set group =>   3
Atom  36H    basis set group =>   4
Atom  37C    basis set group =>   3
Atom  38H    basis set group =>   4
Atom  39C    basis set group =>   3
Atom  40H    basis set group =>   4
Atom  41C    basis set group =>   3
Atom  42C    basis set group =>   3
Atom  43H    basis set group =>   4
Atom  44H    basis set group =>   4
Atom  45H    basis set group =>   4
Atom  46C    basis set group =>   3
Atom  47H    basis set group =>   4
Atom  48H    basis set group =>   4
Atom  49H    basis set group =>   4
Atom  50C    basis set group =>   3
Atom  51H    basis set group =>   4
Atom  52H    basis set group =>   4
Atom  53H    basis set group =>   4
Atom  54C    basis set group =>   3
Atom  55C    basis set group =>   3
Atom  56C    basis set group =>   3
Atom  57H    basis set group =>   4
Atom  58C    basis set group =>   3
Atom  59H    basis set group =>   4
Atom  60C    basis set group =>   3
Atom  61H    basis set group =>   4
Atom  62C    basis set group =>   3
Atom  63H    basis set group =>   4
Atom  64C    basis set group =>   3
Atom  65H    basis set group =>   4
Atom  66H    basis set group =>   4
Atom  67O    basis set group =>   1
Atom  68C    basis set group =>   3
Atom  69C    basis set group =>   3
Atom  70C    basis set group =>   3
Atom  71H    basis set group =>   4
Atom  72C    basis set group =>   3
Atom  73H    basis set group =>   4
Atom  74C    basis set group =>   3
Atom  75H    basis set group =>   4
Atom  76C    basis set group =>   3
Atom  77H    basis set group =>   4
Atom  78C    basis set group =>   3
Atom  79H    basis set group =>   4
Atom  80O    basis set group =>   1
Atom  81H    basis set group =>   4


           ************************************************************
           *        Program running with 30 parallel MPI-processes    *
           *              working on a common directory               *
           ************************************************************
------------------------------------------------------------------------------
                           ORCA GTO INTEGRAL CALCULATION
                           -- RI-GTO INTEGRALS CHOSEN --
------------------------------------------------------------------------------
------------------------------------------------------------------------------
                   ___                                                        
                  /   \      - P O W E R E D   B Y -                         
                 /     \                                                     
                 |  |  |   _    _      __       _____    __    __             
                 |  |  |  | |  | |    /  \     |  _  \  |  |  /  |          
                  \  \/   | |  | |   /    \    | | | |  |  | /  /          
                 / \  \   | |__| |  /  /\  \   | |_| |  |  |/  /          
                |  |  |   |  __  | /  /__\  \  |    /   |      \           
                |  |  |   | |  | | |   __   |  |    \   |  |\   \          
                \     /   | |  | | |  |  |  |  | |\  \  |  | \   \       
                 \___/    |_|  |_| |__|  |__|  |_| \__\ |__|  \__/        
                                                                              
                      - O R C A' S   B I G   F R I E N D -                    
                                      &                                       
                       - I N T E G R A L  F E E D E R -                       
                                                                              
 v1 FN, 2020, v2 2021                                                         
------------------------------------------------------------------------------


Reading SHARK input file ImineBzOH6postopt.SHARKINP.tmp ... ok
----------------------
SHARK INTEGRAL PACKAGE
----------------------

Number of atoms                             ...     82
Number of basis functions                   ...   1542
Number of shells                            ...    622
Maximum angular momentum                    ...      3
Integral batch strategy                     ... SHARK/LIBINT Hybrid
RI-J (if used) integral strategy            ... SPLIT-RIJ (Revised 2003 algorithm where possible)
Printlevel                                  ...      1
Contraction scheme used                     ... SEGMENTED contraction
Coulomb Range Separation                    ... NOT USED
Exchange Range Separation                   ... NOT USED
Finite Nucleus Model                        ... NOT USED
Auxiliary Coulomb fitting basis             ... AVAILABLE
   # of basis functions in Aux-J            ...   2498
   # of shells in Aux-J                     ...    830
   Maximum angular momentum in Aux-J        ...      4
Auxiliary J/K fitting basis                 ... NOT available
Auxiliary Correlation fitting basis         ... NOT available
Auxiliary 'external' fitting basis          ... NOT available
Integral threshold                          ...     2.500000e-11
Primitive cut-off                           ...     2.500000e-12
Primitive pair pre-selection threshold      ...     2.500000e-12

Calculating pre-screening integrals         ... done (  0.2 sec) Dimension = 622
Organizing shell pair data                  ... done (  1.3 sec)
Shell pair information
Total number of shell pairs                 ...    193753
Shell pairs after pre-screening             ...    119312
Total number of primitive shell pairs       ...    584784
Primitive shell pairs kept                  ...    224040
          la=0 lb=0:  32953 shell pairs
          la=1 lb=0:  35688 shell pairs
          la=1 lb=1:   9732 shell pairs
          la=2 lb=0:  16162 shell pairs
          la=2 lb=1:   8983 shell pairs
          la=2 lb=2:   2087 shell pairs
          la=3 lb=0:   7352 shell pairs
          la=3 lb=1:   4152 shell pairs
          la=3 lb=2:   1798 shell pairs
          la=3 lb=3:    405 shell pairs

Calculating one electron integrals          ... done (  0.3 sec)
Calculating RI/J V-Matrix + Cholesky decomp.... done (  2.7 sec)
Calculating Nuclear repulsion               ... done (  0.0 sec) ENN=   5373.084049948572 Eh

SHARK setup successfully completed in   7.7 seconds

Maximum memory used throughout the entire GTOINT-calculation: 171.7 MB
[1711550284.939139] [node132:3237163:0]          mpool.c:43   UCX  WARN  object 0xbc8ea00 was not returned to mpool ucp_requests
[1711550284.939154] [node132:3237163:0]          mpool.c:43   UCX  WARN  object 0xbc8ebc0 was not returned to mpool ucp_requests
[1711550284.939160] [node132:3237163:0]          mpool.c:43   UCX  WARN  object 0xbc8ed80 was not returned to mpool ucp_requests
[1711550284.939164] [node132:3237163:0]          mpool.c:43   UCX  WARN  object 0xbc8ef40 was not returned to mpool ucp_requests
[1711550284.939166] [node132:3237163:0]          mpool.c:43   UCX  WARN  object 0xbc8f100 was not returned to mpool ucp_requests
[1711550284.940230] [node132:3237139:0]          mpool.c:43   UCX  WARN  object 0xc65d7c0 was not returned to mpool ucp_requests
[1711550284.940241] [node132:3237139:0]          mpool.c:43   UCX  WARN  object 0xc65d980 was not returned to mpool ucp_requests
[1711550284.940245] [node132:3237139:0]          mpool.c:43   UCX  WARN  object 0xc65db40 was not returned to mpool ucp_requests
[1711550284.940247] [node132:3237139:0]          mpool.c:43   UCX  WARN  object 0xc65dd00 was not returned to mpool ucp_requests
[1711550284.940250] [node132:3237139:0]          mpool.c:43   UCX  WARN  object 0xc65dec0 was not returned to mpool ucp_requests
[1711550284.940252] [node132:3237139:0]          mpool.c:43   UCX  WARN  object 0xc65e080 was not returned to mpool ucp_requests
[1711550284.940894] [node132:3237145:0]          mpool.c:43   UCX  WARN  object 0xab057c0 was not returned to mpool ucp_requests
[1711550284.940906] [node132:3237145:0]          mpool.c:43   UCX  WARN  object 0xab05980 was not returned to mpool ucp_requests
[1711550284.940909] [node132:3237145:0]          mpool.c:43   UCX  WARN  object 0xab05b40 was not returned to mpool ucp_requests
[1711550284.940912] [node132:3237145:0]          mpool.c:43   UCX  WARN  object 0xab05d00 was not returned to mpool ucp_requests
[1711550284.940914] [node132:3237145:0]          mpool.c:43   UCX  WARN  object 0xab05ec0 was not returned to mpool ucp_requests
[1711550284.941560] [node132:3237164:0]          mpool.c:43   UCX  WARN  object 0xc63ca80 was not returned to mpool ucp_requests
[1711550284.941571] [node132:3237164:0]          mpool.c:43   UCX  WARN  object 0xc63cc40 was not returned to mpool ucp_requests
[1711550284.941576] [node132:3237164:0]          mpool.c:43   UCX  WARN  object 0xc63ce00 was not returned to mpool ucp_requests
[1711550284.941578] [node132:3237164:0]          mpool.c:43   UCX  WARN  object 0xc63cfc0 was not returned to mpool ucp_requests
[1711550284.941581] [node132:3237164:0]          mpool.c:43   UCX  WARN  object 0xc63d180 was not returned to mpool ucp_requests
[1711550284.960353] [node132:3237162:0]          mpool.c:43   UCX  WARN  object 0xc641a00 was not returned to mpool ucp_requests
[1711550284.960375] [node132:3237162:0]          mpool.c:43   UCX  WARN  object 0xc641bc0 was not returned to mpool ucp_requests
[1711550284.960378] [node132:3237162:0]          mpool.c:43   UCX  WARN  object 0xc641d80 was not returned to mpool ucp_requests
[1711550284.960380] [node132:3237162:0]          mpool.c:43   UCX  WARN  object 0xc641f40 was not returned to mpool ucp_requests
[1711550284.960383] [node132:3237162:0]          mpool.c:43   UCX  WARN  object 0xc642100 was not returned to mpool ucp_requests
[1711550284.962341] [node132:3237155:0]          mpool.c:43   UCX  WARN  object 0xaa15a40 was not returned to mpool ucp_requests
[1711550284.962353] [node132:3237155:0]          mpool.c:43   UCX  WARN  object 0xaa15c00 was not returned to mpool ucp_requests
[1711550284.962356] [node132:3237155:0]          mpool.c:43   UCX  WARN  object 0xaa15dc0 was not returned to mpool ucp_requests
[1711550284.962359] [node132:3237155:0]          mpool.c:43   UCX  WARN  object 0xaa15f80 was not returned to mpool ucp_requests
[1711550284.962361] [node132:3237155:0]          mpool.c:43   UCX  WARN  object 0xaa16140 was not returned to mpool ucp_requests
[1711550284.975314] [node132:3237141:0]          mpool.c:43   UCX  WARN  object 0xbb7f7c0 was not returned to mpool ucp_requests
[1711550284.975325] [node132:3237141:0]          mpool.c:43   UCX  WARN  object 0xbb7f980 was not returned to mpool ucp_requests
[1711550284.975328] [node132:3237141:0]          mpool.c:43   UCX  WARN  object 0xbb7fb40 was not returned to mpool ucp_requests
[1711550284.975330] [node132:3237141:0]          mpool.c:43   UCX  WARN  object 0xbb7fd00 was not returned to mpool ucp_requests
[1711550284.975332] [node132:3237141:0]          mpool.c:43   UCX  WARN  object 0xbb7fec0 was not returned to mpool ucp_requests
[1711550284.984445] [node132:3237146:0]          mpool.c:43   UCX  WARN  object 0xb51ae00 was not returned to mpool ucp_requests
[1711550284.984466] [node132:3237146:0]          mpool.c:43   UCX  WARN  object 0xb51afc0 was not returned to mpool ucp_requests
[1711550284.987950] [node132:3237140:0]          mpool.c:43   UCX  WARN  object 0xbc95900 was not returned to mpool ucp_requests
[1711550284.987964] [node132:3237140:0]          mpool.c:43   UCX  WARN  object 0xbc95ac0 was not returned to mpool ucp_requests
[1711550284.987969] [node132:3237140:0]          mpool.c:43   UCX  WARN  object 0xbc95c80 was not returned to mpool ucp_requests
[1711550284.987975] [node132:3237140:0]          mpool.c:43   UCX  WARN  object 0xbc95e40 was not returned to mpool ucp_requests
[1711550284.987978] [node132:3237140:0]          mpool.c:43   UCX  WARN  object 0xbc96000 was not returned to mpool ucp_requests
[1711550284.987980] [node132:3237140:0]          mpool.c:43   UCX  WARN  object 0xbc961c0 was not returned to mpool ucp_requests
[1711550284.990193] [node132:3237142:0]          mpool.c:43   UCX  WARN  object 0xb4bdbc0 was not returned to mpool ucp_requests
[1711550284.990213] [node132:3237142:0]          mpool.c:43   UCX  WARN  object 0xb4bdd80 was not returned to mpool ucp_requests
[1711550284.990219] [node132:3237142:0]          mpool.c:43   UCX  WARN  object 0xb4bdf40 was not returned to mpool ucp_requests
[1711550284.990222] [node132:3237142:0]          mpool.c:43   UCX  WARN  object 0xb4be100 was not returned to mpool ucp_requests
[1711550284.990225] [node132:3237142:0]          mpool.c:43   UCX  WARN  object 0xb4be2c0 was not returned to mpool ucp_requests
[1711550284.992422] [node132:3237144:0]          mpool.c:43   UCX  WARN  object 0xbcefb80 was not returned to mpool ucp_requests
[1711550284.992443] [node132:3237144:0]          mpool.c:43   UCX  WARN  object 0xbcefd40 was not returned to mpool ucp_requests
[1711550284.992448] [node132:3237144:0]          mpool.c:43   UCX  WARN  object 0xbceff00 was not returned to mpool ucp_requests
[1711550284.992450] [node132:3237144:0]          mpool.c:43   UCX  WARN  object 0xbcf00c0 was not returned to mpool ucp_requests
[1711550284.992453] [node132:3237144:0]          mpool.c:43   UCX  WARN  object 0xbcf0280 was not returned to mpool ucp_requests
[1711550284.996241] [node132:3237134:0]          mpool.c:43   UCX  WARN  object 0xc4b0800 was not returned to mpool ucp_requests
[1711550284.996254] [node132:3237134:0]          mpool.c:43   UCX  WARN  object 0xc4b09c0 was not returned to mpool ucp_requests
[1711550284.996259] [node132:3237134:0]          mpool.c:43   UCX  WARN  object 0xc4b0b80 was not returned to mpool ucp_requests
[1711550284.996262] [node132:3237134:0]          mpool.c:43   UCX  WARN  object 0xc4b0d40 was not returned to mpool ucp_requests
[1711550284.996267] [node132:3237134:0]          mpool.c:43   UCX  WARN  object 0xc4b0f00 was not returned to mpool ucp_requests
[1711550284.995571] [node132:3237152:0]          mpool.c:43   UCX  WARN  object 0xb2fb940 was not returned to mpool ucp_requests
[1711550284.995591] [node132:3237152:0]          mpool.c:43   UCX  WARN  object 0xb2fbb00 was not returned to mpool ucp_requests
[1711550284.995594] [node132:3237152:0]          mpool.c:43   UCX  WARN  object 0xb2fbcc0 was not returned to mpool ucp_requests
[1711550284.995596] [node132:3237152:0]          mpool.c:43   UCX  WARN  object 0xb2fbe80 was not returned to mpool ucp_requests
[1711550284.995599] [node132:3237152:0]          mpool.c:43   UCX  WARN  object 0xb2fc040 was not returned to mpool ucp_requests
[1711550284.998668] [node132:3237143:0]          mpool.c:43   UCX  WARN  object 0xbb629c0 was not returned to mpool ucp_requests
[1711550284.998686] [node132:3237143:0]          mpool.c:43   UCX  WARN  object 0xbb62b80 was not returned to mpool ucp_requests
[1711550284.998693] [node132:3237143:0]          mpool.c:43   UCX  WARN  object 0xbb62d40 was not returned to mpool ucp_requests
[1711550284.998697] [node132:3237143:0]          mpool.c:43   UCX  WARN  object 0xbb62f00 was not returned to mpool ucp_requests
[1711550284.998701] [node132:3237143:0]          mpool.c:43   UCX  WARN  object 0xbb630c0 was not returned to mpool ucp_requests
[1711550284.999856] [node132:3237147:0]          mpool.c:43   UCX  WARN  object 0xbecf940 was not returned to mpool ucp_requests
[1711550284.999869] [node132:3237147:0]          mpool.c:43   UCX  WARN  object 0xbecfb00 was not returned to mpool ucp_requests
[1711550284.999875] [node132:3237147:0]          mpool.c:43   UCX  WARN  object 0xbecfcc0 was not returned to mpool ucp_requests
[1711550284.999879] [node132:3237147:0]          mpool.c:43   UCX  WARN  object 0xbecfe80 was not returned to mpool ucp_requests
[1711550284.999882] [node132:3237147:0]          mpool.c:43   UCX  WARN  object 0xbed0040 was not returned to mpool ucp_requests
[1711550284.999977] [node132:3237150:0]          mpool.c:43   UCX  WARN  object 0xb9efcc0 was not returned to mpool ucp_requests
[1711550284.999989] [node132:3237150:0]          mpool.c:43   UCX  WARN  object 0xb9efe80 was not returned to mpool ucp_requests
[1711550284.999993] [node132:3237150:0]          mpool.c:43   UCX  WARN  object 0xb9f0040 was not returned to mpool ucp_requests
[1711550284.999995] [node132:3237150:0]          mpool.c:43   UCX  WARN  object 0xb9f0200 was not returned to mpool ucp_requests
[1711550284.999998] [node132:3237150:0]          mpool.c:43   UCX  WARN  object 0xb9f03c0 was not returned to mpool ucp_requests
[1711550285.000703] [node132:3237153:0]          mpool.c:43   UCX  WARN  object 0xc41e900 was not returned to mpool ucp_requests
[1711550285.000715] [node132:3237153:0]          mpool.c:43   UCX  WARN  object 0xc41eac0 was not returned to mpool ucp_requests
[1711550285.000720] [node132:3237153:0]          mpool.c:43   UCX  WARN  object 0xc41ec80 was not returned to mpool ucp_requests
[1711550285.000724] [node132:3237153:0]          mpool.c:43   UCX  WARN  object 0xc41ee40 was not returned to mpool ucp_requests
[1711550285.000727] [node132:3237153:0]          mpool.c:43   UCX  WARN  object 0xc41f000 was not returned to mpool ucp_requests
[1711550285.001605] [node132:3237161:0]          mpool.c:43   UCX  WARN  object 0xb03aa40 was not returned to mpool ucp_requests
[1711550285.001624] [node132:3237161:0]          mpool.c:43   UCX  WARN  object 0xb03ac00 was not returned to mpool ucp_requests
[1711550285.001627] [node132:3237161:0]          mpool.c:43   UCX  WARN  object 0xb03adc0 was not returned to mpool ucp_requests
[1711550285.001630] [node132:3237161:0]          mpool.c:43   UCX  WARN  object 0xb03af80 was not returned to mpool ucp_requests
[1711550285.001633] [node132:3237161:0]          mpool.c:43   UCX  WARN  object 0xb03b140 was not returned to mpool ucp_requests
[1711550285.005462] [node132:3237157:0]          mpool.c:43   UCX  WARN  object 0xa87a980 was not returned to mpool ucp_requests
[1711550285.005475] [node132:3237157:0]          mpool.c:43   UCX  WARN  object 0xa87ab40 was not returned to mpool ucp_requests
[1711550285.005479] [node132:3237157:0]          mpool.c:43   UCX  WARN  object 0xa87ad00 was not returned to mpool ucp_requests
[1711550285.005483] [node132:3237157:0]          mpool.c:43   UCX  WARN  object 0xa87aec0 was not returned to mpool ucp_requests
[1711550285.005488] [node132:3237157:0]          mpool.c:43   UCX  WARN  object 0xa87b080 was not returned to mpool ucp_requests
[1711550285.005855] [node132:3237151:0]          mpool.c:43   UCX  WARN  object 0xc549b40 was not returned to mpool ucp_requests
[1711550285.005867] [node132:3237151:0]          mpool.c:43   UCX  WARN  object 0xc549d00 was not returned to mpool ucp_requests
[1711550285.005871] [node132:3237151:0]          mpool.c:43   UCX  WARN  object 0xc549ec0 was not returned to mpool ucp_requests
[1711550285.005874] [node132:3237151:0]          mpool.c:43   UCX  WARN  object 0xc54a080 was not returned to mpool ucp_requests
[1711550285.005877] [node132:3237151:0]          mpool.c:43   UCX  WARN  object 0xc54a240 was not returned to mpool ucp_requests
[1711550285.008235] [node132:3237158:0]          mpool.c:43   UCX  WARN  object 0xb1c87c0 was not returned to mpool ucp_requests
[1711550285.008248] [node132:3237158:0]          mpool.c:43   UCX  WARN  object 0xb1c8980 was not returned to mpool ucp_requests
[1711550285.008253] [node132:3237158:0]          mpool.c:43   UCX  WARN  object 0xb1c8b40 was not returned to mpool ucp_requests
[1711550285.008256] [node132:3237158:0]          mpool.c:43   UCX  WARN  object 0xb1c8d00 was not returned to mpool ucp_requests
[1711550285.008260] [node132:3237158:0]          mpool.c:43   UCX  WARN  object 0xb1c8ec0 was not returned to mpool ucp_requests
[1711550285.009422] [node132:3237160:0]          mpool.c:43   UCX  WARN  object 0xb93ca00 was not returned to mpool ucp_requests
[1711550285.009432] [node132:3237160:0]          mpool.c:43   UCX  WARN  object 0xb93cbc0 was not returned to mpool ucp_requests
[1711550285.009435] [node132:3237160:0]          mpool.c:43   UCX  WARN  object 0xb93cd80 was not returned to mpool ucp_requests
[1711550285.009438] [node132:3237160:0]          mpool.c:43   UCX  WARN  object 0xb93cf40 was not returned to mpool ucp_requests
[1711550285.009440] [node132:3237160:0]          mpool.c:43   UCX  WARN  object 0xb93d100 was not returned to mpool ucp_requests
[1711550285.008313] [node132:3237138:0]          mpool.c:43   UCX  WARN  object 0xa9c8800 was not returned to mpool ucp_requests
[1711550285.008325] [node132:3237138:0]          mpool.c:43   UCX  WARN  object 0xa9c89c0 was not returned to mpool ucp_requests
[1711550285.008328] [node132:3237138:0]          mpool.c:43   UCX  WARN  object 0xa9c8b80 was not returned to mpool ucp_requests
[1711550285.008330] [node132:3237138:0]          mpool.c:43   UCX  WARN  object 0xa9c8d40 was not returned to mpool ucp_requests
[1711550285.008333] [node132:3237138:0]          mpool.c:43   UCX  WARN  object 0xa9c8f00 was not returned to mpool ucp_requests
[1711550285.008335] [node132:3237138:0]          mpool.c:43   UCX  WARN  object 0xa9c90c0 was not returned to mpool ucp_requests
[1711550285.010855] [node132:3237156:0]          mpool.c:43   UCX  WARN  object 0xc07c980 was not returned to mpool ucp_requests
[1711550285.010867] [node132:3237156:0]          mpool.c:43   UCX  WARN  object 0xc07cb40 was not returned to mpool ucp_requests
[1711550285.010871] [node132:3237156:0]          mpool.c:43   UCX  WARN  object 0xc07cd00 was not returned to mpool ucp_requests
[1711550285.010875] [node132:3237156:0]          mpool.c:43   UCX  WARN  object 0xc07cec0 was not returned to mpool ucp_requests
[1711550285.010879] [node132:3237156:0]          mpool.c:43   UCX  WARN  object 0xc07d080 was not returned to mpool ucp_requests
[1711550285.011311] [node132:3237159:0]          mpool.c:43   UCX  WARN  object 0xabfda80 was not returned to mpool ucp_requests
[1711550285.011323] [node132:3237159:0]          mpool.c:43   UCX  WARN  object 0xabfdc40 was not returned to mpool ucp_requests
[1711550285.011330] [node132:3237159:0]          mpool.c:43   UCX  WARN  object 0xabfde00 was not returned to mpool ucp_requests
[1711550285.011333] [node132:3237159:0]          mpool.c:43   UCX  WARN  object 0xabfdfc0 was not returned to mpool ucp_requests
[1711550285.011337] [node132:3237159:0]          mpool.c:43   UCX  WARN  object 0xabfe180 was not returned to mpool ucp_requests
[1711550285.013395] [node132:3237136:0]          mpool.c:43   UCX  WARN  object 0xaa29ac0 was not returned to mpool ucp_requests
[1711550285.013407] [node132:3237136:0]          mpool.c:43   UCX  WARN  object 0xaa29c80 was not returned to mpool ucp_requests
[1711550285.013411] [node132:3237136:0]          mpool.c:43   UCX  WARN  object 0xaa29e40 was not returned to mpool ucp_requests
[1711550285.013414] [node132:3237136:0]          mpool.c:43   UCX  WARN  object 0xaa2a000 was not returned to mpool ucp_requests
[1711550285.013419] [node132:3237136:0]          mpool.c:43   UCX  WARN  object 0xaa2a1c0 was not returned to mpool ucp_requests
[1711550285.013423] [node132:3237136:0]          mpool.c:43   UCX  WARN  object 0xaa2a380 was not returned to mpool ucp_requests
[1711550285.015029] [node132:3237135:0]          mpool.c:43   UCX  WARN  object 0xc70fa80 was not returned to mpool ucp_requests
[1711550285.015044] [node132:3237135:0]          mpool.c:43   UCX  WARN  object 0xc70fc40 was not returned to mpool ucp_requests
[1711550285.015048] [node132:3237135:0]          mpool.c:43   UCX  WARN  object 0xc70fe00 was not returned to mpool ucp_requests
[1711550285.015051] [node132:3237135:0]          mpool.c:43   UCX  WARN  object 0xc70ffc0 was not returned to mpool ucp_requests
[1711550285.015055] [node132:3237135:0]          mpool.c:43   UCX  WARN  object 0xc710180 was not returned to mpool ucp_requests
[1711550285.017181] [node132:3237148:0]          mpool.c:43   UCX  WARN  object 0xad75840 was not returned to mpool ucp_requests
[1711550285.017192] [node132:3237148:0]          mpool.c:43   UCX  WARN  object 0xad75a00 was not returned to mpool ucp_requests
[1711550285.017196] [node132:3237148:0]          mpool.c:43   UCX  WARN  object 0xad75bc0 was not returned to mpool ucp_requests
[1711550285.017200] [node132:3237148:0]          mpool.c:43   UCX  WARN  object 0xad75d80 was not returned to mpool ucp_requests
[1711550285.017204] [node132:3237148:0]          mpool.c:43   UCX  WARN  object 0xad75f40 was not returned to mpool ucp_requests
[1711550285.018054] [node132:3237137:0]          mpool.c:43   UCX  WARN  object 0xad32b00 was not returned to mpool ucp_requests
[1711550285.018067] [node132:3237137:0]          mpool.c:43   UCX  WARN  object 0xad32cc0 was not returned to mpool ucp_requests
[1711550285.018072] [node132:3237137:0]          mpool.c:43   UCX  WARN  object 0xad32e80 was not returned to mpool ucp_requests
[1711550285.018076] [node132:3237137:0]          mpool.c:43   UCX  WARN  object 0xad33040 was not returned to mpool ucp_requests
[1711550285.018080] [node132:3237137:0]          mpool.c:43   UCX  WARN  object 0xad33200 was not returned to mpool ucp_requests
[1711550285.018083] [node132:3237137:0]          mpool.c:43   UCX  WARN  object 0xad333c0 was not returned to mpool ucp_requests


           ************************************************************
           *        Program running with 30 parallel MPI-processes    *
           *              working on a common directory               *
           ************************************************************
-------------------------------------------------------------------------------
                                 ORCA SCF
-------------------------------------------------------------------------------

------------
SCF SETTINGS
------------
Hamiltonian:
 Density Functional     Method          .... DFT(GTOs)
 Exchange Functional    Exchange        .... PBE
   PBE kappa parameter   XKappa         ....  0.804000
   PBE mue parameter    XMuePBE         ....  0.219520
 Correlation Functional Correlation     .... PBE
   PBE beta parameter  CBetaPBE         ....  0.066725
 LDA part of GGA corr.  LDAOpt          .... PW91-LDA
 Gradients option       PostSCFGGA      .... off
 Hybrid DFT is turned on
   Fraction HF Exchange ScalHFX         ....  0.250000
   Scaling of DF-GGA-X  ScalDFX         ....  0.750000
   Scaling of DF-GGA-C  ScalDFC         ....  1.000000
   Scaling of DF-LDA-C  ScalLDAC        ....  1.000000
   Perturbative correction              ....  0.000000
   Density functional embedding theory  .... OFF
   NL short-range parameter             ....  6.900000
 RI-approximation to the Coulomb term is turned on
   Number of AuxJ basis functions       .... 2498
   RIJ-COSX (HFX calculated with COS-X)).... on


General Settings:
 Integral files         IntName         .... ImineBzOH6postopt
 Hartree-Fock type      HFTyp           .... RHF
 Total Charge           Charge          ....    0
 Multiplicity           Mult            ....    1
 Number of Electrons    NEL             ....  302
 Basis Dimension        Dim             .... 1542
 Nuclear Repulsion      ENuc            ....   5373.0840499486 Eh

Convergence Acceleration:
 DIIS                   CNVDIIS         .... on
   Start iteration      DIISMaxIt       ....    12
   Startup error        DIISStart       ....  0.200000
   # of expansion vecs  DIISMaxEq       ....     5
   Bias factor          DIISBfac        ....   1.050
   Max. coefficient     DIISMaxC        ....  10.000
 Trust-Rad. Augm. Hess. CNVTRAH         .... auto
   Auto Start mean grad. ratio tolernc. ....  1.125000
   Auto Start start iteration           ....    20
   Auto Start num. interpolation iter.  ....    10
   Max. Number of Micro iterations      ....    16
   Max. Number of Macro iterations      .... Maxiter - #DIIS iter
   Number of Davidson start vectors     ....     2
   Converg. threshold I  (grad. norm)   ....   1.000e-05
   Converg. threshold II (energy diff.) ....   1.000e-08
   Grad. Scal. Fac. for Micro threshold ....   0.100
   Minimum threshold for Micro iter.    ....   0.010
   NR start threshold (gradient norm)   ....   0.001
   Initial trust radius                 ....   0.400
   Minimum AH scaling param. (alpha)    ....   1.000
   Maximum AH scaling param. (alpha)    .... 1000.000
   Orbital update algorithm             .... Taylor
   White noise on init. David. guess    .... on
   Maximum white noise                  ....   0.010
   Quad. conv. algorithm                .... NR
 SOSCF                  CNVSOSCF        .... on
   Start iteration      SOSCFMaxIt      ....   150
   Startup grad/error   SOSCFStart      ....  0.003300
 Level Shifting         CNVShift        .... on
   Level shift para.    LevelShift      ....    0.2500
   Turn off err/grad.   ShiftErr        ....    0.0010
 Zerner damping         CNVZerner       .... off
 Static damping         CNVDamp         .... on
   Fraction old density DampFac         ....    0.7000
   Max. Damping (<1)    DampMax         ....    0.9800
   Min. Damping (>=0)   DampMin         ....    0.0000
   Turn off err/grad.   DampErr         ....    0.1000
 Fernandez-Rico         CNVRico         .... off

SCF Procedure:
 Maximum # iterations   MaxIter         ....   125
 SCF integral mode      SCFMode         .... Direct
   Integral package                     .... SHARK and LIBINT hybrid scheme
 Reset frequency        DirectResetFreq ....    20
 Integral Threshold     Thresh          ....  2.500e-11 Eh
 Primitive CutOff       TCut            ....  2.500e-12 Eh

Convergence Tolerance:
 Convergence Check Mode ConvCheckMode   .... Total+1el-Energy
 Convergence forced     ConvForced      .... 0
 Energy Change          TolE            ....  1.000e-08 Eh
 1-El. energy change                    ....  1.000e-05 Eh
 Orbital Gradient       TolG            ....  1.000e-05
 Orbital Rotation angle TolX            ....  1.000e-05
 DIIS Error             TolErr          ....  5.000e-07


Diagonalization of the overlap matrix:
Smallest eigenvalue                        ... 3.477e-06
Time for diagonalization                   ...    1.765 sec
Threshold for overlap eigenvalues          ... 1.000e-08
Number of eigenvalues below threshold      ... 0
Time for construction of square roots      ...    1.367 sec
Total time needed                          ...    3.301 sec

Time for model grid setup =    1.358 sec

------------------------------
INITIAL GUESS: MODEL POTENTIAL
------------------------------
Loading Hartree-Fock densities                     ... done
Calculating cut-offs                               ... done
Initializing the effective Hamiltonian             ... done
Setting up the integral package (SHARK)            ... done
Starting the Coulomb interaction                   ... done (   2.3 sec)
Reading the grid                                   ... done
Mapping shells                                     ... done
Starting the XC term evaluation                    ... done (   0.3 sec)
  promolecular density results
     # of electrons  =    301.979189436
     EX              =   -241.759154340
     EC              =    -10.151746533
     EX+EC           =   -251.910900873
Transforming the Hamiltonian                       ... done (   0.6 sec)
Diagonalizing the Hamiltonian                      ... done (   0.9 sec)
Back transforming the eigenvectors                 ... done (   0.1 sec)
Now organizing SCF variables                       ... done
                      ------------------
                      INITIAL GUESS DONE (   6.6 sec)
                      ------------------
-------------------
DFT GRID GENERATION
-------------------

General Integration Accuracy     IntAcc      ... 4.388
Radial Grid Type                 RadialGrid  ... OptM3 with GC (2021)
Angular Grid (max. ang.)         AngularGrid ... 4 (Lebedev-302)
Angular grid pruning method      GridPruning ... 4 (adaptive)
Weight generation scheme         WeightScheme... Becke
Basis function cutoff            BFCut       ... 1.0000e-11
Integration weight cutoff        WCut        ... 1.0000e-14
Angular grids for H and He will be reduced by one unit
Partially contracted basis set               ... off
Rotationally invariant grid construction     ... off

Total number of grid points                  ...   373681
Total number of batches                      ...     5881
Average number of points per batch           ...       63
Average number of grid points per atom       ...     4557
Time for grid setup =    3.222 sec

--------------------
COSX GRID GENERATION
--------------------

GRIDX 1
-------
General Integration Accuracy     IntAcc      ... 3.816
Radial Grid Type                 RadialGrid  ... OptM3 with GC (2021)
Angular Grid (max. ang.)         AngularGrid ... 1 (Lebedev-50)
Angular grid pruning method      GridPruning ... 4 (adaptive)
Weight generation scheme         WeightScheme... Becke
Basis function cutoff            BFCut       ... 1.0000e-11
Integration weight cutoff        WCut        ... 1.0000e-14
Angular grids for H and He will be reduced by one unit
Partially contracted basis set               ... on
Rotationally invariant grid construction     ... off

Total number of grid points                  ...    47305
Total number of batches                      ...      777
Average number of points per batch           ...       60
Average number of grid points per atom       ...      577
UseSFitting                                  ... on

GRIDX 2
-------
General Integration Accuracy     IntAcc      ... 4.020
Radial Grid Type                 RadialGrid  ... OptM3 with GC (2021)
Angular Grid (max. ang.)         AngularGrid ... 2 (Lebedev-110)
Angular grid pruning method      GridPruning ... 4 (adaptive)
Weight generation scheme         WeightScheme... Becke
Basis function cutoff            BFCut       ... 1.0000e-11
Integration weight cutoff        WCut        ... 1.0000e-14
Angular grids for H and He will be reduced by one unit
Partially contracted basis set               ... on
Rotationally invariant grid construction     ... off

Total number of grid points                  ...   100207
Total number of batches                      ...     1606
Average number of points per batch           ...       62
Average number of grid points per atom       ...     1222
UseSFitting                                  ... on

GRIDX 3
-------
General Integration Accuracy     IntAcc      ... 4.338
Radial Grid Type                 RadialGrid  ... OptM3 with GC (2021)
Angular Grid (max. ang.)         AngularGrid ... 3 (Lebedev-194)
Angular grid pruning method      GridPruning ... 4 (adaptive)
Weight generation scheme         WeightScheme... Becke
Basis function cutoff            BFCut       ... 1.0000e-11
Integration weight cutoff        WCut        ... 1.0000e-14
Angular grids for H and He will be reduced by one unit
Partially contracted basis set               ... on
Rotationally invariant grid construction     ... off

Total number of grid points                  ...   217339
Total number of batches                      ...     3435
Average number of points per batch           ...       63
Average number of grid points per atom       ...     2650
UseSFitting                                  ... on

Time for X-Grid setup             =   10.760 sec


--------------------
CPCM SOLVATION MODEL
--------------------
CPCM parameters:
  Epsilon                                         ...      26.7260
  Refrac                                          ...       1.2907
  Rsolv                                           ...       1.3000
  Surface type                                    ... GAUSSIAN VDW
  Epsilon function type                           ...         CPCM
Solvent:                                     ... 2,2,2-TRIFLUOROETHANOL
SMD-CDS solvent descriptors:
  Soln                                       ...    1.2907
  Soln25                                     ... Unavailable
  Sola                                       ...    0.5700
  Solb                                       ...    0.2500
  Solg                                       ...   42.0200
  Solc                                       ...    0.0000
  Solh                                       ...    0.5000
Radii:
 Radius for O  used is    2.8724 Bohr (=   1.5200 Ang.)
 Radius for N  used is    3.5716 Bohr (=   1.8900 Ang.)
 Radius for C  used is    3.4960 Bohr (=   1.8500 Ang.)
 Radius for H  used is    2.2677 Bohr (=   1.2000 Ang.)
Calculating surface                               ...        done! (  0.0s)
GEPOL surface points                              ...         4705
GEPOL Volume                                      ...    3940.5224
GEPOL Surface-area                                ...    2101.9600
Calculating surface distance matrix               ...        done! (  0.3s)
Performing Cholesky decomposition & store         ...        done! (  1.4s)
Overall time for CPCM initialization              ...                 1.7s
--------------
SCF ITERATIONS
--------------
ITER       Energy         Delta-E        Max-DP      RMS-DP      [F,P]     Damp
               ***  Starting incremental Fock matrix formation  ***
  0  -1803.7908100779   0.000000000000 0.07673760  0.00057126  0.2911402 0.7000
  1  -1804.3008877570  -0.510077679140 0.08349424  0.00045691  0.1289501 0.7000
                               ***Turning on DIIS***
  2  -1804.5115288485  -0.210641091547 0.09230493  0.00083962  0.0399693 0.0000
  3  -1804.8383467448  -0.326817896285 0.09962431  0.00035140  0.0666596 0.0000
  4  -1804.9085607540  -0.070214009204 0.02346444  0.00012522  0.0186143 0.0000
  5  -1804.9123320931  -0.003771339081 0.01337226  0.00005694  0.0097521 0.0000
                      *** Initiating the SOSCF procedure ***
                           *** Shutting down DIIS ***
                      *** Re-Reading the Fockian *** 
                      *** Removing any level shift *** 
ITER      Energy       Delta-E        Grad      Rot      Max-DP    RMS-DP
  6  -1804.91266925  -0.0003371521  0.000280  0.000280  0.004280  0.000021
               *** Restarting incremental Fock matrix formation ***
  7  -1804.91269345  -0.0000242007  0.000177  0.000495  0.007457  0.000077
  8  -1804.91269292   0.0000005245  0.000279  0.000354  0.001419  0.000015
  9  -1804.91269913  -0.0000062113  0.000043  0.000086  0.001443  0.000015
 10  -1804.91269908   0.0000000570  0.000051  0.000054  0.000153  0.000001
 11  -1804.91269931  -0.0000002357  0.000011  0.000024  0.000477  0.000003
 12  -1804.91269932  -0.0000000046  0.000008  0.000010  0.000413  0.000001
                  ***Gradient check signals convergence***
              ***Rediagonalizing the Fockian in SOSCF/NRSCF***

               *****************************************************
               *                     SUCCESS                       *
               *           SCF CONVERGED AFTER  13 CYCLES          *
               *****************************************************

Old exchange energy                            =    -61.832295540 Eh
New exchange energy                            =    -61.832280241 Eh
Exchange energy change after final integration =      0.000015299 Eh
Total energy after final integration           =  -1804.912683833 Eh
Final COS-X integration done in                =    40.214 sec

SMD CDS free energy correction energy :                 3.07407     Kcal/mol
Total Energy after SMD CDS correction =             -1804.907784990 Eh

----------------
TOTAL SCF ENERGY
----------------

Total Energy       :        -1804.90778499 Eh          -49114.03774 eV

Components:
Nuclear Repulsion  :         5373.08404995 Eh          146209.05012 eV
Electronic Energy  :        -7177.99183494 Eh         -195323.08786 eV
One Electron Energy:       -13154.64991987 Eh         -357956.22246 eV
Two Electron Energy:         5976.65808493 Eh          162633.13460 eV
Max COSX asymmetry :            0.00000203 Eh               0.00006 eV
CPCM Dielectric    :           -0.07473224 Eh              -2.03357 eV
SMD CDS (Gcds)     :            0.00489884 Eh               0.13330 eV

Virial components:
Potential Energy   :        -3601.42625518 Eh          -97999.79062 eV
Kinetic Energy     :         1796.51847019 Eh           48885.75288 eV
Virial Ratio       :            2.00466976


DFT components:
N(Alpha)           :      151.000200355021 electrons
N(Beta)            :      151.000200355021 electrons
N(Total)           :      302.000400710043 electrons
E(X)               :     -184.928512258569 Eh       
E(C)               :      -10.125711018703 Eh       
E(XC)              :     -195.054223277272 Eh       
DFET-embed. en.    :        0.000000000000 Eh       
CPCM Solvation Model Properties:
Surface-charge          :           -0.08273956
Charge-correction       :           -0.00127392 Eh              -0.03467 eV
Free-energy (cav+disp)  :            0.00489884 Eh               0.13330 eV

---------------
SCF CONVERGENCE
---------------

  Last Energy change         ...    1.8440e-07  Tolerance :   1.0000e-08
  Last MAX-Density change    ...    2.7756e-15  Tolerance :   1.0000e-07
  Last RMS-Density change    ...    1.1564e-17  Tolerance :   5.0000e-09
  Last Orbital Gradient      ...    1.3322e-06  Tolerance :   1.0000e-05
  Last Orbital Rotation      ...    4.1242e-06  Tolerance :   1.0000e-05

             **** THE GBW FILE WAS UPDATED (ImineBzOH6postopt.gbw) ****
             **** DENSITY ImineBzOH6postopt.scfp WAS UPDATED ****
             **** ENERGY FILE WAS UPDATED (ImineBzOH6postopt.en.tmp) ****
             **** THE GBW FILE WAS UPDATED (ImineBzOH6postopt.gbw) ****
             **** DENSITY ImineBzOH6postopt.scfp WAS UPDATED ****
----------------
ORBITAL ENERGIES
----------------

  NO   OCC          E(Eh)            E(eV) 
   0   2.0000     -19.232689      -523.3481 
   1   2.0000     -19.197116      -522.3801 
   2   2.0000     -19.153032      -521.1805 
   3   2.0000     -19.152195      -521.1577 
   4   2.0000     -14.520974      -395.1358 
   5   2.0000     -14.419907      -392.3856 
   6   2.0000     -10.383448      -282.5480 
   7   2.0000     -10.344959      -281.5007 
   8   2.0000     -10.311303      -280.5848 
   9   2.0000     -10.304598      -280.4024 
  10   2.0000     -10.298755      -280.2434 
  11   2.0000     -10.274373      -279.5799 
  12   2.0000     -10.261125      -279.2194 
  13   2.0000     -10.255244      -279.0594 
  14   2.0000     -10.249408      -278.9006 
  15   2.0000     -10.246570      -278.8234 
  16   2.0000     -10.241818      -278.6940 
  17   2.0000     -10.240084      -278.6468 
  18   2.0000     -10.237974      -278.5894 
  19   2.0000     -10.235830      -278.5311 
  20   2.0000     -10.234392      -278.4920 
  21   2.0000     -10.233202      -278.4596 
  22   2.0000     -10.233139      -278.4579 
  23   2.0000     -10.232529      -278.4413 
  24   2.0000     -10.232351      -278.4364 
  25   2.0000     -10.231459      -278.4122 
  26   2.0000     -10.230115      -278.3756 
  27   2.0000     -10.229074      -278.3473 
  28   2.0000     -10.228737      -278.3381 
  29   2.0000     -10.227999      -278.3180 
  30   2.0000     -10.225701      -278.2555 
  31   2.0000     -10.224792      -278.2307 
  32   2.0000     -10.222947      -278.1805 
  33   2.0000     -10.222763      -278.1755 
  34   2.0000     -10.222252      -278.1616 
  35   2.0000     -10.221827      -278.1501 
  36   2.0000     -10.206146      -277.7233 
  37   2.0000     -10.202085      -277.6129 
  38   2.0000     -10.201542      -277.5981 
  39   2.0000     -10.200414      -277.5674 
  40   2.0000     -10.200016      -277.5566 
  41   2.0000     -10.199053      -277.5303 
  42   2.0000      -1.142224       -31.0815 
  43   2.0000      -1.095070       -29.7984 
  44   2.0000      -1.066424       -29.0189 
  45   2.0000      -1.036764       -28.2118 
  46   2.0000      -0.975744       -26.5513 
  47   2.0000      -0.972902       -26.4740 
  48   2.0000      -0.905134       -24.6300 
  49   2.0000      -0.903318       -24.5805 
  50   2.0000      -0.896823       -24.4038 
  51   2.0000      -0.882921       -24.0255 
  52   2.0000      -0.850411       -23.1409 
  53   2.0000      -0.841827       -22.9073 
  54   2.0000      -0.814516       -22.1641 
  55   2.0000      -0.802795       -21.8452 
  56   2.0000      -0.786413       -21.3994 
  57   2.0000      -0.782565       -21.2947 
  58   2.0000      -0.777362       -21.1531 
  59   2.0000      -0.774866       -21.0852 
  60   2.0000      -0.774199       -21.0670 
  61   2.0000      -0.767988       -20.8980 
  62   2.0000      -0.740930       -20.1617 
  63   2.0000      -0.712412       -19.3857 
  64   2.0000      -0.706897       -19.2357 
  65   2.0000      -0.705724       -19.2037 
  66   2.0000      -0.703575       -19.1452 
  67   2.0000      -0.686058       -18.6686 
  68   2.0000      -0.665255       -18.1025 
  69   2.0000      -0.651957       -17.7407 
  70   2.0000      -0.645744       -17.5716 
  71   2.0000      -0.638681       -17.3794 
  72   2.0000      -0.635977       -17.3058 
  73   2.0000      -0.632728       -17.2174 
  74   2.0000      -0.620746       -16.8914 
  75   2.0000      -0.619320       -16.8526 
  76   2.0000      -0.614854       -16.7310 
  77   2.0000      -0.599364       -16.3095 
  78   2.0000      -0.585317       -15.9273 
  79   2.0000      -0.571104       -15.5405 
  80   2.0000      -0.559521       -15.2253 
  81   2.0000      -0.555231       -15.1086 
  82   2.0000      -0.547419       -14.8960 
  83   2.0000      -0.539247       -14.6736 
  84   2.0000      -0.525203       -14.2915 
  85   2.0000      -0.515014       -14.0142 
  86   2.0000      -0.511117       -13.9082 
  87   2.0000      -0.505283       -13.7495 
  88   2.0000      -0.498858       -13.5746 
  89   2.0000      -0.492605       -13.4045 
  90   2.0000      -0.489151       -13.3105 
  91   2.0000      -0.483966       -13.1694 
  92   2.0000      -0.480949       -13.0873 
  93   2.0000      -0.472994       -12.8708 
  94   2.0000      -0.470662       -12.8074 
  95   2.0000      -0.470196       -12.7947 
  96   2.0000      -0.465788       -12.6747 
  97   2.0000      -0.463478       -12.6119 
  98   2.0000      -0.459200       -12.4955 
  99   2.0000      -0.456064       -12.4101 
 100   2.0000      -0.454560       -12.3692 
 101   2.0000      -0.449783       -12.2392 
 102   2.0000      -0.449023       -12.2185 
 103   2.0000      -0.447827       -12.1860 
 104   2.0000      -0.442791       -12.0490 
 105   2.0000      -0.440360       -11.9828 
 106   2.0000      -0.437889       -11.9156 
 107   2.0000      -0.434571       -11.8253 
 108   2.0000      -0.429962       -11.6999 
 109   2.0000      -0.428354       -11.6561 
 110   2.0000      -0.424746       -11.5579 
 111   2.0000      -0.420885       -11.4529 
 112   2.0000      -0.415689       -11.3115 
 113   2.0000      -0.408371       -11.1123 
 114   2.0000      -0.405637       -11.0379 
 115   2.0000      -0.397497       -10.8164 
 116   2.0000      -0.395195       -10.7538 
 117   2.0000      -0.393163       -10.6985 
 118   2.0000      -0.387956       -10.5568 
 119   2.0000      -0.384769       -10.4701 
 120   2.0000      -0.382920       -10.4198 
 121   2.0000      -0.381851       -10.3907 
 122   2.0000      -0.380259       -10.3474 
 123   2.0000      -0.377520       -10.2728 
 124   2.0000      -0.375544       -10.2191 
 125   2.0000      -0.371487       -10.1087 
 126   2.0000      -0.368469       -10.0265 
 127   2.0000      -0.365782        -9.9534 
 128   2.0000      -0.364822        -9.9273 
 129   2.0000      -0.360625        -9.8131 
 130   2.0000      -0.355583        -9.6759 
 131   2.0000      -0.351148        -9.5552 
 132   2.0000      -0.347223        -9.4484 
 133   2.0000      -0.347018        -9.4428 
 134   2.0000      -0.342604        -9.3227 
 135   2.0000      -0.339173        -9.2294 
 136   2.0000      -0.333663        -9.0794 
 137   2.0000      -0.326277        -8.8784 
 138   2.0000      -0.302946        -8.2436 
 139   2.0000      -0.288870        -7.8606 
 140   2.0000      -0.284916        -7.7529 
 141   2.0000      -0.282470        -7.6864 
 142   2.0000      -0.280299        -7.6273 
 143   2.0000      -0.277376        -7.5478 
 144   2.0000      -0.275041        -7.4843 
 145   2.0000      -0.273239        -7.4352 
 146   2.0000      -0.271311        -7.3827 
 147   2.0000      -0.269365        -7.3298 
 148   2.0000      -0.268832        -7.3153 
 149   2.0000      -0.264399        -7.1947 
 150   2.0000      -0.255660        -6.9569 
 151   0.0000      -0.066593        -1.8121 
 152   0.0000      -0.032112        -0.8738 
 153   0.0000      -0.027615        -0.7514 
 154   0.0000      -0.024711        -0.6724 
 155   0.0000      -0.020934        -0.5696 
 156   0.0000      -0.016867        -0.4590 
 157   0.0000      -0.008956        -0.2437 
 158   0.0000      -0.005700        -0.1551 
 159   0.0000       0.002901         0.0789 
 160   0.0000       0.008263         0.2249 
 161   0.0000       0.044206         1.2029 
 162   0.0000       0.053842         1.4651 
 163   0.0000       0.058976         1.6048 
 164   0.0000       0.061070         1.6618 
 165   0.0000       0.070041         1.9059 
 166   0.0000       0.070678         1.9232 
 167   0.0000       0.076292         2.0760 
 168   0.0000       0.082438         2.2432 
 169   0.0000       0.085051         2.3144 
 170   0.0000       0.089121         2.4251 
 171   0.0000       0.091038         2.4773 
 172   0.0000       0.092925         2.5286 
 173   0.0000       0.096757         2.6329 
 174   0.0000       0.098564         2.6821 
 175   0.0000       0.102725         2.7953 
 176   0.0000       0.103312         2.8113 
 177   0.0000       0.107746         2.9319 
 178   0.0000       0.110163         2.9977 
 179   0.0000       0.110911         3.0180 
 180   0.0000       0.114120         3.1054 
 181   0.0000       0.115365         3.1392 
 182   0.0000       0.116626         3.1736 
 183   0.0000       0.118670         3.2292 
 184   0.0000       0.120536         3.2799 
 185   0.0000       0.124163         3.3787 
 186   0.0000       0.126273         3.4361 
 187   0.0000       0.127735         3.4758 
 188   0.0000       0.130086         3.5398 
 189   0.0000       0.134469         3.6591 
 190   0.0000       0.138231         3.7615 
 191   0.0000       0.140064         3.8113 
 192   0.0000       0.142800         3.8858 
 193   0.0000       0.144465         3.9311 
 194   0.0000       0.148067         4.0291 
 195   0.0000       0.149209         4.0602 
 196   0.0000       0.151581         4.1247 
 197   0.0000       0.152016         4.1366 
 198   0.0000       0.154281         4.1982 
 199   0.0000       0.160495         4.3673 
 200   0.0000       0.163075         4.4375 
 201   0.0000       0.164297         4.4708 
 202   0.0000       0.167328         4.5532 
 203   0.0000       0.169954         4.6247 
 204   0.0000       0.171533         4.6677 
 205   0.0000       0.172202         4.6858 
 206   0.0000       0.174163         4.7392 
 207   0.0000       0.175890         4.7862 
 208   0.0000       0.180504         4.9118 
 209   0.0000       0.183169         4.9843 
 210   0.0000       0.185083         5.0364 
 211   0.0000       0.186814         5.0835 
 212   0.0000       0.188117         5.1189 
 213   0.0000       0.192670         5.2428 
 214   0.0000       0.197175         5.3654 
 215   0.0000       0.198224         5.3940 
 216   0.0000       0.200507         5.4561 
 217   0.0000       0.205256         5.5853 
 218   0.0000       0.208254         5.6669 
 219   0.0000       0.209949         5.7130 
 220   0.0000       0.211642         5.7591 
 221   0.0000       0.213685         5.8147 
 222   0.0000       0.217098         5.9075 
 223   0.0000       0.219730         5.9791 
 224   0.0000       0.225361         6.1324 
 225   0.0000       0.226670         6.1680 
 226   0.0000       0.228651         6.2219 
 227   0.0000       0.229497         6.2449 
 228   0.0000       0.230744         6.2789 
 229   0.0000       0.232814         6.3352 
 230   0.0000       0.235624         6.4116 
 231   0.0000       0.237605         6.4656 
 232   0.0000       0.240654         6.5485 
 233   0.0000       0.243335         6.6215 
 234   0.0000       0.244267         6.6468 
 235   0.0000       0.246999         6.7212 
 236   0.0000       0.249546         6.7905 
 237   0.0000       0.251824         6.8525 
 238   0.0000       0.254803         6.9335 
 239   0.0000       0.257994         7.0204 
 240   0.0000       0.262123         7.1327 
 241   0.0000       0.264420         7.1952 
 242   0.0000       0.265989         7.2379 
 243   0.0000       0.266910         7.2630 
 244   0.0000       0.270126         7.3505 
 245   0.0000       0.271342         7.3836 
 246   0.0000       0.274705         7.4751 
 247   0.0000       0.276452         7.5226 
 248   0.0000       0.277512         7.5515 
 249   0.0000       0.284552         7.7431 
 250   0.0000       0.288551         7.8519 
 251   0.0000       0.289760         7.8848 
 252   0.0000       0.291710         7.9378 
 253   0.0000       0.294012         8.0005 
 254   0.0000       0.296454         8.0669 
 255   0.0000       0.299110         8.1392 
 256   0.0000       0.300753         8.1839 
 257   0.0000       0.302613         8.2345 
 258   0.0000       0.306306         8.3350 
 259   0.0000       0.309498         8.4219 
 260   0.0000       0.310827         8.4580 
 261   0.0000       0.312748         8.5103 
 262   0.0000       0.315311         8.5801 
 263   0.0000       0.316150         8.6029 
 264   0.0000       0.320316         8.7162 
 265   0.0000       0.320936         8.7331 
 266   0.0000       0.322416         8.7734 
 267   0.0000       0.327302         8.9064 
 268   0.0000       0.328735         8.9453 
 269   0.0000       0.331897         9.0314 
 270   0.0000       0.337559         9.1854 
 271   0.0000       0.338921         9.2225 
 272   0.0000       0.340628         9.2690 
 273   0.0000       0.342778         9.3275 
 274   0.0000       0.344104         9.3636 
 275   0.0000       0.349515         9.5108 
 276   0.0000       0.350680         9.5425 
 277   0.0000       0.351349         9.5607 
 278   0.0000       0.353730         9.6255 
 279   0.0000       0.359695         9.7878 
 280   0.0000       0.361165         9.8278 
 281   0.0000       0.363150         9.8818 
 282   0.0000       0.364301         9.9131 
 283   0.0000       0.369299        10.0491 
 284   0.0000       0.369947        10.0668 
 285   0.0000       0.373529        10.1642 
 286   0.0000       0.376366        10.2414 
 287   0.0000       0.378755        10.3065 
 288   0.0000       0.381210        10.3732 
 289   0.0000       0.385800        10.4981 
 290   0.0000       0.387329        10.5397 
 291   0.0000       0.390098        10.6151 
 292   0.0000       0.394291        10.7292 
 293   0.0000       0.397114        10.8060 
 294   0.0000       0.398376        10.8404 
 295   0.0000       0.399172        10.8620 
 296   0.0000       0.403521        10.9804 
 297   0.0000       0.405608        11.0371 
 298   0.0000       0.408306        11.1106 
 299   0.0000       0.411053        11.1853 
 300   0.0000       0.413803        11.2602 
 301   0.0000       0.416654        11.3377 
 302   0.0000       0.418464        11.3870 
 303   0.0000       0.419730        11.4214 
 304   0.0000       0.424155        11.5418 
 305   0.0000       0.425184        11.5698 
 306   0.0000       0.429424        11.6852 
 307   0.0000       0.431295        11.7361 
 308   0.0000       0.432173        11.7600 
 309   0.0000       0.433945        11.8083 
 310   0.0000       0.435339        11.8462 
 311   0.0000       0.439086        11.9481 
 312   0.0000       0.441598        12.0165 
 313   0.0000       0.442226        12.0336 
 314   0.0000       0.445408        12.1202 
 315   0.0000       0.446649        12.1539 
 316   0.0000       0.449640        12.2353 
 317   0.0000       0.451596        12.2885 
 318   0.0000       0.451925        12.2975 
 319   0.0000       0.454468        12.3667 
 320   0.0000       0.455896        12.4056 
 321   0.0000       0.458955        12.4888 
 322   0.0000       0.459658        12.5079 
 323   0.0000       0.461924        12.5696 
 324   0.0000       0.463542        12.6136 
 325   0.0000       0.466943        12.7062 
 326   0.0000       0.467702        12.7268 
 327   0.0000       0.468890        12.7591 
 328   0.0000       0.470571        12.8049 
 329   0.0000       0.474040        12.8993 
 330   0.0000       0.476959        12.9787 
 331   0.0000       0.477466        12.9925 
 332   0.0000       0.479063        13.0360 
 333   0.0000       0.481020        13.0892 
 334   0.0000       0.483406        13.1541 
 335   0.0000       0.484054        13.1718 
 336   0.0000       0.484779        13.1915 
 337   0.0000       0.488554        13.2942 
 338   0.0000       0.489709        13.3257 
 339   0.0000       0.493782        13.4365 
 340   0.0000       0.494476        13.4554 
 341   0.0000       0.496726        13.5166 
 342   0.0000       0.498806        13.5732 
 343   0.0000       0.499498        13.5920 
 344   0.0000       0.501761        13.6536 
 345   0.0000       0.503305        13.6956 
 346   0.0000       0.507715        13.8156 
 347   0.0000       0.509676        13.8690 
 348   0.0000       0.510914        13.9027 
 349   0.0000       0.514154        13.9908 
 350   0.0000       0.516220        14.0470 
 351   0.0000       0.518589        14.1115 
 352   0.0000       0.520483        14.1631 
 353   0.0000       0.524104        14.2616 
 354   0.0000       0.525414        14.2972 
 355   0.0000       0.527111        14.3434 
 356   0.0000       0.531258        14.4563 
 357   0.0000       0.535798        14.5798 
 358   0.0000       0.536107        14.5882 
 359   0.0000       0.539571        14.6825 
 360   0.0000       0.541986        14.7482 
 361   0.0000       0.546163        14.8619 
 362   0.0000       0.546741        14.8776 
 363   0.0000       0.548090        14.9143 
 364   0.0000       0.556487        15.1428 
 365   0.0000       0.557355        15.1664 
 366   0.0000       0.559429        15.2228 
 367   0.0000       0.561091        15.2681 
 368   0.0000       0.566030        15.4025 
 369   0.0000       0.568742        15.4763 
 370   0.0000       0.571003        15.5378 
 371   0.0000       0.575776        15.6676 
 372   0.0000       0.580177        15.7874 
 373   0.0000       0.583728        15.8841 
 374   0.0000       0.584778        15.9126 
 375   0.0000       0.592411        16.1203 
 376   0.0000       0.594013        16.1639 
 377   0.0000       0.595656        16.2086 
 378   0.0000       0.603426        16.4201 
 379   0.0000       0.604561        16.4509 
 380   0.0000       0.609919        16.5967 
 381   0.0000       0.612900        16.6778 
 382   0.0000       0.615838        16.7578 
 383   0.0000       0.619843        16.8668 
 384   0.0000       0.621155        16.9025 
 385   0.0000       0.626418        17.0457 
 386   0.0000       0.631039        17.1714 
 387   0.0000       0.633431        17.2365 
 388   0.0000       0.640332        17.4243 
 389   0.0000       0.642743        17.4899 
 390   0.0000       0.648491        17.6463 
 391   0.0000       0.649681        17.6787 
 392   0.0000       0.652021        17.7424 
 393   0.0000       0.653825        17.7915 
 394   0.0000       0.658258        17.9121 
 395   0.0000       0.662981        18.0406 
 396   0.0000       0.665111        18.0986 
 397   0.0000       0.668496        18.1907 
 398   0.0000       0.670226        18.2378 
 399   0.0000       0.674112        18.3435 
 400   0.0000       0.678201        18.4548 
 401   0.0000       0.682507        18.5720 
 402   0.0000       0.684313        18.6211 
 403   0.0000       0.686200        18.6725 
 404   0.0000       0.690192        18.7811 
 405   0.0000       0.691227        18.8092 
 406   0.0000       0.695130        18.9154 
 407   0.0000       0.697340        18.9756 
 408   0.0000       0.700527        19.0623 
 409   0.0000       0.705092        19.1865 
 410   0.0000       0.706822        19.2336 
 411   0.0000       0.710859        19.3435 
 412   0.0000       0.716077        19.4854 
 413   0.0000       0.717689        19.5293 
 414   0.0000       0.719962        19.5912 
 415   0.0000       0.722798        19.6683 
 416   0.0000       0.726476        19.7684 
 417   0.0000       0.730063        19.8660 
 418   0.0000       0.731285        19.8993 
 419   0.0000       0.734761        19.9939 
 420   0.0000       0.738372        20.0921 
 421   0.0000       0.742389        20.2014 
 422   0.0000       0.743851        20.2412 
 423   0.0000       0.745479        20.2855 
 424   0.0000       0.749900        20.4058 
 425   0.0000       0.751774        20.4568 
 426   0.0000       0.756320        20.5805 
 427   0.0000       0.758769        20.6471 
 428   0.0000       0.763527        20.7766 
 429   0.0000       0.763757        20.7829 
 430   0.0000       0.768600        20.9147 
 431   0.0000       0.771102        20.9828 
 432   0.0000       0.773547        21.0493 
 433   0.0000       0.778951        21.1963 
 434   0.0000       0.784084        21.3360 
 435   0.0000       0.784345        21.3431 
 436   0.0000       0.787161        21.4197 
 437   0.0000       0.792658        21.5693 
 438   0.0000       0.794542        21.6206 
 439   0.0000       0.796506        21.6740 
 440   0.0000       0.800997        21.7962 
 441   0.0000       0.805785        21.9265 
 442   0.0000       0.808235        21.9932 
 443   0.0000       0.810050        22.0426 
 444   0.0000       0.813295        22.1309 
 445   0.0000       0.818798        22.2806 
 446   0.0000       0.821013        22.3409 
 447   0.0000       0.822114        22.3708 
 448   0.0000       0.824832        22.4448 
 449   0.0000       0.828940        22.5566 
 450   0.0000       0.833063        22.6688 
 451   0.0000       0.837055        22.7774 
 452   0.0000       0.840499        22.8712 
 453   0.0000       0.844695        22.9853 
 454   0.0000       0.846015        23.0212 
 455   0.0000       0.847712        23.0674 
 456   0.0000       0.853135        23.2150 
 457   0.0000       0.854467        23.2512 
 458   0.0000       0.859694        23.3935 
 459   0.0000       0.864175        23.5154 
 460   0.0000       0.866631        23.5822 
 461   0.0000       0.869851        23.6698 
 462   0.0000       0.872704        23.7475 
 463   0.0000       0.877760        23.8851 
 464   0.0000       0.883227        24.0338 
 465   0.0000       0.888804        24.1856 
 466   0.0000       0.890653        24.2359 
 467   0.0000       0.893046        24.3010 
 468   0.0000       0.894114        24.3301 
 469   0.0000       0.896165        24.3859 
 470   0.0000       0.899606        24.4795 
 471   0.0000       0.901246        24.5241 
 472   0.0000       0.907142        24.6846 
 473   0.0000       0.909318        24.7438 
 474   0.0000       0.910323        24.7711 
 475   0.0000       0.914083        24.8734 
 476   0.0000       0.920442        25.0465 
 477   0.0000       0.923270        25.1235 
 478   0.0000       0.926561        25.2130 
 479   0.0000       0.930472        25.3194 
 480   0.0000       0.932925        25.3862 
 481   0.0000       0.934179        25.4203 
 482   0.0000       0.938312        25.5328 
 483   0.0000       0.942506        25.6469 
 484   0.0000       0.947146        25.7732 
 485   0.0000       0.952526        25.9196 
 486   0.0000       0.953613        25.9491 
 487   0.0000       0.954896        25.9841 
 488   0.0000       0.959490        26.1090 
 489   0.0000       0.967790        26.3349 
 490   0.0000       0.971694        26.4411 
 491   0.0000       0.974705        26.5231 
 492   0.0000       0.978488        26.6260 
 493   0.0000       0.982319        26.7303 
 494   0.0000       0.986462        26.8430 
 495   0.0000       0.993508        27.0347 
 496   0.0000       0.998798        27.1787 
 497   0.0000       0.999375        27.1944 
 498   0.0000       1.001824        27.2610 
 499   0.0000       1.006993        27.4017 
 500   0.0000       1.013998        27.5923 
 501   0.0000       1.019071        27.7303 
 502   0.0000       1.022550        27.8250 
 503   0.0000       1.023270        27.8446 
 504   0.0000       1.026538        27.9335 
 505   0.0000       1.030611        28.0443 
 506   0.0000       1.033007        28.1095 
 507   0.0000       1.041308        28.3354 
 508   0.0000       1.049266        28.5520 
 509   0.0000       1.051239        28.6057 
 510   0.0000       1.054419        28.6922 
 511   0.0000       1.057089        28.7649 
 512   0.0000       1.059910        28.8416 
 513   0.0000       1.067553        29.0496 
 514   0.0000       1.070469        29.1289 
 515   0.0000       1.075473        29.2651 
 516   0.0000       1.079441        29.3731 
 517   0.0000       1.084375        29.5073 
 518   0.0000       1.085875        29.5482 
 519   0.0000       1.086342        29.5609 
 520   0.0000       1.091941        29.7132 
 521   0.0000       1.100381        29.9429 
 522   0.0000       1.104138        30.0451 
 523   0.0000       1.104975        30.0679 
 524   0.0000       1.112384        30.2695 
 525   0.0000       1.116452        30.3802 
 526   0.0000       1.117659        30.4130 
 527   0.0000       1.123519        30.5725 
 528   0.0000       1.127591        30.6833 
 529   0.0000       1.130523        30.7631 
 530   0.0000       1.135295        30.8930 
 531   0.0000       1.136903        30.9367 
 532   0.0000       1.140977        31.0476 
 533   0.0000       1.144383        31.1402 
 534   0.0000       1.146473        31.1971 
 535   0.0000       1.152325        31.3564 
 536   0.0000       1.153857        31.3981 
 537   0.0000       1.161768        31.6133 
 538   0.0000       1.163658        31.6647 
 539   0.0000       1.170175        31.8421 
 540   0.0000       1.171202        31.8700 
 541   0.0000       1.174002        31.9462 
 542   0.0000       1.176793        32.0222 
 543   0.0000       1.179812        32.1043 
 544   0.0000       1.182294        32.1718 
 545   0.0000       1.190098        32.3842 
 546   0.0000       1.194982        32.5171 
 547   0.0000       1.196442        32.5568 
 548   0.0000       1.200808        32.6756 
 549   0.0000       1.203442        32.7473 
 550   0.0000       1.205279        32.7973 
 551   0.0000       1.210418        32.9372 
 552   0.0000       1.215063        33.0635 
 553   0.0000       1.215847        33.0849 
 554   0.0000       1.221901        33.2496 
 555   0.0000       1.223036        33.2805 
 556   0.0000       1.227969        33.4147 
 557   0.0000       1.231383        33.5076 
 558   0.0000       1.236909        33.6580 
 559   0.0000       1.239935        33.7404 
 560   0.0000       1.243551        33.8387 
 561   0.0000       1.244730        33.8708 
 562   0.0000       1.251595        34.0576 
 563   0.0000       1.255765        34.1711 
 564   0.0000       1.256256        34.1845 
 565   0.0000       1.257916        34.2296 
 566   0.0000       1.265389        34.4330 
 567   0.0000       1.267321        34.4856 
 568   0.0000       1.269368        34.5412 
 569   0.0000       1.272931        34.6382 
 570   0.0000       1.280138        34.8343 
 571   0.0000       1.285939        34.9922 
 572   0.0000       1.288277        35.0558 
 573   0.0000       1.294153        35.2157 
 574   0.0000       1.299407        35.3587 
 575   0.0000       1.303032        35.4573 
 576   0.0000       1.305166        35.5154 
 577   0.0000       1.306471        35.5509 
 578   0.0000       1.310259        35.6540 
 579   0.0000       1.311414        35.6854 
 580   0.0000       1.315401        35.7939 
 581   0.0000       1.318834        35.8873 
 582   0.0000       1.320775        35.9401 
 583   0.0000       1.322957        35.9995 
 584   0.0000       1.328806        36.1587 
 585   0.0000       1.333346        36.2822 
 586   0.0000       1.341626        36.5075 
 587   0.0000       1.344829        36.5947 
 588   0.0000       1.350654        36.7532 
 589   0.0000       1.354091        36.8467 
 590   0.0000       1.358808        36.9751 
 591   0.0000       1.364932        37.1417 
 592   0.0000       1.366893        37.1951 
 593   0.0000       1.374919        37.4135 
 594   0.0000       1.376130        37.4464 
 595   0.0000       1.378377        37.5075 
 596   0.0000       1.380864        37.5752 
 597   0.0000       1.384804        37.6824 
 598   0.0000       1.388602        37.7858 
 599   0.0000       1.399760        38.0894 
 600   0.0000       1.403992        38.2046 
 601   0.0000       1.406153        38.2634 
 602   0.0000       1.407994        38.3135 
 603   0.0000       1.415158        38.5084 
 604   0.0000       1.421202        38.6729 
 605   0.0000       1.429220        38.8911 
 606   0.0000       1.437537        39.1174 
 607   0.0000       1.441648        39.2292 
 608   0.0000       1.442804        39.2607 
 609   0.0000       1.453166        39.5427 
 610   0.0000       1.455398        39.6034 
 611   0.0000       1.461021        39.7564 
 612   0.0000       1.464507        39.8513 
 613   0.0000       1.469184        39.9785 
 614   0.0000       1.472900        40.0797 
 615   0.0000       1.477242        40.1978 
 616   0.0000       1.481351        40.3096 
 617   0.0000       1.483671        40.3727 
 618   0.0000       1.484652        40.3994 
 619   0.0000       1.488562        40.5058 
 620   0.0000       1.491878        40.5961 
 621   0.0000       1.494278        40.6614 
 622   0.0000       1.500394        40.8278 
 623   0.0000       1.503106        40.9016 
 624   0.0000       1.507416        41.0189 
 625   0.0000       1.510370        41.0992 
 626   0.0000       1.512111        41.1466 
 627   0.0000       1.520641        41.3788 
 628   0.0000       1.526313        41.5331 
 629   0.0000       1.530753        41.6539 
 630   0.0000       1.533163        41.7195 
 631   0.0000       1.534435        41.7541 
 632   0.0000       1.541049        41.9341 
 633   0.0000       1.543931        42.0125 
 634   0.0000       1.544807        42.0363 
 635   0.0000       1.552370        42.2421 
 636   0.0000       1.556026        42.3416 
 637   0.0000       1.559217        42.4285 
 638   0.0000       1.565400        42.5967 
 639   0.0000       1.567618        42.6571 
 640   0.0000       1.573653        42.8213 
 641   0.0000       1.576549        42.9001 
 642   0.0000       1.580486        43.0072 
 643   0.0000       1.582442        43.0604 
 644   0.0000       1.586998        43.1844 
 645   0.0000       1.592476        43.3335 
 646   0.0000       1.593644        43.3653 
 647   0.0000       1.596498        43.4429 
 648   0.0000       1.598509        43.4976 
 649   0.0000       1.603010        43.6201 
 650   0.0000       1.604276        43.6546 
 651   0.0000       1.609717        43.8026 
 652   0.0000       1.612832        43.8874 
 653   0.0000       1.618886        44.0521 
 654   0.0000       1.621575        44.1253 
 655   0.0000       1.623912        44.1889 
 656   0.0000       1.625515        44.2325 
 657   0.0000       1.632406        44.4200 
 658   0.0000       1.634140        44.4672 
 659   0.0000       1.637078        44.5472 
 660   0.0000       1.638248        44.5790 
 661   0.0000       1.641615        44.6706 
 662   0.0000       1.645701        44.7818 
 663   0.0000       1.648425        44.8559 
 664   0.0000       1.649357        44.8813 
 665   0.0000       1.654419        45.0190 
 666   0.0000       1.655417        45.0462 
 667   0.0000       1.662156        45.2296 
 668   0.0000       1.663914        45.2774 
 669   0.0000       1.665018        45.3074 
 670   0.0000       1.667823        45.3838 
 671   0.0000       1.668669        45.4068 
 672   0.0000       1.672517        45.5115 
 673   0.0000       1.675913        45.6039 
 674   0.0000       1.677553        45.6485 
 675   0.0000       1.682120        45.7728 
 676   0.0000       1.685991        45.8782 
 677   0.0000       1.688777        45.9540 
 678   0.0000       1.689495        45.9735 
 679   0.0000       1.694578        46.1118 
 680   0.0000       1.700034        46.2603 
 681   0.0000       1.702508        46.3276 
 682   0.0000       1.705396        46.4062 
 683   0.0000       1.706784        46.4440 
 684   0.0000       1.709162        46.5087 
 685   0.0000       1.712843        46.6088 
 686   0.0000       1.715077        46.6696 
 687   0.0000       1.717532        46.7364 
 688   0.0000       1.720143        46.8075 
 689   0.0000       1.723282        46.8929 
 690   0.0000       1.727272        47.0015 
 691   0.0000       1.729075        47.0505 
 692   0.0000       1.731376        47.1131 
 693   0.0000       1.735325        47.2206 
 694   0.0000       1.740536        47.3624 
 695   0.0000       1.744077        47.4587 
 696   0.0000       1.744660        47.4746 
 697   0.0000       1.749258        47.5997 
 698   0.0000       1.750900        47.6444 
 699   0.0000       1.755671        47.7742 
 700   0.0000       1.757372        47.8205 
 701   0.0000       1.760694        47.9109 
 702   0.0000       1.765315        48.0367 
 703   0.0000       1.768582        48.1256 
 704   0.0000       1.773662        48.2638 
 705   0.0000       1.779232        48.4154 
 706   0.0000       1.779738        48.4291 
 707   0.0000       1.789688        48.6999 
 708   0.0000       1.790371        48.7185 
 709   0.0000       1.792951        48.7887 
 710   0.0000       1.801313        49.0162 
 711   0.0000       1.803462        49.0747 
 712   0.0000       1.810788        49.2741 
 713   0.0000       1.818953        49.4962 
 714   0.0000       1.822305        49.5874 
 715   0.0000       1.824216        49.6394 
 716   0.0000       1.833240        49.8850 
 717   0.0000       1.835337        49.9421 
 718   0.0000       1.839910        50.0665 
 719   0.0000       1.843011        50.1509 
 720   0.0000       1.847204        50.2650 
 721   0.0000       1.855751        50.4976 
 722   0.0000       1.857222        50.5376 
 723   0.0000       1.860732        50.6331 
 724   0.0000       1.870898        50.9097 
 725   0.0000       1.879159        51.1345 
 726   0.0000       1.880238        51.1639 
 727   0.0000       1.884187        51.2713 
 728   0.0000       1.891806        51.4787 
 729   0.0000       1.891962        51.4829 
 730   0.0000       1.899741        51.6946 
 731   0.0000       1.904891        51.8347 
 732   0.0000       1.906989        51.8918 
 733   0.0000       1.907914        51.9170 
 734   0.0000       1.915633        52.1270 
 735   0.0000       1.925251        52.3887 
 736   0.0000       1.929821        52.5131 
 737   0.0000       1.931388        52.5557 
 738   0.0000       1.938099        52.7384 
 739   0.0000       1.940144        52.7940 
 740   0.0000       1.943486        52.8850 
 741   0.0000       1.949804        53.0569 
 742   0.0000       1.959833        53.3298 
 743   0.0000       1.962333        53.3978 
 744   0.0000       1.963577        53.4316 
 745   0.0000       1.965588        53.4864 
 746   0.0000       1.974964        53.7415 
 747   0.0000       1.975995        53.7695 
 748   0.0000       1.985317        54.0232 
 749   0.0000       1.986168        54.0464 
 750   0.0000       1.992989        54.2320 
 751   0.0000       1.994966        54.2858 
 752   0.0000       2.002583        54.4931 
 753   0.0000       2.005070        54.5607 
 754   0.0000       2.008390        54.6511 
 755   0.0000       2.011293        54.7301 
 756   0.0000       2.020075        54.9690 
 757   0.0000       2.024599        55.0921 
 758   0.0000       2.031238        55.2728 
 759   0.0000       2.035856        55.3984 
 760   0.0000       2.037440        55.4416 
 761   0.0000       2.043912        55.6177 
 762   0.0000       2.053077        55.8671 
 763   0.0000       2.055842        55.9423 
 764   0.0000       2.057619        55.9907 
 765   0.0000       2.063841        56.1600 
 766   0.0000       2.067378        56.2562 
 767   0.0000       2.071970        56.3812 
 768   0.0000       2.076678        56.5093 
 769   0.0000       2.077710        56.5374 
 770   0.0000       2.081733        56.6468 
 771   0.0000       2.087064        56.7919 
 772   0.0000       2.093335        56.9625 
 773   0.0000       2.094436        56.9925 
 774   0.0000       2.102134        57.2020 
 775   0.0000       2.106984        57.3340 
 776   0.0000       2.112386        57.4809 
 777   0.0000       2.116330        57.5883 
 778   0.0000       2.121683        57.7339 
 779   0.0000       2.126984        57.8782 
 780   0.0000       2.134554        58.0842 
 781   0.0000       2.135183        58.1013 
 782   0.0000       2.141241        58.2661 
 783   0.0000       2.144975        58.3677 
 784   0.0000       2.147990        58.4498 
 785   0.0000       2.150124        58.5078 
 786   0.0000       2.154050        58.6147 
 787   0.0000       2.160840        58.7995 
 788   0.0000       2.162955        58.8570 
 789   0.0000       2.164601        58.9018 
 790   0.0000       2.169574        59.0371 
 791   0.0000       2.175071        59.1867 
 792   0.0000       2.181403        59.3590 
 793   0.0000       2.181972        59.3745 
 794   0.0000       2.185029        59.4577 
 795   0.0000       2.189527        59.5801 
 796   0.0000       2.195716        59.7485 
 797   0.0000       2.198261        59.8177 
 798   0.0000       2.202762        59.9402 
 799   0.0000       2.204170        59.9785 
 800   0.0000       2.218564        60.3702 
 801   0.0000       2.220898        60.4337 
 802   0.0000       2.223923        60.5160 
 803   0.0000       2.227128        60.6032 
 804   0.0000       2.234461        60.8028 
 805   0.0000       2.239573        60.9419 
 806   0.0000       2.242839        61.0308 
 807   0.0000       2.246231        61.1230 
 808   0.0000       2.250032        61.2265 
 809   0.0000       2.253132        61.3108 
 810   0.0000       2.258160        61.4477 
 811   0.0000       2.263015        61.5798 
 812   0.0000       2.267447        61.7004 
 813   0.0000       2.270527        61.7842 
 814   0.0000       2.274878        61.9026 
 815   0.0000       2.279807        62.0367 
 816   0.0000       2.285392        62.1887 
 817   0.0000       2.289627        62.3039 
 818   0.0000       2.294303        62.4312 
 819   0.0000       2.299706        62.5782 
 820   0.0000       2.302806        62.6625 
 821   0.0000       2.308787        62.8253 
 822   0.0000       2.314307        62.9755 
 823   0.0000       2.316478        63.0346 
 824   0.0000       2.320939        63.1560 
 825   0.0000       2.329434        63.3871 
 826   0.0000       2.332542        63.4717 
 827   0.0000       2.335129        63.5421 
 828   0.0000       2.339402        63.6584 
 829   0.0000       2.344403        63.7945 
 830   0.0000       2.350623        63.9637 
 831   0.0000       2.354116        64.0587 
 832   0.0000       2.360912        64.2437 
 833   0.0000       2.363265        64.3077 
 834   0.0000       2.371994        64.5452 
 835   0.0000       2.377398        64.6923 
 836   0.0000       2.383249        64.8515 
 837   0.0000       2.389059        65.0096 
 838   0.0000       2.394114        65.1471 
 839   0.0000       2.400937        65.3328 
 840   0.0000       2.406055        65.4721 
 841   0.0000       2.409241        65.5588 
 842   0.0000       2.416527        65.7570 
 843   0.0000       2.417612        65.7866 
 844   0.0000       2.420899        65.8760 
 845   0.0000       2.423774        65.9542 
 846   0.0000       2.430161        66.1280 
 847   0.0000       2.432148        66.1821 
 848   0.0000       2.439029        66.3693 
 849   0.0000       2.444386        66.5151 
 850   0.0000       2.447004        66.5864 
 851   0.0000       2.449608        66.6572 
 852   0.0000       2.453611        66.7661 
 853   0.0000       2.460796        66.9617 
 854   0.0000       2.464076        67.0509 
 855   0.0000       2.465130        67.0796 
 856   0.0000       2.468217        67.1636 
 857   0.0000       2.474079        67.3231 
 858   0.0000       2.484524        67.6073 
 859   0.0000       2.485000        67.6203 
 860   0.0000       2.488292        67.7099 
 861   0.0000       2.493578        67.8537 
 862   0.0000       2.497598        67.9631 
 863   0.0000       2.500435        68.0403 
 864   0.0000       2.509089        68.2758 
 865   0.0000       2.517859        68.5144 
 866   0.0000       2.523581        68.6701 
 867   0.0000       2.526352        68.7455 
 868   0.0000       2.529727        68.8374 
 869   0.0000       2.532169        68.9038 
 870   0.0000       2.538562        69.0778 
 871   0.0000       2.545202        69.2585 
 872   0.0000       2.547617        69.3242 
 873   0.0000       2.550490        69.4024 
 874   0.0000       2.554309        69.5063 
 875   0.0000       2.557018        69.5800 
 876   0.0000       2.558923        69.6318 
 877   0.0000       2.565775        69.8183 
 878   0.0000       2.567066        69.8534 
 879   0.0000       2.571810        69.9825 
 880   0.0000       2.574621        70.0590 
 881   0.0000       2.577827        70.1462 
 882   0.0000       2.582995        70.2869 
 883   0.0000       2.584863        70.3377 
 884   0.0000       2.591726        70.5244 
 885   0.0000       2.595420        70.6250 
 886   0.0000       2.598334        70.7043 
 887   0.0000       2.603331        70.8402 
 888   0.0000       2.611397        71.0597 
 889   0.0000       2.616703        71.2041 
 890   0.0000       2.618748        71.2598 
 891   0.0000       2.622940        71.3738 
 892   0.0000       2.628545        71.5263 
 893   0.0000       2.631442        71.6052 
 894   0.0000       2.633994        71.6746 
 895   0.0000       2.636397        71.7400 
 896   0.0000       2.641104        71.8681 
 897   0.0000       2.642776        71.9136 
 898   0.0000       2.645181        71.9790 
 899   0.0000       2.646402        72.0123 
 900   0.0000       2.649367        72.0930 
 901   0.0000       2.650924        72.1353 
 902   0.0000       2.653216        72.1977 
 903   0.0000       2.661312        72.4180 
 904   0.0000       2.662267        72.4440 
 905   0.0000       2.665319        72.5270 
 906   0.0000       2.668434        72.6118 
 907   0.0000       2.669252        72.6340 
 908   0.0000       2.671945        72.7073 
 909   0.0000       2.675944        72.8161 
 910   0.0000       2.680041        72.9276 
 911   0.0000       2.681094        72.9563 
 912   0.0000       2.683998        73.0353 
 913   0.0000       2.684808        73.0573 
 914   0.0000       2.688464        73.1568 
 915   0.0000       2.690302        73.2068 
 916   0.0000       2.692100        73.2558 
 917   0.0000       2.694821        73.3298 
 918   0.0000       2.696558        73.3771 
 919   0.0000       2.699123        73.4469 
 920   0.0000       2.704407        73.5907 
 921   0.0000       2.705740        73.6269 
 922   0.0000       2.707988        73.6881 
 923   0.0000       2.712675        73.8156 
 924   0.0000       2.716328        73.9150 
 925   0.0000       2.720904        74.0396 
 926   0.0000       2.722159        74.0737 
 927   0.0000       2.725006        74.1512 
 928   0.0000       2.727429        74.2171 
 929   0.0000       2.729582        74.2757 
 930   0.0000       2.732126        74.3449 
 931   0.0000       2.735716        74.4426 
 932   0.0000       2.741213        74.5922 
 933   0.0000       2.742403        74.6246 
 934   0.0000       2.746159        74.7268 
 935   0.0000       2.749297        74.8122 
 936   0.0000       2.752826        74.9082 
 937   0.0000       2.754496        74.9536 
 938   0.0000       2.757716        75.0413 
 939   0.0000       2.760392        75.1141 
 940   0.0000       2.762352        75.1674 
 941   0.0000       2.764892        75.2365 
 942   0.0000       2.769858        75.3717 
 943   0.0000       2.778057        75.5948 
 944   0.0000       2.780864        75.6711 
 945   0.0000       2.784981        75.7832 
 946   0.0000       2.791036        75.9480 
 947   0.0000       2.794398        76.0394 
 948   0.0000       2.796008        76.0832 
 949   0.0000       2.801027        76.2198 
 950   0.0000       2.805730        76.3478 
 951   0.0000       2.807253        76.3892 
 952   0.0000       2.808649        76.4272 
 953   0.0000       2.810471        76.4768 
 954   0.0000       2.811872        76.5149 
 955   0.0000       2.815882        76.6241 
 956   0.0000       2.817778        76.6756 
 957   0.0000       2.823408        76.8288 
 958   0.0000       2.824635        76.8622 
 959   0.0000       2.831444        77.0475 
 960   0.0000       2.835251        77.1511 
 961   0.0000       2.838024        77.2266 
 962   0.0000       2.841790        77.3290 
 963   0.0000       2.846863        77.4671 
 964   0.0000       2.850701        77.5715 
 965   0.0000       2.852425        77.6184 
 966   0.0000       2.856193        77.7210 
 967   0.0000       2.861677        77.8702 
 968   0.0000       2.862030        77.8798 
 969   0.0000       2.867072        78.0170 
 970   0.0000       2.869167        78.0740 
 971   0.0000       2.871880        78.1478 
 972   0.0000       2.873645        78.1959 
 973   0.0000       2.875779        78.2539 
 974   0.0000       2.879500        78.3552 
 975   0.0000       2.882405        78.4342 
 976   0.0000       2.884599        78.4939 
 977   0.0000       2.892640        78.7127 
 978   0.0000       2.897120        78.8346 
 979   0.0000       2.899249        78.8926 
 980   0.0000       2.901602        78.9566 
 981   0.0000       2.906934        79.1017 
 982   0.0000       2.907648        79.1211 
 983   0.0000       2.910535        79.1997 
 984   0.0000       2.912867        79.2631 
 985   0.0000       2.919164        79.4345 
 986   0.0000       2.924380        79.5764 
 987   0.0000       2.926328        79.6294 
 988   0.0000       2.929822        79.7245 
 989   0.0000       2.932301        79.7920 
 990   0.0000       2.934119        79.8414 
 991   0.0000       2.938870        79.9707 
 992   0.0000       2.940443        80.0135 
 993   0.0000       2.942279        80.0635 
 994   0.0000       2.948270        80.2265 
 995   0.0000       2.953607        80.3717 
 996   0.0000       2.959389        80.5291 
 997   0.0000       2.966531        80.7234 
 998   0.0000       2.969161        80.7950 
 999   0.0000       2.974622        80.9436 
 1000   0.0000       2.980749        81.1103 
 1001   0.0000       2.982544        81.1591 
 1002   0.0000       2.984618        81.2156 
 1003   0.0000       2.993401        81.4546 
 1004   0.0000       2.994166        81.4754 
 1005   0.0000       2.999711        81.6263 
 1006   0.0000       3.004958        81.7691 
 1007   0.0000       3.007680        81.8431 
 1008   0.0000       3.012300        81.9688 
 1009   0.0000       3.016416        82.0808 
 1010   0.0000       3.024207        82.2929 
 1011   0.0000       3.029090        82.4257 
 1012   0.0000       3.033431        82.5438 
 1013   0.0000       3.034682        82.5779 
 1014   0.0000       3.041566        82.7652 
 1015   0.0000       3.047445        82.9252 
 1016   0.0000       3.052724        83.0688 
 1017   0.0000       3.059131        83.2432 
 1018   0.0000       3.061982        83.3208 
 1019   0.0000       3.066963        83.4563 
 1020   0.0000       3.068512        83.4985 
 1021   0.0000       3.075602        83.6914 
 1022   0.0000       3.077117        83.7326 
 1023   0.0000       3.087423        84.0130 
 1024   0.0000       3.090851        84.1063 
 1025   0.0000       3.098938        84.3264 
 1026   0.0000       3.101391        84.3931 
 1027   0.0000       3.105942        84.5170 
 1028   0.0000       3.112304        84.6901 
 1029   0.0000       3.116845        84.8137 
 1030   0.0000       3.119570        84.8878 
 1031   0.0000       3.126793        85.0844 
 1032   0.0000       3.130784        85.1930 
 1033   0.0000       3.135904        85.3323 
 1034   0.0000       3.139964        85.4428 
 1035   0.0000       3.144545        85.5674 
 1036   0.0000       3.145268        85.5871 
 1037   0.0000       3.150852        85.7391 
 1038   0.0000       3.153250        85.8043 
 1039   0.0000       3.157041        85.9075 
 1040   0.0000       3.159619        85.9776 
 1041   0.0000       3.162058        86.0440 
 1042   0.0000       3.162437        86.0543 
 1043   0.0000       3.168570        86.2212 
 1044   0.0000       3.171423        86.2988 
 1045   0.0000       3.172876        86.3384 
 1046   0.0000       3.175600        86.4125 
 1047   0.0000       3.179555        86.5201 
 1048   0.0000       3.181335        86.5685 
 1049   0.0000       3.183910        86.6386 
 1050   0.0000       3.185437        86.6801 
 1051   0.0000       3.188431        86.7616 
 1052   0.0000       3.190064        86.8061 
 1053   0.0000       3.198442        87.0340 
 1054   0.0000       3.199932        87.0746 
 1055   0.0000       3.203757        87.1787 
 1056   0.0000       3.206565        87.2551 
 1057   0.0000       3.208960        87.3202 
 1058   0.0000       3.212762        87.4237 
 1059   0.0000       3.215636        87.5019 
 1060   0.0000       3.217785        87.5604 
 1061   0.0000       3.221462        87.6604 
 1062   0.0000       3.223397        87.7131 
 1063   0.0000       3.225201        87.7622 
 1064   0.0000       3.229245        87.8722 
 1065   0.0000       3.235117        88.0320 
 1066   0.0000       3.237729        88.1031 
 1067   0.0000       3.240080        88.1671 
 1068   0.0000       3.242578        88.2350 
 1069   0.0000       3.247362        88.3652 
 1070   0.0000       3.252633        88.5086 
 1071   0.0000       3.254759        88.5665 
 1072   0.0000       3.260111        88.7121 
 1073   0.0000       3.263334        88.7998 
 1074   0.0000       3.266534        88.8869 
 1075   0.0000       3.269018        88.9545 
 1076   0.0000       3.270921        89.0063 
 1077   0.0000       3.272387        89.0462 
 1078   0.0000       3.278567        89.2143 
 1079   0.0000       3.282886        89.3319 
 1080   0.0000       3.287617        89.4606 
 1081   0.0000       3.290223        89.5315 
 1082   0.0000       3.293908        89.6318 
 1083   0.0000       3.298081        89.7454 
 1084   0.0000       3.299650        89.7880 
 1085   0.0000       3.304786        89.9278 
 1086   0.0000       3.307350        89.9976 
 1087   0.0000       3.310545        90.0845 
 1088   0.0000       3.314642        90.1960 
 1089   0.0000       3.317193        90.2654 
 1090   0.0000       3.319855        90.3378 
 1091   0.0000       3.322099        90.3989 
 1092   0.0000       3.326896        90.5294 
 1093   0.0000       3.330894        90.6382 
 1094   0.0000       3.332750        90.6887 
 1095   0.0000       3.336731        90.7971 
 1096   0.0000       3.341339        90.9225 
 1097   0.0000       3.343411        90.9788 
 1098   0.0000       3.344686        91.0135 
 1099   0.0000       3.345842        91.0450 
 1100   0.0000       3.351056        91.1869 
 1101   0.0000       3.355879        91.3181 
 1102   0.0000       3.357594        91.3648 
 1103   0.0000       3.362766        91.5055 
 1104   0.0000       3.364210        91.5448 
 1105   0.0000       3.367473        91.6336 
 1106   0.0000       3.371916        91.7545 
 1107   0.0000       3.373295        91.7920 
 1108   0.0000       3.377297        91.9009 
 1109   0.0000       3.379867        91.9709 
 1110   0.0000       3.382140        92.0327 
 1111   0.0000       3.386081        92.1399 
 1112   0.0000       3.387416        92.1763 
 1113   0.0000       3.388589        92.2082 
 1114   0.0000       3.393420        92.3397 
 1115   0.0000       3.395617        92.3994 
 1116   0.0000       3.398441        92.4763 
 1117   0.0000       3.400205        92.5243 
 1118   0.0000       3.401016        92.5463 
 1119   0.0000       3.405338        92.6639 
 1120   0.0000       3.406952        92.7079 
 1121   0.0000       3.408522        92.7506 
 1122   0.0000       3.409228        92.7698 
 1123   0.0000       3.412587        92.8612 
 1124   0.0000       3.416607        92.9706 
 1125   0.0000       3.417542        92.9961 
 1126   0.0000       3.419939        93.0613 
 1127   0.0000       3.422907        93.1420 
 1128   0.0000       3.427470        93.2662 
 1129   0.0000       3.430689        93.3538 
 1130   0.0000       3.435362        93.4810 
 1131   0.0000       3.440204        93.6127 
 1132   0.0000       3.443415        93.7001 
 1133   0.0000       3.446663        93.7885 
 1134   0.0000       3.448315        93.8334 
 1135   0.0000       3.451631        93.9237 
 1136   0.0000       3.456143        94.0464 
 1137   0.0000       3.457594        94.0859 
 1138   0.0000       3.459628        94.1413 
 1139   0.0000       3.459887        94.1483 
 1140   0.0000       3.463800        94.2548 
 1141   0.0000       3.466036        94.3156 
 1142   0.0000       3.473205        94.5107 
 1143   0.0000       3.474090        94.5348 
 1144   0.0000       3.475357        94.5693 
 1145   0.0000       3.479958        94.6945 
 1146   0.0000       3.484627        94.8215 
 1147   0.0000       3.488029        94.9141 
 1148   0.0000       3.489899        94.9650 
 1149   0.0000       3.491744        95.0152 
 1150   0.0000       3.497099        95.1609 
 1151   0.0000       3.501857        95.2904 
 1152   0.0000       3.504628        95.3658 
 1153   0.0000       3.505285        95.3837 
 1154   0.0000       3.510979        95.5386 
 1155   0.0000       3.512569        95.5819 
 1156   0.0000       3.517137        95.7062 
 1157   0.0000       3.520811        95.8061 
 1158   0.0000       3.524532        95.9074 
 1159   0.0000       3.525604        95.9366 
 1160   0.0000       3.530277        96.0637 
 1161   0.0000       3.534342        96.1743 
 1162   0.0000       3.538788        96.2953 
 1163   0.0000       3.546872        96.5153 
 1164   0.0000       3.549655        96.5910 
 1165   0.0000       3.554944        96.7349 
 1166   0.0000       3.557178        96.7957 
 1167   0.0000       3.559865        96.8689 
 1168   0.0000       3.560353        96.8821 
 1169   0.0000       3.563503        96.9678 
 1170   0.0000       3.563924        96.9793 
 1171   0.0000       3.567519        97.0771 
 1172   0.0000       3.571534        97.1864 
 1173   0.0000       3.573431        97.2380 
 1174   0.0000       3.579510        97.4034 
 1175   0.0000       3.586913        97.6049 
 1176   0.0000       3.589368        97.6717 
 1177   0.0000       3.595374        97.8351 
 1178   0.0000       3.599967        97.9601 
 1179   0.0000       3.602941        98.0410 
 1180   0.0000       3.605752        98.1175 
 1181   0.0000       3.611764        98.2811 
 1182   0.0000       3.614117        98.3451 
 1183   0.0000       3.620028        98.5060 
 1184   0.0000       3.625106        98.6442 
 1185   0.0000       3.631151        98.8086 
 1186   0.0000       3.635465        98.9260 
 1187   0.0000       3.636371        98.9507 
 1188   0.0000       3.639550        99.0372 
 1189   0.0000       3.652543        99.3907 
 1190   0.0000       3.653830        99.4258 
 1191   0.0000       3.657409        99.5231 
 1192   0.0000       3.661704        99.6400 
 1193   0.0000       3.663416        99.6866 
 1194   0.0000       3.674069        99.9765 
 1195   0.0000       3.677227       100.0624 
 1196   0.0000       3.681422       100.1766 
 1197   0.0000       3.682141       100.1961 
 1198   0.0000       3.688937       100.3811 
 1199   0.0000       3.694156       100.5231 
 1200   0.0000       3.700137       100.6858 
 1201   0.0000       3.703849       100.7868 
 1202   0.0000       3.707621       100.8895 
 1203   0.0000       3.710546       100.9691 
 1204   0.0000       3.717600       101.1610 
 1205   0.0000       3.718494       101.1854 
 1206   0.0000       3.725316       101.3710 
 1207   0.0000       3.734198       101.6127 
 1208   0.0000       3.740907       101.7952 
 1209   0.0000       3.742741       101.8452 
 1210   0.0000       3.746444       101.9459 
 1211   0.0000       3.754609       102.1681 
 1212   0.0000       3.759013       102.2880 
 1213   0.0000       3.768020       102.5330 
 1214   0.0000       3.772187       102.6464 
 1215   0.0000       3.779168       102.8364 
 1216   0.0000       3.785546       103.0099 
 1217   0.0000       3.789195       103.1092 
 1218   0.0000       3.792787       103.2070 
 1219   0.0000       3.798408       103.3599 
 1220   0.0000       3.806856       103.5898 
 1221   0.0000       3.808855       103.6442 
 1222   0.0000       3.810820       103.6977 
 1223   0.0000       3.820027       103.9482 
 1224   0.0000       3.825955       104.1095 
 1225   0.0000       3.840000       104.4917 
 1226   0.0000       3.845739       104.6479 
 1227   0.0000       3.848908       104.7341 
 1228   0.0000       3.851249       104.7978 
 1229   0.0000       3.860087       105.0383 
 1230   0.0000       3.872712       105.3819 
 1231   0.0000       3.874921       105.4420 
 1232   0.0000       3.886970       105.7698 
 1233   0.0000       3.887294       105.7786 
 1234   0.0000       3.896442       106.0276 
 1235   0.0000       3.902826       106.2013 
 1236   0.0000       3.908067       106.3439 
 1237   0.0000       3.911774       106.4448 
 1238   0.0000       3.919135       106.6451 
 1239   0.0000       3.921900       106.7203 
 1240   0.0000       3.930484       106.9539 
 1241   0.0000       3.942452       107.2796 
 1242   0.0000       3.944746       107.3420 
 1243   0.0000       3.954960       107.6199 
 1244   0.0000       3.964845       107.8889 
 1245   0.0000       3.972709       108.1029 
 1246   0.0000       3.978281       108.2545 
 1247   0.0000       3.983711       108.4023 
 1248   0.0000       3.984819       108.4324 
 1249   0.0000       3.995773       108.7305 
 1250   0.0000       4.005880       109.0055 
 1251   0.0000       4.009849       109.1135 
 1252   0.0000       4.027527       109.5946 
 1253   0.0000       4.029923       109.6598 
 1254   0.0000       4.036363       109.8350 
 1255   0.0000       4.049865       110.2024 
 1256   0.0000       4.055154       110.3463 
 1257   0.0000       4.058585       110.4397 
 1258   0.0000       4.071665       110.7956 
 1259   0.0000       4.073655       110.8498 
 1260   0.0000       4.080311       111.0309 
 1261   0.0000       4.081138       111.0534 
 1262   0.0000       4.089078       111.2695 
 1263   0.0000       4.094222       111.4095 
 1264   0.0000       4.097284       111.4928 
 1265   0.0000       4.106997       111.7571 
 1266   0.0000       4.108181       111.7893 
 1267   0.0000       4.115748       111.9952 
 1268   0.0000       4.122871       112.1890 
 1269   0.0000       4.127722       112.3210 
 1270   0.0000       4.133590       112.4807 
 1271   0.0000       4.144088       112.7664 
 1272   0.0000       4.147117       112.8488 
 1273   0.0000       4.152384       112.9921 
 1274   0.0000       4.154422       113.0476 
 1275   0.0000       4.158559       113.1602 
 1276   0.0000       4.165463       113.3480 
 1277   0.0000       4.168891       113.4413 
 1278   0.0000       4.170238       113.4779 
 1279   0.0000       4.180405       113.7546 
 1280   0.0000       4.185081       113.8818 
 1281   0.0000       4.187553       113.9491 
 1282   0.0000       4.195862       114.1752 
 1283   0.0000       4.197390       114.2168 
 1284   0.0000       4.201034       114.3159 
 1285   0.0000       4.203125       114.3729 
 1286   0.0000       4.212951       114.6402 
 1287   0.0000       4.214253       114.6757 
 1288   0.0000       4.219955       114.8308 
 1289   0.0000       4.224872       114.9646 
 1290   0.0000       4.226628       115.0124 
 1291   0.0000       4.228468       115.0625 
 1292   0.0000       4.235040       115.2413 
 1293   0.0000       4.237175       115.2994 
 1294   0.0000       4.241447       115.4156 
 1295   0.0000       4.244919       115.5101 
 1296   0.0000       4.250226       115.6545 
 1297   0.0000       4.252935       115.7282 
 1298   0.0000       4.257084       115.8411 
 1299   0.0000       4.259600       115.9096 
 1300   0.0000       4.264624       116.0463 
 1301   0.0000       4.265899       116.0810 
 1302   0.0000       4.270027       116.1933 
 1303   0.0000       4.273817       116.2965 
 1304   0.0000       4.276837       116.3786 
 1305   0.0000       4.278077       116.4124 
 1306   0.0000       4.286772       116.6490 
 1307   0.0000       4.287939       116.6808 
 1308   0.0000       4.293942       116.8441 
 1309   0.0000       4.303614       117.1073 
 1310   0.0000       4.304765       117.1386 
 1311   0.0000       4.306031       117.1731 
 1312   0.0000       4.315162       117.4215 
 1313   0.0000       4.319513       117.5399 
 1314   0.0000       4.332674       117.8981 
 1315   0.0000       4.334242       117.9407 
 1316   0.0000       4.340621       118.1143 
 1317   0.0000       4.344437       118.2182 
 1318   0.0000       4.349960       118.3684 
 1319   0.0000       4.356504       118.5465 
 1320   0.0000       4.361392       118.6795 
 1321   0.0000       4.369759       118.9072 
 1322   0.0000       4.379091       119.1611 
 1323   0.0000       4.380928       119.2111 
 1324   0.0000       4.382828       119.2628 
 1325   0.0000       4.389930       119.4561 
 1326   0.0000       4.392239       119.5189 
 1327   0.0000       4.393896       119.5640 
 1328   0.0000       4.404848       119.8620 
 1329   0.0000       4.417030       120.1935 
 1330   0.0000       4.431234       120.5800 
 1331   0.0000       4.435447       120.6946 
 1332   0.0000       4.446132       120.9854 
 1333   0.0000       4.449533       121.0779 
 1334   0.0000       4.455400       121.2376 
 1335   0.0000       4.462029       121.4180 
 1336   0.0000       4.467941       121.5789 
 1337   0.0000       4.481340       121.9435 
 1338   0.0000       4.483838       122.0114 
 1339   0.0000       4.491104       122.2092 
 1340   0.0000       4.497806       122.3915 
 1341   0.0000       4.505089       122.5897 
 1342   0.0000       4.515643       122.8769 
 1343   0.0000       4.517849       122.9369 
 1344   0.0000       4.535991       123.4306 
 1345   0.0000       4.539976       123.5390 
 1346   0.0000       4.543947       123.6471 
 1347   0.0000       4.551878       123.8629 
 1348   0.0000       4.557614       124.0190 
 1349   0.0000       4.569714       124.3482 
 1350   0.0000       4.575287       124.4999 
 1351   0.0000       4.578881       124.5977 
 1352   0.0000       4.583596       124.7260 
 1353   0.0000       4.596101       125.0663 
 1354   0.0000       4.605977       125.3350 
 1355   0.0000       4.619312       125.6979 
 1356   0.0000       4.632211       126.0489 
 1357   0.0000       4.655395       126.6797 
 1358   0.0000       4.666892       126.9926 
 1359   0.0000       4.670255       127.0841 
 1360   0.0000       4.674831       127.2086 
 1361   0.0000       4.685108       127.4883 
 1362   0.0000       4.689208       127.5998 
 1363   0.0000       4.693272       127.7104 
 1364   0.0000       4.696354       127.7943 
 1365   0.0000       4.700385       127.9040 
 1366   0.0000       4.709805       128.1603 
 1367   0.0000       4.723689       128.5381 
 1368   0.0000       4.735031       128.8467 
 1369   0.0000       4.749959       129.2530 
 1370   0.0000       4.752516       129.3225 
 1371   0.0000       4.760133       129.5298 
 1372   0.0000       4.764021       129.6356 
 1373   0.0000       4.771855       129.8488 
 1374   0.0000       4.778235       130.0224 
 1375   0.0000       4.787371       130.2710 
 1376   0.0000       4.796699       130.5248 
 1377   0.0000       4.809556       130.8747 
 1378   0.0000       4.820698       131.1779 
 1379   0.0000       4.824683       131.2863 
 1380   0.0000       4.839544       131.6907 
 1381   0.0000       4.867518       132.4519 
 1382   0.0000       4.871307       132.5550 
 1383   0.0000       4.878389       132.7477 
 1384   0.0000       4.891409       133.1020 
 1385   0.0000       4.892445       133.1302 
 1386   0.0000       4.907237       133.5327 
 1387   0.0000       4.908330       133.5625 
 1388   0.0000       4.914142       133.7206 
 1389   0.0000       4.915939       133.7695 
 1390   0.0000       4.923233       133.9680 
 1391   0.0000       4.926844       134.0663 
 1392   0.0000       4.937077       134.3447 
 1393   0.0000       4.949892       134.6934 
 1394   0.0000       4.969651       135.2311 
 1395   0.0000       4.980654       135.5305 
 1396   0.0000       4.997320       135.9840 
 1397   0.0000       5.000566       136.0723 
 1398   0.0000       5.023048       136.6841 
 1399   0.0000       5.026617       136.7812 
 1400   0.0000       5.036115       137.0397 
 1401   0.0000       5.053879       137.5231 
 1402   0.0000       5.063150       137.7753 
 1403   0.0000       5.086615       138.4138 
 1404   0.0000       5.093693       138.6064 
 1405   0.0000       5.102037       138.8335 
 1406   0.0000       5.123405       139.4149 
 1407   0.0000       5.153609       140.2368 
 1408   0.0000       5.169768       140.6765 
 1409   0.0000       5.176910       140.8709 
 1410   0.0000       5.181768       141.0031 
 1411   0.0000       5.203451       141.5931 
 1412   0.0000       5.209290       141.7520 
 1413   0.0000       5.216139       141.9383 
 1414   0.0000       5.221964       142.0969 
 1415   0.0000       5.227333       142.2430 
 1416   0.0000       5.235383       142.4620 
 1417   0.0000       5.246641       142.7684 
 1418   0.0000       5.255197       143.0012 
 1419   0.0000       5.255511       143.0097 
 1420   0.0000       5.259006       143.1048 
 1421   0.0000       5.266061       143.2968 
 1422   0.0000       5.268972       143.3760 
 1423   0.0000       5.276206       143.5729 
 1424   0.0000       5.283420       143.7692 
 1425   0.0000       5.287980       143.8933 
 1426   0.0000       5.295226       144.0904 
 1427   0.0000       5.298761       144.1866 
 1428   0.0000       5.311894       144.5440 
 1429   0.0000       5.336990       145.2269 
 1430   0.0000       5.340626       145.3258 
 1431   0.0000       5.356209       145.7499 
 1432   0.0000       5.366637       146.0336 
 1433   0.0000       5.377974       146.3421 
 1434   0.0000       5.378902       146.3674 
 1435   0.0000       5.392580       146.7396 
 1436   0.0000       5.412334       147.2771 
 1437   0.0000       5.418264       147.4385 
 1438   0.0000       5.425378       147.6320 
 1439   0.0000       5.450165       148.3065 
 1440   0.0000       5.476383       149.0200 
 1441   0.0000       5.485409       149.2656 
 1442   0.0000       5.489474       149.3762 
 1443   0.0000       5.502372       149.7272 
 1444   0.0000       5.520608       150.2234 
 1445   0.0000       5.552976       151.1042 
 1446   0.0000       5.570751       151.5878 
 1447   0.0000       5.578297       151.7932 
 1448   0.0000       5.589440       152.0964 
 1449   0.0000       5.606448       152.5592 
 1450   0.0000       5.607945       152.5999 
 1451   0.0000       5.615902       152.8165 
 1452   0.0000       5.678767       154.5271 
 1453   0.0000       5.705162       155.2453 
 1454   0.0000       5.713106       155.4615 
 1455   0.0000       5.722024       155.7042 
 1456   0.0000       5.727531       155.8540 
 1457   0.0000       5.754511       156.5882 
 1458   0.0000       5.773501       157.1050 
 1459   0.0000       5.789970       157.5531 
 1460   0.0000       5.794596       157.6790 
 1461   0.0000       5.807867       158.0401 
 1462   0.0000       5.858681       159.4228 
 1463   0.0000       5.929110       161.3393 
 1464   0.0000       5.951586       161.9509 
 1465   0.0000       5.978577       162.6854 
 1466   0.0000       6.020582       163.8284 
 1467   0.0000       6.045306       164.5011 
 1468   0.0000       6.140807       167.0999 
 1469   0.0000       6.166094       167.7880 
 1470   0.0000       6.184027       168.2759 
 1471   0.0000       6.228238       169.4790 
 1472   0.0000       6.249453       170.0563 
 1473   0.0000       6.268920       170.5860 
 1474   0.0000       6.418536       174.6573 
 1475   0.0000       6.431198       175.0018 
 1476   0.0000       6.446355       175.4142 
 1477   0.0000       6.480815       176.3519 
 1478   0.0000       6.514297       177.2630 
 1479   0.0000       6.538419       177.9194 
 1480   0.0000       6.567885       178.7212 
 1481   0.0000       6.611738       179.9145 
 1482   0.0000       6.632545       180.4807 
 1483   0.0000       6.637629       180.6191 
 1484   0.0000       6.707696       182.5257 
 1485   0.0000       6.763691       184.0494 
 1486   0.0000       6.815147       185.4496 
 1487   0.0000       6.874361       187.0609 
 1488   0.0000       6.915224       188.1728 
 1489   0.0000       6.922107       188.3601 
 1490   0.0000       6.952069       189.1754 
 1491   0.0000       6.968014       189.6093 
 1492   0.0000       7.087448       192.8593 
 1493   0.0000       7.136923       194.2056 
 1494   0.0000       7.162638       194.9053 
 1495   0.0000       7.221589       196.5094 
 1496   0.0000       7.277934       198.0426 
 1497   0.0000       7.301315       198.6789 
 1498   0.0000       7.314840       199.0469 
 1499   0.0000       7.380152       200.8242 
 1500   0.0000      22.214494       604.4871 
 1501   0.0000      22.329838       607.6258 
 1502   0.0000      22.356375       608.3479 
 1503   0.0000      22.414501       609.9296 
 1504   0.0000      22.510659       612.5462 
 1505   0.0000      22.547364       613.5450 
 1506   0.0000      22.579354       614.4155 
 1507   0.0000      22.592702       614.7787 
 1508   0.0000      22.663508       616.7054 
 1509   0.0000      22.680744       617.1744 
 1510   0.0000      22.686080       617.3196 
 1511   0.0000      22.700890       617.7226 
 1512   0.0000      22.702460       617.7653 
 1513   0.0000      22.714304       618.0876 
 1514   0.0000      22.727033       618.4340 
 1515   0.0000      22.746606       618.9666 
 1516   0.0000      22.758160       619.2810 
 1517   0.0000      22.839355       621.4904 
 1518   0.0000      22.845253       621.6509 
 1519   0.0000      22.879634       622.5865 
 1520   0.0000      22.891382       622.9062 
 1521   0.0000      22.922066       623.7411 
 1522   0.0000      22.929552       623.9448 
 1523   0.0000      22.944535       624.3525 
 1524   0.0000      22.959618       624.7630 
 1525   0.0000      22.980155       625.3218 
 1526   0.0000      23.017828       626.3469 
 1527   0.0000      23.044934       627.0845 
 1528   0.0000      23.113658       628.9546 
 1529   0.0000      23.304697       634.1530 
 1530   0.0000      23.336398       635.0157 
 1531   0.0000      23.394870       636.6068 
 1532   0.0000      23.480740       638.9434 
 1533   0.0000      23.530827       640.3063 
 1534   0.0000      23.693725       644.7390 
 1535   0.0000      23.746053       646.1629 
 1536   0.0000      32.906366       895.4277 
 1537   0.0000      32.978924       897.4021 
 1538   0.0000      44.166942      1201.8436 
 1539   0.0000      44.197161      1202.6659 
 1540   0.0000      44.353143      1206.9104 
 1541   0.0000      44.417609      1208.6646 

                    ********************************
                    * MULLIKEN POPULATION ANALYSIS *
                    ********************************

-----------------------
MULLIKEN ATOMIC CHARGES
-----------------------
   0 O :   -0.501989
   1 O :   -0.314122
   2 N :   -0.177117
   3 N :    0.269353
   4 C :    0.245237
   5 C :    0.072933
   6 H :    0.195749
   7 C :    0.083985
   8 C :   -0.221660
   9 H :    0.173774
  10 C :   -0.189511
  11 H :    0.151908
  12 C :   -0.128240
  13 H :    0.160330
  14 C :   -0.176547
  15 H :    0.158700
  16 C :   -0.204342
  17 H :    0.160059
  18 C :    0.142829
  19 C :   -0.438078
  20 H :    0.153057
  21 H :    0.151180
  22 H :    0.149659
  23 C :   -0.426945
  24 H :    0.144617
  25 H :    0.149256
  26 H :    0.128961
  27 C :   -0.421357
  28 H :    0.146814
  29 H :    0.143887
  30 H :    0.137418
  31 C :    0.027972
  32 C :   -0.011558
  33 C :   -0.129448
  34 H :    0.158529
  35 C :   -0.207148
  36 H :    0.159889
  37 C :   -0.118812
  38 H :    0.163755
  39 C :   -0.266268
  40 H :    0.168459
  41 C :    0.160374
  42 C :   -0.458505
  43 H :    0.152360
  44 H :    0.151363
  45 H :    0.149579
  46 C :   -0.414433
  47 H :    0.142302
  48 H :    0.139381
  49 H :    0.118002
  50 C :   -0.470256
  51 H :    0.091436
  52 H :    0.149820
  53 H :    0.157757
  54 C :    0.474597
  55 C :    0.008665
  56 C :   -0.277185
  57 H :    0.162994
  58 C :   -0.156523
  59 H :    0.162450
  60 C :   -0.137416
  61 H :    0.162927
  62 C :   -0.132545
  63 H :    0.166321
  64 C :   -0.188361
  65 H :    0.191766
  66 H :    0.183715
  67 O :   -0.601943
  68 C :    0.387000
  69 C :    0.173542
  70 C :   -0.238505
  71 H :    0.143373
  72 C :   -0.156677
  73 H :    0.154837
  74 C :   -0.138878
  75 H :    0.157178
  76 C :   -0.190994
  77 H :    0.151756
  78 C :   -0.185242
  79 H :    0.140156
  80 O :   -0.639310
  81 H :    0.287953
Sum of atomic charges:   -0.0000000

--------------------------------
MULLIKEN REDUCED ORBITAL CHARGES
--------------------------------
  0 O s       :     3.875352  s :     3.875352
      pz      :     1.596522  p :     4.594807
      px      :     1.665406
      py      :     1.332879
      dz2     :     0.003452  d :     0.030077
      dxz     :     0.000943
      dyz     :     0.009073
      dx2y2   :     0.008109
      dxy     :     0.008500
      f0      :     0.000176  f :     0.001754
      f+1     :     0.000025
      f-1     :     0.000304
      f+2     :     0.000351
      f-2     :     0.000080
      f+3     :     0.000468
      f-3     :     0.000349
  1 O s       :     3.813910  s :     3.813910
      pz      :     1.392174  p :     4.465892
      px      :     1.361934
      py      :     1.711784
      dz2     :     0.009339  d :     0.032342
      dxz     :     0.007652
      dyz     :     0.006014
      dx2y2   :     0.005142
      dxy     :     0.004195
      f0      :     0.000370  f :     0.001978
      f+1     :     0.000388
      f-1     :     0.000228
      f+2     :     0.000374
      f-2     :     0.000345
      f+3     :     0.000155
      f-3     :     0.000118
  2 N s       :     3.419147  s :     3.419147
      pz      :     1.321227  p :     3.694334
      px      :     1.260977
      py      :     1.112130
      dz2     :     0.012246  d :     0.059472
      dxz     :     0.011542
      dyz     :     0.008346
      dx2y2   :     0.017530
      dxy     :     0.009808
      f0      :     0.000446  f :     0.004164
      f+1     :     0.000851
      f-1     :     0.000504
      f+2     :     0.000760
      f-2     :     0.000658
      f+3     :     0.000406
      f-3     :     0.000538
  3 N s       :     3.176703  s :     3.176703
      pz      :     1.117792  p :     3.464404
      px      :     1.177388
      py      :     1.169224
      dz2     :     0.013429  d :     0.086281
      dxz     :     0.017996
      dyz     :     0.017596
      dx2y2   :     0.019137
      dxy     :     0.018124
      f0      :     0.000247  f :     0.003259
      f+1     :     0.000496
      f-1     :     0.000458
      f+2     :     0.000415
      f-2     :     0.000651
      f+3     :     0.000527
      f-3     :     0.000464
  4 C s       :     3.148059  s :     3.148059
      pz      :     0.747688  p :     2.324841
      px      :     0.831844
      py      :     0.745309
      dz2     :     0.045880  d :     0.259667
      dxz     :     0.017874
      dyz     :     0.072541
      dx2y2   :     0.038507
      dxy     :     0.084866
      f0      :     0.002119  f :     0.022196
      f+1     :     0.002403
      f-1     :     0.003096
      f+2     :     0.004562
      f-2     :     0.002067
      f+3     :     0.005348
      f-3     :     0.002600
  5 C s       :     3.068171  s :     3.068171
      pz      :     1.051502  p :     2.701125
      px      :     0.795000
      py      :     0.854623
      dz2     :     0.024001  d :     0.148268
      dxz     :     0.029497
      dyz     :     0.023594
      dx2y2   :     0.027648
      dxy     :     0.043528
      f0      :     0.000817  f :     0.009503
      f+1     :     0.000972
      f-1     :     0.001334
      f+2     :     0.000996
      f-2     :     0.001712
      f+3     :     0.001737
      f-3     :     0.001935
  6 H s       :     0.779575  s :     0.779575
      pz      :     0.013366  p :     0.024677
      px      :     0.006452
      py      :     0.004859
  7 C s       :     3.274639  s :     3.274639
      pz      :     0.839402  p :     2.487061
      px      :     0.956063
      py      :     0.691597
      dz2     :     0.036947  d :     0.144352
      dxz     :     0.023252
      dyz     :     0.045077
      dx2y2   :     0.018133
      dxy     :     0.020943
      f0      :     0.001328  f :     0.009963
      f+1     :     0.000886
      f-1     :     0.003045
      f+2     :     0.001227
      f-2     :     0.001289
      f+3     :     0.001255
      f-3     :     0.000934
  8 C s       :     3.204386  s :     3.204386
      pz      :     0.947606  p :     2.913871
      px      :     0.916973
      py      :     1.049292
      dz2     :     0.021960  d :     0.096273
      dxz     :     0.014545
      dyz     :     0.033155
      dx2y2   :     0.013480
      dxy     :     0.013133
      f0      :     0.001130  f :     0.007131
      f+1     :     0.000900
      f-1     :     0.001769
      f+2     :     0.001038
      f-2     :     0.000601
      f+3     :     0.000856
      f-3     :     0.000836
  9 H s       :     0.799774  s :     0.799774
      pz      :     0.008281  p :     0.026452
      px      :     0.004322
      py      :     0.013849
 10 C s       :     3.230791  s :     3.230791
      pz      :     0.974370  p :     2.856965
      px      :     0.957319
      py      :     0.925275
      dz2     :     0.025653  d :     0.094518
      dxz     :     0.008214
      dyz     :     0.022640
      dx2y2   :     0.017051
      dxy     :     0.020961
      f0      :     0.000633  f :     0.007237
      f+1     :     0.000442
      f-1     :     0.001884
      f+2     :     0.000931
      f-2     :     0.001055
      f+3     :     0.001315
      f-3     :     0.000978
 11 H s       :     0.825992  s :     0.825992
      pz      :     0.013125  p :     0.022100
      px      :     0.005372
      py      :     0.003603
 12 C s       :     3.180839  s :     3.180839
      pz      :     0.934868  p :     2.845856
      px      :     0.941651
      py      :     0.969337
      dz2     :     0.024118  d :     0.094384
      dxz     :     0.016505
      dyz     :     0.031012
      dx2y2   :     0.010599
      dxy     :     0.012149
      f0      :     0.001134  f :     0.007161
      f+1     :     0.000832
      f-1     :     0.001895
      f+2     :     0.000916
      f-2     :     0.000888
      f+3     :     0.000912
      f-3     :     0.000584
 13 H s       :     0.817691  s :     0.817691
      pz      :     0.005453  p :     0.021979
      px      :     0.004895
      py      :     0.011630
 14 C s       :     3.202122  s :     3.202122
      pz      :     0.940415  p :     2.873720
      px      :     0.965116
      py      :     0.968189
      dz2     :     0.020898  d :     0.093498
      dxz     :     0.014860
      dyz     :     0.033437
      dx2y2   :     0.012458
      dxy     :     0.011844
      f0      :     0.001084  f :     0.007206
      f+1     :     0.000899
      f-1     :     0.001800
      f+2     :     0.001101
      f-2     :     0.000630
      f+3     :     0.000829
      f-3     :     0.000863
 15 H s       :     0.819215  s :     0.819215
      pz      :     0.006671  p :     0.022085
      px      :     0.004568
      py      :     0.010846
 16 C s       :     3.234839  s :     3.234839
      pz      :     0.981845  p :     2.862947
      px      :     0.947754
      py      :     0.933348
      dz2     :     0.025043  d :     0.099146
      dxz     :     0.008817
      dyz     :     0.023906
      dx2y2   :     0.017142
      dxy     :     0.024238
      f0      :     0.000614  f :     0.007411
      f+1     :     0.000470
      f-1     :     0.001880
      f+2     :     0.000977
      f-2     :     0.001110
      f+3     :     0.001343
      f-3     :     0.001017
 17 H s       :     0.817632  s :     0.817632
      pz      :     0.013181  p :     0.022309
      px      :     0.005440
      py      :     0.003688
 18 C s       :     3.054535  s :     3.054535
      pz      :     0.871287  p :     2.576777
      px      :     0.827007
      py      :     0.878483
      dz2     :     0.040249  d :     0.212650
      dxz     :     0.045341
      dyz     :     0.045311
      dx2y2   :     0.039349
      dxy     :     0.042401
      f0      :     0.000958  f :     0.013209
      f+1     :     0.002206
      f-1     :     0.001974
      f+2     :     0.002481
      f-2     :     0.002374
      f+3     :     0.001520
      f-3     :     0.001697
 19 C s       :     3.277283  s :     3.277283
      pz      :     1.045252  p :     3.099791
      px      :     1.055590
      py      :     0.998949
      dz2     :     0.005886  d :     0.057448
      dxz     :     0.014510
      dyz     :     0.015539
      dx2y2   :     0.008447
      dxy     :     0.013067
      f0      :     0.000086  f :     0.003556
      f+1     :     0.000260
      f-1     :     0.000498
      f+2     :     0.000628
      f-2     :     0.001488
      f+3     :     0.000181
      f-3     :     0.000414
 20 H s       :     0.826055  s :     0.826055
      pz      :     0.007629  p :     0.020888
      px      :     0.007006
      py      :     0.006253
 21 H s       :     0.827405  s :     0.827405
      pz      :     0.006946  p :     0.021415
      px      :     0.009031
      py      :     0.005438
 22 H s       :     0.829460  s :     0.829460
      pz      :     0.006956  p :     0.020881
      px      :     0.005696
      py      :     0.008229
 23 C s       :     3.262812  s :     3.262812
      pz      :     1.022971  p :     3.105012
      px      :     1.062771
      py      :     1.019271
      dz2     :     0.007741  d :     0.055678
      dxz     :     0.015886
      dyz     :     0.012186
      dx2y2   :     0.006179
      dxy     :     0.013685
      f0      :     0.000218  f :     0.003443
      f+1     :     0.000178
      f-1     :     0.000480
      f+2     :     0.000664
      f-2     :     0.001484
      f+3     :     0.000144
      f-3     :     0.000275
 24 H s       :     0.833549  s :     0.833549
      pz      :     0.006377  p :     0.021834
      px      :     0.006757
      py      :     0.008700
 25 H s       :     0.829533  s :     0.829533
      pz      :     0.006877  p :     0.021211
      px      :     0.008184
      py      :     0.006150
 26 H s       :     0.849670  s :     0.849670
      pz      :     0.007747  p :     0.021369
      px      :     0.007926
      py      :     0.005696
 27 C s       :     3.268758  s :     3.268758
      pz      :     1.023880  p :     3.093139
      px      :     1.017892
      py      :     1.051367
      dz2     :     0.006182  d :     0.056015
      dxz     :     0.013019
      dyz     :     0.016083
      dx2y2   :     0.008107
      dxy     :     0.012624
      f0      :     0.000156  f :     0.003445
      f+1     :     0.000375
      f-1     :     0.000249
      f+2     :     0.000745
      f-2     :     0.001424
      f+3     :     0.000317
      f-3     :     0.000178
 28 H s       :     0.831897  s :     0.831897
      pz      :     0.006224  p :     0.021289
      px      :     0.009019
      py      :     0.006045
 29 H s       :     0.834331  s :     0.834331
      pz      :     0.006905  p :     0.021781
      px      :     0.006221
      py      :     0.008656
 30 H s       :     0.841523  s :     0.841523
      pz      :     0.007824  p :     0.021058
      px      :     0.005775
      py      :     0.007459
 31 C s       :     3.092274  s :     3.092274
      pz      :     0.938724  p :     2.718653
      px      :     0.837266
      py      :     0.942663
      dz2     :     0.030032  d :     0.149309
      dxz     :     0.043293
      dyz     :     0.019955
      dx2y2   :     0.021068
      dxy     :     0.034961
      f0      :     0.001621  f :     0.011792
      f+1     :     0.001707
      f-1     :     0.001003
      f+2     :     0.002295
      f-2     :     0.001855
      f+3     :     0.001295
      f-3     :     0.002017
 32 C s       :     3.374686  s :     3.374686
      pz      :     0.833741  p :     2.495154
      px      :     0.809642
      py      :     0.851771
      dz2     :     0.029820  d :     0.132318
      dxz     :     0.029075
      dyz     :     0.018003
      dx2y2   :     0.027511
      dxy     :     0.027909
      f0      :     0.001190  f :     0.009401
      f+1     :     0.001416
      f-1     :     0.001113
      f+2     :     0.002047
      f-2     :     0.001009
      f+3     :     0.000998
      f-3     :     0.001629
 33 C s       :     3.183013  s :     3.183013
      pz      :     0.973056  p :     2.846150
      px      :     0.945838
      py      :     0.927255
      dz2     :     0.024790  d :     0.092792
      dxz     :     0.019942
      dyz     :     0.015856
      dx2y2   :     0.019968
      dxy     :     0.012236
      f0      :     0.001200  f :     0.007492
      f+1     :     0.000985
      f-1     :     0.001185
      f+2     :     0.001707
      f-2     :     0.000992
      f+3     :     0.000826
      f-3     :     0.000597
 34 H s       :     0.816942  s :     0.816942
      pz      :     0.005251  p :     0.024529
      px      :     0.014628
      py      :     0.004650
 35 C s       :     3.240062  s :     3.240062
      pz      :     0.959630  p :     2.863636
      px      :     0.956109
      py      :     0.947898
      dz2     :     0.016591  d :     0.096211
      dxz     :     0.030465
      dyz     :     0.011150
      dx2y2   :     0.015033
      dxy     :     0.022972
      f0      :     0.001273  f :     0.007238
      f+1     :     0.000873
      f-1     :     0.000671
      f+2     :     0.001514
      f-2     :     0.001029
      f+3     :     0.000603
      f-3     :     0.001275
 36 H s       :     0.818142  s :     0.818142
      pz      :     0.006965  p :     0.021969
      px      :     0.007649
      py      :     0.007355
 37 C s       :     3.167310  s :     3.167310
      pz      :     0.946283  p :     2.852059
      px      :     0.940841
      py      :     0.964935
      dz2     :     0.017725  d :     0.092162
      dxz     :     0.023022
      dyz     :     0.009459
      dx2y2   :     0.020027
      dxy     :     0.021928
      f0      :     0.000514  f :     0.007281
      f+1     :     0.001221
      f-1     :     0.000984
      f+2     :     0.001551
      f-2     :     0.000796
      f+3     :     0.000832
      f-3     :     0.001383
 38 H s       :     0.814146  s :     0.814146
      pz      :     0.010630  p :     0.022099
      px      :     0.005096
      py      :     0.006373
 39 C s       :     3.361295  s :     3.361295
      pz      :     0.933462  p :     2.797340
      px      :     0.969595
      py      :     0.894283
      dz2     :     0.027224  d :     0.099877
      dxz     :     0.018367
      dyz     :     0.017836
      dx2y2   :     0.021929
      dxy     :     0.014520
      f0      :     0.001272  f :     0.007757
      f+1     :     0.001065
      f-1     :     0.001186
      f+2     :     0.001757
      f-2     :     0.000941
      f+3     :     0.000977
      f-3     :     0.000559
 40 H s       :     0.807389  s :     0.807389
      pz      :     0.004830  p :     0.024152
      px      :     0.014509
      py      :     0.004813
 41 C s       :     2.936677  s :     2.936677
      pz      :     0.878928  p :     2.706720
      px      :     0.915939
      py      :     0.911854
      dz2     :     0.034543  d :     0.186110
      dxz     :     0.039699
      dyz     :     0.037272
      dx2y2   :     0.038503
      dxy     :     0.036094
      f0      :     0.001874  f :     0.010118
      f+1     :     0.001131
      f-1     :     0.001203
      f+2     :     0.002101
      f-2     :     0.000837
      f+3     :     0.001297
      f-3     :     0.001675
 42 C s       :     3.299886  s :     3.299886
      pz      :     1.096292  p :     3.092675
      px      :     0.920362
      py      :     1.076021
      dz2     :     0.009161  d :     0.062353
      dxz     :     0.017972
      dyz     :     0.007855
      dx2y2   :     0.009173
      dxy     :     0.018192
      f0      :     0.000335  f :     0.003591
      f+1     :     0.000464
      f-1     :     0.000704
      f+2     :     0.000528
      f-2     :     0.000006
      f+3     :     0.000724
      f-3     :     0.000831
 43 H s       :     0.826845  s :     0.826845
      pz      :     0.009961  p :     0.020795
      px      :     0.005313
      py      :     0.005521
 44 H s       :     0.827103  s :     0.827103
      pz      :     0.009034  p :     0.021534
      px      :     0.005966
      py      :     0.006534
 45 H s       :     0.829003  s :     0.829003
      pz      :     0.004536  p :     0.021418
      px      :     0.005501
      py      :     0.011381
 46 C s       :     3.261562  s :     3.261562
      pz      :     0.973176  p :     3.091466
      px      :     1.072918
      py      :     1.045373
      dz2     :     0.015773  d :     0.058060
      dxz     :     0.014537
      dyz     :     0.008558
      dx2y2   :     0.015471
      dxy     :     0.003722
      f0      :     0.000607  f :     0.003345
      f+1     :     0.000570
      f-1     :     0.000692
      f+2     :     0.000523
      f-2     :     0.000341
      f+3     :     0.000383
      f-3     :     0.000230
 47 H s       :     0.836550  s :     0.836550
      pz      :     0.004307  p :     0.021147
      px      :     0.004806
      py      :     0.012034
 48 H s       :     0.839264  s :     0.839264
      pz      :     0.009503  p :     0.021354
      px      :     0.006520
      py      :     0.005332
 49 H s       :     0.858723  s :     0.858723
      pz      :     0.005068  p :     0.023275
      px      :     0.013488
      py      :     0.004720
 50 C s       :     3.273078  s :     3.273078
      pz      :     1.091238  p :     3.135729
      px      :     1.086938
      py      :     0.957553
      dz2     :     0.006801  d :     0.058150
      dxz     :     0.006179
      dyz     :     0.020158
      dx2y2   :     0.010801
      dxy     :     0.014210
      f0      :     0.000404  f :     0.003299
      f+1     :     0.000172
      f-1     :     0.000589
      f+2     :     0.000724
      f-2     :     0.000076
      f+3     :     0.000705
      f-3     :     0.000629
 51 H s       :     0.883643  s :     0.883643
      pz      :     0.006734  p :     0.024921
      px      :     0.012961
      py      :     0.005226
 52 H s       :     0.828395  s :     0.828395
      pz      :     0.008050  p :     0.021786
      px      :     0.007758
      py      :     0.005977
 53 H s       :     0.820962  s :     0.820962
      pz      :     0.010263  p :     0.021281
      px      :     0.004502
      py      :     0.006515
 54 C s       :     2.960474  s :     2.960474
      pz      :     0.740709  p :     2.287074
      px      :     0.739151
      py      :     0.807213
      dz2     :     0.058509  d :     0.256126
      dxz     :     0.038321
      dyz     :     0.062580
      dx2y2   :     0.043491
      dxy     :     0.053225
      f0      :     0.003783  f :     0.021730
      f+1     :     0.003159
      f-1     :     0.002302
      f+2     :     0.004316
      f-2     :     0.003980
      f+3     :     0.001732
      f-3     :     0.002457
 55 C s       :     3.351172  s :     3.351172
      pz      :     0.851932  p :     2.495759
      px      :     0.877775
      py      :     0.766051
      dz2     :     0.039679  d :     0.134409
      dxz     :     0.025148
      dyz     :     0.030693
      dx2y2   :     0.018089
      dxy     :     0.020799
      f0      :     0.002314  f :     0.009995
      f+1     :     0.001011
      f-1     :     0.001283
      f+2     :     0.001350
      f-2     :     0.001816
      f+3     :     0.001086
      f-3     :     0.001134
 56 C s       :     3.309085  s :     3.309085
      pz      :     0.964921  p :     2.863673
      px      :     0.950132
      py      :     0.948620
      dz2     :     0.017062  d :     0.096999
      dxz     :     0.013251
      dyz     :     0.033375
      dx2y2   :     0.020068
      dxy     :     0.013243
      f0      :     0.001401  f :     0.007427
      f+1     :     0.000625
      f-1     :     0.001029
      f+2     :     0.001096
      f-2     :     0.001154
      f+3     :     0.000598
      f-3     :     0.001525
 57 H s       :     0.814727  s :     0.814727
      pz      :     0.010549  p :     0.022279
      px      :     0.004217
      py      :     0.007513
 58 C s       :     3.187661  s :     3.187661
      pz      :     0.968950  p :     2.867982
      px      :     0.966066
      py      :     0.932966
      dz2     :     0.018981  d :     0.093638
      dxz     :     0.017279
      dyz     :     0.025382
      dx2y2   :     0.017498
      dxy     :     0.014498
      f0      :     0.001371  f :     0.007242
      f+1     :     0.000906
      f-1     :     0.000676
      f+2     :     0.000665
      f-2     :     0.001516
      f+3     :     0.000595
      f-3     :     0.001512
 59 H s       :     0.815408  s :     0.815408
      pz      :     0.010835  p :     0.022142
      px      :     0.006693
      py      :     0.004613
 60 C s       :     3.190472  s :     3.190472
      pz      :     0.922989  p :     2.844778
      px      :     0.938488
      py      :     0.983301
      dz2     :     0.032109  d :     0.095004
      dxz     :     0.019669
      dyz     :     0.020241
      dx2y2   :     0.009733
      dxy     :     0.013252
      f0      :     0.001683  f :     0.007162
      f+1     :     0.000910
      f-1     :     0.001005
      f+2     :     0.001084
      f-2     :     0.001315
      f+3     :     0.000753
      f-3     :     0.000411
 61 H s       :     0.815072  s :     0.815072
      pz      :     0.003687  p :     0.022001
      px      :     0.006545
      py      :     0.011769
 62 C s       :     3.179494  s :     3.179494
      pz      :     0.969738  p :     2.852157
      px      :     0.948995
      py      :     0.933424
      dz2     :     0.018161  d :     0.093663
      dxz     :     0.013091
      dyz     :     0.030766
      dx2y2   :     0.017781
      dxy     :     0.013865
      f0      :     0.001388  f :     0.007231
      f+1     :     0.000623
      f-1     :     0.000980
      f+2     :     0.001041
      f-2     :     0.001131
      f+3     :     0.000577
      f-3     :     0.001491
 63 H s       :     0.811536  s :     0.811536
      pz      :     0.010486  p :     0.022143
      px      :     0.004217
      py      :     0.007440
 64 C s       :     3.207536  s :     3.207536
      pz      :     0.971962  p :     2.874293
      px      :     0.972385
      py      :     0.929945
      dz2     :     0.018411  d :     0.099147
      dxz     :     0.018771
      dyz     :     0.026896
      dx2y2   :     0.016813
      dxy     :     0.018256
      f0      :     0.001311  f :     0.007385
      f+1     :     0.000884
      f-1     :     0.000718
      f+2     :     0.000697
      f-2     :     0.001576
      f+3     :     0.000644
      f-3     :     0.001556
 65 H s       :     0.784468  s :     0.784468
      pz      :     0.011779  p :     0.023766
      px      :     0.006801
      py      :     0.005186
 66 H s       :     0.774091  s :     0.774091
      pz      :     0.024123  p :     0.042194
      px      :     0.008662
      py      :     0.009409
 67 O s       :     3.851929  s :     3.851929
      pz      :     1.340676  p :     4.723056
      px      :     1.656826
      py      :     1.725554
      dz2     :     0.009104  d :     0.025281
      dxz     :     0.007690
      dyz     :     0.006521
      dx2y2   :     0.000975
      dxy     :     0.000991
      f0      :     0.000584  f :     0.001677
      f+1     :     0.000446
      f-1     :     0.000412
      f+2     :     0.000106
      f-2     :     0.000104
      f+3     :     0.000011
      f-3     :     0.000014
 68 C s       :     3.066721  s :     3.066721
      pz      :     0.739718  p :     2.260382
      px      :     0.752965
      py      :     0.767699
      dz2     :     0.065049  d :     0.260063
      dxz     :     0.064823
      dyz     :     0.068533
      dx2y2   :     0.031873
      dxy     :     0.029785
      f0      :     0.004340  f :     0.025834
      f+1     :     0.004269
      f-1     :     0.007567
      f+2     :     0.003233
      f-2     :     0.003000
      f+3     :     0.001645
      f-3     :     0.001781
 69 C s       :     3.215393  s :     3.215393
      pz      :     0.782453  p :     2.470450
      px      :     0.859316
      py      :     0.828682
      dz2     :     0.030186  d :     0.130728
      dxz     :     0.020324
      dyz     :     0.032948
      dx2y2   :     0.021139
      dxy     :     0.026131
      f0      :     0.001285  f :     0.009886
      f+1     :     0.001004
      f-1     :     0.001948
      f+2     :     0.001347
      f-2     :     0.001885
      f+3     :     0.001300
      f-3     :     0.001117
 70 C s       :     3.244794  s :     3.244794
      pz      :     0.940914  p :     2.886949
      px      :     0.962313
      py      :     0.983722
      dz2     :     0.020232  d :     0.099484
      dxz     :     0.019045
      dyz     :     0.024032
      dx2y2   :     0.023178
      dxy     :     0.012998
      f0      :     0.001171  f :     0.007279
      f+1     :     0.000968
      f-1     :     0.000852
      f+2     :     0.001179
      f-2     :     0.001314
      f+3     :     0.000941
      f-3     :     0.000856
 71 H s       :     0.833977  s :     0.833977
      pz      :     0.006165  p :     0.022651
      px      :     0.004731
      py      :     0.011755
 72 C s       :     3.185420  s :     3.185420
      pz      :     0.975588  p :     2.869533
      px      :     0.958529
      py      :     0.935416
      dz2     :     0.017452  d :     0.094524
      dxz     :     0.015857
      dyz     :     0.017685
      dx2y2   :     0.022672
      dxy     :     0.020858
      f0      :     0.000306  f :     0.007199
      f+1     :     0.000956
      f-1     :     0.001421
      f+2     :     0.000897
      f-2     :     0.001314
      f+3     :     0.001295
      f-3     :     0.001010
 73 H s       :     0.823142  s :     0.823142
      pz      :     0.010869  p :     0.022020
      px      :     0.006773
      py      :     0.004378
 74 C s       :     3.176971  s :     3.176971
      pz      :     0.938498  p :     2.860641
      px      :     0.967982
      py      :     0.954161
      dz2     :     0.022831  d :     0.094100
      dxz     :     0.013663
      dyz     :     0.024472
      dx2y2   :     0.012345
      dxy     :     0.020788
      f0      :     0.001102  f :     0.007166
      f+1     :     0.000588
      f-1     :     0.001396
      f+2     :     0.001034
      f-2     :     0.001458
      f+3     :     0.000797
      f-3     :     0.000791
 75 H s       :     0.820856  s :     0.820856
      pz      :     0.005164  p :     0.021966
      px      :     0.008966
      py      :     0.007836
 76 C s       :     3.218476  s :     3.218476
      pz      :     0.949165  p :     2.871502
      px      :     0.948970
      py      :     0.973367
      dz2     :     0.019298  d :     0.093830
      dxz     :     0.018415
      dyz     :     0.021599
      dx2y2   :     0.022289
      dxy     :     0.012229
      f0      :     0.001163  f :     0.007185
      f+1     :     0.000960
      f-1     :     0.000838
      f+2     :     0.001228
      f-2     :     0.001261
      f+3     :     0.000889
      f-3     :     0.000846
 77 H s       :     0.826218  s :     0.826218
      pz      :     0.006288  p :     0.022027
      px      :     0.004424
      py      :     0.011314
 78 C s       :     3.207321  s :     3.207321
      pz      :     0.955589  p :     2.869758
      px      :     0.972117
      py      :     0.942052
      dz2     :     0.019686  d :     0.100858
      dxz     :     0.017227
      dyz     :     0.018831
      dx2y2   :     0.023939
      dxy     :     0.021176
      f0      :     0.000305  f :     0.007305
      f+1     :     0.000949
      f-1     :     0.001437
      f+2     :     0.000922
      f-2     :     0.001279
      f+3     :     0.001313
      f-3     :     0.001100
 79 H s       :     0.836756  s :     0.836756
      pz      :     0.011552  p :     0.023088
      px      :     0.007069
      py      :     0.004467
 80 O s       :     3.845884  s :     3.845884
      pz      :     1.646339  p :     4.765528
      px      :     1.628098
      py      :     1.491090
      dz2     :     0.005050  d :     0.026228
      dxz     :     0.004606
      dyz     :     0.007210
      dx2y2   :     0.005090
      dxy     :     0.004272
      f0      :     0.000202  f :     0.001670
      f+1     :     0.000138
      f-1     :     0.000367
      f+2     :     0.000348
      f-2     :     0.000333
      f+3     :     0.000120
      f-3     :     0.000162
 81 H s       :     0.672200  s :     0.672200
      pz      :     0.009284  p :     0.039847
      px      :     0.008328
      py      :     0.022236


                     *******************************
                     * LOEWDIN POPULATION ANALYSIS *
                     *******************************

----------------------
LOEWDIN ATOMIC CHARGES
----------------------
   0 O :    0.074599
   1 O :    0.165688
   2 N :    0.230232
   3 N :    0.346001
   4 C :   -0.428994
   5 C :   -0.133435
   6 H :    0.197453
   7 C :   -0.155462
   8 C :   -0.112485
   9 H :    0.157591
  10 C :   -0.138544
  11 H :    0.157750
  12 C :   -0.132220
  13 H :    0.157301
  14 C :   -0.140294
  15 H :    0.157692
  16 C :   -0.096460
  17 H :    0.164802
  18 C :   -0.383345
  19 C :   -0.263392
  20 H :    0.133051
  21 H :    0.137714
  22 H :    0.132305
  23 C :   -0.265853
  24 H :    0.127207
  25 H :    0.135202
  26 H :    0.127229
  27 C :   -0.263186
  28 H :    0.135680
  29 H :    0.127458
  30 H :    0.130626
  31 C :   -0.105578
  32 C :   -0.047391
  33 C :   -0.095951
  34 H :    0.168952
  35 C :   -0.128209
  36 H :    0.160268
  37 C :   -0.135079
  38 H :    0.160851
  39 C :   -0.104427
  40 H :    0.169257
  41 C :   -0.310165
  42 C :   -0.266598
  43 H :    0.131057
  44 H :    0.134524
  45 H :    0.128265
  46 C :   -0.250491
  47 H :    0.132015
  48 H :    0.135014
  49 H :    0.127627
  50 C :   -0.258005
  51 H :    0.119807
  52 H :    0.136591
  53 H :    0.136146
  54 C :   -0.308741
  55 C :   -0.140188
  56 C :   -0.086918
  57 H :    0.166724
  58 C :   -0.134484
  59 H :    0.159712
  60 C :   -0.123183
  61 H :    0.159206
  62 C :   -0.133513
  63 H :    0.159676
  64 C :   -0.104271
  65 H :    0.157590
  66 H :    0.235402
  67 O :   -0.072682
  68 C :   -0.620620
  69 C :   -0.139107
  70 C :   -0.114259
  71 H :    0.154734
  72 C :   -0.152198
  73 H :    0.154319
  74 C :   -0.146874
  75 H :    0.154449
  76 C :   -0.152334
  77 H :    0.154150
  78 C :   -0.111008
  79 H :    0.157524
  80 O :   -0.112568
  81 H :    0.219068

-------------------------------
LOEWDIN REDUCED ORBITAL CHARGES
-------------------------------
  0 O s       :     3.383821  s :     3.383821
      pz      :     1.477101  p :     4.468090
      px      :     1.515320
      py      :     1.475669
      dz2     :     0.008513  d :     0.067644
      dxz     :     0.002106
      dyz     :     0.017419
      dx2y2   :     0.022739
      dxy     :     0.016867
      f0      :     0.000523  f :     0.005845
      f+1     :     0.000078
      f-1     :     0.001041
      f+2     :     0.001079
      f-2     :     0.000252
      f+3     :     0.001414
      f-3     :     0.001458
  1 O s       :     3.376584  s :     3.376584
      pz      :     1.440442  p :     4.380858
      px      :     1.367686
      py      :     1.572730
      dz2     :     0.015755  d :     0.070415
      dxz     :     0.022904
      dyz     :     0.013095
      dx2y2   :     0.008450
      dxy     :     0.010211
      f0      :     0.000813  f :     0.006456
      f+1     :     0.001804
      f-1     :     0.000563
      f+2     :     0.001214
      f-2     :     0.001349
      f+3     :     0.000338
      f-3     :     0.000375
  2 N s       :     2.909906  s :     2.909906
      pz      :     1.266173  p :     3.626189
      px      :     1.226220
      py      :     1.133796
      dz2     :     0.036352  d :     0.219005
      dxz     :     0.045474
      dyz     :     0.033507
      dx2y2   :     0.063509
      dxy     :     0.040162
      f0      :     0.001456  f :     0.014667
      f+1     :     0.002229
      f-1     :     0.001800
      f+2     :     0.002808
      f-2     :     0.002287
      f+3     :     0.002227
      f-3     :     0.001861
  3 N s       :     2.898738  s :     2.898738
      pz      :     1.162877  p :     3.469832
      px      :     1.149034
      py      :     1.157921
      dz2     :     0.040345  d :     0.268322
      dxz     :     0.055236
      dyz     :     0.059950
      dx2y2   :     0.050122
      dxy     :     0.062669
      f0      :     0.001496  f :     0.017107
      f+1     :     0.002773
      f-1     :     0.002395
      f+2     :     0.002409
      f-2     :     0.002479
      f+3     :     0.002999
      f-3     :     0.002555
  4 C s       :     2.725461  s :     2.725461
      pz      :     0.832559  p :     2.664836
      px      :     0.867821
      py      :     0.964457
      dz2     :     0.153495  d :     0.904207
      dxz     :     0.081454
      dyz     :     0.227650
      dx2y2   :     0.179411
      dxy     :     0.262198
      f0      :     0.014653  f :     0.134490
      f+1     :     0.010657
      f-1     :     0.018451
      f+2     :     0.024678
      f-2     :     0.013525
      f+3     :     0.033558
      f-3     :     0.018967
  5 C s       :     2.728927  s :     2.728927
      pz      :     1.021333  p :     2.836363
      px      :     0.859346
      py      :     0.955684
      dz2     :     0.080157  d :     0.509317
      dxz     :     0.092782
      dyz     :     0.093579
      dx2y2   :     0.094688
      dxy     :     0.148112
      f0      :     0.005645  f :     0.058828
      f+1     :     0.006878
      f-1     :     0.008558
      f+2     :     0.005980
      f-2     :     0.008220
      f+3     :     0.011259
      f-3     :     0.012287
  6 H s       :     0.738114  s :     0.738114
      pz      :     0.034469  p :     0.064433
      px      :     0.017086
      py      :     0.012879
  7 C s       :     2.697713  s :     2.697713
      pz      :     1.027022  p :     2.875196
      px      :     0.884226
      py      :     0.963948
      dz2     :     0.130551  d :     0.524213
      dxz     :     0.077920
      dyz     :     0.172196
      dx2y2   :     0.072781
      dxy     :     0.070765
      f0      :     0.007545  f :     0.058340
      f+1     :     0.005370
      f-1     :     0.020021
      f+2     :     0.006308
      f-2     :     0.007898
      f+3     :     0.005467
      f-3     :     0.005731
  8 C s       :     2.758210  s :     2.758210
      pz      :     1.018023  p :     2.919700
      px      :     0.871657
      py      :     1.030020
      dz2     :     0.091768  d :     0.391198
      dxz     :     0.059167
      dyz     :     0.142692
      dx2y2   :     0.055985
      dxy     :     0.041586
      f0      :     0.007587  f :     0.043378
      f+1     :     0.005984
      f-1     :     0.012290
      f+2     :     0.004698
      f-2     :     0.004193
      f+3     :     0.003856
      f-3     :     0.004768
  9 H s       :     0.773094  s :     0.773094
      pz      :     0.021876  p :     0.069315
      px      :     0.012687
      py      :     0.034751
 10 C s       :     2.763542  s :     2.763542
      pz      :     0.987094  p :     2.941920
      px      :     0.889223
      py      :     1.065603
      dz2     :     0.107177  d :     0.389739
      dxz     :     0.026549
      dyz     :     0.101769
      dx2y2   :     0.077752
      dxy     :     0.076493
      f0      :     0.003587  f :     0.043343
      f+1     :     0.001585
      f-1     :     0.013709
      f+2     :     0.006057
      f-2     :     0.007473
      f+3     :     0.004561
      f-3     :     0.006371
 11 H s       :     0.781852  s :     0.781852
      pz      :     0.034585  p :     0.060398
      px      :     0.015092
      py      :     0.010721
 12 C s       :     2.766004  s :     2.766004
      pz      :     1.040736  p :     2.930492
      px      :     0.877781
      py      :     1.011975
      dz2     :     0.104593  d :     0.392309
      dxz     :     0.063162
      dyz     :     0.134649
      dx2y2   :     0.048708
      dxy     :     0.041197
      f0      :     0.007088  f :     0.043415
      f+1     :     0.005136
      f-1     :     0.013569
      f+2     :     0.004940
      f-2     :     0.005422
      f+3     :     0.003584
      f-3     :     0.003676
 13 H s       :     0.782502  s :     0.782502
      pz      :     0.015425  p :     0.060197
      px      :     0.013775
      py      :     0.030997
 14 C s       :     2.763884  s :     2.763884
      pz      :     1.031300  p :     2.945547
      px      :     0.900120
      py      :     1.014126
      dz2     :     0.089281  d :     0.387619
      dxz     :     0.055984
      dyz     :     0.148020
      dx2y2   :     0.053651
      dxy     :     0.040685
      f0      :     0.007214  f :     0.043243
      f+1     :     0.005679
      f-1     :     0.012620
      f+2     :     0.004690
      f-2     :     0.004519
      f+3     :     0.003748
      f-3     :     0.004772
 15 H s       :     0.781862  s :     0.781862
      pz      :     0.018507  p :     0.060447
      px      :     0.013047
      py      :     0.028893
 16 C s       :     2.756950  s :     2.756950
      pz      :     0.979477  p :     2.903643
      px      :     0.874114
      py      :     1.050052
      dz2     :     0.101661  d :     0.392593
      dxz     :     0.029365
      dyz     :     0.102780
      dx2y2   :     0.075492
      dxy     :     0.083295
      f0      :     0.003388  f :     0.043273
      f+1     :     0.001703
      f-1     :     0.013230
      f+2     :     0.006025
      f-2     :     0.007877
      f+3     :     0.004684
      f-3     :     0.006366
 17 H s       :     0.774123  s :     0.774123
      pz      :     0.035168  p :     0.061075
      px      :     0.015334
      py      :     0.010573
 18 C s       :     2.698443  s :     2.698443
      pz      :     0.969850  p :     2.882003
      px      :     0.921276
      py      :     0.990876
      dz2     :     0.114400  d :     0.716942
      dxz     :     0.158441
      dyz     :     0.166513
      dx2y2   :     0.118428
      dxy     :     0.159161
      f0      :     0.009517  f :     0.085957
      f+1     :     0.014158
      f-1     :     0.012815
      f+2     :     0.014002
      f-2     :     0.011257
      f+3     :     0.011553
      f-3     :     0.012655
 19 C s       :     2.827286  s :     2.827286
      pz      :     1.055068  p :     3.152743
      px      :     1.058525
      py      :     1.039150
      dz2     :     0.022234  d :     0.258869
      dxz     :     0.064611
      dyz     :     0.074597
      dx2y2   :     0.033901
      dxy     :     0.063526
      f0      :     0.003346  f :     0.024493
      f+1     :     0.002689
      f-1     :     0.004249
      f+2     :     0.002806
      f-2     :     0.004077
      f+3     :     0.002912
      f-3     :     0.004414
 20 H s       :     0.804248  s :     0.804248
      pz      :     0.022659  p :     0.062701
      px      :     0.022217
      py      :     0.017824
 21 H s       :     0.799670  s :     0.799670
      pz      :     0.019777  p :     0.062615
      px      :     0.025709
      py      :     0.017130
 22 H s       :     0.805041  s :     0.805041
      pz      :     0.022051  p :     0.062654
      px      :     0.017234
      py      :     0.023369
 23 C s       :     2.826131  s :     2.826131
      pz      :     1.046118  p :     3.159416
      px      :     1.064568
      py      :     1.048730
      dz2     :     0.031315  d :     0.256145
      dxz     :     0.071458
      dyz     :     0.061292
      dx2y2   :     0.026532
      dxy     :     0.065549
      f0      :     0.004399  f :     0.024161
      f+1     :     0.002229
      f-1     :     0.003967
      f+2     :     0.003133
      f-2     :     0.004318
      f+3     :     0.002654
      f-3     :     0.003460
 24 H s       :     0.808283  s :     0.808283
      pz      :     0.019900  p :     0.064510
      px      :     0.019597
      py      :     0.025013
 25 H s       :     0.802334  s :     0.802334
      pz      :     0.019609  p :     0.062464
      px      :     0.025442
      py      :     0.017412
 26 H s       :     0.809425  s :     0.809425
      pz      :     0.022279  p :     0.063347
      px      :     0.022894
      py      :     0.018173
 27 C s       :     2.826605  s :     2.826605
      pz      :     1.047884  p :     3.156038
      px      :     1.045191
      py      :     1.062963
      dz2     :     0.024063  d :     0.256389
      dxz     :     0.066025
      dyz     :     0.076568
      dx2y2   :     0.033148
      dxy     :     0.056586
      f0      :     0.003935  f :     0.024154
      f+1     :     0.003368
      f-1     :     0.002433
      f+2     :     0.003736
      f-2     :     0.004128
      f+3     :     0.003953
      f-3     :     0.002602
 28 H s       :     0.801841  s :     0.801841
      pz      :     0.019566  p :     0.062478
      px      :     0.025427
      py      :     0.017485
 29 H s       :     0.808130  s :     0.808130
      pz      :     0.019643  p :     0.064412
      px      :     0.019364
      py      :     0.025406
 30 H s       :     0.806876  s :     0.806876
      pz      :     0.022237  p :     0.062498
      px      :     0.016808
      py      :     0.023453
 31 C s       :     2.705219  s :     2.705219
      pz      :     0.954709  p :     2.792568
      px      :     0.937070
      py      :     0.900790
      dz2     :     0.099934  d :     0.543060
      dxz     :     0.154591
      dyz     :     0.072681
      dx2y2   :     0.090989
      dxy     :     0.124865
      f0      :     0.008842  f :     0.064731
      f+1     :     0.010789
      f-1     :     0.006542
      f+2     :     0.011105
      f-2     :     0.009060
      f+3     :     0.007925
      f-3     :     0.010468
 32 C s       :     2.708533  s :     2.708533
      pz      :     0.921947  p :     2.789945
      px      :     0.986976
      py      :     0.881023
      dz2     :     0.101390  d :     0.495211
      dxz     :     0.124085
      dyz     :     0.066603
      dx2y2   :     0.103043
      dxy     :     0.100090
      f0      :     0.007340  f :     0.053703
      f+1     :     0.008948
      f-1     :     0.005468
      f+2     :     0.010490
      f-2     :     0.006084
      f+3     :     0.005895
      f-3     :     0.009477
 33 C s       :     2.749610  s :     2.749610
      pz      :     0.992653  p :     2.913819
      px      :     0.983706
      py      :     0.937459
      dz2     :     0.097442  d :     0.389835
      dxz     :     0.082674
      dyz     :     0.076804
      dx2y2   :     0.086927
      dxy     :     0.045987
      f0      :     0.005571  f :     0.042687
      f+1     :     0.007049
      f-1     :     0.007059
      f+2     :     0.008110
      f-2     :     0.006363
      f+3     :     0.004285
      f-3     :     0.004250
 34 H s       :     0.766205  s :     0.766205
      pz      :     0.014286  p :     0.064843
      px      :     0.037640
      py      :     0.012917
 35 C s       :     2.761771  s :     2.761771
      pz      :     0.979981  p :     2.924355
      px      :     1.033313
      py      :     0.911061
      dz2     :     0.068772  d :     0.397444
      dxz     :     0.127340
      dyz     :     0.049551
      dx2y2   :     0.061069
      dxy     :     0.090712
      f0      :     0.007369  f :     0.044639
      f+1     :     0.006737
      f-1     :     0.005103
      f+2     :     0.008256
      f-2     :     0.004766
      f+3     :     0.004879
      f-3     :     0.007529
 36 H s       :     0.779639  s :     0.779639
      pz      :     0.019152  p :     0.060093
      px      :     0.020965
      py      :     0.019976
 37 C s       :     2.759798  s :     2.759798
      pz      :     0.960092  p :     2.936938
      px      :     1.049729
      py      :     0.927117
      dz2     :     0.065893  d :     0.393336
      dxz     :     0.108131
      dyz     :     0.042960
      dx2y2   :     0.082735
      dxy     :     0.093616
      f0      :     0.003999  f :     0.045007
      f+1     :     0.008437
      f-1     :     0.004715
      f+2     :     0.008555
      f-2     :     0.005355
      f+3     :     0.005233
      f-3     :     0.008712
 38 H s       :     0.778569  s :     0.778569
      pz      :     0.028342  p :     0.060580
      px      :     0.014589
      py      :     0.017649
 39 C s       :     2.751463  s :     2.751463
      pz      :     0.982250  p :     2.914270
      px      :     0.999891
      py      :     0.932128
      dz2     :     0.108179  d :     0.394029
      dxz     :     0.077152
      dyz     :     0.073685
      dx2y2   :     0.086231
      dxy     :     0.048783
      f0      :     0.006373  f :     0.044665
      f+1     :     0.007569
      f-1     :     0.007198
      f+2     :     0.007747
      f-2     :     0.006663
      f+3     :     0.004992
      f-3     :     0.004124
 40 H s       :     0.765431  s :     0.765431
      pz      :     0.013721  p :     0.065311
      px      :     0.037951
      py      :     0.013639
 41 C s       :     2.685724  s :     2.685724
      pz      :     0.956237  p :     2.918671
      px      :     0.976584
      py      :     0.985850
      dz2     :     0.126537  d :     0.637180
      dxz     :     0.121805
      dyz     :     0.130329
      dx2y2   :     0.146254
      dxy     :     0.112255
      f0      :     0.011812  f :     0.068590
      f+1     :     0.008146
      f-1     :     0.007911
      f+2     :     0.012425
      f-2     :     0.007842
      f+3     :     0.009256
      f-3     :     0.011198
 42 C s       :     2.824676  s :     2.824676
      pz      :     1.071722  p :     3.143092
      px      :     1.002913
      py      :     1.068457
      dz2     :     0.042353  d :     0.274466
      dxz     :     0.071865
      dyz     :     0.034097
      dx2y2   :     0.052046
      dxy     :     0.074105
      f0      :     0.002085  f :     0.024364
      f+1     :     0.003429
      f-1     :     0.002988
      f+2     :     0.003562
      f-2     :     0.002761
      f+3     :     0.003990
      f-3     :     0.005548
 43 H s       :     0.806248  s :     0.806248
      pz      :     0.030139  p :     0.062695
      px      :     0.014851
      py      :     0.017706
 44 H s       :     0.803124  s :     0.803124
      pz      :     0.027143  p :     0.062352
      px      :     0.015737
      py      :     0.019472
 45 H s       :     0.808343  s :     0.808343
      pz      :     0.013865  p :     0.063392
      px      :     0.015174
      py      :     0.034353
 46 C s       :     2.821045  s :     2.821045
      pz      :     1.017638  p :     3.139783
      px      :     1.067163
      py      :     1.054981
      dz2     :     0.069499  d :     0.265332
      dxz     :     0.062296
      dyz     :     0.044118
      dx2y2   :     0.072557
      dxy     :     0.016861
      f0      :     0.004190  f :     0.024331
      f+1     :     0.004202
      f-1     :     0.004540
      f+2     :     0.002718
      f-2     :     0.004591
      f+3     :     0.002441
      f-3     :     0.001649
 47 H s       :     0.805681  s :     0.805681
      pz      :     0.012901  p :     0.062303
      px      :     0.014932
      py      :     0.034470
 48 H s       :     0.802582  s :     0.802582
      pz      :     0.025766  p :     0.062404
      px      :     0.019998
      py      :     0.016640
 49 H s       :     0.805035  s :     0.805035
      pz      :     0.014512  p :     0.067337
      px      :     0.038665
      py      :     0.014160
 50 C s       :     2.817900  s :     2.817900
      pz      :     1.068210  p :     3.148105
      px      :     1.070303
      py      :     1.009592
      dz2     :     0.031457  d :     0.267272
      dxz     :     0.031901
      dyz     :     0.081045
      dx2y2   :     0.063122
      dxy     :     0.059747
      f0      :     0.002872  f :     0.024728
      f+1     :     0.001499
      f-1     :     0.004095
      f+2     :     0.003692
      f-2     :     0.002917
      f+3     :     0.005312
      f-3     :     0.004342
 51 H s       :     0.810305  s :     0.810305
      pz      :     0.018725  p :     0.069887
      px      :     0.036805
      py      :     0.014357
 52 H s       :     0.800564  s :     0.800564
      pz      :     0.023646  p :     0.062845
      px      :     0.023167
      py      :     0.016032
 53 H s       :     0.800733  s :     0.800733
      pz      :     0.031245  p :     0.063121
      px      :     0.014167
      py      :     0.017709
 54 C s       :     2.747939  s :     2.747939
      pz      :     0.840108  p :     2.590844
      px      :     0.835419
      py      :     0.915318
      dz2     :     0.166542  d :     0.841024
      dxz     :     0.155655
      dyz     :     0.211782
      dx2y2   :     0.132001
      dxy     :     0.175043
      f0      :     0.022226  f :     0.128935
      f+1     :     0.019271
      f-1     :     0.014594
      f+2     :     0.023899
      f-2     :     0.023357
      f+3     :     0.011203
      f-3     :     0.014385
 55 C s       :     2.700757  s :     2.700757
      pz      :     1.037897  p :     2.879959
      px      :     0.909470
      py      :     0.932591
      dz2     :     0.147717  d :     0.502295
      dxz     :     0.091362
      dyz     :     0.119908
      dx2y2   :     0.065081
      dxy     :     0.078228
      f0      :     0.012895  f :     0.057176
      f+1     :     0.006314
      f-1     :     0.008776
      f+2     :     0.008479
      f-2     :     0.009974
      f+3     :     0.005705
      f-3     :     0.005032
 56 C s       :     2.756181  s :     2.756181
      pz      :     0.982814  p :     2.897271
      px      :     0.919509
      py      :     0.994948
      dz2     :     0.077197  d :     0.389867
      dxz     :     0.052760
      dyz     :     0.129883
      dx2y2   :     0.070867
      dxy     :     0.059160
      f0      :     0.009449  f :     0.043599
      f+1     :     0.005169
      f-1     :     0.006029
      f+2     :     0.005308
      f-2     :     0.006948
      f+3     :     0.004770
      f-3     :     0.005925
 57 H s       :     0.771946  s :     0.771946
      pz      :     0.028454  p :     0.061330
      px      :     0.012237
      py      :     0.020640
 58 C s       :     2.763331  s :     2.763331
      pz      :     1.000123  p :     2.941488
      px      :     0.920908
      py      :     1.020458
      dz2     :     0.081600  d :     0.386292
      dxz     :     0.067300
      dyz     :     0.107028
      dx2y2   :     0.067180
      dxy     :     0.063185
      f0      :     0.009081  f :     0.043372
      f+1     :     0.004688
      f-1     :     0.006281
      f+2     :     0.004738
      f-2     :     0.007660
      f+3     :     0.004849
      f-3     :     0.006076
 59 H s       :     0.779737  s :     0.779737
      pz      :     0.029004  p :     0.060551
      px      :     0.018360
      py      :     0.013187
 60 C s       :     2.766069  s :     2.766069
      pz      :     1.048404  p :     2.923102
      px      :     0.903718
      py      :     0.970980
      dz2     :     0.132594  d :     0.390714
      dxz     :     0.079130
      dyz     :     0.090803
      dx2y2   :     0.034703
      dxy     :     0.053483
      f0      :     0.009624  f :     0.043297
      f+1     :     0.005833
      f-1     :     0.007622
      f+2     :     0.007474
      f-2     :     0.008066
      f+3     :     0.003174
      f-3     :     0.001505
 61 H s       :     0.780533  s :     0.780533
      pz      :     0.010936  p :     0.060262
      px      :     0.017987
      py      :     0.031339
 62 C s       :     2.762934  s :     2.762934
      pz      :     1.002067  p :     2.939857
      px      :     0.932363
      py      :     1.005427
      dz2     :     0.079233  d :     0.387360
      dxz     :     0.051849
      dyz     :     0.128693
      dx2y2   :     0.065986
      dxy     :     0.061599
      f0      :     0.009283  f :     0.043362
      f+1     :     0.005149
      f-1     :     0.005931
      f+2     :     0.005124
      f-2     :     0.007018
      f+3     :     0.004854
      f-3     :     0.006002
 63 H s       :     0.779728  s :     0.779728
      pz      :     0.028105  p :     0.060597
      px      :     0.012234
      py      :     0.020257
 64 C s       :     2.757676  s :     2.757676
      pz      :     0.991497  p :     2.913644
      px      :     0.904452
      py      :     1.017695
      dz2     :     0.079477  d :     0.389164
      dxz     :     0.067162
      dyz     :     0.109220
      dx2y2   :     0.066033
      dxy     :     0.067271
      f0      :     0.008923  f :     0.043787
      f+1     :     0.004747
      f-1     :     0.006480
      f+2     :     0.004867
      f-2     :     0.007821
      f+3     :     0.004810
      f-3     :     0.006139
 65 H s       :     0.777507  s :     0.777507
      pz      :     0.031334  p :     0.064903
      px      :     0.018991
      py      :     0.014578
 66 H s       :     0.655330  s :     0.655330
      pz      :     0.061228  p :     0.109268
      px      :     0.022734
      py      :     0.025306
 67 O s       :     3.410564  s :     3.410564
      pz      :     1.471609  p :     4.595872
      px      :     1.540177
      py      :     1.584087
      dz2     :     0.024773  d :     0.061025
      dxz     :     0.017534
      dyz     :     0.015089
      dx2y2   :     0.002030
      dxy     :     0.001599
      f0      :     0.001811  f :     0.005220
      f+1     :     0.001478
      f-1     :     0.001269
      f+2     :     0.000340
      f-2     :     0.000278
      f+3     :     0.000024
      f-3     :     0.000019
 68 C s       :     2.755465  s :     2.755465
      pz      :     0.953138  p :     2.682506
      px      :     0.848435
      py      :     0.880933
      dz2     :     0.286229  d :     1.020397
      dxz     :     0.226701
      dyz     :     0.272199
      dx2y2   :     0.109494
      dxy     :     0.125774
      f0      :     0.027360  f :     0.162252
      f+1     :     0.026820
      f-1     :     0.046526
      f+2     :     0.022214
      f-2     :     0.018085
      f+3     :     0.011002
      f-3     :     0.010245
 69 C s       :     2.716822  s :     2.716822
      pz      :     0.977683  p :     2.873897
      px      :     0.915687
      py      :     0.980527
      dz2     :     0.107727  d :     0.493445
      dxz     :     0.083598
      dyz     :     0.121113
      dx2y2   :     0.077213
      dxy     :     0.103794
      f0      :     0.006494  f :     0.054943
      f+1     :     0.006371
      f-1     :     0.011584
      f+2     :     0.008464
      f-2     :     0.007980
      f+3     :     0.007994
      f-3     :     0.006056
 70 C s       :     2.759626  s :     2.759626
      pz      :     0.977867  p :     2.922092
      px      :     0.967654
      py      :     0.976572
      dz2     :     0.076904  d :     0.389524
      dxz     :     0.079267
      dyz     :     0.093906
      dx2y2   :     0.082744
      dxy     :     0.056703
      f0      :     0.006598  f :     0.043016
      f+1     :     0.006447
      f-1     :     0.006575
      f+2     :     0.005919
      f-2     :     0.006397
      f+3     :     0.006136
      f-3     :     0.004944
 71 H s       :     0.783734  s :     0.783734
      pz      :     0.016995  p :     0.061532
      px      :     0.013339
      py      :     0.031199
 72 C s       :     2.765334  s :     2.765334
      pz      :     0.961100  p :     2.952608
      px      :     0.963837
      py      :     1.027671
      dz2     :     0.068005  d :     0.391112
      dxz     :     0.065954
      dyz     :     0.077717
      dx2y2   :     0.089449
      dxy     :     0.089987
      f0      :     0.002615  f :     0.043144
      f+1     :     0.004526
      f-1     :     0.009299
      f+2     :     0.006568
      f-2     :     0.006359
      f+3     :     0.008763
      f-3     :     0.005014
 73 H s       :     0.785472  s :     0.785472
      pz      :     0.028920  p :     0.060210
      px      :     0.018618
      py      :     0.012672
 74 C s       :     2.766808  s :     2.766808
      pz      :     1.002363  p :     2.943718
      px      :     0.940477
      py      :     1.000877
      dz2     :     0.091045  d :     0.393079
      dxz     :     0.062413
      dyz     :     0.103539
      dx2y2   :     0.049395
      dxy     :     0.086688
      f0      :     0.005790  f :     0.043269
      f+1     :     0.005088
      f-1     :     0.009093
      f+2     :     0.007264
      f-2     :     0.006099
      f+3     :     0.005530
      f-3     :     0.004404
 75 H s       :     0.785343  s :     0.785343
      pz      :     0.014631  p :     0.060208
      px      :     0.024176
      py      :     0.021401
 76 C s       :     2.764857  s :     2.764857
      pz      :     0.996724  p :     2.952617
      px      :     0.978136
      py      :     0.977757
      dz2     :     0.076264  d :     0.391630
      dxz     :     0.081001
      dyz     :     0.094376
      dx2y2   :     0.084794
      dxy     :     0.055194
      f0      :     0.006482  f :     0.043230
      f+1     :     0.006353
      f-1     :     0.006694
      f+2     :     0.006155
      f-2     :     0.006576
      f+3     :     0.006052
      f-3     :     0.004918
 77 H s       :     0.785620  s :     0.785620
      pz      :     0.017449  p :     0.060230
      px      :     0.012746
      py      :     0.030035
 78 C s       :     2.758003  s :     2.758003
      pz      :     0.956535  p :     2.919505
      px      :     0.949128
      py      :     1.013842
      dz2     :     0.068668  d :     0.390317
      dxz     :     0.067184
      dyz     :     0.078431
      dx2y2   :     0.088258
      dxy     :     0.087775
      f0      :     0.002639  f :     0.043183
      f+1     :     0.004649
      f-1     :     0.009300
      f+2     :     0.006559
      f-2     :     0.006404
      f+3     :     0.008561
      f-3     :     0.005070
 79 H s       :     0.780016  s :     0.780016
      pz      :     0.030596  p :     0.062460
      px      :     0.019237
      py      :     0.012627
 80 O s       :     3.422524  s :     3.422524
      pz      :     1.595130  p :     4.624190
      px      :     1.532791
      py      :     1.496269
      dz2     :     0.013164  d :     0.060601
      dxz     :     0.008930
      dyz     :     0.018724
      dx2y2   :     0.008603
      dxy     :     0.011179
      f0      :     0.000680  f :     0.005252
      f+1     :     0.000389
      f-1     :     0.001336
      f+2     :     0.000904
      f-2     :     0.001098
      f+3     :     0.000513
      f-3     :     0.000332
 81 H s       :     0.670571  s :     0.670571
      pz      :     0.025942  p :     0.110361
      px      :     0.022707
      py      :     0.061713


                      *****************************
                      * MAYER POPULATION ANALYSIS *
                      *****************************

  NA   - Mulliken gross atomic population
  ZA   - Total nuclear charge
  QA   - Mulliken gross atomic charge
  VA   - Mayer's total valence
  BVA  - Mayer's bonded valence
  FA   - Mayer's free valence

  ATOM       NA         ZA         QA         VA         BVA        FA
  0 O      8.5020     8.0000    -0.5020     2.0189     2.0189    -0.0000
  1 O      8.3141     8.0000    -0.3141     2.1930     2.1930     0.0000
  2 N      7.1771     7.0000    -0.1771     3.2898     3.2898     0.0000
  3 N      6.7306     7.0000     0.2694     3.5511     3.5511     0.0000
  4 C      5.7548     6.0000     0.2452     4.1756     4.1756     0.0000
  5 C      5.9271     6.0000     0.0729     3.6925     3.6925    -0.0000
  6 H      0.8043     1.0000     0.1957     0.9810     0.9810    -0.0000
  7 C      5.9160     6.0000     0.0840     3.6160     3.6160    -0.0000
  8 C      6.2217     6.0000    -0.2217     3.8959     3.8959    -0.0000
  9 H      0.8262     1.0000     0.1738     0.9953     0.9953    -0.0000
 10 C      6.1895     6.0000    -0.1895     3.9301     3.9301     0.0000
 11 H      0.8481     1.0000     0.1519     0.9700     0.9700     0.0000
 12 C      6.1282     6.0000    -0.1282     3.8692     3.8692     0.0000
 13 H      0.8397     1.0000     0.1603     0.9592     0.9592    -0.0000
 14 C      6.1765     6.0000    -0.1765     3.8840     3.8840    -0.0000
 15 H      0.8413     1.0000     0.1587     0.9625     0.9625    -0.0000
 16 C      6.2043     6.0000    -0.2043     3.9677     3.9677    -0.0000
 17 H      0.8399     1.0000     0.1601     0.9698     0.9698    -0.0000
 18 C      5.8572     6.0000     0.1428     3.9257     3.9257    -0.0000
 19 C      6.4381     6.0000    -0.4381     3.8428     3.8428    -0.0000
 20 H      0.8469     1.0000     0.1531     0.9712     0.9712     0.0000
 21 H      0.8488     1.0000     0.1512     0.9744     0.9744     0.0000
 22 H      0.8503     1.0000     0.1497     0.9715     0.9715    -0.0000
 23 C      6.4269     6.0000    -0.4269     3.8591     3.8591     0.0000
 24 H      0.8554     1.0000     0.1446     0.9861     0.9861     0.0000
 25 H      0.8507     1.0000     0.1493     0.9692     0.9692     0.0000
 26 H      0.8710     1.0000     0.1290     1.0031     1.0031     0.0000
 27 C      6.4214     6.0000    -0.4214     3.8413     3.8413    -0.0000
 28 H      0.8532     1.0000     0.1468     0.9716     0.9716    -0.0000
 29 H      0.8561     1.0000     0.1439     0.9880     0.9880    -0.0000
 30 H      0.8626     1.0000     0.1374     0.9782     0.9782    -0.0000
 31 C      5.9720     6.0000     0.0280     3.8715     3.8715    -0.0000
 32 C      6.0116     6.0000    -0.0116     3.7984     3.7984    -0.0000
 33 C      6.1294     6.0000    -0.1294     3.7352     3.7352     0.0000
 34 H      0.8415     1.0000     0.1585     0.9611     0.9611     0.0000
 35 C      6.2071     6.0000    -0.2071     3.9523     3.9523     0.0000
 36 H      0.8401     1.0000     0.1599     0.9616     0.9616     0.0000
 37 C      6.1188     6.0000    -0.1188     3.8353     3.8353     0.0000
 38 H      0.8362     1.0000     0.1638     0.9596     0.9596     0.0000
 39 C      6.2663     6.0000    -0.2663     3.9551     3.9551     0.0000
 40 H      0.8315     1.0000     0.1685     0.9931     0.9931     0.0000
 41 C      5.8396     6.0000     0.1604     3.8631     3.8631    -0.0000
 42 C      6.4585     6.0000    -0.4585     3.8590     3.8590    -0.0000
 43 H      0.8476     1.0000     0.1524     0.9667     0.9667    -0.0000
 44 H      0.8486     1.0000     0.1514     0.9740     0.9740    -0.0000
 45 H      0.8504     1.0000     0.1496     0.9646     0.9646    -0.0000
 46 C      6.4144     6.0000    -0.4144     3.8951     3.8951    -0.0000
 47 H      0.8577     1.0000     0.1423     0.9689     0.9689     0.0000
 48 H      0.8606     1.0000     0.1394     0.9731     0.9731    -0.0000
 49 H      0.8820     1.0000     0.1180     1.0059     1.0059     0.0000
 50 C      6.4703     6.0000    -0.4703     3.9068     3.9068    -0.0000
 51 H      0.9086     1.0000     0.0914     1.0423     1.0423    -0.0000
 52 H      0.8502     1.0000     0.1498     0.9738     0.9738     0.0000
 53 H      0.8422     1.0000     0.1578     0.9521     0.9521    -0.0000
 54 C      5.5254     6.0000     0.4746     3.8891     3.8891    -0.0000
 55 C      5.9913     6.0000     0.0087     3.6733     3.6733    -0.0000
 56 C      6.2772     6.0000    -0.2772     3.9785     3.9785     0.0000
 57 H      0.8370     1.0000     0.1630     0.9727     0.9727    -0.0000
 58 C      6.1565     6.0000    -0.1565     3.8755     3.8755     0.0000
 59 H      0.8375     1.0000     0.1625     0.9613     0.9613     0.0000
 60 C      6.1374     6.0000    -0.1374     3.9051     3.9051     0.0000
 61 H      0.8371     1.0000     0.1629     0.9598     0.9598    -0.0000
 62 C      6.1325     6.0000    -0.1325     3.9038     3.9038     0.0000
 63 H      0.8337     1.0000     0.1663     0.9602     0.9602    -0.0000
 64 C      6.1884     6.0000    -0.1884     3.8657     3.8657     0.0000
 65 H      0.8082     1.0000     0.1918     0.9823     0.9823    -0.0000
 66 H      0.8163     1.0000     0.1837     1.0500     1.0500    -0.0000
 67 O      8.6019     8.0000    -0.6019     1.8213     1.8213     0.0000
 68 C      5.6130     6.0000     0.3870     4.1534     4.1534     0.0000
 69 C      5.8265     6.0000     0.1735     3.5268     3.5268    -0.0000
 70 C      6.2385     6.0000    -0.2385     3.9579     3.9579     0.0000
 71 H      0.8566     1.0000     0.1434     0.9980     0.9980     0.0000
 72 C      6.1567     6.0000    -0.1567     3.8898     3.8898     0.0000
 73 H      0.8452     1.0000     0.1548     0.9618     0.9618     0.0000
 74 C      6.1389     6.0000    -0.1389     3.8749     3.8749    -0.0000
 75 H      0.8428     1.0000     0.1572     0.9594     0.9594    -0.0000
 76 C      6.1910     6.0000    -0.1910     3.9258     3.9258    -0.0000
 77 H      0.8482     1.0000     0.1518     0.9639     0.9639     0.0000
 78 C      6.1852     6.0000    -0.1852     3.9169     3.9169     0.0000
 79 H      0.8598     1.0000     0.1402     0.9699     0.9699     0.0000
 80 O      8.6393     8.0000    -0.6393     1.8189     1.8189     0.0000
 81 H      0.7120     1.0000     0.2880     0.9186     0.9186     0.0000

  Mayer bond orders larger than 0.100000
B(  0-O ,  4-C ) :   1.6650 B(  0-O , 54-C ) :   0.1449 B(  1-O , 54-C ) :   2.0094 
B(  2-N ,  4-C ) :   1.4465 B(  2-N , 18-C ) :   0.8817 B(  2-N , 81-H ) :   0.8824 
B(  3-N ,  5-C ) :   0.9117 B(  3-N , 31-C ) :   0.9366 B(  3-N , 54-C ) :   0.8263 
B(  3-N , 66-H ) :   0.8490 B(  4-C ,  5-C ) :   0.9225 B(  5-C ,  6-H ) :   0.9126 
B(  5-C ,  7-C ) :   0.8305 B(  7-C ,  8-C ) :   1.3068 B(  7-C , 16-C ) :   1.3706 
B(  8-C ,  9-H ) :   0.9217 B(  8-C , 10-C ) :   1.4241 B( 10-C , 11-H ) :   0.9865 
B( 10-C , 12-C ) :   1.3811 B( 12-C , 13-H ) :   0.9735 B( 12-C , 14-C ) :   1.3714 
B( 14-C , 15-H ) :   0.9790 B( 14-C , 16-C ) :   1.4143 B( 16-C , 17-H ) :   0.9656 
B( 18-C , 19-C ) :   0.9584 B( 18-C , 23-C ) :   0.9879 B( 18-C , 27-C ) :   0.9788 
B( 19-C , 20-H ) :   0.9640 B( 19-C , 21-H ) :   0.9659 B( 19-C , 22-H ) :   0.9645 
B( 23-C , 24-H ) :   0.9638 B( 23-C , 25-H ) :   0.9579 B( 23-C , 26-H ) :   0.9578 
B( 27-C , 28-H ) :   0.9617 B( 27-C , 29-H ) :   0.9630 B( 27-C , 30-H ) :   0.9638 
B( 31-C , 32-C ) :   1.3928 B( 31-C , 39-C ) :   1.3461 B( 32-C , 33-C ) :   1.2784 
B( 32-C , 41-C ) :   0.9741 B( 33-C , 34-H ) :   0.9748 B( 33-C , 35-C ) :   1.4057 
B( 35-C , 36-H ) :   0.9833 B( 35-C , 37-C ) :   1.3632 B( 37-C , 38-H ) :   0.9746 
B( 37-C , 39-C ) :   1.3873 B( 39-C , 40-H ) :   0.9736 B( 41-C , 42-C ) :   0.9303 
B( 41-C , 46-C ) :   0.9900 B( 41-C , 50-C ) :   0.9659 B( 42-C , 43-H ) :   0.9730 
B( 42-C , 44-H ) :   0.9623 B( 42-C , 45-H ) :   0.9561 B( 46-C , 47-H ) :   0.9621 
B( 46-C , 48-H ) :   0.9590 B( 46-C , 49-H ) :   0.9492 B( 50-C , 51-H ) :   0.9427 
B( 50-C , 52-H ) :   0.9542 B( 50-C , 53-H ) :   0.9537 B( 54-C , 55-C ) :   0.9027 
B( 55-C , 56-C ) :   1.3538 B( 55-C , 64-C ) :   1.3076 B( 56-C , 57-H ) :   0.9905 
B( 56-C , 58-C ) :   1.4193 B( 58-C , 59-H ) :   0.9752 B( 58-C , 60-C ) :   1.3796 
B( 60-C , 61-H ) :   0.9703 B( 60-C , 62-C ) :   1.3849 B( 62-C , 63-H ) :   0.9664 
B( 62-C , 64-C ) :   1.4370 B( 64-C , 65-H ) :   0.9321 B( 67-O , 68-C ) :   1.5616 
B( 68-C , 69-C ) :   0.9374 B( 68-C , 80-O ) :   1.6474 B( 69-C , 70-C ) :   1.3445 
B( 69-C , 78-C ) :   1.3436 B( 69-C , 80-O ) :  -0.1095 B( 70-C , 71-H ) :   0.9685 
B( 70-C , 72-C ) :   1.4179 B( 72-C , 73-H ) :   0.9756 B( 72-C , 74-C ) :   1.3846 
B( 74-C , 75-H ) :   0.9717 B( 74-C , 76-C ) :   1.3850 B( 76-C , 77-H ) :   0.9832 
B( 76-C , 78-C ) :   1.4248 B( 78-C , 79-H ) :   0.9558 

-------
TIMINGS
-------

Total SCF time: 0 days 0 hours 8 min 9 sec 

Total time                  ....     489.795 sec
Sum of individual times     ....     464.170 sec  ( 94.8%)

Fock matrix formation       ....     414.236 sec  ( 84.6%)
  Split-RI-J                ....      49.727 sec  ( 12.0% of F)
  Chain of spheres X        ....     222.938 sec  ( 53.8% of F)
  XC integration            ....      52.767 sec  ( 12.7% of F)
    Basis function eval.    ....       2.663 sec  (  5.0% of XC)
    Density eval.           ....       9.305 sec  ( 17.6% of XC)
    XC-Functional eval.     ....       0.255 sec  (  0.5% of XC)
    XC-Potential eval.      ....       4.351 sec  (  8.2% of XC)
Diagonalization             ....       6.393 sec  (  1.3%)
Density matrix formation    ....       1.666 sec  (  0.3%)
Population analysis         ....       3.438 sec  (  0.7%)
Initial guess               ....       5.273 sec  (  1.1%)
Orbital Transformation      ....       0.000 sec  (  0.0%)
Orbital Orthonormalization  ....       0.000 sec  (  0.0%)
DIIS solution               ....       8.915 sec  (  1.8%)
SOSCF solution              ....       8.908 sec  (  1.8%)
Grid generation             ....      15.341 sec  (  3.1%)

Maximum memory used throughout the entire SCF-calculation: 589.5 MB
[1711550778.072839] [node132:3238889:0]          mpool.c:43   UCX  WARN  object 0x13704b00 was not returned to mpool ucp_requests
[1711550778.072858] [node132:3238889:0]          mpool.c:43   UCX  WARN  object 0x13704e80 was not returned to mpool ucp_requests
[1711550778.072864] [node132:3238889:0]          mpool.c:43   UCX  WARN  object 0x13705040 was not returned to mpool ucp_requests
[1711550778.074382] [node132:3238883:0]          mpool.c:43   UCX  WARN  object 0x12cf3a80 was not returned to mpool ucp_requests
[1711550778.074398] [node132:3238883:0]          mpool.c:43   UCX  WARN  object 0x12cf3e00 was not returned to mpool ucp_requests
[1711550778.074403] [node132:3238883:0]          mpool.c:43   UCX  WARN  object 0x12cf3fc0 was not returned to mpool ucp_requests
[1711550778.074999] [node132:3238854:0]          mpool.c:43   UCX  WARN  object 0x1307db00 was not returned to mpool ucp_requests
[1711550778.075013] [node132:3238854:0]          mpool.c:43   UCX  WARN  object 0x1307dcc0 was not returned to mpool ucp_requests
[1711550778.075018] [node132:3238854:0]          mpool.c:43   UCX  WARN  object 0x1307de80 was not returned to mpool ucp_requests
[1711550778.075660] [node132:3238870:0]          mpool.c:43   UCX  WARN  object 0x13b56740 was not returned to mpool ucp_requests
[1711550778.075679] [node132:3238870:0]          mpool.c:43   UCX  WARN  object 0x13b56e40 was not returned to mpool ucp_requests
[1711550778.075685] [node132:3238870:0]          mpool.c:43   UCX  WARN  object 0x13b57000 was not returned to mpool ucp_requests
[1711550778.077313] [node132:3238850:0]          mpool.c:43   UCX  WARN  object 0x140e8a80 was not returned to mpool ucp_requests
[1711550778.077326] [node132:3238850:0]          mpool.c:43   UCX  WARN  object 0x140e8c40 was not returned to mpool ucp_requests
[1711550778.077333] [node132:3238850:0]          mpool.c:43   UCX  WARN  object 0x140e8e00 was not returned to mpool ucp_requests
[1711550778.077336] [node132:3238850:0]          mpool.c:43   UCX  WARN  object 0x140e8fc0 was not returned to mpool ucp_requests
[1711550778.077340] [node132:3238850:0]          mpool.c:43   UCX  WARN  object 0x140e9500 was not returned to mpool ucp_requests
[1711550778.079142] [node132:3238848:0]          mpool.c:43   UCX  WARN  object 0x13173c00 was not returned to mpool ucp_requests
[1711550778.079162] [node132:3238848:0]          mpool.c:43   UCX  WARN  object 0x13173dc0 was not returned to mpool ucp_requests
[1711550778.079165] [node132:3238848:0]          mpool.c:43   UCX  WARN  object 0x13173f80 was not returned to mpool ucp_requests
[1711550778.079167] [node132:3238848:0]          mpool.c:43   UCX  WARN  object 0x131744c0 was not returned to mpool ucp_requests
[1711550778.079311] [node132:3238863:0]          mpool.c:43   UCX  WARN  object 0x139bf2c0 was not returned to mpool ucp_requests
[1711550778.079323] [node132:3238863:0]          mpool.c:43   UCX  WARN  object 0x139bfb80 was not returned to mpool ucp_requests
[1711550778.079327] [node132:3238863:0]          mpool.c:43   UCX  WARN  object 0x139bff00 was not returned to mpool ucp_requests
[1711550778.081896] [node132:3238869:0]          mpool.c:43   UCX  WARN  object 0x13c26940 was not returned to mpool ucp_requests
[1711550778.081915] [node132:3238869:0]          mpool.c:43   UCX  WARN  object 0x13c26b00 was not returned to mpool ucp_requests
[1711550778.081922] [node132:3238869:0]          mpool.c:43   UCX  WARN  object 0x13c26cc0 was not returned to mpool ucp_requests
[1711550778.082964] [node132:3238852:0]          mpool.c:43   UCX  WARN  object 0x13663b80 was not returned to mpool ucp_requests
[1711550778.082978] [node132:3238852:0]          mpool.c:43   UCX  WARN  object 0x13663d40 was not returned to mpool ucp_requests
[1711550778.082983] [node132:3238852:0]          mpool.c:43   UCX  WARN  object 0x13663f00 was not returned to mpool ucp_requests
[1711550778.082986] [node132:3238852:0]          mpool.c:43   UCX  WARN  object 0x136640c0 was not returned to mpool ucp_requests
[1711550778.082989] [node132:3238852:0]          mpool.c:43   UCX  WARN  object 0x13664600 was not returned to mpool ucp_requests
[1711550778.085213] [node132:3238911:0]          mpool.c:43   UCX  WARN  object 0x13135cc0 was not returned to mpool ucp_requests
[1711550778.085228] [node132:3238911:0]          mpool.c:43   UCX  WARN  object 0x13135e80 was not returned to mpool ucp_requests
[1711550778.085231] [node132:3238911:0]          mpool.c:43   UCX  WARN  object 0x13136040 was not returned to mpool ucp_requests
[1711550778.088711] [node132:3238856:0]          mpool.c:43   UCX  WARN  object 0x12f669c0 was not returned to mpool ucp_requests
[1711550778.088724] [node132:3238856:0]          mpool.c:43   UCX  WARN  object 0x12f66b80 was not returned to mpool ucp_requests
[1711550778.088729] [node132:3238856:0]          mpool.c:43   UCX  WARN  object 0x12f66d40 was not returned to mpool ucp_requests
[1711550778.096086] [node132:3238867:0]          mpool.c:43   UCX  WARN  object 0x13f03780 was not returned to mpool ucp_requests
[1711550778.096106] [node132:3238867:0]          mpool.c:43   UCX  WARN  object 0x13f03e80 was not returned to mpool ucp_requests
[1711550778.096111] [node132:3238867:0]          mpool.c:43   UCX  WARN  object 0x13f04040 was not returned to mpool ucp_requests
[1711550778.096638] [node132:3238893:0]          mpool.c:43   UCX  WARN  object 0x13918c80 was not returned to mpool ucp_requests
[1711550778.096660] [node132:3238893:0]          mpool.c:43   UCX  WARN  object 0x13918e40 was not returned to mpool ucp_requests
[1711550778.096665] [node132:3238893:0]          mpool.c:43   UCX  WARN  object 0x13919000 was not returned to mpool ucp_requests
[1711550778.097775] [node132:3238865:0]          mpool.c:43   UCX  WARN  object 0x13c0be00 was not returned to mpool ucp_requests
[1711550778.097788] [node132:3238865:0]          mpool.c:43   UCX  WARN  object 0x13c0bfc0 was not returned to mpool ucp_requests
[1711550778.097792] [node132:3238865:0]          mpool.c:43   UCX  WARN  object 0x13c0c180 was not returned to mpool ucp_requests
[1711550778.099706] [node132:3238900:0]          mpool.c:43   UCX  WARN  object 0x1459c8c0 was not returned to mpool ucp_requests
[1711550778.099725] [node132:3238900:0]          mpool.c:43   UCX  WARN  object 0x1459ca80 was not returned to mpool ucp_requests
[1711550778.099731] [node132:3238900:0]          mpool.c:43   UCX  WARN  object 0x1459cc40 was not returned to mpool ucp_requests
[1711550778.102794] [node132:3238880:0]          mpool.c:43   UCX  WARN  object 0x1381b7c0 was not returned to mpool ucp_requests
[1711550778.102807] [node132:3238880:0]          mpool.c:43   UCX  WARN  object 0x1381bb40 was not returned to mpool ucp_requests
[1711550778.102814] [node132:3238880:0]          mpool.c:43   UCX  WARN  object 0x1381bd00 was not returned to mpool ucp_requests
[1711550778.103673] [node132:3238897:0]          mpool.c:43   UCX  WARN  object 0x148f1240 was not returned to mpool ucp_requests
[1711550778.103703] [node132:3238897:0]          mpool.c:43   UCX  WARN  object 0x148f1940 was not returned to mpool ucp_requests
[1711550778.103708] [node132:3238897:0]          mpool.c:43   UCX  WARN  object 0x148f1b00 was not returned to mpool ucp_requests
[1711550778.104561] [node132:3238857:0]          mpool.c:43   UCX  WARN  object 0x13fdeb00 was not returned to mpool ucp_requests
[1711550778.104575] [node132:3238857:0]          mpool.c:43   UCX  WARN  object 0x13fdecc0 was not returned to mpool ucp_requests
[1711550778.104579] [node132:3238857:0]          mpool.c:43   UCX  WARN  object 0x13fdee80 was not returned to mpool ucp_requests
[1711550778.108453] [node132:3238859:0]          mpool.c:43   UCX  WARN  object 0x13018680 was not returned to mpool ucp_requests
[1711550778.108467] [node132:3238859:0]          mpool.c:43   UCX  WARN  object 0x13018d80 was not returned to mpool ucp_requests
[1711550778.108472] [node132:3238859:0]          mpool.c:43   UCX  WARN  object 0x13018f40 was not returned to mpool ucp_requests
[1711550778.108942] [node132:3238878:0]          mpool.c:43   UCX  WARN  object 0x1363b640 was not returned to mpool ucp_requests
[1711550778.108955] [node132:3238878:0]          mpool.c:43   UCX  WARN  object 0x1363b9c0 was not returned to mpool ucp_requests
[1711550778.108958] [node132:3238878:0]          mpool.c:43   UCX  WARN  object 0x1363bf00 was not returned to mpool ucp_requests
[1711550778.110163] [node132:3238885:0]          mpool.c:43   UCX  WARN  object 0x13405940 was not returned to mpool ucp_requests
[1711550778.110175] [node132:3238885:0]          mpool.c:43   UCX  WARN  object 0x13405cc0 was not returned to mpool ucp_requests
[1711550778.110180] [node132:3238885:0]          mpool.c:43   UCX  WARN  object 0x13405e80 was not returned to mpool ucp_requests
[1711550778.112146] [node132:3238860:0]          mpool.c:43   UCX  WARN  object 0x12adfb40 was not returned to mpool ucp_requests
[1711550778.112160] [node132:3238860:0]          mpool.c:43   UCX  WARN  object 0x12adfec0 was not returned to mpool ucp_requests
[1711550778.112164] [node132:3238860:0]          mpool.c:43   UCX  WARN  object 0x12ae0080 was not returned to mpool ucp_requests
[1711550778.135029] [node132:3238829:0]          mpool.c:43   UCX  WARN  object 0x12ce4a40 was not returned to mpool ucp_requests
[1711550778.135042] [node132:3238829:0]          mpool.c:43   UCX  WARN  object 0x12ce4c00 was not returned to mpool ucp_requests
[1711550778.135047] [node132:3238829:0]          mpool.c:43   UCX  WARN  object 0x12ce4dc0 was not returned to mpool ucp_requests
[1711550778.135051] [node132:3238829:0]          mpool.c:43   UCX  WARN  object 0x12ce4f80 was not returned to mpool ucp_requests
[1711550778.145541] [node132:3238881:0]          mpool.c:43   UCX  WARN  object 0x1404d640 was not returned to mpool ucp_requests
[1711550778.145553] [node132:3238881:0]          mpool.c:43   UCX  WARN  object 0x1404d800 was not returned to mpool ucp_requests
[1711550778.145557] [node132:3238881:0]          mpool.c:43   UCX  WARN  object 0x1404db80 was not returned to mpool ucp_requests
[1711550778.147814] [node132:3238834:0]          mpool.c:43   UCX  WARN  object 0x13c14800 was not returned to mpool ucp_requests
[1711550778.147827] [node132:3238834:0]          mpool.c:43   UCX  WARN  object 0x13c149c0 was not returned to mpool ucp_requests
[1711550778.147831] [node132:3238834:0]          mpool.c:43   UCX  WARN  object 0x13c14b80 was not returned to mpool ucp_requests
[1711550778.147834] [node132:3238834:0]          mpool.c:43   UCX  WARN  object 0x13c14d40 was not returned to mpool ucp_requests
[1711550778.185398] [node132:3238841:0]          mpool.c:43   UCX  WARN  object 0x12dce980 was not returned to mpool ucp_requests
[1711550778.185414] [node132:3238841:0]          mpool.c:43   UCX  WARN  object 0x12dcf940 was not returned to mpool ucp_requests
[1711550778.185418] [node132:3238841:0]          mpool.c:43   UCX  WARN  object 0x12dcfe80 was not returned to mpool ucp_requests
[1711550778.185421] [node132:3238841:0]          mpool.c:43   UCX  WARN  object 0x12dd0040 was not returned to mpool ucp_requests
[1711550778.190534] [node132:3238872:0]          mpool.c:43   UCX  WARN  object 0x134155c0 was not returned to mpool ucp_requests
[1711550778.190547] [node132:3238872:0]          mpool.c:43   UCX  WARN  object 0x13415780 was not returned to mpool ucp_requests
[1711550778.190552] [node132:3238872:0]          mpool.c:43   UCX  WARN  object 0x13415b00 was not returned to mpool ucp_requests
[1711550778.192148] [node132:3238909:0]          mpool.c:43   UCX  WARN  object 0x14317b40 was not returned to mpool ucp_requests
[1711550778.192160] [node132:3238909:0]          mpool.c:43   UCX  WARN  object 0x14317d00 was not returned to mpool ucp_requests
[1711550778.192165] [node132:3238909:0]          mpool.c:43   UCX  WARN  object 0x14317ec0 was not returned to mpool ucp_requests
[1711550778.208083] [node132:3238831:0]          mpool.c:43   UCX  WARN  object 0x13e4eb40 was not returned to mpool ucp_requests
[1711550778.208098] [node132:3238831:0]          mpool.c:43   UCX  WARN  object 0x13e4ed00 was not returned to mpool ucp_requests
[1711550778.208103] [node132:3238831:0]          mpool.c:43   UCX  WARN  object 0x13e4eec0 was not returned to mpool ucp_requests
[1711550778.208106] [node132:3238831:0]          mpool.c:43   UCX  WARN  object 0x13e4f080 was not returned to mpool ucp_requests


-------------------------------------------------------------------------------
                          DFT DISPERSION CORRECTION                            
                                                                               
                              DFTD3 V3.1  Rev 1                                
                          USING Becke-Johnson damping                          
-------------------------------------------------------------------------------
The PBE0 functional is recognized
Active option DFTDOPT                   ...         4   

molecular C6(AA) [au] = 70623.055909 


            DFT-D V3
 parameters
 s6 scaling factor         :     1.0000 
 a1 scaling factor         :     0.4145 
 s8 scaling factor         :     1.2177 
 a2 scaling factor         :     4.8593 
 ad hoc parameters k1-k3   :    16.0000     1.3333    -4.0000 

 Edisp/kcal,au: -75.893850043497  -0.120944535636 
 E6   /kcal   : -49.057713789 
 E8   /kcal   : -26.836136255 
 % E8         :  35.360093393 

-------------------------   ----------------
Dispersion correction           -0.120944536
-------------------------   ----------------


-------------------------   --------------------
FINAL SINGLE POINT ENERGY     -1805.028729525884
-------------------------   --------------------


           ************************************************************
           *        Program running with 30 parallel MPI-processes    *
           *              working on a common directory               *
           ************************************************************
------------------------------------------------------------------------------
                         ORCA SCF GRADIENT CALCULATION
------------------------------------------------------------------------------

 ... reading COSX grid (gridx3)
Gradient of the Kohn-Sham DFT energy:
Kohn-Sham wavefunction type      ... RKS
Hartree-Fock exchange scaling    ...    0.250
Number of operators              ...    1
Number of atoms                  ...   82
Basis set dimensions             ... 1542
Integral neglect threshold       ... 2.5e-11
Integral primitive cutoff        ... 2.5e-12
SHARK Integral package           ... ON

Nuc. rep. gradient       (SHARK) ... done (  0.7 sec)
HCore & Overlap gradient (SHARK) ... done (  1.4 sec)
RI-J gradient            (SHARK) ... done (  7.4 sec)
COSX-gradient                    ... done ( 49.7 sec)
Exchange-correlation gradient    ... done
Dispersion correction            ... done

------------------
CARTESIAN GRADIENT
------------------

   1   O   :   -0.000036574    0.000030299    0.000013458
   2   O   :   -0.000005657   -0.000004969    0.000027261
   3   N   :    0.000004850    0.000036697    0.000020146
   4   N   :   -0.005547808   -0.012860727   -0.010402000
   5   C   :    0.000043952   -0.000047241   -0.000057390
   6   C   :   -0.000051988    0.000031218   -0.000037680
   7   H   :    0.000035952   -0.000005042   -0.000023748
   8   C   :   -0.000036386   -0.000058153    0.000028252
   9   C   :    0.000111021    0.000168321    0.000123903
  10   H   :   -0.000077294   -0.000178764   -0.000301813
  11   C   :   -0.000015078   -0.000031090    0.000017222
  12   H   :   -0.000005648    0.000023750   -0.000015019
  13   C   :   -0.000013486    0.000021584   -0.000041251
  14   H   :   -0.000006991    0.000006636   -0.000013432
  15   C   :    0.000000499   -0.000013526    0.000002172
  16   H   :   -0.000003805    0.000004934   -0.000016651
  17   C   :   -0.000003559    0.000046977   -0.000022499
  18   H   :    0.000005892   -0.000016390   -0.000017101
  19   C   :   -0.000009624    0.000005344    0.000002855
  20   C   :    0.000002683   -0.000016728   -0.000020974
  21   H   :   -0.000015783    0.000016690   -0.000013007
  22   H   :    0.000000610   -0.000003209   -0.000017642
  23   H   :    0.000007327    0.000001105   -0.000025354
  24   C   :    0.000009377    0.000016046   -0.000077099
  25   H   :    0.000013200    0.000001482    0.000003846
  26   H   :   -0.000004295    0.000023820    0.000001088
  27   H   :   -0.000002826   -0.000014519    0.000015708
  28   C   :    0.000027430   -0.000020137   -0.000047393
  29   H   :    0.000016508   -0.000002067    0.000006403
  30   H   :   -0.000015992   -0.000004203   -0.000024377
  31   H   :    0.000009303    0.000002761   -0.000011254
  32   C   :    0.000077219    0.000101536   -0.000071060
  33   C   :   -0.000053548   -0.000085796    0.000070948
  34   C   :    0.000028695    0.000021746   -0.000008986
  35   H   :    0.000015686    0.000011777    0.000006791
  36   C   :    0.000004911   -0.000001102    0.000001207
  37   H   :    0.000010578    0.000003232   -0.000003387
  38   C   :    0.000019477    0.000006897   -0.000004549
  39   H   :    0.000017532    0.000001550   -0.000009345
  40   C   :   -0.000044414   -0.000026542    0.000020172
  41   H   :    0.000013211    0.000002031   -0.000015034
  42   C   :    0.000033311    0.000085154   -0.000032521
  43   C   :   -0.000003315    0.000012752   -0.000016045
  44   H   :    0.000014951    0.000017520    0.000008124
  45   H   :   -0.000004091    0.000011292    0.000006371
  46   H   :    0.000005473    0.000022766    0.000001077
  47   C   :   -0.000030849   -0.000016864   -0.000008972
  48   H   :    0.000004460    0.000015473   -0.000021589
  49   H   :    0.000001863    0.000030966    0.000008045
  50   H   :    0.000013522   -0.000008289    0.000025981
  51   C   :    0.000004047   -0.000002103   -0.000012066
  52   H   :    0.000003405    0.000042228    0.000028504
  53   H   :    0.000003721    0.000008731    0.000004609
  54   H   :    0.000021842   -0.000015045    0.000020110
  55   C   :    0.005610044    0.012761429    0.010403689
  56   C   :    0.000014041    0.000012634   -0.000039486
  57   C   :    0.000014348   -0.000006165    0.000021606
  58   H   :    0.000023598    0.000000443   -0.000001425
  59   C   :    0.000025303    0.000015773   -0.000021455
  60   H   :    0.000020477    0.000005179    0.000006703
  61   C   :    0.000012344   -0.000002785    0.000035105
  62   H   :    0.000022628    0.000006833    0.000008897
  63   C   :    0.000017914   -0.000021707   -0.000021564
  64   H   :    0.000006843    0.000019356    0.000015050
  65   C   :    0.000025478    0.000077423   -0.000003124
  66   H   :    0.000015920   -0.000056051    0.000021249
  67   H   :    0.000026063    0.000048751   -0.000013831
  68   O   :   -0.000018946    0.000049821    0.000003618
  69   C   :    0.000050976    0.000086366    0.000135160
  70   C   :   -0.000044098   -0.000085827   -0.000079870
  71   C   :   -0.000013288    0.000018384   -0.000020020
  72   H   :    0.000000264    0.000017804    0.000007662
  73   C   :    0.000006385    0.000037345    0.000026156
  74   H   :   -0.000003659    0.000021261    0.000006573
  75   C   :    0.000011148    0.000008082    0.000011619
  76   H   :    0.000004292    0.000025341    0.000012754
  77   C   :   -0.000005613    0.000036176   -0.000007456
  78   H   :    0.000014721    0.000014315    0.000016298
  79   C   :    0.000014981    0.000019036    0.000009811
  80   H   :    0.000007272   -0.000005743    0.000000818
  81   O   :    0.000011695    0.000060309    0.000036282
  82   H   :   -0.000004890   -0.000002274   -0.000004736

Difference to translation invariance:
           :    0.0004597408    0.0005623206   -0.0003589011

Difference to rotation invariance:
           :   -0.0098290584    0.0003168408    0.0039321501

Norm of the cartesian gradient     ...    0.0246438602
RMS gradient                       ...    0.0015712351
MAX gradient                       ...    0.0128607275

-------
TIMINGS
-------

Total SCF gradient time            ...       90.751 sec

One electron gradient       ....       1.418 sec  (  1.6%)
RI-J Coulomb gradient       ....       7.420 sec  (  8.2%)
COSX gradient               ....      49.692 sec  ( 54.8%)
XC gradient                 ....       9.590 sec  ( 10.6%)
CPCM gradient               ....       2.932 sec  (  3.2%)
   A-Matrix (El+Nuc)        ....       0.880 sec  (  1.0%)
   Potential                ....       2.052 sec  (  2.3%)

Maximum memory used throughout the entire SCFGRAD-calculation: 379.4 MB
------------------------------------------------------------------------------
                         ORCA GEOMETRY RELAXATION STEP
------------------------------------------------------------------------------

Reading the OPT-File                    .... done
Getting information on internals        .... done
Copying old internal coords+grads       .... done
Making the new internal coordinates     .... (new redundants).... done
Validating the new internal coordinates .... (new redundants).... done
Calculating the B-matrix                .... done
Calculating the G,G- and P matrices     .... done
Transforming gradient to internals      .... done
Projecting the internal gradient        .... done
Number of atoms                         ....  82
Number of internal coordinates          .... 602
Current Energy                          .... -1805.028729526 Eh
Current gradient norm                   ....     0.024643860 Eh/bohr
Maximum allowed component of the step   ....  0.150
Current trust radius                    ....  0.300
Evaluating the initial hessian          ....  (Almloef) done
Projecting the Hessian                  .... done
Forming the augmented Hessian           .... done
Diagonalizing the augmented Hessian     .... done
Last element of RFO vector              ....  0.998502550
Lowest eigenvalues of augmented Hessian:
 -0.000796836  0.001458854  0.009301397  0.009658669  0.010597669
Length of the computed step             ....  0.054787229
The final length of the internal step   ....  0.054787229
Converting the step to cartesian space:
 Initial RMS(Int)=    0.0022329608
Transforming coordinates:
 Iter   0:  RMS(Cart)=    0.0078531670 RMS(Int)=    0.0022330267
 Iter   1:  RMS(Cart)=    0.0000093674 RMS(Int)=    0.0000028382
 Iter   2:  RMS(Cart)=    0.0000000863 RMS(Int)=    0.0000000276
done
Storing new coordinates                 .... done

                                .--------------------.
          ----------------------|Geometry convergence|-------------------------
          Item                value                   Tolerance       Converged
          ---------------------------------------------------------------------
          RMS gradient        0.0006711587            0.0001000000      NO
          MAX gradient        0.0155730836            0.0003000000      NO
          RMS step            0.0022329608            0.0020000000      NO
          MAX step            0.0457340659            0.0040000000      NO
          ........................................................
          Max(Bonds)      0.0242      Max(Angles)    0.15
          Max(Dihed)        0.21      Max(Improp)    0.00
          ---------------------------------------------------------------------

The optimization has not yet converged - more geometry cycles are needed


    ---------------------------------------------------------------------------
                         Redundant Internal Coordinates
                            (Angstroem and degrees)

        Definition                    Value    dE/dq     Step     New-Value
    ----------------------------------------------------------------------------
     1. B(C   4,N   2)                1.3209  0.000019 -0.0000    1.3209   
     2. B(C   4,O   0)                1.2318 -0.000036  0.0000    1.2318   
     3. B(C   5,C   4)                1.5290 -0.000008  0.0000    1.5290   
     4. B(C   5,N   3)                1.5274  0.000122 -0.0001    1.5273   
     5. B(H   6,C   5)                1.0900 -0.000003  0.0000    1.0900   
     6. B(C   7,C   5)                1.4963  0.000363 -0.0000    1.4962   
     7. B(C   8,C   7)                1.3915  0.000246 -0.0000    1.3915   
     8. B(H   9,C   8)                1.0839 -0.000111 -0.0000    1.0839   
     9. B(C  10,C   8)                1.3860 -0.000034  0.0000    1.3860   
    10. B(H  11,C  10)                1.0842 -0.000002  0.0000    1.0842   
    11. B(C  12,C  10)                1.3879  0.000000 -0.0000    1.3879   
    12. B(H  13,C  12)                1.0844 -0.000000  0.0000    1.0844   
    13. B(C  14,C  12)                1.3880 -0.000005  0.0000    1.3881   
    14. B(H  15,C  14)                1.0840  0.000001 -0.0000    1.0840   
    15. B(C  16,C   7)                1.3936  0.000030 -0.0000    1.3936   
    16. B(C  16,C  14)                1.3856  0.000013  0.0000    1.3856   
    17. B(H  17,C  16)                1.0841  0.000002 -0.0000    1.0841   
    18. B(C  18,N   2)                1.4740 -0.000019  0.0000    1.4740   
    19. B(C  19,C  18)                1.5207 -0.000006  0.0000    1.5207   
    20. B(H  20,C  19)                1.0934  0.000002 -0.0000    1.0934   
    21. B(H  21,C  19)                1.0909  0.000001 -0.0000    1.0909   
    22. B(H  22,C  19)                1.0934  0.000001 -0.0000    1.0934   
    23. B(C  23,C  18)                1.5244 -0.000002  0.0000    1.5244   
    24. B(H  24,C  23)                1.0904  0.000009 -0.0000    1.0904   
    25. B(H  25,C  23)                1.0924  0.000003 -0.0000    1.0924   
    26. B(H  26,C  23)                1.0922  0.000005 -0.0000    1.0922   
    27. B(C  27,C  18)                1.5235  0.000007 -0.0000    1.5235   
    28. B(H  28,C  27)                1.0922  0.000003 -0.0000    1.0922   
    29. B(H  29,C  27)                1.0905 -0.000004  0.0000    1.0905   
    30. B(H  30,C  27)                1.0928 -0.000000  0.0000    1.0928   
    31. B(C  31,N   3)                1.5026  0.000138 -0.0000    1.5025   
    32. B(C  32,C  31)                1.4088  0.000123 -0.0000    1.4088   
    33. B(C  33,C  32)                1.4020  0.000016 -0.0000    1.4020   
    34. B(H  34,C  33)                1.0785  0.000010 -0.0000    1.0785   
    35. B(C  35,C  33)                1.3812 -0.000010  0.0000    1.3812   
    36. B(H  36,C  35)                1.0840  0.000000 -0.0000    1.0840   
    37. B(C  37,C  35)                1.3809 -0.000002 -0.0000    1.3809   
    38. B(H  38,C  37)                1.0831 -0.000001  0.0000    1.0831   
    39. B(C  39,C  37)                1.3782  0.000016 -0.0000    1.3782   
    40. B(C  39,C  31)                1.3914 -0.000009  0.0000    1.3914   
    41. B(H  40,C  39)                1.0793 -0.000001  0.0000    1.0793   
    42. B(C  41,C  32)                1.5394  0.000015 -0.0000    1.5394   
    43. B(C  42,C  41)                1.5323 -0.000009  0.0000    1.5323   
    44. B(H  43,C  42)                1.0930 -0.000002  0.0000    1.0930   
    45. B(H  44,C  42)                1.0919 -0.000001  0.0000    1.0919   
    46. B(H  45,C  42)                1.0915  0.000008 -0.0000    1.0915   
    47. B(C  46,C  41)                1.5312  0.000092  0.0000    1.5312   
    48. B(H  47,C  46)                1.0930  0.000005 -0.0000    1.0930   
    49. B(H  48,C  46)                1.0936  0.000000 -0.0000    1.0936   
    50. B(H  49,C  46)                1.0873 -0.000080  0.0000    1.0873   
    51. B(C  50,C  41)                1.5283 -0.000185  0.0000    1.5284   
    52. B(H  51,C  50)                1.0867 -0.000006 -0.0000    1.0866   
    53. B(H  52,C  50)                1.0923 -0.000001  0.0000    1.0923   
    54. B(H  53,C  50)                1.0919 -0.000001  0.0000    1.0919   
    55. B(C  54,N   3)                1.5000 -0.015573  0.0242    1.5242   
    56. B(C  54,O   1)                1.1947 -0.000014  0.0000    1.1947   
    57. B(C  55,C  54)                1.4763  0.000865 -0.0001    1.4762   
    58. B(C  56,C  55)                1.3946  0.000022 -0.0000    1.3946   
    59. B(H  57,C  56)                1.0839  0.000002 -0.0000    1.0839   
    60. B(C  58,C  56)                1.3846  0.000160 -0.0000    1.3846   
    61. B(H  59,C  58)                1.0838 -0.000002  0.0000    1.0838   
    62. B(C  60,C  58)                1.3882  0.000152 -0.0000    1.3882   
    63. B(H  61,C  60)                1.0842 -0.000000  0.0000    1.0842   
    64. B(C  62,C  60)                1.3885 -0.000043  0.0000    1.3886   
    65. B(H  63,C  62)                1.0839  0.000199 -0.0000    1.0839   
    66. B(C  64,C  62)                1.3849 -0.000194  0.0000    1.3850   
    67. B(C  64,C  55)                1.3899 -0.000013  0.0001    1.3900   
    68. B(H  65,C  64)                1.0813 -0.001060  0.0003    1.0816   
    69. B(H  66,N   3)                1.0344  0.000254 -0.0000    1.0344   
    70. B(O  67,H  65)                2.5050 -0.001849  0.0108    2.5158   
    71. B(O  67,H  49)                2.5367 -0.000094  0.0010    2.5377   
    72. B(O  67,H  66)                2.0531  0.000151 -0.0014    2.0517   
    73. B(O  67,H  51)                2.3361  0.000039  0.0013    2.3373   
    74. B(O  67,H   9)                2.3873 -0.000264  0.0005    2.3877   
    75. B(C  68,H   9)                2.5762 -0.000009  0.0003    2.5764   
    76. B(C  68,O  67)                1.2575 -0.000118 -0.0000    1.2575   
    77. B(C  69,C  68)                1.5107  0.000180  0.0001    1.5108   
    78. B(C  70,C  69)                1.3926 -0.000018  0.0000    1.3926   
    79. B(H  71,C  70)                1.0840  0.000002 -0.0000    1.0840   
    80. B(C  72,C  70)                1.3869  0.000020 -0.0000    1.3869   
    81. B(H  73,C  72)                1.0847 -0.000001  0.0000    1.0847   
    82. B(C  74,C  72)                1.3890  0.000042 -0.0000    1.3890   
    83. B(H  75,C  74)                1.0846 -0.000001  0.0000    1.0846   
    84. B(C  76,C  74)                1.3888  0.000031 -0.0000    1.3888   
    85. B(H  77,C  76)                1.0847 -0.000000  0.0000    1.0847   
    86. B(C  78,H  24)                4.8034  0.000017 -0.0022    4.8013   
    87. B(C  78,C  76)                1.3866 -0.000021  0.0000    1.3866   
    88. B(C  78,C  69)                1.3917  0.000304  0.0002    1.3919   
    89. B(H  79,H  65)                2.3483 -0.000259  0.0042    2.3526   
    90. B(H  79,H  63)                2.5916  0.000301  0.0057    2.5973   
    91. B(H  79,H  51)                2.5322 -0.000228  0.0033    2.5354   
    92. B(H  79,C  78)                1.0822  0.000167  0.0001    1.0824   
    93. B(O  80,H   9)                2.3085  0.000042 -0.0001    2.3084   
    94. B(O  80,C  68)                1.2529 -0.000028 -0.0000    1.2529   
    95. B(H  81,N   2)                1.0098 -0.000003  0.0000    1.0098   
    96. A(C   4,N   2,H  81)          116.97  0.000038   -0.00    116.97   
    97. A(C   4,N   2,C  18)          126.28 -0.000054    0.00    126.29   
    98. A(C  18,N   2,H  81)          116.68  0.000016   -0.00    116.68   
    99. A(C   5,N   3,C  54)          108.56 -0.000004    0.03    108.59   
   100. A(C   5,N   3,H  66)          105.99 -0.000217    0.01    106.01   
   101. A(C  54,N   3,H  66)          109.98  0.000707   -0.09    109.89   
   102. A(C   5,N   3,C  31)          112.61 -0.000034    0.01    112.62   
   103. A(C  31,N   3,C  54)          107.76 -0.000188    0.00    107.76   
   104. A(C  31,N   3,H  66)          111.89 -0.000228    0.03    111.93   
   105. A(O   0,C   4,C   5)          117.73  0.000053   -0.01    117.73   
   106. A(N   2,C   4,C   5)          116.23 -0.000009    0.01    116.24   
   107. A(O   0,C   4,N   2)          125.87 -0.000043    0.00    125.87   
   108. A(C   4,C   5,C   7)          118.68 -0.000020    0.01    118.69   
   109. A(N   3,C   5,C   4)          104.49 -0.000000   -0.01    104.48   
   110. A(N   3,C   5,H   6)          104.72 -0.000022    0.01    104.72   
   111. A(C   4,C   5,H   6)          104.74  0.000030   -0.00    104.74   
   112. A(N   3,C   5,C   7)          114.41  0.000041   -0.01    114.39   
   113. A(H   6,C   5,C   7)          108.56 -0.000029    0.01    108.57   
   114. A(C   8,C   7,C  16)          119.35 -0.000149    0.00    119.35   
   115. A(C   5,C   7,C   8)          122.00  0.000322   -0.02    121.98   
   116. A(C   5,C   7,C  16)          118.63 -0.000174    0.01    118.65   
   117. A(C   7,C   8,C  10)          120.14  0.000094   -0.00    120.14   
   118. A(H   9,C   8,C  10)          119.91  0.000103    0.01    119.93   
   119. A(C   7,C   8,H   9)          119.95 -0.000197   -0.01    119.94   
   120. A(O  67,H   9,O  80)           56.60 -0.000014   -0.01     56.60   
   121. A(C  68,H   9,O  80)           29.07 -0.000006   -0.00     29.07   
   122. A(C   8,H   9,C  68)          163.62  0.000014   -0.00    163.62   
   123. A(O  67,H   9,C  68)           29.03 -0.000019   -0.00     29.03   
   124. A(C   8,H   9,O  80)          158.54  0.000018    0.01    158.55   
   125. A(C   8,H   9,O  67)          142.96 -0.000005   -0.01    142.95   
   126. A(C   8,C  10,C  12)          120.27 -0.000037   -0.00    120.27   
   127. A(H  11,C  10,C  12)          120.24  0.000006    0.00    120.24   
   128. A(C   8,C  10,H  11)          119.49  0.000031   -0.00    119.49   
   129. A(C  10,C  12,H  13)          120.10 -0.000007    0.00    120.10   
   130. A(C  10,C  12,C  14)          119.86  0.000007    0.00    119.86   
   131. A(H  13,C  12,C  14)          120.04  0.000000   -0.00    120.04   
   132. A(C  12,C  14,C  16)          119.94  0.000044   -0.00    119.94   
   133. A(C  12,C  14,H  15)          120.28 -0.000024    0.00    120.28   
   134. A(H  15,C  14,C  16)          119.78 -0.000020    0.00    119.78   
   135. A(C  14,C  16,H  17)          119.88 -0.000005   -0.00    119.88   
   136. A(C   7,C  16,H  17)          119.69 -0.000037    0.00    119.69   
   137. A(C   7,C  16,C  14)          120.43  0.000041   -0.00    120.43   
   138. A(N   2,C  18,C  19)          105.84  0.000008   -0.00    105.84   
   139. A(C  23,C  18,C  27)          111.12  0.000006    0.00    111.13   
   140. A(C  19,C  18,C  27)          109.86 -0.000014    0.00    109.87   
   141. A(N   2,C  18,C  27)          110.09  0.000003   -0.00    110.09   
   142. A(C  19,C  18,C  23)          109.83  0.000004   -0.00    109.83   
   143. A(N   2,C  18,C  23)          109.96 -0.000008   -0.00    109.96   
   144. A(H  20,C  19,H  21)          108.23 -0.000008    0.00    108.23   
   145. A(C  18,C  19,H  20)          110.95  0.000028   -0.01    110.94   
   146. A(C  18,C  19,H  21)          109.70 -0.000007    0.00    109.70   
   147. A(H  21,C  19,H  22)          108.25  0.000008   -0.00    108.25   
   148. A(H  20,C  19,H  22)          108.62 -0.000010    0.00    108.62   
   149. A(C  18,C  19,H  22)          111.01 -0.000013    0.00    111.01   
   150. A(C  18,C  23,H  26)          110.64  0.000035   -0.01    110.63   
   151. A(H  24,C  23,H  25)          108.30  0.000006   -0.00    108.29   
   152. A(H  24,C  23,H  26)          108.57 -0.000028    0.00    108.57   
   153. A(C  18,C  23,H  25)          109.27 -0.000026    0.01    109.28   
   154. A(C  18,C  23,H  24)          111.59  0.000032   -0.01    111.59   
   155. A(H  25,C  23,H  26)          108.39 -0.000020    0.01    108.39   
   156. A(H  29,C  27,H  30)          108.60 -0.000010   -0.00    108.60   
   157. A(H  28,C  27,H  30)          108.26  0.000020   -0.00    108.26   
   158. A(C  18,C  27,H  30)          110.71 -0.000016    0.00    110.72   
   159. A(H  28,C  27,H  29)          108.24 -0.000002    0.00    108.24   
   160. A(C  18,C  27,H  29)          111.64  0.000050   -0.01    111.63   
   161. A(C  18,C  27,H  28)          109.30 -0.000041    0.01    109.30   
   162. A(N   3,C  31,C  39)          113.00 -0.000088   -0.00    113.00   
   163. A(N   3,C  31,C  32)          125.30  0.000088    0.01    125.31   
   164. A(C  32,C  31,C  39)          121.70  0.000000   -0.01    121.69   
   165. A(C  31,C  32,C  33)          114.25 -0.000025    0.00    114.26   
   166. A(C  33,C  32,C  41)          116.78 -0.000109    0.01    116.80   
   167. A(C  31,C  32,C  41)          128.95  0.000133   -0.02    128.93   
   168. A(H  34,C  33,C  35)          117.13 -0.000000   -0.00    117.13   
   169. A(C  32,C  33,C  35)          124.43  0.000007   -0.00    124.43   
   170. A(C  32,C  33,H  34)          118.44 -0.000006    0.00    118.44   
   171. A(H  36,C  35,C  37)          120.90 -0.000006    0.00    120.90   
   172. A(C  33,C  35,C  37)          119.53  0.000014   -0.00    119.53   
   173. A(C  33,C  35,H  36)          119.57 -0.000008    0.00    119.57   
   174. A(C  35,C  37,H  38)          121.68 -0.000014    0.00    121.68   
   175. A(H  38,C  37,C  39)          119.90  0.000000   -0.00    119.90   
   176. A(C  35,C  37,C  39)          118.42  0.000014   -0.00    118.42   
   177. A(C  37,C  39,H  40)          118.34 -0.000003   -0.00    118.34   
   178. A(C  31,C  39,H  40)          120.02  0.000012   -0.00    120.02   
   179. A(C  31,C  39,C  37)          121.64 -0.000009    0.00    121.65   
   180. A(C  42,C  41,C  50)          105.81  0.000102   -0.00    105.80   
   181. A(C  42,C  41,C  46)          106.76 -0.000085   -0.00    106.75   
   182. A(C  32,C  41,C  42)          111.56  0.000006    0.01    111.57   
   183. A(C  32,C  41,C  46)          109.50  0.000129   -0.01    109.48   
   184. A(C  46,C  41,C  50)          110.61 -0.000003    0.01    110.62   
   185. A(C  32,C  41,C  50)          112.43 -0.000149    0.00    112.43   
   186. A(H  44,C  42,H  45)          107.03  0.000008   -0.00    107.03   
   187. A(H  43,C  42,H  45)          108.84 -0.000005    0.00    108.84   
   188. A(C  41,C  42,H  45)          112.90 -0.000002    0.00    112.90   
   189. A(H  43,C  42,H  44)          107.79  0.000001   -0.00    107.79   
   190. A(C  41,C  42,H  44)          107.78 -0.000015    0.00    107.78   
   191. A(C  41,C  42,H  43)          112.24  0.000012   -0.00    112.24   
   192. A(C  41,C  46,H  48)          109.54 -0.000002   -0.00    109.54   
   193. A(H  47,C  46,H  49)          108.32 -0.000018   -0.00    108.31   
   194. A(H  47,C  46,H  48)          108.12 -0.000003    0.00    108.12   
   195. A(C  41,C  46,H  49)          112.38 -0.000033    0.00    112.38   
   196. A(C  41,C  46,H  47)          110.59  0.000012    0.00    110.59   
   197. A(H  48,C  46,H  49)          107.76  0.000045    0.00    107.76   
   198. A(C  46,H  49,O  67)          136.76  0.000094   -0.01    136.75   
   199. A(H  52,C  50,H  53)          107.92 -0.000020    0.00    107.92   
   200. A(H  51,C  50,H  53)          109.14  0.000049   -0.00    109.14   
   201. A(C  41,C  50,H  53)          111.47 -0.000049    0.00    111.47   
   202. A(H  51,C  50,H  52)          105.72 -0.000012    0.00    105.72   
   203. A(C  41,C  50,H  52)          108.86  0.000107   -0.01    108.85   
   204. A(C  41,C  50,H  51)          113.45 -0.000070    0.00    113.45   
   205. A(O  67,H  51,H  79)           62.50  0.000019    0.00     62.50   
   206. A(C  50,H  51,H  79)          126.15  0.000025   -0.01    126.15   
   207. A(C  50,H  51,O  67)          150.82  0.000083   -0.02    150.80   
   208. A(N   3,C  54,C  55)          117.81  0.001417   -0.07    117.74   
   209. A(O   1,C  54,C  55)          123.38 -0.000623    0.03    123.41   
   210. A(O   1,C  54,N   3)          117.40 -0.000848    0.04    117.43   
   211. A(C  56,C  55,C  64)          120.44 -0.000427    0.01    120.46   
   212. A(C  54,C  55,C  64)          124.06  0.000384   -0.00    124.06   
   213. A(C  54,C  55,C  56)          115.47  0.000050   -0.01    115.47   
   214. A(H  57,C  56,C  58)          120.64 -0.000021    0.00    120.65   
   215. A(C  55,C  56,C  58)          119.71  0.000022   -0.00    119.71   
   216. A(C  55,C  56,H  57)          119.63 -0.000005    0.00    119.63   
   217. A(H  59,C  58,C  60)          120.31 -0.000059    0.00    120.31   
   218. A(C  56,C  58,C  60)          119.93  0.000126   -0.00    119.93   
   219. A(C  56,C  58,H  59)          119.76 -0.000067    0.00    119.76   
   220. A(H  61,C  60,C  62)          119.91  0.000038   -0.00    119.91   
   221. A(C  58,C  60,C  62)          120.15 -0.000074    0.00    120.16   
   222. A(C  58,C  60,H  61)          119.93  0.000036   -0.00    119.93   
   223. A(H  63,C  62,C  64)          119.55 -0.000032    0.01    119.56   
   224. A(C  60,C  62,C  64)          120.33 -0.000258    0.00    120.34   
   225. A(C  60,C  62,H  63)          120.12  0.000290   -0.02    120.10   
   226. A(C  62,H  63,H  79)           99.51 -0.000551    0.08     99.58   
   227. A(C  62,C  64,H  65)          120.67  0.000337   -0.01    120.67   
   228. A(C  55,C  64,H  65)          119.92 -0.000949    0.02    119.94   
   229. A(C  55,C  64,C  62)          119.40  0.000612   -0.02    119.39   
   230. A(O  67,H  65,H  79)           62.77  0.000290   -0.15     62.62   
   231. A(C  64,H  65,H  79)          106.42 -0.000357    0.14    106.55   
   232. A(C  64,H  65,O  67)          133.26 -0.000515    0.11    133.38   
   233. A(N   3,H  66,O  67)          150.83  0.000083   -0.00    150.83   
   234. A(H  65,O  67,H  66)           69.02 -0.000723    0.11     69.12   
   235. A(H  49,O  67,H  66)           60.59  0.000265   -0.02     60.57   
   236. A(H   9,O  67,H  66)           77.49  0.000226   -0.01     77.48   
   237. A(H  66,O  67,C  68)          145.87  0.000436   -0.04    145.83   
   238. A(H  51,O  67,H  65)           63.36 -0.000235    0.02     63.38   
   239. A(H  49,O  67,H  65)          122.11 -0.000409    0.05    122.16   
   240. A(H   9,O  67,H  65)          138.34 -0.000423    0.08    138.42   
   241. A(H  65,O  67,C  68)          137.27  0.000313   -0.08    137.19   
   242. A(H  49,O  67,H  51)           63.10 -0.000061   -0.01     63.09   
   243. A(H   9,O  67,H  51)          111.74  0.000048    0.01    111.75   
   244. A(H  51,O  67,C  68)          114.69  0.000130   -0.00    114.68   
   245. A(H  51,O  67,H  66)           49.97 -0.000043   -0.00     49.97   
   246. A(H   9,O  67,H  49)           53.39  0.000148    0.02     53.41   
   247. A(H  49,O  67,C  68)           85.33  0.000174   -0.01     85.32   
   248. A(H   9,O  67,C  68)           83.84  0.000122   -0.01     83.84   
   249. A(O  67,C  68,C  69)          117.53  0.000025    0.01    117.54   
   250. A(H   9,C  68,O  80)           63.53  0.000022   -0.02     63.52   
   251. A(H   9,C  68,C  69)          154.69  0.000202   -0.00    154.69   
   252. A(H   9,C  68,O  67)           67.12 -0.000103    0.01     67.13   
   253. A(C  69,C  68,O  80)          117.41  0.000011   -0.01    117.40   
   254. A(O  67,C  68,O  80)          125.06 -0.000035   -0.00    125.06   
   255. A(C  68,C  69,C  70)          120.24  0.000074   -0.02    120.22   
   256. A(C  70,C  69,C  78)          118.93 -0.000014   -0.01    118.93   
   257. A(C  68,C  69,C  78)          120.82 -0.000060    0.03    120.85   
   258. A(H  71,C  70,C  72)          120.30 -0.000005   -0.00    120.30   
   259. A(C  69,C  70,C  72)          120.59 -0.000008    0.01    120.59   
   260. A(C  69,C  70,H  71)          119.11  0.000013   -0.00    119.11   
   261. A(C  70,C  72,H  73)          119.92 -0.000010   -0.00    119.92   
   262. A(H  73,C  72,C  74)          120.04 -0.000015    0.00    120.04   
   263. A(C  70,C  72,C  74)          120.04  0.000024    0.00    120.04   
   264. A(H  75,C  74,C  76)          120.15 -0.000014   -0.00    120.15   
   265. A(C  72,C  74,C  76)          119.75  0.000033   -0.00    119.75   
   266. A(C  72,C  74,H  75)          120.10 -0.000019    0.00    120.10   
   267. A(H  77,C  76,C  78)          119.85  0.000015   -0.00    119.85   
   268. A(C  74,C  76,C  78)          120.02 -0.000012    0.01    120.02   
   269. A(C  74,C  76,H  77)          120.13 -0.000003   -0.00    120.13   
   270. A(C  76,C  78,H  79)          120.00  0.000108   -0.03    119.97   
   271. A(C  69,C  78,H  79)          119.34 -0.000084    0.04    119.38   
   272. A(C  69,C  78,C  76)          120.66 -0.000023   -0.01    120.65   
   273. A(H  63,H  79,H  65)           59.79 -0.000039   -0.13     59.66   
   274. A(H  51,H  79,H  65)           62.76 -0.000434    0.10     62.87   
   275. A(H  65,H  79,C  78)          156.06 -0.000357    0.13    156.19   
   276. A(H  51,H  79,H  63)           93.19 -0.000521    0.10     93.30   
   277. A(H  63,H  79,C  78)          144.04  0.000393   -0.01    144.04   
   278. A(H  51,H  79,C  78)          104.95  0.000302   -0.07    104.88   
   279. A(H   9,O  80,C  68)           87.40 -0.000016    0.02     87.42   
   280. D(C   5,C   4,N   2,C  18)    176.61  0.000016    0.01    176.62   
   281. D(O   0,C   4,N   2,C  18)      1.40  0.000000    0.01      1.41   
   282. D(O   0,C   4,N   2,H  81)    178.31 -0.000006    0.01    178.32   
   283. D(C   5,C   4,N   2,H  81)     -6.48  0.000010    0.01     -6.47   
   284. D(C   7,C   5,N   3,C  31)    -48.69  0.000099   -0.02    -48.71   
   285. D(C   7,C   5,C   4,N   2)     29.17 -0.000047    0.10     29.27   
   286. D(N   3,C   5,C   4,O   0)    -26.34  0.000003    0.08    -26.25   
   287. D(C   4,C   5,N   3,C  54)     60.66  0.000354   -0.04     60.62   
   288. D(N   3,C   5,C   4,N   2)    158.05 -0.000007    0.08    158.13   
   289. D(H   6,C   5,N   3,H  66)   -167.32 -0.000380    0.05   -167.26   
   290. D(C   4,C   5,N   3,C  31)    179.89  0.000096   -0.01    179.88   
   291. D(C   4,C   5,N   3,H  66)    -57.46 -0.000355    0.05    -57.41   
   292. D(C   7,C   5,N   3,H  66)     73.96 -0.000352    0.05     74.00   
   293. D(H   6,C   5,N   3,C  31)     70.03  0.000072   -0.01     70.03   
   294. D(H   6,C   5,C   4,O   0)     83.50 -0.000010    0.09     83.59   
   295. D(H   6,C   5,C   4,N   2)    -92.11 -0.000020    0.08    -92.03   
   296. D(H   6,C   5,N   3,C  54)    -49.20  0.000329   -0.04    -49.24   
   297. D(C   7,C   5,C   4,O   0)   -155.22 -0.000037    0.10   -155.12   
   298. D(C   7,C   5,N   3,C  54)   -167.93  0.000357   -0.05   -167.97   
   299. D(C  16,C   7,C   5,H   6)    -11.12  0.000020   -0.01    -11.13   
   300. D(C  16,C   7,C   5,N   3)    105.41 -0.000002   -0.00    105.41   
   301. D(C  16,C   7,C   5,C   4)   -130.44  0.000018   -0.02   -130.46   
   302. D(C   8,C   7,C   5,H   6)    167.05 -0.000006    0.02    167.07   
   303. D(C   8,C   7,C   5,N   3)    -76.42 -0.000028    0.03    -76.39   
   304. D(C   8,C   7,C   5,C   4)     47.73 -0.000008    0.01     47.74   
   305. D(C  10,C   8,C   7,C  16)     -1.45  0.000025   -0.01     -1.46   
   306. D(C  10,C   8,C   7,C   5)   -179.60  0.000052   -0.04   -179.64   
   307. D(H   9,C   8,C   7,C   5)     -0.04  0.000024   -0.03     -0.08   
   308. D(H   9,C   8,C   7,C  16)    178.11 -0.000003   -0.00    178.11   
   309. D(C  68,H   9,C   8,C   7)     81.28  0.000003   -0.03     81.25   
   310. D(O  67,H   9,C   8,C   7)     30.99  0.000107    0.00     31.00   
   311. D(C  68,H   9,C   8,C  10)    -99.16 -0.000025   -0.02    -99.18   
   312. D(O  67,H   9,C   8,C  10)   -149.45  0.000079    0.01   -149.44   
   313. D(O  80,H   9,C   8,C   7)   -178.18  0.000092   -0.00   -178.18   
   314. D(O  80,H   9,C   8,C  10)      1.38  0.000064    0.00      1.38   
   315. D(C  12,C  10,C   8,C   7)      0.40 -0.000022    0.01      0.41   
   316. D(H  11,C  10,C   8,C   7)   -179.69 -0.000014    0.00   -179.69   
   317. D(C  12,C  10,C   8,H   9)   -179.16  0.000007    0.00   -179.16   
   318. D(H  11,C  10,C   8,H   9)      0.75  0.000015   -0.00      0.75   
   319. D(C  14,C  12,C  10,C   8)      0.72  0.000007   -0.00      0.71   
   320. D(H  13,C  12,C  10,H  11)      0.14 -0.000001    0.00      0.14   
   321. D(C  14,C  12,C  10,H  11)   -179.19 -0.000000    0.00   -179.19   
   322. D(H  13,C  12,C  10,C   8)   -179.95  0.000007   -0.00   -179.95   
   323. D(H  15,C  14,C  12,C  10)    179.03 -0.000003    0.00    179.03   
   324. D(C  16,C  14,C  12,H  13)    179.89  0.000007   -0.00    179.89   
   325. D(C  16,C  14,C  12,C  10)     -0.77  0.000006   -0.00     -0.78   
   326. D(H  15,C  14,C  12,H  13)     -0.30 -0.000002    0.00     -0.30   
   327. D(C   7,C  16,C  14,H  15)    179.91  0.000002   -0.00    179.91   
   328. D(H  17,C  16,C  14,H  15)     -0.35 -0.000005    0.00     -0.35   
   329. D(H  17,C  16,C  14,C  12)    179.45 -0.000013    0.01    179.46   
   330. D(C   7,C  16,C  14,C  12)     -0.29 -0.000006    0.00     -0.28   
   331. D(H  17,C  16,C   7,C   5)     -0.13 -0.000021    0.03     -0.10   
   332. D(C  14,C  16,C   7,C   5)    179.61 -0.000028    0.03    179.64   
   333. D(H  17,C  16,C   7,C   8)   -178.35 -0.000005   -0.00   -178.35   
   334. D(C  14,C  16,C   7,C   8)      1.39 -0.000012    0.00      1.40   
   335. D(C  27,C  18,N   2,H  81)    121.58 -0.000000    0.01    121.59   
   336. D(C  27,C  18,N   2,C   4)    -61.50 -0.000006    0.01    -61.49   
   337. D(C  19,C  18,N   2,H  81)      2.91  0.000010    0.00      2.91   
   338. D(C  19,C  18,N   2,C   4)    179.83  0.000004    0.00    179.83   
   339. D(C  23,C  18,N   2,H  81)   -115.66  0.000004    0.01   -115.65   
   340. D(C  23,C  18,N   2,C   4)     61.26 -0.000001    0.01     61.26   
   341. D(H  20,C  19,C  18,C  23)     58.02 -0.000000   -0.00     58.02   
   342. D(H  20,C  19,C  18,N   2)    -60.63  0.000003    0.00    -60.63   
   343. D(H  22,C  19,C  18,C  27)    -58.58 -0.000000    0.00    -58.57   
   344. D(H  22,C  19,C  18,N   2)     60.24  0.000001    0.00     60.25   
   345. D(H  21,C  19,C  18,C  27)     61.01 -0.000002    0.00     61.02   
   346. D(H  22,C  19,C  18,C  23)    178.90 -0.000002   -0.00    178.90   
   347. D(H  21,C  19,C  18,N   2)    179.84 -0.000001    0.00    179.84   
   348. D(H  21,C  19,C  18,C  23)    -61.51 -0.000004    0.00    -61.51   
   349. D(H  20,C  19,C  18,C  27)   -179.45  0.000001    0.00   -179.45   
   350. D(H  26,C  23,C  18,C  19)    -58.08  0.000006   -0.00    -58.08   
   351. D(H  25,C  23,C  18,C  27)    -60.59 -0.000004    0.00    -60.59   
   352. D(H  25,C  23,C  18,C  19)     61.18 -0.000014    0.01     61.19   
   353. D(H  25,C  23,C  18,N   2)    177.26 -0.000007    0.00    177.27   
   354. D(H  24,C  23,C  18,C  19)   -179.08 -0.000004    0.00   -179.08   
   355. D(H  24,C  23,C  18,N   2)    -63.00  0.000004    0.00    -63.00   
   356. D(H  26,C  23,C  18,N   2)     58.01  0.000014   -0.01     58.00   
   357. D(H  26,C  23,C  18,C  27)   -179.85  0.000017   -0.01   -179.86   
   358. D(H  24,C  23,C  18,C  27)     59.15  0.000007   -0.00     59.14   
   359. D(H  30,C  27,C  18,C  23)   -179.57 -0.000009    0.02   -179.55   
   360. D(H  30,C  27,C  18,N   2)    -57.50 -0.000012    0.01    -57.49   
   361. D(H  29,C  27,C  18,C  23)    -58.45  0.000002    0.01    -58.44   
   362. D(H  29,C  27,C  18,C  19)    179.79  0.000002    0.01    179.80   
   363. D(H  29,C  27,C  18,N   2)     63.62 -0.000002    0.01     63.63   
   364. D(H  28,C  27,C  18,C  23)     61.26  0.000003    0.01     61.27   
   365. D(H  30,C  27,C  18,C  19)     58.67 -0.000009    0.01     58.69   
   366. D(H  28,C  27,C  18,C  19)    -60.49  0.000003    0.01    -60.48   
   367. D(H  28,C  27,C  18,N   2)   -176.67 -0.000000    0.01   -176.66   
   368. D(C  39,C  31,N   3,H  66)   -174.09  0.000234   -0.00   -174.10   
   369. D(C  39,C  31,N   3,C  54)     64.88 -0.000379    0.09     64.97   
   370. D(C  39,C  31,N   3,C   5)    -54.82 -0.000229    0.05    -54.77   
   371. D(C  32,C  31,N   3,H  66)      6.04  0.000219    0.03      6.07   
   372. D(C  32,C  31,N   3,C  54)   -114.99 -0.000394    0.13   -114.87   
   373. D(C  32,C  31,N   3,C   5)    125.31 -0.000244    0.08    125.39   
   374. D(C  41,C  32,C  31,C  39)   -179.66 -0.000102    0.03   -179.63   
   375. D(C  41,C  32,C  31,N   3)      0.20 -0.000086   -0.00      0.19   
   376. D(C  33,C  32,C  31,C  39)      1.67 -0.000080    0.02      1.69   
   377. D(C  33,C  32,C  31,N   3)   -178.47 -0.000064   -0.02   -178.49   
   378. D(C  35,C  33,C  32,C  41)   -179.82  0.000066   -0.02   -179.84   
   379. D(C  35,C  33,C  32,C  31)     -0.98  0.000050   -0.01     -0.99   
   380. D(H  34,C  33,C  32,C  41)      0.51  0.000032   -0.01      0.50   
   381. D(H  34,C  33,C  32,C  31)    179.34  0.000016    0.00    179.35   
   382. D(C  37,C  35,C  33,H  34)    179.42  0.000037   -0.01    179.41   
   383. D(C  37,C  35,C  33,C  32)     -0.26  0.000003   -0.00     -0.27   
   384. D(H  36,C  35,C  33,H  34)     -0.24  0.000018   -0.01     -0.24   
   385. D(H  36,C  35,C  33,C  32)   -179.92 -0.000016    0.00   -179.91   
   386. D(C  39,C  37,C  35,C  33)      0.85 -0.000028    0.01      0.86   
   387. D(C  39,C  37,C  35,H  36)   -179.50 -0.000008   -0.00   -179.50   
   388. D(H  38,C  37,C  35,H  36)      0.16  0.000007   -0.00      0.16   
   389. D(H  38,C  37,C  35,C  33)   -179.48 -0.000012    0.01   -179.48   
   390. D(C  31,C  39,C  37,H  38)   -179.82 -0.000018    0.00   -179.82   
   391. D(H  40,C  39,C  31,N   3)     -1.37  0.000013    0.02     -1.35   
   392. D(C  37,C  39,C  31,C  32)     -1.19  0.000060   -0.02     -1.20   
   393. D(C  37,C  39,C  31,N   3)    178.94  0.000046    0.02    178.95   
   394. D(C  31,C  39,C  37,C  35)     -0.15 -0.000003    0.00     -0.15   
   395. D(H  40,C  39,C  37,H  38)      0.48  0.000014    0.00      0.48   
   396. D(H  40,C  39,C  37,C  35)   -179.85  0.000029    0.00   -179.85   
   397. D(H  40,C  39,C  31,C  32)    178.51  0.000028   -0.01    178.50   
   398. D(C  50,C  41,C  32,C  33)   -132.67 -0.000116    0.03   -132.64   
   399. D(C  42,C  41,C  32,C  33)    -13.99 -0.000082    0.03    -13.96   
   400. D(C  46,C  41,C  32,C  31)    -74.68 -0.000080    0.01    -74.67   
   401. D(C  46,C  41,C  32,C  33)    103.96 -0.000102    0.02    103.98   
   402. D(C  42,C  41,C  32,C  31)    167.37 -0.000061    0.02    167.39   
   403. D(C  50,C  41,C  32,C  31)     48.69 -0.000094    0.02     48.71   
   404. D(H  43,C  42,C  41,C  50)     65.27 -0.000039   -0.01     65.27   
   405. D(H  43,C  42,C  41,C  46)   -176.87 -0.000034    0.00   -176.87   
   406. D(H  43,C  42,C  41,C  32)    -57.28  0.000073   -0.01    -57.29   
   407. D(H  45,C  42,C  41,C  46)    -53.40 -0.000032    0.00    -53.40   
   408. D(H  45,C  42,C  41,C  32)     66.18  0.000075   -0.01     66.17   
   409. D(H  44,C  42,C  41,C  50)    -53.26 -0.000038   -0.01    -53.27   
   410. D(H  45,C  42,C  41,C  50)   -171.26 -0.000038   -0.01   -171.27   
   411. D(H  44,C  42,C  41,C  46)     64.59 -0.000033    0.00     64.60   
   412. D(H  44,C  42,C  41,C  32)   -175.82  0.000074   -0.01   -175.83   
   413. D(H  49,C  46,C  41,C  50)    -59.83  0.000006   -0.03    -59.86   
   414. D(H  49,C  46,C  41,C  42)   -174.48 -0.000066   -0.03   -174.51   
   415. D(H  49,C  46,C  41,C  32)     64.61 -0.000096   -0.03     64.58   
   416. D(H  48,C  46,C  41,C  50)     59.92  0.000040   -0.03     59.89   
   417. D(H  48,C  46,C  41,C  42)    -54.74 -0.000031   -0.03    -54.76   
   418. D(H  48,C  46,C  41,C  32)   -175.65 -0.000061   -0.03   -175.67   
   419. D(H  47,C  46,C  41,C  50)    178.99  0.000043   -0.03    178.96   
   420. D(H  47,C  46,C  41,C  42)     64.34 -0.000029   -0.03     64.31   
   421. D(H  47,C  46,C  41,C  32)    -56.57 -0.000059   -0.03    -56.60   
   422. D(O  67,H  49,C  46,H  48)    -61.97 -0.000061    0.01    -61.96   
   423. D(O  67,H  49,C  46,H  47)   -178.72 -0.000071    0.01   -178.71   
   424. D(O  67,H  49,C  46,C  41)     58.81 -0.000053    0.01     58.81   
   425. D(H  53,C  50,C  41,C  46)    172.33  0.000001    0.03    172.35   
   426. D(H  53,C  50,C  41,C  42)    -72.42 -0.000044    0.03    -72.39   
   427. D(H  53,C  50,C  41,C  32)     49.58 -0.000057    0.04     49.61   
   428. D(H  52,C  50,C  41,C  46)    -68.75  0.000015    0.03    -68.72   
   429. D(H  52,C  50,C  41,C  42)     46.50 -0.000030    0.03     46.53   
   430. D(H  51,C  50,C  41,C  46)     48.65  0.000028    0.02     48.67   
   431. D(H  51,C  50,C  41,C  42)    163.90 -0.000017    0.02    163.92   
   432. D(H  51,C  50,C  41,C  32)    -74.10 -0.000030    0.03    -74.07   
   433. D(H  52,C  50,C  41,C  32)    168.50 -0.000043    0.04    168.54   
   434. D(H  79,H  51,C  50,H  53)     94.80 -0.000156    0.03     94.82   
   435. D(O  67,H  51,C  50,H  52)     76.74  0.000023   -0.00     76.73   
   436. D(O  67,H  51,C  50,C  41)    -42.48 -0.000060    0.01    -42.47   
   437. D(O  67,H  51,C  50,H  53)   -167.42  0.000017    0.00   -167.41   
   438. D(H  79,H  51,C  50,C  41)   -140.26 -0.000234    0.03   -140.23   
   439. D(H  79,H  51,C  50,H  52)    -21.05 -0.000150    0.02    -21.03   
   440. D(C  55,C  54,N   3,H  66)    -31.81 -0.000097    0.07    -31.74   
   441. D(C  55,C  54,N   3,C  31)     90.40 -0.000066    0.06     90.46   
   442. D(C  55,C  54,N   3,C   5)   -147.37 -0.000221    0.09   -147.27   
   443. D(O   1,C  54,N   3,H  66)    161.30  0.000237    0.06    161.36   
   444. D(O   1,C  54,N   3,C  31)    -76.48  0.000268    0.05    -76.44   
   445. D(O   1,C  54,N   3,C   5)     45.75  0.000112    0.08     45.83   
   446. D(C  64,C  55,C  54,N   3)     64.53  0.000636   -0.18     64.35   
   447. D(C  64,C  55,C  54,O   1)   -129.43  0.000273   -0.17   -129.60   
   448. D(C  56,C  55,C  54,N   3)   -117.23  0.000887   -0.16   -117.39   
   449. D(C  56,C  55,C  54,O   1)     48.81  0.000524   -0.15     48.66   
   450. D(C  58,C  56,C  55,C  64)     -1.64 -0.000270    0.03     -1.61   
   451. D(C  58,C  56,C  55,C  54)   -179.96 -0.000525    0.01   -179.95   
   452. D(H  57,C  56,C  55,C  64)    179.61 -0.000072    0.01    179.62   
   453. D(H  57,C  56,C  55,C  54)      1.29 -0.000328   -0.00      1.29   
   454. D(C  60,C  58,C  56,H  57)   -179.68 -0.000303    0.02   -179.67   
   455. D(C  60,C  58,C  56,C  55)      1.57 -0.000104    0.00      1.58   
   456. D(H  59,C  58,C  56,H  57)      0.05 -0.000098    0.01      0.06   
   457. D(H  59,C  58,C  56,C  55)   -178.69  0.000101   -0.01   -178.70   
   458. D(C  62,C  60,C  58,H  59)   -179.99 -0.000001   -0.00   -179.99   
   459. D(C  62,C  60,C  58,C  56)     -0.25  0.000205   -0.01     -0.26   
   460. D(H  61,C  60,C  58,H  59)     -0.26  0.000005   -0.00     -0.27   
   461. D(H  61,C  60,C  58,C  56)    179.47  0.000211   -0.01    179.46   
   462. D(C  64,C  62,C  60,H  61)    179.25  0.000076   -0.01    179.24   
   463. D(C  64,C  62,C  60,C  58)     -1.03  0.000082   -0.01     -1.04   
   464. D(H  63,C  62,C  60,H  61)     -0.55  0.000139    0.00     -0.55   
   465. D(H  63,C  62,C  60,C  58)    179.17  0.000146    0.00    179.17   
   466. D(H  79,H  63,C  62,C  64)    -40.51 -0.000047    0.03    -40.48   
   467. D(H  79,H  63,C  62,C  60)    139.29 -0.000110    0.02    139.31   
   468. D(H  65,C  64,C  62,H  63)      0.56 -0.000359    0.02      0.58   
   469. D(H  65,C  64,C  62,C  60)   -179.24 -0.000296    0.04   -179.20   
   470. D(C  55,C  64,C  62,H  63)   -179.24 -0.000517    0.03   -179.21   
   471. D(C  55,C  64,C  62,C  60)      0.97 -0.000454    0.04      1.01   
   472. D(H  65,C  64,C  55,C  56)   -179.43  0.000391   -0.04   -179.47   
   473. D(H  65,C  64,C  55,C  54)     -1.27  0.000662   -0.02     -1.29   
   474. D(C  62,C  64,C  55,C  56)      0.37  0.000550   -0.05      0.32   
   475. D(C  62,C  64,C  55,C  54)    178.53  0.000821   -0.03    178.50   
   476. D(H  79,H  65,C  64,C  62)     46.64  0.000712   -0.02     46.63   
   477. D(H  79,H  65,C  64,C  55)   -133.56  0.000874   -0.02   -133.58   
   478. D(O  67,H  65,C  64,C  62)    114.45  0.000824   -0.11    114.33   
   479. D(O  67,H  65,C  64,C  55)    -65.75  0.000986   -0.12    -65.87   
   480. D(O  67,H  66,N   3,C  54)    -89.58 -0.000192    0.01    -89.57   
   481. D(O  67,H  66,N   3,C  31)    150.69 -0.000281    0.05    150.74   
   482. D(O  67,H  66,N   3,C   5)     27.59  0.000043   -0.00     27.58   
   483. D(H  51,O  67,H  66,N   3)    161.80  0.000159   -0.06    161.74   
   484. D(H  49,O  67,H  66,N   3)   -120.03 -0.000104   -0.05   -120.08   
   485. D(H   9,O  67,H  66,N   3)    -65.22 -0.000019   -0.02    -65.24   
   486. D(C  68,O  67,H  66,N   3)   -123.68 -0.000191   -0.03   -123.71   
   487. D(H  66,O  67,H  65,H  79)    128.32  0.000242    0.01    128.33   
   488. D(H  66,O  67,H  65,C  64)     41.06  0.000202    0.02     41.08   
   489. D(H  51,O  67,H  65,H  79)     73.65  0.000015    0.05     73.70   
   490. D(H  49,O  67,H  65,H  79)     97.80  0.000287   -0.05     97.75   
   491. D(H  49,O  67,H  65,C  64)     10.54  0.000248   -0.04     10.50   
   492. D(H   9,O  67,H  65,H  79)    167.07  0.000016    0.05    167.12   
   493. D(C  68,O  67,H  65,H  79)    -24.72  0.000168    0.01    -24.71   
   494. D(C  68,O  67,H  65,C  64)   -111.98  0.000128    0.01   -111.96   
   495. D(H  66,O  67,H  51,H  79)   -147.29  0.000525   -0.05   -147.35   
   496. D(H  65,O  67,H  51,H  79)    -63.13 -0.000262    0.07    -63.06   
   497. D(H  65,O  67,H  51,C  50)   -178.73 -0.000371    0.09   -178.64   
   498. D(H  49,O  67,H  51,H  79)    139.73  0.000115   -0.03    139.70   
   499. D(H  49,O  67,H  51,C  50)     24.14  0.000006   -0.01     24.13   
   500. D(H   9,O  67,H  51,H  79)    162.45  0.000242   -0.02    162.44   
   501. D(H   9,O  67,H  51,C  50)     46.86  0.000133    0.00     46.86   
   502. D(C  68,O  67,H  51,H  79)     69.23  0.000020   -0.01     69.22   
   503. D(C  68,O  67,H  51,C  50)    -46.37 -0.000089    0.01    -46.36   
   504. D(H  66,O  67,H  49,C  46)    -88.66  0.000128   -0.00    -88.66   
   505. D(H  65,O  67,H  49,C  46)    -55.68 -0.000199    0.10    -55.58   
   506. D(H  51,O  67,H  49,C  46)    -31.47  0.000035    0.00    -31.47   
   507. D(H   9,O  67,H  49,C  46)    175.08  0.000122    0.01    175.09   
   508. D(C  68,O  67,H  49,C  46)     89.28  0.000103    0.01     89.29   
   509. D(H  66,O  67,H  51,C  50)     97.11  0.000416   -0.04     97.07   
   510. D(H  66,O  67,H   9,O  80)   -165.46 -0.000255    0.03   -165.43   
   511. D(H  66,O  67,H   9,C  68)   -151.25 -0.000302    0.03   -151.22   
   512. D(H  66,O  67,H   9,C   8)      2.21 -0.000253    0.03      2.24   
   513. D(H   9,O  67,H  65,C  64)     79.81 -0.000024    0.06     79.87   
   514. D(H  65,O  67,H   9,O  80)    157.77  0.000200   -0.04    157.73   
   515. D(H  65,O  67,H   9,C  68)    171.99  0.000152   -0.04    171.94   
   516. D(H  65,O  67,H   9,C   8)    -34.56  0.000202   -0.04    -34.60   
   517. D(H  51,O  67,H  65,C  64)    -13.61 -0.000024    0.06    -13.55   
   518. D(H  51,O  67,H   9,O  80)   -128.37 -0.000143    0.01   -128.36   
   519. D(H  51,O  67,H   9,C  68)   -114.16 -0.000190    0.01   -114.15   
   520. D(H  51,O  67,H   9,C   8)     39.30 -0.000140    0.01     39.31   
   521. D(H  49,O  67,H   9,O  80)   -102.96 -0.000066    0.01   -102.95   
   522. D(H  49,O  67,H   9,C  68)    -88.75 -0.000114    0.01    -88.73   
   523. D(H  49,O  67,H   9,C   8)     64.71 -0.000064    0.02     64.72   
   524. D(C  68,O  67,H   9,O  80)    -14.21  0.000048   -0.00    -14.21   
   525. D(H  65,O  67,H  66,N   3)     89.56 -0.000087   -0.01     89.56   
   526. D(C  68,O  67,H   9,C   8)    153.45  0.000050    0.00    153.46   
   527. D(O  80,C  68,H   9,O  67)   -155.05 -0.000087    0.00   -155.05   
   528. D(O  80,C  68,H   9,C   8)    132.24  0.000058    0.04    132.28   
   529. D(C  69,C  68,H   9,O  80)    -98.63 -0.000033    0.06    -98.57   
   530. D(C  69,C  68,H   9,O  67)    106.33 -0.000120    0.06    106.38   
   531. D(C  69,C  68,H   9,C   8)     33.61  0.000025    0.09     33.71   
   532. D(O  67,C  68,H   9,O  80)    155.05  0.000087   -0.00    155.05   
   533. D(C  69,C  68,O  67,H   9)   -152.44 -0.000198   -0.00   -152.44   
   534. D(O  67,C  68,H   9,C   8)    -72.71  0.000145    0.04    -72.68   
   535. D(H   9,C  68,O  67,H  66)     56.82  0.000218    0.00     56.82   
   536. D(H   9,C  68,O  67,H  51)    111.13  0.000115    0.01    111.14   
   537. D(H   9,C  68,O  67,H  49)     53.62  0.000134    0.03     53.65   
   538. D(O  80,C  68,O  67,H  66)     84.30  0.000114   -0.00     84.30   
   539. D(O  80,C  68,O  67,H  65)   -144.68 -0.000141    0.01   -144.66   
   540. D(O  80,C  68,O  67,H  51)    138.61  0.000011    0.01    138.61   
   541. D(O  80,C  68,O  67,H  49)     81.10  0.000029    0.02     81.12   
   542. D(O  80,C  68,O  67,H   9)     27.48 -0.000104   -0.00     27.47   
   543. D(C  69,C  68,O  67,H  66)    -95.62  0.000020    0.00    -95.62   
   544. D(C  69,C  68,O  67,H  65)     35.41 -0.000235    0.02     35.42   
   545. D(H   9,C  68,O  67,H  65)   -172.15 -0.000037    0.02   -172.13   
   546. D(C  69,C  68,O  67,H  51)    -41.31 -0.000083    0.01    -41.30   
   547. D(C  69,C  68,O  67,H  49)    -98.82 -0.000064    0.02    -98.79   
   548. D(C  78,C  69,C  68,H   9)   -112.06  0.000186   -0.11   -112.17   
   549. D(C  78,C  69,C  68,O  80)    162.41  0.000041   -0.05    162.36   
   550. D(C  78,C  69,C  68,O  67)    -17.67  0.000127   -0.06    -17.72   
   551. D(C  70,C  69,C  68,H   9)     67.20  0.000162   -0.09     67.11   
   552. D(C  70,C  69,C  68,O  80)    -18.33  0.000017   -0.03    -18.36   
   553. D(C  70,C  69,C  68,O  67)    161.59  0.000103   -0.03    161.56   
   554. D(C  72,C  70,C  69,C  78)      0.63 -0.000024    0.01      0.65   
   555. D(C  72,C  70,C  69,C  68)   -178.64 -0.000001   -0.01   -178.65   
   556. D(H  71,C  70,C  69,C  78)   -179.89 -0.000009    0.01   -179.88   
   557. D(H  71,C  70,C  69,C  68)      0.84  0.000015   -0.02      0.82   
   558. D(C  74,C  72,C  70,H  71)    179.68  0.000006   -0.00    179.68   
   559. D(C  74,C  72,C  70,C  69)     -0.85  0.000022   -0.01     -0.86   
   560. D(H  73,C  72,C  70,H  71)     -0.29 -0.000003   -0.00     -0.29   
   561. D(H  73,C  72,C  70,C  69)    179.18  0.000012   -0.01    179.17   
   562. D(C  76,C  74,C  72,H  73)   -179.81  0.000016   -0.00   -179.81   
   563. D(C  76,C  74,C  72,C  70)      0.22  0.000006   -0.00      0.22   
   564. D(H  75,C  74,C  72,H  73)      0.25 -0.000010    0.00      0.25   
   565. D(H  75,C  74,C  72,C  70)   -179.72 -0.000020    0.00   -179.71   
   566. D(C  78,C  76,C  74,H  75)   -179.45 -0.000006   -0.00   -179.45   
   567. D(C  78,C  76,C  74,C  72)      0.61 -0.000032    0.00      0.61   
   568. D(H  77,C  76,C  74,H  75)      0.26 -0.000021    0.00      0.26   
   569. D(H  77,C  76,C  74,C  72)   -179.68 -0.000046    0.01   -179.67   
   570. D(H  79,C  78,C  76,H  77)     -0.41 -0.000112    0.01     -0.40   
   571. D(H  79,C  78,C  76,C  74)    179.30 -0.000127    0.01    179.31   
   572. D(C  69,C  78,C  76,H  77)    179.46  0.000045    0.00    179.46   
   573. D(C  69,C  78,C  76,C  74)     -0.83  0.000030    0.00     -0.82   
   574. D(H  79,C  78,C  69,C  70)   -179.92  0.000155   -0.02   -179.94   
   575. D(H  79,C  78,C  69,C  68)     -0.65  0.000132    0.01     -0.65   
   576. D(C  76,C  78,C  69,C  70)      0.20 -0.000002   -0.01      0.19   
   577. D(C  76,C  78,C  69,C  68)    179.47 -0.000025    0.01    179.48   
   578. D(H  65,H  79,C  78,C  69)      7.66 -0.000166    0.02      7.68   
   579. D(H  63,H  79,C  78,C  76)      0.84 -0.000115    0.03      0.88   
   580. D(H  63,H  79,C  78,C  69)   -179.03 -0.000270    0.04   -178.99   
   581. D(H  51,H  79,C  78,C  69)     63.18 -0.000152   -0.04     63.14   
   582. D(H  63,H  79,H  65,O  67)   -174.71  0.000012   -0.02   -174.73   
   583. D(H  63,H  79,H  65,C  64)    -44.02 -0.000432    0.05    -43.97   
   584. D(H  51,H  79,H  65,O  67)    -62.86 -0.000324    0.14    -62.72   
   585. D(H  51,H  79,H  65,C  64)     67.83 -0.000768    0.21     68.04   
   586. D(C  78,H  79,H  65,O  67)      0.75 -0.000017   -0.01      0.74   
   587. D(C  78,H  79,H  65,C  64)    131.44 -0.000461    0.06    131.50   
   588. D(H  65,H  79,H  63,C  62)     43.05  0.000131   -0.07     42.98   
   589. D(H  51,H  79,H  63,C  62)    -12.70  0.000304   -0.06    -12.76   
   590. D(C  78,H  79,H  63,C  62)   -133.82  0.000225   -0.09   -133.91   
   591. D(H  65,H  79,H  51,O  67)     73.06 -0.000310    0.21     73.27   
   592. D(H  65,H  79,H  51,C  50)   -139.94 -0.000192    0.19   -139.75   
   593. D(H  51,H  79,C  78,C  76)   -116.94  0.000004   -0.05   -116.99   
   594. D(H  63,H  79,H  51,O  67)    126.51 -0.000198    0.03    126.54   
   595. D(H  63,H  79,H  51,C  50)    -86.49 -0.000080    0.01    -86.48   
   596. D(C  78,H  79,H  51,O  67)    -84.85  0.000112    0.05    -84.79   
   597. D(H  65,H  79,C  78,C  76)   -172.47 -0.000011    0.01   -172.46   
   598. D(C  78,H  79,H  51,C  50)     62.16  0.000229    0.03     62.19   
   599. D(H   9,O  80,C  68,C  69)    151.57  0.000231   -0.01    151.56   
   600. D(H   9,O  80,C  68,O  67)    -28.35  0.000137   -0.00    -28.35   
   601. D(C  68,O  80,H   9,O  67)     14.20 -0.000054   -0.00     14.20   
   602. D(C  68,O  80,H   9,C   8)   -145.21 -0.000037    0.01   -145.20   
    ----------------------------------------------------------------------------

         *************************************************************
         *                GEOMETRY OPTIMIZATION CYCLE   2            *
         *************************************************************
---------------------------------
CARTESIAN COORDINATES (ANGSTROEM)
---------------------------------
  O      1.603743    3.565870    2.182594
  O      2.454858    4.024191   -0.452818
  N      0.653620    5.321316    3.271046
  N      3.678697    4.851412    1.348928
  C      1.535182    4.763984    2.460464
  C      2.481014    5.718589    1.731180
  H      1.982620    5.934761    0.786163
  C      2.840582    7.014180    2.387580
  C      3.246300    7.079075    3.717005
  H      3.307723    6.172999    4.308654
  C      3.563449    8.301084    4.288867
  H      3.883292    8.338975    5.324143
  C      3.470455    9.467684    3.542854
  H      3.719996   10.422249    3.992844
  C      3.043924    9.411992    2.223117
  H      2.953794   10.320708    1.638985
  C      2.727780    8.190936    1.649571
  H      2.386355    8.149356    0.621526
  C     -0.402087    4.621922    4.025429
  C     -1.138503    5.699925    4.805191
  H     -0.463067    6.214302    5.494184
  H     -1.941890    5.247885    5.388546
  H     -1.579121    6.439449    4.131092
  C      0.223814    3.621757    4.990668
  H      0.773948    2.843428    4.461021
  H     -0.564603    3.145319    5.577808
  H      0.907921    4.125690    5.676962
  C     -1.361605    3.931087    3.064613
  H     -2.170725    3.467624    3.633336
  H     -0.861314    3.153148    2.486955
  H     -1.800236    4.652617    2.370949
  C      4.735921    5.620247    0.608134
  C      6.093531    5.699069    0.975976
  C      6.871576    6.509136    0.136888
  H      7.919655    6.625784    0.363067
  C      6.389819    7.171509   -0.975244
  H      7.063388    7.777405   -1.570442
  C      5.057950    7.046782   -1.317807
  H      4.645243    7.543889   -2.187077
  C      4.244984    6.271881   -0.518963
  H      3.204776    6.173338   -0.789341
  C      6.811437    5.046515    2.171235
  C      8.334635    5.133396    2.029180
  H      8.690889    4.672196    1.104527
  H      8.779053    4.590165    2.865589
  H      8.708153    6.157797    2.078711
  C      6.444717    5.793029    3.456872
  H      6.691750    6.854112    3.369065
  H      7.013126    5.379637    4.294683
  H      5.388065    5.707100    3.698370
  C      6.489945    3.558158    2.302751
  H      5.490885    3.363500    2.683264
  H      7.174687    3.111936    3.027373
  H      6.619145    3.035922    1.352543
  C      3.195007    3.729583    0.437482
  C      3.887925    2.428823    0.521792
  C      4.537410    2.018817   -0.642235
  H      4.523855    2.658420   -1.517157
  C      5.214564    0.811234   -0.661207
  H      5.737378    0.501652   -1.558669
  C      5.216383    0.000509    0.465640
  H      5.739209   -0.949147    0.448029
  C      4.545288    0.400233    1.613652
  H      4.536088   -0.239552    2.488488
  C      3.887814    1.618599    1.651193
  H      3.374248    1.940999    2.546865
  H      4.038188    4.455232    2.234273
  O      3.745647    3.830075    4.166346
  C      4.097220    3.960467    5.366651
  C      5.127408    2.993635    5.901816
  C      5.837352    3.296528    7.060987
  H      5.630427    4.226446    7.578215
  C      6.804500    2.427574    7.543705
  H      7.360285    2.680697    8.440109
  C      7.060672    1.234338    6.880508
  H      7.813582    0.551948    7.259809
  C      6.348293    0.918013    5.731110
  H      6.539670   -0.014625    5.211332
  C      5.394335    1.797484    5.242074
  H      4.847547    1.555199    4.339957
  O      3.660370    4.831711    6.153965
  H      0.736692    6.316090    3.423660

----------------------------
CARTESIAN COORDINATES (A.U.)
----------------------------
  NO LB      ZA    FRAG     MASS         X           Y           Z
   0 O     8.0000    0    15.999    3.030636    6.738518    4.124504
   1 O     8.0000    0    15.999    4.639009    7.604618   -0.855703
   2 N     7.0000    0    14.007    1.235163   10.055830    6.181380
   3 N     7.0000    0    14.007    6.951730    9.167839    2.549105
   4 C     6.0000    0    12.011    2.901073    9.002624    4.649602
   5 C     6.0000    0    12.011    4.688437   10.806567    3.271456
   6 H     1.0000    0     1.008    3.746609   11.215073    1.485633
   7 C     6.0000    0    12.011    5.367922   13.254880    4.511873
   8 C     6.0000    0    12.011    6.134618   13.377513    7.024122
   9 H     1.0000    0     1.008    6.250691   11.665277    8.142176
  10 C     6.0000    0    12.011    6.733944   15.686776    8.104784
  11 H     1.0000    0     1.008    7.338358   15.758379   10.061172
  12 C     6.0000    0    12.011    6.558210   17.891329    6.695024
  13 H     1.0000    0     1.008    7.029774   19.695196    7.545382
  14 C     6.0000    0    12.011    5.752182   17.786088    4.201082
  15 H     1.0000    0     1.008    5.581862   19.503311    3.097232
  16 C     6.0000    0    12.011    5.154758   15.478627    3.117237
  17 H     1.0000    0     1.008    4.509558   15.400052    1.174513
  18 C     6.0000    0    12.011   -0.759834    8.734167    7.606958
  19 C     6.0000    0    12.011   -2.151459   10.771297    9.080495
  20 H     1.0000    0     1.008   -0.875071   11.743329   10.382503
  21 H     1.0000    0     1.008   -3.669640    9.917065   10.182876
  22 H     1.0000    0     1.008   -2.984107   12.168794    7.806633
  23 C     6.0000    0    12.011    0.422948    6.844128    9.430996
  24 H     1.0000    0     1.008    1.462551    5.373301    8.430108
  25 H     1.0000    0     1.008   -1.066946    5.943791   10.540529
  26 H     1.0000    0     1.008    1.715722    7.796425   10.727904
  27 C     6.0000    0    12.011   -2.573061    7.428678    5.791278
  28 H     1.0000    0     1.008   -4.102075    6.552860    6.866010
  29 H     1.0000    0     1.008   -1.627648    5.958586    4.699664
  30 H     1.0000    0     1.008   -3.401953    8.792173    4.480444
  31 C     6.0000    0    12.011    8.949593   10.620727    1.149206
  32 C     6.0000    0    12.011   11.515104   10.769679    1.844328
  33 C     6.0000    0    12.011   12.985396   12.300485    0.258681
  34 H     1.0000    0     1.008   14.965978   12.520916    0.686097
  35 C     6.0000    0    12.011   12.075009   13.552188   -1.842944
  36 H     1.0000    0     1.008   13.347869   14.697165   -2.967705
  37 C     6.0000    0    12.011    9.558140   13.316489   -2.490294
  38 H     1.0000    0     1.008    8.778236   14.255885   -4.132976
  39 C     6.0000    0    12.011    8.021858   11.852138   -0.980699
  40 H     1.0000    0     1.008    6.056149   11.665918   -1.491638
  41 C     6.0000    0    12.011   12.871751    9.536532    4.103040
  42 C     6.0000    0    12.011   15.750178    9.700713    3.834595
  43 H     1.0000    0     1.008   16.423400    8.829170    2.087253
  44 H     1.0000    0     1.008   16.590007    8.674155    5.415179
  45 H     1.0000    0     1.008   16.456024   11.636550    3.928195
  46 C     6.0000    0    12.011   12.178750   10.947239    6.532542
  47 H     1.0000    0     1.008   12.645575   12.952395    6.366611
  48 H     1.0000    0     1.008   13.252887   10.166041    8.115774
  49 H     1.0000    0     1.008   10.181967   10.784856    6.988907
  50 C     6.0000    0    12.011   12.264219    6.723945    4.351568
  51 H     1.0000    0     1.008   10.376270    6.356093    5.070634
  52 H     1.0000    0     1.008   13.558194    5.880707    5.720906
  53 H     1.0000    0     1.008   12.508370    5.737061    2.555936
  54 C     6.0000    0    12.011    6.037687    7.047891    0.826722
  55 C     6.0000    0    12.011    7.347114    4.589810    0.986044
  56 C     6.0000    0    12.011    8.574462    3.815011   -1.213649
  57 H     1.0000    0     1.008    8.548847    5.023686   -2.867011
  58 C     6.0000    0    12.011    9.854098    1.533010   -1.249500
  59 H     1.0000    0     1.008   10.842073    0.947985   -2.945458
  60 C     6.0000    0    12.011    9.857535    0.000962    0.879931
  61 H     1.0000    0     1.008   10.845533   -1.793628    0.846652
  62 C     6.0000    0    12.011    8.589350    0.756332    3.049360
  63 H     1.0000    0     1.008    8.571964   -0.452688    4.702561
  64 C     6.0000    0    12.011    7.346903    3.058708    3.120302
  65 H     1.0000    0     1.008    6.376404    3.667957    4.812877
  66 H     1.0000    0     1.008    7.631070    8.419168    4.222164
  67 O     8.0000    0    15.999    7.078247    7.237793    7.873253
  68 C     6.0000    0    12.011    7.742623    7.484198   10.141501
  69 C     6.0000    0    12.011    9.689396    5.657150   11.152815
  70 C     6.0000    0    12.011   11.030996    6.229534   13.343332
  71 H     1.0000    0     1.008   10.639965    7.986825   14.320750
  72 C     6.0000    0    12.011   12.858641    4.587450   14.255537
  73 H     1.0000    0     1.008   13.908922    5.065782   15.949494
  74 C     6.0000    0    12.011   13.342737    2.332560   13.002276
  75 H     1.0000    0     1.008   14.765530    1.043031   13.719051
  76 C     6.0000    0    12.011   11.996536    1.734793   10.830228
  77 H     1.0000    0     1.008   12.358185   -0.027637    9.847991
  78 C     6.0000    0    12.011   10.193816    3.396753    9.906084
  79 H     1.0000    0     1.008    9.160537    2.938900    8.201330
  80 O     8.0000    0    15.999    6.917097    9.130611   11.629309
  81 H     1.0000    0     1.008    1.392146   11.935681    6.469780

--------------------------------
INTERNAL COORDINATES (ANGSTROEM)
--------------------------------
 O      0   0   0     0.000000000000     0.00000000     0.00000000
 O      1   0   0     2.807107151459     0.00000000     0.00000000
 N      1   2   0     2.273555155117   116.75047464     0.00000000
 N      2   1   3     2.329886069087    59.41696779    75.24146318
 C      1   2   3     1.231823103613    94.00543992   342.76567555
 C      4   2   1     1.527271276286    89.03862259   296.83532981
 H      6   4   2     1.090038469825   104.72457684   329.81845667
 C      6   4   2     1.496231176602   114.39348166   211.08322368
 C      8   6   4     1.391469975556   121.97807039   283.60895626
 H      9   8   6     1.083879847075   119.93774449   359.92425422
 C      9   8   6     1.385971177315   120.13573779   180.35760785
 H     11   9   8     1.084219285269   119.49178450   180.31224562
 C     11   9   8     1.387853519244   120.26598796     0.41017257
 H     13  11   9     1.084415259535   120.09611659   180.04618572
 C     13  11   9     1.388069531304   119.86335748     0.71398302
 H     15  13  11     1.084018909287   120.28134427   179.03091526
 C     15  13  11     1.385597055416   119.93549734   359.22390482
 H     17  15  13     1.084055593371   119.88156850   179.45906696
 C      3   1   2     1.474029539853   100.25125628   142.27168855
 C     19   3   1     1.520667414540   105.83749431   180.45876927
 H     20  19   3     1.093392596383   110.94446874   299.37355137
 H     20  19   3     1.090904874679   109.69985458   179.84127849
 H     20  19   3     1.093365750649   111.00779791    60.24861409
 C     19   3   1     1.524391555840   109.95613935    61.89187633
 H     24  19   3     1.090398013942   111.58725240   297.00179437
 H     24  19   3     1.092396159285   109.27775928   177.26559226
 H     24  19   3     1.092222740218   110.62928836    57.99885241
 C     19   3   1     1.523514501811   110.08789468   299.13590286
 H     28  19   3     1.092207874899   109.30468675   183.34075809
 H     28  19   3     1.090490061704   111.63032555    63.62782331
 H     28  19   3     1.092781704256   110.71508390   302.51304065
 C      4   2   1     1.502533010432    99.78814732   184.03714766
 C     32   4   2     1.408767552001   125.30795847   218.45700552
 C     33  32   4     1.402010095843   114.25850283   181.51444137
 H     34  33  32     1.078532618654   118.44150277   179.34533026
 C     34  33  32     1.381182366469   124.43211054   359.01285822
 H     36  34  33     1.084004333750   119.56646166   180.08655825
 C     36  34  33     1.380863124039   119.52881198   359.73349004
 H     38  36  34     1.083084643939   121.68010652   180.52147387
 C     38  36  34     1.378236362863   118.41963014     0.85617382
 H     40  38  36     1.079281111535   118.33574916   180.14962875
 C     33  32   4     1.539434756788   128.93399701     0.19445644
 C     42  33  32     1.532273321196   111.56555626   167.38606338
 H     43  42  33     1.092980549925   112.24213104   302.70583534
 H     43  42  33     1.091873337069   107.78133518   184.16959349
 H     43  42  33     1.091497090858   112.90398525    66.17372565
 C     42  33  32     1.531218222347   109.48467853   285.33234223
 H     47  42  33     1.092992593956   110.59222238   303.40069208
 H     47  42  33     1.093575668831   109.54027388   184.32674642
 H     47  42  33     1.087298900631   112.37714571    64.57722873
 C     42  33  32     1.528352182016   112.42750619    48.70845135
 H     51  42  33     1.086647533619   113.45184537   285.93182527
 H     51  42  33     1.092274690931   108.84764575   168.53945040
 H     51  42  33     1.091932722969   111.46800142    49.61457736
 C      2   1   3     1.194675289300    56.49145541   117.25931381
 C     55   2   1     1.476219033799   123.41200747   110.94750150
 C     56  55   2     1.394594745619   115.46655034    48.66292264
 H     57  56  55     1.083864841953   119.63355212     1.28705492
 C     57  56  55     1.384613693319   119.70963713   180.05304018
 H     59  57  56     1.083795870012   119.76126474   181.30401712
 C     59  57  56     1.388186219382   119.92499978     1.57798152
 H     61  59  57     1.084206457566   119.93302866   179.45769831
 C     61  59  57     1.388553113009   120.15668867   359.73578490
 H     63  61  59     1.083858439910   120.09948414   179.17426119
 C     63  61  59     1.384953356306   120.33752981   358.95812485
 H     65  63  61     1.081628840524   120.66825642   180.79967234
 H      4   2   1     1.034421214007   135.10806458    48.79547053
 O     67   4   2     2.051659671587   150.82621461   282.32039252
 C     68  67   4     1.257512926963   145.83377307   236.28653650
 C     69  68  67     1.510778897942   117.54210505   264.38071526
 C     70  69  68     1.392639170711   120.21693756   161.55904056
 H     71  70  69     1.084015474654   119.10535276     0.82188830
 C     71  70  69     1.386893221616   120.59277551   181.35141766
 H     73  71  70     1.084668957639   119.91753824   179.17447756
 C     73  71  70     1.388980470357   120.04473803   359.14297496
 H     75  73  71     1.084618757647   120.10184727   180.28571305
 C     75  73  71     1.388762638780   119.75179477     0.21987292
 H     77  75  73     1.084714898677   120.12785347   180.32665622
 C     77  75  73     1.386600801697   120.02227668     0.61429021
 H     79  77  75     1.082355952970   119.96912951   179.30917069
 O     69  68  67     1.252903456333   125.05960334    84.29507694
 H      3   1   2     1.009835287451   142.99404722   318.62687629

---------------------------
INTERNAL COORDINATES (A.U.)
---------------------------
 O      0   0   0     0.000000000000     0.00000000     0.00000000
 O      1   0   0     5.304663744829     0.00000000     0.00000000
 N      1   2   0     4.296396593537   116.75047464     0.00000000
 N      2   1   3     4.402846593813    59.41696779    75.24146318
 C      1   2   3     2.327808311265    94.00543992   342.76567555
 C      4   2   1     2.886124444386    89.03862259   296.83532981
 H      6   4   2     2.059874183408   104.72457684   329.81845667
 C      6   4   2     2.827467156813   114.39348166   211.08322368
 C      8   6   4     2.629497177375   121.97807039   283.60895626
 H      9   8   6     2.048236073048   119.93774449   359.92425422
 C      9   8   6     2.619105954633   120.13573779   180.35760785
 H     11   9   8     2.048877518274   119.49178450   180.31224562
 C     11   9   8     2.622663065369   120.26598796     0.41017257
 H     13  11   9     2.049247855967   120.09611659   180.04618572
 C     13  11   9     2.623071269005   119.86335748     0.71398302
 H     15  13  11     2.048498862545   120.28134427   179.03091526
 C     15  13  11     2.618398966703   119.93549734   359.22390482
 H     17  15  13     2.048568185417   119.88156850   179.45906696
 C      3   1   2     2.785512143633   100.25125628   142.27168855
 C     19   3   1     2.873644954258   105.83749431   180.45876927
 H     20  19   3     2.066212564020   110.94446874   299.37355137
 H     20  19   3     2.061511451304   109.69985458   179.84127849
 H     20  19   3     2.066161832936   111.00779791    60.24861409
 C     19   3   1     2.880682561399   109.95613935    61.89187633
 H     24  19   3     2.060553623323   111.58725240   297.00179437
 H     24  19   3     2.064329570796   109.27775928   177.26559226
 H     24  19   3     2.064001856254   110.62928836    57.99885241
 C     19   3   1     2.879025169480   110.08789468   299.13590286
 H     28  19   3     2.063973764872   109.30468675   183.34075809
 H     28  19   3     2.060727568384   111.63032555    63.62782331
 H     28  19   3     2.065058145204   110.71508390   302.51304065
 C      4   2   1     2.839375896892    99.78814732   184.03714766
 C     32   4   2     2.662184859637   125.30795847   218.45700552
 C     33  32   4     2.649415118136   114.25850283   181.51444137
 H     34  33  32     2.038131275758   118.44150277   179.34533026
 C     34  33  32     2.610056413627   124.43211054   359.01285822
 H     36  34  33     2.048471318771   119.56646166   180.08655825
 C     36  34  33     2.609453132865   119.52881198   359.73349004
 H     38  36  34     2.046733356901   121.68010652   180.52147387
 C     38  36  34     2.604489273622   118.41963014     0.85617382
 H     40  38  36     2.039545722315   118.33574916   180.14962875
 C     33  32   4     2.909110091370   128.93399701     0.19445644
 C     42  33  32     2.895576939375   111.56555626   167.38606338
 H     43  42  33     2.065433909062   112.24213104   302.70583534
 H     43  42  33     2.063341579991   107.78133518   184.16959349
 H     43  42  33     2.062630577693   112.90398525    66.17372565
 C     42  33  32     2.893583091506   109.48467853   285.33234223
 H     47  42  33     2.065456668980   110.59222238   303.40069208
 H     47  42  33     2.066558520810   109.54027388   184.32674642
 H     47  42  33     2.054697147907   112.37714571    64.57722873
 C     42  33  32     2.888167060191   112.42750619    48.70845135
 H     51  42  33     2.053466242641   113.45184537   285.93182527
 H     51  42  33     2.064100028874   108.84764575   168.53945040
 H     51  42  33     2.063453803079   111.46800142    49.61457736
 C      2   1   3     2.257609115740    56.49145541   117.25931381
 C     55   2   1     2.789649687562   123.41200747   110.94750150
 C     56  55   2     2.635402137025   115.46655034    48.66292264
 H     57  56  55     2.048207717477   119.63355212     1.28705492
 C     57  56  55     2.616540681651   119.70963713   180.05304018
 H     59  57  56     2.048077379398   119.76126474   181.30401712
 C     59  57  56     2.623291777515   119.92499978     1.57798152
 H     61  59  57     2.048853277428   119.93302866   179.45769831
 C     61  59  57     2.623985105991   120.15668867   359.73578490
 H     63  61  59     2.048195619369   120.09948414   179.17426119
 C     63  61  59     2.617182551674   120.33752981   358.95812485
 H     65  63  61     2.043982287141   120.66825642   180.79967234
 H      4   2   1     1.954772801592   135.10806458    48.79547053
 O     67   4   2     3.877074899310   150.82621461   282.32039252
 C     68  67   4     2.376355041827   145.83377307   236.28653650
 C     69  68  67     2.854958366017   117.54210505   264.38071526
 C     70  69  68     2.631706636015   120.21693756   161.55904056
 H     71  70  69     2.048492372028   119.10535276     0.82188830
 C     71  70  69     2.620848365847   120.59277551   181.35141766
 H     73  71  70     2.049727275903   119.91753824   179.17447756
 C     73  71  70     2.624792694340   120.04473803   359.14297496
 H     75  73  71     2.049632411667   120.10184727   180.28571305
 C     75  73  71     2.624381052317   119.75179477     0.21987292
 H     77  75  73     2.049814091884   120.12785347   180.32665622
 C     77  75  73     2.620295772283   120.02227668     0.61429021
 H     79  77  75     2.045356330532   119.96912951   179.30917069
 O     69  68  67     2.367644404713   125.05960334    84.29507694
 H      3   1   2     1.908312133651   142.99404722   318.62687629


           ************************************************************
           *        Program running with 30 parallel MPI-processes    *
           *              working on a common directory               *
           ************************************************************
------------------------------------------------------------------------------
                   ___                                                        
                  /   \      - P O W E R E D   B Y -                         
                 /     \                                                     
                 |  |  |   _    _      __       _____    __    __             
                 |  |  |  | |  | |    /  \     |  _  \  |  |  /  |          
                  \  \/   | |  | |   /    \    | | | |  |  | /  /          
                 / \  \   | |__| |  /  /\  \   | |_| |  |  |/  /          
                |  |  |   |  __  | /  /__\  \  |    /   |      \           
                |  |  |   | |  | | |   __   |  |    \   |  |\   \          
                \     /   | |  | | |  |  |  |  | |\  \  |  | \   \       
                 \___/    |_|  |_| |__|  |__|  |_| \__\ |__|  \__/        
                                                                              
                      - O R C A' S   B I G   F R I E N D -                    
                                      &                                       
                       - I N T E G R A L  F E E D E R -                       
                                                                              
 v1 FN, 2020, v2 2021                                                         
------------------------------------------------------------------------------


Reading SHARK input file ImineBzOH6postopt.SHARKINP.tmp ... ok
----------------------
SHARK INTEGRAL PACKAGE
----------------------

Number of atoms                             ...     82
Number of basis functions                   ...   1542
Number of shells                            ...    622
Maximum angular momentum                    ...      3
Integral batch strategy                     ... SHARK/LIBINT Hybrid
RI-J (if used) integral strategy            ... SPLIT-RIJ (Revised 2003 algorithm where possible)
Printlevel                                  ...      1
Contraction scheme used                     ... SEGMENTED contraction
Coulomb Range Separation                    ... NOT USED
Exchange Range Separation                   ... NOT USED
Finite Nucleus Model                        ... NOT USED
Auxiliary Coulomb fitting basis             ... AVAILABLE
   # of basis functions in Aux-J            ...   2498
   # of shells in Aux-J                     ...    830
   Maximum angular momentum in Aux-J        ...      4
Auxiliary J/K fitting basis                 ... NOT available
Auxiliary Correlation fitting basis         ... NOT available
Auxiliary 'external' fitting basis          ... NOT available
Integral threshold                          ...     2.500000e-11
Primitive cut-off                           ...     2.500000e-12
Primitive pair pre-selection threshold      ...     2.500000e-12

Calculating pre-screening integrals         ... done (  0.1 sec) Dimension = 622
Organizing shell pair data                  ... done (  1.1 sec)
Shell pair information
Total number of shell pairs                 ...    193753
Shell pairs after pre-screening             ...    119204
Total number of primitive shell pairs       ...    584784
Primitive shell pairs kept                  ...    223744
          la=0 lb=0:  32914 shell pairs
          la=1 lb=0:  35669 shell pairs
          la=1 lb=1:   9730 shell pairs
          la=2 lb=0:  16144 shell pairs
          la=2 lb=1:   8975 shell pairs
          la=2 lb=2:   2084 shell pairs
          la=3 lb=0:   7340 shell pairs
          la=3 lb=1:   4149 shell pairs
          la=3 lb=2:   1796 shell pairs
          la=3 lb=3:    403 shell pairs

Calculating one electron integrals          ... done (  0.4 sec)
Calculating RI/J V-Matrix + Cholesky decomp.... done (  1.8 sec)
Calculating Nuclear repulsion               ... done (  0.0 sec) ENN=   5369.150979989719 Eh

SHARK setup successfully completed in   6.3 seconds

Maximum memory used throughout the entire GTOINT-calculation: 171.6 MB
[1711550885.518560] [node132:3287059:0]          mpool.c:43   UCX  WARN  object 0xc3a1a40 was not returned to mpool ucp_requests
[1711550885.518576] [node132:3287059:0]          mpool.c:43   UCX  WARN  object 0xc3a1c00 was not returned to mpool ucp_requests
[1711550885.518582] [node132:3287059:0]          mpool.c:43   UCX  WARN  object 0xc3a1dc0 was not returned to mpool ucp_requests
[1711550885.518585] [node132:3287059:0]          mpool.c:43   UCX  WARN  object 0xc3a1f80 was not returned to mpool ucp_requests
[1711550885.518588] [node132:3287059:0]          mpool.c:43   UCX  WARN  object 0xc3a2140 was not returned to mpool ucp_requests
[1711550885.519267] [node132:3287081:0]          mpool.c:43   UCX  WARN  object 0xa8ed940 was not returned to mpool ucp_requests
[1711550885.519279] [node132:3287081:0]          mpool.c:43   UCX  WARN  object 0xa8edcc0 was not returned to mpool ucp_requests
[1711550885.519283] [node132:3287081:0]          mpool.c:43   UCX  WARN  object 0xa8ede80 was not returned to mpool ucp_requests
[1711550885.520933] [node132:3287071:0]          mpool.c:43   UCX  WARN  object 0xae7bb00 was not returned to mpool ucp_requests
[1711550885.520944] [node132:3287071:0]          mpool.c:43   UCX  WARN  object 0xae7bcc0 was not returned to mpool ucp_requests
[1711550885.520949] [node132:3287071:0]          mpool.c:43   UCX  WARN  object 0xae7be80 was not returned to mpool ucp_requests
[1711550885.520952] [node132:3287071:0]          mpool.c:43   UCX  WARN  object 0xae7c040 was not returned to mpool ucp_requests
[1711550885.520954] [node132:3287071:0]          mpool.c:43   UCX  WARN  object 0xae7c200 was not returned to mpool ucp_requests
[1711550885.521208] [node132:3287053:0]          mpool.c:43   UCX  WARN  object 0xb440b80 was not returned to mpool ucp_requests
[1711550885.521219] [node132:3287053:0]          mpool.c:43   UCX  WARN  object 0xb440d40 was not returned to mpool ucp_requests
[1711550885.521222] [node132:3287053:0]          mpool.c:43   UCX  WARN  object 0xb440f00 was not returned to mpool ucp_requests
[1711550885.521225] [node132:3287053:0]          mpool.c:43   UCX  WARN  object 0xb4410c0 was not returned to mpool ucp_requests
[1711550885.521227] [node132:3287053:0]          mpool.c:43   UCX  WARN  object 0xb441280 was not returned to mpool ucp_requests
[1711550885.521230] [node132:3287053:0]          mpool.c:43   UCX  WARN  object 0xb441440 was not returned to mpool ucp_requests
[1711550885.526223] [node132:3287065:0]          mpool.c:43   UCX  WARN  object 0xb472b80 was not returned to mpool ucp_requests
[1711550885.526236] [node132:3287065:0]          mpool.c:43   UCX  WARN  object 0xb472d40 was not returned to mpool ucp_requests
[1711550885.526240] [node132:3287065:0]          mpool.c:43   UCX  WARN  object 0xb472f00 was not returned to mpool ucp_requests
[1711550885.526243] [node132:3287065:0]          mpool.c:43   UCX  WARN  object 0xb4730c0 was not returned to mpool ucp_requests
[1711550885.526246] [node132:3287065:0]          mpool.c:43   UCX  WARN  object 0xb473280 was not returned to mpool ucp_requests
[1711550885.526452] [node132:3287075:0]          mpool.c:43   UCX  WARN  object 0xad538c0 was not returned to mpool ucp_requests
[1711550885.526466] [node132:3287075:0]          mpool.c:43   UCX  WARN  object 0xad53a80 was not returned to mpool ucp_requests
[1711550885.526470] [node132:3287075:0]          mpool.c:43   UCX  WARN  object 0xad53c40 was not returned to mpool ucp_requests
[1711550885.526473] [node132:3287075:0]          mpool.c:43   UCX  WARN  object 0xad53e00 was not returned to mpool ucp_requests
[1711550885.526475] [node132:3287075:0]          mpool.c:43   UCX  WARN  object 0xad53fc0 was not returned to mpool ucp_requests
[1711550885.526879] [node132:3287063:0]          mpool.c:43   UCX  WARN  object 0xc30eb40 was not returned to mpool ucp_requests
[1711550885.526890] [node132:3287063:0]          mpool.c:43   UCX  WARN  object 0xc30ed00 was not returned to mpool ucp_requests
[1711550885.526895] [node132:3287063:0]          mpool.c:43   UCX  WARN  object 0xc30eec0 was not returned to mpool ucp_requests
[1711550885.526899] [node132:3287063:0]          mpool.c:43   UCX  WARN  object 0xc30f080 was not returned to mpool ucp_requests
[1711550885.526903] [node132:3287063:0]          mpool.c:43   UCX  WARN  object 0xc30f240 was not returned to mpool ucp_requests
[1711550885.527839] [node132:3287067:0]          mpool.c:43   UCX  WARN  object 0xb1aa9c0 was not returned to mpool ucp_requests
[1711550885.527851] [node132:3287067:0]          mpool.c:43   UCX  WARN  object 0xb1aab80 was not returned to mpool ucp_requests
[1711550885.527856] [node132:3287067:0]          mpool.c:43   UCX  WARN  object 0xb1aad40 was not returned to mpool ucp_requests
[1711550885.527861] [node132:3287067:0]          mpool.c:43   UCX  WARN  object 0xb1aaf00 was not returned to mpool ucp_requests
[1711550885.527865] [node132:3287067:0]          mpool.c:43   UCX  WARN  object 0xb1ab0c0 was not returned to mpool ucp_requests
[1711550885.528133] [node132:3287055:0]          mpool.c:43   UCX  WARN  object 0xc2f6840 was not returned to mpool ucp_requests
[1711550885.528145] [node132:3287055:0]          mpool.c:43   UCX  WARN  object 0xc2f6a00 was not returned to mpool ucp_requests
[1711550885.528148] [node132:3287055:0]          mpool.c:43   UCX  WARN  object 0xc2f6bc0 was not returned to mpool ucp_requests
[1711550885.528151] [node132:3287055:0]          mpool.c:43   UCX  WARN  object 0xc2f6d80 was not returned to mpool ucp_requests
[1711550885.528153] [node132:3287055:0]          mpool.c:43   UCX  WARN  object 0xc2f6f40 was not returned to mpool ucp_requests
[1711550885.528155] [node132:3287055:0]          mpool.c:43   UCX  WARN  object 0xc2f7100 was not returned to mpool ucp_requests
[1711550885.529842] [node132:3287051:0]          mpool.c:43   UCX  WARN  object 0xbdeea40 was not returned to mpool ucp_requests
[1711550885.529854] [node132:3287051:0]          mpool.c:43   UCX  WARN  object 0xbdeec00 was not returned to mpool ucp_requests
[1711550885.529861] [node132:3287051:0]          mpool.c:43   UCX  WARN  object 0xbdeedc0 was not returned to mpool ucp_requests
[1711550885.529865] [node132:3287051:0]          mpool.c:43   UCX  WARN  object 0xbdeef80 was not returned to mpool ucp_requests
[1711550885.529869] [node132:3287051:0]          mpool.c:43   UCX  WARN  object 0xbdef140 was not returned to mpool ucp_requests
[1711550885.529872] [node132:3287051:0]          mpool.c:43   UCX  WARN  object 0xbdef300 was not returned to mpool ucp_requests
[1711550885.530453] [node132:3287057:0]          mpool.c:43   UCX  WARN  object 0xc64c900 was not returned to mpool ucp_requests
[1711550885.530464] [node132:3287057:0]          mpool.c:43   UCX  WARN  object 0xc64cac0 was not returned to mpool ucp_requests
[1711550885.530468] [node132:3287057:0]          mpool.c:43   UCX  WARN  object 0xc64cc80 was not returned to mpool ucp_requests
[1711550885.530471] [node132:3287057:0]          mpool.c:43   UCX  WARN  object 0xc64ce40 was not returned to mpool ucp_requests
[1711550885.530474] [node132:3287057:0]          mpool.c:43   UCX  WARN  object 0xc64d000 was not returned to mpool ucp_requests
[1711550885.538301] [node132:3287060:0]          mpool.c:43   UCX  WARN  object 0xb5ba7c0 was not returned to mpool ucp_requests
[1711550885.538318] [node132:3287060:0]          mpool.c:43   UCX  WARN  object 0xb5ba980 was not returned to mpool ucp_requests
[1711550885.538321] [node132:3287060:0]          mpool.c:43   UCX  WARN  object 0xb5bab40 was not returned to mpool ucp_requests
[1711550885.538324] [node132:3287060:0]          mpool.c:43   UCX  WARN  object 0xb5bad00 was not returned to mpool ucp_requests
[1711550885.538326] [node132:3287060:0]          mpool.c:43   UCX  WARN  object 0xb5baec0 was not returned to mpool ucp_requests
[1711550885.538830] [node132:3287058:0]          mpool.c:43   UCX  WARN  object 0xaf697c0 was not returned to mpool ucp_requests
[1711550885.538842] [node132:3287058:0]          mpool.c:43   UCX  WARN  object 0xaf69980 was not returned to mpool ucp_requests
[1711550885.538846] [node132:3287058:0]          mpool.c:43   UCX  WARN  object 0xaf69b40 was not returned to mpool ucp_requests
[1711550885.538848] [node132:3287058:0]          mpool.c:43   UCX  WARN  object 0xaf69d00 was not returned to mpool ucp_requests
[1711550885.538851] [node132:3287058:0]          mpool.c:43   UCX  WARN  object 0xaf69ec0 was not returned to mpool ucp_requests
[1711550885.540349] [node132:3287077:0]          mpool.c:43   UCX  WARN  object 0xc629b40 was not returned to mpool ucp_requests
[1711550885.540371] [node132:3287077:0]          mpool.c:43   UCX  WARN  object 0xc629d00 was not returned to mpool ucp_requests
[1711550885.540377] [node132:3287077:0]          mpool.c:43   UCX  WARN  object 0xc629ec0 was not returned to mpool ucp_requests
[1711550885.540380] [node132:3287077:0]          mpool.c:43   UCX  WARN  object 0xc62a080 was not returned to mpool ucp_requests
[1711550885.540385] [node132:3287077:0]          mpool.c:43   UCX  WARN  object 0xc62a240 was not returned to mpool ucp_requests
[1711550885.542112] [node132:3287062:0]          mpool.c:43   UCX  WARN  object 0xb13fb80 was not returned to mpool ucp_requests
[1711550885.542124] [node132:3287062:0]          mpool.c:43   UCX  WARN  object 0xb13fd40 was not returned to mpool ucp_requests
[1711550885.542129] [node132:3287062:0]          mpool.c:43   UCX  WARN  object 0xb13ff00 was not returned to mpool ucp_requests
[1711550885.542137] [node132:3287062:0]          mpool.c:43   UCX  WARN  object 0xb1400c0 was not returned to mpool ucp_requests
[1711550885.542140] [node132:3287062:0]          mpool.c:43   UCX  WARN  object 0xb140280 was not returned to mpool ucp_requests
[1711550885.545154] [node132:3287064:0]          mpool.c:43   UCX  WARN  object 0xbddf840 was not returned to mpool ucp_requests
[1711550885.545167] [node132:3287064:0]          mpool.c:43   UCX  WARN  object 0xbddfa00 was not returned to mpool ucp_requests
[1711550885.545170] [node132:3287064:0]          mpool.c:43   UCX  WARN  object 0xbddfbc0 was not returned to mpool ucp_requests
[1711550885.545172] [node132:3287064:0]          mpool.c:43   UCX  WARN  object 0xbddfd80 was not returned to mpool ucp_requests
[1711550885.545175] [node132:3287064:0]          mpool.c:43   UCX  WARN  object 0xbddff40 was not returned to mpool ucp_requests
[1711550885.548636] [node132:3287068:0]          mpool.c:43   UCX  WARN  object 0xb0b4980 was not returned to mpool ucp_requests
[1711550885.548659] [node132:3287068:0]          mpool.c:43   UCX  WARN  object 0xb0b4b40 was not returned to mpool ucp_requests
[1711550885.548663] [node132:3287068:0]          mpool.c:43   UCX  WARN  object 0xb0b4d00 was not returned to mpool ucp_requests
[1711550885.548667] [node132:3287068:0]          mpool.c:43   UCX  WARN  object 0xb0b4ec0 was not returned to mpool ucp_requests
[1711550885.548669] [node132:3287068:0]          mpool.c:43   UCX  WARN  object 0xb0b5080 was not returned to mpool ucp_requests
[1711550885.549579] [node132:3287066:0]          mpool.c:43   UCX  WARN  object 0xc3ccac0 was not returned to mpool ucp_requests
[1711550885.549593] [node132:3287066:0]          mpool.c:43   UCX  WARN  object 0xc3ccc80 was not returned to mpool ucp_requests
[1711550885.549598] [node132:3287066:0]          mpool.c:43   UCX  WARN  object 0xc3cce40 was not returned to mpool ucp_requests
[1711550885.549603] [node132:3287066:0]          mpool.c:43   UCX  WARN  object 0xc3cd000 was not returned to mpool ucp_requests
[1711550885.549605] [node132:3287066:0]          mpool.c:43   UCX  WARN  object 0xc3cd1c0 was not returned to mpool ucp_requests
[1711550885.552335] [node132:3287072:0]          mpool.c:43   UCX  WARN  object 0xad9fa80 was not returned to mpool ucp_requests
[1711550885.552347] [node132:3287072:0]          mpool.c:43   UCX  WARN  object 0xad9fc40 was not returned to mpool ucp_requests
[1711550885.552351] [node132:3287072:0]          mpool.c:43   UCX  WARN  object 0xad9fe00 was not returned to mpool ucp_requests
[1711550885.552354] [node132:3287072:0]          mpool.c:43   UCX  WARN  object 0xad9ffc0 was not returned to mpool ucp_requests
[1711550885.552357] [node132:3287072:0]          mpool.c:43   UCX  WARN  object 0xada0180 was not returned to mpool ucp_requests
[1711550885.553148] [node132:3287070:0]          mpool.c:43   UCX  WARN  object 0xc306840 was not returned to mpool ucp_requests
[1711550885.553159] [node132:3287070:0]          mpool.c:43   UCX  WARN  object 0xc306a00 was not returned to mpool ucp_requests
[1711550885.553164] [node132:3287070:0]          mpool.c:43   UCX  WARN  object 0xc306bc0 was not returned to mpool ucp_requests
[1711550885.553167] [node132:3287070:0]          mpool.c:43   UCX  WARN  object 0xc306d80 was not returned to mpool ucp_requests
[1711550885.553170] [node132:3287070:0]          mpool.c:43   UCX  WARN  object 0xc306f40 was not returned to mpool ucp_requests
[1711550885.553583] [node132:3287074:0]          mpool.c:43   UCX  WARN  object 0xaabda80 was not returned to mpool ucp_requests
[1711550885.553594] [node132:3287074:0]          mpool.c:43   UCX  WARN  object 0xaabdc40 was not returned to mpool ucp_requests
[1711550885.553597] [node132:3287074:0]          mpool.c:43   UCX  WARN  object 0xaabde00 was not returned to mpool ucp_requests
[1711550885.553600] [node132:3287074:0]          mpool.c:43   UCX  WARN  object 0xaabdfc0 was not returned to mpool ucp_requests
[1711550885.553603] [node132:3287074:0]          mpool.c:43   UCX  WARN  object 0xaabe180 was not returned to mpool ucp_requests
[1711550885.554938] [node132:3287056:0]          mpool.c:43   UCX  WARN  object 0xb4ba800 was not returned to mpool ucp_requests
[1711550885.554949] [node132:3287056:0]          mpool.c:43   UCX  WARN  object 0xb4ba9c0 was not returned to mpool ucp_requests
[1711550885.554953] [node132:3287056:0]          mpool.c:43   UCX  WARN  object 0xb4bab80 was not returned to mpool ucp_requests
[1711550885.554956] [node132:3287056:0]          mpool.c:43   UCX  WARN  object 0xb4bad40 was not returned to mpool ucp_requests
[1711550885.554959] [node132:3287056:0]          mpool.c:43   UCX  WARN  object 0xb4baf00 was not returned to mpool ucp_requests
[1711550885.554962] [node132:3287056:0]          mpool.c:43   UCX  WARN  object 0xb4bb0c0 was not returned to mpool ucp_requests
[1711550885.556365] [node132:3287079:0]          mpool.c:43   UCX  WARN  object 0xbee8c00 was not returned to mpool ucp_requests
[1711550885.556385] [node132:3287079:0]          mpool.c:43   UCX  WARN  object 0xbee8dc0 was not returned to mpool ucp_requests
[1711550885.556390] [node132:3287079:0]          mpool.c:43   UCX  WARN  object 0xbee8f80 was not returned to mpool ucp_requests
[1711550885.556393] [node132:3287079:0]          mpool.c:43   UCX  WARN  object 0xbee9140 was not returned to mpool ucp_requests
[1711550885.585391] [node132:3287054:0]          mpool.c:43   UCX  WARN  object 0xc7de8c0 was not returned to mpool ucp_requests
[1711550885.585410] [node132:3287054:0]          mpool.c:43   UCX  WARN  object 0xc7dec40 was not returned to mpool ucp_requests
[1711550885.595263] [node132:3287052:0]          mpool.c:43   UCX  WARN  object 0xbe24a80 was not returned to mpool ucp_requests
[1711550885.595283] [node132:3287052:0]          mpool.c:43   UCX  WARN  object 0xbe24c40 was not returned to mpool ucp_requests
[1711550885.595289] [node132:3287052:0]          mpool.c:43   UCX  WARN  object 0xbe24e00 was not returned to mpool ucp_requests
[1711550885.595293] [node132:3287052:0]          mpool.c:43   UCX  WARN  object 0xbe24fc0 was not returned to mpool ucp_requests
[1711550885.595296] [node132:3287052:0]          mpool.c:43   UCX  WARN  object 0xbe25180 was not returned to mpool ucp_requests
[1711550885.595301] [node132:3287052:0]          mpool.c:43   UCX  WARN  object 0xbe25340 was not returned to mpool ucp_requests
[1711550885.603600] [node132:3287073:0]          mpool.c:43   UCX  WARN  object 0xc2ebb00 was not returned to mpool ucp_requests
[1711550885.603614] [node132:3287073:0]          mpool.c:43   UCX  WARN  object 0xc2ebcc0 was not returned to mpool ucp_requests
[1711550885.603620] [node132:3287073:0]          mpool.c:43   UCX  WARN  object 0xc2ebe80 was not returned to mpool ucp_requests
[1711550885.603624] [node132:3287073:0]          mpool.c:43   UCX  WARN  object 0xc2ec040 was not returned to mpool ucp_requests
[1711550885.603628] [node132:3287073:0]          mpool.c:43   UCX  WARN  object 0xc2ec200 was not returned to mpool ucp_requests
[1711550885.605551] [node132:3287069:0]          mpool.c:43   UCX  WARN  object 0xb9e08c0 was not returned to mpool ucp_requests
[1711550885.605564] [node132:3287069:0]          mpool.c:43   UCX  WARN  object 0xb9e0a80 was not returned to mpool ucp_requests
[1711550885.605567] [node132:3287069:0]          mpool.c:43   UCX  WARN  object 0xb9e0c40 was not returned to mpool ucp_requests
[1711550885.605571] [node132:3287069:0]          mpool.c:43   UCX  WARN  object 0xb9e0e00 was not returned to mpool ucp_requests
[1711550885.605573] [node132:3287069:0]          mpool.c:43   UCX  WARN  object 0xb9e0fc0 was not returned to mpool ucp_requests
[1711550885.608505] [node132:3287061:0]          mpool.c:43   UCX  WARN  object 0xaf85a40 was not returned to mpool ucp_requests
[1711550885.608525] [node132:3287061:0]          mpool.c:43   UCX  WARN  object 0xaf85c00 was not returned to mpool ucp_requests
[1711550885.608530] [node132:3287061:0]          mpool.c:43   UCX  WARN  object 0xaf85dc0 was not returned to mpool ucp_requests
[1711550885.608532] [node132:3287061:0]          mpool.c:43   UCX  WARN  object 0xaf85f80 was not returned to mpool ucp_requests
[1711550885.608536] [node132:3287061:0]          mpool.c:43   UCX  WARN  object 0xaf86140 was not returned to mpool ucp_requests
[1711550885.615498] [node132:3287050:0]          mpool.c:43   UCX  WARN  object 0xaf51a40 was not returned to mpool ucp_requests
[1711550885.615509] [node132:3287050:0]          mpool.c:43   UCX  WARN  object 0xaf51c00 was not returned to mpool ucp_requests


           ************************************************************
           *        Program running with 30 parallel MPI-processes    *
           *              working on a common directory               *
           ************************************************************

Diagonalization of the overlap matrix:
Smallest eigenvalue                        ... 3.480e-06
Time for diagonalization                   ...    1.685 sec
Threshold for overlap eigenvalues          ... 1.000e-08
Number of eigenvalues below threshold      ... 0
Time for construction of square roots      ...    1.596 sec
Total time needed                          ...    3.648 sec

-------------------
DFT GRID GENERATION
-------------------

General Integration Accuracy     IntAcc      ... 4.388
Radial Grid Type                 RadialGrid  ... OptM3 with GC (2021)
Angular Grid (max. ang.)         AngularGrid ... 4 (Lebedev-302)
Angular grid pruning method      GridPruning ... 4 (adaptive)
Weight generation scheme         WeightScheme... Becke
Basis function cutoff            BFCut       ... 1.0000e-11
Integration weight cutoff        WCut        ... 1.0000e-14
Angular grids for H and He will be reduced by one unit
Partially contracted basis set               ... off
Rotationally invariant grid construction     ... off

Total number of grid points                  ...   373712
Total number of batches                      ...     5879
Average number of points per batch           ...       63
Average number of grid points per atom       ...     4557
Time for grid setup =    3.089 sec

--------------------
COSX GRID GENERATION
--------------------

GRIDX 1
-------
General Integration Accuracy     IntAcc      ... 3.816
Radial Grid Type                 RadialGrid  ... OptM3 with GC (2021)
Angular Grid (max. ang.)         AngularGrid ... 1 (Lebedev-50)
Angular grid pruning method      GridPruning ... 4 (adaptive)
Weight generation scheme         WeightScheme... Becke
Basis function cutoff            BFCut       ... 1.0000e-11
Integration weight cutoff        WCut        ... 1.0000e-14
Angular grids for H and He will be reduced by one unit
Partially contracted basis set               ... on
Rotationally invariant grid construction     ... off

Total number of grid points                  ...    47306
Total number of batches                      ...      776
Average number of points per batch           ...       60
Average number of grid points per atom       ...      577
UseSFitting                                  ... on

GRIDX 2
-------
General Integration Accuracy     IntAcc      ... 4.020
Radial Grid Type                 RadialGrid  ... OptM3 with GC (2021)
Angular Grid (max. ang.)         AngularGrid ... 2 (Lebedev-110)
Angular grid pruning method      GridPruning ... 4 (adaptive)
Weight generation scheme         WeightScheme... Becke
Basis function cutoff            BFCut       ... 1.0000e-11
Integration weight cutoff        WCut        ... 1.0000e-14
Angular grids for H and He will be reduced by one unit
Partially contracted basis set               ... on
Rotationally invariant grid construction     ... off

Total number of grid points                  ...   100219
Total number of batches                      ...     1607
Average number of points per batch           ...       62
Average number of grid points per atom       ...     1222
UseSFitting                                  ... on

GRIDX 3
-------
General Integration Accuracy     IntAcc      ... 4.338
Radial Grid Type                 RadialGrid  ... OptM3 with GC (2021)
Angular Grid (max. ang.)         AngularGrid ... 3 (Lebedev-194)
Angular grid pruning method      GridPruning ... 4 (adaptive)
Weight generation scheme         WeightScheme... Becke
Basis function cutoff            BFCut       ... 1.0000e-11
Integration weight cutoff        WCut        ... 1.0000e-14
Angular grids for H and He will be reduced by one unit
Partially contracted basis set               ... on
Rotationally invariant grid construction     ... off

Total number of grid points                  ...   217354
Total number of batches                      ...     3434
Average number of points per batch           ...       63
Average number of grid points per atom       ...     2651
UseSFitting                                  ... on

Time for X-Grid setup             =    9.840 sec


--------------------
CPCM SOLVATION MODEL
--------------------
CPCM parameters:
  Epsilon                                         ...      26.7260
  Refrac                                          ...       1.2907
  Rsolv                                           ...       1.3000
  Surface type                                    ... GAUSSIAN VDW
  Epsilon function type                           ...         CPCM
Solvent:                                     ... 2,2,2-TRIFLUOROETHANOL
SMD-CDS solvent descriptors:
  Soln                                       ...    1.2907
  Soln25                                     ... Unavailable
  Sola                                       ...    0.5700
  Solb                                       ...    0.2500
  Solg                                       ...   42.0200
  Solc                                       ...    0.0000
  Solh                                       ...    0.5000
Radii:
 Radius for O  used is    2.8724 Bohr (=   1.5200 Ang.)
 Radius for N  used is    3.5716 Bohr (=   1.8900 Ang.)
 Radius for C  used is    3.4960 Bohr (=   1.8500 Ang.)
 Radius for H  used is    2.2677 Bohr (=   1.2000 Ang.)
Calculating surface                               ...        done! (  0.0s)
GEPOL surface points                              ...         4708
GEPOL Volume                                      ...    3943.2269
GEPOL Surface-area                                ...    2104.7416
Calculating surface distance matrix               ...        done! (  0.3s)
Performing Cholesky decomposition & store         ...        done! (  1.5s)
Overall time for CPCM initialization              ...                 1.9s
--------------
SCF ITERATIONS
--------------
ITER       Energy         Delta-E        Max-DP      RMS-DP      [F,P]     Damp
               ***  Starting incremental Fock matrix formation  ***
                      *** Initiating the SOSCF procedure ***
                      *** Re-Reading the Fockian *** 
                      *** Removing any level shift *** 
ITER      Energy       Delta-E        Grad      Rot      Max-DP    RMS-DP
  0  -1804.91320346 -1804.9132034570  0.001560  0.001560  0.009488  0.000053
               *** Restarting incremental Fock matrix formation ***
  1  -1804.91342180  -0.0002183393  0.000530  0.001475  0.002427  0.000015
  2  -1804.91341342   0.0000083744  0.001129  0.001160  0.002197  0.000009
  3  -1804.91346007  -0.0000466467  0.000126  0.000246  0.000774  0.000004
  4  -1804.91345955   0.0000005223  0.000099  0.000120  0.000343  0.000002
  5  -1804.91346130  -0.0000017511  0.000018  0.000053  0.000258  0.000001
  6  -1804.91346127   0.0000000293  0.000028  0.000038  0.000083  0.000001
  7  -1804.91346133  -0.0000000630  0.000005  0.000012  0.000218  0.000001
  8  -1804.91346129   0.0000000382  0.000005  0.000006  0.000108  0.000001
                  ***Gradient check signals convergence***
              ***Rediagonalizing the Fockian in SOSCF/NRSCF***

               *****************************************************
               *                     SUCCESS                       *
               *           SCF CONVERGED AFTER   9 CYCLES          *
               *****************************************************

Old exchange energy                            =    -61.828909032 Eh
New exchange energy                            =    -61.828893211 Eh
Exchange energy change after final integration =      0.000015821 Eh
Total energy after final integration           =  -1804.913445533 Eh
Final COS-X integration done in                =    45.226 sec

SMD CDS free energy correction energy :                 3.09207     Kcal/mol
Total Energy after SMD CDS correction =             -1804.908518002 Eh
Total Energy       :        -1804.90851800 Eh          -49114.05769 eV
  Last Energy change         ...   -6.0466e-08  Tolerance :   1.0000e-08
  Last MAX-Density change    ...    2.5535e-15  Tolerance :   1.0000e-07
             **** THE GBW FILE WAS UPDATED (ImineBzOH6postopt.gbw) ****
             **** DENSITY ImineBzOH6postopt.scfp WAS UPDATED ****
             **** ENERGY FILE WAS UPDATED (ImineBzOH6postopt.en.tmp) ****
             **** THE GBW FILE WAS UPDATED (ImineBzOH6postopt.gbw) ****
             **** DENSITY ImineBzOH6postopt.scfp WAS UPDATED ****
Total SCF time: 0 days 0 hours 6 min 19 sec 

Maximum memory used throughout the entire SCF-calculation: 587.1 MB
[1711551268.832607] [node132:3287777:0]          mpool.c:43   UCX  WARN  object 0x12bf37c0 was not returned to mpool ucp_requests
[1711551268.832628] [node132:3287777:0]          mpool.c:43   UCX  WARN  object 0x12bf3d00 was not returned to mpool ucp_requests
[1711551268.832634] [node132:3287777:0]          mpool.c:43   UCX  WARN  object 0x12bf3ec0 was not returned to mpool ucp_requests
[1711551268.832996] [node132:3287779:0]          mpool.c:43   UCX  WARN  object 0x145b1e80 was not returned to mpool ucp_requests
[1711551268.833010] [node132:3287779:0]          mpool.c:43   UCX  WARN  object 0x145b2040 was not returned to mpool ucp_requests
[1711551268.833013] [node132:3287779:0]          mpool.c:43   UCX  WARN  object 0x145b2200 was not returned to mpool ucp_requests
[1711551268.835924] [node132:3287793:0]          mpool.c:43   UCX  WARN  object 0x14577a80 was not returned to mpool ucp_requests
[1711551268.835937] [node132:3287793:0]          mpool.c:43   UCX  WARN  object 0x14577c40 was not returned to mpool ucp_requests
[1711551268.835941] [node132:3287793:0]          mpool.c:43   UCX  WARN  object 0x14577fc0 was not returned to mpool ucp_requests
[1711551268.836024] [node132:3287796:0]          mpool.c:43   UCX  WARN  object 0x12cbd800 was not returned to mpool ucp_requests
[1711551268.836044] [node132:3287796:0]          mpool.c:43   UCX  WARN  object 0x12cbdd40 was not returned to mpool ucp_requests
[1711551268.836051] [node132:3287796:0]          mpool.c:43   UCX  WARN  object 0x12cbeb40 was not returned to mpool ucp_requests
[1711551268.840173] [node132:3287794:0]          mpool.c:43   UCX  WARN  object 0x1312fb80 was not returned to mpool ucp_requests
[1711551268.840193] [node132:3287794:0]          mpool.c:43   UCX  WARN  object 0x131300c0 was not returned to mpool ucp_requests
[1711551268.840200] [node132:3287794:0]          mpool.c:43   UCX  WARN  object 0x13130280 was not returned to mpool ucp_requests
[1711551268.841814] [node132:3287786:0]          mpool.c:43   UCX  WARN  object 0x144e8e40 was not returned to mpool ucp_requests
[1711551268.841830] [node132:3287786:0]          mpool.c:43   UCX  WARN  object 0x144e9000 was not returned to mpool ucp_requests
[1711551268.841836] [node132:3287786:0]          mpool.c:43   UCX  WARN  object 0x144e91c0 was not returned to mpool ucp_requests
[1711551268.842450] [node132:3287795:0]          mpool.c:43   UCX  WARN  object 0x12ef7a40 was not returned to mpool ucp_requests
[1711551268.842463] [node132:3287795:0]          mpool.c:43   UCX  WARN  object 0x12ef7c00 was not returned to mpool ucp_requests
[1711551268.842467] [node132:3287795:0]          mpool.c:43   UCX  WARN  object 0x12ef7f80 was not returned to mpool ucp_requests
[1711551268.840956] [node132:3287800:0]          mpool.c:43   UCX  WARN  object 0x1336cb80 was not returned to mpool ucp_requests
[1711551268.840973] [node132:3287800:0]          mpool.c:43   UCX  WARN  object 0x1336cd40 was not returned to mpool ucp_requests
[1711551268.840980] [node132:3287800:0]          mpool.c:43   UCX  WARN  object 0x1336d0c0 was not returned to mpool ucp_requests
[1711551268.844979] [node132:3287802:0]          mpool.c:43   UCX  WARN  object 0x137fdb80 was not returned to mpool ucp_requests
[1711551268.844993] [node132:3287802:0]          mpool.c:43   UCX  WARN  object 0x137fdd40 was not returned to mpool ucp_requests
[1711551268.844998] [node132:3287802:0]          mpool.c:43   UCX  WARN  object 0x137fdf00 was not returned to mpool ucp_requests
[1711551268.845163] [node132:3287809:0]          mpool.c:43   UCX  WARN  object 0x13bc6840 was not returned to mpool ucp_requests
[1711551268.845179] [node132:3287809:0]          mpool.c:43   UCX  WARN  object 0x13bc6d80 was not returned to mpool ucp_requests
[1711551268.843067] [node132:3287782:0]          mpool.c:43   UCX  WARN  object 0x13979800 was not returned to mpool ucp_requests
[1711551268.843082] [node132:3287782:0]          mpool.c:43   UCX  WARN  object 0x139799c0 was not returned to mpool ucp_requests
[1711551268.843088] [node132:3287782:0]          mpool.c:43   UCX  WARN  object 0x13979f00 was not returned to mpool ucp_requests
[1711551268.855636] [node132:3287783:0]          mpool.c:43   UCX  WARN  object 0x13e4ab40 was not returned to mpool ucp_requests
[1711551268.855663] [node132:3287783:0]          mpool.c:43   UCX  WARN  object 0x13e4ad00 was not returned to mpool ucp_requests
[1711551268.855668] [node132:3287783:0]          mpool.c:43   UCX  WARN  object 0x13e4b240 was not returned to mpool ucp_requests
[1711551268.856831] [node132:3287804:0]          mpool.c:43   UCX  WARN  object 0x13a37880 was not returned to mpool ucp_requests
[1711551268.856843] [node132:3287804:0]          mpool.c:43   UCX  WARN  object 0x13a37c00 was not returned to mpool ucp_requests
[1711551268.856847] [node132:3287804:0]          mpool.c:43   UCX  WARN  object 0x13a37dc0 was not returned to mpool ucp_requests
[1711551268.859085] [node132:3287801:0]          mpool.c:43   UCX  WARN  object 0x147d8d00 was not returned to mpool ucp_requests
[1711551268.859098] [node132:3287801:0]          mpool.c:43   UCX  WARN  object 0x147d8ec0 was not returned to mpool ucp_requests
[1711551268.859102] [node132:3287801:0]          mpool.c:43   UCX  WARN  object 0x147d9080 was not returned to mpool ucp_requests
[1711551268.860663] [node132:3287784:0]          mpool.c:43   UCX  WARN  object 0x13a5fe80 was not returned to mpool ucp_requests
[1711551268.860686] [node132:3287784:0]          mpool.c:43   UCX  WARN  object 0x13a60040 was not returned to mpool ucp_requests
[1711551268.860690] [node132:3287784:0]          mpool.c:43   UCX  WARN  object 0x13a60200 was not returned to mpool ucp_requests
[1711551268.861084] [node132:3287778:0]          mpool.c:43   UCX  WARN  object 0x12b90940 was not returned to mpool ucp_requests
[1711551268.861100] [node132:3287778:0]          mpool.c:43   UCX  WARN  object 0x12b90b00 was not returned to mpool ucp_requests
[1711551268.861105] [node132:3287778:0]          mpool.c:43   UCX  WARN  object 0x12b90e80 was not returned to mpool ucp_requests
[1711551268.865150] [node132:3287791:0]          mpool.c:43   UCX  WARN  object 0x1442d9c0 was not returned to mpool ucp_requests
[1711551268.865167] [node132:3287791:0]          mpool.c:43   UCX  WARN  object 0x1442db80 was not returned to mpool ucp_requests
[1711551268.865172] [node132:3287791:0]          mpool.c:43   UCX  WARN  object 0x1442dd40 was not returned to mpool ucp_requests
[1711551268.866734] [node132:3287785:0]          mpool.c:43   UCX  WARN  object 0x1347fc40 was not returned to mpool ucp_requests
[1711551268.866754] [node132:3287785:0]          mpool.c:43   UCX  WARN  object 0x1347fe00 was not returned to mpool ucp_requests
[1711551268.866758] [node132:3287785:0]          mpool.c:43   UCX  WARN  object 0x1347ffc0 was not returned to mpool ucp_requests
[1711551268.867788] [node132:3287781:0]          mpool.c:43   UCX  WARN  object 0x13402cc0 was not returned to mpool ucp_requests
[1711551268.867800] [node132:3287781:0]          mpool.c:43   UCX  WARN  object 0x13402e80 was not returned to mpool ucp_requests
[1711551268.867804] [node132:3287781:0]          mpool.c:43   UCX  WARN  object 0x13403200 was not returned to mpool ucp_requests
[1711551268.868614] [node132:3287797:0]          mpool.c:43   UCX  WARN  object 0x13df7bc0 was not returned to mpool ucp_requests
[1711551268.868628] [node132:3287797:0]          mpool.c:43   UCX  WARN  object 0x13df7d80 was not returned to mpool ucp_requests
[1711551268.868632] [node132:3287797:0]          mpool.c:43   UCX  WARN  object 0x13df7f40 was not returned to mpool ucp_requests
[1711551268.869096] [node132:3287789:0]          mpool.c:43   UCX  WARN  object 0x12ca6b80 was not returned to mpool ucp_requests
[1711551268.869113] [node132:3287789:0]          mpool.c:43   UCX  WARN  object 0x12ca6d40 was not returned to mpool ucp_requests
[1711551268.869119] [node132:3287789:0]          mpool.c:43   UCX  WARN  object 0x12ca7280 was not returned to mpool ucp_requests
[1711551268.871438] [node132:3287788:0]          mpool.c:43   UCX  WARN  object 0x13390800 was not returned to mpool ucp_requests
[1711551268.871450] [node132:3287788:0]          mpool.c:43   UCX  WARN  object 0x133909c0 was not returned to mpool ucp_requests
[1711551268.871454] [node132:3287788:0]          mpool.c:43   UCX  WARN  object 0x13390d40 was not returned to mpool ucp_requests
[1711551268.878271] [node132:3287805:0]          mpool.c:43   UCX  WARN  object 0x13c97ec0 was not returned to mpool ucp_requests
[1711551268.878287] [node132:3287805:0]          mpool.c:43   UCX  WARN  object 0x13c98080 was not returned to mpool ucp_requests
[1711551268.878292] [node132:3287805:0]          mpool.c:43   UCX  WARN  object 0x13c98240 was not returned to mpool ucp_requests
[1711551268.878296] [node132:3287805:0]          mpool.c:43   UCX  WARN  object 0x13c98400 was not returned to mpool ucp_requests
[1711551268.898453] [node132:3287808:0]          mpool.c:43   UCX  WARN  object 0x149bc940 was not returned to mpool ucp_requests
[1711551268.898477] [node132:3287808:0]          mpool.c:43   UCX  WARN  object 0x149bcb00 was not returned to mpool ucp_requests
[1711551268.905284] [node132:3287806:0]          mpool.c:43   UCX  WARN  object 0x13b32800 was not returned to mpool ucp_requests
[1711551268.905303] [node132:3287806:0]          mpool.c:43   UCX  WARN  object 0x13b329c0 was not returned to mpool ucp_requests
[1711551268.905307] [node132:3287806:0]          mpool.c:43   UCX  WARN  object 0x13b32b80 was not returned to mpool ucp_requests
[1711551268.905310] [node132:3287806:0]          mpool.c:43   UCX  WARN  object 0x13b32f00 was not returned to mpool ucp_requests
[1711551268.905719] [node132:3287790:0]          mpool.c:43   UCX  WARN  object 0x13aa0880 was not returned to mpool ucp_requests
[1711551268.905731] [node132:3287790:0]          mpool.c:43   UCX  WARN  object 0x13aa0c00 was not returned to mpool ucp_requests
[1711551268.905737] [node132:3287790:0]          mpool.c:43   UCX  WARN  object 0x13aa0dc0 was not returned to mpool ucp_requests
[1711551268.906756] [node132:3287798:0]          mpool.c:43   UCX  WARN  object 0x13fb5d00 was not returned to mpool ucp_requests
[1711551268.906771] [node132:3287798:0]          mpool.c:43   UCX  WARN  object 0x13fb5ec0 was not returned to mpool ucp_requests
[1711551268.906777] [node132:3287798:0]          mpool.c:43   UCX  WARN  object 0x13fb6240 was not returned to mpool ucp_requests
[1711551268.941813] [node132:3287780:0]          mpool.c:43   UCX  WARN  object 0x12dd29c0 was not returned to mpool ucp_requests
[1711551268.941829] [node132:3287780:0]          mpool.c:43   UCX  WARN  object 0x12dd30c0 was not returned to mpool ucp_requests
[1711551268.941834] [node132:3287780:0]          mpool.c:43   UCX  WARN  object 0x12dd3d00 was not returned to mpool ucp_requests
[1711551268.975394] [node132:3287799:0]          mpool.c:43   UCX  WARN  object 0x13bc58c0 was not returned to mpool ucp_requests
[1711551268.975415] [node132:3287799:0]          mpool.c:43   UCX  WARN  object 0x13bc5e00 was not returned to mpool ucp_requests
[1711551268.975419] [node132:3287799:0]          mpool.c:43   UCX  WARN  object 0x13bc5fc0 was not returned to mpool ucp_requests


-------------------------------------------------------------------------------
                          DFT DISPERSION CORRECTION                            
                                                                               
                              DFTD3 V3.1  Rev 1                                
                          USING Becke-Johnson damping                          
-------------------------------------------------------------------------------
-------------------------   ----------------
Dispersion correction           -0.120766465
-------------------------   ----------------


-------------------------   --------------------
FINAL SINGLE POINT ENERGY     -1805.029284466823
-------------------------   --------------------


           ************************************************************
           *        Program running with 30 parallel MPI-processes    *
           *              working on a common directory               *
           ************************************************************
------------------------------------------------------------------------------
                         ORCA SCF GRADIENT CALCULATION
[truncated: 2,695,388 more chars]
