# Supplementary material for: A stereodivergent multicomponent approach for the synthesis of C–N atropisomeric peptide analogues
Source: Chem Sci. 2024 Sep 16;15(40):16743–51. doi: 10.1039/d4sc04700a (PMC11418089; doi:10.1039/d4sc04700a)
Supplement: SC-015-D4SC04700A-s001 [file SC-015-D4SC04700A-s001.zip › CompData/_5_1a-BzOH/ImineBzOH6postopt.xyz]

82
Coordinates from ORCA-job ImineBzOH6postopt
  O   1.63501251895226      3.59520376405313      2.15644257415778
  O   2.42960786369648      4.06270261399544     -0.43112880496009
  N   0.66689214561268      5.32046605226391      3.27524878441892
  N   3.69555500061525      4.89540899611066      1.37051791132630
  C   1.55762326739978      4.78879027585603      2.46047450180140
  C   2.50609836949043      5.75555431436747      1.75517732027549
  H   2.00935143033560      5.98573951814996      0.81204736849801
  C   2.85471841348452      7.04562155433435      2.43045349859470
  C   3.23344124593655      7.10249599272539      3.76855534724938
  H   3.28975404844829      6.19376537196598      4.35687778977399
  C   3.53791375577579      8.32130158163090      4.35406080875363
  H   3.83587349663129      8.35280378284649      5.39607546561764
  C   3.46161541960600      9.49249792781534      3.61332912968776
  H   3.70124424770959     10.44428034095481      4.07447887690044
  C   3.06591684314155      9.44440133667169      2.28389825090606
  H   2.99028211652703     10.35633070881240      1.70271857774537
  C   2.76066025912909      8.22672281881245      1.69694012612555
  H   2.44153814781390      8.19128819685963      0.66149333931775
  C   -0.39188202721655      4.59905293030467      4.00522200400956
  C   -1.13730192431022      5.65546840044099      4.80540664552137
  H   -0.46793597440118      6.15464228198554      5.51126608865136
  H   -1.94302762644830      5.18677119275206      5.37215503063746
  H   -1.57559451262795      6.40978889939309      4.14641338543293
  C   0.23051510012270      3.57804727036115      4.95051973873900
  H   0.78504874767903      2.81295413115405      4.40637266060660
  H   -0.56084026160777      3.08672512129612      5.52114082389981
  H   0.90910697984997      4.06724494686426      5.65268625642279
  C   -1.34042990121750      3.92815660094574      3.01979110462683
  H   -2.15008713960875      3.44376928528288      3.57000682233999
  H   -0.83066648020006      3.16928696110177      2.42517327597705
  H   -1.77940446665403      4.66490328810664      2.34257107562131
  C   4.73939672050840      5.62744114050716      0.59924913591927
  C   6.10902019122460      5.66934129808825      0.92938516395252
  C   6.90015694170663      6.40544496123773      0.03746672778328
  H   7.95927002817489      6.47979595921962      0.22782670031506
  C   6.41434265263305      7.05000797749884     -1.08398458089039
  H   7.09647542288578      7.59920268810957     -1.72290432708708
  C   5.06626013853627      6.98610700993176     -1.37544028494222
  H   4.64914332916628      7.47940120928814     -2.24486499624282
  C   4.24333094425115      6.27349309934694     -0.52922440941534
  H   3.19211399205081      6.21690260104057     -0.76649226813353
  C   6.81357212080021      5.04971749919829      2.14867379195342
  C   8.33555209213085      5.18610881392495      2.05520701958290
  H   8.74359796605717      4.69535304701346      1.16796301418132
  H   8.76820862495824      4.69958790206912      2.93179330701538
  H   8.66701238662733      6.22640710736043      2.06625869072430
  C   6.38645735346463      5.79351523086537      3.41691421601063
  H   6.60953416187678      6.85996451145133      3.33085361320085
  H   6.93713270877097      5.39884871615419      4.27527200632945
  H   5.32653532222557      5.68291591250603      3.62934784853027
  C   6.53202757104369      3.55227232178377      2.28155806737080
  H   5.52839388330492      3.33507282261916      2.63626435356371
  H   7.21079508950705      3.12886918362383      3.02557570490190
  H   6.69821505836144      3.02859793126759      1.33774144848639
  C   3.14850371736768      3.73929891288963      0.45994943733618
  C   3.84216768124838      2.44184911768888      0.55364080874685
  C   4.51006630755176      2.04139396383886     -0.60362161594710
  H   4.49891206354396      2.68135568773607     -1.47824715592059
  C   5.20018180153102      0.84101469185786     -0.61609348247127
  H   5.73513852931401      0.53774442527407     -1.50854830027623
  C   5.19971179617842      0.03014290847415      0.51049244840033
  H   5.73345104951033     -0.91348837614520      0.49820487380333
  C   4.51284579453055      0.42219448436366      1.65184007187584
  H   4.50389621902367     -0.21708201095260      2.52704667635256
  C   3.83959500979698      1.63221253463086      1.68295953990189
  H   3.31489891360895      1.95016889919794      2.57306603163057
  H   4.05881607441084      4.48533310167937      2.24599220842466
  O   3.74552499343498      3.83951601341659      4.17417756490910
  C   4.08932504337068      3.95927553582599      5.37744540080012
  C   5.12572834623183      2.99514925459085      5.90489283035318
  C   5.84531298658384      3.29731027502646      7.05810102418745
  H   5.64216482845568      4.22636833017304      7.57851583966907
  C   6.81716907832311      2.42804948175911      7.53095285685686
  H   7.38109479772880      2.68035373173359      8.42248314834184
  C   7.06748228858178      1.23532091261004      6.86451257469381
  H   7.82371941111632      0.55262675368802      7.23657640546060
  C   6.34444123234490      0.91942050808344      5.72160475272537
  H   6.53027800665928     -0.01327890190351      5.19989191359457
  C   5.38679325655780      1.79983212654378      5.24171402816598
  H   4.82876687938574      1.55836759312059      4.34640805825933
  O   3.64137212516319      4.81749037797104      6.17314894264786
  H   0.74210196451301      6.31250426450594      3.44926639569142
