# Supplementary material for: A stereodivergent multicomponent approach for the synthesis of C–N atropisomeric peptide analogues
Source: Chem Sci. 2024 Sep 16;15(40):16743–51. doi: 10.1039/d4sc04700a (PMC11418089; doi:10.1039/d4sc04700a)
Supplement: SC-015-D4SC04700A-s001 [file SC-015-D4SC04700A-s001.zip › CompData/_5_1a-BzOH/ImineBzOH6post_single_point.out]

                                 *****************
                                 * O   R   C   A *
                                 *****************

                                            #,                                       
                                            ###                                      
                                            ####                                     
                                            #####                                    
                                            ######                                   
                                           ########,                                 
                                     ,,################,,,,,                         
                               ,,#################################,,                 
                          ,,##########################################,,             
                       ,#########################################, ''#####,          
                    ,#############################################,,   '####,        
                  ,##################################################,,,,####,       
                ,###########''''           ''''###############################       
              ,#####''   ,,,,##########,,,,          '''####'''          '####       
            ,##' ,,,,###########################,,,                        '##       
           ' ,,###''''                  '''############,,,                           
         ,,##''                                '''############,,,,        ,,,,,,###''
      ,#''                                            '''#######################'''  
     '                                                          ''''####''''         
             ,#######,   #######,   ,#######,      ##                                
            ,#'     '#,  ##    ##  ,#'     '#,    #''#        ######   ,####,        
            ##       ##  ##   ,#'  ##            #'  '#       #        #'  '#        
            ##       ##  #######   ##           ,######,      #####,   #    #        
            '#,     ,#'  ##    ##  '#,     ,#' ,#      #,         ##   #,  ,#        
             '#######'   ##     ##  '#######'  #'      '#     #####' # '####'        


                  #######################################################
                  #                        -***-                        #
                  #          Department of theory and spectroscopy      #
                  #    Directorship and core code : Frank Neese         #
                  #        Max Planck Institute fuer Kohlenforschung    #
                  #                Kaiser Wilhelm Platz 1               #
                  #                 D-45470 Muelheim/Ruhr               #
                  #                      Germany                        #
                  #                                                     #
                  #                  All rights reserved                #
                  #                        -***-                        #
                  #######################################################


                         Program Version 5.0.2 -  RELEASE  -


 With contributions from (in alphabetic order):
   Daniel Aravena         : Magnetic Suceptibility
   Michael Atanasov       : Ab Initio Ligand Field Theory (pilot matlab implementation)
   Alexander A. Auer      : GIAO ZORA, VPT2 properties, NMR spectrum
   Ute Becker             : Parallelization
   Giovanni Bistoni       : ED, misc. LED, open-shell LED, HFLD
   Martin Brehm           : Molecular dynamics
   Dmytro Bykov           : SCF Hessian
   Vijay G. Chilkuri      : MRCI spin determinant printing, contributions to CSF-ICE
   Dipayan Datta          : RHF DLPNO-CCSD density
   Achintya Kumar Dutta   : EOM-CC, STEOM-CC
   Dmitry Ganyushin       : Spin-Orbit,Spin-Spin,Magnetic field MRCI
   Miquel Garcia          : C-PCM and meta-GGA Hessian, CC/C-PCM, Gaussian charge scheme
   Yang Guo               : DLPNO-NEVPT2, F12-NEVPT2, CIM, IAO-localization
   Andreas Hansen         : Spin unrestricted coupled pair/coupled cluster methods
   Benjamin Helmich-Paris : MC-RPA, TRAH-SCF, COSX integrals
   Lee Huntington         : MR-EOM, pCC
   Robert Izsak           : Overlap fitted RIJCOSX, COSX-SCS-MP3, EOM
   Marcus Kettner         : VPT2
   Christian Kollmar      : KDIIS, OOCD, Brueckner-CCSD(T), CCSD density, CASPT2, CASPT2-K
   Simone Kossmann        : Meta GGA functionals, TD-DFT gradient, OOMP2, MP2 Hessian
   Martin Krupicka        : Initial AUTO-CI
   Lucas Lang             : DCDCAS
   Marvin Lechner         : AUTO-CI (C++ implementation), FIC-MRCC
   Dagmar Lenk            : GEPOL surface, SMD
   Dimitrios Liakos       : Extrapolation schemes; Compound Job, initial MDCI parallelization
   Dimitrios Manganas     : Further ROCIS development; embedding schemes
   Dimitrios Pantazis     : SARC Basis sets
   Anastasios Papadopoulos: AUTO-CI, single reference methods and gradients
   Taras Petrenko         : DFT Hessian,TD-DFT gradient, ASA, ECA, R-Raman, ABS, FL, XAS/XES, NRVS
   Peter Pinski           : DLPNO-MP2, DLPNO-MP2 Gradient
   Christoph Reimann      : Effective Core Potentials
   Marius Retegan         : Local ZFS, SOC
   Christoph Riplinger    : Optimizer, TS searches, QM/MM, DLPNO-CCSD(T), (RO)-DLPNO pert. Triples
   Tobias Risthaus        : Range-separated hybrids, TD-DFT gradient, RPA, STAB
   Michael Roemelt        : Original ROCIS implementation
   Masaaki Saitow         : Open-shell DLPNO-CCSD energy and density
   Barbara Sandhoefer     : DKH picture change effects
   Avijit Sen             : IP-ROCIS
   Kantharuban Sivalingam : CASSCF convergence, NEVPT2, FIC-MRCI
   Bernardo de Souza      : ESD, SOC TD-DFT
   Georgi Stoychev        : AutoAux, RI-MP2 NMR, DLPNO-MP2 response
   Willem Van den Heuvel  : Paramagnetic NMR
   Boris Wezisla          : Elementary symmetry handling
   Frank Wennmohs         : Technical directorship


 We gratefully acknowledge several colleagues who have allowed us to
 interface, adapt or use parts of their codes:
   Stefan Grimme, W. Hujo, H. Kruse, P. Pracht,  : VdW corrections, initial TS optimization,
                  C. Bannwarth, S. Ehlert          DFT functionals, gCP, sTDA/sTD-DF
   Ed Valeev, F. Pavosevic, A. Kumar             : LibInt (2-el integral package), F12 methods
   Garnet Chan, S. Sharma, J. Yang, R. Olivares  : DMRG
   Ulf Ekstrom                                   : XCFun DFT Library
   Mihaly Kallay                                 : mrcc  (arbitrary order and MRCC methods)
   Jiri Pittner, Ondrej Demel                    : Mk-CCSD
   Frank Weinhold                                : gennbo (NPA and NBO analysis)
   Christopher J. Cramer and Donald G. Truhlar   : smd solvation model
   Lars Goerigk                                  : TD-DFT with DH, B97 family of functionals
   V. Asgeirsson, H. Jonsson                     : NEB implementation
   FAccTs GmbH                                   : IRC, NEB, NEB-TS, DLPNO-Multilevel, CI-OPT
                                                   MM, QMMM, 2- and 3-layer-ONIOM, Crystal-QMMM,
                                                   LR-CPCM, SF, NACMEs, symmetry and pop. for TD-DFT,
                                                   nearIR, NL-DFT gradient (VV10), updates on ESD,
                                                   ML-optimized integration grids
   S Lehtola, MJT Oliveira, MAL Marques          : LibXC Library
   Liviu Ungur et al                             : ANISO software


 Your calculation uses the libint2 library for the computation of 2-el integrals
 For citations please refer to: http://libint.valeyev.net

 Your ORCA version has been built with support for libXC version: 5.1.0
 For citations please refer to: https://tddft.org/programs/libxc/

 This ORCA versions uses:
   CBLAS   interface :  Fast vector & matrix operations
   LAPACKE interface :  Fast linear algebra routines
   SCALAPACK package :  Parallel linear algebra routines
   Shared memory     :  Shared parallel matrices
   BLAS/LAPACK       :  OpenBLAS 0.3.15  USE64BITINT DYNAMIC_ARCH NO_AFFINITY Zen SINGLE_THREADED
        Core in use  :  Zen
   Copyright (c) 2011-2014, The OpenBLAS Project


Your calculation utilizes the DFT-NL dispersion correction.
Cite in your paper:
Vydrov, O. A.; Van Voorhis, T. J. Chem. Phys. 2010, 133, 244103
Hujo, W.; Grimme, S. J. Chem. Theory Comput. 2011, 7, 3866 
   

Your calculation utilizes the SMD solvation module
Please cite in your paper:
A.V. Marenich, C.J. Cramer, D.G. Truhlar J. Phys. Chem. B, 113, (2009), 6378 

================================================================================

----- Orbital basis set information -----
Your calculation utilizes the basis: def2-QZVPP
   F. Weigend and R. Ahlrichs, Phys. Chem. Chem. Phys. 7, 3297 (2005).

----- AuxJ basis set information -----
Your calculation utilizes the auxiliary basis: def2/J
   F. Weigend, Phys. Chem. Chem. Phys. 8, 1057 (2006).

================================================================================
                                        WARNINGS
                       Please study these warnings very carefully!
================================================================================


INFO   : the flag for use of the SHARK integral package has been found!

================================================================================
                                       INPUT FILE
================================================================================
NAME = ImineBzOH6postAa.inp
|  1> ! wB97M-V def2-QZVPP
|  2> %maxcore 2660
|  3> %pal nprocs 20
|  4> end
|  5> %CPCM SMD TRUE
|  6>    SMDSOLVENT "2,2,2-TRIFLUOROETHANOL"
|  7> end
|  8> 
|  9> *xyz 0 1
| 10> O  1.635013  3.595204  2.156443
| 11> O  2.429608  4.062703  -0.431129
| 12> N  0.666892  5.320466  3.275249
| 13> N  3.695555  4.895409  1.370518
| 14> C  1.557623  4.788790  2.460475
| 15> C  2.506098  5.755554  1.755177
| 16> H  2.009351  5.985740  0.812047
| 17> C  2.854718  7.045622  2.430453
| 18> C  3.233441  7.102496  3.768555
| 19> H  3.289754  6.193765  4.356878
| 20> C  3.537914  8.321302  4.354061
| 21> H  3.835873  8.352804  5.396075
| 22> C  3.461615  9.492498  3.613329
| 23> H  3.701244  10.444280  4.074479
| 24> C  3.065917  9.444401  2.283898
| 25> H  2.990282  10.356331  1.702719
| 26> C  2.760660  8.226723  1.696940
| 27> H  2.441538  8.191288  0.661493
| 28> C  -0.391882  4.599053  4.005222
| 29> C  -1.137302  5.655468  4.805407
| 30> H  -0.467936  6.154642  5.511266
| 31> H  -1.943028  5.186771  5.372155
| 32> H  -1.575595  6.409789  4.146413
| 33> C  0.230515  3.578047  4.950520
| 34> H  0.785049  2.812954  4.406373
| 35> H  -0.560840  3.086725  5.521141
| 36> H  0.909107  4.067245  5.652686
| 37> C  -1.340430  3.928157  3.019791
| 38> H  -2.150087  3.443769  3.570007
| 39> H  -0.830666  3.169287  2.425173
| 40> H  -1.779404  4.664903  2.342571
| 41> C  4.739397  5.627441  0.599249
| 42> C  6.109020  5.669341  0.929385
| 43> C  6.900157  6.405445  0.037467
| 44> H  7.959270  6.479796  0.227827
| 45> C  6.414343  7.050008  -1.083985
| 46> H  7.096475  7.599203  -1.722904
| 47> C  5.066260  6.986107  -1.375440
| 48> H  4.649143  7.479401  -2.244865
| 49> C  4.243331  6.273493  -0.529224
| 50> H  3.192114  6.216903  -0.766492
| 51> C  6.813572  5.049717  2.148674
| 52> C  8.335552  5.186109  2.055207
| 53> H  8.743598  4.695353  1.167963
| 54> H  8.768209  4.699588  2.931793
| 55> H  8.667012  6.226407  2.066259
| 56> C  6.386457  5.793515  3.416914
| 57> H  6.609534  6.859965  3.330854
| 58> H  6.937133  5.398849  4.275272
| 59> H  5.326535  5.682916  3.629348
| 60> C  6.532028  3.552272  2.281558
| 61> H  5.528394  3.335073  2.636264
| 62> H  7.210795  3.128869  3.025576
| 63> H  6.698215  3.028598  1.337741
| 64> C  3.148504  3.739299  0.459949
| 65> C  3.842168  2.441849  0.553641
| 66> C  4.510066  2.041394  -0.603622
| 67> H  4.498912  2.681356  -1.478247
| 68> C  5.200182  0.841015  -0.616093
| 69> H  5.735139  0.537744  -1.508548
| 70> C  5.199712  0.030143  0.510492
| 71> H  5.733451  -0.913488  0.498205
| 72> C  4.512846  0.422194  1.651840
| 73> H  4.503896  -0.217082  2.527047
| 74> C  3.839595  1.632213  1.682960
| 75> H  3.314899  1.950169  2.573066
| 76> H  4.058816  4.485333  2.245992
| 77> O  3.745525  3.839516  4.174178
| 78> C  4.089325  3.959276  5.377445
| 79> C  5.125728  2.995149  5.904893
| 80> C  5.845313  3.297310  7.058101
| 81> H  5.642165  4.226368  7.578516
| 82> C  6.817169  2.428049  7.530953
| 83> H  7.381095  2.680354  8.422483
| 84> C  7.067482  1.235321  6.864513
| 85> H  7.823719  0.552627  7.236576
| 86> C  6.344441  0.919421  5.721605
| 87> H  6.530278  -0.013279  5.199892
| 88> C  5.386793  1.799832  5.241714
| 89> H  4.828767  1.558368  4.346408
| 90> O  3.641372  4.817490  6.173149
| 91> H  0.742102  6.312504  3.449266
| 92> *
| 93> 
| 94>                          ****END OF INPUT****
================================================================================

                       ****************************
                       * Single Point Calculation *
                       ****************************

---------------------------------
CARTESIAN COORDINATES (ANGSTROEM)
---------------------------------
  O      1.635013    3.595204    2.156443
  O      2.429608    4.062703   -0.431129
  N      0.666892    5.320466    3.275249
  N      3.695555    4.895409    1.370518
  C      1.557623    4.788790    2.460475
  C      2.506098    5.755554    1.755177
  H      2.009351    5.985740    0.812047
  C      2.854718    7.045622    2.430453
  C      3.233441    7.102496    3.768555
  H      3.289754    6.193765    4.356878
  C      3.537914    8.321302    4.354061
  H      3.835873    8.352804    5.396075
  C      3.461615    9.492498    3.613329
  H      3.701244   10.444280    4.074479
  C      3.065917    9.444401    2.283898
  H      2.990282   10.356331    1.702719
  C      2.760660    8.226723    1.696940
  H      2.441538    8.191288    0.661493
  C     -0.391882    4.599053    4.005222
  C     -1.137302    5.655468    4.805407
  H     -0.467936    6.154642    5.511266
  H     -1.943028    5.186771    5.372155
  H     -1.575595    6.409789    4.146413
  C      0.230515    3.578047    4.950520
  H      0.785049    2.812954    4.406373
  H     -0.560840    3.086725    5.521141
  H      0.909107    4.067245    5.652686
  C     -1.340430    3.928157    3.019791
  H     -2.150087    3.443769    3.570007
  H     -0.830666    3.169287    2.425173
  H     -1.779404    4.664903    2.342571
  C      4.739397    5.627441    0.599249
  C      6.109020    5.669341    0.929385
  C      6.900157    6.405445    0.037467
  H      7.959270    6.479796    0.227827
  C      6.414343    7.050008   -1.083985
  H      7.096475    7.599203   -1.722904
  C      5.066260    6.986107   -1.375440
  H      4.649143    7.479401   -2.244865
  C      4.243331    6.273493   -0.529224
  H      3.192114    6.216903   -0.766492
  C      6.813572    5.049717    2.148674
  C      8.335552    5.186109    2.055207
  H      8.743598    4.695353    1.167963
  H      8.768209    4.699588    2.931793
  H      8.667012    6.226407    2.066259
  C      6.386457    5.793515    3.416914
  H      6.609534    6.859965    3.330854
  H      6.937133    5.398849    4.275272
  H      5.326535    5.682916    3.629348
  C      6.532028    3.552272    2.281558
  H      5.528394    3.335073    2.636264
  H      7.210795    3.128869    3.025576
  H      6.698215    3.028598    1.337741
  C      3.148504    3.739299    0.459949
  C      3.842168    2.441849    0.553641
  C      4.510066    2.041394   -0.603622
  H      4.498912    2.681356   -1.478247
  C      5.200182    0.841015   -0.616093
  H      5.735139    0.537744   -1.508548
  C      5.199712    0.030143    0.510492
  H      5.733451   -0.913488    0.498205
  C      4.512846    0.422194    1.651840
  H      4.503896   -0.217082    2.527047
  C      3.839595    1.632213    1.682960
  H      3.314899    1.950169    2.573066
  H      4.058816    4.485333    2.245992
  O      3.745525    3.839516    4.174178
  C      4.089325    3.959276    5.377445
  C      5.125728    2.995149    5.904893
  C      5.845313    3.297310    7.058101
  H      5.642165    4.226368    7.578516
  C      6.817169    2.428049    7.530953
  H      7.381095    2.680354    8.422483
  C      7.067482    1.235321    6.864513
  H      7.823719    0.552627    7.236576
  C      6.344441    0.919421    5.721605
  H      6.530278   -0.013279    5.199892
  C      5.386793    1.799832    5.241714
  H      4.828767    1.558368    4.346408
  O      3.641372    4.817490    6.173149
  H      0.742102    6.312504    3.449266

----------------------------
CARTESIAN COORDINATES (A.U.)
----------------------------
  NO LB      ZA    FRAG     MASS         X           Y           Z
   0 O     8.0000    0    15.999    3.089727    6.793951    4.075087
   1 O     8.0000    0    15.999    4.591294    7.677396   -0.814716
   2 N     7.0000    0    14.007    1.260243   10.054224    6.189324
   3 N     7.0000    0    14.007    6.983587    9.250982    2.589904
   4 C     6.0000    0    12.011    2.943481    9.049502    4.649624
   5 C     6.0000    0    12.011    4.735839   10.876421    3.316804
   6 H     1.0000    0     1.008    3.797123   11.311409    1.534546
   7 C     6.0000    0    12.011    5.394635   13.314296    4.592891
   8 C     6.0000    0    12.011    6.110318   13.421772    7.121537
   9 H     1.0000    0     1.008    6.216734   11.704520    8.233306
  10 C     6.0000    0    12.011    6.685689   15.724982    8.227983
  11 H     1.0000    0     1.008    7.248749   15.784512   10.197104
  12 C     6.0000    0    12.011    6.541504   17.938222    6.828202
  13 H     1.0000    0     1.008    6.994338   19.736829    7.699649
  14 C     6.0000    0    12.011    5.793743   17.847331    4.315942
  15 H     1.0000    0     1.008    5.650814   19.570629    3.217673
  16 C     6.0000    0    12.011    5.216891   15.546253    3.206752
  17 H     1.0000    0     1.008    4.613838   15.479291    1.250041
  18 C     6.0000    0    12.011   -0.740550    8.690951    7.568773
  19 C     6.0000    0    12.011   -2.149189   10.687286    9.080903
  20 H     1.0000    0     1.008   -0.884271   11.630588   10.414783
  21 H     1.0000    0     1.008   -3.671791    9.801577   10.151902
  22 H     1.0000    0     1.008   -2.977443   12.112746    7.835585
  23 C     6.0000    0    12.011    0.435610    6.761529    9.355127
  24 H     1.0000    0     1.008    1.483528    5.315713    8.326838
  25 H     1.0000    0     1.008   -1.059834    5.833065   10.433444
  26 H     1.0000    0     1.008    1.717963    7.685979   10.682028
  27 C     6.0000    0    12.011   -2.533046    7.423141    5.706578
  28 H     1.0000    0     1.008   -4.063076    6.507780    6.746336
  29 H     1.0000    0     1.008   -1.569731    5.989084    4.582913
  30 H     1.0000    0     1.008   -3.362586    8.815389    4.426818
  31 C     6.0000    0    12.011    8.956162   10.634322    1.132416
  32 C     6.0000    0    12.011   11.544375   10.713502    1.756283
  33 C     6.0000    0    12.011   13.039407   12.104537    0.070802
  34 H     1.0000    0     1.008   15.040841   12.245040    0.430531
  35 C     6.0000    0    12.011   12.121352   13.322584   -2.048435
  36 H     1.0000    0     1.008   13.410394   14.360413   -3.255817
  37 C     6.0000    0    12.011    9.573844   13.201829   -2.599205
  38 H     1.0000    0     1.008    8.785607   14.134020   -4.242180
  39 C     6.0000    0    12.011    8.018733   11.855184   -1.000088
  40 H     1.0000    0     1.008    6.032221   11.748244   -1.448460
  41 C     6.0000    0    12.011   12.875785    9.542582    4.060405
  42 C     6.0000    0    12.011   15.751910    9.800326    3.883778
  43 H     1.0000    0     1.008   16.523006    8.872931    2.207130
  44 H     1.0000    0     1.008   16.569514    8.880934    5.540286
  45 H     1.0000    0     1.008   16.378279   11.766204    3.904664
  46 C     6.0000    0    12.011   12.068655   10.948157    6.457032
  47 H     1.0000    0     1.008   12.490209   12.963455    6.294402
  48 H     1.0000    0     1.008   13.109282   10.202346    8.079093
  49 H     1.0000    0     1.008   10.065692   10.739155    6.858474
  50 C     6.0000    0    12.011   12.343744    6.712821    4.311520
  51 H     1.0000    0     1.008   10.447151    6.302375    4.981817
  52 H     1.0000    0     1.008   13.626428    5.912706    5.717510
  53 H     1.0000    0     1.008   12.657792    5.723221    2.527964
  54 C     6.0000    0    12.011    5.949810    7.066251    0.869178
  55 C     6.0000    0    12.011    7.260645    4.614426    1.046230
  56 C     6.0000    0    12.011    8.522790    3.857676   -1.140680
  57 H     1.0000    0     1.008    8.501712    5.067029   -2.793482
  58 C     6.0000    0    12.011    9.826920    1.589288   -1.164247
  59 H     1.0000    0     1.008   10.837842    1.016189   -2.850743
  60 C     6.0000    0    12.011    9.826032    0.056962    0.964690
  61 H     1.0000    0     1.008   10.834652   -1.726242    0.941471
  62 C     6.0000    0    12.011    8.528043    0.797831    3.121525
  63 H     1.0000    0     1.008    8.511130   -0.410226    4.775427
  64 C     6.0000    0    12.011    7.255783    3.084436    3.180333
  65 H     1.0000    0     1.008    6.264251    3.685285    4.862390
  66 H     1.0000    0     1.008    7.670051    8.476051    4.244310
  67 O     8.0000    0    15.999    7.078016    7.255634    7.888053
  68 C     6.0000    0    12.011    7.727704    7.481947   10.161898
  69 C     6.0000    0    12.011    9.686222    5.660011   11.158631
  70 C     6.0000    0    12.011   11.046041    6.231013   13.337878
  71 H     1.0000    0     1.008   10.662147    7.986678   14.321320
  72 C     6.0000    0    12.011   12.882582    4.588348   14.231439
  73 H     1.0000    0     1.008   13.948248    5.065135   15.916186
  74 C     6.0000    0    12.011   13.355605    2.334418   12.972050
  75 H     1.0000    0     1.008   14.784686    1.044314   13.675147
  76 C     6.0000    0    12.011   11.989256    1.737454   10.812266
  77 H     1.0000    0     1.008   12.340437   -0.025094    9.826372
  78 C     6.0000    0    12.011   10.179564    3.401190    9.905404
  79 H     1.0000    0     1.008    9.125047    2.944889    8.213521
  80 O     8.0000    0    15.999    6.881196    9.103737   11.665561
  81 H     1.0000    0     1.008    1.402370   11.928904    6.518168

--------------------------------
INTERNAL COORDINATES (ANGSTROEM)
--------------------------------
 O      0   0   0     0.000000000000     0.00000000     0.00000000
 O      1   0   0     2.746901051041     0.00000000     0.00000000
 N      1   2   0     2.272776738908   117.24120064     0.00000000
 N      2   1   3     2.354135298120    59.65770709    76.05233543
 C      1   2   3     1.234128116737    94.91072749   342.10321654
 C      4   2   1     1.517438605728    88.45168708   296.33501248
 H      6   4   2     1.090521606161   104.92027467   328.68396364
 C      6   4   2     1.497267185642   114.84802080   209.88260362
 C      8   6   4     1.391827117500   122.15157728   282.78733107
 H      9   8   6     1.084014361832   120.10967532     0.37338713
 C      9   8   6     1.386004743643   120.12205039   180.47174195
 H     11   9   8     1.084234807540   119.46623013   180.26290143
 C     11   9   8     1.387878057915   120.30050188     0.29413916
 H     13  11   9     1.084421668755   120.10242059   180.04394890
 C     13  11   9     1.387903819569   119.84528003     0.63583326
 H     15  13  11     1.084023066252   120.28381924   179.12890780
 C     15  13  11     1.385799856219   119.93115742   359.38890855
 H     17  15  13     1.084087164354   119.87512629   179.35159122
 C      3   1   2     1.474550670670   100.26297016   140.57051018
 C     19   3   1     1.520512960435   105.82021037   180.29349526
 H     20  19   3     1.093372055667   110.90449400   299.35636269
 H     20  19   3     1.090905385627   109.69328662   179.85204457
 H     20  19   3     1.093331613430   111.01888342    60.23443932
 C     19   3   1     1.524276742081   109.97013024    61.73438619
 H     24  19   3     1.090399565945   111.60277104   296.84887576
 H     24  19   3     1.092359084436   109.23391695   177.15986353
 H     24  19   3     1.092171633592   110.63307915    57.90481513
 C     19   3   1     1.523456270091   110.01721943   299.01706959
 H     28  19   3     1.092205950748   109.32993614   183.08305960
 H     28  19   3     1.090556545311   111.59757077    63.40472344
 H     28  19   3     1.092757873269   110.73707755   302.28956857
 C      4   2   1     1.490078132297    98.87952437   182.59095894
 C     32   4   2     1.409472436987   125.03595791   219.55792478
 C     33  32   4     1.401165432884   114.53088466   178.93494770
 H     34  33  32     1.078649779850   118.57276075   180.03725322
 C     34  33  32     1.381713172793   124.27749944   359.95811103
 H     36  34  33     1.084037223535   119.56825368   180.00047615
 C     36  34  33     1.380708922878   119.54018156     0.00000000
 H     38  36  34     1.083155294845   121.62483624   179.93575519
 C     38  36  34     1.378808315428   118.49645918   359.96298132
 H     40  38  36     1.079145825648   118.26551033   180.66335134
 C     33  32   4     1.538503522128   128.21796918   357.02070360
 C     42  33  32     1.530935001283   111.77742287   173.47769093
 H     43  42  33     1.092952380110   112.37810758   300.26545572
 H     43  42  33     1.091923888596   107.77069562   181.78593786
 H     43  42  33     1.091882689261   112.70927869    63.67368689
 C     42  33  32     1.531043887558   109.45520308   291.26485444
 H     47  42  33     1.092925099917   110.60207580   302.87797013
 H     47  42  33     1.093518982321   109.53566289   183.79042567
 H     47  42  33     1.086643910967   112.61904924    64.19674765
 C     42  33  32     1.529466151772   112.26369539    54.51977432
 H     51  42  33     1.086403680955   113.21367914   285.90780029
 H     51  42  33     1.092500583534   108.91959382   168.37115023
 H     51  42  33     1.092082005499   111.49255214    49.35271661
 C      2   1   3     1.189714927248    54.75942339   119.64413638
 C     55   2   1     1.474219942295   124.83120790   112.45099143
 C     56  55   2     1.394886947605   115.16554798    48.02236791
 H     57  56  55     1.083810252666   119.67446164     0.70768234
 C     57  56  55     1.384675183188   119.66912736   179.58981674
 H     59  57  56     1.083802665763   119.73561911   181.15793221
 C     59  57  56     1.388058854483   119.93029924     1.40844002
 H     61  59  57     1.084189907097   119.93895750   179.51165912
 C     61  59  57     1.388583503309   120.15552465   359.76135052
 H     63  61  59     1.083854787102   120.08456838   179.30508982
 C     63  61  59     1.385056440641   120.36903434   359.06290276
 H     65  63  61     1.081059943568   120.75494342   180.89714556
 H      4   2   1     1.032751472801   134.22361205    48.22325641
 O     67   4   2     2.057457678487   149.94271298   282.77319429
 C     68  67   4     1.257136576068   145.63568298   236.68202195
 C     69  68  67     1.510587118720   117.45392143   265.12936029
 C     70  69  68     1.392477121324   120.34616824   160.47257861
 H     71  70  69     1.084089318042   119.12313296     0.81610587
 C     71  70  69     1.386977932327   120.56014519   181.32939998
 H     73  71  70     1.084664043564   119.91626616   179.14488306
 C     73  71  70     1.389028060751   120.05691932   359.09261987
 H     75  73  71     1.084618077377   120.10211178   180.31847742
 C     75  73  71     1.388819568607   119.75752374     0.21342126
 H     77  75  73     1.084734591934   120.14466857   180.39702519
 C     77  75  73     1.386545560992   119.99784901     0.68601030
 H     79  77  75     1.082252610811   120.05106527   179.47995613
 O     69  68  67     1.253131284272   125.11685801    84.99178050
 H      3   1   2     1.009989036491   143.00633930   317.11566072

---------------------------
INTERNAL COORDINATES (A.U.)
---------------------------
 O      0   0   0     0.000000000000     0.00000000     0.00000000
 O      1   0   0     5.190890703448     0.00000000     0.00000000
 N      1   2   0     4.294925600083   117.24120064     0.00000000
 N      2   1   3     4.448670995644    59.65770709    76.05233543
 C      1   2   3     2.332164154804    94.91072749   342.10321654
 C      4   2   1     2.867543389866    88.45168708   296.33501248
 H      6   4   2     2.060787178769   104.92027467   328.68396364
 C      6   4   2     2.829424930170   114.84802080   209.88260362
 C      8   6   4     2.630172077840   122.15157728   282.78733107
 H      9   8   6     2.048490269101   120.10967532     0.37338713
 C      9   8   6     2.619169385801   120.12205039   180.47174195
 H     11   9   8     2.048906851115   119.46623013   180.26290143
 C     11   9   8     2.622709436737   120.30050188     0.29413916
 H     13  11   9     2.049259967636   120.10242059   180.04394890
 C     13  11   9     2.622758119209   119.84528003     0.63583326
 H     15  13  11     2.048506718070   120.28381924   179.12890780
 C     15  13  11     2.618782204682   119.93115742   359.38890855
 H     17  15  13     2.048627845929   119.87512629   179.35159122
 C      3   1   2     2.786496938157   100.26297016   140.57051018
 C     19   3   1     2.873353078299   105.82021037   180.29349526
 H     20  19   3     2.066173747693   110.90449400   299.35636269
 H     20  19   3     2.061512416854   109.69328662   179.85204457
 H     20  19   3     2.066097322941   111.01888342    60.23443932
 C     19   3   1     2.880465594839   109.97013024    61.73438619
 H     24  19   3     2.060556556183   111.60277104   296.84887576
 H     24  19   3     2.064259509485   109.23391695   177.15986353
 H     24  19   3     2.063905278727   110.63307915    57.90481513
 C     19   3   1     2.878915127478   110.01721943   299.01706959
 H     28  19   3     2.063970128753   109.32993614   183.08305960
 H     28  19   3     2.060853204192   111.59757077    63.40472344
 H     28  19   3     2.065013111165   110.73707755   302.28956857
 C      4   2   1     2.815839588186    98.87952437   182.59095894
 C     32   4   2     2.663516899215   125.03595791   219.55792478
 C     33  32   4     2.647818936468   114.53088466   178.93494770
 H     34  33  32     2.038352678331   118.57276075   180.03725322
 C     34  33  32     2.611059492210   124.27749944   359.95811103
 H     36  34  33     2.048533471458   119.56825368   180.00047615
 C     36  34  33     2.609161734901   119.54018156     0.00000000
 H     38  36  34     2.046866867763   121.62483624   179.93575519
 C     38  36  34     2.605570107332   118.49645918   359.96298132
 H     40  38  36     2.039290069039   118.26551033   180.66335134
 C     33  32   4     2.907350312896   128.21796918   357.02070360
 C     42  33  32     2.893047881259   111.77742287   173.47769093
 H     43  42  33     2.065380675825   112.37810758   300.26545572
 H     43  42  33     2.063437108532   107.77069562   181.78593786
 H     43  42  33     2.063359253073   112.70927869    63.67368689
 C     42  33  32     2.893253646499   109.45520308   291.26485444
 H     47  42  33     2.065329123732   110.60207580   302.87797013
 H     47  42  33     2.066451398831   109.53566289   183.79042567
 H     47  42  33     2.053459396820   112.61904924    64.19674765
 C     42  33  32     2.890272157952   112.26369539    54.51977432
 H     51  42  33     2.053005427889   113.21367914   285.90780029
 H     51  42  33     2.064526904028   108.91959382   168.37115023
 H     51  42  33     2.063735906176   111.49255214    49.35271661
 C      2   1   3     2.248235389936    54.75942339   119.64413638
 C     55   2   1     2.785871952103   124.83120790   112.45099143
 C     56  55   2     2.635954318754   115.16554798    48.02236791
 H     57  56  55     2.048104558676   119.67446164     0.70768234
 C     57  56  55     2.616656880663   119.66912736   179.58981674
 H     59  57  56     2.048090221506   119.73561911   181.15793221
 C     59  57  56     2.623051092738   119.93029924     1.40844002
 H     61  59  57     2.048822001575   119.93895750   179.51165912
 C     61  59  57     2.624042535334   120.15552465   359.76135052
 H     63  61  59     2.048188716563   120.08456838   179.30508982
 C     63  61  59     2.617377352836   120.36903434   359.06290276
 H     65  63  61     2.042907227697   120.75494342   180.89714556
 H      4   2   1     1.951617447998   134.22361205    48.22325641
 O     67   4   2     3.888031544474   149.94271298   282.77319429
 C     68  67   4     2.375643841705   145.63568298   236.68202195
 C     69  68  67     2.854595955809   117.45392143   265.12936029
 C     70  69  68     2.631400407053   120.34616824   160.47257861
 H     71  70  69     2.048631915809   119.12313296     0.81610587
 C     71  70  69     2.621008445890   120.56014519   181.32939998
 H     73  71  70     2.049717989648   119.91626616   179.14488306
 C     73  71  70     2.624882627151   120.05691932   359.09261987
 H     75  73  71     2.049631126144   120.10211178   180.31847742
 C     75  73  71     2.624488634097   119.75752374     0.21342126
 H     77  75  73     2.049851306746   120.14466857   180.39702519
 C     77  75  73     2.620191382479   119.99784901     0.68601030
 H     79  77  75     2.045161042155   120.05106527   179.47995613
 O     69  68  67     2.368074937123   125.11685801    84.99178050
 H      3   1   2     1.908602677232   143.00633930   317.11566072

---------------------
BASIS SET INFORMATION
---------------------
There are 4 groups of distinct atoms

 Group   1 Type O   : 15s8p3d2f1g contracted to 7s4p3d2f1g pattern {8211111/5111/111/11/1}
 Group   2 Type N   : 15s8p3d2f1g contracted to 7s4p3d2f1g pattern {8211111/5111/111/11/1}
 Group   3 Type C   : 15s8p3d2f1g contracted to 7s4p3d2f1g pattern {8211111/5111/111/11/1}
 Group   4 Type H   : 7s3p2d1f contracted to 4s3p2d1f pattern {4111/111/11/1}

Atom   0O    basis set group =>   1
Atom   1O    basis set group =>   1
Atom   2N    basis set group =>   2
Atom   3N    basis set group =>   2
Atom   4C    basis set group =>   3
Atom   5C    basis set group =>   3
Atom   6H    basis set group =>   4
Atom   7C    basis set group =>   3
Atom   8C    basis set group =>   3
Atom   9H    basis set group =>   4
Atom  10C    basis set group =>   3
Atom  11H    basis set group =>   4
Atom  12C    basis set group =>   3
Atom  13H    basis set group =>   4
Atom  14C    basis set group =>   3
Atom  15H    basis set group =>   4
Atom  16C    basis set group =>   3
Atom  17H    basis set group =>   4
Atom  18C    basis set group =>   3
Atom  19C    basis set group =>   3
Atom  20H    basis set group =>   4
Atom  21H    basis set group =>   4
Atom  22H    basis set group =>   4
Atom  23C    basis set group =>   3
Atom  24H    basis set group =>   4
Atom  25H    basis set group =>   4
Atom  26H    basis set group =>   4
Atom  27C    basis set group =>   3
Atom  28H    basis set group =>   4
Atom  29H    basis set group =>   4
Atom  30H    basis set group =>   4
Atom  31C    basis set group =>   3
Atom  32C    basis set group =>   3
Atom  33C    basis set group =>   3
Atom  34H    basis set group =>   4
Atom  35C    basis set group =>   3
Atom  36H    basis set group =>   4
Atom  37C    basis set group =>   3
Atom  38H    basis set group =>   4
Atom  39C    basis set group =>   3
Atom  40H    basis set group =>   4
Atom  41C    basis set group =>   3
Atom  42C    basis set group =>   3
Atom  43H    basis set group =>   4
Atom  44H    basis set group =>   4
Atom  45H    basis set group =>   4
Atom  46C    basis set group =>   3
Atom  47H    basis set group =>   4
Atom  48H    basis set group =>   4
Atom  49H    basis set group =>   4
Atom  50C    basis set group =>   3
Atom  51H    basis set group =>   4
Atom  52H    basis set group =>   4
Atom  53H    basis set group =>   4
Atom  54C    basis set group =>   3
Atom  55C    basis set group =>   3
Atom  56C    basis set group =>   3
Atom  57H    basis set group =>   4
Atom  58C    basis set group =>   3
Atom  59H    basis set group =>   4
Atom  60C    basis set group =>   3
Atom  61H    basis set group =>   4
Atom  62C    basis set group =>   3
Atom  63H    basis set group =>   4
Atom  64C    basis set group =>   3
Atom  65H    basis set group =>   4
Atom  66H    basis set group =>   4
Atom  67O    basis set group =>   1
Atom  68C    basis set group =>   3
Atom  69C    basis set group =>   3
Atom  70C    basis set group =>   3
Atom  71H    basis set group =>   4
Atom  72C    basis set group =>   3
Atom  73H    basis set group =>   4
Atom  74C    basis set group =>   3
Atom  75H    basis set group =>   4
Atom  76C    basis set group =>   3
Atom  77H    basis set group =>   4
Atom  78C    basis set group =>   3
Atom  79H    basis set group =>   4
Atom  80O    basis set group =>   1
Atom  81H    basis set group =>   4
---------------------------------
AUXILIARY/J BASIS SET INFORMATION
---------------------------------
There are 4 groups of distinct atoms

 Group   1 Type O   : 12s5p4d2f1g contracted to 6s4p3d1f1g pattern {711111/2111/211/2/1}
 Group   2 Type N   : 12s5p4d2f1g contracted to 6s4p3d1f1g pattern {711111/2111/211/2/1}
 Group   3 Type C   : 12s5p4d2f1g contracted to 6s4p3d1f1g pattern {711111/2111/211/2/1}
 Group   4 Type H   : 5s2p1d contracted to 3s1p1d pattern {311/2/1}

Atom   0O    basis set group =>   1
Atom   1O    basis set group =>   1
Atom   2N    basis set group =>   2
Atom   3N    basis set group =>   2
Atom   4C    basis set group =>   3
Atom   5C    basis set group =>   3
Atom   6H    basis set group =>   4
Atom   7C    basis set group =>   3
Atom   8C    basis set group =>   3
Atom   9H    basis set group =>   4
Atom  10C    basis set group =>   3
Atom  11H    basis set group =>   4
Atom  12C    basis set group =>   3
Atom  13H    basis set group =>   4
Atom  14C    basis set group =>   3
Atom  15H    basis set group =>   4
Atom  16C    basis set group =>   3
Atom  17H    basis set group =>   4
Atom  18C    basis set group =>   3
Atom  19C    basis set group =>   3
Atom  20H    basis set group =>   4
Atom  21H    basis set group =>   4
Atom  22H    basis set group =>   4
Atom  23C    basis set group =>   3
Atom  24H    basis set group =>   4
Atom  25H    basis set group =>   4
Atom  26H    basis set group =>   4
Atom  27C    basis set group =>   3
Atom  28H    basis set group =>   4
Atom  29H    basis set group =>   4
Atom  30H    basis set group =>   4
Atom  31C    basis set group =>   3
Atom  32C    basis set group =>   3
Atom  33C    basis set group =>   3
Atom  34H    basis set group =>   4
Atom  35C    basis set group =>   3
Atom  36H    basis set group =>   4
Atom  37C    basis set group =>   3
Atom  38H    basis set group =>   4
Atom  39C    basis set group =>   3
Atom  40H    basis set group =>   4
Atom  41C    basis set group =>   3
Atom  42C    basis set group =>   3
Atom  43H    basis set group =>   4
Atom  44H    basis set group =>   4
Atom  45H    basis set group =>   4
Atom  46C    basis set group =>   3
Atom  47H    basis set group =>   4
Atom  48H    basis set group =>   4
Atom  49H    basis set group =>   4
Atom  50C    basis set group =>   3
Atom  51H    basis set group =>   4
Atom  52H    basis set group =>   4
Atom  53H    basis set group =>   4
Atom  54C    basis set group =>   3
Atom  55C    basis set group =>   3
Atom  56C    basis set group =>   3
Atom  57H    basis set group =>   4
Atom  58C    basis set group =>   3
Atom  59H    basis set group =>   4
Atom  60C    basis set group =>   3
Atom  61H    basis set group =>   4
Atom  62C    basis set group =>   3
Atom  63H    basis set group =>   4
Atom  64C    basis set group =>   3
Atom  65H    basis set group =>   4
Atom  66H    basis set group =>   4
Atom  67O    basis set group =>   1
Atom  68C    basis set group =>   3
Atom  69C    basis set group =>   3
Atom  70C    basis set group =>   3
Atom  71H    basis set group =>   4
Atom  72C    basis set group =>   3
Atom  73H    basis set group =>   4
Atom  74C    basis set group =>   3
Atom  75H    basis set group =>   4
Atom  76C    basis set group =>   3
Atom  77H    basis set group =>   4
Atom  78C    basis set group =>   3
Atom  79H    basis set group =>   4
Atom  80O    basis set group =>   1
Atom  81H    basis set group =>   4


           ************************************************************
           *        Program running with 20 parallel MPI-processes    *
           *              working on a common directory               *
           ************************************************************
------------------------------------------------------------------------------
                           ORCA GTO INTEGRAL CALCULATION
                           -- RI-GTO INTEGRALS CHOSEN --
------------------------------------------------------------------------------
------------------------------------------------------------------------------
                   ___                                                        
                  /   \      - P O W E R E D   B Y -                         
                 /     \                                                     
                 |  |  |   _    _      __       _____    __    __             
                 |  |  |  | |  | |    /  \     |  _  \  |  |  /  |          
                  \  \/   | |  | |   /    \    | | | |  |  | /  /          
                 / \  \   | |__| |  /  /\  \   | |_| |  |  |/  /          
                |  |  |   |  __  | /  /__\  \  |    /   |      \           
                |  |  |   | |  | | |   __   |  |    \   |  |\   \          
                \     /   | |  | | |  |  |  |  | |\  \  |  | \   \       
                 \___/    |_|  |_| |__|  |__|  |_| \__\ |__|  \__/        
                                                                              
                      - O R C A' S   B I G   F R I E N D -                    
                                      &                                       
                       - I N T E G R A L  F E E D E R -                       
                                                                              
 v1 FN, 2020, v2 2021                                                         
------------------------------------------------------------------------------


Reading SHARK input file ImineBzOH6postAa.SHARKINP.tmp ... ok
----------------------
SHARK INTEGRAL PACKAGE
----------------------

Number of atoms                             ...     82
Number of basis functions                   ...   3594
Number of shells                            ...   1114
Maximum angular momentum                    ...      4
Integral batch strategy                     ... SHARK/LIBINT Hybrid
RI-J (if used) integral strategy            ... SPLIT-RIJ (Revised 2003 algorithm where possible)
Printlevel                                  ...      1
Contraction scheme used                     ... SEGMENTED contraction
Coulomb Range Separation                    ... NOT USED
Exchange Range Separation                   ... Long Range
   Mu parameter                             ...  0.300000
   Scaling (regular/separated)              ...  0.150000  0.850000
Finite Nucleus Model                        ... NOT USED
Auxiliary Coulomb fitting basis             ... AVAILABLE
   # of basis functions in Aux-J            ...   2498
   # of shells in Aux-J                     ...    830
   Maximum angular momentum in Aux-J        ...      4
Auxiliary J/K fitting basis                 ... NOT available
Auxiliary Correlation fitting basis         ... NOT available
Auxiliary 'external' fitting basis          ... NOT available
Integral threshold                          ...     1.000000e-10
Primitive cut-off                           ...     1.000000e-11
Primitive pair pre-selection threshold      ...     1.000000e-11

Calculating pre-screening integrals         ... done (  0.6 sec) Dimension = 1114
Organizing shell pair data                  ... done (  4.3 sec)
Shell pair information
Total number of shell pairs                 ...    621055
Shell pairs after pre-screening             ...    301586
Total number of primitive shell pairs       ...   1513069
Primitive shell pairs kept                  ...    486210
          la=0 lb=0:  49890 shell pairs
          la=1 lb=0:  71882 shell pairs
          la=1 lb=1:  25589 shell pairs
          la=2 lb=0:  41814 shell pairs
          la=2 lb=1:  31135 shell pairs
          la=2 lb=2:   8871 shell pairs
          la=3 lb=0:  23183 shell pairs
          la=3 lb=1:  17634 shell pairs
          la=3 lb=2:   9546 shell pairs
          la=3 lb=3:   2611 shell pairs
          la=4 lb=0:   8040 shell pairs
          la=4 lb=1:   6084 shell pairs
          la=4 lb=2:   3271 shell pairs
          la=4 lb=3:   1727 shell pairs
          la=4 lb=4:    309 shell pairs

Calculating one electron integrals          ... done (  1.5 sec)
Calculating RI/J V-Matrix + Cholesky decomp.... done (  0.7 sec)
Calculating Nuclear repulsion               ... done (  0.0 sec) ENN=   5371.425821140399 Eh

SHARK setup successfully completed in  11.8 seconds

Maximum memory used throughout the entire GTOINT-calculation: 528.5 MB
[1720883652.963428] [node122:2670020:0]          mpool.c:43   UCX  WARN  object 0xab28800 was not returned to mpool ucp_requests
[1720883652.963448] [node122:2670020:0]          mpool.c:43   UCX  WARN  object 0xab289c0 was not returned to mpool ucp_requests
[1720883652.963451] [node122:2670020:0]          mpool.c:43   UCX  WARN  object 0xab28b80 was not returned to mpool ucp_requests
[1720883652.963453] [node122:2670020:0]          mpool.c:43   UCX  WARN  object 0xab28d40 was not returned to mpool ucp_requests
[1720883652.963456] [node122:2670020:0]          mpool.c:43   UCX  WARN  object 0xab28f00 was not returned to mpool ucp_requests
[1720883652.963458] [node122:2670020:0]          mpool.c:43   UCX  WARN  object 0xab290c0 was not returned to mpool ucp_requests
[1720883652.963461] [node122:2670020:0]          mpool.c:43   UCX  WARN  object 0xab29280 was not returned to mpool ucp_requests
[1720883652.963465] [node122:2670020:0]          mpool.c:43   UCX  WARN  object 0xab29440 was not returned to mpool ucp_requests
[1720883652.963467] [node122:2670020:0]          mpool.c:43   UCX  WARN  object 0xab29600 was not returned to mpool ucp_requests
[1720883652.963472] [node122:2670020:0]          mpool.c:43   UCX  WARN  object 0xab297c0 was not returned to mpool ucp_requests
[1720883652.963475] [node122:2670020:0]          mpool.c:43   UCX  WARN  object 0xab29980 was not returned to mpool ucp_requests
[1720883652.963479] [node122:2670020:0]          mpool.c:43   UCX  WARN  object 0xab29b40 was not returned to mpool ucp_requests
[1720883652.963481] [node122:2670020:0]          mpool.c:43   UCX  WARN  object 0xab29d00 was not returned to mpool ucp_requests
[1720883652.963485] [node122:2670020:0]          mpool.c:43   UCX  WARN  object 0xab29ec0 was not returned to mpool ucp_requests
[1720883652.963428] [node122:2670022:0]          mpool.c:43   UCX  WARN  object 0xb80c7c0 was not returned to mpool ucp_requests
[1720883652.963447] [node122:2670022:0]          mpool.c:43   UCX  WARN  object 0xb80c980 was not returned to mpool ucp_requests
[1720883652.963451] [node122:2670022:0]          mpool.c:43   UCX  WARN  object 0xb80cb40 was not returned to mpool ucp_requests
[1720883652.963454] [node122:2670022:0]          mpool.c:43   UCX  WARN  object 0xb80cd00 was not returned to mpool ucp_requests
[1720883652.963457] [node122:2670022:0]          mpool.c:43   UCX  WARN  object 0xb80cec0 was not returned to mpool ucp_requests
[1720883652.963459] [node122:2670022:0]          mpool.c:43   UCX  WARN  object 0xb80d080 was not returned to mpool ucp_requests
[1720883652.963462] [node122:2670022:0]          mpool.c:43   UCX  WARN  object 0xb80d240 was not returned to mpool ucp_requests
[1720883652.963465] [node122:2670022:0]          mpool.c:43   UCX  WARN  object 0xb80d400 was not returned to mpool ucp_requests
[1720883652.963467] [node122:2670022:0]          mpool.c:43   UCX  WARN  object 0xb80d5c0 was not returned to mpool ucp_requests
[1720883652.963471] [node122:2670022:0]          mpool.c:43   UCX  WARN  object 0xb80d780 was not returned to mpool ucp_requests
[1720883652.963475] [node122:2670022:0]          mpool.c:43   UCX  WARN  object 0xb80d940 was not returned to mpool ucp_requests
[1720883652.963479] [node122:2670022:0]          mpool.c:43   UCX  WARN  object 0xb80db00 was not returned to mpool ucp_requests
[1720883652.963481] [node122:2670022:0]          mpool.c:43   UCX  WARN  object 0xb80dcc0 was not returned to mpool ucp_requests
[1720883652.963485] [node122:2670022:0]          mpool.c:43   UCX  WARN  object 0xb80de80 was not returned to mpool ucp_requests
[1720883652.963592] [node122:2670024:0]          mpool.c:43   UCX  WARN  object 0xbe30840 was not returned to mpool ucp_requests
[1720883652.963603] [node122:2670024:0]          mpool.c:43   UCX  WARN  object 0xbe30a00 was not returned to mpool ucp_requests
[1720883652.963608] [node122:2670024:0]          mpool.c:43   UCX  WARN  object 0xbe30bc0 was not returned to mpool ucp_requests
[1720883652.963610] [node122:2670024:0]          mpool.c:43   UCX  WARN  object 0xbe30d80 was not returned to mpool ucp_requests
[1720883652.963613] [node122:2670024:0]          mpool.c:43   UCX  WARN  object 0xbe30f40 was not returned to mpool ucp_requests
[1720883652.963616] [node122:2670024:0]          mpool.c:43   UCX  WARN  object 0xbe31100 was not returned to mpool ucp_requests
[1720883652.963618] [node122:2670024:0]          mpool.c:43   UCX  WARN  object 0xbe312c0 was not returned to mpool ucp_requests
[1720883652.963620] [node122:2670024:0]          mpool.c:43   UCX  WARN  object 0xbe31480 was not returned to mpool ucp_requests
[1720883652.963623] [node122:2670024:0]          mpool.c:43   UCX  WARN  object 0xbe31640 was not returned to mpool ucp_requests
[1720883652.963625] [node122:2670024:0]          mpool.c:43   UCX  WARN  object 0xbe31800 was not returned to mpool ucp_requests
[1720883652.963627] [node122:2670024:0]          mpool.c:43   UCX  WARN  object 0xbe319c0 was not returned to mpool ucp_requests
[1720883652.963629] [node122:2670024:0]          mpool.c:43   UCX  WARN  object 0xbe31b80 was not returned to mpool ucp_requests
[1720883652.963632] [node122:2670024:0]          mpool.c:43   UCX  WARN  object 0xbe31d40 was not returned to mpool ucp_requests
[1720883652.963640] [node122:2670024:0]          mpool.c:43   UCX  WARN  object 0xbe31f00 was not returned to mpool ucp_requests
[1720883652.963642] [node122:2670024:0]          mpool.c:43   UCX  WARN  object 0xbe320c0 was not returned to mpool ucp_requests
[1720883652.963647] [node122:2670024:0]          mpool.c:43   UCX  WARN  object 0xbe32280 was not returned to mpool ucp_requests
[1720883652.963427] [node122:2670026:0]          mpool.c:43   UCX  WARN  object 0xae225c0 was not returned to mpool ucp_requests
[1720883652.963448] [node122:2670026:0]          mpool.c:43   UCX  WARN  object 0xae22780 was not returned to mpool ucp_requests
[1720883652.963451] [node122:2670026:0]          mpool.c:43   UCX  WARN  object 0xae22940 was not returned to mpool ucp_requests
[1720883652.963453] [node122:2670026:0]          mpool.c:43   UCX  WARN  object 0xae22b00 was not returned to mpool ucp_requests
[1720883652.963456] [node122:2670026:0]          mpool.c:43   UCX  WARN  object 0xae22cc0 was not returned to mpool ucp_requests
[1720883652.963459] [node122:2670026:0]          mpool.c:43   UCX  WARN  object 0xae22e80 was not returned to mpool ucp_requests
[1720883652.963461] [node122:2670026:0]          mpool.c:43   UCX  WARN  object 0xae23040 was not returned to mpool ucp_requests
[1720883652.963464] [node122:2670026:0]          mpool.c:43   UCX  WARN  object 0xae23200 was not returned to mpool ucp_requests
[1720883652.963467] [node122:2670026:0]          mpool.c:43   UCX  WARN  object 0xae233c0 was not returned to mpool ucp_requests
[1720883652.963472] [node122:2670026:0]          mpool.c:43   UCX  WARN  object 0xae23580 was not returned to mpool ucp_requests
[1720883652.963475] [node122:2670026:0]          mpool.c:43   UCX  WARN  object 0xae23740 was not returned to mpool ucp_requests
[1720883652.963479] [node122:2670026:0]          mpool.c:43   UCX  WARN  object 0xae23900 was not returned to mpool ucp_requests
[1720883652.963481] [node122:2670026:0]          mpool.c:43   UCX  WARN  object 0xae23ac0 was not returned to mpool ucp_requests
[1720883652.963484] [node122:2670026:0]          mpool.c:43   UCX  WARN  object 0xae23c80 was not returned to mpool ucp_requests
[1720883652.963488] [node122:2670026:0]          mpool.c:43   UCX  WARN  object 0xae23e40 was not returned to mpool ucp_requests
[1720883652.963493] [node122:2670026:0]          mpool.c:43   UCX  WARN  object 0xae24000 was not returned to mpool ucp_requests
[1720883652.984562] [node122:2670033:0]          mpool.c:43   UCX  WARN  object 0xafbe680 was not returned to mpool ucp_requests
[1720883652.984583] [node122:2670033:0]          mpool.c:43   UCX  WARN  object 0xafbe840 was not returned to mpool ucp_requests
[1720883652.984590] [node122:2670033:0]          mpool.c:43   UCX  WARN  object 0xafbea00 was not returned to mpool ucp_requests
[1720883652.984593] [node122:2670033:0]          mpool.c:43   UCX  WARN  object 0xafbebc0 was not returned to mpool ucp_requests
[1720883652.984597] [node122:2670033:0]          mpool.c:43   UCX  WARN  object 0xafbed80 was not returned to mpool ucp_requests
[1720883652.984599] [node122:2670033:0]          mpool.c:43   UCX  WARN  object 0xafbef40 was not returned to mpool ucp_requests
[1720883652.984601] [node122:2670033:0]          mpool.c:43   UCX  WARN  object 0xafbf100 was not returned to mpool ucp_requests
[1720883652.984603] [node122:2670033:0]          mpool.c:43   UCX  WARN  object 0xafbf2c0 was not returned to mpool ucp_requests
[1720883652.984605] [node122:2670033:0]          mpool.c:43   UCX  WARN  object 0xafbf480 was not returned to mpool ucp_requests
[1720883652.984607] [node122:2670033:0]          mpool.c:43   UCX  WARN  object 0xafbf640 was not returned to mpool ucp_requests
[1720883652.984610] [node122:2670033:0]          mpool.c:43   UCX  WARN  object 0xafbf800 was not returned to mpool ucp_requests
[1720883652.984612] [node122:2670033:0]          mpool.c:43   UCX  WARN  object 0xafbf9c0 was not returned to mpool ucp_requests
[1720883652.984614] [node122:2670033:0]          mpool.c:43   UCX  WARN  object 0xafbfb80 was not returned to mpool ucp_requests
[1720883652.984616] [node122:2670033:0]          mpool.c:43   UCX  WARN  object 0xafbfd40 was not returned to mpool ucp_requests
[1720883652.984618] [node122:2670033:0]          mpool.c:43   UCX  WARN  object 0xafbff00 was not returned to mpool ucp_requests
[1720883652.984621] [node122:2670033:0]          mpool.c:43   UCX  WARN  object 0xafc00c0 was not returned to mpool ucp_requests
[1720883652.984623] [node122:2670033:0]          mpool.c:43   UCX  WARN  object 0xafc0280 was not returned to mpool ucp_requests
[1720883652.997583] [node122:2670035:0]          mpool.c:43   UCX  WARN  object 0xa9867c0 was not returned to mpool ucp_requests
[1720883652.997604] [node122:2670035:0]          mpool.c:43   UCX  WARN  object 0xa986980 was not returned to mpool ucp_requests
[1720883652.997610] [node122:2670035:0]          mpool.c:43   UCX  WARN  object 0xa986b40 was not returned to mpool ucp_requests
[1720883652.997614] [node122:2670035:0]          mpool.c:43   UCX  WARN  object 0xa986d00 was not returned to mpool ucp_requests
[1720883652.997618] [node122:2670035:0]          mpool.c:43   UCX  WARN  object 0xa986ec0 was not returned to mpool ucp_requests
[1720883652.997621] [node122:2670035:0]          mpool.c:43   UCX  WARN  object 0xa987080 was not returned to mpool ucp_requests
[1720883652.997624] [node122:2670035:0]          mpool.c:43   UCX  WARN  object 0xa987240 was not returned to mpool ucp_requests
[1720883652.997627] [node122:2670035:0]          mpool.c:43   UCX  WARN  object 0xa987400 was not returned to mpool ucp_requests
[1720883652.997631] [node122:2670035:0]          mpool.c:43   UCX  WARN  object 0xa9875c0 was not returned to mpool ucp_requests
[1720883652.997634] [node122:2670035:0]          mpool.c:43   UCX  WARN  object 0xa987780 was not returned to mpool ucp_requests
[1720883652.997643] [node122:2670035:0]          mpool.c:43   UCX  WARN  object 0xa987940 was not returned to mpool ucp_requests
[1720883652.997647] [node122:2670035:0]          mpool.c:43   UCX  WARN  object 0xa987b00 was not returned to mpool ucp_requests
[1720883652.997654] [node122:2670035:0]          mpool.c:43   UCX  WARN  object 0xa987cc0 was not returned to mpool ucp_requests
[1720883652.997658] [node122:2670035:0]          mpool.c:43   UCX  WARN  object 0xa987e80 was not returned to mpool ucp_requests
[1720883652.997661] [node122:2670035:0]          mpool.c:43   UCX  WARN  object 0xa988040 was not returned to mpool ucp_requests
[1720883653.001418] [node122:2670025:0]          mpool.c:43   UCX  WARN  object 0xba63740 was not returned to mpool ucp_requests
[1720883653.001433] [node122:2670025:0]          mpool.c:43   UCX  WARN  object 0xba63900 was not returned to mpool ucp_requests
[1720883653.001438] [node122:2670025:0]          mpool.c:43   UCX  WARN  object 0xba63ac0 was not returned to mpool ucp_requests
[1720883653.001440] [node122:2670025:0]          mpool.c:43   UCX  WARN  object 0xba63c80 was not returned to mpool ucp_requests
[1720883653.001443] [node122:2670025:0]          mpool.c:43   UCX  WARN  object 0xba63e40 was not returned to mpool ucp_requests
[1720883653.001445] [node122:2670025:0]          mpool.c:43   UCX  WARN  object 0xba64000 was not returned to mpool ucp_requests
[1720883653.001447] [node122:2670025:0]          mpool.c:43   UCX  WARN  object 0xba641c0 was not returned to mpool ucp_requests
[1720883653.001449] [node122:2670025:0]          mpool.c:43   UCX  WARN  object 0xba64380 was not returned to mpool ucp_requests
[1720883653.001451] [node122:2670025:0]          mpool.c:43   UCX  WARN  object 0xba64540 was not returned to mpool ucp_requests
[1720883653.001454] [node122:2670025:0]          mpool.c:43   UCX  WARN  object 0xba64700 was not returned to mpool ucp_requests
[1720883653.001456] [node122:2670025:0]          mpool.c:43   UCX  WARN  object 0xba648c0 was not returned to mpool ucp_requests
[1720883653.001458] [node122:2670025:0]          mpool.c:43   UCX  WARN  object 0xba64a80 was not returned to mpool ucp_requests
[1720883653.001460] [node122:2670025:0]          mpool.c:43   UCX  WARN  object 0xba64c40 was not returned to mpool ucp_requests
[1720883653.001463] [node122:2670025:0]          mpool.c:43   UCX  WARN  object 0xba64e00 was not returned to mpool ucp_requests
[1720883653.001468] [node122:2670025:0]          mpool.c:43   UCX  WARN  object 0xba64fc0 was not returned to mpool ucp_requests
[1720883653.001471] [node122:2670025:0]          mpool.c:43   UCX  WARN  object 0xba65180 was not returned to mpool ucp_requests
[1720883653.002760] [node122:2670030:0]          mpool.c:43   UCX  WARN  object 0xae3c600 was not returned to mpool ucp_requests
[1720883653.002773] [node122:2670030:0]          mpool.c:43   UCX  WARN  object 0xae3c7c0 was not returned to mpool ucp_requests
[1720883653.002778] [node122:2670030:0]          mpool.c:43   UCX  WARN  object 0xae3c980 was not returned to mpool ucp_requests
[1720883653.002782] [node122:2670030:0]          mpool.c:43   UCX  WARN  object 0xae3cb40 was not returned to mpool ucp_requests
[1720883653.002785] [node122:2670030:0]          mpool.c:43   UCX  WARN  object 0xae3cd00 was not returned to mpool ucp_requests
[1720883653.002788] [node122:2670030:0]          mpool.c:43   UCX  WARN  object 0xae3cec0 was not returned to mpool ucp_requests
[1720883653.002790] [node122:2670030:0]          mpool.c:43   UCX  WARN  object 0xae3d080 was not returned to mpool ucp_requests
[1720883653.002792] [node122:2670030:0]          mpool.c:43   UCX  WARN  object 0xae3d240 was not returned to mpool ucp_requests
[1720883653.002795] [node122:2670030:0]          mpool.c:43   UCX  WARN  object 0xae3d400 was not returned to mpool ucp_requests
[1720883653.002798] [node122:2670030:0]          mpool.c:43   UCX  WARN  object 0xae3d5c0 was not returned to mpool ucp_requests
[1720883653.002802] [node122:2670030:0]          mpool.c:43   UCX  WARN  object 0xae3d780 was not returned to mpool ucp_requests
[1720883653.002804] [node122:2670030:0]          mpool.c:43   UCX  WARN  object 0xae3d940 was not returned to mpool ucp_requests
[1720883653.002807] [node122:2670030:0]          mpool.c:43   UCX  WARN  object 0xae3db00 was not returned to mpool ucp_requests
[1720883653.002809] [node122:2670030:0]          mpool.c:43   UCX  WARN  object 0xae3dcc0 was not returned to mpool ucp_requests
[1720883653.002812] [node122:2670030:0]          mpool.c:43   UCX  WARN  object 0xae3de80 was not returned to mpool ucp_requests
[1720883653.002814] [node122:2670030:0]          mpool.c:43   UCX  WARN  object 0xae3e040 was not returned to mpool ucp_requests
[1720883653.003069] [node122:2670027:0]          mpool.c:43   UCX  WARN  object 0xb38e7c0 was not returned to mpool ucp_requests
[1720883653.003081] [node122:2670027:0]          mpool.c:43   UCX  WARN  object 0xb38e980 was not returned to mpool ucp_requests
[1720883653.003087] [node122:2670027:0]          mpool.c:43   UCX  WARN  object 0xb38eb40 was not returned to mpool ucp_requests
[1720883653.003090] [node122:2670027:0]          mpool.c:43   UCX  WARN  object 0xb38ed00 was not returned to mpool ucp_requests
[1720883653.003094] [node122:2670027:0]          mpool.c:43   UCX  WARN  object 0xb38eec0 was not returned to mpool ucp_requests
[1720883653.003097] [node122:2670027:0]          mpool.c:43   UCX  WARN  object 0xb38f080 was not returned to mpool ucp_requests
[1720883653.003100] [node122:2670027:0]          mpool.c:43   UCX  WARN  object 0xb38f240 was not returned to mpool ucp_requests
[1720883653.003103] [node122:2670027:0]          mpool.c:43   UCX  WARN  object 0xb38f400 was not returned to mpool ucp_requests
[1720883653.003107] [node122:2670027:0]          mpool.c:43   UCX  WARN  object 0xb38f5c0 was not returned to mpool ucp_requests
[1720883653.003109] [node122:2670027:0]          mpool.c:43   UCX  WARN  object 0xb38f780 was not returned to mpool ucp_requests
[1720883653.003113] [node122:2670027:0]          mpool.c:43   UCX  WARN  object 0xb38f940 was not returned to mpool ucp_requests
[1720883653.003115] [node122:2670027:0]          mpool.c:43   UCX  WARN  object 0xb38fb00 was not returned to mpool ucp_requests
[1720883653.003119] [node122:2670027:0]          mpool.c:43   UCX  WARN  object 0xb38fcc0 was not returned to mpool ucp_requests
[1720883653.003122] [node122:2670027:0]          mpool.c:43   UCX  WARN  object 0xb38fe80 was not returned to mpool ucp_requests
[1720883653.003126] [node122:2670027:0]          mpool.c:43   UCX  WARN  object 0xb390040 was not returned to mpool ucp_requests
[1720883653.003128] [node122:2670027:0]          mpool.c:43   UCX  WARN  object 0xb390200 was not returned to mpool ucp_requests
[1720883653.003715] [node122:2670036:0]          mpool.c:43   UCX  WARN  object 0xaf3c700 was not returned to mpool ucp_requests
[1720883653.003727] [node122:2670036:0]          mpool.c:43   UCX  WARN  object 0xaf3c8c0 was not returned to mpool ucp_requests
[1720883653.003732] [node122:2670036:0]          mpool.c:43   UCX  WARN  object 0xaf3ca80 was not returned to mpool ucp_requests
[1720883653.003735] [node122:2670036:0]          mpool.c:43   UCX  WARN  object 0xaf3cc40 was not returned to mpool ucp_requests
[1720883653.003740] [node122:2670036:0]          mpool.c:43   UCX  WARN  object 0xaf3ce00 was not returned to mpool ucp_requests
[1720883653.003744] [node122:2670036:0]          mpool.c:43   UCX  WARN  object 0xaf3cfc0 was not returned to mpool ucp_requests
[1720883653.003747] [node122:2670036:0]          mpool.c:43   UCX  WARN  object 0xaf3d180 was not returned to mpool ucp_requests
[1720883653.003750] [node122:2670036:0]          mpool.c:43   UCX  WARN  object 0xaf3d340 was not returned to mpool ucp_requests
[1720883653.003754] [node122:2670036:0]          mpool.c:43   UCX  WARN  object 0xaf3d500 was not returned to mpool ucp_requests
[1720883653.003756] [node122:2670036:0]          mpool.c:43   UCX  WARN  object 0xaf3d6c0 was not returned to mpool ucp_requests
[1720883653.003760] [node122:2670036:0]          mpool.c:43   UCX  WARN  object 0xaf3d880 was not returned to mpool ucp_requests
[1720883653.003763] [node122:2670036:0]          mpool.c:43   UCX  WARN  object 0xaf3da40 was not returned to mpool ucp_requests
[1720883653.003767] [node122:2670036:0]          mpool.c:43   UCX  WARN  object 0xaf3dc00 was not returned to mpool ucp_requests
[1720883653.003770] [node122:2670036:0]          mpool.c:43   UCX  WARN  object 0xaf3ddc0 was not returned to mpool ucp_requests
[1720883653.003773] [node122:2670036:0]          mpool.c:43   UCX  WARN  object 0xaf3df80 was not returned to mpool ucp_requests
[1720883653.004803] [node122:2670021:0]          mpool.c:43   UCX  WARN  object 0xc7cc980 was not returned to mpool ucp_requests
[1720883653.004814] [node122:2670021:0]          mpool.c:43   UCX  WARN  object 0xc7ccb40 was not returned to mpool ucp_requests
[1720883653.004817] [node122:2670021:0]          mpool.c:43   UCX  WARN  object 0xc7ccd00 was not returned to mpool ucp_requests
[1720883653.004819] [node122:2670021:0]          mpool.c:43   UCX  WARN  object 0xc7ccec0 was not returned to mpool ucp_requests
[1720883653.004822] [node122:2670021:0]          mpool.c:43   UCX  WARN  object 0xc7cd080 was not returned to mpool ucp_requests
[1720883653.004824] [node122:2670021:0]          mpool.c:43   UCX  WARN  object 0xc7cd240 was not returned to mpool ucp_requests
[1720883653.004826] [node122:2670021:0]          mpool.c:43   UCX  WARN  object 0xc7cd400 was not returned to mpool ucp_requests
[1720883653.004829] [node122:2670021:0]          mpool.c:43   UCX  WARN  object 0xc7cd5c0 was not returned to mpool ucp_requests
[1720883653.004831] [node122:2670021:0]          mpool.c:43   UCX  WARN  object 0xc7cd780 was not returned to mpool ucp_requests
[1720883653.004833] [node122:2670021:0]          mpool.c:43   UCX  WARN  object 0xc7cd940 was not returned to mpool ucp_requests
[1720883653.004835] [node122:2670021:0]          mpool.c:43   UCX  WARN  object 0xc7cdb00 was not returned to mpool ucp_requests
[1720883653.004837] [node122:2670021:0]          mpool.c:43   UCX  WARN  object 0xc7cde80 was not returned to mpool ucp_requests
[1720883653.007646] [node122:2670028:0]          mpool.c:43   UCX  WARN  object 0xa98e740 was not returned to mpool ucp_requests
[1720883653.007659] [node122:2670028:0]          mpool.c:43   UCX  WARN  object 0xa98e900 was not returned to mpool ucp_requests
[1720883653.007664] [node122:2670028:0]          mpool.c:43   UCX  WARN  object 0xa98eac0 was not returned to mpool ucp_requests
[1720883653.007668] [node122:2670028:0]          mpool.c:43   UCX  WARN  object 0xa98ec80 was not returned to mpool ucp_requests
[1720883653.007670] [node122:2670028:0]          mpool.c:43   UCX  WARN  object 0xa98ee40 was not returned to mpool ucp_requests
[1720883653.007672] [node122:2670028:0]          mpool.c:43   UCX  WARN  object 0xa98f000 was not returned to mpool ucp_requests
[1720883653.007674] [node122:2670028:0]          mpool.c:43   UCX  WARN  object 0xa98f1c0 was not returned to mpool ucp_requests
[1720883653.007677] [node122:2670028:0]          mpool.c:43   UCX  WARN  object 0xa98f380 was not returned to mpool ucp_requests
[1720883653.007679] [node122:2670028:0]          mpool.c:43   UCX  WARN  object 0xa98f540 was not returned to mpool ucp_requests
[1720883653.007681] [node122:2670028:0]          mpool.c:43   UCX  WARN  object 0xa98f700 was not returned to mpool ucp_requests
[1720883653.007684] [node122:2670028:0]          mpool.c:43   UCX  WARN  object 0xa98f8c0 was not returned to mpool ucp_requests
[1720883653.007688] [node122:2670028:0]          mpool.c:43   UCX  WARN  object 0xa98fa80 was not returned to mpool ucp_requests
[1720883653.007691] [node122:2670028:0]          mpool.c:43   UCX  WARN  object 0xa98fc40 was not returned to mpool ucp_requests
[1720883653.007693] [node122:2670028:0]          mpool.c:43   UCX  WARN  object 0xa98fe00 was not returned to mpool ucp_requests
[1720883653.007695] [node122:2670028:0]          mpool.c:43   UCX  WARN  object 0xa98ffc0 was not returned to mpool ucp_requests
[1720883653.007697] [node122:2670028:0]          mpool.c:43   UCX  WARN  object 0xa990180 was not returned to mpool ucp_requests
[1720883653.010056] [node122:2670034:0]          mpool.c:43   UCX  WARN  object 0xbbb02c0 was not returned to mpool ucp_requests
[1720883653.010068] [node122:2670034:0]          mpool.c:43   UCX  WARN  object 0xbbb0480 was not returned to mpool ucp_requests
[1720883653.010074] [node122:2670034:0]          mpool.c:43   UCX  WARN  object 0xbbb0640 was not returned to mpool ucp_requests
[1720883653.010077] [node122:2670034:0]          mpool.c:43   UCX  WARN  object 0xbbb0800 was not returned to mpool ucp_requests
[1720883653.010081] [node122:2670034:0]          mpool.c:43   UCX  WARN  object 0xbbb09c0 was not returned to mpool ucp_requests
[1720883653.010084] [node122:2670034:0]          mpool.c:43   UCX  WARN  object 0xbbb0b80 was not returned to mpool ucp_requests
[1720883653.010087] [node122:2670034:0]          mpool.c:43   UCX  WARN  object 0xbbb0d40 was not returned to mpool ucp_requests
[1720883653.010090] [node122:2670034:0]          mpool.c:43   UCX  WARN  object 0xbbb0f00 was not returned to mpool ucp_requests
[1720883653.010093] [node122:2670034:0]          mpool.c:43   UCX  WARN  object 0xbbb10c0 was not returned to mpool ucp_requests
[1720883653.010096] [node122:2670034:0]          mpool.c:43   UCX  WARN  object 0xbbb1280 was not returned to mpool ucp_requests
[1720883653.010099] [node122:2670034:0]          mpool.c:43   UCX  WARN  object 0xbbb1440 was not returned to mpool ucp_requests
[1720883653.010102] [node122:2670034:0]          mpool.c:43   UCX  WARN  object 0xbbb1600 was not returned to mpool ucp_requests
[1720883653.010106] [node122:2670034:0]          mpool.c:43   UCX  WARN  object 0xbbb17c0 was not returned to mpool ucp_requests
[1720883653.010109] [node122:2670034:0]          mpool.c:43   UCX  WARN  object 0xbbb1980 was not returned to mpool ucp_requests
[1720883653.010112] [node122:2670034:0]          mpool.c:43   UCX  WARN  object 0xbbb1b40 was not returned to mpool ucp_requests
[1720883653.010115] [node122:2670034:0]          mpool.c:43   UCX  WARN  object 0xbbb1d00 was not returned to mpool ucp_requests
[1720883653.010119] [node122:2670034:0]          mpool.c:43   UCX  WARN  object 0xbbb1ec0 was not returned to mpool ucp_requests
[1720883653.011117] [node122:2670029:0]          mpool.c:43   UCX  WARN  object 0xc3f8480 was not returned to mpool ucp_requests
[1720883653.011129] [node122:2670029:0]          mpool.c:43   UCX  WARN  object 0xc3f8640 was not returned to mpool ucp_requests
[1720883653.011132] [node122:2670029:0]          mpool.c:43   UCX  WARN  object 0xc3f8800 was not returned to mpool ucp_requests
[1720883653.011134] [node122:2670029:0]          mpool.c:43   UCX  WARN  object 0xc3f89c0 was not returned to mpool ucp_requests
[1720883653.011136] [node122:2670029:0]          mpool.c:43   UCX  WARN  object 0xc3f8b80 was not returned to mpool ucp_requests
[1720883653.011138] [node122:2670029:0]          mpool.c:43   UCX  WARN  object 0xc3f8d40 was not returned to mpool ucp_requests
[1720883653.011141] [node122:2670029:0]          mpool.c:43   UCX  WARN  object 0xc3f8f00 was not returned to mpool ucp_requests
[1720883653.011143] [node122:2670029:0]          mpool.c:43   UCX  WARN  object 0xc3f90c0 was not returned to mpool ucp_requests
[1720883653.011145] [node122:2670029:0]          mpool.c:43   UCX  WARN  object 0xc3f9280 was not returned to mpool ucp_requests
[1720883653.011147] [node122:2670029:0]          mpool.c:43   UCX  WARN  object 0xc3f9440 was not returned to mpool ucp_requests
[1720883653.011149] [node122:2670029:0]          mpool.c:43   UCX  WARN  object 0xc3f9600 was not returned to mpool ucp_requests
[1720883653.011151] [node122:2670029:0]          mpool.c:43   UCX  WARN  object 0xc3f97c0 was not returned to mpool ucp_requests
[1720883653.011153] [node122:2670029:0]          mpool.c:43   UCX  WARN  object 0xc3f9980 was not returned to mpool ucp_requests
[1720883653.011156] [node122:2670029:0]          mpool.c:43   UCX  WARN  object 0xc3f9b40 was not returned to mpool ucp_requests
[1720883653.011158] [node122:2670029:0]          mpool.c:43   UCX  WARN  object 0xc3f9d00 was not returned to mpool ucp_requests
[1720883653.011160] [node122:2670029:0]          mpool.c:43   UCX  WARN  object 0xc3f9ec0 was not returned to mpool ucp_requests
[1720883653.012500] [node122:2670037:0]          mpool.c:43   UCX  WARN  object 0xbd51780 was not returned to mpool ucp_requests
[1720883653.012520] [node122:2670037:0]          mpool.c:43   UCX  WARN  object 0xbd51940 was not returned to mpool ucp_requests
[1720883653.012525] [node122:2670037:0]          mpool.c:43   UCX  WARN  object 0xbd51b00 was not returned to mpool ucp_requests
[1720883653.012528] [node122:2670037:0]          mpool.c:43   UCX  WARN  object 0xbd51cc0 was not returned to mpool ucp_requests
[1720883653.012531] [node122:2670037:0]          mpool.c:43   UCX  WARN  object 0xbd51e80 was not returned to mpool ucp_requests
[1720883653.012535] [node122:2670037:0]          mpool.c:43   UCX  WARN  object 0xbd52040 was not returned to mpool ucp_requests
[1720883653.012538] [node122:2670037:0]          mpool.c:43   UCX  WARN  object 0xbd52200 was not returned to mpool ucp_requests
[1720883653.012541] [node122:2670037:0]          mpool.c:43   UCX  WARN  object 0xbd523c0 was not returned to mpool ucp_requests
[1720883653.012545] [node122:2670037:0]          mpool.c:43   UCX  WARN  object 0xbd52580 was not returned to mpool ucp_requests
[1720883653.012549] [node122:2670037:0]          mpool.c:43   UCX  WARN  object 0xbd52740 was not returned to mpool ucp_requests
[1720883653.012552] [node122:2670037:0]          mpool.c:43   UCX  WARN  object 0xbd52900 was not returned to mpool ucp_requests
[1720883653.012556] [node122:2670037:0]          mpool.c:43   UCX  WARN  object 0xbd52ac0 was not returned to mpool ucp_requests
[1720883653.012560] [node122:2670037:0]          mpool.c:43   UCX  WARN  object 0xbd52c80 was not returned to mpool ucp_requests
[1720883653.012564] [node122:2670037:0]          mpool.c:43   UCX  WARN  object 0xbd52e40 was not returned to mpool ucp_requests
[1720883653.012567] [node122:2670037:0]          mpool.c:43   UCX  WARN  object 0xbd53000 was not returned to mpool ucp_requests
[1720883653.014832] [node122:2670031:0]          mpool.c:43   UCX  WARN  object 0xb935300 was not returned to mpool ucp_requests
[1720883653.014845] [node122:2670031:0]          mpool.c:43   UCX  WARN  object 0xb9354c0 was not returned to mpool ucp_requests
[1720883653.014850] [node122:2670031:0]          mpool.c:43   UCX  WARN  object 0xb935680 was not returned to mpool ucp_requests
[1720883653.014853] [node122:2670031:0]          mpool.c:43   UCX  WARN  object 0xb935840 was not returned to mpool ucp_requests
[1720883653.014856] [node122:2670031:0]          mpool.c:43   UCX  WARN  object 0xb935a00 was not returned to mpool ucp_requests
[1720883653.014860] [node122:2670031:0]          mpool.c:43   UCX  WARN  object 0xb935bc0 was not returned to mpool ucp_requests
[1720883653.014864] [node122:2670031:0]          mpool.c:43   UCX  WARN  object 0xb935d80 was not returned to mpool ucp_requests
[1720883653.014868] [node122:2670031:0]          mpool.c:43   UCX  WARN  object 0xb935f40 was not returned to mpool ucp_requests
[1720883653.014871] [node122:2670031:0]          mpool.c:43   UCX  WARN  object 0xb936100 was not returned to mpool ucp_requests
[1720883653.014875] [node122:2670031:0]          mpool.c:43   UCX  WARN  object 0xb9362c0 was not returned to mpool ucp_requests
[1720883653.014878] [node122:2670031:0]          mpool.c:43   UCX  WARN  object 0xb936480 was not returned to mpool ucp_requests
[1720883653.014881] [node122:2670031:0]          mpool.c:43   UCX  WARN  object 0xb936640 was not returned to mpool ucp_requests
[1720883653.014884] [node122:2670031:0]          mpool.c:43   UCX  WARN  object 0xb936800 was not returned to mpool ucp_requests
[1720883653.014887] [node122:2670031:0]          mpool.c:43   UCX  WARN  object 0xb9369c0 was not returned to mpool ucp_requests
[1720883653.014890] [node122:2670031:0]          mpool.c:43   UCX  WARN  object 0xb936b80 was not returned to mpool ucp_requests
[1720883653.014893] [node122:2670031:0]          mpool.c:43   UCX  WARN  object 0xb936d40 was not returned to mpool ucp_requests
[1720883653.014896] [node122:2670031:0]          mpool.c:43   UCX  WARN  object 0xb936f00 was not returned to mpool ucp_requests
[1720883653.014964] [node122:2670038:0]          mpool.c:43   UCX  WARN  object 0xb434880 was not returned to mpool ucp_requests
[1720883653.014977] [node122:2670038:0]          mpool.c:43   UCX  WARN  object 0xb434a40 was not returned to mpool ucp_requests
[1720883653.014981] [node122:2670038:0]          mpool.c:43   UCX  WARN  object 0xb434c00 was not returned to mpool ucp_requests
[1720883653.014984] [node122:2670038:0]          mpool.c:43   UCX  WARN  object 0xb434dc0 was not returned to mpool ucp_requests
[1720883653.014988] [node122:2670038:0]          mpool.c:43   UCX  WARN  object 0xb434f80 was not returned to mpool ucp_requests
[1720883653.014991] [node122:2670038:0]          mpool.c:43   UCX  WARN  object 0xb435140 was not returned to mpool ucp_requests
[1720883653.014994] [node122:2670038:0]          mpool.c:43   UCX  WARN  object 0xb435300 was not returned to mpool ucp_requests
[1720883653.014997] [node122:2670038:0]          mpool.c:43   UCX  WARN  object 0xb4354c0 was not returned to mpool ucp_requests
[1720883653.015000] [node122:2670038:0]          mpool.c:43   UCX  WARN  object 0xb435680 was not returned to mpool ucp_requests
[1720883653.015003] [node122:2670038:0]          mpool.c:43   UCX  WARN  object 0xb435840 was not returned to mpool ucp_requests
[1720883653.015006] [node122:2670038:0]          mpool.c:43   UCX  WARN  object 0xb435a00 was not returned to mpool ucp_requests
[1720883653.015010] [node122:2670038:0]          mpool.c:43   UCX  WARN  object 0xb435bc0 was not returned to mpool ucp_requests
[1720883653.015013] [node122:2670038:0]          mpool.c:43   UCX  WARN  object 0xb435d80 was not returned to mpool ucp_requests
[1720883653.015016] [node122:2670038:0]          mpool.c:43   UCX  WARN  object 0xb435f40 was not returned to mpool ucp_requests
[1720883653.015019] [node122:2670038:0]          mpool.c:43   UCX  WARN  object 0xb436100 was not returned to mpool ucp_requests
[1720883653.016567] [node122:2670032:0]          mpool.c:43   UCX  WARN  object 0xaeed340 was not returned to mpool ucp_requests
[1720883653.016577] [node122:2670032:0]          mpool.c:43   UCX  WARN  object 0xaeed500 was not returned to mpool ucp_requests
[1720883653.016581] [node122:2670032:0]          mpool.c:43   UCX  WARN  object 0xaeed6c0 was not returned to mpool ucp_requests
[1720883653.016584] [node122:2670032:0]          mpool.c:43   UCX  WARN  object 0xaeed880 was not returned to mpool ucp_requests
[1720883653.016587] [node122:2670032:0]          mpool.c:43   UCX  WARN  object 0xaeeda40 was not returned to mpool ucp_requests
[1720883653.016590] [node122:2670032:0]          mpool.c:43   UCX  WARN  object 0xaeedc00 was not returned to mpool ucp_requests
[1720883653.016592] [node122:2670032:0]          mpool.c:43   UCX  WARN  object 0xaeeddc0 was not returned to mpool ucp_requests
[1720883653.016595] [node122:2670032:0]          mpool.c:43   UCX  WARN  object 0xaeedf80 was not returned to mpool ucp_requests
[1720883653.016598] [node122:2670032:0]          mpool.c:43   UCX  WARN  object 0xaeee140 was not returned to mpool ucp_requests
[1720883653.016601] [node122:2670032:0]          mpool.c:43   UCX  WARN  object 0xaeee300 was not returned to mpool ucp_requests
[1720883653.016603] [node122:2670032:0]          mpool.c:43   UCX  WARN  object 0xaeee4c0 was not returned to mpool ucp_requests
[1720883653.016606] [node122:2670032:0]          mpool.c:43   UCX  WARN  object 0xaeee680 was not returned to mpool ucp_requests
[1720883653.016608] [node122:2670032:0]          mpool.c:43   UCX  WARN  object 0xaeee840 was not returned to mpool ucp_requests
[1720883653.016611] [node122:2670032:0]          mpool.c:43   UCX  WARN  object 0xaeeea00 was not returned to mpool ucp_requests
[1720883653.016614] [node122:2670032:0]          mpool.c:43   UCX  WARN  object 0xaeeebc0 was not returned to mpool ucp_requests
[1720883653.016617] [node122:2670032:0]          mpool.c:43   UCX  WARN  object 0xaeeed80 was not returned to mpool ucp_requests
[1720883653.016619] [node122:2670032:0]          mpool.c:43   UCX  WARN  object 0xaeeef40 was not returned to mpool ucp_requests
[1720883653.036786] [node122:2670023:0]          mpool.c:43   UCX  WARN  object 0xc391740 was not returned to mpool ucp_requests
[1720883653.036795] [node122:2670023:0]          mpool.c:43   UCX  WARN  object 0xc391900 was not returned to mpool ucp_requests
[1720883653.036801] [node122:2670023:0]          mpool.c:43   UCX  WARN  object 0xc391ac0 was not returned to mpool ucp_requests
[1720883653.036804] [node122:2670023:0]          mpool.c:43   UCX  WARN  object 0xc391c80 was not returned to mpool ucp_requests
[1720883653.036808] [node122:2670023:0]          mpool.c:43   UCX  WARN  object 0xc391e40 was not returned to mpool ucp_requests
[1720883653.036811] [node122:2670023:0]          mpool.c:43   UCX  WARN  object 0xc392000 was not returned to mpool ucp_requests
[1720883653.036814] [node122:2670023:0]          mpool.c:43   UCX  WARN  object 0xc3921c0 was not returned to mpool ucp_requests
[1720883653.036817] [node122:2670023:0]          mpool.c:43   UCX  WARN  object 0xc392380 was not returned to mpool ucp_requests
[1720883653.036820] [node122:2670023:0]          mpool.c:43   UCX  WARN  object 0xc392540 was not returned to mpool ucp_requests
[1720883653.036823] [node122:2670023:0]          mpool.c:43   UCX  WARN  object 0xc392700 was not returned to mpool ucp_requests
[1720883653.036826] [node122:2670023:0]          mpool.c:43   UCX  WARN  object 0xc3928c0 was not returned to mpool ucp_requests
[1720883653.036829] [node122:2670023:0]          mpool.c:43   UCX  WARN  object 0xc392a80 was not returned to mpool ucp_requests
[1720883653.036832] [node122:2670023:0]          mpool.c:43   UCX  WARN  object 0xc392c40 was not returned to mpool ucp_requests
[1720883653.036835] [node122:2670023:0]          mpool.c:43   UCX  WARN  object 0xc392e00 was not returned to mpool ucp_requests
[1720883653.036838] [node122:2670023:0]          mpool.c:43   UCX  WARN  object 0xc392fc0 was not returned to mpool ucp_requests
[1720883653.036842] [node122:2670023:0]          mpool.c:43   UCX  WARN  object 0xc393180 was not returned to mpool ucp_requests


           ************************************************************
           *        Program running with 20 parallel MPI-processes    *
           *              working on a common directory               *
           ************************************************************
-------------------------------------------------------------------------------
                                 ORCA SCF
-------------------------------------------------------------------------------

------------
SCF SETTINGS
------------
Hamiltonian:
 Density Functional     Method          .... DFT(GTOs)
 Exchange Functional    Exchange        .... WB97M-V
 Correlation Functional Correlation     .... WB97M-V
 Gradients option       PostSCFGGA      .... off
 Hybrid DFT is turned on
   Fraction HF Exchange ScalHFX         ....  0.150000
   Scaling of DF-GGA-X  ScalDFX         ....  0.000000
   Scaling of DF-GGA-C  ScalDFC         ....  1.000000
   Scaling of DF-LDA-C  ScalLDAC        ....  1.000000
   Perturbative correction              ....  0.000000
   Density functional embedding theory  .... OFF
 Long-range corrected/Screened/Range-Separated Hybrid DFT is turned on
   Amount of maximum screened exact exchange              ....  0.850000
   Range separation parameter mu (erf(mu*r12)/r12)        ....  0.300000
   NL short-range parameter             ....  6.000000
   NL long-range parameter              ....  0.010000
 RI-approximation to the Coulomb term is turned on
   Number of AuxJ basis functions       .... 2498
   RIJ-COSX (HFX calculated with COS-X)).... on


General Settings:
 Integral files         IntName         .... ImineBzOH6postAa
 Hartree-Fock type      HFTyp           .... RHF
 Total Charge           Charge          ....    0
 Multiplicity           Mult            ....    1
 Number of Electrons    NEL             ....  302
 Basis Dimension        Dim             .... 3594
 Nuclear Repulsion      ENuc            ....   5371.4258211404 Eh

Convergence Acceleration:
 DIIS                   CNVDIIS         .... on
   Start iteration      DIISMaxIt       ....    12
   Startup error        DIISStart       ....  0.200000
   # of expansion vecs  DIISMaxEq       ....     5
   Bias factor          DIISBfac        ....   1.050
   Max. coefficient     DIISMaxC        ....  10.000
 Trust-Rad. Augm. Hess. CNVTRAH         .... auto
   Auto Start mean grad. ratio tolernc. ....  1.125000
   Auto Start start iteration           ....    20
   Auto Start num. interpolation iter.  ....    10
   Max. Number of Micro iterations      ....    16
   Max. Number of Macro iterations      .... Maxiter - #DIIS iter
   Number of Davidson start vectors     ....     2
   Converg. threshold I  (grad. norm)   ....   5.000e-05
   Converg. threshold II (energy diff.) ....   1.000e-06
   Grad. Scal. Fac. for Micro threshold ....   0.100
   Minimum threshold for Micro iter.    ....   0.010
   NR start threshold (gradient norm)   ....   0.001
   Initial trust radius                 ....   0.400
   Minimum AH scaling param. (alpha)    ....   1.000
   Maximum AH scaling param. (alpha)    .... 1000.000
   Orbital update algorithm             .... Taylor
   White noise on init. David. guess    .... on
   Maximum white noise                  ....   0.010
   Quad. conv. algorithm                .... NR
 SOSCF                  CNVSOSCF        .... on
   Start iteration      SOSCFMaxIt      ....   150
   Startup grad/error   SOSCFStart      ....  0.003300
 Level Shifting         CNVShift        .... on
   Level shift para.    LevelShift      ....    0.2500
   Turn off err/grad.   ShiftErr        ....    0.0010
 Zerner damping         CNVZerner       .... off
 Static damping         CNVDamp         .... on
   Fraction old density DampFac         ....    0.7000
   Max. Damping (<1)    DampMax         ....    0.9800
   Min. Damping (>=0)   DampMin         ....    0.0000
   Turn off err/grad.   DampErr         ....    0.1000
 Fernandez-Rico         CNVRico         .... off

SCF Procedure:
 Maximum # iterations   MaxIter         ....   125
 SCF integral mode      SCFMode         .... Direct
   Integral package                     .... SHARK and LIBINT hybrid scheme
 Reset frequency        DirectResetFreq ....    20
 Integral Threshold     Thresh          ....  1.000e-10 Eh
 Primitive CutOff       TCut            ....  1.000e-11 Eh

Convergence Tolerance:
 Convergence Check Mode ConvCheckMode   .... Total+1el-Energy
 Convergence forced     ConvForced      .... 0
 Energy Change          TolE            ....  1.000e-06 Eh
 1-El. energy change                    ....  1.000e-03 Eh
 Orbital Gradient       TolG            ....  5.000e-05
 Orbital Rotation angle TolX            ....  5.000e-05
 DIIS Error             TolErr          ....  1.000e-06


Diagonalization of the overlap matrix:
Smallest eigenvalue                        ... 2.113e-06
Time for diagonalization                   ...    2.020 sec
Threshold for overlap eigenvalues          ... 1.000e-08
Number of eigenvalues below threshold      ... 0
Time for construction of square roots      ...    2.144 sec
Total time needed                          ...    4.197 sec

Time for model grid setup =    1.156 sec

------------------------------
INITIAL GUESS: MODEL POTENTIAL
------------------------------
Loading Hartree-Fock densities                     ... done
Calculating cut-offs                               ... done
Initializing the effective Hamiltonian             ... done
Setting up the integral package (SHARK)            ... done
Starting the Coulomb interaction                   ... done (   5.1 sec)
Reading the grid                                   ... done
Mapping shells                                     ... done
Starting the XC term evaluation                    ... done (   1.9 sec)
  promolecular density results
     # of electrons  =    301.982515833
     EX              =   -241.751232839
     EC              =    -10.149931293
     EX+EC           =   -251.901164132
Transforming the Hamiltonian                       ... done (   1.5 sec)
Diagonalizing the Hamiltonian                      ... done (   2.1 sec)
Back transforming the eigenvectors                 ... done (   0.8 sec)
Now organizing SCF variables                       ... done
                      ------------------
                      INITIAL GUESS DONE (  13.1 sec)
                      ------------------
-------------------
DFT GRID GENERATION
-------------------

General Integration Accuracy     IntAcc      ... 4.388
Radial Grid Type                 RadialGrid  ... OptM3 with GC (2021)
Angular Grid (max. ang.)         AngularGrid ... 4 (Lebedev-302)
Angular grid pruning method      GridPruning ... 4 (adaptive)
Weight generation scheme         WeightScheme... Becke
Basis function cutoff            BFCut       ... 1.0000e-10
Integration weight cutoff        WCut        ... 1.0000e-14
Angular grids for H and He will be reduced by one unit
Partially contracted basis set               ... off
Rotationally invariant grid construction     ... off

Total number of grid points                  ...   382035
Total number of batches                      ...     6010
Average number of points per batch           ...       63
Average number of grid points per atom       ...     4659
Time for grid setup =    3.995 sec

--------------------
COSX GRID GENERATION
--------------------

GRIDX 1
-------
General Integration Accuracy     IntAcc      ... 3.816
Radial Grid Type                 RadialGrid  ... OptM3 with GC (2021)
Angular Grid (max. ang.)         AngularGrid ... 1 (Lebedev-50)
Angular grid pruning method      GridPruning ... 4 (adaptive)
Weight generation scheme         WeightScheme... Becke
Basis function cutoff            BFCut       ... 1.0000e-10
Integration weight cutoff        WCut        ... 1.0000e-14
Angular grids for H and He will be reduced by one unit
Partially contracted basis set               ... on
Rotationally invariant grid construction     ... off

Total number of grid points                  ...    48336
Total number of batches                      ...      794
Average number of points per batch           ...       60
Average number of grid points per atom       ...      589
UseSFitting                                  ... on

GRIDX 2
-------
General Integration Accuracy     IntAcc      ... 4.020
Radial Grid Type                 RadialGrid  ... OptM3 with GC (2021)
Angular Grid (max. ang.)         AngularGrid ... 2 (Lebedev-110)
Angular grid pruning method      GridPruning ... 4 (adaptive)
Weight generation scheme         WeightScheme... Becke
Basis function cutoff            BFCut       ... 1.0000e-10
Integration weight cutoff        WCut        ... 1.0000e-14
Angular grids for H and He will be reduced by one unit
Partially contracted basis set               ... on
Rotationally invariant grid construction     ... off

Total number of grid points                  ...   108072
Total number of batches                      ...     1732
Average number of points per batch           ...       62
Average number of grid points per atom       ...     1318
UseSFitting                                  ... on

GRIDX 3
-------
General Integration Accuracy     IntAcc      ... 4.338
Radial Grid Type                 RadialGrid  ... OptM3 with GC (2021)
Angular Grid (max. ang.)         AngularGrid ... 3 (Lebedev-194)
Angular grid pruning method      GridPruning ... 4 (adaptive)
Weight generation scheme         WeightScheme... Becke
Basis function cutoff            BFCut       ... 1.0000e-10
Integration weight cutoff        WCut        ... 1.0000e-14
Angular grids for H and He will be reduced by one unit
Partially contracted basis set               ... on
Rotationally invariant grid construction     ... off

Total number of grid points                  ...   232626
Total number of batches                      ...     3679
Average number of points per batch           ...       63
Average number of grid points per atom       ...     2837
UseSFitting                                  ... on

Time for X-Grid setup             =   29.112 sec


--------------------
CPCM SOLVATION MODEL
--------------------
CPCM parameters:
  Epsilon                                         ...      26.7260
  Refrac                                          ...       1.2907
  Rsolv                                           ...       1.3000
  Surface type                                    ... GAUSSIAN VDW
  Epsilon function type                           ...         CPCM
Solvent:                                     ... 2,2,2-TRIFLUOROETHANOL
SMD-CDS solvent descriptors:
  Soln                                       ...    1.2907
  Soln25                                     ... Unavailable
  Sola                                       ...    0.5700
  Solb                                       ...    0.2500
  Solg                                       ...   42.0200
  Solc                                       ...    0.0000
  Solh                                       ...    0.5000
Radii:
 Radius for O  used is    2.8724 Bohr (=   1.5200 Ang.)
 Radius for N  used is    3.5716 Bohr (=   1.8900 Ang.)
 Radius for C  used is    3.4960 Bohr (=   1.8500 Ang.)
 Radius for H  used is    2.2677 Bohr (=   1.2000 Ang.)
Calculating surface                               ...        done! (  0.0s)
GEPOL surface points                              ...         4701
GEPOL Volume                                      ...    3933.3184
GEPOL Surface-area                                ...    2102.3389
Calculating surface distance matrix               ...        done! (  0.4s)
Performing Cholesky decomposition & store         ...        done! (  1.4s)
Overall time for CPCM initialization              ...                 1.8s
--------------
SCF ITERATIONS
--------------
ITER       Energy         Delta-E        Max-DP      RMS-DP      [F,P]     Damp
               ***  Starting incremental Fock matrix formation  ***
  0  -1806.3549291165   0.000000000000 0.04521170  0.00018983  0.3251472 0.7000
  1  -1806.8452123784  -0.490283261867 0.03096367  0.00015602  0.1600766 0.7000
                               ***Turning on DIIS***
  2  -1807.0938292988  -0.248616920398 0.07701121  0.00038343  0.0881476 0.0000
  3  -1807.5135753855  -0.419746086706 0.01682864  0.00011198  0.0762683 0.0000
  4  -1807.5691213121  -0.055545926593 0.01278517  0.00004547  0.0161633 0.0000
  5  -1807.5707997395  -0.001678427391 0.00440716  0.00001897  0.0115838 0.0000
                      *** Initiating the SOSCF procedure ***
                           *** Shutting down DIIS ***
                      *** Re-Reading the Fockian *** 
                      *** Removing any level shift *** 
ITER      Energy       Delta-E        Grad      Rot      Max-DP    RMS-DP
  6  -1807.57117119  -0.0003714473  0.000440  0.000440  0.002210  0.000009
               *** Restarting incremental Fock matrix formation ***
  7  -1807.57124679  -0.0000756009  0.000332  0.000858  0.029649  0.000194
  8  -1807.57127648  -0.0000296884  0.000195  0.000556  0.008611  0.000053
  9  -1807.57127872  -0.0000022406  0.000160  0.000135  0.005710  0.000037
 10  -1807.57128185  -0.0000031323  0.000033  0.000098  0.002590  0.000011
 11  -1807.57128213  -0.0000002821  0.000019  0.000040  0.000949  0.000003
                  ***Gradient check signals convergence***
              ***Rediagonalizing the Fockian in SOSCF/NRSCF***

               *****************************************************
               *                     SUCCESS                       *
               *           SCF CONVERGED AFTER  12 CYCLES          *
               *****************************************************

Old exchange energy                            =    -77.249915793 Eh
New exchange energy                            =    -77.249895019 Eh
Exchange energy change after final integration =      0.000020774 Eh
Total energy after final integration           =  -1807.571261278 Eh
Final COS-X integration done in                =   334.332 sec

------------------
NL GRID GENERATION
------------------

General Integration Accuracy     IntAcc      ... 4.004
Radial Grid Type                 RadialGrid  ... OptM3 with GC (2021)
Angular Grid (max. ang.)         AngularGrid ... 2 (Lebedev-110)
Angular grid pruning method      GridPruning ... 4 (adaptive)
Weight generation scheme         WeightScheme... Becke
Basis function cutoff            BFCut       ... 1.0000e-10
Integration weight cutoff        WCut        ... 1.0000e-14
Angular grids for H and He will be reduced by one unit
Partially contracted basis set               ... off
Rotationally invariant grid construction     ... off

Total number of grid points                  ...   121141
Total number of batches                      ...     1935
Average number of points per batch           ...       62
Average number of grid points per atom       ...     1477
Final grid set up in    1.4 sec

-------------------------------------------------------------------------------
                    post-SCF DFT-NL dispersion correction                      
-------------------------------------------------------------------------------

SCF Energy:   -1807.571261278 
NL    Energy:  1.085058308 
SC+NL Energy: -1806.486202969 
NL done in:   12.9 sec
-------------------------------------------------------------------------------

SMD CDS free energy correction energy :                 3.01320     Kcal/mol
Total Energy after SMD CDS correction =             -1806.481401128 Eh

----------------
TOTAL SCF ENERGY
----------------

Total Energy       :        -1806.48140113 Eh          -49156.85801 eV

Components:
Nuclear Repulsion  :         5371.42582114 Eh          146163.92742 eV
Electronic Energy  :        -7177.90722227 Eh         -195320.78543 eV
One Electron Energy:       -13149.80462717 Eh         -357824.37535 eV
Two Electron Energy:         5971.89740490 Eh          162503.58991 eV
Max COSX asymmetry :            0.00000132 Eh               0.00004 eV
CPCM Dielectric    :           -0.07285314 Eh              -1.98243 eV
SMD CDS (Gcds)     :            0.00480184 Eh               0.13066 eV

Virial components:
Potential Energy   :        -3607.53273065 Eh          -98165.95626 eV
Kinetic Energy     :         1801.05132953 Eh           49009.09825 eV
Virial Ratio       :            2.00301495


DFT components:
N(Alpha)           :      151.000281718958 electrons
N(Beta)            :      151.000281718958 electrons
N(Total)           :      302.000563437917 electrons
E(X)               :     -172.777567342756 Eh       
E(C)               :       -9.613953258800 Eh       
NL Energy, E(C,NL) :        1.085058308363 Eh       
E(XC)              :     -181.306462293193 Eh       
DFET-embed. en.    :        0.000000000000 Eh       
CPCM Solvation Model Properties:
Surface-charge          :           -0.09077773
Charge-correction       :           -0.00129818 Eh              -0.03533 eV
Free-energy (cav+disp)  :            0.00480184 Eh               0.13066 eV

---------------
SCF CONVERGENCE
---------------

  Last Energy change         ...    7.9094e-08  Tolerance :   1.0000e-06
  Last MAX-Density change    ...    2.2204e-15  Tolerance :   1.0000e-05
  Last RMS-Density change    ...    4.0069e-18  Tolerance :   1.0000e-06
  Last Orbital Gradient      ...    2.7839e-06  Tolerance :   5.0000e-05
  Last Orbital Rotation      ...    7.9282e-06  Tolerance :   5.0000e-05

             **** THE GBW FILE WAS UPDATED (ImineBzOH6postAa.gbw) ****
             **** DENSITY ImineBzOH6postAa.scfp WAS UPDATED ****
             **** ENERGY FILE WAS UPDATED (ImineBzOH6postAa.en.tmp) ****
             **** THE GBW FILE WAS UPDATED (ImineBzOH6postAa.gbw) ****
             **** DENSITY ImineBzOH6postAa.scfp WAS UPDATED ****
----------------
ORBITAL ENERGIES
----------------

  NO   OCC          E(Eh)            E(eV) 
   0   2.0000     -19.362927      -526.8920 
   1   2.0000     -19.324308      -525.8411 
   2   2.0000     -19.279315      -524.6168 
   3   2.0000     -19.278988      -524.6079 
   4   2.0000     -14.635341      -398.2479 
   5   2.0000     -14.540190      -395.6587 
   6   2.0000     -10.514626      -286.1175 
   7   2.0000     -10.473563      -285.0001 
   8   2.0000     -10.440174      -284.0916 
   9   2.0000     -10.425899      -283.7031 
  10   2.0000     -10.417762      -283.4817 
  11   2.0000     -10.396809      -282.9116 
  12   2.0000     -10.380591      -282.4702 
  13   2.0000     -10.377694      -282.3914 
  14   2.0000     -10.370327      -282.1909 
  15   2.0000     -10.366936      -282.0987 
  16   2.0000     -10.364321      -282.0275 
  17   2.0000     -10.360799      -281.9317 
  18   2.0000     -10.360154      -281.9141 
  19   2.0000     -10.358059      -281.8571 
  20   2.0000     -10.356021      -281.8017 
  21   2.0000     -10.354942      -281.7723 
  22   2.0000     -10.354335      -281.7558 
  23   2.0000     -10.354192      -281.7519 
  24   2.0000     -10.353333      -281.7285 
  25   2.0000     -10.353256      -281.7264 
  26   2.0000     -10.350619      -281.6547 
  27   2.0000     -10.350487      -281.6511 
  28   2.0000     -10.350204      -281.6434 
  29   2.0000     -10.349477      -281.6236 
  30   2.0000     -10.347529      -281.5706 
  31   2.0000     -10.346913      -281.5538 
  32   2.0000     -10.345022      -281.5024 
  33   2.0000     -10.344779      -281.4958 
  34   2.0000     -10.344472      -281.4874 
  35   2.0000     -10.344018      -281.4750 
  36   2.0000     -10.328504      -281.0529 
  37   2.0000     -10.324390      -280.9409 
  38   2.0000     -10.323313      -280.9116 
  39   2.0000     -10.322712      -280.8953 
  40   2.0000     -10.322033      -280.8768 
  41   2.0000     -10.321745      -280.8690 
  42   2.0000      -1.244100       -33.8537 
  43   2.0000      -1.198023       -32.5999 
  44   2.0000      -1.168347       -31.7923 
  45   2.0000      -1.132484       -30.8165 
  46   2.0000      -1.077143       -29.3105 
  47   2.0000      -1.075398       -29.2631 
  48   2.0000      -1.005072       -27.3494 
  49   2.0000      -1.004657       -27.3381 
  50   2.0000      -0.996838       -27.1253 
  51   2.0000      -0.984246       -26.7827 
  52   2.0000      -0.950959       -25.8769 
  53   2.0000      -0.942208       -25.6388 
  54   2.0000      -0.914265       -24.8784 
  55   2.0000      -0.903910       -24.5966 
  56   2.0000      -0.885613       -24.0988 
  57   2.0000      -0.882780       -24.0217 
  58   2.0000      -0.877348       -23.8739 
  59   2.0000      -0.875551       -23.8249 
  60   2.0000      -0.873389       -23.7661 
  61   2.0000      -0.868511       -23.6334 
  62   2.0000      -0.839011       -22.8307 
  63   2.0000      -0.813064       -22.1246 
  64   2.0000      -0.807431       -21.9713 
  65   2.0000      -0.805650       -21.9229 
  66   2.0000      -0.804343       -21.8873 
  67   2.0000      -0.783229       -21.3127 
  68   2.0000      -0.761598       -20.7241 
  69   2.0000      -0.747897       -20.3513 
  70   2.0000      -0.742932       -20.2162 
  71   2.0000      -0.737046       -20.0561 
  72   2.0000      -0.733521       -19.9601 
  73   2.0000      -0.729802       -19.8589 
  74   2.0000      -0.717751       -19.5310 
  75   2.0000      -0.713311       -19.4102 
  76   2.0000      -0.709306       -19.3012 
  77   2.0000      -0.696021       -18.9397 
  78   2.0000      -0.681653       -18.5487 
  79   2.0000      -0.667074       -18.1520 
  80   2.0000      -0.657213       -17.8837 
  81   2.0000      -0.650637       -17.7047 
  82   2.0000      -0.641423       -17.4540 
  83   2.0000      -0.634115       -17.2551 
  84   2.0000      -0.621595       -16.9145 
  85   2.0000      -0.611833       -16.6488 
  86   2.0000      -0.607058       -16.5189 
  87   2.0000      -0.598579       -16.2882 
  88   2.0000      -0.595345       -16.2002 
  89   2.0000      -0.587788       -15.9945 
  90   2.0000      -0.584657       -15.9093 
  91   2.0000      -0.576900       -15.6982 
  92   2.0000      -0.573449       -15.6043 
  93   2.0000      -0.567017       -15.4293 
  94   2.0000      -0.564215       -15.3531 
  95   2.0000      -0.563121       -15.3233 
  96   2.0000      -0.559289       -15.2190 
  97   2.0000      -0.557749       -15.1771 
  98   2.0000      -0.552346       -15.0301 
  99   2.0000      -0.549449       -14.9513 
 100   2.0000      -0.548499       -14.9254 
 101   2.0000      -0.543668       -14.7939 
 102   2.0000      -0.542803       -14.7704 
 103   2.0000      -0.541061       -14.7230 
 104   2.0000      -0.535742       -14.5783 
 105   2.0000      -0.531899       -14.4737 
 106   2.0000      -0.530705       -14.4412 
 107   2.0000      -0.525569       -14.3015 
 108   2.0000      -0.522157       -14.2086 
 109   2.0000      -0.519582       -14.1385 
 110   2.0000      -0.517225       -14.0744 
 111   2.0000      -0.514147       -13.9907 
 112   2.0000      -0.507909       -13.8209 
 113   2.0000      -0.501729       -13.6527 
 114   2.0000      -0.499169       -13.5831 
 115   2.0000      -0.490382       -13.3440 
 116   2.0000      -0.487575       -13.2676 
 117   2.0000      -0.483707       -13.1623 
 118   2.0000      -0.478811       -13.0291 
 119   2.0000      -0.476354       -12.9623 
 120   2.0000      -0.475306       -12.9337 
 121   2.0000      -0.471862       -12.8400 
 122   2.0000      -0.470007       -12.7895 
 123   2.0000      -0.466812       -12.7026 
 124   2.0000      -0.463233       -12.6052 
 125   2.0000      -0.461050       -12.5458 
 126   2.0000      -0.457223       -12.4417 
 127   2.0000      -0.455190       -12.3863 
 128   2.0000      -0.452267       -12.3068 
 129   2.0000      -0.447890       -12.1877 
 130   2.0000      -0.442952       -12.0533 
 131   2.0000      -0.438939       -11.9441 
 132   2.0000      -0.434845       -11.8327 
 133   2.0000      -0.434366       -11.8197 
 134   2.0000      -0.429137       -11.6774 
 135   2.0000      -0.425912       -11.5896 
 136   2.0000      -0.421651       -11.4737 
 137   2.0000      -0.412701       -11.2302 
 138   2.0000      -0.390922       -10.6375 
 139   2.0000      -0.375202       -10.2098 
 140   2.0000      -0.367840       -10.0094 
 141   2.0000      -0.363263        -9.8849 
 142   2.0000      -0.360225        -9.8022 
 143   2.0000      -0.359014        -9.7693 
 144   2.0000      -0.357397        -9.7253 
 145   2.0000      -0.355261        -9.6671 
 146   2.0000      -0.351386        -9.5617 
 147   2.0000      -0.349207        -9.5024 
 148   2.0000      -0.346257        -9.4221 
 149   2.0000      -0.344427        -9.3723 
 150   2.0000      -0.338564        -9.2128 
 151   0.0000       0.011972         0.3258 
 152   0.0000       0.037626         1.0239 
 153   0.0000       0.043550         1.1851 
 154   0.0000       0.047724         1.2986 
 155   0.0000       0.050080         1.3627 
 156   0.0000       0.054069         1.4713 
 157   0.0000       0.061057         1.6614 
 158   0.0000       0.062132         1.6907 
 159   0.0000       0.065419         1.7802 
 160   0.0000       0.069842         1.9005 
 161   0.0000       0.073508         2.0002 
 162   0.0000       0.076917         2.0930 
 163   0.0000       0.080513         2.1909 
 164   0.0000       0.083470         2.2713 
 165   0.0000       0.085733         2.3329 
 166   0.0000       0.088582         2.4104 
 167   0.0000       0.092702         2.5225 
 168   0.0000       0.094708         2.5771 
 169   0.0000       0.099015         2.6943 
 170   0.0000       0.101796         2.7700 
 171   0.0000       0.104761         2.8507 
 172   0.0000       0.107163         2.9160 
 173   0.0000       0.110035         2.9942 
 174   0.0000       0.111031         3.0213 
 175   0.0000       0.114246         3.1088 
 176   0.0000       0.117797         3.2054 
 177   0.0000       0.119835         3.2609 
 178   0.0000       0.122116         3.3229 
 179   0.0000       0.125658         3.4193 
 180   0.0000       0.127479         3.4689 
 181   0.0000       0.131146         3.5687 
 182   0.0000       0.132653         3.6097 
 183   0.0000       0.138742         3.7754 
 184   0.0000       0.140277         3.8171 
 185   0.0000       0.144620         3.9353 
 186   0.0000       0.146657         3.9907 
 187   0.0000       0.149516         4.0685 
 188   0.0000       0.150071         4.0836 
 189   0.0000       0.153197         4.1687 
 190   0.0000       0.154976         4.2171 
 191   0.0000       0.158303         4.3076 
 192   0.0000       0.162926         4.4334 
 193   0.0000       0.165412         4.5011 
 194   0.0000       0.169986         4.6255 
 195   0.0000       0.171012         4.6535 
 196   0.0000       0.175348         4.7715 
 197   0.0000       0.176051         4.7906 
 198   0.0000       0.180432         4.9098 
 199   0.0000       0.181686         4.9439 
 200   0.0000       0.183820         5.0020 
 201   0.0000       0.184600         5.0232 
 202   0.0000       0.188288         5.1236 
 203   0.0000       0.190198         5.1756 
 204   0.0000       0.191892         5.2217 
 205   0.0000       0.193580         5.2676 
 206   0.0000       0.196555         5.3485 
 207   0.0000       0.199158         5.4194 
 208   0.0000       0.199394         5.4258 
 209   0.0000       0.201700         5.4885 
 210   0.0000       0.202722         5.5163 
 211   0.0000       0.206220         5.6115 
 212   0.0000       0.208740         5.6801 
 213   0.0000       0.211825         5.7640 
 214   0.0000       0.213362         5.8059 
 215   0.0000       0.214522         5.8374 
 216   0.0000       0.219063         5.9610 
 217   0.0000       0.220985         6.0133 
 218   0.0000       0.221747         6.0340 
 219   0.0000       0.222419         6.0523 
 220   0.0000       0.223389         6.0787 
 221   0.0000       0.228602         6.2206 
 222   0.0000       0.230750         6.2790 
 223   0.0000       0.232945         6.3387 
 224   0.0000       0.233345         6.3496 
 225   0.0000       0.237740         6.4692 
 226   0.0000       0.241515         6.5719 
 227   0.0000       0.242841         6.6080 
 228   0.0000       0.243143         6.6163 
 229   0.0000       0.247820         6.7435 
 230   0.0000       0.250646         6.8204 
 231   0.0000       0.251477         6.8430 
 232   0.0000       0.252909         6.8820 
 233   0.0000       0.259339         7.0570 
 234   0.0000       0.259510         7.0616 
 235   0.0000       0.260962         7.1011 
 236   0.0000       0.262537         7.1440 
 237   0.0000       0.266123         7.2416 
 238   0.0000       0.268086         7.2950 
 239   0.0000       0.270987         7.3739 
 240   0.0000       0.273556         7.4438 
 241   0.0000       0.275045         7.4843 
 242   0.0000       0.276500         7.5239 
 243   0.0000       0.280726         7.6389 
 244   0.0000       0.281434         7.6582 
 245   0.0000       0.284598         7.7443 
 246   0.0000       0.285485         7.7684 
 247   0.0000       0.289663         7.8821 
 248   0.0000       0.293319         7.9816 
 249   0.0000       0.295434         8.0392 
 250   0.0000       0.297292         8.0897 
 251   0.0000       0.297790         8.1033 
 252   0.0000       0.299670         8.1544 
 253   0.0000       0.302457         8.2303 
 254   0.0000       0.305821         8.3218 
 255   0.0000       0.307607         8.3704 
 256   0.0000       0.309065         8.4101 
 257   0.0000       0.311337         8.4719 
 258   0.0000       0.312907         8.5146 
 259   0.0000       0.313787         8.5386 
 260   0.0000       0.316690         8.6176 
 261   0.0000       0.320600         8.7240 
 262   0.0000       0.322620         8.7789 
 263   0.0000       0.323565         8.8046 
 264   0.0000       0.326274         8.8784 
 265   0.0000       0.327750         8.9185 
 266   0.0000       0.328880         8.9493 
 267   0.0000       0.330276         8.9873 
 268   0.0000       0.332630         9.0513 
 269   0.0000       0.333547         9.0763 
 270   0.0000       0.335027         9.1166 
 271   0.0000       0.336380         9.1534 
 272   0.0000       0.337801         9.1920 
 273   0.0000       0.339141         9.2285 
 274   0.0000       0.340844         9.2748 
 275   0.0000       0.342174         9.3110 
 276   0.0000       0.343250         9.3403 
 277   0.0000       0.346074         9.4172 
 278   0.0000       0.347333         9.4514 
 279   0.0000       0.348318         9.4782 
 280   0.0000       0.350452         9.5363 
 281   0.0000       0.351682         9.5698 
 282   0.0000       0.353887         9.6298 
 283   0.0000       0.354500         9.6464 
 284   0.0000       0.355728         9.6798 
 285   0.0000       0.356125         9.6906 
 286   0.0000       0.358085         9.7440 
 287   0.0000       0.361797         9.8450 
 288   0.0000       0.363520         9.8919 
 289   0.0000       0.365218         9.9381 
 290   0.0000       0.366250         9.9662 
 291   0.0000       0.368561        10.0291 
 292   0.0000       0.370369        10.0783 
 293   0.0000       0.371074        10.0974 
 294   0.0000       0.373695        10.1688 
 295   0.0000       0.373941        10.1754 
 296   0.0000       0.375974        10.2308 
 297   0.0000       0.376517        10.2456 
 298   0.0000       0.377963        10.2849 
 299   0.0000       0.380430        10.3520 
 300   0.0000       0.381893        10.3918 
 301   0.0000       0.384899        10.4736 
 302   0.0000       0.387682        10.5494 
 303   0.0000       0.388107        10.5609 
 304   0.0000       0.391908        10.6644 
 305   0.0000       0.392781        10.6881 
 306   0.0000       0.394200        10.7267 
 307   0.0000       0.395716        10.7680 
 308   0.0000       0.397283        10.8106 
 309   0.0000       0.398830        10.8527 
 310   0.0000       0.400489        10.8979 
 311   0.0000       0.402467        10.9517 
 312   0.0000       0.404839        11.0162 
 313   0.0000       0.406448        11.0600 
 314   0.0000       0.408305        11.1105 
 315   0.0000       0.410474        11.1696 
 316   0.0000       0.411674        11.2022 
 317   0.0000       0.413336        11.2474 
 318   0.0000       0.414316        11.2741 
 319   0.0000       0.415415        11.3040 
 320   0.0000       0.421318        11.4646 
 321   0.0000       0.422612        11.4999 
 322   0.0000       0.424929        11.5629 
 323   0.0000       0.427150        11.6233 
 324   0.0000       0.429730        11.6936 
 325   0.0000       0.431600        11.7444 
 326   0.0000       0.431710        11.7474 
 327   0.0000       0.434442        11.8218 
 328   0.0000       0.435078        11.8391 
 329   0.0000       0.436442        11.8762 
 330   0.0000       0.438684        11.9372 
 331   0.0000       0.441929        12.0255 
 332   0.0000       0.442758        12.0480 
 333   0.0000       0.446985        12.1631 
 334   0.0000       0.448355        12.2004 
 335   0.0000       0.449299        12.2260 
 336   0.0000       0.451007        12.2725 
 337   0.0000       0.452436        12.3114 
 338   0.0000       0.453349        12.3363 
 339   0.0000       0.455735        12.4012 
 340   0.0000       0.456418        12.4198 
 341   0.0000       0.458670        12.4810 
 342   0.0000       0.462668        12.5898 
 343   0.0000       0.463728        12.6187 
 344   0.0000       0.465254        12.6602 
 345   0.0000       0.467235        12.7141 
 346   0.0000       0.471248        12.8233 
 347   0.0000       0.472741        12.8639 
 348   0.0000       0.476285        12.9604 
 349   0.0000       0.478286        13.0148 
 350   0.0000       0.479387        13.0448 
 351   0.0000       0.483098        13.1458 
 352   0.0000       0.484013        13.1707 
 353   0.0000       0.486141        13.2286 
 354   0.0000       0.487903        13.2765 
 355   0.0000       0.491909        13.3855 
 356   0.0000       0.494523        13.4566 
 357   0.0000       0.497879        13.5480 
 358   0.0000       0.498229        13.5575 
 359   0.0000       0.502383        13.6705 
 360   0.0000       0.503598        13.7036 
 361   0.0000       0.506000        13.7690 
 362   0.0000       0.508266        13.8306 
 363   0.0000       0.509045        13.8518 
 364   0.0000       0.512828        13.9548 
 365   0.0000       0.513557        13.9746 
 366   0.0000       0.517737        14.0883 
 367   0.0000       0.518227        14.1017 
 368   0.0000       0.520840        14.1728 
 369   0.0000       0.523670        14.2498 
 370   0.0000       0.525344        14.2953 
 371   0.0000       0.527305        14.3487 
 372   0.0000       0.529872        14.4186 
 373   0.0000       0.531602        14.4656 
 374   0.0000       0.532590        14.4925 
 375   0.0000       0.534937        14.5564 
 376   0.0000       0.537725        14.6322 
 377   0.0000       0.538766        14.6606 
 378   0.0000       0.542918        14.7736 
 379   0.0000       0.545706        14.8494 
 380   0.0000       0.547444        14.8967 
 381   0.0000       0.549425        14.9506 
 382   0.0000       0.550909        14.9910 
 383   0.0000       0.551869        15.0171 
 384   0.0000       0.557101        15.1595 
 385   0.0000       0.559723        15.2308 
 386   0.0000       0.561719        15.2851 
 387   0.0000       0.564877        15.3711 
 388   0.0000       0.567950        15.4547 
 389   0.0000       0.568926        15.4813 
 390   0.0000       0.571805        15.5596 
 391   0.0000       0.572190        15.5701 
 392   0.0000       0.577379        15.7113 
 393   0.0000       0.581096        15.8124 
 394   0.0000       0.585227        15.9248 
 395   0.0000       0.588033        16.0012 
 396   0.0000       0.588694        16.0192 
 397   0.0000       0.592448        16.1213 
 398   0.0000       0.594469        16.1763 
 399   0.0000       0.597503        16.2589 
 400   0.0000       0.600349        16.3363 
 401   0.0000       0.602059        16.3829 
 402   0.0000       0.603758        16.4291 
 403   0.0000       0.606306        16.4984 
 404   0.0000       0.606934        16.5155 
 405   0.0000       0.610868        16.6226 
 406   0.0000       0.611437        16.6380 
 407   0.0000       0.614241        16.7143 
 408   0.0000       0.618391        16.8273 
 409   0.0000       0.619162        16.8482 
 410   0.0000       0.622470        16.9383 
 411   0.0000       0.625450        17.0194 
 412   0.0000       0.631211        17.1761 
 413   0.0000       0.632539        17.2123 
 414   0.0000       0.633378        17.2351 
 415   0.0000       0.634952        17.2779 
 416   0.0000       0.636083        17.3087 
 417   0.0000       0.637772        17.3546 
 418   0.0000       0.642075        17.4718 
 419   0.0000       0.643239        17.5034 
 420   0.0000       0.647106        17.6087 
 421   0.0000       0.650010        17.6877 
 422   0.0000       0.651217        17.7205 
 423   0.0000       0.653852        17.7922 
 424   0.0000       0.658087        17.9074 
 425   0.0000       0.659759        17.9530 
 426   0.0000       0.661188        17.9918 
 427   0.0000       0.663506        18.0549 
 428   0.0000       0.665674        18.1139 
 429   0.0000       0.667881        18.1740 
 430   0.0000       0.670556        18.2468 
 431   0.0000       0.672307        18.2944 
 432   0.0000       0.673553        18.3283 
 433   0.0000       0.676365        18.4048 
 434   0.0000       0.678691        18.4681 
 435   0.0000       0.681750        18.5514 
 436   0.0000       0.682465        18.5708 
 437   0.0000       0.684343        18.6219 
 438   0.0000       0.686899        18.6915 
 439   0.0000       0.693356        18.8672 
 440   0.0000       0.696830        18.9617 
 441   0.0000       0.697231        18.9726 
 442   0.0000       0.699087        19.0231 
 443   0.0000       0.700170        19.0526 
 444   0.0000       0.701222        19.0812 
 445   0.0000       0.702997        19.1295 
 446   0.0000       0.706038        19.2123 
 447   0.0000       0.707509        19.2523 
 448   0.0000       0.710244        19.3267 
 449   0.0000       0.711705        19.3665 
 450   0.0000       0.712974        19.4010 
 451   0.0000       0.715956        19.4822 
 452   0.0000       0.720396        19.6030 
 453   0.0000       0.721238        19.6259 
 454   0.0000       0.722648        19.6643 
 455   0.0000       0.726490        19.7688 
 456   0.0000       0.729408        19.8482 
 457   0.0000       0.732202        19.9242 
 458   0.0000       0.733303        19.9542 
 459   0.0000       0.735265        20.0076 
 460   0.0000       0.737800        20.0765 
 461   0.0000       0.739441        20.1212 
 462   0.0000       0.740750        20.1568 
 463   0.0000       0.743259        20.2251 
 464   0.0000       0.747367        20.3369 
 465   0.0000       0.752471        20.4758 
 466   0.0000       0.753443        20.5022 
 467   0.0000       0.755949        20.5704 
 468   0.0000       0.758445        20.6383 
 469   0.0000       0.764492        20.8029 
 470   0.0000       0.765921        20.8418 
 471   0.0000       0.767095        20.8737 
 472   0.0000       0.767529        20.8855 
 473   0.0000       0.771440        20.9919 
 474   0.0000       0.773427        21.0460 
 475   0.0000       0.774173        21.0663 
 476   0.0000       0.776857        21.1394 
 477   0.0000       0.780085        21.2272 
 478   0.0000       0.780867        21.2485 
 479   0.0000       0.783403        21.3175 
 480   0.0000       0.784516        21.3478 
 481   0.0000       0.786861        21.4116 
 482   0.0000       0.790294        21.5050 
 483   0.0000       0.790822        21.5194 
 484   0.0000       0.794430        21.6176 
 485   0.0000       0.797106        21.6904 
 486   0.0000       0.798685        21.7333 
 487   0.0000       0.800255        21.7760 
 488   0.0000       0.802220        21.8295 
 489   0.0000       0.803878        21.8746 
 490   0.0000       0.805309        21.9136 
 491   0.0000       0.808582        22.0026 
 492   0.0000       0.811472        22.0813 
 493   0.0000       0.811926        22.0936 
 494   0.0000       0.813038        22.1239 
 495   0.0000       0.814849        22.1732 
 496   0.0000       0.815847        22.2003 
 497   0.0000       0.820338        22.3225 
 498   0.0000       0.821500        22.3542 
 499   0.0000       0.823381        22.4053 
 500   0.0000       0.824480        22.4352 
 501   0.0000       0.826231        22.4829 
 502   0.0000       0.831779        22.6338 
 503   0.0000       0.832767        22.6607 
 504   0.0000       0.837255        22.7829 
 505   0.0000       0.838682        22.8217 
 506   0.0000       0.840811        22.8796 
 507   0.0000       0.841790        22.9063 
 508   0.0000       0.843473        22.9521 
 509   0.0000       0.845150        22.9977 
 510   0.0000       0.847587        23.0640 
 511   0.0000       0.851239        23.1634 
 512   0.0000       0.852276        23.1916 
 513   0.0000       0.853841        23.2342 
 514   0.0000       0.854818        23.2608 
 515   0.0000       0.855082        23.2680 
 516   0.0000       0.857742        23.3404 
 517   0.0000       0.861897        23.4534 
 518   0.0000       0.863608        23.5000 
 519   0.0000       0.866063        23.5668 
 520   0.0000       0.867921        23.6173 
 521   0.0000       0.870450        23.6862 
 522   0.0000       0.872759        23.7490 
 523   0.0000       0.874530        23.7972 
 524   0.0000       0.876547        23.8521 
 525   0.0000       0.879509        23.9327 
 526   0.0000       0.883124        24.0310 
 527   0.0000       0.883776        24.0488 
 528   0.0000       0.887099        24.1392 
 529   0.0000       0.887540        24.1512 
 530   0.0000       0.890013        24.2185 
 531   0.0000       0.891298        24.2534 
 532   0.0000       0.893321        24.3085 
 533   0.0000       0.895276        24.3617 
 534   0.0000       0.897421        24.4201 
 535   0.0000       0.900864        24.5137 
 536   0.0000       0.901821        24.5398 
 537   0.0000       0.902263        24.5518 
 538   0.0000       0.904352        24.6087 
 539   0.0000       0.906721        24.6731 
 540   0.0000       0.908644        24.7255 
 541   0.0000       0.911178        24.7944 
 542   0.0000       0.913795        24.8656 
 543   0.0000       0.915485        24.9116 
 544   0.0000       0.916493        24.9391 
 545   0.0000       0.918481        24.9931 
 546   0.0000       0.921249        25.0685 
 547   0.0000       0.923492        25.1295 
 548   0.0000       0.928672        25.2704 
 549   0.0000       0.929392        25.2900 
 550   0.0000       0.930808        25.3286 
 551   0.0000       0.932963        25.3872 
 552   0.0000       0.934112        25.4185 
 553   0.0000       0.934435        25.4273 
 554   0.0000       0.936959        25.4959 
 555   0.0000       0.940008        25.5789 
 556   0.0000       0.940737        25.5988 
 557   0.0000       0.942618        25.6499 
 558   0.0000       0.945392        25.7254 
 559   0.0000       0.947249        25.7760 
 560   0.0000       0.951440        25.8900 
 561   0.0000       0.952133        25.9089 
 562   0.0000       0.955723        26.0065 
 563   0.0000       0.956769        26.0350 
 564   0.0000       0.959985        26.1225 
 565   0.0000       0.961553        26.1652 
 566   0.0000       0.962919        26.2024 
 567   0.0000       0.964516        26.2458 
 568   0.0000       0.964755        26.2523 
 569   0.0000       0.967223        26.3195 
 570   0.0000       0.968842        26.3635 
 571   0.0000       0.969860        26.3912 
 572   0.0000       0.971151        26.4264 
 573   0.0000       0.971845        26.4453 
 574   0.0000       0.972698        26.4685 
 575   0.0000       0.975953        26.5570 
 576   0.0000       0.978297        26.6208 
 577   0.0000       0.981100        26.6971 
 578   0.0000       0.982068        26.7234 
 579   0.0000       0.984822        26.7984 
 580   0.0000       0.986215        26.8363 
 581   0.0000       0.988782        26.9061 
 582   0.0000       0.989780        26.9333 
 583   0.0000       0.992234        27.0001 
 584   0.0000       0.993196        27.0262 
 585   0.0000       0.996322        27.1113 
 586   0.0000       0.996473        27.1154 
 587   0.0000       1.000328        27.2203 
 588   0.0000       1.003125        27.2964 
 589   0.0000       1.004590        27.3363 
 590   0.0000       1.006611        27.3913 
 591   0.0000       1.007401        27.4128 
 592   0.0000       1.010187        27.4886 
 593   0.0000       1.011225        27.5168 
 594   0.0000       1.013315        27.5737 
 595   0.0000       1.015239        27.6261 
 596   0.0000       1.018214        27.7070 
 597   0.0000       1.019620        27.7453 
 598   0.0000       1.020923        27.7807 
 599   0.0000       1.023899        27.8617 
 600   0.0000       1.025625        27.9087 
 601   0.0000       1.027221        27.9521 
 602   0.0000       1.028341        27.9826 
 603   0.0000       1.029957        28.0265 
 604   0.0000       1.032509        28.0960 
 605   0.0000       1.034561        28.1518 
 606   0.0000       1.036894        28.2153 
 607   0.0000       1.037878        28.2421 
 608   0.0000       1.040278        28.3074 
 609   0.0000       1.044072        28.4106 
 610   0.0000       1.044679        28.4272 
 611   0.0000       1.047733        28.5103 
 612   0.0000       1.051701        28.6183 
 613   0.0000       1.053577        28.6693 
 614   0.0000       1.056395        28.7460 
 615   0.0000       1.057310        28.7709 
 616   0.0000       1.058936        28.8151 
 617   0.0000       1.062630        28.9156 
 618   0.0000       1.064048        28.9542 
 619   0.0000       1.065664        28.9982 
 620   0.0000       1.066939        29.0329 
 621   0.0000       1.067552        29.0496 
 622   0.0000       1.070232        29.1225 
 623   0.0000       1.072683        29.1892 
 624   0.0000       1.078521        29.3480 
 625   0.0000       1.080100        29.3910 
 626   0.0000       1.081562        29.4308 
 627   0.0000       1.083950        29.4958 
 628   0.0000       1.084961        29.5233 
 629   0.0000       1.086778        29.5727 
 630   0.0000       1.088243        29.6126 
 631   0.0000       1.088855        29.6292 
 632   0.0000       1.092259        29.7219 
 633   0.0000       1.094681        29.7878 
 634   0.0000       1.096717        29.8432 
 635   0.0000       1.097436        29.8627 
 636   0.0000       1.099204        29.9109 
 637   0.0000       1.101078        29.9618 
 638   0.0000       1.104691        30.0602 
 639   0.0000       1.106228        30.1020 
 640   0.0000       1.110467        30.2173 
 641   0.0000       1.111385        30.2423 
 642   0.0000       1.113427        30.2979 
 643   0.0000       1.115986        30.3675 
 644   0.0000       1.121135        30.5076 
 645   0.0000       1.122669        30.5494 
 646   0.0000       1.124284        30.5933 
 647   0.0000       1.126428        30.6517 
 648   0.0000       1.126839        30.6628 
 649   0.0000       1.127365        30.6772 
 650   0.0000       1.131724        30.7958 
 651   0.0000       1.134282        30.8654 
 652   0.0000       1.137009        30.9396 
 653   0.0000       1.140395        31.0317 
 654   0.0000       1.141357        31.0579 
 655   0.0000       1.142437        31.0873 
 656   0.0000       1.144998        31.1570 
 657   0.0000       1.148158        31.2430 
 658   0.0000       1.151235        31.3267 
 659   0.0000       1.151693        31.3392 
 660   0.0000       1.155317        31.4378 
 661   0.0000       1.156696        31.4753 
 662   0.0000       1.160566        31.5806 
 663   0.0000       1.160919        31.5902 
 664   0.0000       1.162527        31.6340 
 665   0.0000       1.166244        31.7351 
 666   0.0000       1.166874        31.7522 
 667   0.0000       1.169604        31.8266 
 668   0.0000       1.176792        32.0221 
 669   0.0000       1.176977        32.0272 
 670   0.0000       1.178278        32.0626 
 671   0.0000       1.180012        32.1098 
 672   0.0000       1.181110        32.1396 
 673   0.0000       1.184125        32.2217 
 674   0.0000       1.187627        32.3170 
 675   0.0000       1.190615        32.3983 
 676   0.0000       1.193430        32.4749 
 677   0.0000       1.195211        32.5234 
 678   0.0000       1.199298        32.6346 
 679   0.0000       1.201147        32.6849 
 680   0.0000       1.202231        32.7144 
 681   0.0000       1.205287        32.7975 
 682   0.0000       1.208567        32.8868 
 683   0.0000       1.209326        32.9074 
 684   0.0000       1.212472        32.9930 
 685   0.0000       1.214192        33.0398 
 686   0.0000       1.217132        33.1198 
 687   0.0000       1.220061        33.1995 
 688   0.0000       1.222178        33.2572 
 689   0.0000       1.225788        33.3554 
 690   0.0000       1.228750        33.4360 
 691   0.0000       1.230258        33.4770 
 692   0.0000       1.231487        33.5105 
 693   0.0000       1.235858        33.6294 
 694   0.0000       1.240664        33.7602 
 695   0.0000       1.241335        33.7784 
 696   0.0000       1.242618        33.8133 
 697   0.0000       1.246466        33.9181 
 698   0.0000       1.248221        33.9658 
 699   0.0000       1.252448        34.0808 
 700   0.0000       1.252895        34.0930 
 701   0.0000       1.254064        34.1248 
 702   0.0000       1.256940        34.2031 
 703   0.0000       1.259434        34.2710 
 704   0.0000       1.260998        34.3135 
 705   0.0000       1.263737        34.3880 
 706   0.0000       1.265015        34.4228 
 707   0.0000       1.265377        34.4327 
 708   0.0000       1.270556        34.5736 
 709   0.0000       1.273065        34.6419 
 710   0.0000       1.275806        34.7164 
 711   0.0000       1.277718        34.7685 
 712   0.0000       1.282960        34.9111 
 713   0.0000       1.284360        34.9492 
 714   0.0000       1.287381        35.0314 
 715   0.0000       1.288101        35.0510 
 716   0.0000       1.289768        35.0964 
 717   0.0000       1.294030        35.2124 
 718   0.0000       1.296040        35.2670 
 719   0.0000       1.297836        35.3159 
 720   0.0000       1.298975        35.3469 
 721   0.0000       1.299801        35.3694 
 722   0.0000       1.305722        35.5305 
 723   0.0000       1.307355        35.5749 
 724   0.0000       1.308939        35.6181 
 725   0.0000       1.312443        35.7134 
 726   0.0000       1.314603        35.7722 
 727   0.0000       1.319125        35.8952 
 728   0.0000       1.320559        35.9342 
 729   0.0000       1.324411        36.0390 
 730   0.0000       1.326966        36.1086 
 731   0.0000       1.328845        36.1597 
 732   0.0000       1.333345        36.2822 
 733   0.0000       1.336061        36.3561 
 734   0.0000       1.338538        36.4235 
 735   0.0000       1.340612        36.4799 
 736   0.0000       1.342840        36.5405 
 737   0.0000       1.345094        36.6019 
 738   0.0000       1.348726        36.7007 
 739   0.0000       1.351165        36.7671 
 740   0.0000       1.353072        36.8190 
 741   0.0000       1.355873        36.8952 
 742   0.0000       1.357455        36.9382 
 743   0.0000       1.362827        37.0844 
 744   0.0000       1.364708        37.1356 
 745   0.0000       1.366681        37.1893 
 746   0.0000       1.368876        37.2490 
 747   0.0000       1.371566        37.3222 
 748   0.0000       1.373013        37.3616 
 749   0.0000       1.378460        37.5098 
 750   0.0000       1.379590        37.5406 
 751   0.0000       1.382303        37.6144 
 752   0.0000       1.382731        37.6260 
 753   0.0000       1.383957        37.6594 
 754   0.0000       1.388767        37.7903 
 755   0.0000       1.391481        37.8641 
 756   0.0000       1.392394        37.8890 
 757   0.0000       1.397436        38.0262 
 758   0.0000       1.399567        38.0841 
 759   0.0000       1.402145        38.1543 
 760   0.0000       1.404396        38.2155 
 761   0.0000       1.406095        38.2618 
 762   0.0000       1.410026        38.3687 
 763   0.0000       1.410923        38.3932 
 764   0.0000       1.412361        38.4323 
 765   0.0000       1.417433        38.5703 
 766   0.0000       1.419641        38.6304 
 767   0.0000       1.423620        38.7387 
 768   0.0000       1.426728        38.8232 
 769   0.0000       1.430217        38.9182 
 770   0.0000       1.431145        38.9434 
 771   0.0000       1.436661        39.0935 
 772   0.0000       1.438255        39.1369 
 773   0.0000       1.440826        39.2069 
 774   0.0000       1.443363        39.2759 
 775   0.0000       1.444181        39.2982 
 776   0.0000       1.451078        39.4858 
 777   0.0000       1.454338        39.5746 
 778   0.0000       1.456123        39.6231 
 779   0.0000       1.459296        39.7095 
 780   0.0000       1.462545        39.7979 
 781   0.0000       1.465073        39.8667 
 782   0.0000       1.469508        39.9873 
 783   0.0000       1.469910        39.9983 
 784   0.0000       1.471925        40.0531 
 785   0.0000       1.473999        40.1095 
 786   0.0000       1.480746        40.2931 
 787   0.0000       1.483121        40.3578 
 788   0.0000       1.483717        40.3740 
 789   0.0000       1.491320        40.5809 
 790   0.0000       1.493454        40.6389 
 791   0.0000       1.498998        40.7898 
 792   0.0000       1.499690        40.8086 
 793   0.0000       1.503134        40.9023 
 794   0.0000       1.507004        41.0077 
 795   0.0000       1.511727        41.1362 
 796   0.0000       1.513072        41.1728 
 797   0.0000       1.519713        41.3535 
 798   0.0000       1.521432        41.4003 
 799   0.0000       1.524705        41.4893 
 800   0.0000       1.525926        41.5226 
 801   0.0000       1.528137        41.5827 
 802   0.0000       1.528961        41.6051 
 803   0.0000       1.530989        41.6603 
 804   0.0000       1.533590        41.7311 
 805   0.0000       1.538810        41.8731 
 806   0.0000       1.541283        41.9405 
 807   0.0000       1.543170        41.9918 
 808   0.0000       1.546605        42.0853 
 809   0.0000       1.549445        42.1626 
 810   0.0000       1.551849        42.2279 
 811   0.0000       1.553521        42.2734 
 812   0.0000       1.557226        42.3743 
 813   0.0000       1.559809        42.4446 
 814   0.0000       1.563523        42.5456 
 815   0.0000       1.566157        42.6173 
 816   0.0000       1.572043        42.7775 
 817   0.0000       1.575071        42.8598 
 818   0.0000       1.576204        42.8907 
 819   0.0000       1.578753        42.9601 
 820   0.0000       1.583437        43.0875 
 821   0.0000       1.585806        43.1520 
 822   0.0000       1.589071        43.2408 
 823   0.0000       1.590705        43.2853 
 824   0.0000       1.591867        43.3169 
 825   0.0000       1.596793        43.4510 
 826   0.0000       1.597968        43.4829 
 827   0.0000       1.599946        43.5368 
 828   0.0000       1.605528        43.6886 
 829   0.0000       1.608751        43.7763 
 830   0.0000       1.610668        43.8285 
 831   0.0000       1.613548        43.9069 
 832   0.0000       1.615780        43.9676 
 833   0.0000       1.618701        44.0471 
 834   0.0000       1.620901        44.1070 
 835   0.0000       1.623342        44.1734 
 836   0.0000       1.627565        44.2883 
 837   0.0000       1.630371        44.3647 
 838   0.0000       1.632736        44.4290 
 839   0.0000       1.633723        44.4559 
 840   0.0000       1.637924        44.5702 
 841   0.0000       1.640399        44.6375 
 842   0.0000       1.642429        44.6928 
 843   0.0000       1.644836        44.7583 
 844   0.0000       1.647568        44.8326 
 845   0.0000       1.650756        44.9193 
 846   0.0000       1.653157        44.9847 
 847   0.0000       1.653638        44.9978 
 848   0.0000       1.660761        45.1916 
 849   0.0000       1.661089        45.2005 
 850   0.0000       1.664897        45.3041 
 851   0.0000       1.665624        45.3239 
 852   0.0000       1.669564        45.4311 
 853   0.0000       1.671352        45.4798 
 854   0.0000       1.676201        45.6118 
 855   0.0000       1.679005        45.6881 
 856   0.0000       1.681971        45.7688 
 857   0.0000       1.684566        45.8394 
 858   0.0000       1.686992        45.9054 
 859   0.0000       1.687138        45.9093 
 860   0.0000       1.688651        45.9505 
 861   0.0000       1.694566        46.1115 
 862   0.0000       1.698573        46.2205 
 863   0.0000       1.700293        46.2673 
 864   0.0000       1.708978        46.5036 
 865   0.0000       1.710536        46.5461 
 866   0.0000       1.712263        46.5930 
 867   0.0000       1.716230        46.7010 
 868   0.0000       1.718203        46.7547 
 869   0.0000       1.720645        46.8211 
 870   0.0000       1.726143        46.9707 
 871   0.0000       1.728692        47.0401 
 872   0.0000       1.732058        47.1317 
 873   0.0000       1.734385        47.1950 
 874   0.0000       1.737663        47.2842 
 875   0.0000       1.741094        47.3776 
 876   0.0000       1.743183        47.4344 
 877   0.0000       1.749091        47.5952 
 878   0.0000       1.753284        47.7093 
 879   0.0000       1.756879        47.8071 
 880   0.0000       1.757864        47.8339 
 881   0.0000       1.758766        47.8584 
 882   0.0000       1.761855        47.9425 
 883   0.0000       1.765918        48.0531 
 884   0.0000       1.767892        48.1068 
 885   0.0000       1.772460        48.2311 
 886   0.0000       1.775740        48.3203 
 887   0.0000       1.778909        48.4066 
 888   0.0000       1.781397        48.4743 
 889   0.0000       1.784704        48.5643 
 890   0.0000       1.787176        48.6315 
 891   0.0000       1.792141        48.7666 
 892   0.0000       1.795737        48.8645 
 893   0.0000       1.797360        48.9087 
 894   0.0000       1.800342        48.9898 
 895   0.0000       1.802630        49.0521 
 896   0.0000       1.804881        49.1133 
 897   0.0000       1.805819        49.1388 
 898   0.0000       1.810249        49.2594 
 899   0.0000       1.812108        49.3100 
 900   0.0000       1.817220        49.4491 
 901   0.0000       1.817248        49.4498 
 902   0.0000       1.819677        49.5159 
 903   0.0000       1.824961        49.6597 
 904   0.0000       1.826798        49.7097 
 905   0.0000       1.830220        49.8028 
 906   0.0000       1.830894        49.8212 
 907   0.0000       1.834091        49.9081 
 908   0.0000       1.837370        49.9974 
 909   0.0000       1.838705        50.0337 
 910   0.0000       1.839503        50.0554 
 911   0.0000       1.841404        50.1071 
 912   0.0000       1.842017        50.1238 
 913   0.0000       1.847769        50.2803 
 914   0.0000       1.853653        50.4405 
 915   0.0000       1.854901        50.4744 
 916   0.0000       1.857573        50.5471 
 917   0.0000       1.860709        50.6325 
 918   0.0000       1.861592        50.6565 
 919   0.0000       1.864773        50.7430 
 920   0.0000       1.867299        50.8118 
 921   0.0000       1.870787        50.9067 
 922   0.0000       1.874210        50.9998 
 923   0.0000       1.877665        51.0939 
 924   0.0000       1.880720        51.1770 
 925   0.0000       1.883033        51.2399 
 926   0.0000       1.885474        51.3064 
 927   0.0000       1.889990        51.4292 
 928   0.0000       1.891878        51.4806 
 929   0.0000       1.894708        51.5576 
 930   0.0000       1.895458        51.5780 
 931   0.0000       1.898912        51.6720 
 932   0.0000       1.901305        51.7371 
 933   0.0000       1.903077        51.7853 
 934   0.0000       1.905736        51.8577 
 935   0.0000       1.908082        51.9216 
 936   0.0000       1.908480        51.9324 
 937   0.0000       1.914311        52.0911 
 938   0.0000       1.915153        52.1140 
 939   0.0000       1.921093        52.2756 
 940   0.0000       1.922288        52.3081 
 941   0.0000       1.924810        52.3767 
 942   0.0000       1.927781        52.4576 
 943   0.0000       1.929998        52.5179 
 944   0.0000       1.932527        52.5867 
 945   0.0000       1.936194        52.6865 
 946   0.0000       1.939717        52.7824 
 947   0.0000       1.941228        52.8235 
 948   0.0000       1.942535        52.8591 
 949   0.0000       1.945305        52.9344 
 950   0.0000       1.948832        53.0304 
 951   0.0000       1.952173        53.1213 
 952   0.0000       1.954607        53.1876 
 953   0.0000       1.955793        53.2198 
 954   0.0000       1.957943        53.2783 
 955   0.0000       1.959922        53.3322 
 956   0.0000       1.961659        53.3794 
 957   0.0000       1.964599        53.4595 
 958   0.0000       1.967382        53.5352 
 959   0.0000       1.969113        53.5823 
 960   0.0000       1.972752        53.6813 
 961   0.0000       1.978933        53.8495 
 962   0.0000       1.981623        53.9227 
 963   0.0000       1.982535        53.9475 
 964   0.0000       1.984050        53.9887 
 965   0.0000       1.990123        54.1540 
 966   0.0000       1.990614        54.1674 
 967   0.0000       1.993284        54.2400 
 968   0.0000       1.993543        54.2471 
 969   0.0000       1.996337        54.3231 
 970   0.0000       1.996775        54.3350 
 971   0.0000       2.001292        54.4579 
 972   0.0000       2.002423        54.4887 
 973   0.0000       2.004351        54.5412 
 974   0.0000       2.005945        54.5845 
 975   0.0000       2.010671        54.7131 
 976   0.0000       2.014064        54.8055 
 977   0.0000       2.014670        54.8220 
 978   0.0000       2.016907        54.8828 
 979   0.0000       2.021674        55.0125 
 980   0.0000       2.022034        55.0223 
 981   0.0000       2.024954        55.1018 
 982   0.0000       2.027860        55.1809 
 983   0.0000       2.030647        55.2567 
 984   0.0000       2.032215        55.2994 
 985   0.0000       2.038286        55.4646 
 986   0.0000       2.039918        55.5090 
 987   0.0000       2.040823        55.5336 
 988   0.0000       2.045165        55.6518 
 989   0.0000       2.045878        55.6712 
 990   0.0000       2.049457        55.7686 
 991   0.0000       2.050909        55.8081 
 992   0.0000       2.053586        55.8809 
 993   0.0000       2.058411        56.0122 
 994   0.0000       2.061196        56.0880 
 995   0.0000       2.061644        56.1002 
 996   0.0000       2.064942        56.1899 
 997   0.0000       2.067717        56.2654 
 998   0.0000       2.070422        56.3391 
 999   0.0000       2.072952        56.4079 
 1000   0.0000       2.075284        56.4713 
 1001   0.0000       2.078289        56.5531 
 1002   0.0000       2.078540        56.5600 
 1003   0.0000       2.079962        56.5986 
 1004   0.0000       2.082351        56.6636 
 1005   0.0000       2.083529        56.6957 
 1006   0.0000       2.086528        56.7773 
 1007   0.0000       2.088167        56.8219 
 1008   0.0000       2.091208        56.9047 
 1009   0.0000       2.092747        56.9465 
 1010   0.0000       2.094983        57.0074 
 1011   0.0000       2.097265        57.0695 
 1012   0.0000       2.100789        57.1654 
 1013   0.0000       2.102955        57.2243 
 1014   0.0000       2.104864        57.2763 
 1015   0.0000       2.107550        57.3493 
 1016   0.0000       2.110645        57.4336 
 1017   0.0000       2.111751        57.4637 
 1018   0.0000       2.112923        57.4956 
 1019   0.0000       2.115609        57.5687 
 1020   0.0000       2.118193        57.6390 
 1021   0.0000       2.120600        57.7045 
 1022   0.0000       2.122442        57.7546 
 1023   0.0000       2.124038        57.7980 
 1024   0.0000       2.125315        57.8328 
 1025   0.0000       2.129143        57.9369 
 1026   0.0000       2.131429        57.9991 
 1027   0.0000       2.131507        58.0013 
 1028   0.0000       2.133173        58.0466 
 1029   0.0000       2.133773        58.0629 
 1030   0.0000       2.136362        58.1334 
 1031   0.0000       2.139129        58.2087 
 1032   0.0000       2.144127        58.3447 
 1033   0.0000       2.147494        58.4363 
 1034   0.0000       2.150816        58.5267 
 1035   0.0000       2.151735        58.5517 
 1036   0.0000       2.152870        58.5826 
 1037   0.0000       2.153442        58.5981 
 1038   0.0000       2.158379        58.7325 
 1039   0.0000       2.160630        58.7937 
 1040   0.0000       2.162286        58.8388 
 1041   0.0000       2.164131        58.8890 
 1042   0.0000       2.165730        58.9325 
 1043   0.0000       2.169388        59.0320 
 1044   0.0000       2.172473        59.1160 
 1045   0.0000       2.172935        59.1286 
 1046   0.0000       2.173479        59.1434 
 1047   0.0000       2.176993        59.2390 
 1048   0.0000       2.177714        59.2586 
 1049   0.0000       2.181381        59.3584 
 1050   0.0000       2.183530        59.4169 
 1051   0.0000       2.184680        59.4482 
 1052   0.0000       2.186984        59.5109 
 1053   0.0000       2.189400        59.5766 
 1054   0.0000       2.192723        59.6670 
 1055   0.0000       2.194458        59.7142 
 1056   0.0000       2.198109        59.8136 
 1057   0.0000       2.199996        59.8649 
 1058   0.0000       2.202351        59.9290 
 1059   0.0000       2.206966        60.0546 
 1060   0.0000       2.208520        60.0969 
 1061   0.0000       2.209129        60.1135 
 1062   0.0000       2.211576        60.1800 
 1063   0.0000       2.212931        60.2169 
 1064   0.0000       2.214718        60.2656 
 1065   0.0000       2.218217        60.3608 
 1066   0.0000       2.219128        60.3855 
 1067   0.0000       2.221612        60.4531 
 1068   0.0000       2.223318        60.4996 
 1069   0.0000       2.227639        60.6172 
 1070   0.0000       2.229152        60.6583 
 1071   0.0000       2.232369        60.7458 
 1072   0.0000       2.232790        60.7573 
 1073   0.0000       2.236059        60.8462 
 1074   0.0000       2.237369        60.8819 
 1075   0.0000       2.239067        60.9281 
 1076   0.0000       2.242431        61.0196 
 1077   0.0000       2.243488        61.0484 
 1078   0.0000       2.249285        61.2061 
 1079   0.0000       2.250565        61.2410 
 1080   0.0000       2.251348        61.2623 
 1081   0.0000       2.255905        61.3863 
 1082   0.0000       2.258421        61.4548 
 1083   0.0000       2.260061        61.4994 
 1084   0.0000       2.260520        61.5119 
 1085   0.0000       2.263188        61.5845 
 1086   0.0000       2.265870        61.6575 
 1087   0.0000       2.267850        61.7113 
 1088   0.0000       2.269361        61.7525 
 1089   0.0000       2.271351        61.8066 
 1090   0.0000       2.273322        61.8602 
 1091   0.0000       2.276495        61.9466 
 1092   0.0000       2.277098        61.9630 
 1093   0.0000       2.280429        62.0536 
 1094   0.0000       2.281432        62.0809 
 1095   0.0000       2.285289        62.1859 
 1096   0.0000       2.286813        62.2273 
 1097   0.0000       2.289852        62.3100 
 1098   0.0000       2.293067        62.3975 
 1099   0.0000       2.293402        62.4066 
 1100   0.0000       2.295198        62.4555 
 1101   0.0000       2.296742        62.4975 
 1102   0.0000       2.300880        62.6101 
 1103   0.0000       2.303260        62.6749 
 1104   0.0000       2.305241        62.7288 
 1105   0.0000       2.307482        62.7898 
 1106   0.0000       2.308535        62.8184 
 1107   0.0000       2.310523        62.8725 
 1108   0.0000       2.314956        62.9931 
 1109   0.0000       2.316902        63.0461 
 1110   0.0000       2.318046        63.0772 
 1111   0.0000       2.320641        63.1479 
 1112   0.0000       2.322180        63.1897 
 1113   0.0000       2.324609        63.2558 
 1114   0.0000       2.326973        63.3201 
 1115   0.0000       2.328664        63.3662 
 1116   0.0000       2.331647        63.4473 
 1117   0.0000       2.333563        63.4995 
 1118   0.0000       2.335729        63.5584 
 1119   0.0000       2.337101        63.5958 
 1120   0.0000       2.339736        63.6675 
 1121   0.0000       2.342680        63.7476 
 1122   0.0000       2.346946        63.8636 
 1123   0.0000       2.348419        63.9037 
 1124   0.0000       2.350816        63.9690 
 1125   0.0000       2.352304        64.0094 
 1126   0.0000       2.354869        64.0792 
 1127   0.0000       2.356649        64.1277 
 1128   0.0000       2.359410        64.2028 
 1129   0.0000       2.360415        64.2302 
 1130   0.0000       2.362350        64.2828 
 1131   0.0000       2.364460        64.3402 
 1132   0.0000       2.367212        64.4151 
 1133   0.0000       2.368630        64.4537 
 1134   0.0000       2.372612        64.5621 
 1135   0.0000       2.375556        64.6422 
 1136   0.0000       2.376461        64.6668 
 1137   0.0000       2.378254        64.7156 
 1138   0.0000       2.379101        64.7386 
 1139   0.0000       2.381904        64.8149 
 1140   0.0000       2.384098        64.8746 
 1141   0.0000       2.387931        64.9789 
 1142   0.0000       2.390123        65.0385 
 1143   0.0000       2.391012        65.0628 
 1144   0.0000       2.393518        65.1309 
 1145   0.0000       2.395021        65.1718 
 1146   0.0000       2.396254        65.2054 
 1147   0.0000       2.399190        65.2853 
 1148   0.0000       2.401876        65.3584 
 1149   0.0000       2.404112        65.4192 
 1150   0.0000       2.406720        65.4902 
 1151   0.0000       2.410206        65.5850 
 1152   0.0000       2.413002        65.6611 
 1153   0.0000       2.417079        65.7721 
 1154   0.0000       2.418966        65.8234 
 1155   0.0000       2.419632        65.8415 
 1156   0.0000       2.420014        65.8519 
 1157   0.0000       2.426070        66.0167 
 1158   0.0000       2.428018        66.0697 
 1159   0.0000       2.431074        66.1529 
 1160   0.0000       2.433719        66.2249 
 1161   0.0000       2.435382        66.2701 
 1162   0.0000       2.437392        66.3248 
 1163   0.0000       2.439833        66.3912 
 1164   0.0000       2.442066        66.4520 
 1165   0.0000       2.445032        66.5327 
 1166   0.0000       2.448471        66.6263 
 1167   0.0000       2.449871        66.6644 
 1168   0.0000       2.450812        66.6900 
 1169   0.0000       2.456994        66.8582 
 1170   0.0000       2.458414        66.8968 
 1171   0.0000       2.458992        66.9126 
 1172   0.0000       2.461057        66.9688 
 1173   0.0000       2.464691        67.0677 
 1174   0.0000       2.465974        67.1026 
 1175   0.0000       2.467556        67.1456 
 1176   0.0000       2.469370        67.1950 
 1177   0.0000       2.474951        67.3468 
 1178   0.0000       2.477488        67.4159 
 1179   0.0000       2.478750        67.4502 
 1180   0.0000       2.481366        67.5214 
 1181   0.0000       2.482961        67.5648 
 1182   0.0000       2.485535        67.6349 
 1183   0.0000       2.487459        67.6872 
 1184   0.0000       2.488240        67.7084 
 1185   0.0000       2.492101        67.8135 
 1186   0.0000       2.493177        67.8428 
 1187   0.0000       2.496076        67.9217 
 1188   0.0000       2.497163        67.9513 
 1189   0.0000       2.500708        68.0477 
 1190   0.0000       2.501700        68.0747 
 1191   0.0000       2.506372        68.2018 
 1192   0.0000       2.506776        68.2128 
 1193   0.0000       2.511192        68.3330 
 1194   0.0000       2.513292        68.3901 
 1195   0.0000       2.514046        68.4107 
 1196   0.0000       2.517283        68.4988 
 1197   0.0000       2.518389        68.5289 
 1198   0.0000       2.520216        68.5786 
 1199   0.0000       2.526795        68.7576 
 1200   0.0000       2.529501        68.8312 
 1201   0.0000       2.532127        68.9027 
 1202   0.0000       2.533692        68.9453 
 1203   0.0000       2.535050        68.9822 
 1204   0.0000       2.536653        69.0258 
 1205   0.0000       2.537595        69.0515 
 1206   0.0000       2.538915        69.0874 
 1207   0.0000       2.542573        69.1869 
 1208   0.0000       2.544527        69.2401 
 1209   0.0000       2.546626        69.2972 
 1210   0.0000       2.550547        69.4039 
 1211   0.0000       2.553636        69.4880 
 1212   0.0000       2.555113        69.5282 
 1213   0.0000       2.556434        69.5641 
 1214   0.0000       2.558221        69.6127 
 1215   0.0000       2.560859        69.6845 
 1216   0.0000       2.561917        69.7133 
 1217   0.0000       2.566385        69.8349 
 1218   0.0000       2.567032        69.8525 
 1219   0.0000       2.570604        69.9497 
 1220   0.0000       2.571795        69.9821 
 1221   0.0000       2.575172        70.0740 
 1222   0.0000       2.575767        70.0902 
 1223   0.0000       2.580215        70.2112 
 1224   0.0000       2.580452        70.2177 
 1225   0.0000       2.581517        70.2466 
 1226   0.0000       2.584032        70.3151 
 1227   0.0000       2.586463        70.3812 
 1228   0.0000       2.588602        70.4395 
 1229   0.0000       2.593970        70.5855 
 1230   0.0000       2.596223        70.6468 
 1231   0.0000       2.598762        70.7159 
 1232   0.0000       2.600077        70.7517 
 1233   0.0000       2.605280        70.8933 
 1234   0.0000       2.605783        70.9070 
 1235   0.0000       2.607182        70.9450 
 1236   0.0000       2.611357        71.0586 
 1237   0.0000       2.614899        71.1550 
 1238   0.0000       2.615524        71.1720 
 1239   0.0000       2.617343        71.2215 
 1240   0.0000       2.619399        71.2775 
 1241   0.0000       2.622123        71.3516 
 1242   0.0000       2.626336        71.4662 
 1243   0.0000       2.627236        71.4907 
 1244   0.0000       2.629170        71.5434 
 1245   0.0000       2.631952        71.6191 
 1246   0.0000       2.634659        71.6927 
 1247   0.0000       2.636570        71.7447 
 1248   0.0000       2.641318        71.8739 
 1249   0.0000       2.642266        71.8997 
 1250   0.0000       2.644308        71.9553 
 1251   0.0000       2.647573        72.0441 
 1252   0.0000       2.651087        72.1397 
 1253   0.0000       2.652759        72.1853 
 1254   0.0000       2.657360        72.3104 
 1255   0.0000       2.658066        72.3296 
 1256   0.0000       2.658680        72.3463 
 1257   0.0000       2.660260        72.3894 
 1258   0.0000       2.664061        72.4928 
 1259   0.0000       2.665481        72.5314 
 1260   0.0000       2.669894        72.6515 
 1261   0.0000       2.673808        72.7580 
 1262   0.0000       2.675678        72.8089 
 1263   0.0000       2.676204        72.8232 
 1264   0.0000       2.681711        72.9731 
 1265   0.0000       2.681830        72.9763 
 1266   0.0000       2.685383        73.0730 
 1267   0.0000       2.687727        73.1368 
 1268   0.0000       2.689466        73.1841 
 1269   0.0000       2.690848        73.2217 
 1270   0.0000       2.691291        73.2338 
 1271   0.0000       2.695244        73.3413 
 1272   0.0000       2.696699        73.3809 
 1273   0.0000       2.697157        73.3934 
 1274   0.0000       2.699851        73.4667 
 1275   0.0000       2.703562        73.5677 
 1276   0.0000       2.707391        73.6718 
 1277   0.0000       2.708226        73.6946 
 1278   0.0000       2.710385        73.7533 
 1279   0.0000       2.713409        73.8356 
 1280   0.0000       2.714984        73.8785 
 1281   0.0000       2.717171        73.9380 
 1282   0.0000       2.719476        74.0007 
 1283   0.0000       2.722283        74.0771 
 1284   0.0000       2.723143        74.1005 
 1285   0.0000       2.725806        74.1730 
 1286   0.0000       2.727641        74.2229 
 1287   0.0000       2.732999        74.3687 
 1288   0.0000       2.734897        74.4203 
 1289   0.0000       2.735569        74.4386 
 1290   0.0000       2.736998        74.4775 
 1291   0.0000       2.739235        74.5384 
 1292   0.0000       2.741489        74.5997 
 1293   0.0000       2.742765        74.6344 
 1294   0.0000       2.745713        74.7146 
 1295   0.0000       2.747656        74.7675 
 1296   0.0000       2.750226        74.8375 
 1297   0.0000       2.752921        74.9108 
 1298   0.0000       2.753695        74.9319 
 1299   0.0000       2.758514        75.0630 
 1300   0.0000       2.759597        75.0924 
 1301   0.0000       2.763173        75.1898 
 1302   0.0000       2.764296        75.2203 
 1303   0.0000       2.767743        75.3141 
 1304   0.0000       2.769139        75.3521 
 1305   0.0000       2.772051        75.4313 
 1306   0.0000       2.773612        75.4738 
 1307   0.0000       2.775532        75.5261 
 1308   0.0000       2.780875        75.6714 
 1309   0.0000       2.783534        75.7438 
 1310   0.0000       2.785388        75.7943 
 1311   0.0000       2.786640        75.8283 
 1312   0.0000       2.788249        75.8721 
 1313   0.0000       2.790355        75.9294 
 1314   0.0000       2.792125        75.9776 
 1315   0.0000       2.793036        76.0024 
 1316   0.0000       2.796819        76.1053 
 1317   0.0000       2.798059        76.1391 
 1318   0.0000       2.800043        76.1931 
 1319   0.0000       2.803012        76.2738 
 1320   0.0000       2.804570        76.3162 
 1321   0.0000       2.808400        76.4204 
 1322   0.0000       2.808624        76.4265 
 1323   0.0000       2.812353        76.5280 
 1324   0.0000       2.815779        76.6212 
 1325   0.0000       2.818776        76.7028 
 1326   0.0000       2.820536        76.7507 
 1327   0.0000       2.822221        76.7965 
 1328   0.0000       2.824966        76.8712 
 1329   0.0000       2.826677        76.9178 
 1330   0.0000       2.828060        76.9554 
 1331   0.0000       2.832795        77.0843 
 1332   0.0000       2.835618        77.1611 
 1333   0.0000       2.836515        77.1855 
 1334   0.0000       2.837763        77.2195 
 1335   0.0000       2.840888        77.3045 
 1336   0.0000       2.843305        77.3703 
 1337   0.0000       2.845223        77.4224 
 1338   0.0000       2.847762        77.4915 
 1339   0.0000       2.849868        77.5489 
 1340   0.0000       2.852415        77.6181 
 1341   0.0000       2.853135        77.6377 
 1342   0.0000       2.855779        77.7097 
 1343   0.0000       2.859243        77.8040 
 1344   0.0000       2.860495        77.8380 
 1345   0.0000       2.861374        77.8619 
 1346   0.0000       2.865281        77.9683 
 1347   0.0000       2.866768        78.0087 
 1348   0.0000       2.867799        78.0368 
 1349   0.0000       2.869568        78.0849 
 1350   0.0000       2.871882        78.1479 
 1351   0.0000       2.872521        78.1653 
 1352   0.0000       2.877118        78.2904 
 1353   0.0000       2.878090        78.3168 
 1354   0.0000       2.879362        78.3514 
 1355   0.0000       2.883202        78.4559 
 1356   0.0000       2.884735        78.4976 
 1357   0.0000       2.887384        78.5697 
 1358   0.0000       2.889897        78.6381 
 1359   0.0000       2.891174        78.6728 
 1360   0.0000       2.893924        78.7477 
 1361   0.0000       2.895971        78.8034 
 1362   0.0000       2.897333        78.8404 
 1363   0.0000       2.900317        78.9216 
 1364   0.0000       2.902485        78.9806 
 1365   0.0000       2.905765        79.0699 
 1366   0.0000       2.909548        79.1728 
 1367   0.0000       2.911451        79.2246 
 1368   0.0000       2.913823        79.2892 
 1369   0.0000       2.915848        79.3442 
 1370   0.0000       2.920310        79.4657 
 1371   0.0000       2.923215        79.5447 
 1372   0.0000       2.924189        79.5712 
 1373   0.0000       2.928370        79.6850 
 1374   0.0000       2.930422        79.7408 
 1375   0.0000       2.932199        79.7892 
 1376   0.0000       2.936073        79.8946 
 1377   0.0000       2.936176        79.8974 
 1378   0.0000       2.937388        79.9304 
 1379   0.0000       2.939346        79.9837 
 1380   0.0000       2.944468        80.1230 
 1381   0.0000       2.947941        80.2175 
 1382   0.0000       2.949624        80.2633 
 1383   0.0000       2.951440        80.3128 
 1384   0.0000       2.955300        80.4178 
 1385   0.0000       2.956638        80.4542 
 1386   0.0000       2.958899        80.5157 
 1387   0.0000       2.960253        80.5526 
 1388   0.0000       2.962620        80.6170 
 1389   0.0000       2.964523        80.6688 
 1390   0.0000       2.971040        80.8461 
 1391   0.0000       2.971932        80.8704 
 1392   0.0000       2.973324        80.9082 
 1393   0.0000       2.973948        80.9252 
 1394   0.0000       2.977287        81.0161 
 1395   0.0000       2.979626        81.0797 
 1396   0.0000       2.983080        81.1737 
 1397   0.0000       2.986336        81.2623 
 1398   0.0000       2.987544        81.2952 
 1399   0.0000       2.987744        81.3007 
 1400   0.0000       2.992343        81.4258 
 1401   0.0000       2.999312        81.6154 
 1402   0.0000       3.001716        81.6808 
 1403   0.0000       3.003485        81.7290 
 1404   0.0000       3.004942        81.7686 
 1405   0.0000       3.006323        81.8062 
 1406   0.0000       3.008941        81.8774 
 1407   0.0000       3.014484        82.0283 
 1408   0.0000       3.017233        82.1031 
 1409   0.0000       3.018910        82.1487 
 1410   0.0000       3.023868        82.2836 
 1411   0.0000       3.026240        82.3482 
 1412   0.0000       3.027401        82.3798 
 1413   0.0000       3.029483        82.4364 
 1414   0.0000       3.030458        82.4630 
 1415   0.0000       3.035361        82.5964 
 1416   0.0000       3.037379        82.6513 
 1417   0.0000       3.042211        82.7828 
 1418   0.0000       3.045101        82.8614 
 1419   0.0000       3.048106        82.9432 
 1420   0.0000       3.049317        82.9761 
 1421   0.0000       3.051450        83.0342 
 1422   0.0000       3.055133        83.1344 
 1423   0.0000       3.056200        83.1634 
 1424   0.0000       3.061889        83.3182 
 1425   0.0000       3.063431        83.3602 
 1426   0.0000       3.064746        83.3960 
 1427   0.0000       3.067013        83.4577 
 1428   0.0000       3.070635        83.5562 
 1429   0.0000       3.073846        83.6436 
 1430   0.0000       3.076154        83.7064 
 1431   0.0000       3.077874        83.7532 
 1432   0.0000       3.079373        83.7940 
 1433   0.0000       3.081403        83.8492 
 1434   0.0000       3.085371        83.9572 
 1435   0.0000       3.090854        84.1064 
 1436   0.0000       3.093297        84.1729 
 1437   0.0000       3.094357        84.2017 
 1438   0.0000       3.097156        84.2779 
 1439   0.0000       3.100116        84.3584 
 1440   0.0000       3.104778        84.4853 
 1441   0.0000       3.108261        84.5801 
 1442   0.0000       3.111324        84.6634 
 1443   0.0000       3.114220        84.7422 
 1444   0.0000       3.117564        84.8332 
 1445   0.0000       3.120245        84.9062 
 1446   0.0000       3.122574        84.9696 
 1447   0.0000       3.124355        85.0180 
 1448   0.0000       3.128244        85.1238 
 1449   0.0000       3.130036        85.1726 
 1450   0.0000       3.132732        85.2460 
 1451   0.0000       3.134796        85.3021 
 1452   0.0000       3.139867        85.4401 
 1453   0.0000       3.141342        85.4803 
 1454   0.0000       3.145945        85.6055 
 1455   0.0000       3.147236        85.6407 
 1456   0.0000       3.151190        85.7482 
 1457   0.0000       3.151308        85.7515 
 1458   0.0000       3.156320        85.8878 
 1459   0.0000       3.159623        85.9777 
 1460   0.0000       3.160780        86.0092 
 1461   0.0000       3.164112        86.0999 
 1462   0.0000       3.168648        86.2233 
 1463   0.0000       3.170662        86.2781 
 1464   0.0000       3.173285        86.3495 
 1465   0.0000       3.176121        86.4266 
 1466   0.0000       3.178918        86.5028 
 1467   0.0000       3.179692        86.5238 
 1468   0.0000       3.186342        86.7048 
 1469   0.0000       3.187515        86.7367 
 1470   0.0000       3.192950        86.8846 
 1471   0.0000       3.195108        86.9433 
 1472   0.0000       3.195419        86.9518 
 1473   0.0000       3.200111        87.0795 
 1474   0.0000       3.204028        87.1860 
 1475   0.0000       3.210474        87.3614 
 1476   0.0000       3.211166        87.3803 
 1477   0.0000       3.212211        87.4087 
 1478   0.0000       3.218016        87.5667 
 1479   0.0000       3.218897        87.5906 
 1480   0.0000       3.221177        87.6527 
 1481   0.0000       3.228122        87.8417 
 1482   0.0000       3.229784        87.8869 
 1483   0.0000       3.230537        87.9074 
 1484   0.0000       3.235021        88.0294 
 1485   0.0000       3.238949        88.1363 
 1486   0.0000       3.239795        88.1593 
 1487   0.0000       3.244117        88.2769 
 1488   0.0000       3.247330        88.3643 
 1489   0.0000       3.249780        88.4310 
 1490   0.0000       3.252941        88.5170 
 1491   0.0000       3.258359        88.6645 
 1492   0.0000       3.261401        88.7472 
 1493   0.0000       3.262831        88.7862 
 1494   0.0000       3.264980        88.8446 
 1495   0.0000       3.269868        88.9776 
 1496   0.0000       3.271145        89.0124 
 1497   0.0000       3.272282        89.0433 
 1498   0.0000       3.282938        89.3333 
 1499   0.0000       3.287297        89.4519 
 1500   0.0000       3.291108        89.5556 
 1501   0.0000       3.291572        89.5682 
 1502   0.0000       3.292423        89.5914 
 1503   0.0000       3.294001        89.6343 
 1504   0.0000       3.296604        89.7052 
 1505   0.0000       3.303122        89.8825 
 1506   0.0000       3.308490        90.0286 
 1507   0.0000       3.309539        90.0571 
 1508   0.0000       3.311904        90.1215 
 1509   0.0000       3.315926        90.2309 
 1510   0.0000       3.317590        90.2762 
 1511   0.0000       3.318578        90.3031 
 1512   0.0000       3.321826        90.3915 
 1513   0.0000       3.324259        90.4577 
 1514   0.0000       3.330822        90.6363 
 1515   0.0000       3.333931        90.7209 
 1516   0.0000       3.336435        90.7890 
 1517   0.0000       3.341395        90.9240 
 1518   0.0000       3.343954        90.9936 
 1519   0.0000       3.350619        91.1750 
 1520   0.0000       3.351427        91.1970 
 1521   0.0000       3.353046        91.2410 
 1522   0.0000       3.355442        91.3062 
 1523   0.0000       3.358783        91.3971 
 1524   0.0000       3.363900        91.5364 
 1525   0.0000       3.368272        91.6553 
 1526   0.0000       3.375517        91.8525 
 1527   0.0000       3.376362        91.8755 
 1528   0.0000       3.378781        91.9413 
 1529   0.0000       3.381561        92.0170 
 1530   0.0000       3.384434        92.0951 
 1531   0.0000       3.389043        92.2205 
 1532   0.0000       3.391928        92.2991 
 1533   0.0000       3.394073        92.3574 
 1534   0.0000       3.396831        92.4325 
 1535   0.0000       3.399825        92.5140 
 1536   0.0000       3.401959        92.5720 
 1537   0.0000       3.408680        92.7549 
 1538   0.0000       3.409175        92.7684 
 1539   0.0000       3.411979        92.8447 
 1540   0.0000       3.414071        92.9016 
 1541   0.0000       3.420683        93.0815 
 1542   0.0000       3.423481        93.1577 
 1543   0.0000       3.426489        93.2395 
 1544   0.0000       3.431856        93.3855 
 1545   0.0000       3.435677        93.4895 
 1546   0.0000       3.438395        93.5635 
 1547   0.0000       3.439772        93.6010 
 1548   0.0000       3.442435        93.6734 
 1549   0.0000       3.445501        93.7569 
 1550   0.0000       3.448199        93.8303 
 1551   0.0000       3.453854        93.9842 
 1552   0.0000       3.454510        94.0020 
 1553   0.0000       3.457826        94.0922 
 1554   0.0000       3.460723        94.1711 
 1555   0.0000       3.461008        94.1788 
 1556   0.0000       3.466713        94.3341 
 1557   0.0000       3.467433        94.3536 
 1558   0.0000       3.470832        94.4462 
 1559   0.0000       3.473310        94.5136 
 1560   0.0000       3.475670        94.5778 
 1561   0.0000       3.476731        94.6067 
 1562   0.0000       3.480421        94.7071 
 1563   0.0000       3.484431        94.8162 
 1564   0.0000       3.486651        94.8766 
 1565   0.0000       3.488387        94.9238 
 1566   0.0000       3.489117        94.9437 
 1567   0.0000       3.494709        95.0959 
 1568   0.0000       3.498688        95.2041 
 1569   0.0000       3.499927        95.2379 
 1570   0.0000       3.501835        95.2898 
 1571   0.0000       3.504254        95.3556 
 1572   0.0000       3.506667        95.4213 
 1573   0.0000       3.509929        95.5100 
 1574   0.0000       3.512755        95.5869 
 1575   0.0000       3.518088        95.7320 
 1576   0.0000       3.523142        95.8696 
 1577   0.0000       3.524762        95.9136 
 1578   0.0000       3.526304        95.9556 
 1579   0.0000       3.527816        95.9967 
 1580   0.0000       3.530193        96.0614 
 1581   0.0000       3.532461        96.1232 
 1582   0.0000       3.536763        96.2402 
 1583   0.0000       3.540032        96.3292 
 1584   0.0000       3.541343        96.3648 
 1585   0.0000       3.544092        96.4396 
 1586   0.0000       3.547572        96.5343 
 1587   0.0000       3.548510        96.5599 
 1588   0.0000       3.550692        96.6192 
 1589   0.0000       3.552384        96.6653 
 1590   0.0000       3.556995        96.7907 
 1591   0.0000       3.559897        96.8697 
 1592   0.0000       3.562262        96.9341 
 1593   0.0000       3.567001        97.0630 
 1594   0.0000       3.568346        97.0996 
 1595   0.0000       3.572109        97.2020 
 1596   0.0000       3.574120        97.2567 
 1597   0.0000       3.576215        97.3138 
 1598   0.0000       3.577063        97.3368 
 1599   0.0000       3.578513        97.3763 
 1600   0.0000       3.584033        97.5265 
 1601   0.0000       3.587820        97.6295 
 1602   0.0000       3.591078        97.7182 
 1603   0.0000       3.595134        97.8286 
 1604   0.0000       3.597121        97.8827 
 1605   0.0000       3.597965        97.9056 
 1606   0.0000       3.599747        97.9541 
 1607   0.0000       3.601287        97.9960 
 1608   0.0000       3.603251        98.0494 
 1609   0.0000       3.607057        98.1530 
 1610   0.0000       3.612791        98.3090 
 1611   0.0000       3.617198        98.4290 
 1612   0.0000       3.620524        98.5195 
 1613   0.0000       3.623871        98.6105 
 1614   0.0000       3.630825        98.7998 
 1615   0.0000       3.632911        98.8565 
 1616   0.0000       3.634710        98.9055 
 1617   0.0000       3.636446        98.9527 
 1618   0.0000       3.639271        99.0296 
 1619   0.0000       3.642554        99.1189 
 1620   0.0000       3.643913        99.1559 
 1621   0.0000       3.645936        99.2110 
 1622   0.0000       3.647715        99.2594 
 1623   0.0000       3.649923        99.3195 
 1624   0.0000       3.650970        99.3480 
 1625   0.0000       3.653389        99.4138 
 1626   0.0000       3.655408        99.4687 
 1627   0.0000       3.662217        99.6540 
 1628   0.0000       3.674285        99.9824 
 1629   0.0000       3.677417       100.0676 
 1630   0.0000       3.680009       100.1381 
 1631   0.0000       3.681175       100.1699 
 1632   0.0000       3.682525       100.2066 
 1633   0.0000       3.685181       100.2789 
 1634   0.0000       3.688645       100.3731 
 1635   0.0000       3.691021       100.4378 
 1636   0.0000       3.693574       100.5073 
 1637   0.0000       3.701612       100.7260 
 1638   0.0000       3.702528       100.7509 
 1639   0.0000       3.705584       100.8341 
 1640   0.0000       3.712018       101.0092 
 1641   0.0000       3.713778       101.0570 
 1642   0.0000       3.716292       101.1254 
 1643   0.0000       3.718046       101.1732 
 1644   0.0000       3.723705       101.3272 
 1645   0.0000       3.727978       101.4434 
 1646   0.0000       3.731029       101.5265 
 1647   0.0000       3.733296       101.5882 
 1648   0.0000       3.736902       101.6863 
 1649   0.0000       3.741700       101.8168 
 1650   0.0000       3.743835       101.8749 
 1651   0.0000       3.745894       101.9310 
 1652   0.0000       3.751970       102.0963 
 1653   0.0000       3.752824       102.1195 
 1654   0.0000       3.756137       102.2097 
 1655   0.0000       3.763333       102.4055 
 1656   0.0000       3.767372       102.5154 
 1657   0.0000       3.770826       102.6094 
 1658   0.0000       3.772374       102.6515 
 1659   0.0000       3.775046       102.7242 
 1660   0.0000       3.777570       102.7929 
 1661   0.0000       3.780522       102.8732 
 1662   0.0000       3.783876       102.9645 
 1663   0.0000       3.785956       103.0211 
 1664   0.0000       3.790710       103.1505 
 1665   0.0000       3.796728       103.3142 
 1666   0.0000       3.800735       103.4233 
 1667   0.0000       3.804832       103.5347 
 1668   0.0000       3.807471       103.6066 
 1669   0.0000       3.810232       103.6817 
 1670   0.0000       3.815854       103.8347 
 1671   0.0000       3.818990       103.9200 
 1672   0.0000       3.822684       104.0205 
 1673   0.0000       3.828233       104.1715 
 1674   0.0000       3.830892       104.2439 
 1675   0.0000       3.833758       104.3219 
 1676   0.0000       3.835713       104.3751 
 1677   0.0000       3.842353       104.5557 
 1678   0.0000       3.844014       104.6009 
 1679   0.0000       3.851535       104.8056 
 1680   0.0000       3.852660       104.8362 
 1681   0.0000       3.858649       104.9992 
 1682   0.0000       3.863952       105.1435 
 1683   0.0000       3.865620       105.1889 
 1684   0.0000       3.868932       105.2790 
 1685   0.0000       3.871810       105.3573 
 1686   0.0000       3.875336       105.4532 
 1687   0.0000       3.877054       105.5000 
 1688   0.0000       3.881911       105.6322 
 1689   0.0000       3.887044       105.7718 
 1690   0.0000       3.888203       105.8034 
 1691   0.0000       3.896266       106.0228 
 1692   0.0000       3.904944       106.2589 
 1693   0.0000       3.907389       106.3255 
 1694   0.0000       3.913088       106.4805 
 1695   0.0000       3.918161       106.6186 
 1696   0.0000       3.919724       106.6611 
 1697   0.0000       3.922765       106.7439 
 1698   0.0000       3.925236       106.8111 
 1699   0.0000       3.928983       106.9131 
 1700   0.0000       3.931403       106.9789 
 1701   0.0000       3.938487       107.1717 
 1702   0.0000       3.939312       107.1941 
 1703   0.0000       3.945714       107.3683 
 1704   0.0000       3.947866       107.4269 
 1705   0.0000       3.950271       107.4923 
 1706   0.0000       3.953637       107.5839 
 1707   0.0000       3.959014       107.7302 
 1708   0.0000       3.961732       107.8042 
 1709   0.0000       3.965433       107.9049 
 1710   0.0000       3.967652       107.9653 
 1711   0.0000       3.968192       107.9800 
 1712   0.0000       3.973079       108.1130 
 1713   0.0000       3.973871       108.1345 
 1714   0.0000       3.975173       108.1700 
 1715   0.0000       3.980798       108.3230 
 1716   0.0000       3.985600       108.4537 
 1717   0.0000       3.989612       108.5629 
 1718   0.0000       3.995299       108.7176 
 1719   0.0000       3.997199       108.7693 
 1720   0.0000       3.999446       108.8304 
 1721   0.0000       4.006031       109.0096 
 1722   0.0000       4.013257       109.2063 
 1723   0.0000       4.016700       109.3000 
 1724   0.0000       4.017524       109.3224 
 1725   0.0000       4.021966       109.4432 
 1726   0.0000       4.025025       109.5265 
 1727   0.0000       4.028714       109.6269 
 1728   0.0000       4.031726       109.7088 
 1729   0.0000       4.034043       109.7719 
 1730   0.0000       4.037969       109.8787 
 1731   0.0000       4.041983       109.9879 
 1732   0.0000       4.042654       110.0062 
 1733   0.0000       4.044396       110.0536 
 1734   0.0000       4.050928       110.2314 
 1735   0.0000       4.057725       110.4163 
 1736   0.0000       4.061615       110.5222 
 1737   0.0000       4.066198       110.6469 
 1738   0.0000       4.070348       110.7598 
 1739   0.0000       4.072407       110.8158 
 1740   0.0000       4.075390       110.8970 
 1741   0.0000       4.078342       110.9773 
 1742   0.0000       4.082373       111.0870 
 1743   0.0000       4.083376       111.1143 
 1744   0.0000       4.088508       111.2540 
 1745   0.0000       4.096218       111.4637 
 1746   0.0000       4.100818       111.5889 
 1747   0.0000       4.101864       111.6174 
 1748   0.0000       4.105229       111.7090 
 1749   0.0000       4.111827       111.8885 
 1750   0.0000       4.118260       112.0635 
 1751   0.0000       4.123631       112.2097 
 1752   0.0000       4.125601       112.2633 
 1753   0.0000       4.127160       112.3057 
 1754   0.0000       4.131318       112.4189 
 1755   0.0000       4.132378       112.4477 
 1756   0.0000       4.137415       112.5848 
 1757   0.0000       4.140275       112.6626 
 1758   0.0000       4.146389       112.8290 
 1759   0.0000       4.152408       112.9928 
 1760   0.0000       4.153631       113.0260 
 1761   0.0000       4.155393       113.0740 
 1762   0.0000       4.158644       113.1624 
 1763   0.0000       4.168198       113.4224 
 1764   0.0000       4.172175       113.5307 
 1765   0.0000       4.177538       113.6766 
 1766   0.0000       4.179185       113.7214 
 1767   0.0000       4.182611       113.8146 
 1768   0.0000       4.186478       113.9199 
 1769   0.0000       4.188730       113.9811 
 1770   0.0000       4.196032       114.1798 
 1771   0.0000       4.199125       114.2640 
 1772   0.0000       4.202266       114.3495 
 1773   0.0000       4.208164       114.5100 
 1774   0.0000       4.211500       114.6007 
 1775   0.0000       4.220116       114.8352 
 1776   0.0000       4.225507       114.9819 
 1777   0.0000       4.231493       115.1448 
 1778   0.0000       4.237418       115.3060 
 1779   0.0000       4.240556       115.3914 
 1780   0.0000       4.244577       115.5008 
 1781   0.0000       4.249058       115.6227 
 1782   0.0000       4.251432       115.6873 
 1783   0.0000       4.255680       115.8029 
 1784   0.0000       4.263605       116.0186 
 1785   0.0000       4.268865       116.1617 
 1786   0.0000       4.273930       116.2996 
 1787   0.0000       4.275185       116.3337 
 1788   0.0000       4.279555       116.4526 
 1789   0.0000       4.281904       116.5165 
 1790   0.0000       4.288721       116.7020 
 1791   0.0000       4.293455       116.8309 
 1792   0.0000       4.304414       117.1291 
 1793   0.0000       4.306327       117.1811 
 1794   0.0000       4.311034       117.3092 
 1795   0.0000       4.321125       117.5838 
 1796   0.0000       4.334163       117.9386 
 1797   0.0000       4.337225       118.0219 
 1798   0.0000       4.340953       118.1233 
 1799   0.0000       4.344765       118.2271 
 1800   0.0000       4.352743       118.4442 
 1801   0.0000       4.361414       118.6801 
 1802   0.0000       4.367208       118.8378 
 1803   0.0000       4.373504       119.0091 
 1804   0.0000       4.378782       119.1527 
 1805   0.0000       4.388967       119.4299 
 1806   0.0000       4.392918       119.5374 
 1807   0.0000       4.394854       119.5900 
 1808   0.0000       4.401203       119.7628 
 1809   0.0000       4.404921       119.8640 
 1810   0.0000       4.411490       120.0428 
 1811   0.0000       4.413130       120.0874 
 1812   0.0000       4.420614       120.2910 
 1813   0.0000       4.430404       120.5574 
 1814   0.0000       4.439439       120.8033 
 1815   0.0000       4.441224       120.8518 
 1816   0.0000       4.455471       121.2395 
 1817   0.0000       4.458220       121.3143 
 1818   0.0000       4.471273       121.6695 
 1819   0.0000       4.475403       121.7819 
 1820   0.0000       4.482511       121.9753 
 1821   0.0000       4.490928       122.2044 
 1822   0.0000       4.491444       122.2184 
 1823   0.0000       4.496187       122.3475 
 1824   0.0000       4.500633       122.4684 
 1825   0.0000       4.506488       122.6278 
 1826   0.0000       4.515674       122.8777 
 1827   0.0000       4.520669       123.0137 
 1828   0.0000       4.523087       123.0794 
 1829   0.0000       4.534780       123.3976 
 1830   0.0000       4.538141       123.4891 
 1831   0.0000       4.545556       123.6909 
 1832   0.0000       4.551436       123.8509 
 1833   0.0000       4.560492       124.0973 
 1834   0.0000       4.568523       124.3158 
 1835   0.0000       4.574681       124.4834 
 1836   0.0000       4.578025       124.5744 
 1837   0.0000       4.582731       124.7025 
 1838   0.0000       4.594897       125.0335 
 1839   0.0000       4.598013       125.1183 
 1840   0.0000       4.602173       125.2315 
 1841   0.0000       4.611345       125.4811 
 1842   0.0000       4.613478       125.5391 
 1843   0.0000       4.618507       125.6760 
 1844   0.0000       4.620309       125.7250 
 1845   0.0000       4.626973       125.9063 
 1846   0.0000       4.633081       126.0725 
 1847   0.0000       4.642741       126.3354 
 1848   0.0000       4.645457       126.4093 
 1849   0.0000       4.649900       126.5302 
 1850   0.0000       4.662409       126.8706 
 1851   0.0000       4.667170       127.0001 
 1852   0.0000       4.670476       127.0901 
 1853   0.0000       4.676900       127.2649 
 1854   0.0000       4.683507       127.4447 
 1855   0.0000       4.687888       127.5639 
 1856   0.0000       4.690891       127.6456 
 1857   0.0000       4.699111       127.8693 
 1858   0.0000       4.707141       128.0878 
 1859   0.0000       4.709546       128.1533 
 1860   0.0000       4.713439       128.2592 
 1861   0.0000       4.728687       128.6741 
 1862   0.0000       4.733999       128.8186 
 1863   0.0000       4.742118       129.0396 
 1864   0.0000       4.750398       129.2649 
 1865   0.0000       4.751868       129.3049 
 1866   0.0000       4.756578       129.4331 
 1867   0.0000       4.768098       129.7465 
 1868   0.0000       4.773879       129.9039 
 1869   0.0000       4.782234       130.1312 
 1870   0.0000       4.783061       130.1537 
 1871   0.0000       4.795815       130.5008 
 1872   0.0000       4.799213       130.5932 
 1873   0.0000       4.802030       130.6699 
 1874   0.0000       4.810296       130.8948 
 1875   0.0000       4.823752       131.2610 
 1876   0.0000       4.828321       131.3853 
 1877   0.0000       4.830694       131.4499 
 1878   0.0000       4.836348       131.6037 
 1879   0.0000       4.839303       131.6841 
 1880   0.0000       4.848443       131.9328 
 1881   0.0000       4.855290       132.1192 
 1882   0.0000       4.858281       132.2005 
 1883   0.0000       4.859564       132.2354 
 1884   0.0000       4.866456       132.4230 
 1885   0.0000       4.870500       132.5330 
 1886   0.0000       4.874818       132.6505 
 1887   0.0000       4.888019       133.0097 
 1888   0.0000       4.892246       133.1248 
 1889   0.0000       4.895464       133.2123 
 1890   0.0000       4.902341       133.3995 
 1891   0.0000       4.912823       133.6847 
 1892   0.0000       4.917288       133.8062 
 1893   0.0000       4.923044       133.9628 
 1894   0.0000       4.926155       134.0475 
 1895   0.0000       4.929600       134.1412 
 1896   0.0000       4.935663       134.3062 
 1897   0.0000       4.941878       134.4753 
 1898   0.0000       4.948499       134.6555 
 1899   0.0000       4.958087       134.9164 
 1900   0.0000       4.963355       135.0597 
 1901   0.0000       4.970473       135.2534 
 1902   0.0000       4.973979       135.3488 
 1903   0.0000       4.979556       135.5006 
 1904   0.0000       4.982377       135.5774 
 1905   0.0000       4.983358       135.6041 
 1906   0.0000       4.992256       135.8462 
 1907   0.0000       4.998381       136.0129 
 1908   0.0000       5.002074       136.1133 
 1909   0.0000       5.007416       136.2587 
 1910   0.0000       5.015075       136.4671 
 1911   0.0000       5.018074       136.5487 
 1912   0.0000       5.022618       136.6724 
 1913   0.0000       5.026293       136.7724 
 1914   0.0000       5.034942       137.0077 
 1915   0.0000       5.038196       137.0963 
 1916   0.0000       5.049125       137.3937 
 1917   0.0000       5.050165       137.4220 
 1918   0.0000       5.054086       137.5287 
 1919   0.0000       5.057609       137.6245 
 1920   0.0000       5.060035       137.6906 
 1921   0.0000       5.064948       137.8242 
 1922   0.0000       5.068785       137.9287 
 1923   0.0000       5.080837       138.2566 
 1924   0.0000       5.083523       138.3297 
 1925   0.0000       5.090497       138.5195 
 1926   0.0000       5.095430       138.6537 
 1927   0.0000       5.105136       138.9178 
 1928   0.0000       5.113254       139.1387 
 1929   0.0000       5.115348       139.1957 
 1930   0.0000       5.121591       139.3656 
 1931   0.0000       5.128451       139.5522 
 1932   0.0000       5.130169       139.5990 
 1933   0.0000       5.136125       139.7611 
 1934   0.0000       5.136989       139.7846 
 1935   0.0000       5.146198       140.0352 
 1936   0.0000       5.150219       140.1446 
 1937   0.0000       5.155571       140.2902 
 1938   0.0000       5.164510       140.5335 
 1939   0.0000       5.165857       140.5701 
 1940   0.0000       5.167126       140.6047 
 1941   0.0000       5.175875       140.8427 
 1942   0.0000       5.179329       140.9367 
 1943   0.0000       5.184202       141.0693 
 1944   0.0000       5.187372       141.1556 
 1945   0.0000       5.190021       141.2277 
 1946   0.0000       5.190618       141.2439 
 1947   0.0000       5.200050       141.5005 
 1948   0.0000       5.202276       141.5611 
 1949   0.0000       5.206857       141.6858 
 1950   0.0000       5.213581       141.8687 
 1951   0.0000       5.216821       141.9569 
 1952   0.0000       5.222368       142.1079 
 1953   0.0000       5.223726       142.1448 
 1954   0.0000       5.229829       142.3109 
 1955   0.0000       5.236990       142.5057 
 1956   0.0000       5.238002       142.5333 
 1957   0.0000       5.241181       142.6198 
 1958   0.0000       5.244530       142.7109 
 1959   0.0000       5.246590       142.7670 
 1960   0.0000       5.253491       142.9548 
 1961   0.0000       5.256335       143.0321 
 1962   0.0000       5.260989       143.1588 
 1963   0.0000       5.265219       143.2739 
 1964   0.0000       5.267290       143.3302 
 1965   0.0000       5.270791       143.4255 
 1966   0.0000       5.277833       143.6171 
 1967   0.0000       5.280863       143.6996 
 1968   0.0000       5.282775       143.7516 
 1969   0.0000       5.285718       143.8317 
 1970   0.0000       5.289766       143.9418 
 1971   0.0000       5.292954       144.0286 
 1972   0.0000       5.298002       144.1660 
 1973   0.0000       5.301427       144.2592 
 1974   0.0000       5.306550       144.3986 
 1975   0.0000       5.311817       144.5419 
 1976   0.0000       5.313582       144.5899 
 1977   0.0000       5.318935       144.7356 
 1978   0.0000       5.325624       144.9176 
 1979   0.0000       5.327412       144.9663 
 1980   0.0000       5.331440       145.0759 
 1981   0.0000       5.334968       145.1719 
 1982   0.0000       5.341909       145.3607 
 1983   0.0000       5.342563       145.3785 
 1984   0.0000       5.349045       145.5549 
 1985   0.0000       5.354409       145.7009 
 1986   0.0000       5.357316       145.7800 
 1987   0.0000       5.361274       145.8877 
 1988   0.0000       5.364195       145.9672 
 1989   0.0000       5.367923       146.0686 
 1990   0.0000       5.374239       146.2405 
 1991   0.0000       5.379121       146.3733 
 1992   0.0000       5.382884       146.4757 
 1993   0.0000       5.387732       146.6076 
 1994   0.0000       5.391746       146.7169 
 1995   0.0000       5.394442       146.7902 
 1996   0.0000       5.395800       146.8272 
 1997   0.0000       5.402069       146.9978 
 1998   0.0000       5.411597       147.2570 
 1999   0.0000       5.414728       147.3422 
 2000   0.0000       5.419543       147.4732 
 2001   0.0000       5.420095       147.4883 
 2002   0.0000       5.424074       147.5966 
 2003   0.0000       5.430640       147.7752 
 2004   0.0000       5.432987       147.8391 
 2005   0.0000       5.435395       147.9046 
 2006   0.0000       5.441818       148.0794 
 2007   0.0000       5.444370       148.1488 
 2008   0.0000       5.452756       148.3770 
 2009   0.0000       5.453740       148.4038 
 2010   0.0000       5.461125       148.6048 
 2011   0.0000       5.461966       148.6276 
 2012   0.0000       5.466792       148.7590 
 2013   0.0000       5.469117       148.8222 
 2014   0.0000       5.472807       148.9226 
 2015   0.0000       5.476631       149.0267 
 2016   0.0000       5.483577       149.2157 
 2017   0.0000       5.489483       149.3764 
 2018   0.0000       5.491008       149.4179 
 2019   0.0000       5.495703       149.5457 
 2020   0.0000       5.500519       149.6767 
 2021   0.0000       5.507183       149.8581 
 2022   0.0000       5.511264       149.9691 
 2023   0.0000       5.513995       150.0434 
 2024   0.0000       5.516372       150.1081 
 2025   0.0000       5.518908       150.1771 
 2026   0.0000       5.522158       150.2656 
 2027   0.0000       5.529363       150.4616 
 2028   0.0000       5.532880       150.5573 
 2029   0.0000       5.534106       150.5907 
 2030   0.0000       5.542741       150.8257 
 2031   0.0000       5.548247       150.9755 
 2032   0.0000       5.551276       151.0579 
 2033   0.0000       5.553852       151.1280 
 2034   0.0000       5.554950       151.1579 
 2035   0.0000       5.557321       151.2224 
 2036   0.0000       5.561243       151.3291 
 2037   0.0000       5.564788       151.4256 
 2038   0.0000       5.568757       151.5336 
 2039   0.0000       5.570110       151.5704 
 2040   0.0000       5.575015       151.7039 
 2041   0.0000       5.577799       151.7796 
 2042   0.0000       5.579395       151.8231 
 2043   0.0000       5.580740       151.8596 
 2044   0.0000       5.585682       151.9941 
 2045   0.0000       5.590958       152.1377 
 2046   0.0000       5.593243       152.1999 
 2047   0.0000       5.595791       152.2692 
 2048   0.0000       5.600021       152.3843 
 2049   0.0000       5.601590       152.4270 
 2050   0.0000       5.605099       152.5225 
 2051   0.0000       5.609891       152.6529 
 2052   0.0000       5.612949       152.7361 
 2053   0.0000       5.617235       152.8527 
 2054   0.0000       5.619800       152.9225 
 2055   0.0000       5.622043       152.9836 
 2056   0.0000       5.623758       153.0302 
 2057   0.0000       5.626415       153.1025 
 2058   0.0000       5.627623       153.1354 
 2059   0.0000       5.630279       153.2077 
 2060   0.0000       5.633948       153.3075 
 2061   0.0000       5.639051       153.4464 
 2062   0.0000       5.640343       153.4815 
 2063   0.0000       5.646457       153.6479 
 2064   0.0000       5.647197       153.6681 
 2065   0.0000       5.651234       153.7779 
 2066   0.0000       5.653204       153.8315 
 2067   0.0000       5.657557       153.9500 
 2068   0.0000       5.667518       154.2210 
 2069   0.0000       5.669688       154.2801 
 2070   0.0000       5.671920       154.3408 
 2071   0.0000       5.676121       154.4551 
 2072   0.0000       5.680931       154.5860 
 2073   0.0000       5.682424       154.6266 
 2074   0.0000       5.684915       154.6944 
 2075   0.0000       5.687766       154.7720 
 2076   0.0000       5.692352       154.8968 
 2077   0.0000       5.695268       154.9761 
 2078   0.0000       5.699782       155.0990 
 2079   0.0000       5.701116       155.1353 
 2080   0.0000       5.704502       155.2274 
 2081   0.0000       5.707748       155.3157 
 2082   0.0000       5.709539       155.3644 
 2083   0.0000       5.712717       155.4509 
 2084   0.0000       5.715678       155.5315 
 2085   0.0000       5.722820       155.7258 
 2086   0.0000       5.726154       155.8166 
 2087   0.0000       5.727570       155.8551 
 2088   0.0000       5.730296       155.9293 
 2089   0.0000       5.733345       156.0122 
 2090   0.0000       5.743113       156.2781 
 2091   0.0000       5.743501       156.2886 
 2092   0.0000       5.749994       156.4653 
 2093   0.0000       5.753901       156.5716 
 2094   0.0000       5.755414       156.6128 
 2095   0.0000       5.756701       156.6478 
 2096   0.0000       5.763390       156.8298 
 2097   0.0000       5.770294       157.0177 
 2098   0.0000       5.770729       157.0295 
 2099   0.0000       5.776299       157.1811 
 2100   0.0000       5.784045       157.3919 
 2101   0.0000       5.786689       157.4638 
 2102   0.0000       5.793106       157.6384 
 2103   0.0000       5.795467       157.7027 
 2104   0.0000       5.798699       157.7906 
 2105   0.0000       5.806374       157.9995 
 2106   0.0000       5.809405       158.0820 
 2107   0.0000       5.811780       158.1466 
 2108   0.0000       5.813597       158.1960 
 2109   0.0000       5.817354       158.2982 
 2110   0.0000       5.821979       158.4241 
 2111   0.0000       5.828168       158.5925 
 2112   0.0000       5.830481       158.6554 
 2113   0.0000       5.838727       158.8798 
 2114   0.0000       5.840177       158.9193 
 2115   0.0000       5.842487       158.9821 
 2116   0.0000       5.845627       159.0676 
 2117   0.0000       5.851967       159.2401 
 2118   0.0000       5.854055       159.2969 
 2119   0.0000       5.859398       159.4423 
 2120   0.0000       5.862140       159.5169 
 2121   0.0000       5.864841       159.5904 
 2122   0.0000       5.867195       159.6545 
 2123   0.0000       5.869289       159.7115 
 2124   0.0000       5.873477       159.8254 
 2125   0.0000       5.875602       159.8833 
 2126   0.0000       5.880201       160.0084 
 2127   0.0000       5.883585       160.1005 
 2128   0.0000       5.887143       160.1973 
 2129   0.0000       5.893384       160.3671 
 2130   0.0000       5.894027       160.3846 
 2131   0.0000       5.897351       160.4751 
 2132   0.0000       5.899771       160.5409 
 2133   0.0000       5.906496       160.7239 
 2134   0.0000       5.908309       160.7733 
 2135   0.0000       5.910645       160.8368 
 2136   0.0000       5.911250       160.8533 
 2137   0.0000       5.913729       160.9208 
 2138   0.0000       5.917263       161.0169 
 2139   0.0000       5.923096       161.1756 
 2140   0.0000       5.924937       161.2257 
 2141   0.0000       5.926719       161.2742 
 2142   0.0000       5.929104       161.3391 
 2143   0.0000       5.931412       161.4019 
 2144   0.0000       5.936234       161.5331 
 2145   0.0000       5.938301       161.5894 
 2146   0.0000       5.939477       161.6214 
 2147   0.0000       5.941978       161.6894 
 2148   0.0000       5.943970       161.7436 
 2149   0.0000       5.945428       161.7833 
 2150   0.0000       5.949967       161.9068 
 2151   0.0000       5.951335       161.9441 
 2152   0.0000       5.955560       162.0590 
 2153   0.0000       5.958472       162.1383 
 2154   0.0000       5.962122       162.2376 
 2155   0.0000       5.964825       162.3111 
 2156   0.0000       5.965537       162.3305 
 2157   0.0000       5.969612       162.4414 
 2158   0.0000       5.971292       162.4871 
 2159   0.0000       5.972565       162.5218 
 2160   0.0000       5.976052       162.6166 
 2161   0.0000       5.977890       162.6667 
 2162   0.0000       5.983035       162.8067 
 2163   0.0000       5.985929       162.8854 
 2164   0.0000       5.986720       162.9069 
 2165   0.0000       5.989991       162.9959 
 2166   0.0000       5.992968       163.0770 
 2167   0.0000       5.996502       163.1731 
 2168   0.0000       5.997945       163.2124 
 2169   0.0000       5.999284       163.2488 
 2170   0.0000       6.002561       163.3380 
 2171   0.0000       6.003550       163.3649 
 2172   0.0000       6.007913       163.4836 
 2173   0.0000       6.009393       163.5239 
 2174   0.0000       6.013799       163.6438 
 2175   0.0000       6.017532       163.7454 
 2176   0.0000       6.018737       163.7782 
 2177   0.0000       6.020399       163.8234 
 2178   0.0000       6.022424       163.8785 
 2179   0.0000       6.027327       164.0119 
 2180   0.0000       6.030362       164.0945 
 2181   0.0000       6.032440       164.1510 
 2182   0.0000       6.036560       164.2632 
 2183   0.0000       6.038445       164.3144 
 2184   0.0000       6.039252       164.3364 
 2185   0.0000       6.042912       164.4360 
 2186   0.0000       6.044941       164.4912 
 2187   0.0000       6.047479       164.5603 
 2188   0.0000       6.048585       164.5904 
 2189   0.0000       6.051246       164.6628 
 2190   0.0000       6.052600       164.6996 
 2191   0.0000       6.055830       164.7875 
 2192   0.0000       6.059292       164.8817 
 2193   0.0000       6.060802       164.9228 
 2194   0.0000       6.066376       165.0745 
 2195   0.0000       6.067484       165.1046 
 2196   0.0000       6.071769       165.2212 
 2197   0.0000       6.074135       165.2856 
 2198   0.0000       6.075619       165.3260 
 2199   0.0000       6.079661       165.4360 
 2200   0.0000       6.080660       165.4632 
 2201   0.0000       6.082603       165.5160 
 2202   0.0000       6.085425       165.5928 
 2203   0.0000       6.086564       165.6238 
 2204   0.0000       6.090111       165.7203 
 2205   0.0000       6.090568       165.7328 
 2206   0.0000       6.093745       165.8192 
 2207   0.0000       6.095683       165.8720 
 2208   0.0000       6.097113       165.9109 
 2209   0.0000       6.102672       166.0622 
 2210   0.0000       6.103482       166.0842 
 2211   0.0000       6.105087       166.1279 
 2212   0.0000       6.108208       166.2128 
 2213   0.0000       6.111239       166.2953 
 2214   0.0000       6.114712       166.3898 
 2215   0.0000       6.116780       166.4460 
 2216   0.0000       6.118516       166.4933 
 2217   0.0000       6.121294       166.5689 
 2218   0.0000       6.123059       166.6169 
 2219   0.0000       6.124681       166.6610 
 2220   0.0000       6.130056       166.8073 
 2221   0.0000       6.132868       166.8838 
 2222   0.0000       6.134794       166.9362 
 2223   0.0000       6.138001       167.0235 
 2224   0.0000       6.139139       167.0545 
 2225   0.0000       6.142878       167.1562 
 2226   0.0000       6.145129       167.2175 
 2227   0.0000       6.146762       167.2619 
 2228   0.0000       6.151236       167.3836 
 2229   0.0000       6.153746       167.4519 
 2230   0.0000       6.157787       167.5619 
 2231   0.0000       6.159470       167.6077 
 2232   0.0000       6.162534       167.6911 
 2233   0.0000       6.165114       167.7613 
 2234   0.0000       6.165239       167.7647 
 2235   0.0000       6.167609       167.8292 
 2236   0.0000       6.169004       167.8671 
 2237   0.0000       6.171046       167.9227 
 2238   0.0000       6.174700       168.0221 
 2239   0.0000       6.175901       168.0548 
 2240   0.0000       6.180184       168.1714 
 2241   0.0000       6.182321       168.2295 
 2242   0.0000       6.184346       168.2846 
 2243   0.0000       6.187834       168.3795 
 2244   0.0000       6.191019       168.4662 
 2245   0.0000       6.191890       168.4899 
 2246   0.0000       6.193454       168.5324 
 2247   0.0000       6.195507       168.5883 
 2248   0.0000       6.197403       168.6399 
 2249   0.0000       6.198290       168.6640 
 2250   0.0000       6.202257       168.7720 
 2251   0.0000       6.204884       168.8435 
 2252   0.0000       6.205402       168.8576 
 2253   0.0000       6.207101       168.9038 
 2254   0.0000       6.209093       168.9580 
 2255   0.0000       6.210134       168.9863 
 2256   0.0000       6.212032       169.0380 
 2257   0.0000       6.213830       169.0869 
 2258   0.0000       6.216153       169.1501 
 2259   0.0000       6.218270       169.2077 
 2260   0.0000       6.219648       169.2452 
 2261   0.0000       6.220733       169.2747 
 2262   0.0000       6.223795       169.3581 
 2263   0.0000       6.228140       169.4763 
 2264   0.0000       6.229429       169.5114 
 2265   0.0000       6.235036       169.6640 
 2266   0.0000       6.236296       169.6982 
 2267   0.0000       6.237481       169.7305 
 2268   0.0000       6.241505       169.8400 
 2269   0.0000       6.248565       170.0321 
 2270   0.0000       6.251275       170.1059 
 2271   0.0000       6.253986       170.1796 
 2272   0.0000       6.256978       170.2610 
 2273   0.0000       6.259758       170.3367 
 2274   0.0000       6.260092       170.3458 
 2275   0.0000       6.262385       170.4081 
 2276   0.0000       6.263838       170.4477 
 2277   0.0000       6.265779       170.5005 
 2278   0.0000       6.269000       170.5882 
 2279   0.0000       6.271147       170.6466 
 2280   0.0000       6.272840       170.6927 
 2281   0.0000       6.275473       170.7643 
 2282   0.0000       6.276121       170.7819 
 2283   0.0000       6.278156       170.8373 
 2284   0.0000       6.279794       170.8819 
 2285   0.0000       6.281130       170.9182 
 2286   0.0000       6.285488       171.0368 
 2287   0.0000       6.286017       171.0512 
 2288   0.0000       6.290897       171.1840 
 2289   0.0000       6.292167       171.2186 
 2290   0.0000       6.293546       171.2561 
 2291   0.0000       6.293798       171.2629 
 2292   0.0000       6.297182       171.3550 
 2293   0.0000       6.299119       171.4077 
 2294   0.0000       6.301840       171.4818 
 2295   0.0000       6.302767       171.5070 
 2296   0.0000       6.305819       171.5901 
 2297   0.0000       6.308277       171.6569 
 2298   0.0000       6.310752       171.7243 
 2299   0.0000       6.313715       171.8049 
 2300   0.0000       6.314410       171.8238 
 2301   0.0000       6.315948       171.8657 
 2302   0.0000       6.320362       171.9858 
 2303   0.0000       6.323138       172.0613 
 2304   0.0000       6.324114       172.0879 
 2305   0.0000       6.326834       172.1619 
 2306   0.0000       6.331384       172.2857 
 2307   0.0000       6.332946       172.3282 
 2308   0.0000       6.336258       172.4183 
 2309   0.0000       6.337792       172.4601 
 2310   0.0000       6.338634       172.4830 
 2311   0.0000       6.339354       172.5026 
 2312   0.0000       6.344273       172.6364 
 2313   0.0000       6.349105       172.7679 
 2314   0.0000       6.349722       172.7847 
 2315   0.0000       6.350819       172.8146 
 2316   0.0000       6.356872       172.9793 
 2317   0.0000       6.357130       172.9863 
 2318   0.0000       6.360695       173.0833 
 2319   0.0000       6.363293       173.1540 
 2320   0.0000       6.363796       173.1677 
 2321   0.0000       6.366533       173.2422 
 2322   0.0000       6.367410       173.2660 
 2323   0.0000       6.369522       173.3235 
 2324   0.0000       6.371816       173.3859 
 2325   0.0000       6.374832       173.4680 
 2326   0.0000       6.376861       173.5232 
 2327   0.0000       6.380181       173.6135 
 2328   0.0000       6.382402       173.6740 
 2329   0.0000       6.383025       173.6909 
 2330   0.0000       6.385678       173.7631 
 2331   0.0000       6.389179       173.8584 
 2332   0.0000       6.390492       173.8941 
 2333   0.0000       6.393189       173.9675 
 2334   0.0000       6.396364       174.0539 
 2335   0.0000       6.398267       174.1057 
 2336   0.0000       6.400442       174.1649 
 2337   0.0000       6.403180       174.2394 
 2338   0.0000       6.406076       174.3182 
 2339   0.0000       6.410472       174.4378 
 2340   0.0000       6.412903       174.5040 
 2341   0.0000       6.413386       174.5171 
 2342   0.0000       6.415598       174.5773 
 2343   0.0000       6.417396       174.6262 
 2344   0.0000       6.420532       174.7116 
 2345   0.0000       6.421218       174.7302 
 2346   0.0000       6.424336       174.8151 
 2347   0.0000       6.427684       174.9062 
 2348   0.0000       6.429092       174.9445 
 2349   0.0000       6.430699       174.9882 
 2350   0.0000       6.433750       175.0712 
 2351   0.0000       6.434838       175.1008 
 2352   0.0000       6.435755       175.1258 
 2353   0.0000       6.438251       175.1937 
 2354   0.0000       6.442324       175.3046 
 2355   0.0000       6.443538       175.3376 
 2356   0.0000       6.445282       175.3850 
 2357   0.0000       6.449229       175.4925 
 2358   0.0000       6.450452       175.5257 
 2359   0.0000       6.454156       175.6265 
 2360   0.0000       6.458283       175.7388 
 2361   0.0000       6.460823       175.8079 
 2362   0.0000       6.464313       175.9029 
 2363   0.0000       6.465413       175.9328 
 2364   0.0000       6.471215       176.0907 
 2365   0.0000       6.472342       176.1214 
 2366   0.0000       6.473613       176.1560 
 2367   0.0000       6.476013       176.2213 
 2368   0.0000       6.480979       176.3564 
 2369   0.0000       6.482869       176.4078 
 2370   0.0000       6.486899       176.5175 
 2371   0.0000       6.488725       176.5672 
 2372   0.0000       6.493248       176.6903 
 2373   0.0000       6.496873       176.7889 
 2374   0.0000       6.497439       176.8043 
 2375   0.0000       6.499835       176.8695 
 2376   0.0000       6.502758       176.9490 
 2377   0.0000       6.505349       177.0195 
 2378   0.0000       6.508108       177.0946 
 2379   0.0000       6.510736       177.1661 
 2380   0.0000       6.513583       177.2436 
 2381   0.0000       6.515130       177.2857 
 2382   0.0000       6.515387       177.2927 
 2383   0.0000       6.519043       177.3922 
 2384   0.0000       6.521531       177.4599 
 2385   0.0000       6.524663       177.5451 
 2386   0.0000       6.529381       177.6735 
 2387   0.0000       6.532447       177.7569 
 2388   0.0000       6.537437       177.8927 
 2389   0.0000       6.537641       177.8983 
 2390   0.0000       6.540813       177.9846 
 2391   0.0000       6.543161       178.0485 
 2392   0.0000       6.545046       178.0998 
 2393   0.0000       6.547472       178.1658 
 2394   0.0000       6.549849       178.2305 
 2395   0.0000       6.554938       178.3689 
 2396   0.0000       6.556937       178.4233 
 2397   0.0000       6.558521       178.4664 
 2398   0.0000       6.562756       178.5817 
 2399   0.0000       6.565127       178.6462 
 2400   0.0000       6.566930       178.6952 
 2401   0.0000       6.570810       178.8008 
 2402   0.0000       6.573891       178.8847 
 2403   0.0000       6.576751       178.9625 
 2404   0.0000       6.582075       179.1074 
 2405   0.0000       6.583701       179.1516 
 2406   0.0000       6.585495       179.2004 
 2407   0.0000       6.588403       179.2796 
 2408   0.0000       6.592453       179.3898 
 2409   0.0000       6.595504       179.4728 
 2410   0.0000       6.599717       179.5874 
 2411   0.0000       6.600642       179.6126 
 2412   0.0000       6.604642       179.7214 
 2413   0.0000       6.606818       179.7807 
 2414   0.0000       6.609552       179.8550 
 2415   0.0000       6.612719       179.9412 
 2416   0.0000       6.617545       180.0726 
 2417   0.0000       6.621362       180.1764 
 2418   0.0000       6.622689       180.2125 
 2419   0.0000       6.629409       180.3954 
 2420   0.0000       6.632370       180.4760 
 2421   0.0000       6.633218       180.4990 
 2422   0.0000       6.643606       180.7817 
 2423   0.0000       6.644112       180.7955 
 2424   0.0000       6.644741       180.8126 
 2425   0.0000       6.646931       180.8722 
 2426   0.0000       6.649654       180.9463 
 2427   0.0000       6.651647       181.0005 
 2428   0.0000       6.652611       181.0268 
 2429   0.0000       6.658686       181.1921 
 2430   0.0000       6.661738       181.2751 
 2431   0.0000       6.665691       181.3827 
 2432   0.0000       6.667310       181.4267 
 2433   0.0000       6.668990       181.4724 
 2434   0.0000       6.671540       181.5418 
 2435   0.0000       6.672991       181.5813 
 2436   0.0000       6.676565       181.6786 
 2437   0.0000       6.677132       181.6940 
 2438   0.0000       6.677474       181.7033 
 2439   0.0000       6.683956       181.8797 
 2440   0.0000       6.685734       181.9281 
 2441   0.0000       6.687256       181.9695 
 2442   0.0000       6.690476       182.0571 
 2443   0.0000       6.690920       182.0692 
 2444   0.0000       6.694563       182.1683 
 2445   0.0000       6.697495       182.2481 
 2446   0.0000       6.698754       182.2824 
 2447   0.0000       6.702763       182.3915 
 2448   0.0000       6.704143       182.4290 
 2449   0.0000       6.706605       182.4960 
 2450   0.0000       6.710739       182.6085 
 2451   0.0000       6.713671       182.6883 
 2452   0.0000       6.714780       182.7184 
 2453   0.0000       6.716817       182.7739 
 2454   0.0000       6.720017       182.8610 
 2455   0.0000       6.723100       182.9448 
 2456   0.0000       6.725545       183.0114 
 2457   0.0000       6.727080       183.0531 
 2458   0.0000       6.730320       183.1413 
 2459   0.0000       6.733116       183.2174 
 2460   0.0000       6.738391       183.3609 
 2461   0.0000       6.739566       183.3929 
 2462   0.0000       6.742762       183.4799 
 2463   0.0000       6.747222       183.6012 
 2464   0.0000       6.749117       183.6528 
 2465   0.0000       6.751560       183.7193 
 2466   0.0000       6.753740       183.7786 
 2467   0.0000       6.755132       183.8165 
 2468   0.0000       6.759135       183.9254 
 2469   0.0000       6.762483       184.0165 
 2470   0.0000       6.764839       184.0806 
 2471   0.0000       6.767512       184.1534 
 2472   0.0000       6.771162       184.2527 
 2473   0.0000       6.773797       184.3244 
 2474   0.0000       6.775636       184.3744 
 2475   0.0000       6.780660       184.5111 
 2476   0.0000       6.781703       184.5395 
 2477   0.0000       6.783645       184.5924 
 2478   0.0000       6.784129       184.6055 
 2479   0.0000       6.786598       184.6727 
 2480   0.0000       6.789727       184.7579 
 2481   0.0000       6.793129       184.8504 
 2482   0.0000       6.796494       184.9420 
 2483   0.0000       6.797909       184.9805 
 2484   0.0000       6.798769       185.0039 
 2485   0.0000       6.803528       185.1334 
 2486   0.0000       6.805399       185.1843 
 2487   0.0000       6.806247       185.2074 
 2488   0.0000       6.809253       185.2892 
 2489   0.0000       6.811074       185.3387 
 2490   0.0000       6.813709       185.4104 
 2491   0.0000       6.815668       185.4638 
 2492   0.0000       6.823303       185.6715 
 2493   0.0000       6.825350       185.7272 
 2494   0.0000       6.828278       185.8069 
 2495   0.0000       6.835786       186.0112 
 2496   0.0000       6.836672       186.0353 
 2497   0.0000       6.838965       186.0977 
 2498   0.0000       6.846243       186.2957 
 2499   0.0000       6.848424       186.3551 
 2500   0.0000       6.851005       186.4253 
 2501   0.0000       6.854868       186.5304 
 2502   0.0000       6.858784       186.6370 
 2503   0.0000       6.862429       186.7362 
 2504   0.0000       6.865749       186.8265 
 2505   0.0000       6.869407       186.9261 
 2506   0.0000       6.873011       187.0241 
 2507   0.0000       6.874693       187.0699 
 2508   0.0000       6.878741       187.1801 
 2509   0.0000       6.882800       187.2905 
 2510   0.0000       6.886269       187.3849 
 2511   0.0000       6.889439       187.4712 
 2512   0.0000       6.892417       187.5522 
 2513   0.0000       6.893288       187.5759 
 2514   0.0000       6.895276       187.6300 
 2515   0.0000       6.900199       187.7640 
 2516   0.0000       6.904659       187.8853 
 2517   0.0000       6.906859       187.9452 
 2518   0.0000       6.911752       188.0783 
 2519   0.0000       6.915793       188.1883 
 2520   0.0000       6.917702       188.2402 
 2521   0.0000       6.924793       188.4332 
 2522   0.0000       6.926873       188.4898 
 2523   0.0000       6.930628       188.5920 
 2524   0.0000       6.937228       188.7716 
 2525   0.0000       6.939370       188.8299 
 2526   0.0000       6.942761       188.9221 
 2527   0.0000       6.944506       188.9696 
 2528   0.0000       6.951942       189.1720 
 2529   0.0000       6.954370       189.2380 
 2530   0.0000       6.956502       189.2960 
 2531   0.0000       6.967851       189.6049 
 2532   0.0000       6.968931       189.6343 
 2533   0.0000       6.974524       189.7865 
 2534   0.0000       6.981569       189.9782 
 2535   0.0000       6.982385       190.0004 
 2536   0.0000       6.985047       190.0728 
 2537   0.0000       6.992095       190.2646 
 2538   0.0000       6.993788       190.3106 
 2539   0.0000       6.997930       190.4233 
 2540   0.0000       7.001355       190.5166 
 2541   0.0000       7.005828       190.6383 
 2542   0.0000       7.007774       190.6912 
 2543   0.0000       7.012365       190.8162 
 2544   0.0000       7.017807       190.9642 
 2545   0.0000       7.021929       191.0764 
 2546   0.0000       7.027667       191.2326 
 2547   0.0000       7.031145       191.3272 
 2548   0.0000       7.032582       191.3663 
 2549   0.0000       7.035028       191.4328 
 2550   0.0000       7.037063       191.4882 
 2551   0.0000       7.038165       191.5182 
 2552   0.0000       7.043573       191.6654 
 2553   0.0000       7.046002       191.7315 
 2554   0.0000       7.048881       191.8098 
 2555   0.0000       7.050850       191.8634 
 2556   0.0000       7.054480       191.9622 
 2557   0.0000       7.060411       192.1235 
 2558   0.0000       7.061845       192.1626 
 2559   0.0000       7.063844       192.2170 
 2560   0.0000       7.065324       192.2573 
 2561   0.0000       7.071779       192.4329 
 2562   0.0000       7.072594       192.4551 
 2563   0.0000       7.078332       192.6112 
 2564   0.0000       7.084140       192.7693 
 2565   0.0000       7.086834       192.8425 
 2566   0.0000       7.089895       192.9259 
 2567   0.0000       7.091024       192.9566 
 2568   0.0000       7.094894       193.0619 
 2569   0.0000       7.098766       193.1673 
 2570   0.0000       7.100535       193.2154 
 2571   0.0000       7.104634       193.3269 
 2572   0.0000       7.108167       193.4231 
 2573   0.0000       7.109998       193.4729 
 2574   0.0000       7.113997       193.5817 
 2575   0.0000       7.115892       193.6333 
 2576   0.0000       7.127509       193.9494 
 2577   0.0000       7.129402       194.0009 
 2578   0.0000       7.132977       194.0982 
 2579   0.0000       7.135855       194.1765 
 2580   0.0000       7.136993       194.2075 
 2581   0.0000       7.140483       194.3024 
 2582   0.0000       7.142662       194.3617 
 2583   0.0000       7.144581       194.4139 
 2584   0.0000       7.146196       194.4579 
 2585   0.0000       7.151672       194.6069 
 2586   0.0000       7.153996       194.6701 
 2587   0.0000       7.156125       194.7281 
 2588   0.0000       7.157276       194.7594 
 2589   0.0000       7.158639       194.7965 
 2590   0.0000       7.164345       194.9517 
 2591   0.0000       7.172284       195.1678 
 2592   0.0000       7.174833       195.2371 
 2593   0.0000       7.177903       195.3207 
 2594   0.0000       7.183699       195.4784 
 2595   0.0000       7.184923       195.5117 
 2596   0.0000       7.190171       195.6545 
 2597   0.0000       7.193824       195.7539 
 2598   0.0000       7.194802       195.7805 
 2599   0.0000       7.201670       195.9674 
 2600   0.0000       7.208702       196.1588 
 2601   0.0000       7.210808       196.2161 
 2602   0.0000       7.214842       196.3258 
 2603   0.0000       7.218869       196.4354 
 2604   0.0000       7.221290       196.5013 
 2605   0.0000       7.225436       196.6141 
 2606   0.0000       7.227441       196.6687 
 2607   0.0000       7.229899       196.7355 
 2608   0.0000       7.234466       196.8598 
 2609   0.0000       7.234984       196.8739 
 2610   0.0000       7.241941       197.0632 
 2611   0.0000       7.247755       197.2215 
 2612   0.0000       7.251290       197.3176 
 2613   0.0000       7.254878       197.4153 
 2614   0.0000       7.262703       197.6282 
 2615   0.0000       7.264693       197.6824 
 2616   0.0000       7.266605       197.7344 
 2617   0.0000       7.270744       197.8470 
 2618   0.0000       7.274401       197.9465 
 2619   0.0000       7.280567       198.1143 
 2620   0.0000       7.282139       198.1571 
 2621   0.0000       7.284642       198.2252 
 2622   0.0000       7.286261       198.2693 
 2623   0.0000       7.292096       198.4280 
 2624   0.0000       7.295367       198.5170 
 2625   0.0000       7.299226       198.6220 
 2626   0.0000       7.300884       198.6672 
 2627   0.0000       7.303544       198.7395 
 2628   0.0000       7.307553       198.8486 
 2629   0.0000       7.310374       198.9254 
 2630   0.0000       7.316781       199.0997 
 2631   0.0000       7.324048       199.2975 
 2632   0.0000       7.327563       199.3931 
 2633   0.0000       7.332366       199.5238 
 2634   0.0000       7.336659       199.6407 
 2635   0.0000       7.341101       199.7615 
 2636   0.0000       7.346906       199.9195 
 2637   0.0000       7.350701       200.0227 
 2638   0.0000       7.351881       200.0548 
 2639   0.0000       7.356543       200.1817 
 2640   0.0000       7.361372       200.3131 
 2641   0.0000       7.364251       200.3915 
 2642   0.0000       7.370666       200.5660 
 2643   0.0000       7.375218       200.6899 
 2644   0.0000       7.382571       200.8900 
 2645   0.0000       7.388179       201.0426 
 2646   0.0000       7.389722       201.0846 
 2647   0.0000       7.395033       201.2291 
 2648   0.0000       7.400047       201.3655 
 2649   0.0000       7.400391       201.3749 
 2650   0.0000       7.409659       201.6271 
 2651   0.0000       7.417669       201.8450 
 2652   0.0000       7.420042       201.9096 
 2653   0.0000       7.424883       202.0413 
 2654   0.0000       7.429347       202.1628 
 2655   0.0000       7.439404       202.4365 
 2656   0.0000       7.440621       202.4696 
 2657   0.0000       7.443957       202.5604 
 2658   0.0000       7.447060       202.6448 
 2659   0.0000       7.448119       202.6736 
 2660   0.0000       7.452178       202.7841 
 2661   0.0000       7.453797       202.8281 
 2662   0.0000       7.460928       203.0222 
 2663   0.0000       7.465269       203.1403 
 2664   0.0000       7.470836       203.2918 
 2665   0.0000       7.472548       203.3384 
 2666   0.0000       7.473363       203.3605 
 2667   0.0000       7.481318       203.5770 
 2668   0.0000       7.485614       203.6939 
 2669   0.0000       7.487347       203.7411 
 2670   0.0000       7.488866       203.7824 
 2671   0.0000       7.489502       203.7997 
 2672   0.0000       7.497112       204.0068 
 2673   0.0000       7.499566       204.0736 
 2674   0.0000       7.503749       204.1874 
 2675   0.0000       7.511513       204.3987 
 2676   0.0000       7.512801       204.4337 
 2677   0.0000       7.513986       204.4660 
 2678   0.0000       7.519533       204.6169 
 2679   0.0000       7.523629       204.7284 
 2680   0.0000       7.524615       204.7552 
 2681   0.0000       7.529823       204.8969 
 2682   0.0000       7.532731       204.9760 
 2683   0.0000       7.536142       205.0688 
 2684   0.0000       7.539011       205.1469 
 2685   0.0000       7.543142       205.2593 
 2686   0.0000       7.545702       205.3290 
 2687   0.0000       7.545940       205.3355 
 2688   0.0000       7.549132       205.4223 
 2689   0.0000       7.551466       205.4858 
 2690   0.0000       7.553589       205.5436 
 2691   0.0000       7.556277       205.6168 
 2692   0.0000       7.560789       205.7395 
 2693   0.0000       7.561347       205.7547 
 2694   0.0000       7.564232       205.8332 
 2695   0.0000       7.567541       205.9233 
 2696   0.0000       7.570025       205.9908 
 2697   0.0000       7.577451       206.1929 
 2698   0.0000       7.578880       206.2318 
 2699   0.0000       7.580757       206.2829 
 2700   0.0000       7.583284       206.3516 
 2701   0.0000       7.585232       206.4047 
 2702   0.0000       7.585785       206.4197 
 2703   0.0000       7.594482       206.6564 
 2704   0.0000       7.597843       206.7478 
 2705   0.0000       7.602639       206.8783 
 2706   0.0000       7.603323       206.8969 
 2707   0.0000       7.607060       206.9986 
 2708   0.0000       7.607776       207.0181 
 2709   0.0000       7.615481       207.2278 
 2710   0.0000       7.618036       207.2973 
 2711   0.0000       7.622738       207.4252 
 2712   0.0000       7.627662       207.5592 
 2713   0.0000       7.629484       207.6088 
 2714   0.0000       7.630355       207.6325 
 2715   0.0000       7.633745       207.7247 
 2716   0.0000       7.637752       207.8338 
 2717   0.0000       7.639594       207.8839 
 2718   0.0000       7.642276       207.9569 
 2719   0.0000       7.645451       208.0433 
 2720   0.0000       7.651611       208.2109 
 2721   0.0000       7.654256       208.2829 
 2722   0.0000       7.655617       208.3199 
 2723   0.0000       7.658521       208.3990 
 2724   0.0000       7.662220       208.4996 
 2725   0.0000       7.668697       208.6759 
 2726   0.0000       7.672480       208.7788 
 2727   0.0000       7.676117       208.8778 
 2728   0.0000       7.678687       208.9477 
 2729   0.0000       7.683309       209.0735 
 2730   0.0000       7.686065       209.1484 
 2731   0.0000       7.688260       209.2082 
 2732   0.0000       7.694433       209.3762 
 2733   0.0000       7.696359       209.4286 
 2734   0.0000       7.697792       209.4676 
 2735   0.0000       7.711909       209.8517 
 2736   0.0000       7.713348       209.8909 
 2737   0.0000       7.718011       210.0178 
 2738   0.0000       7.720037       210.0729 
 2739   0.0000       7.723875       210.1773 
 2740   0.0000       7.728701       210.3086 
 2741   0.0000       7.730739       210.3641 
 2742   0.0000       7.733118       210.4288 
 2743   0.0000       7.735377       210.4903 
 2744   0.0000       7.740038       210.6171 
 2745   0.0000       7.742492       210.6839 
 2746   0.0000       7.747836       210.8293 
 2747   0.0000       7.751264       210.9226 
 2748   0.0000       7.753727       210.9896 
 2749   0.0000       7.757148       211.0827 
 2750   0.0000       7.760298       211.1684 
 2751   0.0000       7.767694       211.3697 
 2752   0.0000       7.768988       211.4049 
 2753   0.0000       7.771540       211.4743 
 2754   0.0000       7.773761       211.5348 
 2755   0.0000       7.777016       211.6234 
 2756   0.0000       7.780918       211.7296 
 2757   0.0000       7.788766       211.9431 
 2758   0.0000       7.793592       212.0744 
 2759   0.0000       7.794712       212.1049 
 2760   0.0000       7.798474       212.2073 
 2761   0.0000       7.801969       212.3024 
 2762   0.0000       7.806530       212.4265 
 2763   0.0000       7.809702       212.5128 
 2764   0.0000       7.811854       212.5714 
 2765   0.0000       7.814057       212.6313 
 2766   0.0000       7.820688       212.8117 
 2767   0.0000       7.824764       212.9227 
 2768   0.0000       7.827176       212.9883 
 2769   0.0000       7.828746       213.0310 
 2770   0.0000       7.832871       213.1433 
 2771   0.0000       7.836021       213.2290 
 2772   0.0000       7.838097       213.2855 
 2773   0.0000       7.846700       213.5196 
 2774   0.0000       7.847965       213.5540 
 2775   0.0000       7.854406       213.7292 
 2776   0.0000       7.857434       213.8117 
 2777   0.0000       7.860320       213.8902 
 2778   0.0000       7.865029       214.0183 
 2779   0.0000       7.870701       214.1727 
 2780   0.0000       7.875396       214.3004 
 2781   0.0000       7.876933       214.3423 
 2782   0.0000       7.879611       214.4151 
 2783   0.0000       7.884979       214.5612 
 2784   0.0000       7.886741       214.6091 
 2785   0.0000       7.893608       214.7960 
 2786   0.0000       7.895300       214.8420 
 2787   0.0000       7.896956       214.8871 
 2788   0.0000       7.902811       215.0464 
 2789   0.0000       7.907014       215.1608 
 2790   0.0000       7.910357       215.2518 
 2791   0.0000       7.912231       215.3027 
 2792   0.0000       7.913369       215.3337 
 2793   0.0000       7.922735       215.5886 
 2794   0.0000       7.924509       215.6369 
 2795   0.0000       7.928123       215.7352 
 2796   0.0000       7.931854       215.8367 
 2797   0.0000       7.933568       215.8834 
 2798   0.0000       7.937639       215.9941 
 2799   0.0000       7.938713       216.0234 
 2800   0.0000       7.942960       216.1389 
 2801   0.0000       7.947220       216.2549 
 2802   0.0000       7.950433       216.3423 
 2803   0.0000       7.955478       216.4796 
 2804   0.0000       7.959412       216.5866 
 2805   0.0000       7.961273       216.6372 
 2806   0.0000       7.966153       216.7700 
 2807   0.0000       7.967411       216.8043 
 2808   0.0000       7.971883       216.9260 
 2809   0.0000       7.974251       216.9904 
 2810   0.0000       7.981466       217.1867 
 2811   0.0000       7.983373       217.2386 
 2812   0.0000       7.984444       217.2678 
 2813   0.0000       7.987847       217.3604 
 2814   0.0000       7.990374       217.4291 
 2815   0.0000       7.993985       217.5274 
 2816   0.0000       7.995129       217.5585 
 2817   0.0000       7.999812       217.6859 
 2818   0.0000       8.002102       217.7483 
 2819   0.0000       8.004814       217.8221 
 2820   0.0000       8.006491       217.8677 
 2821   0.0000       8.011358       218.0001 
 2822   0.0000       8.015113       218.1023 
 2823   0.0000       8.019216       218.2140 
 2824   0.0000       8.022994       218.3168 
 2825   0.0000       8.024889       218.3683 
 2826   0.0000       8.028155       218.4572 
 2827   0.0000       8.030619       218.5242 
 2828   0.0000       8.030978       218.5340 
 2829   0.0000       8.033821       218.6114 
 2830   0.0000       8.037189       218.7030 
 2831   0.0000       8.040698       218.7985 
 2832   0.0000       8.044012       218.8887 
 2833   0.0000       8.047189       218.9751 
 2834   0.0000       8.049638       219.0418 
 2835   0.0000       8.053884       219.1573 
 2836   0.0000       8.055835       219.2104 
 2837   0.0000       8.061947       219.3767 
 2838   0.0000       8.064841       219.4555 
 2839   0.0000       8.066709       219.5063 
 2840   0.0000       8.069030       219.5695 
 2841   0.0000       8.077115       219.7895 
 2842   0.0000       8.083129       219.9531 
 2843   0.0000       8.085023       220.0047 
 2844   0.0000       8.088319       220.0943 
 2845   0.0000       8.093568       220.2372 
 2846   0.0000       8.097087       220.3329 
 2847   0.0000       8.105721       220.5679 
 2848   0.0000       8.109377       220.6674 
 2849   0.0000       8.111587       220.7275 
 2850   0.0000       8.114043       220.7943 
 2851   0.0000       8.119473       220.9421 
 2852   0.0000       8.121379       220.9940 
 2853   0.0000       8.127204       221.1525 
 2854   0.0000       8.133888       221.3343 
 2855   0.0000       8.136924       221.4170 
 2856   0.0000       8.143464       221.5949 
 2857   0.0000       8.145585       221.6526 
 2858   0.0000       8.147598       221.7074 
 2859   0.0000       8.148955       221.7443 
 2860   0.0000       8.154629       221.8987 
 2861   0.0000       8.157298       221.9714 
 2862   0.0000       8.158288       221.9983 
 2863   0.0000       8.165053       222.1824 
 2864   0.0000       8.166623       222.2251 
 2865   0.0000       8.169830       222.3124 
 2866   0.0000       8.172501       222.3850 
 2867   0.0000       8.174426       222.4374 
 2868   0.0000       8.179806       222.5838 
 2869   0.0000       8.185170       222.7298 
 2870   0.0000       8.187660       222.7975 
 2871   0.0000       8.189624       222.8510 
 2872   0.0000       8.191901       222.9129 
 2873   0.0000       8.196592       223.0406 
 2874   0.0000       8.197164       223.0562 
 2875   0.0000       8.202270       223.1951 
 2876   0.0000       8.203022       223.2156 
 2877   0.0000       8.205704       223.2886 
 2878   0.0000       8.208920       223.3761 
 2879   0.0000       8.210270       223.4128 
 2880   0.0000       8.211311       223.4411 
 2881   0.0000       8.212064       223.4616 
 2882   0.0000       8.216508       223.5826 
 2883   0.0000       8.219626       223.6674 
 2884   0.0000       8.223392       223.7699 
 2885   0.0000       8.226397       223.8517 
 2886   0.0000       8.228973       223.9217 
 2887   0.0000       8.234264       224.0657 
 2888   0.0000       8.235162       224.0901 
 2889   0.0000       8.240922       224.2469 
 2890   0.0000       8.243257       224.3104 
 2891   0.0000       8.248057       224.4410 
 2892   0.0000       8.250096       224.4965 
 2893   0.0000       8.251231       224.5274 
 2894   0.0000       8.255145       224.6339 
 2895   0.0000       8.259407       224.7499 
 2896   0.0000       8.262907       224.8451 
 2897   0.0000       8.271091       225.0678 
 2898   0.0000       8.274171       225.1516 
 2899   0.0000       8.282426       225.3763 
 2900   0.0000       8.283617       225.4087 
 2901   0.0000       8.290688       225.6011 
 2902   0.0000       8.292837       225.6596 
 2903   0.0000       8.299915       225.8522 
 2904   0.0000       8.301882       225.9057 
 2905   0.0000       8.305410       226.0017 
 2906   0.0000       8.308595       226.0884 
 2907   0.0000       8.310905       226.1512 
 2908   0.0000       8.314555       226.2505 
 2909   0.0000       8.317260       226.3241 
 2910   0.0000       8.323725       226.5001 
 2911   0.0000       8.325671       226.5530 
 2912   0.0000       8.328502       226.6301 
 2913   0.0000       8.329211       226.6494 
 2914   0.0000       8.334592       226.7958 
 2915   0.0000       8.338566       226.9039 
 2916   0.0000       8.344427       227.0634 
 2917   0.0000       8.346893       227.1305 
 2918   0.0000       8.349290       227.1957 
 2919   0.0000       8.351877       227.2661 
 2920   0.0000       8.355532       227.3656 
 2921   0.0000       8.356398       227.3891 
 2922   0.0000       8.362586       227.5575 
 2923   0.0000       8.363945       227.5945 
 2924   0.0000       8.366382       227.6608 
 2925   0.0000       8.369847       227.7551 
 2926   0.0000       8.376567       227.9380 
 2927   0.0000       8.378591       227.9931 
 2928   0.0000       8.379834       228.0269 
 2929   0.0000       8.381728       228.0784 
 2930   0.0000       8.386804       228.2166 
 2931   0.0000       8.388710       228.2684 
 2932   0.0000       8.389143       228.2802 
 2933   0.0000       8.391428       228.3424 
 2934   0.0000       8.392497       228.3714 
 2935   0.0000       8.394153       228.4165 
 2936   0.0000       8.395269       228.4469 
 2937   0.0000       8.397369       228.5040 
 2938   0.0000       8.403258       228.6643 
 2939   0.0000       8.403564       228.6726 
 2940   0.0000       8.404266       228.6917 
 2941   0.0000       8.408852       228.8165 
 2942   0.0000       8.410312       228.8562 
 2943   0.0000       8.413521       228.9435 
 2944   0.0000       8.414821       228.9789 
 2945   0.0000       8.418808       229.0874 
 2946   0.0000       8.420094       229.1224 
 2947   0.0000       8.422250       229.1811 
 2948   0.0000       8.424933       229.2541 
 2949   0.0000       8.426819       229.3054 
 2950   0.0000       8.428733       229.3575 
 2951   0.0000       8.430042       229.3931 
 2952   0.0000       8.432110       229.4494 
 2953   0.0000       8.435976       229.5546 
 2954   0.0000       8.438651       229.6274 
 2955   0.0000       8.440271       229.6714 
 2956   0.0000       8.444056       229.7744 
 2957   0.0000       8.445205       229.8057 
 2958   0.0000       8.447472       229.8674 
 2959   0.0000       8.449082       229.9112 
 2960   0.0000       8.454475       230.0580 
 2961   0.0000       8.457134       230.1303 
 2962   0.0000       8.461565       230.2509 
 2963   0.0000       8.463236       230.2964 
 2964   0.0000       8.467370       230.4089 
 2965   0.0000       8.471408       230.5187 
 2966   0.0000       8.478143       230.7020 
 2967   0.0000       8.478938       230.7236 
 2968   0.0000       8.483289       230.8420 
 2969   0.0000       8.484901       230.8859 
 2970   0.0000       8.486395       230.9265 
 2971   0.0000       8.487516       230.9571 
 2972   0.0000       8.492199       231.0845 
 2973   0.0000       8.497243       231.2217 
 2974   0.0000       8.501570       231.3395 
 2975   0.0000       8.507834       231.5099 
 2976   0.0000       8.509643       231.5592 
 2977   0.0000       8.514071       231.6797 
 2978   0.0000       8.516997       231.7593 
 2979   0.0000       8.517209       231.7650 
 2980   0.0000       8.518410       231.7977 
 2981   0.0000       8.521765       231.8890 
 2982   0.0000       8.524344       231.9592 
 2983   0.0000       8.527314       232.0400 
 2984   0.0000       8.528043       232.0599 
 2985   0.0000       8.530991       232.1401 
 2986   0.0000       8.535205       232.2547 
 2987   0.0000       8.537571       232.3191 
 2988   0.0000       8.539746       232.3783 
 2989   0.0000       8.542017       232.4401 
 2990   0.0000       8.546016       232.5489 
 2991   0.0000       8.549837       232.6529 
 2992   0.0000       8.551364       232.6945 
 2993   0.0000       8.552265       232.7190 
 2994   0.0000       8.555366       232.8033 
 2995   0.0000       8.557610       232.8644 
 2996   0.0000       8.560409       232.9406 
 2997   0.0000       8.564137       233.0420 
 2998   0.0000       8.565023       233.0661 
 2999   0.0000       8.569362       233.1842 
 3000   0.0000       8.570939       233.2271 
 3001   0.0000       8.574359       233.3202 
 3002   0.0000       8.576471       233.3776 
 3003   0.0000       8.577889       233.4162 
 3004   0.0000       8.580332       233.4827 
 3005   0.0000       8.585413       233.6210 
 3006   0.0000       8.587309       233.6725 
 3007   0.0000       8.590502       233.7594 
 3008   0.0000       8.592154       233.8044 
 3009   0.0000       8.599326       233.9996 
 3010   0.0000       8.602834       234.0950 
 3011   0.0000       8.606094       234.1837 
 3012   0.0000       8.610396       234.3008 
 3013   0.0000       8.611080       234.3194 
 3014   0.0000       8.614371       234.4090 
 3015   0.0000       8.616960       234.4794 
 3016   0.0000       8.618017       234.5082 
 3017   0.0000       8.623720       234.6634 
 3018   0.0000       8.627066       234.7544 
 3019   0.0000       8.630066       234.8360 
 3020   0.0000       8.633558       234.9310 
 3021   0.0000       8.641803       235.1554 
 3022   0.0000       8.645731       235.2623 
 3023   0.0000       8.646989       235.2965 
 3024   0.0000       8.650942       235.4041 
 3025   0.0000       8.654969       235.5137 
 3026   0.0000       8.657119       235.5722 
 3027   0.0000       8.660089       235.6530 
 3028   0.0000       8.664900       235.7839 
 3029   0.0000       8.671109       235.9529 
 3030   0.0000       8.671739       235.9700 
 3031   0.0000       8.676439       236.0979 
 3032   0.0000       8.680750       236.2152 
 3033   0.0000       8.682950       236.2751 
 3034   0.0000       8.683620       236.2933 
 3035   0.0000       8.685085       236.3332 
 3036   0.0000       8.687150       236.3894 
 3037   0.0000       8.695824       236.6254 
 3038   0.0000       8.697619       236.6743 
 3039   0.0000       8.698820       236.7069 
 3040   0.0000       8.700116       236.7422 
 3041   0.0000       8.707522       236.9437 
 3042   0.0000       8.711523       237.0526 
 3043   0.0000       8.715982       237.1739 
 3044   0.0000       8.717830       237.2242 
 3045   0.0000       8.720371       237.2934 
 3046   0.0000       8.725701       237.4384 
 3047   0.0000       8.730567       237.5708 
 3048   0.0000       8.732502       237.6235 
 3049   0.0000       8.739034       237.8012 
 3050   0.0000       8.744255       237.9433 
 3051   0.0000       8.746548       238.0057 
 3052   0.0000       8.749111       238.0754 
 3053   0.0000       8.756995       238.2900 
 3054   0.0000       8.760958       238.3978 
 3055   0.0000       8.762917       238.4511 
 3056   0.0000       8.770889       238.6680 
 3057   0.0000       8.774023       238.7533 
 3058   0.0000       8.775139       238.7837 
 3059   0.0000       8.781970       238.9696 
 3060   0.0000       8.782218       238.9763 
 3061   0.0000       8.787474       239.1193 
 3062   0.0000       8.790530       239.2025 
 3063   0.0000       8.796038       239.3524 
 3064   0.0000       8.798775       239.4268 
 3065   0.0000       8.801506       239.5011 
 3066   0.0000       8.808829       239.7004 
 3067   0.0000       8.812102       239.7895 
 3068   0.0000       8.813450       239.8262 
 3069   0.0000       8.818768       239.9709 
 3070   0.0000       8.821277       240.0391 
 3071   0.0000       8.828872       240.2458 
 3072   0.0000       8.835203       240.4181 
 3073   0.0000       8.840757       240.5692 
 3074   0.0000       8.842653       240.6208 
 3075   0.0000       8.843962       240.6564 
 3076   0.0000       8.848413       240.7776 
 3077   0.0000       8.852412       240.8864 
 3078   0.0000       8.855439       240.9688 
 3079   0.0000       8.856265       240.9912 
 3080   0.0000       8.863895       241.1989 
 3081   0.0000       8.869271       241.3451 
 3082   0.0000       8.871761       241.4129 
 3083   0.0000       8.878592       241.5988 
 3084   0.0000       8.880631       241.6542 
 3085   0.0000       8.884525       241.7602 
 3086   0.0000       8.889666       241.9001 
 3087   0.0000       8.895507       242.0591 
 3088   0.0000       8.901048       242.2098 
 3089   0.0000       8.906516       242.3586 
 3090   0.0000       8.910209       242.4591 
 3091   0.0000       8.913866       242.5586 
 3092   0.0000       8.916988       242.6436 
 3093   0.0000       8.918899       242.6956 
 3094   0.0000       8.922052       242.7814 
 3095   0.0000       8.925623       242.8785 
 3096   0.0000       8.930352       243.0072 
 3097   0.0000       8.933171       243.0839 
 3098   0.0000       8.937488       243.2014 
 3099   0.0000       8.938334       243.2244 
 3100   0.0000       8.940967       243.2961 
 3101   0.0000       8.943856       243.3747 
 3102   0.0000       8.947804       243.4821 
 3103   0.0000       8.951652       243.5868 
 3104   0.0000       8.955817       243.7002 
 3105   0.0000       8.959441       243.7988 
 3106   0.0000       8.962738       243.8885 
 3107   0.0000       8.966777       243.9984 
 3108   0.0000       8.969472       244.0717 
 3109   0.0000       8.973056       244.1693 
 3110   0.0000       8.977311       244.2850 
 3111   0.0000       8.980321       244.3670 
 3112   0.0000       8.984249       244.4738 
 3113   0.0000       8.986479       244.5345 
 3114   0.0000       8.990647       244.6479 
 3115   0.0000       8.994227       244.7453 
 3116   0.0000       8.998036       244.8490 
 3117   0.0000       9.003838       245.0069 
 3118   0.0000       9.005760       245.0592 
 3119   0.0000       9.008405       245.1312 
 3120   0.0000       9.013333       245.2653 
 3121   0.0000       9.016221       245.3439 
 3122   0.0000       9.021120       245.4772 
 3123   0.0000       9.024855       245.5788 
 3124   0.0000       9.026375       245.6202 
 3125   0.0000       9.035196       245.8602 
 3126   0.0000       9.037409       245.9204 
 3127   0.0000       9.041530       246.0326 
 3128   0.0000       9.044592       246.1159 
 3129   0.0000       9.047772       246.2024 
 3130   0.0000       9.049067       246.2376 
 3131   0.0000       9.050832       246.2857 
 3132   0.0000       9.058142       246.4846 
 3133   0.0000       9.060454       246.5475 
 3134   0.0000       9.065234       246.6776 
 3135   0.0000       9.069101       246.7828 
 3136   0.0000       9.072818       246.8839 
 3137   0.0000       9.084356       247.1979 
 3138   0.0000       9.088022       247.2977 
 3139   0.0000       9.090269       247.3588 
 3140   0.0000       9.092931       247.4312 
 3141   0.0000       9.096886       247.5389 
 3142   0.0000       9.101015       247.6512 
 3143   0.0000       9.101593       247.6669 
 3144   0.0000       9.104528       247.7468 
 3145   0.0000       9.111228       247.9291 
 3146   0.0000       9.121303       248.2033 
 3147   0.0000       9.122460       248.2348 
 3148   0.0000       9.126038       248.3321 
 3149   0.0000       9.132707       248.5136 
 3150   0.0000       9.134547       248.5637 
 3151   0.0000       9.139837       248.7076 
 3152   0.0000       9.144705       248.8401 
 3153   0.0000       9.149589       248.9730 
 3154   0.0000       9.151111       249.0144 
 3155   0.0000       9.154538       249.1076 
 3156   0.0000       9.163736       249.3579 
 3157   0.0000       9.166826       249.4420 
 3158   0.0000       9.171180       249.5605 
 3159   0.0000       9.179439       249.7852 
 3160   0.0000       9.184809       249.9314 
 3161   0.0000       9.189309       250.0538 
 3162   0.0000       9.194936       250.2069 
 3163   0.0000       9.196125       250.2393 
 3164   0.0000       9.199500       250.3311 
 3165   0.0000       9.204922       250.4787 
 3166   0.0000       9.216232       250.7864 
 3167   0.0000       9.220391       250.8996 
 3168   0.0000       9.226425       251.0638 
 3169   0.0000       9.237891       251.3758 
 3170   0.0000       9.239383       251.4164 
 3171   0.0000       9.251479       251.7456 
 3172   0.0000       9.261339       252.0139 
 3173   0.0000       9.267749       252.1883 
 3174   0.0000       9.273166       252.3357 
 3175   0.0000       9.281290       252.5567 
 3176   0.0000       9.300337       253.0750 
 3177   0.0000       9.306550       253.2441 
 3178   0.0000       9.319736       253.6029 
 3179   0.0000       9.339559       254.1423 
 3180   0.0000       9.341675       254.1999 
 3181   0.0000       9.353181       254.5130 
 3182   0.0000       9.363202       254.7857 
 3183   0.0000       9.379939       255.2411 
 3184   0.0000       9.390741       255.5350 
 3185   0.0000       9.398887       255.7567 
 3186   0.0000       9.404369       255.9059 
 3187   0.0000       9.409339       256.0411 
 3188   0.0000       9.414582       256.1838 
 3189   0.0000       9.423420       256.4243 
 3190   0.0000       9.431194       256.6358 
 3191   0.0000       9.438775       256.8421 
 3192   0.0000       9.442692       256.9487 
 3193   0.0000       9.452429       257.2137 
 3194   0.0000       9.457529       257.3525 
 3195   0.0000       9.468689       257.6561 
 3196   0.0000       9.482680       258.0368 
 3197   0.0000       9.493279       258.3253 
 3198   0.0000       9.502410       258.5737 
 3199   0.0000       9.509088       258.7554 
 3200   0.0000       9.521338       259.0888 
 3201   0.0000       9.539957       259.5954 
 3202   0.0000       9.544587       259.7214 
 3203   0.0000       9.551470       259.9087 
 3204   0.0000       9.555620       260.0216 
 3205   0.0000       9.563705       260.2416 
 3206   0.0000       9.566028       260.3049 
 3207   0.0000       9.572405       260.4784 
 3208   0.0000       9.575336       260.5581 
 3209   0.0000       9.581479       260.7253 
 3210   0.0000       9.588210       260.9085 
 3211   0.0000       9.597658       261.1656 
 3212   0.0000       9.598731       261.1947 
 3213   0.0000       9.615432       261.6492 
 3214   0.0000       9.618953       261.7450 
 3215   0.0000       9.624929       261.9076 
 3216   0.0000       9.628608       262.0077 
 3217   0.0000       9.634028       262.1552 
 3218   0.0000       9.637472       262.2490 
 3219   0.0000       9.643604       262.4158 
 3220   0.0000       9.646204       262.4866 
 3221   0.0000       9.653910       262.6962 
 3222   0.0000       9.694550       263.8021 
 3223   0.0000       9.698910       263.9208 
 3224   0.0000       9.703153       264.0362 
 3225   0.0000       9.708133       264.1717 
 3226   0.0000       9.713339       264.3134 
 3227   0.0000       9.714934       264.3568 
 3228   0.0000       9.725994       264.6578 
 3229   0.0000       9.732826       264.8437 
 3230   0.0000       9.742576       265.1090 
 3231   0.0000       9.744904       265.1723 
 3232   0.0000       9.747973       265.2558 
 3233   0.0000       9.749240       265.2903 
 3234   0.0000       9.756970       265.5007 
 3235   0.0000       9.762770       265.6585 
 3236   0.0000       9.770407       265.8663 
 3237   0.0000       9.770859       265.8786 
 3238   0.0000       9.776898       266.0429 
 3239   0.0000       9.787737       266.3379 
 3240   0.0000       9.795083       266.5378 
 3241   0.0000       9.797920       266.6150 
 3242   0.0000       9.803042       266.7543 
 3243   0.0000       9.805458       266.8201 
 3244   0.0000       9.807936       266.8875 
 3245   0.0000       9.812876       267.0219 
 3246   0.0000       9.822474       267.2831 
 3247   0.0000       9.824459       267.3371 
 3248   0.0000       9.831776       267.5362 
 3249   0.0000       9.832577       267.5580 
 3250   0.0000       9.835784       267.6453 
 3251   0.0000       9.843028       267.8424 
 3252   0.0000       9.845813       267.9182 
 3253   0.0000       9.847518       267.9646 
 3254   0.0000       9.861330       268.3404 
 3255   0.0000       9.865620       268.4572 
 3256   0.0000       9.866672       268.4858 
 3257   0.0000       9.879176       268.8261 
 3258   0.0000       9.880671       268.8667 
 3259   0.0000       9.883151       268.9342 
 3260   0.0000       9.885065       268.9863 
 3261   0.0000       9.887667       269.0571 
 3262   0.0000       9.888694       269.0850 
 3263   0.0000       9.890780       269.1418 
 3264   0.0000       9.893176       269.2070 
 3265   0.0000       9.895682       269.2752 
 3266   0.0000       9.898726       269.3580 
 3267   0.0000       9.900866       269.4162 
 3268   0.0000       9.904327       269.5105 
 3269   0.0000       9.906474       269.5689 
 3270   0.0000       9.910550       269.6798 
 3271   0.0000       9.911738       269.7121 
 3272   0.0000       9.918359       269.8923 
 3273   0.0000       9.925297       270.0811 
 3274   0.0000       9.925607       270.0895 
 3275   0.0000       9.927827       270.1499 
 3276   0.0000       9.936678       270.3908 
 3277   0.0000       9.946952       270.6703 
 3278   0.0000       9.952624       270.8247 
 3279   0.0000       9.959502       271.0118 
 3280   0.0000       9.965772       271.1824 
 3281   0.0000       9.972300       271.3601 
 3282   0.0000       9.978878       271.5391 
 3283   0.0000       9.989317       271.8231 
 3284   0.0000      10.002651       272.1860 
 3285   0.0000      10.003588       272.2115 
 3286   0.0000      10.006204       272.2826 
 3287   0.0000      10.008328       272.3404 
 3288   0.0000      10.018006       272.6038 
 3289   0.0000      10.027110       272.8515 
 3290   0.0000      10.030436       272.9420 
 3291   0.0000      10.034357       273.0487 
 3292   0.0000      10.037157       273.1249 
 3293   0.0000      10.040026       273.2030 
 3294   0.0000      10.046676       273.3839 
 3295   0.0000      10.051761       273.5223 
 3296   0.0000      10.059357       273.7290 
 3297   0.0000      10.067472       273.9498 
 3298   0.0000      10.075962       274.1809 
 3299   0.0000      10.077460       274.2216 
 3300   0.0000      10.086187       274.4591 
 3301   0.0000      10.101998       274.8893 
 3302   0.0000      10.108316       275.0613 
 3303   0.0000      10.112578       275.1772 
 3304   0.0000      10.114004       275.2160 
 3305   0.0000      10.122459       275.4461 
 3306   0.0000      10.128814       275.6190 
 3307   0.0000      10.131338       275.6877 
 3308   0.0000      10.139859       275.9196 
 3309   0.0000      10.143969       276.0314 
 3310   0.0000      10.158128       276.4167 
 3311   0.0000      10.161081       276.4971 
 3312   0.0000      10.167704       276.6773 
 3313   0.0000      10.175019       276.8763 
 3314   0.0000      10.191971       277.3376 
 3315   0.0000      10.198979       277.5283 
 3316   0.0000      10.206449       277.7316 
 3317   0.0000      10.210475       277.8412 
 3318   0.0000      10.213789       277.9313 
 3319   0.0000      10.221155       278.1318 
 3320   0.0000      10.239135       278.6210 
 3321   0.0000      10.244909       278.7782 
 3322   0.0000      10.251366       278.9539 
 3323   0.0000      10.253733       279.0183 
 3324   0.0000      10.258665       279.1525 
 3325   0.0000      10.263565       279.2858 
 3326   0.0000      10.266488       279.3654 
 3327   0.0000      10.275939       279.6225 
 3328   0.0000      10.286338       279.9055 
 3329   0.0000      10.301477       280.3174 
 3330   0.0000      10.307469       280.4805 
 3331   0.0000      10.312092       280.6063 
 3332   0.0000      10.340859       281.3891 
 3333   0.0000      10.348065       281.5852 
 3334   0.0000      10.359769       281.9036 
 3335   0.0000      10.363480       282.0046 
 3336   0.0000      10.368784       282.1490 
 3337   0.0000      10.377883       282.3965 
 3338   0.0000      10.379258       282.4340 
 3339   0.0000      10.386473       282.6303 
 3340   0.0000      10.392818       282.8030 
 3341   0.0000      10.394782       282.8564 
 3342   0.0000      10.401796       283.0473 
 3343   0.0000      10.405213       283.1402 
 3344   0.0000      10.407329       283.1978 
 3345   0.0000      10.417078       283.4631 
 3346   0.0000      10.417695       283.4799 
 3347   0.0000      10.425771       283.6997 
 3348   0.0000      10.426546       283.7207 
 3349   0.0000      10.430966       283.8410 
 3350   0.0000      10.434971       283.9500 
 3351   0.0000      10.447392       284.2880 
 3352   0.0000      10.450357       284.3687 
 3353   0.0000      10.458455       284.5890 
 3354   0.0000      10.464731       284.7598 
 3355   0.0000      10.466561       284.8096 
 3356   0.0000      10.474458       285.0245 
 3357   0.0000      10.482121       285.2330 
 3358   0.0000      10.500693       285.7384 
 3359   0.0000      10.504686       285.8470 
 3360   0.0000      10.516630       286.1720 
 3361   0.0000      10.528063       286.4832 
 3362   0.0000      10.543386       286.9001 
 3363   0.0000      10.553140       287.1655 
 3364   0.0000      10.560324       287.3610 
 3365   0.0000      10.577079       287.8170 
 3366   0.0000      10.597882       288.3830 
 3367   0.0000      10.607697       288.6501 
 3368   0.0000      10.615609       288.8654 
 3369   0.0000      10.635349       289.4026 
 3370   0.0000      10.641289       289.5642 
 3371   0.0000      10.643635       289.6280 
 3372   0.0000      10.649964       289.8002 
 3373   0.0000      10.689730       290.8823 
 3374   0.0000      10.696231       291.0592 
 3375   0.0000      10.716792       291.6187 
 3376   0.0000      10.722774       291.7815 
 3377   0.0000      10.742048       292.3060 
 3378   0.0000      10.747897       292.4651 
 3379   0.0000      10.758066       292.7419 
 3380   0.0000      10.758398       292.7509 
 3381   0.0000      10.763825       292.8986 
 3382   0.0000      10.785899       293.4992 
 3383   0.0000      10.799314       293.8643 
 3384   0.0000      10.809720       294.1474 
 3385   0.0000      10.815265       294.2983 
 3386   0.0000      10.822060       294.4832 
 3387   0.0000      10.828728       294.6647 
 3388   0.0000      10.840013       294.9718 
 3389   0.0000      10.848043       295.1903 
 3390   0.0000      10.851267       295.2780 
 3391   0.0000      10.865943       295.6773 
 3392   0.0000      10.874596       295.9128 
 3393   0.0000      10.879487       296.0459 
 3394   0.0000      10.907975       296.8211 
 3395   0.0000      10.927561       297.3541 
 3396   0.0000      10.950643       297.9821 
 3397   0.0000      10.957041       298.1562 
 3398   0.0000      10.966528       298.4144 
 3399   0.0000      10.979010       298.7541 
 3400   0.0000      11.052396       300.7510 
 3401   0.0000      11.078461       301.4602 
 3402   0.0000      11.109176       302.2961 
 3403   0.0000      11.131991       302.9169 
 3404   0.0000      11.163707       303.7799 
 3405   0.0000      11.265349       306.5457 
 3406   0.0000      11.270392       306.6830 
 3407   0.0000      11.290767       307.2374 
 3408   0.0000      11.315798       307.9185 
 3409   0.0000      11.343282       308.6664 
 3410   0.0000      11.382609       309.7365 
 3411   0.0000      11.434341       311.1442 
 3412   0.0000      11.443098       311.3825 
 3413   0.0000      11.511788       313.2517 
 3414   0.0000      11.562940       314.6436 
 3415   0.0000      11.598557       315.6128 
 3416   0.0000      11.614349       316.0425 
 3417   0.0000      11.631924       316.5208 
 3418   0.0000      11.661989       317.3388 
 3419   0.0000      11.679318       317.8104 
 3420   0.0000      11.692923       318.1806 
 3421   0.0000      11.719116       318.8933 
 3422   0.0000      11.728891       319.1593 
 3423   0.0000      11.737164       319.3845 
 3424   0.0000      11.751354       319.7706 
 3425   0.0000      11.756794       319.9186 
 3426   0.0000      11.780167       320.5546 
 3427   0.0000      11.853195       322.5418 
 3428   0.0000      11.882361       323.3355 
 3429   0.0000      11.896858       323.7300 
 3430   0.0000      11.965186       325.5893 
 3431   0.0000      12.042521       327.6937 
 3432   0.0000      12.076602       328.6210 
 3433   0.0000      12.108110       329.4784 
 3434   0.0000      12.136304       330.2456 
 3435   0.0000      12.143975       330.4544 
 3436   0.0000      12.157904       330.8334 
 3437   0.0000      12.172247       331.2237 
 3438   0.0000      12.204257       332.0947 
 3439   0.0000      12.217771       332.4625 
 3440   0.0000      12.230728       332.8150 
 3441   0.0000      12.238830       333.0355 
 3442   0.0000      12.243793       333.1706 
 3443   0.0000      12.255864       333.4990 
 3444   0.0000      12.290375       334.4381 
 3445   0.0000      12.322086       335.3010 
 3446   0.0000      12.326558       335.4227 
 3447   0.0000      12.334065       335.6270 
 3448   0.0000      12.342307       335.8512 
 3449   0.0000      12.371801       336.6538 
 3450   0.0000      12.389380       337.1322 
 3451   0.0000      12.408882       337.6628 
 3452   0.0000      12.418724       337.9306 
 3453   0.0000      12.432493       338.3053 
 3454   0.0000      12.439449       338.4946 
 3455   0.0000      12.466662       339.2351 
 3456   0.0000      12.469526       339.3131 
 3457   0.0000      12.491607       339.9139 
 3458   0.0000      12.499116       340.1182 
 3459   0.0000      12.541425       341.2695 
 3460   0.0000      12.573961       342.1549 
 3461   0.0000      12.576792       342.2319 
 3462   0.0000      12.596583       342.7704 
 3463   0.0000      12.600207       342.8691 
 3464   0.0000      12.617018       343.3265 
 3465   0.0000      12.621587       343.4508 
 3466   0.0000      12.646501       344.1288 
 3467   0.0000      12.646817       344.1374 
 3468   0.0000      12.660277       344.5037 
 3469   0.0000      12.713431       345.9500 
 3470   0.0000      12.737328       346.6003 
 3471   0.0000      12.747079       346.8656 
 3472   0.0000      12.759221       347.1961 
 3473   0.0000      12.778092       347.7096 
 3474   0.0000      12.788165       347.9837 
 3475   0.0000      12.798458       348.2637 
 3476   0.0000      12.876523       350.3880 
 3477   0.0000      12.893243       350.8430 
 3478   0.0000      12.909705       351.2909 
 3479   0.0000      12.951239       352.4211 
 3480   0.0000      13.000744       353.7682 
 3481   0.0000      13.124696       357.1411 
 3482   0.0000      13.144248       357.6732 
 3483   0.0000      13.162258       358.1633 
 3484   0.0000      13.170678       358.3924 
 3485   0.0000      13.191104       358.9482 
 3486   0.0000      13.206050       359.3549 
 3487   0.0000      13.286229       361.5367 
 3488   0.0000      13.309868       362.1799 
 3489   0.0000      13.335770       362.8848 
 3490   0.0000      13.337362       362.9281 
 3491   0.0000      13.345967       363.1622 
 3492   0.0000      13.348771       363.2385 
 3493   0.0000      13.424782       365.3069 
 3494   0.0000      13.470222       366.5434 
 3495   0.0000      13.473982       366.6457 
 3496   0.0000      13.488339       367.0364 
 3497   0.0000      13.678955       372.2233 
 3498   0.0000      13.703624       372.8946 
 3499   0.0000      13.747859       374.0983 
 3500   0.0000      14.336156       390.1066 
 3501   0.0000      14.373909       391.1339 
 3502   0.0000      14.468391       393.7049 
 3503   0.0000      14.528129       395.3305 
 3504   0.0000      14.565258       396.3408 
 3505   0.0000      14.754872       401.5005 
 3506   0.0000      14.866012       404.5248 
 3507   0.0000      14.882688       404.9785 
 3508   0.0000      15.126934       411.6248 
 3509   0.0000      15.175568       412.9482 
 3510   0.0000      28.180701       766.8359 
 3511   0.0000      28.321047       770.6549 
 3512   0.0000      28.356825       771.6284 
 3513   0.0000      28.408571       773.0365 
 3514   0.0000      28.640680       779.3525 
 3515   0.0000      28.705657       781.1206 
 3516   0.0000      28.734603       781.9083 
 3517   0.0000      28.758222       782.5510 
 3518   0.0000      28.772622       782.9428 
 3519   0.0000      28.791289       783.4508 
 3520   0.0000      28.800832       783.7105 
 3521   0.0000      28.827434       784.4344 
 3522   0.0000      28.836595       784.6836 
 3523   0.0000      28.872365       785.6570 
 3524   0.0000      28.913528       786.7771 
 3525   0.0000      29.092275       791.6411 
 3526   0.0000      29.131273       792.7022 
 3527   0.0000      29.151218       793.2450 
 3528   0.0000      29.166269       793.6545 
 3529   0.0000      29.186329       794.2004 
 3530   0.0000      29.207401       794.7738 
 3531   0.0000      29.246866       795.8477 
 3532   0.0000      29.253887       796.0387 
 3533   0.0000      29.255126       796.0724 
 3534   0.0000      29.270188       796.4823 
 3535   0.0000      29.346393       798.5560 
 3536   0.0000      29.386900       799.6582 
 3537   0.0000      29.415088       800.4252 
 3538   0.0000      29.426916       800.7471 
 3539   0.0000      29.435912       800.9919 
 3540   0.0000      29.483007       802.2734 
 3541   0.0000      29.518651       803.2433 
 3542   0.0000      29.568892       804.6105 
 3543   0.0000      29.579645       804.9031 
 3544   0.0000      29.596585       805.3640 
 3545   0.0000      29.597484       805.3885 
 3546   0.0000      38.579860      1049.8113 
 3547   0.0000      38.732060      1053.9529 
 3548   0.0000      48.553362      1321.2042 
 3549   0.0000      48.685287      1324.7940 
 3550   0.0000      48.736915      1326.1989 
 3551   0.0000      48.772486      1327.1668 
 3552   0.0000     149.013607      4054.8664 
 3553   0.0000     149.164414      4058.9701 
 3554   0.0000     149.201957      4059.9917 
 3555   0.0000     149.254634      4061.4251 
 3556   0.0000     149.430925      4066.2222 
 3557   0.0000     149.504187      4068.2158 
 3558   0.0000     149.567282      4069.9327 
 3559   0.0000     149.574759      4070.1361 
 3560   0.0000     149.589517      4070.5377 
 3561   0.0000     149.622906      4071.4462 
 3562   0.0000     149.626457      4071.5429 
 3563   0.0000     149.649057      4072.1579 
 3564   0.0000     149.667174      4072.6509 
 3565   0.0000     149.696652      4073.4530 
 3566   0.0000     149.755790      4075.0622 
 3567   0.0000     149.887310      4078.6411 
 3568   0.0000     149.903856      4079.0913 
 3569   0.0000     149.956705      4080.5294 
 3570   0.0000     149.971105      4080.9212 
 3571   0.0000     149.999340      4081.6896 
 3572   0.0000     150.015687      4082.1344 
 3573   0.0000     150.027847      4082.4653 
 3574   0.0000     150.033053      4082.6069 
 3575   0.0000     150.060604      4083.3566 
 3576   0.0000     150.076117      4083.7788 
 3577   0.0000     150.232147      4088.0246 
 3578   0.0000     150.251634      4088.5548 
 3579   0.0000     150.259121      4088.7586 
 3580   0.0000     150.278262      4089.2794 
 3581   0.0000     150.318029      4090.3615 
 3582   0.0000     150.328864      4090.6564 
 3583   0.0000     150.367205      4091.6997 
 3584   0.0000     150.374289      4091.8924 
 3585   0.0000     150.388928      4092.2908 
 3586   0.0000     150.409100      4092.8397 
 3587   0.0000     150.413040      4092.9469 
 3588   0.0000     200.029099      5443.0685 
 3589   0.0000     200.224281      5448.3797 
 3590   0.0000     255.967693      6965.2350 
 3591   0.0000     256.126761      6969.5635 
 3592   0.0000     256.173369      6970.8318 
 3593   0.0000     256.226282      6972.2716 

                    ********************************
                    * MULLIKEN POPULATION ANALYSIS *
                    ********************************

-----------------------
MULLIKEN ATOMIC CHARGES
-----------------------
   0 O :   -0.518365
   1 O :   -0.280795
   2 N :   -0.279954
   3 N :    0.031107
   4 C :    0.369224
   5 C :    0.319324
   6 H :   -0.005529
   7 C :    0.065039
   8 C :   -0.174819
   9 H :    0.047122
  10 C :   -0.127590
  11 H :    0.148727
  12 C :   -0.114345
  13 H :    0.141177
  14 C :   -0.125989
  15 H :    0.144182
  16 C :   -0.116713
  17 H :    0.113829
  18 C :    0.021803
  19 C :   -0.291319
  20 H :    0.123970
  21 H :    0.124615
  22 H :    0.120437
  23 C :   -0.232494
  24 H :    0.078448
  25 H :    0.117458
  26 H :    0.097866
  27 C :   -0.256539
  28 H :    0.118563
  29 H :    0.097420
  30 H :    0.112950
  31 C :    0.153925
  32 C :   -0.001797
  33 C :   -0.072406
  34 H :    0.100852
  35 C :   -0.139665
  36 H :    0.141038
  37 C :   -0.101899
  38 H :    0.156251
  39 C :   -0.060652
  40 H :    0.084451
  41 C :   -0.133126
  42 C :   -0.268918
  43 H :    0.117239
  44 H :    0.100259
  45 H :    0.112698
  46 C :   -0.136563
  47 H :    0.113919
  48 H :    0.085868
  49 H :   -0.002855
  50 C :   -0.116206
  51 H :   -0.124870
  52 H :    0.087952
  53 H :    0.128753
  54 C :    0.276665
  55 C :    0.078058
  56 C :   -0.117060
  57 H :    0.138937
  58 C :   -0.136787
  59 H :    0.150203
  60 C :   -0.105729
  61 H :    0.153454
  62 C :   -0.132477
  63 H :    0.146350
  64 C :   -0.109327
  65 H :    0.124026
  66 H :    0.113902
  67 O :   -0.668752
  68 C :    0.405769
  69 C :   -0.005795
  70 C :   -0.078672
  71 H :    0.110440
  72 C :   -0.144945
  73 H :    0.138051
  74 C :   -0.107167
  75 H :    0.139507
  76 C :   -0.136958
  77 H :    0.142649
  78 C :   -0.116681
  79 H :    0.083486
  80 O :   -0.631647
  81 H :    0.197436
Sum of atomic charges:    0.0000000

--------------------------------
MULLIKEN REDUCED ORBITAL CHARGES
--------------------------------
  0 O s       :     3.851471  s :     3.851471
      pz      :     1.601742  p :     4.629346
      px      :     1.681573
      py      :     1.346030
      dz2     :     0.003970  d :     0.033836
      dxz     :     0.001419
      dyz     :     0.010209
      dx2y2   :     0.008682
      dxy     :     0.009556
      f0      :     0.000347  f :     0.003526
      f+1     :     0.000078
      f-1     :     0.000625
      f+2     :     0.000716
      f-2     :     0.000165
      f+3     :     0.000908
      f-3     :     0.000686
      g0      :     0.000014  g :     0.000187
      g+1     :     0.000001
      g-1     :     0.000028
      g+2     :     0.000026
      g-2     :     0.000004
      g+3     :     0.000010
      g-3     :     0.000032
      g+4     :     0.000036
      g-4     :     0.000036
  1 O s       :     3.744277  s :     3.744277
      pz      :     1.410751  p :     4.493949
      px      :     1.383874
      py      :     1.699325
      dz2     :     0.011324  d :     0.038400
      dxz     :     0.009224
      dyz     :     0.007072
      dx2y2   :     0.006098
      dxy     :     0.004683
      f0      :     0.000776  f :     0.003943
      f+1     :     0.000799
      f-1     :     0.000462
      f+2     :     0.000769
      f-2     :     0.000618
      f+3     :     0.000305
      f-3     :     0.000214
      g0      :     0.000020  g :     0.000225
      g+1     :     0.000052
      g-1     :     0.000014
      g+2     :     0.000037
      g-2     :     0.000038
      g+3     :     0.000028
      g-3     :     0.000026
      g+4     :     0.000005
      g-4     :     0.000005
  2 N s       :     3.576612  s :     3.576612
      pz      :     1.309111  p :     3.635203
      px      :     1.202479
      py      :     1.123612
      dz2     :     0.013127  d :     0.059053
      dxz     :     0.010987
      dyz     :     0.008630
      dx2y2   :     0.016711
      dxy     :     0.009598
      f0      :     0.000850  f :     0.008582
      f+1     :     0.001820
      f-1     :     0.000728
      f+2     :     0.001745
      f-2     :     0.001415
      f+3     :     0.001024
      f-3     :     0.001000
      g0      :     0.000033  g :     0.000504
      g+1     :     0.000053
      g-1     :     0.000030
      g+2     :     0.000028
      g-2     :     0.000083
      g+3     :     0.000048
      g-3     :     0.000128
      g+4     :     0.000054
      g-4     :     0.000046
  3 N s       :     3.441330  s :     3.441330
      pz      :     1.087131  p :     3.427863
      px      :     1.143843
      py      :     1.196889
      dz2     :     0.012277  d :     0.091087
      dxz     :     0.018003
      dyz     :     0.021058
      dx2y2   :     0.019047
      dxy     :     0.020702
      f0      :     0.000901  f :     0.008063
      f+1     :     0.000873
      f-1     :     0.000778
      f+2     :     0.001291
      f-2     :     0.001803
      f+3     :     0.001291
      f-3     :     0.001126
      g0      :     0.000037  g :     0.000549
      g+1     :     0.000044
      g-1     :     0.000048
      g+2     :     0.000018
      g-2     :     0.000093
      g+3     :     0.000080
      g-3     :     0.000107
      g+4     :     0.000061
      g-4     :     0.000060
  4 C s       :     3.139854  s :     3.139854
      pz      :     0.693980  p :     2.192225
      px      :     0.747912
      py      :     0.750334
      dz2     :     0.040923  d :     0.261754
      dxz     :     0.019485
      dyz     :     0.072967
      dx2y2   :     0.041379
      dxy     :     0.087000
      f0      :     0.002727  f :     0.033060
      f+1     :     0.003380
      f-1     :     0.005169
      f+2     :     0.006415
      f-2     :     0.003709
      f+3     :     0.008128
      f-3     :     0.003532
      g0      :     0.000302  g :     0.003884
      g+1     :     0.000276
      g-1     :     0.000357
      g+2     :     0.000430
      g-2     :     0.000314
      g+3     :     0.000431
      g-3     :     0.000605
      g+4     :     0.000470
      g-4     :     0.000698
  5 C s       :     3.192312  s :     3.192312
      pz      :     0.846778  p :     2.355094
      px      :     0.704274
      py      :     0.804042
      dz2     :     0.011192  d :     0.113001
      dxz     :     0.023124
      dyz     :     0.014805
      dx2y2   :     0.028542
      dxy     :     0.035339
      f0      :     0.001530  f :     0.018640
      f+1     :     0.001371
      f-1     :     0.002606
      f+2     :     0.002378
      f-2     :     0.003544
      f+3     :     0.004416
      f-3     :     0.002795
      g0      :     0.000107  g :     0.001629
      g+1     :     0.000143
      g-1     :     0.000147
      g+2     :     0.000090
      g-2     :     0.000186
      g+3     :     0.000200
      g-3     :     0.000284
      g+4     :     0.000251
      g-4     :     0.000221
  6 H s       :     0.970450  s :     0.970450
      pz      :     0.007572  p :     0.029413
      px      :     0.012742
      py      :     0.009100
      dz2     :     0.000997  d :     0.005264
      dxz     :     0.001397
      dyz     :     0.001569
      dx2y2   :     0.000603
      dxy     :     0.000698
      f0      :     0.000078  f :     0.000401
      f+1     :     0.000052
      f-1     :     0.000094
      f+2     :     0.000074
      f-2     :     0.000074
      f+3     :     0.000008
      f-3     :     0.000022
  7 C s       :     3.212944  s :     3.212944
      pz      :     0.875199  p :     2.596920
      px      :     0.933358
      py      :     0.788363
      dz2     :     0.020348  d :     0.105814
      dxz     :     0.019372
      dyz     :     0.039644
      dx2y2   :     0.006425
      dxy     :     0.020025
      f0      :     0.001544  f :     0.017738
      f+1     :     0.001379
      f-1     :     0.006667
      f+2     :     0.001959
      f-2     :     0.002196
      f+3     :     0.002316
      f-3     :     0.001678
      g0      :     0.000296  g :     0.001546
      g+1     :     0.000163
      g-1     :     0.000280
      g+2     :     0.000196
      g-2     :     0.000077
      g+3     :     0.000191
      g-3     :     0.000173
      g+4     :     0.000066
      g-4     :     0.000104
  8 C s       :     3.317586  s :     3.317586
      pz      :     0.919446  p :     2.747023
      px      :     0.891485
      py      :     0.936092
      dz2     :     0.017683  d :     0.095803
      dxz     :     0.016627
      dyz     :     0.036513
      dx2y2   :     0.012190
      dxy     :     0.012790
      f0      :     0.001523  f :     0.013205
      f+1     :     0.001589
      f-1     :     0.004704
      f+2     :     0.001424
      f-2     :     0.001298
      f+3     :     0.001303
      f-3     :     0.001364
      g0      :     0.000277  g :     0.001202
      g+1     :     0.000160
      g-1     :     0.000202
      g+2     :     0.000146
      g-2     :     0.000056
      g+3     :     0.000109
      g-3     :     0.000112
      g+4     :     0.000076
      g-4     :     0.000064
  9 H s       :     0.910439  s :     0.910439
      pz      :     0.013623  p :     0.038176
      px      :     0.010509
      py      :     0.014044
      dz2     :     0.001124  d :     0.003928
      dxz     :     0.000455
      dyz     :     0.000777
      dx2y2   :     0.000566
      dxy     :     0.001006
      f0      :     0.000018  f :     0.000336
      f+1     :     0.000005
      f-1     :     0.000114
      f+2     :     0.000032
      f-2     :     0.000071
      f+3     :     0.000066
      f-3     :     0.000029
 10 C s       :     3.179619  s :     3.179619
      pz      :     0.959531  p :     2.813475
      px      :     0.944759
      py      :     0.909185
      dz2     :     0.044212  d :     0.120623
      dxz     :     0.010426
      dyz     :     0.022151
      dx2y2   :     0.020430
      dxy     :     0.023404
      f0      :     0.000762  f :     0.012602
      f+1     :     0.000635
      f-1     :     0.004532
      f+2     :     0.001056
      f-2     :     0.002087
      f+3     :     0.001979
      f-3     :     0.001550
      g0      :     0.000171  g :     0.001272
      g+1     :     0.000071
      g-1     :     0.000206
      g+2     :     0.000190
      g-2     :     0.000041
      g+3     :     0.000214
      g-3     :     0.000192
      g+4     :     0.000096
      g-4     :     0.000092
 11 H s       :     0.826160  s :     0.826160
      pz      :     0.005168  p :     0.021983
      px      :     0.009798
      py      :     0.007017
      dz2     :     0.000477  d :     0.002844
      dxz     :     0.000945
      dyz     :     0.001169
      dx2y2   :     0.000120
      dxy     :     0.000133
      f0      :     0.000064  f :     0.000286
      f+1     :     0.000070
      f-1     :     0.000100
      f+2     :     0.000027
      f-2     :     0.000023
      f+3     :     0.000001
      f-3     :     0.000001
 12 C s       :     3.201147  s :     3.201147
      pz      :     0.897362  p :     2.772413
      px      :     0.930575
      py      :     0.944477
      dz2     :     0.030807  d :     0.126979
      dxz     :     0.018510
      dyz     :     0.050037
      dx2y2   :     0.011578
      dxy     :     0.016048
      f0      :     0.001397  f :     0.012547
      f+1     :     0.001323
      f-1     :     0.004635
      f+2     :     0.001053
      f-2     :     0.001641
      f+3     :     0.001411
      f-3     :     0.001087
      g0      :     0.000267  g :     0.001260
      g+1     :     0.000143
      g-1     :     0.000255
      g+2     :     0.000166
      g-2     :     0.000055
      g+3     :     0.000144
      g-3     :     0.000123
      g+4     :     0.000034
      g-4     :     0.000072
 13 H s       :     0.832564  s :     0.832564
      pz      :     0.007102  p :     0.023067
      px      :     0.009868
      py      :     0.006097
      dz2     :     0.000609  d :     0.002909
      dxz     :     0.000283
      dyz     :     0.000642
      dx2y2   :     0.000485
      dxy     :     0.000889
      f0      :     0.000009  f :     0.000283
      f+1     :     0.000006
      f-1     :     0.000089
      f+2     :     0.000032
      f-2     :     0.000040
      f+3     :     0.000060
      f-3     :     0.000047
 14 C s       :     3.183627  s :     3.183627
      pz      :     0.900256  p :     2.805135
      px      :     0.949637
      py      :     0.955243
      dz2     :     0.023772  d :     0.123418
      dxz     :     0.017184
      dyz     :     0.057604
      dx2y2   :     0.011068
      dxy     :     0.013789
      f0      :     0.001336  f :     0.012547
      f+1     :     0.001416
      f-1     :     0.004426
      f+2     :     0.001370
      f-2     :     0.001243
      f+3     :     0.001273
      f-3     :     0.001482
      g0      :     0.000276  g :     0.001263
      g+1     :     0.000154
      g-1     :     0.000226
      g+2     :     0.000152
      g-2     :     0.000064
      g+3     :     0.000108
      g-3     :     0.000138
      g+4     :     0.000077
      g-4     :     0.000068
 15 H s       :     0.829555  s :     0.829555
      pz      :     0.007095  p :     0.023068
      px      :     0.010025
      py      :     0.005948
      dz2     :     0.000784  d :     0.002909
      dxz     :     0.000377
      dyz     :     0.000467
      dx2y2   :     0.000386
      dxy     :     0.000896
      f0      :     0.000015  f :     0.000285
      f+1     :     0.000004
      f-1     :     0.000097
      f+2     :     0.000016
      f-2     :     0.000064
      f+3     :     0.000067
      f-3     :     0.000022
 16 C s       :     3.222387  s :     3.222387
      pz      :     0.949885  p :     2.766336
      px      :     0.945552
      py      :     0.870899
      dz2     :     0.036951  d :     0.113135
      dxz     :     0.010623
      dyz     :     0.020891
      dx2y2   :     0.018920
      dxy     :     0.025751
      f0      :     0.000725  f :     0.013606
      f+1     :     0.000691
      f-1     :     0.004987
      f+2     :     0.001045
      f-2     :     0.002204
      f+3     :     0.002152
      f-3     :     0.001802
      g0      :     0.000152  g :     0.001250
      g+1     :     0.000073
      g-1     :     0.000199
      g+2     :     0.000175
      g-2     :     0.000035
      g+3     :     0.000213
      g-3     :     0.000197
      g+4     :     0.000101
      g-4     :     0.000106
 17 H s       :     0.856693  s :     0.856693
      pz      :     0.007899  p :     0.025810
      px      :     0.009544
      py      :     0.008368
      dz2     :     0.000653  d :     0.003360
      dxz     :     0.000923
      dyz     :     0.001434
      dx2y2   :     0.000161
      dxy     :     0.000189
      f0      :     0.000072  f :     0.000308
      f+1     :     0.000067
      f-1     :     0.000108
      f+2     :     0.000030
      f-2     :     0.000029
      f+3     :     0.000001
      f-3     :     0.000002
 18 C s       :     3.260407  s :     3.260407
      pz      :     0.873500  p :     2.551458
      px      :     0.787553
      py      :     0.890406
      dz2     :     0.025201  d :     0.139916
      dxz     :     0.026980
      dyz     :     0.035009
      dx2y2   :     0.024578
      dxy     :     0.028149
      f0      :     0.001271  f :     0.024457
      f+1     :     0.004449
      f-1     :     0.003937
      f+2     :     0.005099
      f-2     :     0.004139
      f+3     :     0.003170
      f-3     :     0.002394
      g0      :     0.000145  g :     0.001958
      g+1     :     0.000162
      g-1     :     0.000145
      g+2     :     0.000113
      g-2     :     0.000382
      g+3     :     0.000367
      g-3     :     0.000410
      g+4     :     0.000110
      g-4     :     0.000124
 19 C s       :     3.167719  s :     3.167719
      pz      :     1.014688  p :     3.046236
      px      :     1.025919
      py      :     1.005628
      dz2     :     0.006022  d :     0.070178
      dxz     :     0.017778
      dyz     :     0.021203
      dx2y2   :     0.007150
      dxy     :     0.018025
      f0      :     0.000239  f :     0.006422
      f+1     :     0.000446
      f-1     :     0.000891
      f+2     :     0.001315
      f-2     :     0.002512
      f+3     :     0.000670
      f-3     :     0.000350
      g0      :     0.000087  g :     0.000764
      g+1     :     0.000030
      g-1     :     0.000046
      g+2     :     0.000038
      g-2     :     0.000146
      g+3     :     0.000185
      g-3     :     0.000137
      g+4     :     0.000047
      g-4     :     0.000048
 20 H s       :     0.846757  s :     0.846757
      pz      :     0.007767  p :     0.025106
      px      :     0.008946
      py      :     0.008393
      dz2     :     0.001169  d :     0.003785
      dxz     :     0.000437
      dyz     :     0.000728
      dx2y2   :     0.000728
      dxy     :     0.000724
      f0      :     0.000036  f :     0.000383
      f+1     :     0.000089
      f-1     :     0.000058
      f+2     :     0.000085
      f-2     :     0.000038
      f+3     :     0.000041
      f-3     :     0.000036
 21 H s       :     0.844712  s :     0.844712
      pz      :     0.009168  p :     0.026588
      px      :     0.008703
      py      :     0.008717
      dz2     :     0.000828  d :     0.003714
      dxz     :     0.000744
      dyz     :     0.000560
      dx2y2   :     0.000989
      dxy     :     0.000592
      f0      :     0.000007  f :     0.000371
      f+1     :     0.000101
      f-1     :     0.000043
      f+2     :     0.000084
      f-2     :     0.000032
      f+3     :     0.000063
      f-3     :     0.000040
 22 H s       :     0.850130  s :     0.850130
      pz      :     0.008861  p :     0.025228
      px      :     0.008964
      py      :     0.007403
      dz2     :     0.000918  d :     0.003821
      dxz     :     0.000647
      dyz     :     0.000546
      dx2y2   :     0.000930
      dxy     :     0.000779
      f0      :     0.000022  f :     0.000384
      f+1     :     0.000038
      f-1     :     0.000076
      f+2     :     0.000098
      f-2     :     0.000047
      f+3     :     0.000044
      f-3     :     0.000059
 23 C s       :     3.172294  s :     3.172294
      pz      :     0.992269  p :     2.991437
      px      :     1.004395
      py      :     0.994773
      dz2     :     0.006520  d :     0.061652
      dxz     :     0.018001
      dyz     :     0.013754
      dx2y2   :     0.007610
      dxy     :     0.015767
      f0      :     0.000102  f :     0.006369
      f+1     :     0.000663
      f-1     :     0.001025
      f+2     :     0.001245
      f-2     :     0.002490
      f+3     :     0.000687
      f-3     :     0.000158
      g0      :     0.000082  g :     0.000742
      g+1     :     0.000029
      g-1     :     0.000062
      g+2     :     0.000056
      g-2     :     0.000156
      g+3     :     0.000162
      g-3     :     0.000123
      g+4     :     0.000034
      g-4     :     0.000039
 24 H s       :     0.886603  s :     0.886603
      pz      :     0.010139  p :     0.030347
      px      :     0.011524
      py      :     0.008685
      dz2     :     0.000902  d :     0.004212
      dxz     :     0.000527
      dyz     :     0.000655
      dx2y2   :     0.001273
      dxy     :     0.000855
      f0      :     0.000008  f :     0.000390
      f+1     :     0.000038
      f-1     :     0.000081
      f+2     :     0.000098
      f-2     :     0.000026
      f+3     :     0.000060
      f-3     :     0.000079
 25 H s       :     0.853230  s :     0.853230
      pz      :     0.008754  p :     0.025063
      px      :     0.007665
      py      :     0.008644
      dz2     :     0.000849  d :     0.003862
      dxz     :     0.000673
      dyz     :     0.000687
      dx2y2   :     0.000919
      dxy     :     0.000734
      f0      :     0.000007  f :     0.000388
      f+1     :     0.000103
      f-1     :     0.000047
      f+2     :     0.000073
      f-2     :     0.000051
      f+3     :     0.000071
      f-3     :     0.000037
 26 H s       :     0.868061  s :     0.868061
      pz      :     0.009423  p :     0.029688
      px      :     0.010786
      py      :     0.009479
      dz2     :     0.001292  d :     0.004001
      dxz     :     0.000607
      dyz     :     0.000668
      dx2y2   :     0.000918
      dxy     :     0.000517
      f0      :     0.000032  f :     0.000384
      f+1     :     0.000093
      f-1     :     0.000060
      f+2     :     0.000103
      f-2     :     0.000021
      f+3     :     0.000034
      f-3     :     0.000040
 27 C s       :     3.158410  s :     3.158410
      pz      :     0.995396  p :     3.021690
      px      :     1.005274
      py      :     1.021020
      dz2     :     0.005624  d :     0.069327
      dxz     :     0.018275
      dyz     :     0.022142
      dx2y2   :     0.007755
      dxy     :     0.015531
      f0      :     0.000053  f :     0.006359
      f+1     :     0.000831
      f-1     :     0.000614
      f+2     :     0.001438
      f-2     :     0.002468
      f+3     :     0.000216
      f-3     :     0.000740
      g0      :     0.000080  g :     0.000752
      g+1     :     0.000053
      g-1     :     0.000026
      g+2     :     0.000053
      g-2     :     0.000169
      g+3     :     0.000137
      g-3     :     0.000158
      g+4     :     0.000032
      g-4     :     0.000044
 28 H s       :     0.850821  s :     0.850821
      pz      :     0.008589  p :     0.026365
      px      :     0.008068
      py      :     0.009707
      dz2     :     0.000828  d :     0.003869
      dxz     :     0.000554
      dyz     :     0.000582
      dx2y2   :     0.001075
      dxy     :     0.000830
      f0      :     0.000009  f :     0.000383
      f+1     :     0.000083
      f-1     :     0.000036
      f+2     :     0.000084
      f-2     :     0.000040
      f+3     :     0.000082
      f-3     :     0.000049
 29 H s       :     0.867591  s :     0.867591
      pz      :     0.009039  p :     0.030524
      px      :     0.011625
      py      :     0.009861
      dz2     :     0.000983  d :     0.004079
      dxz     :     0.000569
      dyz     :     0.000807
      dx2y2   :     0.001213
      dxy     :     0.000508
      f0      :     0.000010  f :     0.000385
      f+1     :     0.000049
      f-1     :     0.000103
      f+2     :     0.000100
      f-2     :     0.000026
      f+3     :     0.000041
      f-3     :     0.000056
 30 H s       :     0.855644  s :     0.855644
      pz      :     0.008526  p :     0.027090
      px      :     0.009161
      py      :     0.009403
      dz2     :     0.001145  d :     0.003935
      dxz     :     0.000750
      dyz     :     0.000550
      dx2y2   :     0.000714
      dxy     :     0.000776
      f0      :     0.000025  f :     0.000381
      f+1     :     0.000050
      f-1     :     0.000103
      f+2     :     0.000075
      f-2     :     0.000049
      f+3     :     0.000034
      f-3     :     0.000045
 31 C s       :     3.228913  s :     3.228913
      pz      :     0.842049  p :     2.494696
      px      :     0.710566
      py      :     0.942080
      dz2     :     0.020171  d :     0.098158
      dxz     :     0.027659
      dyz     :     0.012095
      dx2y2   :     0.011705
      dxy     :     0.026527
      f0      :     0.002599  f :     0.022477
      f+1     :     0.003861
      f-1     :     0.002321
      f+2     :     0.004807
      f-2     :     0.003099
      f+3     :     0.002306
      f-3     :     0.003484
      g0      :     0.000191  g :     0.001830
      g+1     :     0.000240
      g-1     :     0.000141
      g+2     :     0.000168
      g-2     :     0.000229
      g+3     :     0.000253
      g-3     :     0.000229
      g+4     :     0.000190
      g-4     :     0.000190
 32 C s       :     3.339459  s :     3.339459
      pz      :     0.866514  p :     2.532590
      px      :     0.793605
      py      :     0.872472
      dz2     :     0.025996  d :     0.109113
      dxz     :     0.026756
      dyz     :     0.010832
      dx2y2   :     0.018078
      dxy     :     0.027452
      f0      :     0.002896  f :     0.019135
      f+1     :     0.002663
      f-1     :     0.002361
      f+2     :     0.004859
      f-2     :     0.001442
      f+3     :     0.001305
      f-3     :     0.003610
      g0      :     0.000144  g :     0.001499
      g+1     :     0.000222
      g-1     :     0.000094
      g+2     :     0.000174
      g-2     :     0.000217
      g+3     :     0.000190
      g-3     :     0.000153
      g+4     :     0.000130
      g-4     :     0.000175
 33 C s       :     3.226785  s :     3.226785
      pz      :     0.880074  p :     2.728222
      px      :     0.914567
      py      :     0.933580
      dz2     :     0.034995  d :     0.102573
      dxz     :     0.014361
      dyz     :     0.016552
      dx2y2   :     0.027492
      dxy     :     0.009173
      f0      :     0.002454  f :     0.013580
      f+1     :     0.001785
      f-1     :     0.001855
      f+2     :     0.003763
      f-2     :     0.001098
      f+3     :     0.001309
      f-3     :     0.001316
      g0      :     0.000111  g :     0.001247
      g+1     :     0.000179
      g-1     :     0.000123
      g+2     :     0.000161
      g-2     :     0.000224
      g+3     :     0.000194
      g-3     :     0.000130
      g+4     :     0.000079
      g-4     :     0.000047
 34 H s       :     0.860250  s :     0.860250
      pz      :     0.012832  p :     0.034679
      px      :     0.010389
      py      :     0.011459
      dz2     :     0.000494  d :     0.003893
      dxz     :     0.001358
      dyz     :     0.000204
      dx2y2   :     0.000460
      dxy     :     0.001377
      f0      :     0.000037  f :     0.000325
      f+1     :     0.000042
      f-1     :     0.000009
      f+2     :     0.000074
      f-2     :     0.000016
      f+3     :     0.000025
      f-3     :     0.000122
 35 C s       :     3.210949  s :     3.210949
      pz      :     0.939873  p :     2.785188
      px      :     0.904452
      py      :     0.940862
      dz2     :     0.016824  d :     0.129392
      dxz     :     0.053492
      dyz     :     0.011235
      dx2y2   :     0.013360
      dxy     :     0.034480
      f0      :     0.002330  f :     0.012855
      f+1     :     0.001546
      f-1     :     0.001371
      f+2     :     0.002943
      f-2     :     0.001363
      f+3     :     0.000711
      f-3     :     0.002590
      g0      :     0.000150  g :     0.001281
      g+1     :     0.000188
      g-1     :     0.000094
      g+2     :     0.000168
      g-2     :     0.000139
      g+3     :     0.000158
      g-3     :     0.000123
      g+4     :     0.000114
      g-4     :     0.000148
 36 H s       :     0.833789  s :     0.833789
      pz      :     0.006950  p :     0.022066
      px      :     0.006492
      py      :     0.008624
      dz2     :     0.000854  d :     0.002826
      dxz     :     0.000376
      dyz     :     0.000398
      dx2y2   :     0.000779
      dxy     :     0.000419
      f0      :     0.000023  f :     0.000281
      f+1     :     0.000058
      f-1     :     0.000040
      f+2     :     0.000073
      f-2     :     0.000014
      f+3     :     0.000047
      f-3     :     0.000025
 37 C s       :     3.182628  s :     3.182628
      pz      :     0.957851  p :     2.783821
      px      :     0.882404
      py      :     0.943566
      dz2     :     0.025024  d :     0.121395
      dxz     :     0.034078
      dyz     :     0.009603
      dx2y2   :     0.021622
      dxy     :     0.031068
      f0      :     0.001251  f :     0.012785
      f+1     :     0.002045
      f-1     :     0.001693
      f+2     :     0.003295
      f-2     :     0.000896
      f+3     :     0.000909
      f-3     :     0.002697
      g0      :     0.000102  g :     0.001269
      g+1     :     0.000183
      g-1     :     0.000070
      g+2     :     0.000138
      g-2     :     0.000162
      g+3     :     0.000184
      g-3     :     0.000129
      g+4     :     0.000123
      g-4     :     0.000178
 38 H s       :     0.818328  s :     0.818328
      pz      :     0.006187  p :     0.022300
      px      :     0.006994
      py      :     0.009119
      dz2     :     0.000893  d :     0.002836
      dxz     :     0.000638
      dyz     :     0.000502
      dx2y2   :     0.000453
      dxy     :     0.000351
      f0      :     0.000089  f :     0.000286
      f+1     :     0.000034
      f-1     :     0.000028
      f+2     :     0.000073
      f-2     :     0.000035
      f+3     :     0.000012
      f-3     :     0.000013
 39 C s       :     3.249943  s :     3.249943
      pz      :     0.884330  p :     2.684342
      px      :     0.910134
      py      :     0.889878
      dz2     :     0.031950  d :     0.110610
      dxz     :     0.020909
      dyz     :     0.018350
      dx2y2   :     0.028323
      dxy     :     0.011078
      f0      :     0.002420  f :     0.014476
      f+1     :     0.002229
      f-1     :     0.002093
      f+2     :     0.003654
      f-2     :     0.001097
      f+3     :     0.001670
      f-3     :     0.001314
      g0      :     0.000126  g :     0.001281
      g+1     :     0.000194
      g-1     :     0.000136
      g+2     :     0.000144
      g-2     :     0.000208
      g+3     :     0.000207
      g-3     :     0.000129
      g+4     :     0.000080
      g-4     :     0.000057
 40 H s       :     0.881120  s :     0.881120
      pz      :     0.010997  p :     0.030353
      px      :     0.007258
      py      :     0.012098
      dz2     :     0.000319  d :     0.003751
      dxz     :     0.001576
      dyz     :     0.000152
      dx2y2   :     0.000485
      dxy     :     0.001220
      f0      :     0.000032  f :     0.000324
      f+1     :     0.000050
      f-1     :     0.000006
      f+2     :     0.000078
      f-2     :     0.000021
      f+3     :     0.000023
      f-3     :     0.000113
 41 C s       :     3.271498  s :     3.271498
      pz      :     0.883619  p :     2.720973
      px      :     0.908753
      py      :     0.928601
      dz2     :     0.027947  d :     0.119406
      dxz     :     0.008873
      dyz     :     0.026071
      dx2y2   :     0.043331
      dxy     :     0.013185
      f0      :     0.004023  f :     0.019623
      f+1     :     0.001848
      f-1     :     0.002068
      f+2     :     0.004686
      f-2     :     0.001214
      f+3     :     0.002614
      f-3     :     0.003170
      g0      :     0.000156  g :     0.001626
      g+1     :     0.000167
      g-1     :     0.000218
      g+2     :     0.000253
      g-2     :     0.000205
      g+3     :     0.000113
      g-3     :     0.000094
      g+4     :     0.000220
      g-4     :     0.000199
 42 C s       :     3.155066  s :     3.155066
      pz      :     1.053161  p :     3.031070
      px      :     0.948132
      py      :     1.029777
      dz2     :     0.014960  d :     0.075341
      dxz     :     0.014802
      dyz     :     0.013485
      dx2y2   :     0.016032
      dxy     :     0.016062
      f0      :     0.000514  f :     0.006667
      f+1     :     0.000982
      f-1     :     0.001325
      f+2     :     0.001002
      f-2     :     0.000058
      f+3     :     0.001329
      f-3     :     0.001456
      g0      :     0.000061  g :     0.000774
      g+1     :     0.000086
      g-1     :     0.000022
      g+2     :     0.000097
      g-2     :     0.000130
      g+3     :     0.000064
      g-3     :     0.000018
      g+4     :     0.000153
      g-4     :     0.000143
 43 H s       :     0.853162  s :     0.853162
      pz      :     0.009509  p :     0.025370
      px      :     0.007325
      py      :     0.008536
      dz2     :     0.001252  d :     0.003842
      dxz     :     0.000863
      dyz     :     0.000751
      dx2y2   :     0.000659
      dxy     :     0.000317
      f0      :     0.000138  f :     0.000387
      f+1     :     0.000044
      f-1     :     0.000020
      f+2     :     0.000097
      f-2     :     0.000048
      f+3     :     0.000016
      f-3     :     0.000024
 44 H s       :     0.868365  s :     0.868365
      pz      :     0.008705  p :     0.026931
      px      :     0.008121
      py      :     0.010105
      dz2     :     0.001220  d :     0.004052
      dxz     :     0.001039
      dyz     :     0.000643
      dx2y2   :     0.000665
      dxy     :     0.000484
      f0      :     0.000133  f :     0.000393
      f+1     :     0.000048
      f-1     :     0.000017
      f+2     :     0.000101
      f-2     :     0.000049
      f+3     :     0.000017
      f-3     :     0.000030
 45 H s       :     0.858840  s :     0.858840
      pz      :     0.009645  p :     0.024268
      px      :     0.007093
      py      :     0.007529
      dz2     :     0.000194  d :     0.003809
      dxz     :     0.000111
      dyz     :     0.001590
      dx2y2   :     0.000677
      dxy     :     0.001237
      f0      :     0.000066  f :     0.000385
      f+1     :     0.000013
      f-1     :     0.000011
      f+2     :     0.000096
      f-2     :     0.000029
      f+3     :     0.000071
      f-3     :     0.000099
 46 C s       :     3.179247  s :     3.179247
      pz      :     0.922421  p :     2.889729
      px      :     0.944880
      py      :     1.022429
      dz2     :     0.017194  d :     0.060366
      dxz     :     0.013676
      dyz     :     0.009016
      dx2y2   :     0.013956
      dxy     :     0.006524
      f0      :     0.001346  f :     0.006516
      f+1     :     0.001051
      f-1     :     0.000996
      f+2     :     0.001296
      f-2     :     0.000477
      f+3     :     0.000602
      f-3     :     0.000748
      g0      :     0.000074  g :     0.000705
      g+1     :     0.000088
      g-1     :     0.000125
      g+2     :     0.000118
      g-2     :     0.000138
      g+3     :     0.000043
      g-3     :     0.000039
      g+4     :     0.000062
      g-4     :     0.000018
 47 H s       :     0.854227  s :     0.854227
      pz      :     0.009431  p :     0.027366
      px      :     0.011266
      py      :     0.006668
      dz2     :     0.000196  d :     0.004092
      dxz     :     0.000076
      dyz     :     0.001528
      dx2y2   :     0.000793
      dxy     :     0.001498
      f0      :     0.000058  f :     0.000396
      f+1     :     0.000013
      f-1     :     0.000024
      f+2     :     0.000088
      f-2     :     0.000010
      f+3     :     0.000109
      f-3     :     0.000093
 48 H s       :     0.883303  s :     0.883303
      pz      :     0.004898  p :     0.026483
      px      :     0.010587
      py      :     0.010998
      dz2     :     0.001400  d :     0.003953
      dxz     :     0.000591
      dyz     :     0.000796
      dx2y2   :     0.000833
      dxy     :     0.000334
      f0      :     0.000119  f :     0.000393
      f+1     :     0.000050
      f-1     :     0.000046
      f+2     :     0.000114
      f-2     :     0.000028
      f+3     :     0.000023
      f-3     :     0.000012
 49 H s       :     0.957778  s :     0.957778
      pz      :     0.011242  p :     0.039959
      px      :     0.014603
      py      :     0.014113
      dz2     :     0.000244  d :     0.004708
      dxz     :     0.001796
      dyz     :     0.000139
      dx2y2   :     0.000591
      dxy     :     0.001938
      f0      :     0.000051  f :     0.000410
      f+1     :     0.000048
      f-1     :     0.000008
      f+2     :     0.000100
      f-2     :     0.000023
      f+3     :     0.000050
      f-3     :     0.000131
 50 C s       :     3.202318  s :     3.202318
      pz      :     1.038084  p :     2.855842
      px      :     0.930290
      py      :     0.887468
      dz2     :     0.007414  d :     0.050791
      dxz     :     0.008366
      dyz     :     0.017614
      dx2y2   :     0.005852
      dxy     :     0.011545
      f0      :     0.000830  f :     0.006563
      f+1     :     0.000357
      f-1     :     0.000911
      f+2     :     0.001521
      f-2     :     0.000278
      f+3     :     0.001180
      f-3     :     0.001486
      g0      :     0.000047  g :     0.000691
      g+1     :     0.000014
      g-1     :     0.000102
      g+2     :     0.000090
      g-2     :     0.000065
      g+3     :     0.000027
      g-3     :     0.000091
      g+4     :     0.000138
      g-4     :     0.000117
 51 H s       :     1.077713  s :     1.077713
      pz      :     0.015449  p :     0.041801
      px      :     0.014860
      py      :     0.011492
      dz2     :     0.000755  d :     0.004939
      dxz     :     0.001527
      dyz     :     0.000345
      dx2y2   :     0.000646
      dxy     :     0.001666
      f0      :     0.000027  f :     0.000417
      f+1     :     0.000115
      f-1     :     0.000006
      f+2     :     0.000064
      f-2     :     0.000042
      f+3     :     0.000074
      f-3     :     0.000088
 52 H s       :     0.881671  s :     0.881671
      pz      :     0.009450  p :     0.025816
      px      :     0.010596
      py      :     0.005770
      dz2     :     0.001361  d :     0.004153
      dxz     :     0.000395
      dyz     :     0.000735
      dx2y2   :     0.001030
      dxy     :     0.000631
      f0      :     0.000080  f :     0.000409
      f+1     :     0.000072
      f-1     :     0.000041
      f+2     :     0.000080
      f-2     :     0.000049
      f+3     :     0.000060
      f-3     :     0.000028
 53 H s       :     0.837341  s :     0.837341
      pz      :     0.009227  p :     0.029373
      px      :     0.012223
      py      :     0.007922
      dz2     :     0.001088  d :     0.004140
      dxz     :     0.001451
      dyz     :     0.000659
      dx2y2   :     0.000572
      dxy     :     0.000370
      f0      :     0.000108  f :     0.000393
      f+1     :     0.000085
      f-1     :     0.000031
      f+2     :     0.000077
      f-2     :     0.000070
      f+3     :     0.000008
      f-3     :     0.000015
 54 C s       :     3.136432  s :     3.136432
      pz      :     0.749594  p :     2.293797
      px      :     0.745844
      py      :     0.798359
      dz2     :     0.059128  d :     0.257508
      dxz     :     0.053637
      dyz     :     0.054557
      dx2y2   :     0.041963
      dxy     :     0.048222
      f0      :     0.005254  f :     0.032109
      f+1     :     0.004808
      f-1     :     0.003711
      f+2     :     0.006158
      f-2     :     0.005544
      f+3     :     0.002610
      f-3     :     0.004023
      g0      :     0.000263  g :     0.003489
      g+1     :     0.000612
      g-1     :     0.000301
      g+2     :     0.000439
      g-2     :     0.000486
      g+3     :     0.000585
      g-3     :     0.000338
      g+4     :     0.000236
      g-4     :     0.000228
 55 C s       :     3.300463  s :     3.300463
      pz      :     0.851729  p :     2.497401
      px      :     0.836735
      py      :     0.808936
      dz2     :     0.039293  d :     0.104787
      dxz     :     0.015983
      dyz     :     0.017739
      dx2y2   :     0.011226
      dxy     :     0.020547
      f0      :     0.004757  f :     0.017777
      f+1     :     0.001480
      f-1     :     0.001529
      f+2     :     0.002570
      f-2     :     0.003618
      f+3     :     0.001682
      f-3     :     0.002141
      g0      :     0.000170  g :     0.001514
      g+1     :     0.000135
      g-1     :     0.000286
      g+2     :     0.000254
      g-2     :     0.000269
      g+3     :     0.000127
      g-3     :     0.000084
      g+4     :     0.000078
      g-4     :     0.000110
 56 C s       :     3.219495  s :     3.219495
      pz      :     0.962775  p :     2.771178
      px      :     0.907102
      py      :     0.901301
      dz2     :     0.019210  d :     0.111439
      dxz     :     0.012486
      dyz     :     0.043571
      dx2y2   :     0.021441
      dxy     :     0.014730
      f0      :     0.003174  f :     0.013689
      f+1     :     0.000906
      f-1     :     0.001452
      f+2     :     0.002210
      f-2     :     0.002513
      f+3     :     0.000774
      f-3     :     0.002660
      g0      :     0.000131  g :     0.001260
      g+1     :     0.000120
      g-1     :     0.000213
      g+2     :     0.000199
      g-2     :     0.000182
      g+3     :     0.000115
      g-3     :     0.000052
      g+4     :     0.000146
      g-4     :     0.000102
 57 H s       :     0.831857  s :     0.831857
      pz      :     0.008290  p :     0.025621
      px      :     0.009340
      py      :     0.007992
      dz2     :     0.001204  d :     0.003284
      dxz     :     0.000880
      dyz     :     0.000326
      dx2y2   :     0.000381
      dxy     :     0.000492
      f0      :     0.000095  f :     0.000301
      f+1     :     0.000046
      f-1     :     0.000025
      f+2     :     0.000029
      f-2     :     0.000078
      f+3     :     0.000016
      f-3     :     0.000013
 58 C s       :     3.195607  s :     3.195607
      pz      :     0.947415  p :     2.806364
      px      :     0.946354
      py      :     0.912595
      dz2     :     0.022031  d :     0.121122
      dxz     :     0.027098
      dyz     :     0.035028
      dx2y2   :     0.022560
      dxy     :     0.014405
      f0      :     0.003008  f :     0.012425
      f+1     :     0.001450
      f-1     :     0.000664
      f+2     :     0.001113
      f-2     :     0.003014
      f+3     :     0.000741
      f-3     :     0.002435
      g0      :     0.000129  g :     0.001269
      g+1     :     0.000080
      g-1     :     0.000258
      g+2     :     0.000172
      g-2     :     0.000212
      g+3     :     0.000111
      g-3     :     0.000053
      g+4     :     0.000136
      g-4     :     0.000117
 59 H s       :     0.823705  s :     0.823705
      pz      :     0.006653  p :     0.022918
      px      :     0.008831
      py      :     0.007434
      dz2     :     0.000906  d :     0.002889
      dxz     :     0.000501
      dyz     :     0.000732
      dx2y2   :     0.000406
      dxy     :     0.000345
      f0      :     0.000088  f :     0.000284
      f+1     :     0.000024
      f-1     :     0.000044
      f+2     :     0.000064
      f-2     :     0.000040
      f+3     :     0.000014
      f-3     :     0.000011
 60 C s       :     3.198664  s :     3.198664
      pz      :     0.893077  p :     2.767464
      px      :     0.928520
      py      :     0.945867
      dz2     :     0.051301  d :     0.125789
      dxz     :     0.023484
      dyz     :     0.017966
      dx2y2   :     0.012420
      dxy     :     0.020619
      f0      :     0.003483  f :     0.012541
      f+1     :     0.001283
      f-1     :     0.001214
      f+2     :     0.001884
      f-2     :     0.002744
      f+3     :     0.001168
      f-3     :     0.000766
      g0      :     0.000155  g :     0.001271
      g+1     :     0.000126
      g-1     :     0.000253
      g+2     :     0.000238
      g-2     :     0.000230
      g+3     :     0.000116
      g-3     :     0.000083
      g+4     :     0.000021
      g-4     :     0.000050
 61 H s       :     0.821024  s :     0.821024
      pz      :     0.007430  p :     0.022384
      px      :     0.008490
      py      :     0.006464
      dz2     :     0.000118  d :     0.002859
      dxz     :     0.000337
      dyz     :     0.000972
      dx2y2   :     0.000949
      dxy     :     0.000483
      f0      :     0.000044  f :     0.000279
      f+1     :     0.000008
      f-1     :     0.000012
      f+2     :     0.000023
      f-2     :     0.000058
      f+3     :     0.000010
      f-3     :     0.000124
 62 C s       :     3.205399  s :     3.205399
      pz      :     0.935230  p :     2.798930
      px      :     0.916584
      py      :     0.947116
      dz2     :     0.021329  d :     0.114292
      dxz     :     0.013428
      dyz     :     0.046784
      dx2y2   :     0.017785
      dxy     :     0.014965
      f0      :     0.003064  f :     0.012583
      f+1     :     0.000861
      f-1     :     0.001284
      f+2     :     0.001861
      f-2     :     0.002266
      f+3     :     0.000794
      f-3     :     0.002454
      g0      :     0.000134  g :     0.001273
      g+1     :     0.000126
      g-1     :     0.000201
      g+2     :     0.000213
      g-2     :     0.000182
      g+3     :     0.000108
      g-3     :     0.000051
      g+4     :     0.000154
      g-4     :     0.000104
 63 H s       :     0.827611  s :     0.827611
      pz      :     0.007287  p :     0.022872
      px      :     0.008973
      py      :     0.006612
      dz2     :     0.000952  d :     0.002881
      dxz     :     0.000776
      dyz     :     0.000360
      dx2y2   :     0.000334
      dxy     :     0.000459
      f0      :     0.000085  f :     0.000286
      f+1     :     0.000043
      f-1     :     0.000023
      f+2     :     0.000032
      f-2     :     0.000075
      f+3     :     0.000016
      f-3     :     0.000013
 64 C s       :     3.263297  s :     3.263297
      pz      :     0.914221  p :     2.737587
      px      :     0.934831
      py      :     0.888534
      dz2     :     0.020599  d :     0.093887
      dxz     :     0.020107
      dyz     :     0.019592
      dx2y2   :     0.019658
      dxy     :     0.013932
      f0      :     0.003132  f :     0.013322
      f+1     :     0.001443
      f-1     :     0.000871
      f+2     :     0.001304
      f-2     :     0.003139
      f+3     :     0.000786
      f-3     :     0.002648
      g0      :     0.000123  g :     0.001234
      g+1     :     0.000071
      g-1     :     0.000233
      g+2     :     0.000176
      g-2     :     0.000207
      g+3     :     0.000118
      g-3     :     0.000054
      g+4     :     0.000138
      g-4     :     0.000115
 65 H s       :     0.839450  s :     0.839450
      pz      :     0.013081  p :     0.032489
      px      :     0.008019
      py      :     0.011389
      dz2     :     0.001337  d :     0.003718
      dxz     :     0.000584
      dyz     :     0.000851
      dx2y2   :     0.000466
      dxy     :     0.000480
      f0      :     0.000102  f :     0.000317
      f+1     :     0.000037
      f-1     :     0.000043
      f+2     :     0.000069
      f-2     :     0.000040
      f+3     :     0.000014
      f-3     :     0.000012
 66 H s       :     0.791271  s :     0.791271
      pz      :     0.035525  p :     0.083391
      px      :     0.024714
      py      :     0.023151
      dz2     :     0.003305  d :     0.010521
      dxz     :     0.002494
      dyz     :     0.002328
      dx2y2   :     0.001090
      dxy     :     0.001303
      f0      :     0.000247  f :     0.000915
      f+1     :     0.000162
      f-1     :     0.000167
      f+2     :     0.000151
      f-2     :     0.000136
      f+3     :     0.000023
      f-3     :     0.000030
 67 O s       :     3.869405  s :     3.869405
      pz      :     1.346712  p :     4.768979
      px      :     1.678569
      py      :     1.743699
      dz2     :     0.010273  d :     0.026932
      dxz     :     0.007888
      dyz     :     0.006788
      dx2y2   :     0.000997
      dxy     :     0.000987
      f0      :     0.001237  f :     0.003270
      f+1     :     0.000853
      f-1     :     0.000716
      f+2     :     0.000175
      f-2     :     0.000235
      f+3     :     0.000022
      f-3     :     0.000032
      g0      :     0.000059  g :     0.000165
      g+1     :     0.000049
      g-1     :     0.000025
      g+2     :     0.000012
      g-2     :     0.000016
      g+3     :     0.000001
      g-3     :     0.000002
      g+4     :     0.000000
      g-4     :     0.000000
 68 C s       :     3.069304  s :     3.069304
      pz      :     0.703296  p :     2.230912
      px      :     0.766408
      py      :     0.761207
      dz2     :     0.054078  d :     0.256853
      dxz     :     0.067957
      dyz     :     0.074228
      dx2y2   :     0.030224
      dxy     :     0.030366
      f0      :     0.005243  f :     0.032691
      f+1     :     0.005232
      f-1     :     0.009117
      f+2     :     0.004640
      f-2     :     0.004079
      f+3     :     0.002060
      f-3     :     0.002320
      g0      :     0.000824  g :     0.004471
      g+1     :     0.000659
      g-1     :     0.000886
      g+2     :     0.000423
      g-2     :     0.000563
      g+3     :     0.000355
      g-3     :     0.000463
      g+4     :     0.000171
      g-4     :     0.000126
 69 C s       :     3.300656  s :     3.300656
      pz      :     0.875073  p :     2.581414
      px      :     0.848691
      py      :     0.857650
      dz2     :     0.025106  d :     0.105171
      dxz     :     0.013915
      dyz     :     0.022976
      dx2y2   :     0.017639
      dxy     :     0.025534
      f0      :     0.002004  f :     0.017034
      f+1     :     0.001608
      f-1     :     0.003541
      f+2     :     0.002201
      f-2     :     0.003306
      f+3     :     0.002532
      f-3     :     0.001842
      g0      :     0.000170  g :     0.001521
      g+1     :     0.000192
      g-1     :     0.000159
      g+2     :     0.000180
      g-2     :     0.000149
      g+3     :     0.000192
      g-3     :     0.000215
      g+4     :     0.000144
      g-4     :     0.000118
 70 C s       :     3.201871  s :     3.201871
      pz      :     0.903021  p :     2.761975
      px      :     0.923311
      py      :     0.935644
      dz2     :     0.019175  d :     0.100879
      dxz     :     0.016324
      dyz     :     0.028392
      dx2y2   :     0.025306
      dxy     :     0.011681
      f0      :     0.001979  f :     0.012699
      f+1     :     0.001347
      f-1     :     0.002046
      f+2     :     0.001842
      f-2     :     0.002156
      f+3     :     0.001919
      f-3     :     0.001409
      g0      :     0.000163  g :     0.001249
      g+1     :     0.000172
      g-1     :     0.000093
      g+2     :     0.000107
      g-2     :     0.000182
      g+3     :     0.000139
      g-3     :     0.000171
      g+4     :     0.000091
      g-4     :     0.000130
 71 H s       :     0.858237  s :     0.858237
      pz      :     0.008040  p :     0.027611
      px      :     0.010145
      py      :     0.009426
      dz2     :     0.000749  d :     0.003402
      dxz     :     0.000396
      dyz     :     0.000723
      dx2y2   :     0.000641
      dxy     :     0.000893
      f0      :     0.000008  f :     0.000310
      f+1     :     0.000007
      f-1     :     0.000104
      f+2     :     0.000036
      f-2     :     0.000056
      f+3     :     0.000052
      f-3     :     0.000047
 72 C s       :     3.194154  s :     3.194154
      pz      :     0.961766  p :     2.813717
      px      :     0.950103
      py      :     0.901848
      dz2     :     0.028697  d :     0.123390
      dxz     :     0.022361
      dyz     :     0.014964
      dx2y2   :     0.028005
      dxy     :     0.029363
      f0      :     0.000363  f :     0.012415
      f+1     :     0.001551
      f-1     :     0.002926
      f+2     :     0.001769
      f-2     :     0.002019
      f+3     :     0.002429
      f-3     :     0.001358
      g0      :     0.000116  g :     0.001270
      g+1     :     0.000089
      g-1     :     0.000134
      g+2     :     0.000105
      g-2     :     0.000158
      g+3     :     0.000182
      g-3     :     0.000177
      g+4     :     0.000141
      g-4     :     0.000169
 73 H s       :     0.835476  s :     0.835476
      pz      :     0.007104  p :     0.023289
      px      :     0.008361
      py      :     0.007824
      dz2     :     0.000901  d :     0.002899
      dxz     :     0.000450
      dyz     :     0.000778
      dx2y2   :     0.000386
      dxy     :     0.000384
      f0      :     0.000095  f :     0.000284
      f+1     :     0.000021
      f-1     :     0.000038
      f+2     :     0.000053
      f-2     :     0.000055
      f+3     :     0.000012
      f-3     :     0.000010
 74 C s       :     3.188643  s :     3.188643
      pz      :     0.908495  p :     2.781339
      px      :     0.945912
      py      :     0.926931
      dz2     :     0.027662  d :     0.123683
      dxz     :     0.012449
      dyz     :     0.039584
      dx2y2   :     0.012955
      dxy     :     0.031033
      f0      :     0.001698  f :     0.012243
      f+1     :     0.000902
      f-1     :     0.002782
      f+2     :     0.001684
      f-2     :     0.002276
      f+3     :     0.001743
      f-3     :     0.001159
      g0      :     0.000142  g :     0.001259
      g+1     :     0.000156
      g-1     :     0.000130
      g+2     :     0.000171
      g-2     :     0.000132
      g+3     :     0.000160
      g-3     :     0.000189
      g+4     :     0.000113
      g-4     :     0.000067
 75 H s       :     0.834162  s :     0.834162
      pz      :     0.007902  p :     0.023145
      px      :     0.007989
      py      :     0.007254
      dz2     :     0.000467  d :     0.002901
      dxz     :     0.000535
      dyz     :     0.000479
      dx2y2   :     0.001084
      dxy     :     0.000338
      f0      :     0.000011  f :     0.000284
      f+1     :     0.000047
      f-1     :     0.000035
      f+2     :     0.000035
      f-2     :     0.000040
      f+3     :     0.000064
      f-3     :     0.000050
 76 C s       :     3.185587  s :     3.185587
      pz      :     0.920120  p :     2.818062
      px      :     0.926052
      py      :     0.971890
      dz2     :     0.021383  d :     0.119676
      dxz     :     0.022570
      dyz     :     0.031069
      dx2y2   :     0.033265
      dxy     :     0.011390
      f0      :     0.001851  f :     0.012363
      f+1     :     0.001303
      f-1     :     0.002023
      f+2     :     0.002120
      f-2     :     0.001974
      f+3     :     0.001854
      f-3     :     0.001239
      g0      :     0.000159  g :     0.001270
      g+1     :     0.000168
      g-1     :     0.000105
      g+2     :     0.000106
      g-2     :     0.000184
      g+3     :     0.000145
      g-3     :     0.000177
      g+4     :     0.000093
      g-4     :     0.000134
 77 H s       :     0.831370  s :     0.831370
      pz      :     0.008296  p :     0.022839
      px      :     0.008266
      py      :     0.006277
      dz2     :     0.000695  d :     0.002857
      dxz     :     0.000310
      dyz     :     0.000556
      dx2y2   :     0.000450
      dxy     :     0.000846
      f0      :     0.000007  f :     0.000285
      f+1     :     0.000006
      f-1     :     0.000099
      f+2     :     0.000020
      f-2     :     0.000057
      f+3     :     0.000053
      f-3     :     0.000042
 78 C s       :     3.286238  s :     3.286238
      pz      :     0.908909  p :     2.728737
      px      :     0.918013
      py      :     0.901816
      dz2     :     0.016185  d :     0.087285
      dxz     :     0.013058
      dyz     :     0.018013
      dx2y2   :     0.020641
      dxy     :     0.019388
      f0      :     0.000396  f :     0.013172
      f+1     :     0.001699
      f-1     :     0.003058
      f+2     :     0.001809
      f-2     :     0.002080
      f+3     :     0.002462
      f-3     :     0.001667
      g0      :     0.000115  g :     0.001249
      g+1     :     0.000080
      g-1     :     0.000131
      g+2     :     0.000094
      g-2     :     0.000164
      g+3     :     0.000184
      g-3     :     0.000174
      g+4     :     0.000141
      g-4     :     0.000166
 79 H s       :     0.883009  s :     0.883009
      pz      :     0.009933  p :     0.029760
      px      :     0.008964
      py      :     0.010863
      dz2     :     0.000987  d :     0.003431
      dxz     :     0.000387
      dyz     :     0.001082
      dx2y2   :     0.000477
      dxy     :     0.000498
      f0      :     0.000095  f :     0.000313
      f+1     :     0.000023
      f-1     :     0.000052
      f+2     :     0.000055
      f-2     :     0.000062
      f+3     :     0.000015
      f-3     :     0.000011
 80 O s       :     3.798622  s :     3.798622
      pz      :     1.651882  p :     4.801714
      px      :     1.640873
      py      :     1.508959
      dz2     :     0.005025  d :     0.027864
      dxz     :     0.005310
      dyz     :     0.007810
      dx2y2   :     0.005884
      dxy     :     0.003834
      f0      :     0.000344  f :     0.003277
      f+1     :     0.000321
      f-1     :     0.000625
      f+2     :     0.000745
      f-2     :     0.000667
      f+3     :     0.000226
      f-3     :     0.000349
      g0      :     0.000018  g :     0.000171
      g+1     :     0.000005
      g-1     :     0.000017
      g+2     :     0.000019
      g-2     :     0.000032
      g+3     :     0.000033
      g-3     :     0.000029
      g+4     :     0.000009
      g-4     :     0.000009
 81 H s       :     0.736860  s :     0.736860
      pz      :     0.022124  p :     0.056394
      px      :     0.021433
      py      :     0.012838
      dz2     :     0.000514  d :     0.008447
      dxz     :     0.000246
      dyz     :     0.003330
      dx2y2   :     0.000810
      dxy     :     0.003547
      f0      :     0.000098  f :     0.000864
      f+1     :     0.000023
      f-1     :     0.000119
      f+2     :     0.000198
      f-2     :     0.000031
      f+3     :     0.000312
      f-3     :     0.000084


                     *******************************
                     * LOEWDIN POPULATION ANALYSIS *
                     *******************************

----------------------
LOEWDIN ATOMIC CHARGES
----------------------
   0 O :    0.344332
   1 O :    0.421743
   2 N :    0.629311
   3 N :    0.648485
   4 C :   -0.627932
   5 C :   -0.043609
   6 H :   -0.008258
   7 C :   -0.103252
   8 C :    0.081786
   9 H :   -0.068744
  10 C :    0.071590
  11 H :   -0.048599
  12 C :    0.073272
  13 H :   -0.047922
  14 C :    0.071209
  15 H :   -0.049093
  16 C :    0.094873
  17 H :   -0.037124
  18 C :   -0.342327
  19 C :    0.246453
  20 H :   -0.045706
  21 H :   -0.040425
  22 H :   -0.046200
  23 C :    0.242222
  24 H :   -0.057526
  25 H :   -0.044113
  26 H :   -0.052526
  27 C :    0.245839
  28 H :   -0.043423
  29 H :   -0.057253
  30 H :   -0.048324
  31 C :   -0.107092
  32 C :   -0.024144
  33 C :    0.098974
  34 H :   -0.049925
  35 C :    0.078889
  36 H :   -0.043321
  37 C :    0.076218
  38 H :   -0.044457
  39 C :    0.081638
  40 H :   -0.047149
  41 C :   -0.238508
  42 C :    0.237382
  43 H :   -0.043989
  44 H :   -0.042659
  45 H :   -0.047401
  46 C :    0.256198
  47 H :   -0.043248
  48 H :   -0.040211
  49 H :   -0.063423
  50 C :    0.254217
  51 H :   -0.072450
  52 H :   -0.040134
  53 H :   -0.041640
  54 C :   -0.520281
  55 C :   -0.122213
  56 C :    0.100742
  57 H :   -0.035657
  58 C :    0.075867
  59 H :   -0.046981
  60 C :    0.082261
  61 H :   -0.045394
  62 C :    0.076544
  63 H :   -0.046297
  64 C :    0.084468
  65 H :   -0.059048
  66 H :   -0.110214
  67 O :    0.210348
  68 C :   -1.017459
  69 C :   -0.134267
  70 C :    0.069222
  71 H :   -0.053796
  72 C :    0.056221
  73 H :   -0.053131
  74 C :    0.059253
  75 H :   -0.052278
  76 C :    0.056968
  77 H :   -0.053072
  78 C :    0.070853
  79 H :   -0.052136
  80 O :    0.132358
  81 H :   -0.125406

-------------------------------
LOEWDIN REDUCED ORBITAL CHARGES
-------------------------------
  0 O s       :     3.213985  s :     3.213985
      pz      :     1.407044  p :     4.315787
      px      :     1.439155
      py      :     1.469588
      dz2     :     0.013555  d :     0.102961
      dxz     :     0.005831
      dyz     :     0.025426
      dx2y2   :     0.030568
      dxy     :     0.027580
      f0      :     0.001786  f :     0.021797
      f+1     :     0.000511
      f-1     :     0.003954
      f+2     :     0.003940
      f-2     :     0.001258
      f+3     :     0.006169
      f-3     :     0.004179
      g0      :     0.000097  g :     0.001138
      g+1     :     0.000011
      g-1     :     0.000130
      g+2     :     0.000165
      g-2     :     0.000024
      g+3     :     0.000086
      g-3     :     0.000153
      g+4     :     0.000184
      g-4     :     0.000287
  1 O s       :     3.218344  s :     3.218344
      pz      :     1.417780  p :     4.235985
      px      :     1.333654
      py      :     1.484552
      dz2     :     0.021091  d :     0.099957
      dxz     :     0.029828
      dyz     :     0.021544
      dx2y2   :     0.010815
      dxy     :     0.016679
      f0      :     0.003380  f :     0.022624
      f+1     :     0.005482
      f-1     :     0.002196
      f+2     :     0.003909
      f-2     :     0.005004
      f+3     :     0.001327
      f-3     :     0.001326
      g0      :     0.000100  g :     0.001347
      g+1     :     0.000312
      g-1     :     0.000060
      g+2     :     0.000243
      g-2     :     0.000234
      g+3     :     0.000175
      g-3     :     0.000163
      g+4     :     0.000034
      g-4     :     0.000026
  2 N s       :     2.678598  s :     2.678598
      pz      :     1.126081  p :     3.308551
      px      :     1.110028
      py      :     1.072442
      dz2     :     0.051841  d :     0.326118
      dxz     :     0.068603
      dyz     :     0.052700
      dx2y2   :     0.089344
      dxy     :     0.063630
      f0      :     0.004036  f :     0.054138
      f+1     :     0.008071
      f-1     :     0.006114
      f+2     :     0.012394
      f-2     :     0.007113
      f+3     :     0.009140
      f-3     :     0.007271
      g0      :     0.000358  g :     0.003283
      g+1     :     0.000370
      g-1     :     0.000221
      g+2     :     0.000294
      g-2     :     0.000419
      g+3     :     0.000705
      g-3     :     0.000444
      g+4     :     0.000295
      g-4     :     0.000177
  3 N s       :     2.662465  s :     2.662465
      pz      :     1.090027  p :     3.216610
      px      :     1.060281
      py      :     1.066301
      dz2     :     0.059221  d :     0.402304
      dxz     :     0.087670
      dyz     :     0.090672
      dx2y2   :     0.072386
      dxy     :     0.092355
      f0      :     0.007320  f :     0.068038
      f+1     :     0.010358
      f-1     :     0.008025
      f+2     :     0.010714
      f-2     :     0.009943
      f+3     :     0.012501
      f-3     :     0.009176
      g0      :     0.000203  g :     0.002099
      g+1     :     0.000176
      g-1     :     0.000215
      g+2     :     0.000118
      g-2     :     0.000326
      g+3     :     0.000280
      g-3     :     0.000261
      g+4     :     0.000229
      g-4     :     0.000292
  4 C s       :     2.583219  s :     2.583219
      pz      :     0.788589  p :     2.597931
      px      :     0.834724
      py      :     0.974618
      dz2     :     0.190215  d :     1.089328
      dxz     :     0.108066
      dyz     :     0.261606
      dx2y2   :     0.232942
      dxy     :     0.296499
      f0      :     0.030822  f :     0.314514
      f+1     :     0.024188
      f-1     :     0.047004
      f+2     :     0.057716
      f-2     :     0.030950
      f+3     :     0.078497
      f-3     :     0.045336
      g0      :     0.004238  g :     0.042940
      g+1     :     0.003596
      g-1     :     0.003880
      g+2     :     0.004839
      g-2     :     0.003391
      g+3     :     0.005178
      g-3     :     0.005945
      g+4     :     0.004349
      g-4     :     0.007524
  5 C s       :     2.528095  s :     2.528095
      pz      :     0.951435  p :     2.649677
      px      :     0.796151
      py      :     0.902091
      dz2     :     0.102023  d :     0.672407
      dxz     :     0.126748
      dyz     :     0.132031
      dx2y2   :     0.128442
      dxy     :     0.183162
      f0      :     0.017174  f :     0.180678
      f+1     :     0.019162
      f-1     :     0.028454
      f+2     :     0.019903
      f-2     :     0.027229
      f+3     :     0.036701
      f-3     :     0.032055
      g0      :     0.001195  g :     0.012753
      g+1     :     0.001110
      g-1     :     0.001070
      g+2     :     0.000914
      g-2     :     0.001419
      g+3     :     0.001423
      g-3     :     0.001846
      g+4     :     0.001948
      g-4     :     0.001828
  6 H s       :     0.720799  s :     0.720799
      pz      :     0.096393  p :     0.202430
      px      :     0.054019
      py      :     0.052018
      dz2     :     0.019768  d :     0.074952
      dxz     :     0.018769
      dyz     :     0.022564
      dx2y2   :     0.006422
      dxy     :     0.007428
      f0      :     0.001952  f :     0.010078
      f+1     :     0.002211
      f-1     :     0.002240
      f+2     :     0.001561
      f-2     :     0.001611
      f+3     :     0.000150
      f-3     :     0.000354
  7 C s       :     2.558102  s :     2.558102
      pz      :     0.985227  p :     2.720481
      px      :     0.802231
      py      :     0.933023
      dz2     :     0.161453  d :     0.649189
      dxz     :     0.099719
      dyz     :     0.205891
      dx2y2   :     0.091762
      dxy     :     0.090365
      f0      :     0.018011  f :     0.160955
      f+1     :     0.013857
      f-1     :     0.062199
      f+2     :     0.014100
      f-2     :     0.022460
      f+3     :     0.016073
      f-3     :     0.014256
      g0      :     0.002107  g :     0.014524
      g+1     :     0.001262
      g-1     :     0.002886
      g+2     :     0.002112
      g-2     :     0.001310
      g+3     :     0.001260
      g-3     :     0.001448
      g+4     :     0.000916
      g-4     :     0.001224
  8 C s       :     2.574867  s :     2.574867
      pz      :     0.964817  p :     2.701323
      px      :     0.758443
      py      :     0.978063
      dz2     :     0.125010  d :     0.513131
      dxz     :     0.078446
      dyz     :     0.177565
      dx2y2   :     0.074549
      dxy     :     0.057562
      f0      :     0.017433  f :     0.117101
      f+1     :     0.015258
      f-1     :     0.040652
      f+2     :     0.010373
      f-2     :     0.012721
      f+3     :     0.009030
      f-3     :     0.011633
      g0      :     0.002173  g :     0.011793
      g+1     :     0.001343
      g-1     :     0.002052
      g+2     :     0.001550
      g-2     :     0.001133
      g+3     :     0.000611
      g-3     :     0.001108
      g+4     :     0.000980
      g-4     :     0.000843
  9 H s       :     0.771251  s :     0.771251
      pz      :     0.071101  p :     0.219862
      px      :     0.049722
      py      :     0.099040
      dz2     :     0.016531  d :     0.067862
      dxz     :     0.006428
      dyz     :     0.017019
      dx2y2   :     0.012925
      dxy     :     0.014960
      f0      :     0.000848  f :     0.009769
      f+1     :     0.000093
      f-1     :     0.003158
      f+2     :     0.001718
      f-2     :     0.001483
      f+3     :     0.001297
      f-3     :     0.001171
 10 C s       :     2.584676  s :     2.584676
      pz      :     0.937183  p :     2.715252
      px      :     0.780361
      py      :     0.997708
      dz2     :     0.135903  d :     0.503084
      dxz     :     0.036020
      dyz     :     0.137380
      dx2y2   :     0.097232
      dxy     :     0.096549
      f0      :     0.008447  f :     0.113732
      f+1     :     0.003864
      f-1     :     0.042135
      f+2     :     0.012817
      f-2     :     0.020418
      f+3     :     0.010980
      f-3     :     0.015071
      g0      :     0.001270  g :     0.011666
      g+1     :     0.000499
      g-1     :     0.001471
      g+2     :     0.002260
      g-2     :     0.000668
      g+3     :     0.001457
      g-3     :     0.001697
      g+4     :     0.001265
      g-4     :     0.001079
 11 H s       :     0.787986  s :     0.787986
      pz      :     0.089511  p :     0.186407
      px      :     0.054414
      py      :     0.042481
      dz2     :     0.018910  d :     0.064562
      dxz     :     0.018442
      dyz     :     0.023150
      dx2y2   :     0.001877
      dxy     :     0.002183
      f0      :     0.002866  f :     0.009645
      f+1     :     0.002342
      f-1     :     0.003128
      f+2     :     0.000555
      f-2     :     0.000709
      f+3     :     0.000023
      f-3     :     0.000021
 12 C s       :     2.587710  s :     2.587710
      pz      :     0.975226  p :     2.705147
      px      :     0.768779
      py      :     0.961142
      dz2     :     0.134715  d :     0.508319
      dxz     :     0.082078
      dyz     :     0.172277
      dx2y2   :     0.065546
      dxy     :     0.053703
      f0      :     0.016459  f :     0.113927
      f+1     :     0.011880
      f-1     :     0.042712
      f+2     :     0.009936
      f-2     :     0.015294
      f+3     :     0.008977
      f-3     :     0.008668
      g0      :     0.001771  g :     0.011625
      g+1     :     0.001195
      g-1     :     0.002616
      g+2     :     0.001668
      g-2     :     0.000982
      g+3     :     0.000871
      g-3     :     0.001038
      g+4     :     0.000622
      g-4     :     0.000863
 13 H s       :     0.789145  s :     0.789145
      pz      :     0.052390  p :     0.185096
      px      :     0.051202
      py      :     0.081504
      dz2     :     0.012192  d :     0.064088
      dxz     :     0.004939
      dyz     :     0.017442
      dx2y2   :     0.014234
      dxy     :     0.015281
      f0      :     0.000696  f :     0.009593
      f+1     :     0.000199
      f-1     :     0.002738
      f+2     :     0.001585
      f-2     :     0.001232
      f+3     :     0.001514
      f-3     :     0.001629
 14 C s       :     2.585856  s :     2.585856
      pz      :     0.968523  p :     2.716154
      px      :     0.787661
      py      :     0.959971
      dz2     :     0.120198  d :     0.501947
      dxz     :     0.073744
      dyz     :     0.184510
      dx2y2   :     0.070893
      dxy     :     0.052602
      f0      :     0.016423  f :     0.113187
      f+1     :     0.013380
      f-1     :     0.040322
      f+2     :     0.010007
      f-2     :     0.013077
      f+3     :     0.008614
      f-3     :     0.011363
      g0      :     0.002050  g :     0.011646
      g+1     :     0.001286
      g-1     :     0.002044
      g+2     :     0.001490
      g-2     :     0.001221
      g+3     :     0.000619
      g-3     :     0.001118
      g+4     :     0.000976
      g-4     :     0.000843
 15 H s       :     0.788546  s :     0.788546
      pz      :     0.057707  p :     0.186367
      px      :     0.050866
      py      :     0.077794
      dz2     :     0.015299  d :     0.064522
      dxz     :     0.006277
      dyz     :     0.015935
      dx2y2   :     0.012336
      dxy     :     0.014675
      f0      :     0.000812  f :     0.009658
      f+1     :     0.000086
      f-1     :     0.003095
      f+2     :     0.001654
      f-2     :     0.001480
      f+3     :     0.001350
      f-3     :     0.001182
 16 C s       :     2.576292  s :     2.576292
      pz      :     0.930001  p :     2.687101
      px      :     0.765111
      py      :     0.991990
      dz2     :     0.129989  d :     0.513083
      dxz     :     0.039815
      dyz     :     0.139644
      dx2y2   :     0.097490
      dxy     :     0.106145
      f0      :     0.008513  f :     0.116835
      f+1     :     0.004180
      f-1     :     0.041535
      f+2     :     0.012995
      f-2     :     0.022084
      f+3     :     0.011622
      f-3     :     0.015904
      g0      :     0.001207  g :     0.011816
      g+1     :     0.000541
      g-1     :     0.001448
      g+2     :     0.002190
      g-2     :     0.000657
      g+3     :     0.001492
      g-3     :     0.001738
      g+4     :     0.001322
      g-4     :     0.001220
 17 H s       :     0.774918  s :     0.774918
      pz      :     0.091007  p :     0.186937
      px      :     0.054034
      py      :     0.041896
      dz2     :     0.019339  d :     0.065586
      dxz     :     0.018348
      dyz     :     0.023132
      dx2y2   :     0.002126
      dxy     :     0.002640
      f0      :     0.002830  f :     0.009682
      f+1     :     0.002284
      f-1     :     0.003079
      f+2     :     0.000613
      f-2     :     0.000809
      f+3     :     0.000033
      f-3     :     0.000034
 18 C s       :     2.540385  s :     2.540385
      pz      :     0.904487  p :     2.676702
      px      :     0.859668
      py      :     0.912547
      dz2     :     0.139953  d :     0.871399
      dxz     :     0.194566
      dyz     :     0.199071
      dx2y2   :     0.145345
      dxy     :     0.192464
      f0      :     0.018749  f :     0.238304
      f+1     :     0.042118
      f-1     :     0.039064
      f+2     :     0.045311
      f-2     :     0.028076
      f+3     :     0.032763
      f-3     :     0.032223
      g0      :     0.001172  g :     0.015538
      g+1     :     0.001837
      g-1     :     0.001518
      g+2     :     0.001269
      g-2     :     0.002265
      g+3     :     0.002063
      g-3     :     0.002386
      g+4     :     0.001397
      g-4     :     0.001631
 19 C s       :     2.537235  s :     2.537235
      pz      :     0.920088  p :     2.749840
      px      :     0.922211
      py      :     0.907541
      dz2     :     0.029902  d :     0.387048
      dxz     :     0.102061
      dyz     :     0.112628
      dx2y2   :     0.045757
      dxy     :     0.096700
      f0      :     0.008961  f :     0.075473
      f+1     :     0.008326
      f-1     :     0.013488
      f+2     :     0.011170
      f-2     :     0.012180
      f+3     :     0.010331
      f-3     :     0.011018
      g0      :     0.000551  g :     0.003951
      g+1     :     0.000213
      g-1     :     0.000317
      g+2     :     0.000304
      g-2     :     0.000649
      g+3     :     0.000419
      g-3     :     0.000717
      g+4     :     0.000363
      g-4     :     0.000419
 20 H s       :     0.779796  s :     0.779796
      pz      :     0.067191  p :     0.189322
      px      :     0.064383
      py      :     0.057748
      dz2     :     0.016713  d :     0.067239
      dxz     :     0.012782
      dyz     :     0.013640
      dx2y2   :     0.011897
      dxy     :     0.012207
      f0      :     0.000815  f :     0.009349
      f+1     :     0.001950
      f-1     :     0.001253
      f+2     :     0.001981
      f-2     :     0.001614
      f+3     :     0.000787
      f-3     :     0.000949
 21 H s       :     0.774776  s :     0.774776
      pz      :     0.061350  p :     0.188664
      px      :     0.070843
      py      :     0.056470
      dz2     :     0.012490  d :     0.067497
      dxz     :     0.014991
      dyz     :     0.011034
      dx2y2   :     0.015435
      dxy     :     0.013548
      f0      :     0.000530  f :     0.009488
      f+1     :     0.002018
      f-1     :     0.000818
      f+2     :     0.001868
      f-2     :     0.001613
      f+3     :     0.001340
      f-3     :     0.001302
 22 H s       :     0.780393  s :     0.780393
      pz      :     0.063665  p :     0.189269
      px      :     0.058363
      py      :     0.067241
      dz2     :     0.014713  d :     0.067190
      dxz     :     0.012476
      dyz     :     0.013326
      dx2y2   :     0.012878
      dxy     :     0.013797
      f0      :     0.000677  f :     0.009347
      f+1     :     0.000925
      f-1     :     0.001965
      f+2     :     0.001947
      f-2     :     0.001681
      f+3     :     0.001142
      f-3     :     0.001010
 23 C s       :     2.537255  s :     2.537255
      pz      :     0.913691  p :     2.760210
      px      :     0.932878
      py      :     0.913641
      dz2     :     0.037700  d :     0.382185
      dxz     :     0.108452
      dyz     :     0.098004
      dx2y2   :     0.037043
      dxy     :     0.100987
      f0      :     0.010579  f :     0.074274
      f+1     :     0.008568
      f-1     :     0.012732
      f+2     :     0.010301
      f-2     :     0.013238
      f+3     :     0.009803
      f-3     :     0.009053
      g0      :     0.000380  g :     0.003853
      g+1     :     0.000265
      g-1     :     0.000609
      g+2     :     0.000400
      g-2     :     0.000529
      g+3     :     0.000376
      g-3     :     0.000693
      g+4     :     0.000299
      g-4     :     0.000302
 24 H s       :     0.781657  s :     0.781657
      pz      :     0.065176  p :     0.198273
      px      :     0.063292
      py      :     0.069806
      dz2     :     0.012353  d :     0.068129
      dxz     :     0.011361
      dyz     :     0.013717
      dx2y2   :     0.017048
      dxy     :     0.013650
      f0      :     0.000531  f :     0.009467
      f+1     :     0.000880
      f-1     :     0.001740
      f+2     :     0.001820
      f-2     :     0.001576
      f+3     :     0.001479
      f-3     :     0.001440
 25 H s       :     0.777217  s :     0.777217
      pz      :     0.061154  p :     0.190041
      px      :     0.070344
      py      :     0.058543
      dz2     :     0.012436  d :     0.067421
      dxz     :     0.014560
      dyz     :     0.011403
      dx2y2   :     0.014438
      dxy     :     0.014584
      f0      :     0.000517  f :     0.009435
      f+1     :     0.001932
      f-1     :     0.000893
      f+2     :     0.001788
      f-2     :     0.001689
      f+3     :     0.001361
      f-3     :     0.001254
 26 H s       :     0.782539  s :     0.782539
      pz      :     0.066946  p :     0.192783
      px      :     0.068051
      py      :     0.057786
      dz2     :     0.016449  d :     0.067777
      dxz     :     0.013762
      dyz     :     0.012875
      dx2y2   :     0.013052
      dxy     :     0.011639
      f0      :     0.000789  f :     0.009426
      f+1     :     0.002043
      f-1     :     0.001168
      f+2     :     0.002091
      f-2     :     0.001561
      f+3     :     0.000770
      f-3     :     0.001005
 27 C s       :     2.538164  s :     2.538164
      pz      :     0.914286  p :     2.756186
      px      :     0.912606
      py      :     0.929294
      dz2     :     0.032178  d :     0.381776
      dxz     :     0.101794
      dyz     :     0.116738
      dx2y2   :     0.041627
      dxy     :     0.089439
      f0      :     0.010103  f :     0.074176
      f+1     :     0.011560
      f-1     :     0.008407
      f+2     :     0.013048
      f-2     :     0.012391
      f+3     :     0.009532
      f-3     :     0.009136
      g0      :     0.000357  g :     0.003860
      g+1     :     0.000497
      g-1     :     0.000233
      g+2     :     0.000526
      g-2     :     0.000499
      g+3     :     0.000746
      g-3     :     0.000405
      g+4     :     0.000268
      g-4     :     0.000329
 28 H s       :     0.776640  s :     0.776640
      pz      :     0.059550  p :     0.189898
      px      :     0.070356
      py      :     0.059992
      dz2     :     0.012125  d :     0.067443
      dxz     :     0.013943
      dyz     :     0.011116
      dx2y2   :     0.015593
      dxy     :     0.014667
      f0      :     0.000522  f :     0.009442
      f+1     :     0.001865
      f-1     :     0.000772
      f+2     :     0.001794
      f-2     :     0.001615
      f+3     :     0.001456
      f-3     :     0.001417
 29 H s       :     0.782118  s :     0.782118
      pz      :     0.061792  p :     0.197707
      px      :     0.065053
      py      :     0.070862
      dz2     :     0.013230  d :     0.067981
      dxz     :     0.011622
      dyz     :     0.014439
      dx2y2   :     0.016256
      dxy     :     0.012434
      f0      :     0.000546  f :     0.009447
      f+1     :     0.000920
      f-1     :     0.002002
      f+2     :     0.001953
      f-2     :     0.001588
      f+3     :     0.001254
      f-3     :     0.001186
 30 H s       :     0.781848  s :     0.781848
      pz      :     0.064709  p :     0.189675
      px      :     0.057612
      py      :     0.067354
      dz2     :     0.015719  d :     0.067418
      dxz     :     0.012790
      dyz     :     0.013525
      dx2y2   :     0.011905
      dxy     :     0.013478
      f0      :     0.000700  f :     0.009383
      f+1     :     0.001061
      f-1     :     0.002121
      f+2     :     0.001879
      f-2     :     0.001713
      f+3     :     0.001010
      f-3     :     0.000900
 31 C s       :     2.561778  s :     2.561778
      pz      :     0.900956  p :     2.669769
      px      :     0.926185
      py      :     0.842627
      dz2     :     0.126688  d :     0.675227
      dxz     :     0.187349
      dyz     :     0.091923
      dx2y2   :     0.117326
      dxy     :     0.151941
      f0      :     0.025629  f :     0.182713
      f+1     :     0.031368
      f-1     :     0.018478
      f+2     :     0.034620
      f-2     :     0.021125
      f+3     :     0.022810
      f-3     :     0.028683
      g0      :     0.001553  g :     0.017604
      g+1     :     0.001856
      g-1     :     0.001646
      g+2     :     0.002198
      g-2     :     0.002208
      g+3     :     0.002309
      g-3     :     0.001975
      g+4     :     0.001804
      g-4     :     0.002056
 32 C s       :     2.567209  s :     2.567209
      pz      :     0.891252  p :     2.666242
      px      :     0.964772
      py      :     0.810217
      dz2     :     0.133269  d :     0.623315
      dxz     :     0.159343
      dyz     :     0.085366
      dx2y2   :     0.126201
      dxy     :     0.119135
      f0      :     0.026461  f :     0.153557
      f+1     :     0.024798
      f-1     :     0.014681
      f+2     :     0.032654
      f-2     :     0.014648
      f+3     :     0.013965
      f-3     :     0.026351
      g0      :     0.001277  g :     0.013822
      g+1     :     0.001716
      g-1     :     0.001147
      g+2     :     0.001838
      g-2     :     0.001573
      g+3     :     0.001867
      g-3     :     0.001583
      g+4     :     0.001070
      g-4     :     0.001749
 33 C s       :     2.568460  s :     2.568460
      pz      :     0.924125  p :     2.693496
      px      :     0.935309
      py      :     0.834063
      dz2     :     0.130789  d :     0.510676
      dxz     :     0.114543
      dyz     :     0.097929
      dx2y2   :     0.106247
      dxy     :     0.061167
      f0      :     0.016622  f :     0.116669
      f+1     :     0.021038
      f-1     :     0.017411
      f+2     :     0.023312
      f-2     :     0.015630
      f+3     :     0.011442
      f-3     :     0.011213
      g0      :     0.000819  g :     0.011725
      g+1     :     0.001164
      g-1     :     0.001763
      g+2     :     0.001830
      g-2     :     0.002136
      g+3     :     0.001316
      g-3     :     0.001536
      g+4     :     0.000743
      g-4     :     0.000417
 34 H s       :     0.760556  s :     0.760556
      pz      :     0.057961  p :     0.208830
      px      :     0.097972
      py      :     0.052896
      dz2     :     0.008044  d :     0.070501
      dxz     :     0.023584
      dyz     :     0.002166
      dx2y2   :     0.014591
      dxy     :     0.022116
      f0      :     0.001155  f :     0.010039
      f+1     :     0.001642
      f-1     :     0.000180
      f+2     :     0.002109
      f-2     :     0.000321
      f+3     :     0.001826
      f-3     :     0.002806
 35 C s       :     2.584253  s :     2.584253
      pz      :     0.906677  p :     2.696633
      px      :     0.977094
      py      :     0.812862
      dz2     :     0.090339  d :     0.512430
      dxz     :     0.163843
      dyz     :     0.063784
      dx2y2   :     0.083112
      dxy     :     0.111350
      f0      :     0.021318  f :     0.115805
      f+1     :     0.017592
      f-1     :     0.011110
      f+2     :     0.023136
      f-2     :     0.010809
      f+3     :     0.010439
      f-3     :     0.021402
      g0      :     0.001262  g :     0.011990
      g+1     :     0.001188
      g-1     :     0.001267
      g+2     :     0.002042
      g-2     :     0.001267
      g+3     :     0.001290
      g-3     :     0.001092
      g+4     :     0.001069
      g-4     :     0.001514
 36 H s       :     0.786128  s :     0.786128
      pz      :     0.061397  p :     0.183602
      px      :     0.062626
      py      :     0.059579
      dz2     :     0.015546  d :     0.063961
      dxz     :     0.011756
      dyz     :     0.010942
      dx2y2   :     0.014826
      dxy     :     0.010891
      f0      :     0.000884  f :     0.009630
      f+1     :     0.001718
      f-1     :     0.001268
      f+2     :     0.001833
      f-2     :     0.001631
      f+3     :     0.001164
      f-3     :     0.001133
 37 C s       :     2.582105  s :     2.582105
      pz      :     0.895318  p :     2.706350
      px      :     0.986418
      py      :     0.824614
      dz2     :     0.086350  d :     0.506787
      dxz     :     0.144651
      dyz     :     0.056006
      dx2y2   :     0.104917
      dxy     :     0.114864
      f0      :     0.013014  f :     0.116435
      f+1     :     0.022119
      f-1     :     0.011386
      f+2     :     0.023529
      f-2     :     0.010954
      f+3     :     0.012133
      f-3     :     0.023300
      g0      :     0.000877  g :     0.012105
      g+1     :     0.001510
      g-1     :     0.000935
      g+2     :     0.001251
      g-2     :     0.001554
      g+3     :     0.001827
      g-3     :     0.001234
      g+4     :     0.001088
      g-4     :     0.001829
 38 H s       :     0.785824  s :     0.785824
      pz      :     0.076675  p :     0.184692
      px      :     0.049736
      py      :     0.058281
      dz2     :     0.018559  d :     0.064246
      dxz     :     0.015641
      dyz     :     0.014447
      dx2y2   :     0.008576
      dxy     :     0.007024
      f0      :     0.001997  f :     0.009694
      f+1     :     0.001549
      f-1     :     0.001720
      f+2     :     0.002053
      f-2     :     0.001590
      f+3     :     0.000352
      f-3     :     0.000433
 39 C s       :     2.567967  s :     2.567967
      pz      :     0.917280  p :     2.700468
      px      :     0.951997
      py      :     0.831190
      dz2     :     0.139176  d :     0.518373
      dxz     :     0.109413
      dyz     :     0.095563
      dx2y2   :     0.108541
      dxy     :     0.065680
      f0      :     0.018250  f :     0.119457
      f+1     :     0.021622
      f-1     :     0.017379
      f+2     :     0.022400
      f-2     :     0.015776
      f+3     :     0.013117
      f-3     :     0.010913
      g0      :     0.000936  g :     0.012097
      g+1     :     0.001345
      g-1     :     0.001863
      g+2     :     0.001665
      g-2     :     0.002082
      g+3     :     0.001473
      g-3     :     0.001428
      g+4     :     0.000806
      g-4     :     0.000499
 40 H s       :     0.762508  s :     0.762508
      pz      :     0.049229  p :     0.204608
      px      :     0.100257
      py      :     0.055122
      dz2     :     0.007518  d :     0.070017
      dxz     :     0.023735
      dyz     :     0.001541
      dx2y2   :     0.014912
      dxy     :     0.022311
      f0      :     0.001051  f :     0.010016
      f+1     :     0.001837
      f-1     :     0.000133
      f+2     :     0.002080
      f-2     :     0.000431
      f+3     :     0.001753
      f-3     :     0.002731
 41 C s       :     2.529866  s :     2.529866
      pz      :     0.893975  p :     2.709461
      px      :     0.902742
      py      :     0.912744
      dz2     :     0.156964  d :     0.789838
      dxz     :     0.155957
      dyz     :     0.161147
      dx2y2   :     0.175700
      dxy     :     0.140070
      f0      :     0.039917  f :     0.197822
      f+1     :     0.019435
      f-1     :     0.018975
      f+2     :     0.043969
      f-2     :     0.018214
      f+3     :     0.025306
      f-3     :     0.032006
      g0      :     0.001135  g :     0.011521
      g+1     :     0.001314
      g-1     :     0.001507
      g+2     :     0.001494
      g-2     :     0.000942
      g+3     :     0.001236
      g-3     :     0.001165
      g+4     :     0.001125
      g-4     :     0.001605
 42 C s       :     2.530095  s :     2.530095
      pz      :     0.933447  p :     2.738186
      px      :     0.872233
      py      :     0.932506
      dz2     :     0.071616  d :     0.413575
      dxz     :     0.100772
      dyz     :     0.060120
      dx2y2   :     0.088932
      dxy     :     0.092135
      f0      :     0.006890  f :     0.076851
      f+1     :     0.010132
      f-1     :     0.010363
      f+2     :     0.011630
      f-2     :     0.007948
      f+3     :     0.011996
      f-3     :     0.017891
      g0      :     0.000187  g :     0.003912
      g+1     :     0.000693
      g-1     :     0.000051
      g+2     :     0.000205
      g-2     :     0.000599
      g+3     :     0.000573
      g-3     :     0.000086
      g+4     :     0.000478
      g-4     :     0.001040
 43 H s       :     0.778129  s :     0.778129
      pz      :     0.076980  p :     0.188906
      px      :     0.052225
      py      :     0.059701
      dz2     :     0.021927  d :     0.067588
      dxz     :     0.014716
      dyz     :     0.014977
      dx2y2   :     0.010351
      dxy     :     0.005618
      f0      :     0.002608  f :     0.009366
      f+1     :     0.001278
      f-1     :     0.001366
      f+2     :     0.001989
      f-2     :     0.001388
      f+3     :     0.000284
      f-3     :     0.000453
 44 H s       :     0.772823  s :     0.772823
      pz      :     0.076678  p :     0.191562
      px      :     0.052957
      py      :     0.061927
      dz2     :     0.022043  d :     0.068772
      dxz     :     0.014986
      dyz     :     0.014223
      dx2y2   :     0.011305
      dxy     :     0.006215
      f0      :     0.002573  f :     0.009501
      f+1     :     0.001314
      f-1     :     0.001328
      f+2     :     0.002047
      f-2     :     0.001397
      f+3     :     0.000331
      f-3     :     0.000511
 45 H s       :     0.776939  s :     0.776939
      pz      :     0.055179  p :     0.192424
      px      :     0.050814
      py      :     0.086431
      dz2     :     0.005115  d :     0.068604
      dxz     :     0.001225
      dyz     :     0.025501
      dx2y2   :     0.016634
      dxy     :     0.020129
      f0      :     0.001273  f :     0.009434
      f+1     :     0.000355
      f-1     :     0.000927
      f+2     :     0.001717
      f-2     :     0.000459
      f+3     :     0.002069
      f-3     :     0.002634
 46 C s       :     2.529961  s :     2.529961
      pz      :     0.887542  p :     2.739604
      px      :     0.930545
      py      :     0.921517
      dz2     :     0.103516  d :     0.394375
      dxz     :     0.083124
      dyz     :     0.064965
      dx2y2   :     0.115078
      dxy     :     0.027691
      f0      :     0.015114  f :     0.076017
      f+1     :     0.012192
      f-1     :     0.011720
      f+2     :     0.011080
      f-2     :     0.012231
      f+3     :     0.006781
      f-3     :     0.006900
      g0      :     0.000683  g :     0.003845
      g+1     :     0.000350
      g-1     :     0.000512
      g+2     :     0.000623
      g-2     :     0.000641
      g+3     :     0.000242
      g-3     :     0.000475
      g+4     :     0.000241
      g-4     :     0.000078
 47 H s       :     0.777218  s :     0.777218
      pz      :     0.049484  p :     0.189175
      px      :     0.055132
      py      :     0.084559
      dz2     :     0.004815  d :     0.067472
      dxz     :     0.000889
      dyz     :     0.023563
      dx2y2   :     0.016139
      dxy     :     0.022067
      f0      :     0.001168  f :     0.009382
      f+1     :     0.000238
      f-1     :     0.001049
      f+2     :     0.001872
      f-2     :     0.000241
      f+3     :     0.002373
      f-3     :     0.002441
 48 H s       :     0.772787  s :     0.772787
      pz      :     0.070587  p :     0.190385
      px      :     0.063307
      py      :     0.056491
      dz2     :     0.021997  d :     0.067645
      dxz     :     0.012992
      dyz     :     0.014091
      dx2y2   :     0.012752
      dxy     :     0.005813
      f0      :     0.002340  f :     0.009395
      f+1     :     0.001640
      f-1     :     0.001152
      f+2     :     0.002075
      f-2     :     0.001298
      f+3     :     0.000508
      f-3     :     0.000381
 49 H s       :     0.771682  s :     0.771682
      pz      :     0.054471  p :     0.212348
      px      :     0.098240
      py      :     0.059636
      dz2     :     0.005958  d :     0.069733
      dxz     :     0.023918
      dyz     :     0.001314
      dx2y2   :     0.014316
      dxy     :     0.024228
      f0      :     0.001063  f :     0.009660
      f+1     :     0.001459
      f-1     :     0.000146
      f+2     :     0.002046
      f-2     :     0.000363
      f+3     :     0.001981
      f-3     :     0.002602
 50 C s       :     2.527587  s :     2.527587
      pz      :     0.935198  p :     2.743175
      px      :     0.930583
      py      :     0.877394
      dz2     :     0.054908  d :     0.394174
      dxz     :     0.054492
      dyz     :     0.108953
      dx2y2   :     0.097616
      dxy     :     0.078205
      f0      :     0.009283  f :     0.076947
      f+1     :     0.005301
      f-1     :     0.011135
      f+2     :     0.013573
      f-2     :     0.008204
      f+3     :     0.015680
      f-3     :     0.013772
      g0      :     0.000178  g :     0.003900
      g+1     :     0.000122
      g-1     :     0.000720
      g+2     :     0.000257
      g-2     :     0.000353
      g+3     :     0.000165
      g-3     :     0.000631
      g+4     :     0.000776
      g-4     :     0.000698
 51 H s       :     0.770253  s :     0.770253
      pz      :     0.066459  p :     0.220763
      px      :     0.099211
      py      :     0.055093
      dz2     :     0.010064  d :     0.071748
      dxz     :     0.022265
      dyz     :     0.003629
      dx2y2   :     0.015363
      dxy     :     0.020428
      f0      :     0.000741  f :     0.009687
      f+1     :     0.002193
      f-1     :     0.000115
      f+2     :     0.001744
      f-2     :     0.000896
      f+3     :     0.002035
      f-3     :     0.001961
 52 H s       :     0.768539  s :     0.768539
      pz      :     0.070099  p :     0.193221
      px      :     0.069719
      py      :     0.053404
      dz2     :     0.021005  d :     0.068866
      dxz     :     0.011134
      dyz     :     0.011991
      dx2y2   :     0.015192
      dxy     :     0.009544
      f0      :     0.001556  f :     0.009507
      f+1     :     0.001930
      f-1     :     0.000796
      f+2     :     0.001882
      f-2     :     0.001639
      f+3     :     0.001058
      f-3     :     0.000646
 53 H s       :     0.773341  s :     0.773341
      pz      :     0.079551  p :     0.191034
      px      :     0.055219
      py      :     0.056264
      dz2     :     0.019583  d :     0.067838
      dxz     :     0.020315
      dyz     :     0.015767
      dx2y2   :     0.007778
      dxy     :     0.004395
      f0      :     0.002465  f :     0.009427
      f+1     :     0.001743
      f-1     :     0.001853
      f+2     :     0.001690
      f-2     :     0.001253
      f+3     :     0.000119
      f-3     :     0.000304
 54 C s       :     2.616972  s :     2.616972
      pz      :     0.828185  p :     2.539824
      px      :     0.817762
      py      :     0.893877
      dz2     :     0.196030  d :     1.026150
      dxz     :     0.216360
      dyz     :     0.243696
      dx2y2   :     0.160530
      dxy     :     0.209533
      f0      :     0.049302  f :     0.299043
      f+1     :     0.044753
      f-1     :     0.033738
      f+2     :     0.056495
      f-2     :     0.053089
      f+3     :     0.026537
      f-3     :     0.035129
      g0      :     0.002657  g :     0.038292
      g+1     :     0.008077
      g-1     :     0.002719
      g+2     :     0.005173
      g-2     :     0.005807
      g+3     :     0.006088
      g-3     :     0.003690
      g+4     :     0.002296
      g-4     :     0.001785
 55 C s       :     2.566341  s :     2.566341
      pz      :     0.997445  p :     2.753601
      px      :     0.853473
      py      :     0.902682
      dz2     :     0.177223  d :     0.630944
      dxz     :     0.116113
      dyz     :     0.150109
      dx2y2   :     0.084690
      dxy     :     0.102809
      f0      :     0.037551  f :     0.156403
      f+1     :     0.015797
      f-1     :     0.021048
      f+2     :     0.023611
      f-2     :     0.029323
      f+3     :     0.013420
      f-3     :     0.015652
      g0      :     0.001895  g :     0.014924
      g+1     :     0.001506
      g-1     :     0.002288
      g+2     :     0.001990
      g-2     :     0.002331
      g+3     :     0.001592
      g-3     :     0.001093
      g+4     :     0.001053
      g-4     :     0.001176
 56 C s       :     2.576324  s :     2.576324
      pz      :     0.927659  p :     2.682302
      px      :     0.826103
      py      :     0.928540
      dz2     :     0.103541  d :     0.511274
      dxz     :     0.073551
      dyz     :     0.159788
      dx2y2   :     0.093161
      dxy     :     0.081232
      f0      :     0.028255  f :     0.117499
      f+1     :     0.011845
      f-1     :     0.014848
      f+2     :     0.014995
      f-2     :     0.021520
      f+3     :     0.010129
      f-3     :     0.015907
      g0      :     0.001295  g :     0.011859
      g+1     :     0.001468
      g-1     :     0.001482
      g+2     :     0.001446
      g-2     :     0.001392
      g+3     :     0.001762
      g-3     :     0.000428
      g+4     :     0.001490
      g-4     :     0.001096
 57 H s       :     0.776121  s :     0.776121
      pz      :     0.075243  p :     0.185043
      px      :     0.047324
      py      :     0.062476
      dz2     :     0.020325  d :     0.064835
      dxz     :     0.014208
      dyz     :     0.015206
      dx2y2   :     0.007156
      dxy     :     0.007940
      f0      :     0.002367  f :     0.009658
      f+1     :     0.001046
      f-1     :     0.002249
      f+2     :     0.001531
      f-2     :     0.001755
      f+3     :     0.000376
      f-3     :     0.000333
 58 C s       :     2.585018  s :     2.585018
      pz      :     0.942577  p :     2.714393
      px      :     0.829231
      py      :     0.942585
      dz2     :     0.107238  d :     0.499678
      dxz     :     0.088155
      dyz     :     0.135458
      dx2y2   :     0.085418
      dxy     :     0.083410
      f0      :     0.027101  f :     0.113368
      f+1     :     0.012058
      f-1     :     0.013658
      f+2     :     0.012578
      f-2     :     0.022209
      f+3     :     0.009686
      f-3     :     0.016079
      g0      :     0.001147  g :     0.011675
      g+1     :     0.000778
      g-1     :     0.002320
      g+2     :     0.001179
      g-2     :     0.001584
      g+3     :     0.001656
      g-3     :     0.000439
      g+4     :     0.001383
      g-4     :     0.001190
 59 H s       :     0.787048  s :     0.787048
      pz      :     0.077433  p :     0.185782
      px      :     0.060369
      py      :     0.047979
      dz2     :     0.020281  d :     0.064489
      dxz     :     0.014492
      dyz     :     0.015647
      dx2y2   :     0.006673
      dxy     :     0.007396
      f0      :     0.002464  f :     0.009663
      f+1     :     0.001906
      f-1     :     0.001437
      f+2     :     0.001530
      f-2     :     0.001697
      f+3     :     0.000334
      f-3     :     0.000297
 60 C s       :     2.587231  s :     2.587231
      pz      :     0.974640  p :     2.698571
      px      :     0.814377
      py      :     0.909553
      dz2     :     0.162801  d :     0.506564
      dxz     :     0.102951
      dyz     :     0.120868
      dx2y2   :     0.048118
      dxy     :     0.071826
      f0      :     0.028772  f :     0.113760
      f+1     :     0.014183
      f-1     :     0.017537
      f+2     :     0.019345
      f-2     :     0.021914
      f+3     :     0.007901
      f-3     :     0.004108
      g0      :     0.001633  g :     0.011613
      g+1     :     0.001412
      g-1     :     0.001715
      g+2     :     0.001786
      g-2     :     0.002080
      g+3     :     0.001153
      g-3     :     0.000966
      g+4     :     0.000322
      g-4     :     0.000546
 61 H s       :     0.787491  s :     0.787491
      pz      :     0.043335  p :     0.184292
      px      :     0.058810
      py      :     0.082147
      dz2     :     0.005090  d :     0.064022
      dxz     :     0.006235
      dyz     :     0.018722
      dx2y2   :     0.018442
      dxy     :     0.015533
      f0      :     0.001383  f :     0.009589
      f+1     :     0.000434
      f-1     :     0.001000
      f+2     :     0.000657
      f-2     :     0.001741
      f+3     :     0.001759
      f-3     :     0.002615
 62 C s       :     2.583538  s :     2.583538
      pz      :     0.943081  p :     2.713740
      px      :     0.836726
      py      :     0.933934
      dz2     :     0.105539  d :     0.500809
      dxz     :     0.071284
      dyz     :     0.157036
      dx2y2   :     0.086117
      dxy     :     0.080832
      f0      :     0.027480  f :     0.113701
      f+1     :     0.011824
      f-1     :     0.014084
      f+2     :     0.013894
      f-2     :     0.020619
      f+3     :     0.009726
      f-3     :     0.016073
      g0      :     0.001226  g :     0.011668
      g+1     :     0.001594
      g-1     :     0.001436
      g+2     :     0.001424
      g-2     :     0.001391
      g+3     :     0.001626
      g-3     :     0.000409
      g+4     :     0.001502
      g-4     :     0.001060
 63 H s       :     0.785688  s :     0.785688
      pz      :     0.076624  p :     0.186179
      px      :     0.047930
      py      :     0.061625
      dz2     :     0.020338  d :     0.064767
      dxz     :     0.014278
      dyz     :     0.015076
      dx2y2   :     0.007283
      dxy     :     0.007793
      f0      :     0.002361  f :     0.009663
      f+1     :     0.001023
      f-1     :     0.002237
      f+2     :     0.001570
      f-2     :     0.001747
      f+3     :     0.000381
      f-3     :     0.000344
 64 C s       :     2.575830  s :     2.575830
      pz      :     0.937020  p :     2.698063
      px      :     0.813904
      py      :     0.947138
      dz2     :     0.104748  d :     0.511811
      dxz     :     0.089590
      dyz     :     0.140772
      dx2y2   :     0.086044
      dxy     :     0.090657
      f0      :     0.027446  f :     0.117878
      f+1     :     0.012634
      f-1     :     0.014195
      f+2     :     0.013622
      f-2     :     0.023351
      f+3     :     0.010045
      f-3     :     0.016585
      g0      :     0.001170  g :     0.011950
      g+1     :     0.000760
      g-1     :     0.002287
      g+2     :     0.001186
      g-2     :     0.001679
      g+3     :     0.001791
      g-3     :     0.000496
      g+4     :     0.001434
      g-4     :     0.001146
 65 H s       :     0.777072  s :     0.777072
      pz      :     0.084241  p :     0.204500
      px      :     0.063849
      py      :     0.056410
      dz2     :     0.021029  d :     0.067676
      dxz     :     0.015157
      dyz     :     0.016305
      dx2y2   :     0.006990
      dxy     :     0.008196
      f0      :     0.002488  f :     0.009799
      f+1     :     0.001936
      f-1     :     0.001502
      f+2     :     0.001539
      f-2     :     0.001689
      f+3     :     0.000341
      f-3     :     0.000304
 66 H s       :     0.646996  s :     0.646996
      pz      :     0.160610  p :     0.317707
      px      :     0.074625
      py      :     0.082471
      dz2     :     0.039151  d :     0.124733
      dxz     :     0.030575
      dyz     :     0.031032
      dx2y2   :     0.009699
      dxy     :     0.014276
      f0      :     0.005223  f :     0.020777
      f+1     :     0.003818
      f-1     :     0.004047
      f+2     :     0.003384
      f-2     :     0.003191
      f+3     :     0.000495
      f-3     :     0.000619
 67 O s       :     3.249071  s :     3.249071
      pz      :     1.457036  p :     4.424290
      px      :     1.471290
      py      :     1.495965
      dz2     :     0.035365  d :     0.095941
      dxz     :     0.027809
      dyz     :     0.026001
      dx2y2   :     0.003712
      dxy     :     0.003054
      f0      :     0.005522  f :     0.019380
      f+1     :     0.005407
      f-1     :     0.005467
      f+2     :     0.001428
      f-2     :     0.001339
      f+3     :     0.000110
      f-3     :     0.000106
      g0      :     0.000265  g :     0.000969
      g+1     :     0.000240
      g-1     :     0.000221
      g+2     :     0.000110
      g-2     :     0.000112
      g+3     :     0.000008
      g-3     :     0.000012
      g+4     :     0.000000
      g-4     :     0.000001
 68 C s       :     2.633900  s :     2.633900
      pz      :     0.987170  p :     2.678090
      px      :     0.825028
      py      :     0.865892
      dz2     :     0.356773  d :     1.274330
      dxz     :     0.286904
      dyz     :     0.335367
      dx2y2   :     0.139689
      dxy     :     0.155598
      f0      :     0.065717  f :     0.378790
      f+1     :     0.063566
      f-1     :     0.107813
      f+2     :     0.051505
      f-2     :     0.041636
      f+3     :     0.025673
      f-3     :     0.022879
      g0      :     0.008435  g :     0.052349
      g+1     :     0.006554
      g-1     :     0.011554
      g+2     :     0.005849
      g-2     :     0.007198
      g+3     :     0.003534
      g-3     :     0.004747
      g+4     :     0.002349
      g-4     :     0.002127
 69 C s       :     2.584187  s :     2.584187
      pz      :     0.932385  p :     2.752184
      px      :     0.873041
      py      :     0.946758
      dz2     :     0.135576  d :     0.629610
      dxz     :     0.110345
      dyz     :     0.148924
      dx2y2   :     0.100705
      dxy     :     0.134060
      f0      :     0.017145  f :     0.154006
      f+1     :     0.016696
      f-1     :     0.034234
      f+2     :     0.023264
      f-2     :     0.021985
      f+3     :     0.024003
      f-3     :     0.016680
      g0      :     0.001382  g :     0.014280
      g+1     :     0.001650
      g-1     :     0.001293
      g+2     :     0.002331
      g-2     :     0.001818
      g+3     :     0.001823
      g-3     :     0.001455
      g+4     :     0.001274
      g-4     :     0.001254
 70 C s       :     2.582092  s :     2.582092
      pz      :     0.907455  p :     2.709420
      px      :     0.886885
      py      :     0.915080
      dz2     :     0.101513  d :     0.511184
      dxz     :     0.103508
      dyz     :     0.119808
      dx2y2   :     0.105898
      dxy     :     0.080458
      f0      :     0.017613  f :     0.116323
      f+1     :     0.015952
      f-1     :     0.019282
      f+2     :     0.017239
      f-2     :     0.016216
      f+3     :     0.017486
      f-3     :     0.012535
      g0      :     0.001266  g :     0.011758
      g+1     :     0.001433
      g-1     :     0.000930
      g+2     :     0.001360
      g-2     :     0.002113
      g+3     :     0.001311
      g-3     :     0.001169
      g+4     :     0.000938
      g-4     :     0.001238
 71 H s       :     0.787210  s :     0.787210
      pz      :     0.055669  p :     0.191192
      px      :     0.051456
      py      :     0.084066
      dz2     :     0.012793  d :     0.065732
      dxz     :     0.005832
      dyz     :     0.016857
      dx2y2   :     0.013096
      dxy     :     0.017155
      f0      :     0.000645  f :     0.009662
      f+1     :     0.000150
      f-1     :     0.002690
      f+2     :     0.001664
      f-2     :     0.001457
      f+3     :     0.001707
      f-3     :     0.001349
 72 C s       :     2.588179  s :     2.588179
      pz      :     0.892816  p :     2.724201
      px      :     0.880497
      py      :     0.950888
      dz2     :     0.085916  d :     0.506608
      dxz     :     0.086956
      dyz     :     0.104315
      dx2y2   :     0.114929
      dxy     :     0.114493
      f0      :     0.006766  f :     0.113197
      f+1     :     0.011723
      f-1     :     0.027169
      f+2     :     0.015595
      f-2     :     0.015404
      f+3     :     0.024532
      f-3     :     0.012008
      g0      :     0.001096  g :     0.011594
      g+1     :     0.000717
      g-1     :     0.001070
      g+2     :     0.001278
      g-2     :     0.001398
      g+3     :     0.001658
      g-3     :     0.001416
      g+4     :     0.001261
      g-4     :     0.001700
 73 H s       :     0.791895  s :     0.791895
      pz      :     0.079165  p :     0.187114
      px      :     0.060525
      py      :     0.047423
      dz2     :     0.018324  d :     0.064499
      dxz     :     0.015132
      dyz     :     0.016442
      dx2y2   :     0.007583
      dxy     :     0.007018
      f0      :     0.002018  f :     0.009624
      f+1     :     0.001905
      f-1     :     0.001463
      f+2     :     0.001871
      f-2     :     0.001698
      f+3     :     0.000371
      f-3     :     0.000298
 74 C s       :     2.589181  s :     2.589181
      pz      :     0.921316  p :     2.716681
      px      :     0.863226
      py      :     0.932140
      dz2     :     0.116524  d :     0.509623
      dxz     :     0.084075
      dyz     :     0.128770
      dx2y2   :     0.068765
      dxy     :     0.111489
      f0      :     0.014712  f :     0.113695
      f+1     :     0.010862
      f-1     :     0.026683
      f+2     :     0.018850
      f-2     :     0.015767
      f+3     :     0.015849
      f-3     :     0.010972
      g0      :     0.001011  g :     0.011567
      g+1     :     0.001401
      g-1     :     0.001158
      g+2     :     0.002323
      g-2     :     0.001205
      g+3     :     0.001585
      g-3     :     0.001162
      g+4     :     0.000986
      g-4     :     0.000735
 75 H s       :     0.791916  s :     0.791916
      pz      :     0.051401  p :     0.186495
      px      :     0.070833
      py      :     0.064262
      dz2     :     0.009420  d :     0.064266
      dxz     :     0.012547
      dyz     :     0.009779
      dx2y2   :     0.019049
      dxy     :     0.013472
      f0      :     0.000734  f :     0.009601
      f+1     :     0.001304
      f-1     :     0.001088
      f+2     :     0.000859
      f-2     :     0.001784
      f+3     :     0.002125
      f-3     :     0.001706
 76 C s       :     2.587114  s :     2.587114
      pz      :     0.917766  p :     2.724164
      px      :     0.889527
      py      :     0.916872
      dz2     :     0.099035  d :     0.506763
      dxz     :     0.102482
      dyz     :     0.120197
      dx2y2   :     0.107864
      dxy     :     0.077185
      f0      :     0.016848  f :     0.113382
      f+1     :     0.014892
      f-1     :     0.019147
      f+2     :     0.016898
      f-2     :     0.016397
      f+3     :     0.017021
      f-3     :     0.012179
      g0      :     0.001220  g :     0.011608
      g+1     :     0.001377
      g-1     :     0.000933
      g+2     :     0.001322
      g-2     :     0.002108
      g+3     :     0.001322
      g-3     :     0.001194
      g+4     :     0.000928
      g-4     :     0.001205
 77 H s       :     0.791666  s :     0.791666
      pz      :     0.057393  p :     0.187266
      px      :     0.048626
      py      :     0.081247
      dz2     :     0.012919  d :     0.064518
      dxz     :     0.005651
      dyz     :     0.016374
      dx2y2   :     0.012533
      dxy     :     0.017041
      f0      :     0.000637  f :     0.009622
      f+1     :     0.000129
      f-1     :     0.002714
      f+2     :     0.001630
      f-2     :     0.001452
      f+3     :     0.001723
      f-3     :     0.001336
 78 C s       :     2.579567  s :     2.579567
      pz      :     0.890619  p :     2.708111
      px      :     0.868477
      py      :     0.949014
      dz2     :     0.086750  d :     0.512791
      dxz     :     0.089102
      dyz     :     0.107004
      dx2y2   :     0.115462
      dxy     :     0.114473
      f0      :     0.007062  f :     0.116881
      f+1     :     0.012111
      f-1     :     0.028226
      f+2     :     0.015899
      f-2     :     0.016169
      f+3     :     0.024795
      f-3     :     0.012620
      g0      :     0.001100  g :     0.011797
      g+1     :     0.000743
      g-1     :     0.001097
      g+2     :     0.001257
      g-2     :     0.001428
      g+3     :     0.001729
      g-3     :     0.001402
      g+4     :     0.001295
      g-4     :     0.001745
 79 H s       :     0.780689  s :     0.780689
      pz      :     0.083531  p :     0.195267
      px      :     0.062923
      py      :     0.048813
      dz2     :     0.018658  d :     0.066383
      dxz     :     0.015444
      dyz     :     0.017364
      dx2y2   :     0.007528
      dxy     :     0.007389
      f0      :     0.002047  f :     0.009796
      f+1     :     0.001964
      f-1     :     0.001556
      f+2     :     0.001856
      f-2     :     0.001715
      f+3     :     0.000369
      f-3     :     0.000291
 80 O s       :     3.270924  s :     3.270924
      pz      :     1.546512  p :     4.482365
      px      :     1.472664
      py      :     1.463190
      dz2     :     0.025614  d :     0.094089
      dxz     :     0.013247
      dyz     :     0.025184
      dx2y2   :     0.011358
      dxy     :     0.018686
      f0      :     0.002664  f :     0.019277
      f+1     :     0.001730
      f-1     :     0.005085
      f+2     :     0.003057
      f-2     :     0.003418
      f+3     :     0.001993
      f-3     :     0.001330
      g0      :     0.000076  g :     0.000986
      g+1     :     0.000058
      g-1     :     0.000208
      g+2     :     0.000112
      g-2     :     0.000150
      g+3     :     0.000145
      g-3     :     0.000127
      g+4     :     0.000063
      g-4     :     0.000048
 81 H s       :     0.670622  s :     0.670622
      pz      :     0.084505  p :     0.305872
      px      :     0.076973
      py      :     0.144394
      dz2     :     0.011917  d :     0.126156
      dxz     :     0.002867
      dyz     :     0.042038
      dx2y2   :     0.027207
      dxy     :     0.042128
      f0      :     0.002538  f :     0.022756
      f+1     :     0.000395
      f-1     :     0.003447
      f+2     :     0.004775
      f-2     :     0.000826
      f+3     :     0.007209
      f-3     :     0.003566


                      *****************************
                      * MAYER POPULATION ANALYSIS *
                      *****************************

  NA   - Mulliken gross atomic population
  ZA   - Total nuclear charge
  QA   - Mulliken gross atomic charge
  VA   - Mayer's total valence
  BVA  - Mayer's bonded valence
  FA   - Mayer's free valence

  ATOM       NA         ZA         QA         VA         BVA        FA
  0 O      8.5184     8.0000    -0.5184     1.9745     1.9745     0.0000
  1 O      8.2808     8.0000    -0.2808     2.2748     2.2748     0.0000
  2 N      7.2800     7.0000    -0.2800     3.1088     3.1088     0.0000
  3 N      6.9689     7.0000     0.0311     3.4222     3.4222     0.0000
  4 C      5.6308     6.0000     0.3692     3.8918     3.8918     0.0000
  5 C      5.6807     6.0000     0.3193     3.7150     3.7150     0.0000
  6 H      1.0055     1.0000    -0.0055     1.0184     1.0184     0.0000
  7 C      5.9350     6.0000     0.0650     3.7967     3.7967     0.0000
  8 C      6.1748     6.0000    -0.1748     3.9001     3.9001    -0.0000
  9 H      0.9529     1.0000     0.0471     1.0857     1.0857     0.0000
 10 C      6.1276     6.0000    -0.1276     4.0174     4.0174     0.0000
 11 H      0.8513     1.0000     0.1487     0.9735     0.9735     0.0000
 12 C      6.1143     6.0000    -0.1143     3.9706     3.9706    -0.0000
 13 H      0.8588     1.0000     0.1412     0.9737     0.9737    -0.0000
 14 C      6.1260     6.0000    -0.1260     3.9597     3.9597    -0.0000
 15 H      0.8558     1.0000     0.1442     0.9734     0.9734    -0.0000
 16 C      6.1167     6.0000    -0.1167     3.9903     3.9903     0.0000
 17 H      0.8862     1.0000     0.1138     0.9960     0.9960     0.0000
 18 C      5.9782     6.0000     0.0218     4.2290     4.2290    -0.0000
 19 C      6.2913     6.0000    -0.2913     3.9609     3.9609    -0.0000
 20 H      0.8760     1.0000     0.1240     0.9854     0.9854     0.0000
 21 H      0.8754     1.0000     0.1246     0.9832     0.9832    -0.0000
 22 H      0.8796     1.0000     0.1204     0.9831     0.9831    -0.0000
 23 C      6.2325     6.0000    -0.2325     3.9216     3.9216     0.0000
 24 H      0.9216     1.0000     0.0784     1.0121     1.0121     0.0000
 25 H      0.8825     1.0000     0.1175     0.9788     0.9788     0.0000
 26 H      0.9021     1.0000     0.0979     1.0090     1.0090     0.0000
 27 C      6.2565     6.0000    -0.2565     3.9353     3.9353    -0.0000
 28 H      0.8814     1.0000     0.1186     0.9832     0.9832    -0.0000
 29 H      0.9026     1.0000     0.0974     1.0035     1.0035     0.0000
 30 H      0.8870     1.0000     0.1130     0.9922     0.9922    -0.0000
 31 C      5.8461     6.0000     0.1539     3.6391     3.6391     0.0000
 32 C      6.0018     6.0000    -0.0018     3.6685     3.6685     0.0000
 33 C      6.0724     6.0000    -0.0724     3.9161     3.9161     0.0000
 34 H      0.8991     1.0000     0.1009     1.0019     1.0019     0.0000
 35 C      6.1397     6.0000    -0.1397     3.9738     3.9738     0.0000
 36 H      0.8590     1.0000     0.1410     0.9690     0.9690     0.0000
 37 C      6.1019     6.0000    -0.1019     3.9267     3.9267    -0.0000
 38 H      0.8437     1.0000     0.1563     0.9633     0.9633    -0.0000
 39 C      6.0607     6.0000    -0.0607     3.9170     3.9170    -0.0000
 40 H      0.9155     1.0000     0.0845     1.0195     1.0195     0.0000
 41 C      6.1331     6.0000    -0.1331     4.0975     4.0975     0.0000
 42 C      6.2689     6.0000    -0.2689     4.0200     4.0200    -0.0000
 43 H      0.8828     1.0000     0.1172     0.9846     0.9846    -0.0000
 44 H      0.8997     1.0000     0.1003     0.9863     0.9863     0.0000
 45 H      0.8873     1.0000     0.1127     0.9782     0.9782    -0.0000
 46 C      6.1366     6.0000    -0.1366     3.9731     3.9731    -0.0000
 47 H      0.8861     1.0000     0.1139     0.9730     0.9730    -0.0000
 48 H      0.9141     1.0000     0.0859     0.9896     0.9896    -0.0000
 49 H      1.0029     1.0000    -0.0029     1.0538     1.0538     0.0000
 50 C      6.1162     6.0000    -0.1162     3.9128     3.9128     0.0000
 51 H      1.1249     1.0000    -0.1249     1.1139     1.1139    -0.0000
 52 H      0.9120     1.0000     0.0880     0.9823     0.9823     0.0000
 53 H      0.8712     1.0000     0.1288     0.9668     0.9668     0.0000
 54 C      5.7233     6.0000     0.2767     4.1881     4.1881     0.0000
 55 C      5.9219     6.0000     0.0781     3.6852     3.6852     0.0000
 56 C      6.1171     6.0000    -0.1171     3.9426     3.9426     0.0000
 57 H      0.8611     1.0000     0.1389     0.9809     0.9809     0.0000
 58 C      6.1368     6.0000    -0.1368     3.9795     3.9795     0.0000
 59 H      0.8498     1.0000     0.1502     0.9704     0.9704     0.0000
 60 C      6.1057     6.0000    -0.1057     3.9629     3.9629    -0.0000
 61 H      0.8465     1.0000     0.1535     0.9687     0.9687    -0.0000
 62 C      6.1325     6.0000    -0.1325     3.9752     3.9752    -0.0000
 63 H      0.8537     1.0000     0.1463     0.9753     0.9753     0.0000
 64 C      6.1093     6.0000    -0.1093     3.8791     3.8791     0.0000
 65 H      0.8760     1.0000     0.1240     0.9874     0.9874    -0.0000
 66 H      0.8861     1.0000     0.1139     1.0363     1.0363    -0.0000
 67 O      8.6688     8.0000    -0.6688     1.6257     1.6257    -0.0000
 68 C      5.5942     6.0000     0.4058     4.1251     4.1251    -0.0000
 69 C      6.0058     6.0000    -0.0058     3.8275     3.8275    -0.0000
 70 C      6.0787     6.0000    -0.0787     3.8991     3.8991     0.0000
 71 H      0.8896     1.0000     0.1104     1.0092     1.0092    -0.0000
 72 C      6.1449     6.0000    -0.1449     3.9815     3.9815     0.0000
 73 H      0.8619     1.0000     0.1381     0.9752     0.9752     0.0000
 74 C      6.1072     6.0000    -0.1072     3.9561     3.9561     0.0000
 75 H      0.8605     1.0000     0.1395     0.9749     0.9749     0.0000
 76 C      6.1370     6.0000    -0.1370     3.9804     3.9804    -0.0000
 77 H      0.8574     1.0000     0.1426     0.9729     0.9729    -0.0000
 78 C      6.1167     6.0000    -0.1167     3.8156     3.8156    -0.0000
 79 H      0.9165     1.0000     0.0835     1.0180     1.0180    -0.0000
 80 O      8.6316     8.0000    -0.6316     1.7905     1.7905     0.0000
 81 H      0.8026     1.0000     0.1974     1.0240     1.0240    -0.0000

  Mayer bond orders larger than 0.100000
B(  0-O ,  4-C ) :   1.6274 B(  0-O , 54-C ) :   0.1305 B(  1-O , 54-C ) :   2.1896 
B(  2-N ,  4-C ) :   1.3072 B(  2-N , 18-C ) :   0.8596 B(  2-N , 81-H ) :   0.9156 
B(  3-N ,  5-C ) :   0.8291 B(  3-N , 31-C ) :   0.8251 B(  3-N , 54-C ) :   0.7559 
B(  3-N , 66-H ) :   0.9255 B(  4-C ,  5-C ) :   0.9311 B(  5-C ,  6-H ) :   0.9242 
B(  5-C ,  7-C ) :   0.9413 B(  7-C ,  8-C ) :   1.2818 B(  7-C , 16-C ) :   1.4201 
B(  8-C ,  9-H ) :   0.9662 B(  8-C , 10-C ) :   1.5252 B( 10-C , 11-H ) :   0.9036 
B( 10-C , 12-C ) :   1.4473 B( 12-C , 13-H ) :   0.9256 B( 12-C , 14-C ) :   1.4441 
B( 14-C , 15-H ) :   0.9205 B( 14-C , 16-C ) :   1.4753 B( 16-C , 17-H ) :   0.9084 
B( 18-C , 19-C ) :   1.1030 B( 18-C , 23-C ) :   1.0423 B( 18-C , 27-C ) :   1.0766 
B( 19-C , 20-H ) :   0.9526 B( 19-C , 21-H ) :   0.9586 B( 19-C , 22-H ) :   0.9532 
B( 23-C , 24-H ) :   0.9643 B( 23-C , 25-H ) :   0.9485 B( 23-C , 26-H ) :   0.9601 
B( 27-C , 28-H ) :   0.9551 B( 27-C , 29-H ) :   0.9600 B( 27-C , 30-H ) :   0.9588 
B( 31-C , 32-C ) :   1.2628 B( 31-C , 39-C ) :   1.4041 B( 32-C , 33-C ) :   1.4136 
B( 32-C , 41-C ) :   0.8811 B( 33-C , 34-H ) :   0.9309 B( 33-C , 35-C ) :   1.4677 
B( 35-C , 36-H ) :   0.9166 B( 35-C , 37-C ) :   1.4303 B( 37-C , 38-H ) :   0.9074 
B( 37-C , 39-C ) :   1.4761 B( 39-C , 40-H ) :   0.9130 B( 41-C , 42-C ) :   1.1295 
B( 41-C , 46-C ) :   1.0641 B( 41-C , 50-C ) :   1.0062 B( 42-C , 43-H ) :   0.9571 
B( 42-C , 44-H ) :   0.9612 B( 42-C , 45-H ) :   0.9531 B( 46-C , 47-H ) :   0.9506 
B( 46-C , 48-H ) :   0.9371 B( 46-C , 49-H ) :   0.9844 B( 50-C , 51-H ) :   1.0072 
B( 50-C , 52-H ) :   0.9464 B( 50-C , 53-H ) :   0.9450 B( 54-C , 55-C ) :   0.9869 
B( 55-C , 56-C ) :   1.3583 B( 55-C , 64-C ) :   1.2724 B( 56-C , 57-H ) :   0.9279 
B( 56-C , 58-C ) :   1.4663 B( 58-C , 59-H ) :   0.9197 B( 58-C , 60-C ) :   1.4455 
B( 60-C , 61-H ) :   0.9220 B( 60-C , 62-C ) :   1.4516 B( 62-C , 63-H ) :   0.9226 
B( 62-C , 64-C ) :   1.4857 B( 64-C , 65-H ) :   0.9421 B( 67-O , 68-C ) :   1.4423 
B( 68-C , 69-C ) :   1.0185 B( 68-C , 80-O ) :   1.6752 B( 69-C , 70-C ) :   1.3927 
B( 69-C , 78-C ) :   1.2912 B( 70-C , 71-H ) :   0.9319 B( 70-C , 72-C ) :   1.4558 
B( 72-C , 73-H ) :   0.9303 B( 72-C , 74-C ) :   1.4469 B( 74-C , 75-H ) :   0.9278 
B( 74-C , 76-C ) :   1.4534 B( 76-C , 77-H ) :   0.9252 B( 76-C , 78-C ) :   1.4528 
B( 78-C , 79-H ) :   0.9717 

-------
TIMINGS
-------

Total SCF time: 0 days 0 hours 38 min 1 sec 

Total time                  ....    2281.118 sec
Sum of individual times     ....    2233.045 sec  ( 97.9%)

Fock matrix formation       ....    2101.183 sec  ( 92.1%)
  Split-RI-J                ....      93.778 sec  (  4.5% of F)
  Chain of spheres X        ....    1718.962 sec  ( 81.8% of F)
  XC integration            ....     148.414 sec  (  7.1% of F)
    Basis function eval.    ....       6.381 sec  (  4.3% of XC)
    Density eval.           ....      73.525 sec  ( 49.5% of XC)
    XC-Functional eval.     ....       1.278 sec  (  0.9% of XC)
    XC-Potential eval.      ....      37.484 sec  ( 25.3% of XC)
Diagonalization             ....      25.974 sec  (  1.1%)
Density matrix formation    ....       5.229 sec  (  0.2%)
Population analysis         ....      10.515 sec  (  0.5%)
Initial guess               ....      11.965 sec  (  0.5%)
Orbital Transformation      ....       0.000 sec  (  0.0%)
Orbital Orthonormalization  ....       0.000 sec  (  0.0%)
DIIS solution               ....      20.791 sec  (  0.9%)
SOSCF solution              ....      21.699 sec  (  1.0%)
Grid generation             ....      35.688 sec  (  1.6%)

Maximum memory used throughout the entire SCF-calculation: 1737.2 MB
[1720885936.964091] [node122:2670129:0]          mpool.c:43   UCX  WARN  object 0x135b6700 was not returned to mpool ucp_requests
[1720885936.964114] [node122:2670129:0]          mpool.c:43   UCX  WARN  object 0x135b68c0 was not returned to mpool ucp_requests
[1720885936.964119] [node122:2670129:0]          mpool.c:43   UCX  WARN  object 0x135b6a80 was not returned to mpool ucp_requests
[1720885936.964123] [node122:2670129:0]          mpool.c:43   UCX  WARN  object 0x135b6c40 was not returned to mpool ucp_requests
[1720885936.964126] [node122:2670129:0]          mpool.c:43   UCX  WARN  object 0x135b6e00 was not returned to mpool ucp_requests
[1720885936.964128] [node122:2670129:0]          mpool.c:43   UCX  WARN  object 0x135b6fc0 was not returned to mpool ucp_requests
[1720885936.964131] [node122:2670129:0]          mpool.c:43   UCX  WARN  object 0x135b7340 was not returned to mpool ucp_requests
[1720885936.964135] [node122:2670129:0]          mpool.c:43   UCX  WARN  object 0x135b7500 was not returned to mpool ucp_requests
[1720885936.964137] [node122:2670129:0]          mpool.c:43   UCX  WARN  object 0x135b76c0 was not returned to mpool ucp_requests
[1720885936.964141] [node122:2670129:0]          mpool.c:43   UCX  WARN  object 0x135b7880 was not returned to mpool ucp_requests
[1720885936.964143] [node122:2670129:0]          mpool.c:43   UCX  WARN  object 0x135b7a40 was not returned to mpool ucp_requests
[1720885936.964147] [node122:2670129:0]          mpool.c:43   UCX  WARN  object 0x135b7c00 was not returned to mpool ucp_requests
[1720885936.964149] [node122:2670129:0]          mpool.c:43   UCX  WARN  object 0x135b7dc0 was not returned to mpool ucp_requests
[1720885936.964153] [node122:2670129:0]          mpool.c:43   UCX  WARN  object 0x135b7f80 was not returned to mpool ucp_requests
[1720885936.964156] [node122:2670129:0]          mpool.c:43   UCX  WARN  object 0x135b8140 was not returned to mpool ucp_requests
[1720885936.964160] [node122:2670129:0]          mpool.c:43   UCX  WARN  object 0x135b8300 was not returned to mpool ucp_requests
[1720885936.964163] [node122:2670129:0]          mpool.c:43   UCX  WARN  object 0x135b84c0 was not returned to mpool ucp_requests
[1720885936.964166] [node122:2670129:0]          mpool.c:43   UCX  WARN  object 0x135b8680 was not returned to mpool ucp_requests
[1720885936.964169] [node122:2670129:0]          mpool.c:43   UCX  WARN  object 0x135b8840 was not returned to mpool ucp_requests
[1720885936.964173] [node122:2670129:0]          mpool.c:43   UCX  WARN  object 0x135b8a00 was not returned to mpool ucp_requests
[1720885936.964175] [node122:2670129:0]          mpool.c:43   UCX  WARN  object 0x135b8bc0 was not returned to mpool ucp_requests
[1720885936.964179] [node122:2670129:0]          mpool.c:43   UCX  WARN  object 0x135b8d80 was not returned to mpool ucp_requests
[1720885936.964182] [node122:2670129:0]          mpool.c:43   UCX  WARN  object 0x135b8f40 was not returned to mpool ucp_requests
[1720885936.967146] [node122:2670138:0]          mpool.c:43   UCX  WARN  object 0x13d64780 was not returned to mpool ucp_requests
[1720885936.967159] [node122:2670138:0]          mpool.c:43   UCX  WARN  object 0x13d64cc0 was not returned to mpool ucp_requests
[1720885936.967165] [node122:2670138:0]          mpool.c:43   UCX  WARN  object 0x13d64e80 was not returned to mpool ucp_requests
[1720885936.967169] [node122:2670138:0]          mpool.c:43   UCX  WARN  object 0x13d65040 was not returned to mpool ucp_requests
[1720885936.967172] [node122:2670138:0]          mpool.c:43   UCX  WARN  object 0x13d65200 was not returned to mpool ucp_requests
[1720885936.967174] [node122:2670138:0]          mpool.c:43   UCX  WARN  object 0x13d653c0 was not returned to mpool ucp_requests
[1720885936.967176] [node122:2670138:0]          mpool.c:43   UCX  WARN  object 0x13d65580 was not returned to mpool ucp_requests
[1720885936.967179] [node122:2670138:0]          mpool.c:43   UCX  WARN  object 0x13d65740 was not returned to mpool ucp_requests
[1720885936.967181] [node122:2670138:0]          mpool.c:43   UCX  WARN  object 0x13d65900 was not returned to mpool ucp_requests
[1720885936.967183] [node122:2670138:0]          mpool.c:43   UCX  WARN  object 0x13d65ac0 was not returned to mpool ucp_requests
[1720885936.967186] [node122:2670138:0]          mpool.c:43   UCX  WARN  object 0x13d65c80 was not returned to mpool ucp_requests
[1720885936.967190] [node122:2670138:0]          mpool.c:43   UCX  WARN  object 0x13d65e40 was not returned to mpool ucp_requests
[1720885936.967193] [node122:2670138:0]          mpool.c:43   UCX  WARN  object 0x13d66000 was not returned to mpool ucp_requests
[1720885936.967195] [node122:2670138:0]          mpool.c:43   UCX  WARN  object 0x13d661c0 was not returned to mpool ucp_requests
[1720885936.967197] [node122:2670138:0]          mpool.c:43   UCX  WARN  object 0x13d66380 was not returned to mpool ucp_requests
[1720885936.967199] [node122:2670138:0]          mpool.c:43   UCX  WARN  object 0x13d66540 was not returned to mpool ucp_requests
[1720885936.967202] [node122:2670138:0]          mpool.c:43   UCX  WARN  object 0x13d66700 was not returned to mpool ucp_requests
[1720885936.967204] [node122:2670138:0]          mpool.c:43   UCX  WARN  object 0x13d668c0 was not returned to mpool ucp_requests
[1720885936.967207] [node122:2670138:0]          mpool.c:43   UCX  WARN  object 0x13d66a80 was not returned to mpool ucp_requests
[1720885936.967210] [node122:2670138:0]          mpool.c:43   UCX  WARN  object 0x13d66c40 was not returned to mpool ucp_requests
[1720885936.967214] [node122:2670138:0]          mpool.c:43   UCX  WARN  object 0x13d66e00 was not returned to mpool ucp_requests
[1720885936.967216] [node122:2670138:0]          mpool.c:43   UCX  WARN  object 0x13d66fc0 was not returned to mpool ucp_requests
[1720885936.997912] [node122:2670121:0]          mpool.c:43   UCX  WARN  object 0x13df2680 was not returned to mpool ucp_requests
[1720885936.997925] [node122:2670121:0]          mpool.c:43   UCX  WARN  object 0x13df2840 was not returned to mpool ucp_requests
[1720885936.997930] [node122:2670121:0]          mpool.c:43   UCX  WARN  object 0x13df3100 was not returned to mpool ucp_requests
[1720885936.997933] [node122:2670121:0]          mpool.c:43   UCX  WARN  object 0x13df32c0 was not returned to mpool ucp_requests
[1720885936.997936] [node122:2670121:0]          mpool.c:43   UCX  WARN  object 0x13df3480 was not returned to mpool ucp_requests
[1720885936.997939] [node122:2670121:0]          mpool.c:43   UCX  WARN  object 0x13df3640 was not returned to mpool ucp_requests
[1720885936.997941] [node122:2670121:0]          mpool.c:43   UCX  WARN  object 0x13df3800 was not returned to mpool ucp_requests
[1720885936.997945] [node122:2670121:0]          mpool.c:43   UCX  WARN  object 0x13df3b80 was not returned to mpool ucp_requests
[1720885936.997948] [node122:2670121:0]          mpool.c:43   UCX  WARN  object 0x13df3d40 was not returned to mpool ucp_requests
[1720885936.997951] [node122:2670121:0]          mpool.c:43   UCX  WARN  object 0x13df3f00 was not returned to mpool ucp_requests
[1720885936.997954] [node122:2670121:0]          mpool.c:43   UCX  WARN  object 0x13df40c0 was not returned to mpool ucp_requests
[1720885936.997956] [node122:2670121:0]          mpool.c:43   UCX  WARN  object 0x13df4280 was not returned to mpool ucp_requests
[1720885936.997959] [node122:2670121:0]          mpool.c:43   UCX  WARN  object 0x13df4440 was not returned to mpool ucp_requests
[1720885936.997962] [node122:2670121:0]          mpool.c:43   UCX  WARN  object 0x13df47c0 was not returned to mpool ucp_requests
[1720885936.997965] [node122:2670121:0]          mpool.c:43   UCX  WARN  object 0x13df4980 was not returned to mpool ucp_requests
[1720885936.997968] [node122:2670121:0]          mpool.c:43   UCX  WARN  object 0x13df4b40 was not returned to mpool ucp_requests
[1720885936.997970] [node122:2670121:0]          mpool.c:43   UCX  WARN  object 0x13df4d00 was not returned to mpool ucp_requests
[1720885936.997973] [node122:2670121:0]          mpool.c:43   UCX  WARN  object 0x13df4ec0 was not returned to mpool ucp_requests
[truncated: 48,458 more chars]
